# Supplementary material for: Screening of cell‐virus, cell‐cell, gene‐gene crosstalk among animal kingdom at single cell resolution
Source: Clin Transl Med. 2022 Aug 2;12(8):e886. doi: 10.1002/ctm2.886 (PMC9345398; doi:10.1002/ctm2.886)
Supplement: Supplementary file 2 — Table S1. List of sample information and cell markers in all samples. The metadata of samples used in this study are provided. The markers for cells from tissues of different species are displayed [file CTM2-12-e886-s006.xlsx]

## Sheet: Project_meta
Source	Time	Technology	Common Name	Scientific Name	Tissue	Origin Cell Number	Cell Number	Pubmed ID	Reference
Self-produced	2021.04	10X Genomics	Alpaca	Vicugna pacos	Frontal lobe	6005	3583		GCF_000164845.3
Self-produced	2021.04	10X Genomics	Alpaca	Vicugna pacos	Liver	11536	10408		GCF_000164845.3
Self-produced	2021.04	10X Genomics	Alpaca	Vicugna pacos	Lung	1734	1430		GCF_000164845.3
Self-produced	2021.04	10X Genomics	American mink	Neovison vison	Frontal lobe	9416	4736		GCA_900108605.1
Self-produced	2021.04	10X Genomics	American mink	Neovison vison	Kidney	14076	10088		GCA_900108605.1
Self-produced	2021.04	10X Genomics	American mink	Neovison vison	Liver	26625	23488		GCA_900108605.1
Self-produced	2021.04	10X Genomics	Long-tailed chinchilla	Chinchilla lanigera	Brain	22662	20962		GCF_000276665.1
Self-produced	2021.04	10X Genomics	Long-tailed chinchilla	Chinchilla lanigera	Kidney	6774	5803		GCF_000276665.1
Self-produced	2021.04	10X Genomics	African pygmy hedgehog	Atelerix albiventris	Brain	17476	15326		GCF_000296755.1
Self-produced	2021.04	10X Genomics	African pygmy hedgehog	Atelerix albiventris	Kidney	21520	19228		GCF_000296755.1
Self-produced	2021.04	10X Genomics	Syrian hamster	Mesocricetus auratus	Frontal lobe	5281	3269		GCA_000349665.1
Self-produced	2021.04	10X Genomics	Syrian hamster	Mesocricetus auratus	Heart	3454	3063		GCA_000349665.1
Self-produced	2021.04	10X Genomics	Syrian hamster	Mesocricetus auratus	Kidney	9049	7180		GCA_000349665.1
Self-produced	2021.04	10X Genomics	Syrian hamster	Mesocricetus auratus	Liver	57428	18383		GCA_000349665.1
Self-produced	2021.04	DNBelab C4	Green cheeked parakeet	Pyrrhura molinae	PBMC	10008	9256		GCF_004027225.2
Self-produced	2021.04	DNBelab C4	Red and green macaw	Ara chloropterus	PBMC	3140	2684		GCF_004027225.2
Self-produced	2021.04	DNBelab C4	Grey parakeet	Psittacus erithacus	PBMC	1531	1406		GCF_004027225.2
Self-produced	2021.04	DNBelab C4	Dalmatian pelican	Pelecanus crispus	PBMC	10037	8169		GCF_000709895.1
Self-produced	2021.04	DNBelab C4	Blue peafowl	Pavo cristatus	PBMC	10000	9248		GCF_000002315.6
Self-produced	2021.04	DNBelab C4	Siberian tiger	Panthera tigris altaica	PBMC	30462	4755		GCF_000464555.1
Self-produced	2021.04	DNBelab C4	Domestic guinea pig	Cavia porcellus	PBMC	13415	11140		GCF_000151735.1
Self-produced	2021.04	DNBelab C4	Alpaca	Vicugna pacos	PBMC	860	793		GCF_000164845.3
Self-produced	2021.04	DNBelab C4	Monk parakeet	Myiopsitta monachus	PBMC	2117	1958		GCF_004027225.2
Self-produced	2021.04	DNBelab C4	Helmeted guineafowl	Numida meleagris	PBMC	702	495		GCF_002078875.1
Self-produced	2021.04	DNBelab C4	Oriental rat snake	Ptyas mucosa	PBMC	770	712		GCF_000186305.1
Self-produced	2021.04	DNBelab C4	Blue and yellow macaw	Ara ararauna	PBMC	12226	5709		GCF_004027225.2
Self-produced	2021.04	DNBelab C4	Sun conure	Aratinga solstitialis	PBMC	10025	9269		GCF_004027225.2
Self-produced	2021.04	DNBelab C4	Mongolian horse	Equus caballus	PBMC	14028	12794		GCF_001305755.1
Self-produced	2021.04	DNBelab C4	Red necked wallaby	Notamacropus rufogriseus banksianus	PBMC	874	725		GCF_002099425.1
Self-produced	2021.04	DNBelab C4	Black necked crane	Grus nigricollis	PBMC	713	648		GCF_000709895.1
Figure 2
Public	2021.04	10X Genomics	Chinese rufous horseshoe bat	Rhinolophus sinicus	Lung		11838	doi: https://www.biorxiv.org/content/10.1101/2021.12.26.473325v1
Public	2019.12	MARS-seq	Blind mole rat	Nannospalax galili	Total brain		1536	31835035
Public	2021.04	10X Genomics	Domestic short-haired cat	Felis catus	Lung		8591	34873160
Public	2021.04	10X Genomics	Masked palm civets	Paguma larvata	Frontal lobe		6593	doi: https://doi.org/10.1101/2021.07.20.452903
Public	2021.04	10X Genomics	Masked palm civets	Paguma larvata	Kidney		1930	doi: https://doi.org/10.1101/2021.07.20.452903
Public	2021.04	10X Genomics	Masked palm civets	Paguma larvata	Liver		34883	doi: https://doi.org/10.1101/2021.07.20.452903
Public	2021.04	10X Genomics	Masked palm civets	Paguma larvata	Lung		13009	doi: https://doi.org/10.1101/2021.07.20.452903
Public	2021.04	10X Genomics	Masked palm civets	Paguma larvata	Spleen		10138	doi: https://doi.org/10.1101/2021.07.20.452903
Public	2019.11	10X Genomics	Crab-eating macaque	Macaca fascicularis	Aortic artery		4383	32371953
Public	2019.11	10X Genomics	Crab-eating macaque	Macaca fascicularis	Coronary artery		3606	32371953
Public	2019.11	MARS-seq	Crab-eating macaque	Macaca fascicularis	Total brain		768	31835035
Public	2021.04	10X Genomics	Sika deer	Cervus nippon	Lung		19662	34873160
Public	2021.04	10X Genomics	German shepherd	Canis lupus familiaris	Lung		4040	34873160
Public	2021.04	10X Genomics	Domestic goat	Capra aegagrus hircus	Lung		4681	34873160
Public	2021.04	10X Genomics	Golden hamster	Mesocricetus auratus	Lung		1681	34873160
Public	2020.03	Microwell-seq	Human	Homo sapiens	Adult lung		8426	32214235
Public	2019.12	MARS-seq	Common marmoset	Callithrix jacchus	Total brain		763	31835035
Public	2018.02	10X Genomics	House mouse	Mus musculus	Lung		2512	29474909
Public	2021.04	10X Genomics	Sunda pangolin	Manis javanica	Lung		13720	34873160
Public	2021.04	10X Genomics	Duroc × (Landrace × Yorkshire) 3-way cross pigs	Sus scrofa domestica	Frontal lobe		8812	doi: https://doi.org/10.1016/j.scib.2021.04.002
Public	2021.04	DNBelab C4	Duroc × (Landrace × Yorkshire) 3-way cross pigs	Sus scrofa domestica	Lung		13580	doi: https://doi.org/10.1016/j.jgg.2021.03.012
Public	2021.09	SMART-seq	Southern pig-tailed macaque	Macaca nemestrina	Lateral geniculate nucleus		1092	34473054
Public	2021.04	10X Genomics	Domestic rabbit	Oryctolagus cuniculus	Lung		665	34873160
Public	2019.12	10X Genomics	Brown rat	Rattus norvegicus	Lung		5924	31840053
Public	2019.12	MARS-seq	Brown rat	Rattus norvegicus	Total brain		2304	31835035
Public	2018.12	10X Genomics	Rhesus monkey	Macaca mulatta	Dorsolateral prefrontal cortex		26933	30545855
Public	2019.12	MARS-seq	Domesticated sheep	Ovis aries	Brain cortex		768	31835035
Public	2021.04	10X Genomics	Siberian tiger	Panthera tigris altaica	Lung		14159	34873160
Figure 3
Public	2021.05	10X Genomics	Domestic short-haired cat	Felis catus	PBMC		10214	35092700
Public	2021.05	10X Genomics	German shepherd	Canis lupus familiaris	PBMC		6868	35092700
Public	2021.05	10X Genomics	Domestic rabbit	Oryctolagus cuniculus	PBMC		11533	35092700
Public	2021.05	10X Genomics	Golden hamster	Mesocricetus auratus	PBMC		12442	35092700
Public	2021.05	10X Genomics	Domestic goat	Capra aegagrus hircus	PBMC		1043	35092700
Public	2021.05	10X Genomics	Sika deer	Cervus nippon	PBMC		3306	35092700
Public	2021.05	10X Genomics	Domestic pigeon	Columba livia domestica	PBMC		5072	35092700
Public	2021.05	10X Genomics	Human	Homo sapiens	PBMC		10718	32783921
Public	2021.05	Seq-Well	Chinese origin rhesus macaques	Macaca mulatta	PBMC		7105	33159858
Public	2021.05	10X Genomics	House mouse	Mus musculus	PBMC		1603	32668198
Public	2021.05	inDrop	Casper-strain zebrafish	Danio rerio	PBMC		3298	28878000
Figure 4
Public	2018.05	Drop-seq	Bearded dragons	Pogona vitticeps	Pallium		4187	29724907
Public	2021.05	10X Genomics	Human	Homo sapiens	Prefrontal cortex		30147	31097668
Public	2018.05	Drop-seq	Red-eared slider turtle	Trachemys scripta elegans	Pallium		18828	29724907
Figure S1
Public	2021.04	10X Genomics	Green anole	Anolis carolinensis	Lung		1702	34873160
Public	2021.04	10X Genomics	Domestic duck	Anas platyrhynchos domesticus	Lung		18977	34873160
Public	2021.04	10X Genomics	Domestic pigeon	Columba livia domestica	Lung		5545	34873160

## Sheet: Hedgehog-Brain
Cell Type	Marker
Astrocytes	GFAP, AQP4, SLC1A2, SLC1A3
Endothelial cells	FLT1, APOLD1, RGS5
Excitatory neurons	SYT1, SATB2
Inhibitory neurons	GAD1, GAD2
Microglia	CSF1R, PTPRC
Newly formed oligodendrocytes	BCAS1, FYN
Oligodendrocyte progenitor cells	VCAN, PCDH15
Oligodendrocytes	MBP, MAG, OPALIN, MOG
Smooth muscle cells	LAMA2

## Sheet: Hedgehog-Kidney
Cell Type	Marker
B cells	CD74, PTPRC, INPP5D
Cell cycling	CDCA2, KNL1, BUB1B
Collecting duct intercalated cells	ATP6V0D2, ATP6V1G3
Collecting duct principal cells	AQP2, CLDN8
Collecting duct transient cells	SLC43A2
Distal convoluted tubule cells	SLC12A3
Endothelial cells	PECAM1, KDR, FLT1, VWF, ADGRL4
Loop of Henle cells	UMOD
Mesangial cells	PDGFRB
Natural killer T cells	PDE4B
Neuron cells	MAP2
Pericytes	ANGPT2
Podocytes	PTPRO, WT1, PODXL, NPHS2, MAGI2
Proximal tubule cells	SLC13A3, SLC22A8, SLC34A1
Stromal cells	COL4A1, COL5A1
Urothelium cells	UPK1B, UPK3A

## Sheet: Alpaca-Liver
Cell Type	Marker
Cholangiocytes	CFTR, HNF1B, LGR5, KRT7, KRT19
Hepatic stellate cells	ACTA2, COL1A2, COL3A1, COL6A3, DCN, EGR1, LPAR1, MYH11, SPARC, TAGLN
Hepatocytes	ABCD3, CPS1, GHR, HNF4A, HSD11B1, MASP2, PCK1, PPARA, RND3
Immune cells	PTPRC
Kupffer cells	CD5L, VSIG4
Liver sinusoidal endothelial cells	CLEC4G, F8, FLT1, KDR, STAB1, STAB2, VWF

## Sheet: Alpaca-Lung
Cell Type	Marker
ATI	AGER, COL4A3, PDPN
ATII	SFTPB
Ciliated cells	ADGB, AK9, CEP126, CFAP46, CFAP61, DNAH6, IQCA1, NEK11, ODF3B
Endothelial cells	ADGRF5, ADGRL4, CALCRL, EDNRB, , ERG, FLI1, NOSTRIN, PECAM1, PTPRB, VWF
Epithelial cells	ANPEP
Fibroblasts	COL1A1, FBN1, PDGFRA, CD44, COL1A2

## Sheet: Alpaca-Frontal lobe
Cell Type	Marker
Astrocytes	AQP4, SLC1A2, SLC1A3, GJA1
Endothelial cells	FLT1, RGS5, EPAS1
Excitatory neurons	RBFOX3, SLC17A7
Inhibitory neurons	GAD1, GAD2, SLC32A1, SST
Microglia	CSF1R, P2RY12, PTPRC
Oligodendrocyte progenitor cells	PCDH15, VCAN, PDGFRA
Oligodendrocytes	MAG, MBP, OPALIN, MOG

## Sheet: Mink-Frontal lobe
Cell Type	Marker
Excitatory neurons	NRGN, RBFOX3, SATB2
Inhibitory neurons	GAD1, GAD2, VIP, PVALB, RELN, SLC6A1
Oligodendrocyte progenitor cells	VCAN, PCDH15
Oligodendrocytes	MBP, MOG, OPALIN
Astrocytes	SLC1A2, SLC1A3, ATP13A4, GLI3
Microglia	RUNX1, C1QB
Endothelial cells	FLT1

## Sheet: Mink-Liver
Cell Type	Marker
B cells	CD79B, CD79A, MS4A1
Cholangiocytes	CFTR, HNF1B, KRT19, KRT7, ONECUT1, SPP1
Hepatic stellate cells	COL3A1, ANGPTL6, COL6A3, HGF, LPAR1, PDGFRB, PTH1R, RELN, RGS5
Hepatocytes	ABCD3, ACSS2, ALDH6A1, AR, CYP2E1, G6PC, HAMP, HMGCS1, HSD11B1, PCK1, RND3
Kupffer cells	CD5L, MARCO
Liver sinusoidal endothelial cells	CLEC1B, DNASE1L3, DPP4, FLT1, KDR, PECAM1, STAB1, STAB2, VWF
T cells	TRDC, CD3D, CD8A, GZMK, GZMH, GZMB, CD4

## Sheet: Mink-Kidney
Cell Type	Marker
Proximal tubule cells	SLC13A3, SLC34A1, PDZK1, SLC17A3
Collecting duct	AQP3, STC1, ATP6V0D2, ATP6V1G3, SLC26A4
Distal convoluted tubule cells	SLC12A3
Immune cells	PTPRC
Loop of Henle cells	UMOD, SLC12A1
Mesangial cells	PDGFRB, MYH11, ACTA2
Podocytes	NPHS1, NPHS2, WT1
Stromal cells	COL4A1
Urothelium cells	UPK1B
Endothelial cells	PECAM1, TEK, EMCN, ADGRL4, VWF, CD34

## Sheet: Hamster-Frontal lobe
Cell Type	Marker
Astrocytes	SLC1A2, SLC1A3, SOX9
Endothelial cells	FLT1
Excitatory neurons	NEUROD6, NRGN, SATB2
Inhibitory neurons	GAD1, GAD2, SLC6A1, SLC32A1, SST
Microglia	C1QB
Oligodendrocyte progenitor cells	PDGFRA

[truncated: 21 more sheets: Hamster-Liver, Hamster-Kidney, Hamster-Heart, Chinchilla-Brain, Chinchilla-Kidney, Dalmatian pelican-PBMC, Black necked crane-PBMC, Red and green macaw-PBMC, Peacock-PBMC, Blue and yellow macaw-PBMC, Helmeted guineafowl-PBMC, Green cheeked parakeet-PBMC, Monk parakeet-PBMC, Sun conure-PBMC, Grey parakeet-PBMC, Snake-PBMC, Mongolian horse-PBMC, Tiger-PBMC, Alpaca-PBMC, Red necked wallaby-PBMC …]
