# Supplementary material for: Screening of cell‐virus, cell‐cell, gene‐gene crosstalk among animal kingdom at single cell resolution
Source: Clin Transl Med. 2022 Aug 2;12(8):e886. doi: 10.1002/ctm2.886 (PMC9345398; doi:10.1002/ctm2.886)
Supplement: Supplementary file 3 — Table S2. DEGs in cells of different tissues across all species [file CTM2-12-e886-s007.xlsx]

## Sheet: Hedgehog-Brain
p_val	avg_log2FC	pct.1	pct.2	p_val_adj	Cluster	Gene	Species	Tissue
0	2.84963	0.968	0.741	0	Astrocytes	SLC1A2	Hedgehog	Brain
0	2.5034	0.865	0.321	0	Astrocytes	SLC1A3	Hedgehog	Brain
0	2.33744	1	0.953	0	Astrocytes	NPAS3	Hedgehog	Brain
0	2.2389	0.808	0.289	0	Astrocytes	GLI3	Hedgehog	Brain
0	2.21023	0.647	0.235	0	Astrocytes	RGS20	Hedgehog	Brain
0	2.20803	0.969	0.711	0	Astrocytes	PITPNC1	Hedgehog	Brain
0	2.13963	0.978	0.628	0	Astrocytes	GLIS3	Hedgehog	Brain
0	1.9415	0.659	0.178	0	Astrocytes	RFX4	Hedgehog	Brain
0	1.93474	0.981	0.793	0	Astrocytes	MSI2	Hedgehog	Brain
0	1.86791	0.707	0.301	0	Astrocytes	LOC107523281	Hedgehog	Brain
0	1.84408	0.578	0.131	0	Astrocytes	ATP13A4	Hedgehog	Brain
0	1.80013	0.553	0.312	0	Astrocytes	DNAH12	Hedgehog	Brain
0	1.75098	0.994	0.924	0	Astrocytes	NTRK2	Hedgehog	Brain
0	1.71676	0.621	0.274	0	Astrocytes	SLCO1C1	Hedgehog	Brain
0	1.68482	0.707	0.37	0	Astrocytes	ADGRV1	Hedgehog	Brain
0	1.64205	0.783	0.509	0	Astrocytes	RALGAPA2	Hedgehog	Brain
0	1.54631	0.683	0.329	0	Astrocytes	PREX2	Hedgehog	Brain
0	1.53916	0.738	0.434	0	Astrocytes	BCAN	Hedgehog	Brain
0	1.53232	0.46	0.132	0	Astrocytes	FAM107A	Hedgehog	Brain
0	1.52951	0.91	0.717	0	Astrocytes	TF	Hedgehog	Brain
0	1.52612	0.532	0.154	0	Astrocytes	ATP1B2	Hedgehog	Brain
0	1.49767	0.914	0.682	0	Astrocytes	SLC4A4	Hedgehog	Brain
0	1.48775	0.56	0.227	0	Astrocytes	ARHGEF26	Hedgehog	Brain
0	1.48521	0.672	0.372	0	Astrocytes	SFXN5	Hedgehog	Brain
0	1.47073	0.39	0.084	0	Astrocytes	CACNA2D4	Hedgehog	Brain
0	1.44345	0.755	0.429	0	Astrocytes	DIPK1C	Hedgehog	Brain
0	1.42474	0.784	0.543	0	Astrocytes	LGI1	Hedgehog	Brain
0	1.41573	0.521	0.243	0	Astrocytes	MTM1	Hedgehog	Brain
0	1.40723	0.852	0.603	0	Astrocytes	SASH1	Hedgehog	Brain
0	1.40357	0.479	0.1	0	Astrocytes	ATP1A2	Hedgehog	Brain
0	1.39962	0.999	0.957	0	Astrocytes	ZBTB20	Hedgehog	Brain
0	1.38216	0.574	0.279	0	Astrocytes	CHKA	Hedgehog	Brain
0	1.34524	0.842	0.585	0	Astrocytes	USP54	Hedgehog	Brain
0	1.3301	0.525	0.252	0	Astrocytes	PLPP3	Hedgehog	Brain
0	1.32924	0.525	0.213	0	Astrocytes	SMOX	Hedgehog	Brain
0	1.32878	0.434	0.15	0	Astrocytes	RORB	Hedgehog	Brain
0	1.32706	0.596	0.274	0	Astrocytes	AIFM3	Hedgehog	Brain
0	1.32359	0.788	0.546	0	Astrocytes	NDRG2	Hedgehog	Brain
0	1.32287	0.668	0.422	0	Astrocytes	CAMK2G	Hedgehog	Brain
0	1.32073	0.997	0.942	0	Astrocytes	NFIA	Hedgehog	Brain
0	1.31576	0.503	0.242	0	Astrocytes	ADRA1A	Hedgehog	Brain
0	1.2949	0.755	0.534	0	Astrocytes	AHCYL1	Hedgehog	Brain
0	1.28175	0.43	0.119	0	Astrocytes	HIF3A	Hedgehog	Brain
0	1.27972	0.657	0.375	0	Astrocytes	FOXO1	Hedgehog	Brain
0	1.27492	0.858	0.736	0	Astrocytes	CPE	Hedgehog	Brain
0	1.26764	0.568	0.28	0	Astrocytes	GJA1	Hedgehog	Brain
0	1.26482	0.75	0.569	0	Astrocytes	HERC3	Hedgehog	Brain
0	1.26081	0.98	0.92	0	Astrocytes	SPARCL1	Hedgehog	Brain
0	1.22861	0.361	0.088	0	Astrocytes	PRDM16	Hedgehog	Brain
0	1.22587	0.969	0.944	0	Astrocytes	DTNA	Hedgehog	Brain
0	1.20268	0.356	0.06	0	Astrocytes	MLC1	Hedgehog	Brain
0	1.17121	0.938	0.732	0	Astrocytes	SOX5	Hedgehog	Brain
0	1.1527	0.369	0.083	0	Astrocytes	NOTCH1	Hedgehog	Brain
0	1.14302	0.75	0.49	0	Astrocytes	PDE7B	Hedgehog	Brain
0	1.12811	0.858	0.737	0	Astrocytes	TRPM3	Hedgehog	Brain
0	1.12005	0.373	0.09	0	Astrocytes	PDGFRB	Hedgehog	Brain
0	1.08482	0.71	0.346	0	Astrocytes	FGFR2	Hedgehog	Brain
0	1.08477	0.858	0.747	0	Astrocytes	RFX3	Hedgehog	Brain
0	1.0831	0.982	0.929	0	Astrocytes	CTNND2	Hedgehog	Brain
0	1.06399	0.703	0.499	0	Astrocytes	MAP3K5	Hedgehog	Brain
0	1.05269	0.822	0.749	0	Astrocytes	USP24	Hedgehog	Brain
0	1.04523	0.269	0.047	0	Astrocytes	SLC14A1	Hedgehog	Brain
0	1.0397	0.298	0.07	0	Astrocytes	SLC7A10	Hedgehog	Brain
0	1.0345	0.922	0.777	0	Astrocytes	TRPS1	Hedgehog	Brain
0	1.02482	0.767	0.58	0	Astrocytes	SRGAP1	Hedgehog	Brain
0	0.993359	0.276	0.046	0	Astrocytes	TTLL8	Hedgehog	Brain
0	0.979778	0.917	0.784	0	Astrocytes	GABRB1	Hedgehog	Brain
0	0.944442	0.891	0.788	0	Astrocytes	SYBU	Hedgehog	Brain
0	0.936983	0.956	0.789	0	Astrocytes	PTPRZ1	Hedgehog	Brain
0	0.932262	0.965	0.871	0	Astrocytes	DMD	Hedgehog	Brain
0	0.910295	0.864	0.686	0	Astrocytes	GPC5	Hedgehog	Brain
0	0.838252	0.991	0.98	0	Astrocytes	APOE	Hedgehog	Brain
0	0.77224	0.999	0.996	0	Astrocytes	KCND2	Hedgehog	Brain
0	0.769039	0.678	0.336	0	Astrocytes	PDLIM3	Hedgehog	Brain
0	0.739644	0.931	0.794	0	Astrocytes	NCKAP5	Hedgehog	Brain
0	0.687295	0.976	0.943	0	Astrocytes	MAGI2	Hedgehog	Brain
0	0.569583	0.998	0.997	0	Astrocytes	CADM2	Hedgehog	Brain
1.53793e-305	1.10599	0.667	0.431	2.88407e-301	Astrocytes	ARAP2	Hedgehog	Brain
2.16679e-300	0.670141	0.958	0.888	4.06338e-296	Astrocytes	GPC6	Hedgehog	Brain
5.51205e-296	1.00353	0.292	0.071	1.03367e-291	Astrocytes	AASS	Hedgehog	Brain
4.85049e-294	0.582676	0.974	0.95	9.09613e-290	Astrocytes	GPM6A	Hedgehog	Brain
1.0072e-288	0.540531	0.77	0.506	1.8888e-284	Astrocytes	TCF7L2	Hedgehog	Brain
3.59714e-287	0.671698	0.933	0.829	6.74572e-283	Astrocytes	NFIB	Hedgehog	Brain
2.05036e-284	0.444264	0.996	0.996	3.84504e-280	Astrocytes	TTR	Hedgehog	Brain
6.59064e-281	0.818014	0.82	0.744	1.23594e-276	Astrocytes	CKB	Hedgehog	Brain
1.64097e-279	0.88709	0.267	0.062	3.07731e-275	Astrocytes	ACSBG1	Hedgehog	Brain
7.55974e-275	0.958105	0.811	0.699	1.41768e-270	Astrocytes	ADD3	Hedgehog	Brain
8.07458e-275	0.919898	0.82	0.752	1.51423e-270	Astrocytes	CLU	Hedgehog	Brain
2.5088e-274	1.0405	0.588	0.348	4.70475e-270	Astrocytes	LOC103110909	Hedgehog	Brain
2.17406e-273	1.1446	0.44	0.198	4.07701e-269	Astrocytes	PAQR8	Hedgehog	Brain
2.59007e-263	1.13052	0.578	0.342	4.85717e-259	Astrocytes	KANK1	Hedgehog	Brain
5.11096e-262	1.10835	0.479	0.238	9.58459e-258	Astrocytes	LOC103117357	Hedgehog	Brain
1.16732e-260	1.11605	0.443	0.203	2.18907e-256	Astrocytes	LRIG1	Hedgehog	Brain
1.78048e-255	1.02446	0.335	0.113	3.33893e-251	Astrocytes	AQP4	Hedgehog	Brain
2.76859e-254	0.849131	0.337	0.109	5.19193e-250	Astrocytes	SLC7A11	Hedgehog	Brain
1.07574e-252	0.9846	0.702	0.544	2.01733e-248	Astrocytes	HTRA1	Hedgehog	Brain
2.83706e-250	1.08486	0.38	0.156	5.32033e-246	Astrocytes	KIAA1191	Hedgehog	Brain
1.04315e-249	0.673244	0.895	0.853	1.95621e-245	Astrocytes	PTGDS	Hedgehog	Brain
1.9983e-247	1.11138	0.305	0.097	3.74741e-243	Astrocytes	LOC103113288	Hedgehog	Brain
2.76536e-246	0.917431	0.294	0.087	5.18589e-242	Astrocytes	ID4	Hedgehog	Brain
3.04426e-245	1.10282	0.562	0.363	5.7089e-241	Astrocytes	FARP1	Hedgehog	Brain
1.6028e-244	0.983921	0.338	0.121	3.00572e-240	Astrocytes	ITGA7	Hedgehog	Brain
1.17841e-241	0.929763	0.284	0.083	2.20987e-237	Astrocytes	DAAM2	Hedgehog	Brain
9.82956e-241	1.02712	0.382	0.159	1.84334e-236	Astrocytes	PLXNB1	Hedgehog	Brain
1.64287e-240	0.981857	0.346	0.126	3.08087e-236	Astrocytes	NT5E	Hedgehog	Brain
2.04724e-240	0.957514	0.547	0.294	3.83919e-236	Astrocytes	GRAMD3	Hedgehog	Brain
4.19923e-240	0.572378	0.843	0.652	7.87481e-236	Astrocytes	QKI	Hedgehog	Brain
1.23529e-237	0.914747	0.499	0.265	2.31653e-233	Astrocytes	SLC15A2	Hedgehog	Brain
5.52646e-232	1.13456	0.374	0.158	1.03638e-227	Astrocytes	ETNPPL	Hedgehog	Brain
7.65627e-230	0.43192	0.91	0.829	1.43578e-225	Astrocytes	DGKB	Hedgehog	Brain
1.93912e-224	0.960422	0.35	0.133	3.63643e-220	Astrocytes	IFIH1	Hedgehog	Brain
7.66096e-223	0.849136	0.326	0.111	1.43666e-218	Astrocytes	EPAS1	Hedgehog	Brain
1.53708e-222	1.07414	0.441	0.215	2.88248e-218	Astrocytes	ARHGAP31	Hedgehog	Brain
2.96225e-222	0.995882	0.363	0.147	5.55511e-218	Astrocytes	TTYH2	Hedgehog	Brain
1.37321e-220	1.10074	0.661	0.493	2.57518e-216	Astrocytes	LUZP2	Hedgehog	Brain
3.12218e-220	0.685502	0.813	0.679	5.85503e-216	Astrocytes	LHFPL6	Hedgehog	Brain
1.02816e-218	1.6422	0.47	0.261	1.9281e-214	Astrocytes	GFAP	Hedgehog	Brain
4.74532e-216	1.12223	0.444	0.242	8.89889e-212	Astrocytes	SLC1A4	Hedgehog	Brain
9.48e-216	1.32525	0.335	0.136	1.77778e-211	Astrocytes	SLC6A11	Hedgehog	Brain
1.05588e-215	0.724467	0.365	0.144	1.98009e-211	Astrocytes	SLC13A3	Hedgehog	Brain
1.6986e-214	0.990717	0.658	0.494	3.18538e-210	Astrocytes	PREX1	Hedgehog	Brain
2.83748e-212	0.91183	0.728	0.622	5.32113e-208	Astrocytes	ENAH	Hedgehog	Brain
3.90263e-212	0.409798	0.777	0.524	7.31861e-208	Astrocytes	TNS3	Hedgehog	Brain
2.6596e-208	0.84406	0.565	0.324	4.98755e-204	Astrocytes	RIN2	Hedgehog	Brain
1.91474e-206	0.890118	0.31	0.111	3.59071e-202	Astrocytes	RASSF2	Hedgehog	Brain
6.56689e-206	1.07989	0.376	0.168	1.23149e-201	Astrocytes	BMP7	Hedgehog	Brain
1.59718e-204	0.867404	0.634	0.481	2.99519e-200	Astrocytes	AC010197.2	Hedgehog	Brain
7.72792e-202	0.698594	0.805	0.768	1.44922e-197	Astrocytes	PSAP	Hedgehog	Brain
1.70392e-199	0.644339	0.987	0.983	3.19536e-195	Astrocytes	NTM	Hedgehog	Brain
2.67538e-199	0.925662	0.632	0.496	5.01714e-195	Astrocytes	FERMT2	Hedgehog	Brain
7.73589e-199	0.532802	0.941	0.922	1.45071e-194	Astrocytes	MACF1	Hedgehog	Brain
2.94244e-198	0.894586	0.381	0.174	5.51795e-194	Astrocytes	MEGF10	Hedgehog	Brain
1.76233e-196	0.818509	0.744	0.626	3.30491e-192	Astrocytes	RAD51B	Hedgehog	Brain
1.11686e-195	0.913308	0.658	0.528	2.09444e-191	Astrocytes	FOXO3	Hedgehog	Brain
1.30548e-195	1.00778	0.406	0.211	2.44818e-191	Astrocytes	ASRGL1	Hedgehog	Brain
1.76208e-190	0.946857	0.479	0.279	3.30443e-186	Astrocytes	CREB3L2	Hedgehog	Brain
2.57231e-190	1.00307	0.574	0.416	4.82385e-186	Astrocytes	WASF3	Hedgehog	Brain
1.76939e-187	0.92756	0.374	0.173	3.31814e-183	Astrocytes	ITGB5	Hedgehog	Brain
4.34467e-187	0.371877	0.998	0.997	8.14756e-183	Astrocytes	LSAMP	Hedgehog	Brain
7.60375e-187	0.470565	0.758	0.578	1.42593e-182	Astrocytes	MEIS2	Hedgehog	Brain
1.77847e-186	0.798324	0.268	0.092	3.33517e-182	Astrocytes	HEPACAM	Hedgehog	Brain
2.12161e-185	0.780067	0.688	0.575	3.97865e-181	Astrocytes	LOC107522349	Hedgehog	Brain
2.49554e-185	0.666241	0.757	0.656	4.67989e-181	Astrocytes	CARMIL1	Hedgehog	Brain
9.77093e-185	0.560154	0.58	0.341	1.83234e-180	Astrocytes	SOX6	Hedgehog	Brain
1.90949e-184	1.03315	0.511	0.346	3.58087e-180	Astrocytes	PHKA1	Hedgehog	Brain
2.92736e-184	1.01361	0.514	0.351	5.48967e-180	Astrocytes	PFKP	Hedgehog	Brain
5.20708e-181	0.971976	0.407	0.211	9.76483e-177	Astrocytes	NOTCH2	Hedgehog	Brain
4.25058e-178	0.884972	0.663	0.569	7.97111e-174	Astrocytes	ITSN1	Hedgehog	Brain
5.29601e-175	0.77369	0.266	0.093	9.9316e-171	Astrocytes	CCDC80	Hedgehog	Brain
1.92875e-174	0.868713	0.611	0.46	3.61698e-170	Astrocytes	BCL2L1	Hedgehog	Brain
1.10504e-173	0.980167	0.393	0.206	2.07228e-169	Astrocytes	ZHX2	Hedgehog	Brain
4.20263e-173	0.798547	0.691	0.583	7.8812e-169	Astrocytes	PARD3	Hedgehog	Brain
1.44375e-172	0.566448	0.855	0.83	2.70747e-168	Astrocytes	S100A1	Hedgehog	Brain
1.9801e-172	0.499298	0.907	0.903	3.71329e-168	Astrocytes	CST3	Hedgehog	Brain
3.17161e-171	0.963077	0.423	0.245	5.94772e-167	Astrocytes	CCDC175	Hedgehog	Brain
1.68364e-169	0.818007	0.257	0.092	3.15732e-165	Astrocytes	GNA14	Hedgehog	Brain
5.82004e-168	1.00747	0.57	0.424	1.09143e-163	Astrocytes	CABLES1	Hedgehog	Brain
5.89907e-168	0.538406	0.895	0.836	1.10625e-163	Astrocytes	GALNT13	Hedgehog	Brain
5.28784e-166	0.931036	0.386	0.201	9.91628e-162	Astrocytes	NHSL1	Hedgehog	Brain
1.29411e-161	0.901105	0.579	0.469	2.42684e-157	Astrocytes	BBS2	Hedgehog	Brain
5.19649e-160	0.477499	0.869	0.743	9.74498e-156	Astrocytes	PDZRN4	Hedgehog	Brain
2.16775e-159	0.830871	0.272	0.108	4.06518e-155	Astrocytes	PSD2	Hedgehog	Brain
5.57351e-159	0.815773	0.288	0.118	1.0452e-154	Astrocytes	S100A13	Hedgehog	Brain
4.07427e-158	0.728681	0.712	0.664	7.64048e-154	Astrocytes	COG2	Hedgehog	Brain
8.30762e-157	0.753767	0.618	0.458	1.55793e-152	Astrocytes	LOC103108010	Hedgehog	Brain
1.65316e-156	1.02949	0.44	0.262	3.10016e-152	Astrocytes	NKAIN3	Hedgehog	Brain
5.58498e-155	0.794035	0.68	0.578	1.04735e-150	Astrocytes	EFR3B	Hedgehog	Brain
6.11982e-152	0.784398	0.507	0.32	1.14765e-147	Astrocytes	RFTN2	Hedgehog	Brain
8.34713e-149	0.773671	0.292	0.126	1.56534e-144	Astrocytes	EPHX2	Hedgehog	Brain
2.54171e-147	0.784064	0.278	0.117	4.76647e-143	Astrocytes	PHF21B	Hedgehog	Brain
1.21682e-146	0.570436	0.795	0.724	2.2819e-142	Astrocytes	TMTC2	Hedgehog	Brain
2.6703e-144	0.767879	0.4	0.213	5.00761e-140	Astrocytes	MAP3K20	Hedgehog	Brain
4.16174e-144	0.800189	0.281	0.122	7.80451e-140	Astrocytes	PLD2	Hedgehog	Brain
6.78635e-144	0.743039	0.585	0.442	1.27264e-139	Astrocytes	PCSK5	Hedgehog	Brain
5.30194e-142	0.876571	0.502	0.365	9.94273e-138	Astrocytes	FGD4	Hedgehog	Brain
4.25347e-141	0.75779	0.341	0.169	7.97652e-137	Astrocytes	BCAR3	Hedgehog	Brain
7.66073e-141	0.895953	0.421	0.268	1.43662e-136	Astrocytes	GRIK4	Hedgehog	Brain
1.12703e-139	0.830883	0.335	0.171	2.11352e-135	Astrocytes	MTSS2	Hedgehog	Brain
4.91833e-139	0.795064	0.488	0.333	9.22335e-135	Astrocytes	CTNND1	Hedgehog	Brain
9.74877e-139	0.868063	0.354	0.19	1.82819e-134	Astrocytes	SLC6A9	Hedgehog	Brain
2.29426e-137	0.946623	0.343	0.185	4.30243e-133	Astrocytes	FGF1	Hedgehog	Brain
3.37128e-137	0.761862	0.332	0.164	6.32216e-133	Astrocytes	LOC107522522	Hedgehog	Brain
2.25113e-135	0.387692	0.754	0.713	4.22154e-131	Astrocytes	FYN	Hedgehog	Brain
1.38985e-134	0.854898	0.343	0.181	2.60639e-130	Astrocytes	FKBP5	Hedgehog	Brain
1.78525e-134	1.05432	0.443	0.297	3.34787e-130	Astrocytes	GRM3	Hedgehog	Brain
3.19766e-134	0.634161	0.734	0.7	5.99657e-130	Astrocytes	PHKB	Hedgehog	Brain
5.17162e-134	0.992418	0.327	0.167	9.69834e-130	Astrocytes	NNAT	Hedgehog	Brain
8.16016e-134	0.85843	0.34	0.182	1.53027e-129	Astrocytes	SEMA4A	Hedgehog	Brain
1.99563e-132	0.527597	0.799	0.773	3.7424e-128	Astrocytes	PTN	Hedgehog	Brain
7.09668e-132	0.852237	0.281	0.125	1.33084e-127	Astrocytes	ITPKB	Hedgehog	Brain
4.18444e-131	0.54783	0.889	0.836	7.84708e-127	Astrocytes	DAB1	Hedgehog	Brain
6.1064e-130	0.636836	0.92	0.912	1.14513e-125	Astrocytes	CADM1	Hedgehog	Brain
4.15593e-128	0.627457	0.657	0.533	7.79362e-124	Astrocytes	NR3C2	Hedgehog	Brain
5.54426e-127	1.17279	0.268	0.125	1.03971e-122	Astrocytes	WDR49	Hedgehog	Brain
6.00678e-127	0.766392	0.586	0.488	1.12645e-122	Astrocytes	RGL1	Hedgehog	Brain
3.68752e-126	0.984084	0.346	0.185	6.9152e-122	Astrocytes	RGS22	Hedgehog	Brain
1.90323e-125	0.656601	0.68	0.598	3.56912e-121	Astrocytes	LPP	Hedgehog	Brain
3.12953e-125	0.553828	0.812	0.785	5.86881e-121	Astrocytes	NCAM1	Hedgehog	Brain
8.61257e-125	0.787108	0.386	0.228	1.61512e-120	Astrocytes	RALGDS	Hedgehog	Brain
2.3515e-122	0.596637	0.272	0.119	4.40977e-118	Astrocytes	AOX1	Hedgehog	Brain
5.72612e-122	0.827423	0.341	0.191	1.07382e-117	Astrocytes	SIDT2	Hedgehog	Brain
1.66791e-120	0.72918	0.278	0.13	3.12784e-116	Astrocytes	CNKSR3	Hedgehog	Brain
2.89197e-120	0.504943	0.76	0.73	5.42331e-116	Astrocytes	DBI	Hedgehog	Brain
4.85551e-120	0.744406	0.332	0.173	9.10555e-116	Astrocytes	CFH	Hedgehog	Brain
4.29228e-117	1.02913	0.487	0.37	8.0493e-113	Astrocytes	MTMR10	Hedgehog	Brain
3.93999e-116	0.591934	0.299	0.139	7.38867e-112	Astrocytes	LOC103128552	Hedgehog	Brain
5.15131e-116	0.764954	0.304	0.16	9.66025e-112	Astrocytes	DDO	Hedgehog	Brain
7.19966e-113	0.562375	0.283	0.131	1.35015e-108	Astrocytes	ROBO4	Hedgehog	Brain
1.35641e-112	0.592482	0.72	0.697	2.54368e-108	Astrocytes	WDFY2	Hedgehog	Brain
2.55474e-111	0.665068	0.65	0.621	4.79089e-107	Astrocytes	KIF1B	Hedgehog	Brain
4.38791e-111	0.776035	0.303	0.163	8.22865e-107	Astrocytes	LRRC8A	Hedgehog	Brain
6.77143e-111	0.590466	0.726	0.705	1.26985e-106	Astrocytes	MKLN1	Hedgehog	Brain
2.89644e-109	0.652563	0.664	0.63	5.43169e-105	Astrocytes	CPEB4	Hedgehog	Brain
1.09228e-108	0.580361	0.725	0.689	2.04836e-104	Astrocytes	C11orf49	Hedgehog	Brain
1.39899e-108	0.736135	0.272	0.135	2.62352e-104	Astrocytes	AK4	Hedgehog	Brain
1.46508e-107	0.823023	0.523	0.435	2.74746e-103	Astrocytes	HIBADH	Hedgehog	Brain
3.1555e-107	0.776074	0.339	0.2	5.91752e-103	Astrocytes	ABHD3	Hedgehog	Brain
7.90179e-107	0.757974	0.385	0.245	1.48182e-102	Astrocytes	PHGDH	Hedgehog	Brain
5.77556e-105	0.71533	0.404	0.268	1.08309e-100	Astrocytes	PLOD2	Hedgehog	Brain
2.98075e-104	0.725234	0.395	0.249	5.5898e-100	Astrocytes	PRKD1	Hedgehog	Brain
3.09467e-103	0.728711	0.296	0.161	5.80344e-99	Astrocytes	ALDH6A1	Hedgehog	Brain
2.33288e-102	0.42935	0.903	0.855	4.37485e-98	Astrocytes	NEBL	Hedgehog	Brain
2.57271e-102	0.264812	0.919	0.914	4.8246e-98	Astrocytes	ST6GALNAC3	Hedgehog	Brain
2.75537e-101	0.800611	0.251	0.124	5.16715e-97	Astrocytes	ADGB	Hedgehog	Brain
8.60791e-101	0.790769	0.354	0.217	1.61424e-96	Astrocytes	ADAMTS9	Hedgehog	Brain
3.50534e-98	0.621454	0.605	0.544	6.57357e-94	Astrocytes	LAMP2	Hedgehog	Brain
1.69247e-97	0.707676	0.629	0.582	3.17388e-93	Astrocytes	RNF144A	Hedgehog	Brain
1.84188e-97	0.675817	0.565	0.483	3.45408e-93	Astrocytes	ASAP2	Hedgehog	Brain
3.33149e-97	0.727629	0.351	0.217	6.24754e-93	Astrocytes	ARHGEF6	Hedgehog	Brain
5.52666e-96	0.735234	0.462	0.355	1.03642e-91	Astrocytes	LRP1	Hedgehog	Brain
4.15776e-95	0.732937	0.408	0.278	7.79705e-91	Astrocytes	GPAM	Hedgehog	Brain
3.00363e-94	0.84244	0.281	0.155	5.63271e-90	Astrocytes	KIAA2012	Hedgehog	Brain
9.08175e-94	0.477323	0.496	0.363	1.7031e-89	Astrocytes	SLC20A2	Hedgehog	Brain
1.34308e-92	0.510139	0.739	0.66	2.51868e-88	Astrocytes	LOC103119979	Hedgehog	Brain
3.22501e-92	0.532821	0.684	0.636	6.04785e-88	Astrocytes	FNBP1	Hedgehog	Brain
8.2467e-92	0.814763	0.336	0.217	1.5465e-87	Astrocytes	ILDR2	Hedgehog	Brain
4.96043e-91	0.611485	0.694	0.686	9.30229e-87	Astrocytes	ACACA	Hedgehog	Brain
1.05856e-90	0.330586	0.867	0.873	1.98512e-86	Astrocytes	EEF1A1	Hedgehog	Brain
1.04964e-89	1.15286	0.281	0.154	1.96839e-85	Astrocytes	TNC	Hedgehog	Brain
4.06945e-88	0.785645	0.34	0.217	7.63144e-84	Astrocytes	PLCE1	Hedgehog	Brain
6.19955e-88	0.794314	0.318	0.199	1.1626e-83	Astrocytes	LOC107522816	Hedgehog	Brain
2.60943e-87	0.707248	0.34	0.216	4.89346e-83	Astrocytes	COMT	Hedgehog	Brain
6.39631e-87	0.556055	0.663	0.634	1.1995e-82	Astrocytes	XPR1	Hedgehog	Brain
1.31296e-86	0.690902	0.495	0.397	2.4622e-82	Astrocytes	KCNIP3	Hedgehog	Brain
1.35931e-86	0.735708	0.347	0.224	2.54911e-82	Astrocytes	B3GLCT	Hedgehog	Brain
1.62237e-86	0.719312	0.421	0.314	3.04244e-82	Astrocytes	DOCK1	Hedgehog	Brain
5.26629e-85	0.756821	0.285	0.167	9.87588e-81	Astrocytes	CCDC24	Hedgehog	Brain
3.91289e-84	0.620335	0.432	0.311	7.33784e-80	Astrocytes	PTPN13	Hedgehog	Brain
7.51983e-83	0.615622	0.591	0.524	1.41019e-78	Astrocytes	DOK5	Hedgehog	Brain
1.75429e-82	1.13729	0.274	0.163	3.28981e-78	Astrocytes	SPAG17	Hedgehog	Brain
1.0309e-81	0.629689	0.272	0.151	1.93324e-77	Astrocytes	SLC7A3	Hedgehog	Brain
1.76807e-80	0.597666	0.446	0.322	3.31565e-76	Astrocytes	PLEKHG1	Hedgehog	Brain
1.21655e-79	0.496994	0.745	0.725	2.2814e-75	Astrocytes	PRKCA	Hedgehog	Brain
2.36157e-78	0.493856	0.734	0.745	4.42866e-74	Astrocytes	CHD2	Hedgehog	Brain
2.56116e-78	0.651822	0.312	0.193	4.80293e-74	Astrocytes	YAP1	Hedgehog	Brain
4.29619e-78	0.736524	0.324	0.214	8.05664e-74	Astrocytes	GPM6B	Hedgehog	Brain
2.26405e-77	0.690313	0.509	0.444	4.24577e-73	Astrocytes	PHYHIPL	Hedgehog	Brain
1.05854e-76	0.802007	0.477	0.4	1.98507e-72	Astrocytes	ANKFN1	Hedgehog	Brain
1.08365e-76	0.641251	0.582	0.547	2.03217e-72	Astrocytes	MED12L	Hedgehog	Brain
5.84391e-76	0.471325	0.724	0.75	1.09591e-71	Astrocytes	CHD9	Hedgehog	Brain
8.05073e-76	0.724966	0.3	0.189	1.50975e-71	Astrocytes	SERPINE2	Hedgehog	Brain
1.2809e-75	0.635505	0.284	0.169	2.40207e-71	Astrocytes	ABCB4	Hedgehog	Brain
1.90175e-73	0.341976	0.887	0.912	3.56636e-69	Astrocytes	RTN1	Hedgehog	Brain
3.96633e-73	0.573756	0.577	0.523	7.43806e-69	Astrocytes	FABP7	Hedgehog	Brain
4.56631e-73	0.268949	0.407	0.262	8.56321e-69	Astrocytes	LRP4	Hedgehog	Brain
1.87165e-72	0.663191	0.284	0.176	3.5099e-68	Astrocytes	LIFR	Hedgehog	Brain
1.07019e-71	0.444178	0.81	0.812	2.00693e-67	Astrocytes	DENND1A	Hedgehog	Brain
1.24948e-71	0.267046	0.932	0.895	2.34314e-67	Astrocytes	TCF4	Hedgehog	Brain
1.83773e-71	0.281335	0.922	0.943	3.4463e-67	Astrocytes	ATP6V0C	Hedgehog	Brain
2.02838e-71	0.46394	0.444	0.338	3.80381e-67	Astrocytes	FRMD6	Hedgehog	Brain
1.39651e-70	0.669079	0.331	0.228	2.61887e-66	Astrocytes	ATL2	Hedgehog	Brain
1.7708e-70	0.669594	0.378	0.279	3.32077e-66	Astrocytes	BMP2K	Hedgehog	Brain
5.15348e-70	0.359731	0.815	0.782	9.66432e-66	Astrocytes	EXT1	Hedgehog	Brain
5.4322e-70	0.539844	0.56	0.518	1.0187e-65	Astrocytes	ARHGAP5	Hedgehog	Brain
5.47353e-70	0.635655	0.527	0.487	1.02645e-65	Astrocytes	EPB41L5	Hedgehog	Brain
1.12849e-69	0.667147	0.28	0.177	2.11625e-65	Astrocytes	RAB34	Hedgehog	Brain
8.98953e-69	0.568983	0.413	0.307	1.68581e-64	Astrocytes	RAMP2	Hedgehog	Brain
9.21294e-69	0.299331	0.839	0.862	1.7277e-64	Astrocytes	ITM2B	Hedgehog	Brain
1.4166e-68	0.581141	0.465	0.365	2.65654e-64	Astrocytes	TOX	Hedgehog	Brain
5.92583e-68	0.911323	0.278	0.179	1.11127e-63	Astrocytes	FHAD1	Hedgehog	Brain
2.49377e-67	0.652885	0.327	0.225	4.67656e-63	Astrocytes	ZBTB47	Hedgehog	Brain
8.51645e-67	0.396337	0.25	0.137	1.59709e-62	Astrocytes	SLC2A1	Hedgehog	Brain
1.80384e-66	0.484577	0.632	0.616	3.38274e-62	Astrocytes	ELOVL5	Hedgehog	Brain
1.45455e-65	0.473313	0.633	0.59	2.72771e-61	Astrocytes	SAMD4A	Hedgehog	Brain
3.76412e-65	0.656863	0.384	0.288	7.05886e-61	Astrocytes	DIAPH3	Hedgehog	Brain
8.05943e-65	0.65062	0.503	0.459	1.51138e-60	Astrocytes	HIF1A	Hedgehog	Brain
1.58659e-64	1.22577	0.367	0.286	2.97533e-60	Astrocytes	LRRC9	Hedgehog	Brain
3.11096e-64	0.568668	0.425	0.329	5.83399e-60	Astrocytes	HMGB1	Hedgehog	Brain
1.48086e-62	0.599911	0.533	0.498	2.77705e-58	Astrocytes	MBOAT2	Hedgehog	Brain
1.84103e-61	0.373324	0.784	0.823	3.45249e-57	Astrocytes	MED13L	Hedgehog	Brain
2.7563e-60	0.362329	0.772	0.811	5.16888e-56	Astrocytes	UBE2H	Hedgehog	Brain
3.66518e-60	0.667021	0.291	0.196	6.87331e-56	Astrocytes	PTAR1	Hedgehog	Brain
2.39438e-59	0.539779	0.599	0.589	4.49018e-55	Astrocytes	ZMYND8	Hedgehog	Brain
3.08935e-59	0.660781	0.402	0.325	5.79347e-55	Astrocytes	LPCAT3	Hedgehog	Brain
7.05652e-59	0.457268	0.305	0.195	1.32331e-54	Astrocytes	WWTR1	Hedgehog	Brain
1.62329e-58	0.601215	0.283	0.187	3.04415e-54	Astrocytes	BDH1	Hedgehog	Brain
3.20995e-58	0.653514	0.433	0.372	6.01962e-54	Astrocytes	KLHL3	Hedgehog	Brain
3.94766e-58	0.818105	0.299	0.205	7.40305e-54	Astrocytes	CDC14A	Hedgehog	Brain
1.10271e-57	0.587638	0.396	0.306	2.06791e-53	Astrocytes	ITGB8	Hedgehog	Brain
1.24057e-57	0.406783	0.863	0.864	2.32643e-53	Astrocytes	GRID2	Hedgehog	Brain
2.86268e-57	0.386858	0.748	0.768	5.36838e-53	Astrocytes	COX1	Hedgehog	Brain
1.10829e-55	0.419521	0.71	0.729	2.07838e-51	Astrocytes	COX3	Hedgehog	Brain
1.34697e-55	0.64652	0.273	0.182	2.52598e-51	Astrocytes	IL17RD	Hedgehog	Brain
5.13539e-55	0.442688	0.71	0.734	9.6304e-51	Astrocytes	CCDC88A	Hedgehog	Brain
5.41414e-55	0.595228	0.319	0.227	1.01531e-50	Astrocytes	TAGLN3	Hedgehog	Brain
6.83586e-55	0.588874	0.473	0.428	1.28193e-50	Astrocytes	GLUD1	Hedgehog	Brain
1.25455e-54	0.568606	0.478	0.426	2.35265e-50	Astrocytes	PTPN4	Hedgehog	Brain
3.13977e-54	0.543928	0.251	0.156	5.88802e-50	Astrocytes	ALDOC	Hedgehog	Brain
1.05016e-53	0.46839	0.606	0.608	1.96937e-49	Astrocytes	LOC103109855	Hedgehog	Brain
1.38207e-53	0.48475	0.254	0.154	2.59179e-49	Astrocytes	ZCCHC24	Hedgehog	Brain
7.55713e-53	0.30051	0.735	0.757	1.41719e-48	Astrocytes	FBXL18	Hedgehog	Brain
8.70022e-53	0.45582	0.623	0.633	1.63155e-48	Astrocytes	MYO6	Hedgehog	Brain
1.21066e-52	0.489871	0.597	0.609	2.27036e-48	Astrocytes	GPATCH8	Hedgehog	Brain
1.79334e-52	0.513844	0.38	0.291	3.36305e-48	Astrocytes	RORA	Hedgehog	Brain
6.47452e-52	0.563059	0.43	0.355	1.21417e-47	Astrocytes	ZNF423	Hedgehog	Brain
8.09838e-52	0.632249	0.336	0.252	1.51869e-47	Astrocytes	KLHL13	Hedgehog	Brain
1.26123e-51	0.335097	0.781	0.833	2.36518e-47	Astrocytes	SON	Hedgehog	Brain
1.44232e-51	0.640954	0.355	0.276	2.70478e-47	Astrocytes	SUSD1	Hedgehog	Brain
1.72103e-51	0.590914	0.269	0.182	3.22746e-47	Astrocytes	CHSY1	Hedgehog	Brain
4.91249e-51	0.527384	0.566	0.55	9.21239e-47	Astrocytes	TTC39C	Hedgehog	Brain
5.63354e-51	0.571165	0.263	0.173	1.05646e-46	Astrocytes	CDH20	Hedgehog	Brain
8.59229e-51	0.742004	0.49	0.467	1.61131e-46	Astrocytes	TMEM232	Hedgehog	Brain
1.25003e-50	0.364531	0.687	0.647	2.34419e-46	Astrocytes	NRCAM	Hedgehog	Brain
2.45175e-50	0.552766	0.314	0.226	4.59777e-46	Astrocytes	TST	Hedgehog	Brain
4.38995e-50	0.374806	0.712	0.692	8.23248e-46	Astrocytes	CDH2	Hedgehog	Brain
6.19427e-50	0.565984	0.504	0.479	1.16161e-45	Astrocytes	CRTC3	Hedgehog	Brain
4.77832e-49	0.354361	0.712	0.736	8.96079e-45	Astrocytes	FTH1	Hedgehog	Brain
2.13369e-48	0.656626	0.396	0.33	4.00132e-44	Astrocytes	TLE1	Hedgehog	Brain
8.34662e-48	0.550041	0.501	0.484	1.56524e-43	Astrocytes	CKAP5	Hedgehog	Brain
1.11258e-47	0.616984	0.294	0.204	2.08642e-43	Astrocytes	COL23A1	Hedgehog	Brain
2.69108e-47	0.257642	0.926	0.932	5.04659e-43	Astrocytes	EXOC4	Hedgehog	Brain
3.26484e-47	0.562543	0.303	0.219	6.12256e-43	Astrocytes	LOC103120646	Hedgehog	Brain
4.50604e-47	0.420412	0.677	0.722	8.45019e-43	Astrocytes	PPP3CB	Hedgehog	Brain
1.28955e-46	0.552102	0.315	0.225	2.41829e-42	Astrocytes	LOC103111935	Hedgehog	Brain
7.32753e-46	0.406961	0.672	0.696	1.37413e-41	Astrocytes	CMIP	Hedgehog	Brain
1.25115e-44	0.487334	0.256	0.17	2.34629e-40	Astrocytes	PLTP	Hedgehog	Brain
1.34139e-44	0.672487	0.443	0.4	2.5155e-40	Astrocytes	SEPTIN11	Hedgehog	Brain
2.88391e-44	0.475548	0.564	0.577	5.40819e-40	Astrocytes	NKTR	Hedgehog	Brain
4.15343e-44	0.467186	0.586	0.601	7.78893e-40	Astrocytes	ATP2A2	Hedgehog	Brain
4.35331e-44	0.490187	0.302	0.215	8.16377e-40	Astrocytes	NEK7	Hedgehog	Brain
5.04314e-44	0.593474	0.412	0.359	9.4574e-40	Astrocytes	DPY19L3	Hedgehog	Brain
9.70964e-44	0.50935	0.298	0.213	1.82085e-39	Astrocytes	STK3	Hedgehog	Brain
1.36645e-43	0.460457	0.6	0.618	2.5625e-39	Astrocytes	ELP4	Hedgehog	Brain
4.17422e-43	0.458539	0.541	0.519	7.82792e-39	Astrocytes	MPDZ	Hedgehog	Brain
1.42511e-42	0.518775	0.517	0.506	2.6725e-38	Astrocytes	GALNT1	Hedgehog	Brain
1.50325e-42	0.551827	0.41	0.361	2.81904e-38	Astrocytes	ASXL2	Hedgehog	Brain
5.51851e-42	0.414032	0.606	0.607	1.03489e-37	Astrocytes	CPEB2	Hedgehog	Brain
1.02092e-41	0.423738	0.642	0.661	1.91453e-37	Astrocytes	PPP1R12B	Hedgehog	Brain
7.58276e-41	0.36631	0.721	0.765	1.42199e-36	Astrocytes	TNRC6A	Hedgehog	Brain
8.29124e-41	0.394443	0.483	0.421	1.55486e-36	Astrocytes	EPS8	Hedgehog	Brain
1.80622e-40	0.470184	0.593	0.62	3.3872e-36	Astrocytes	OXCT1	Hedgehog	Brain
2.42131e-40	0.523538	0.291	0.215	4.54069e-36	Astrocytes	GSTP1	Hedgehog	Brain
2.73118e-40	0.402894	0.595	0.58	5.12178e-36	Astrocytes	DNER	Hedgehog	Brain
8.50351e-40	0.49082	0.515	0.506	1.59466e-35	Astrocytes	SORL1	Hedgehog	Brain
1.43015e-39	0.650334	0.255	0.184	2.68197e-35	Astrocytes	ARMC2	Hedgehog	Brain
1.48891e-39	0.441827	0.542	0.538	2.79216e-35	Astrocytes	ABI1	Hedgehog	Brain
2.35481e-39	0.491841	0.529	0.518	4.41597e-35	Astrocytes	FAM171A1	Hedgehog	Brain
6.67988e-39	0.597959	0.502	0.466	1.25268e-34	Astrocytes	ADAMTS3	Hedgehog	Brain
8.07298e-39	0.376066	0.623	0.636	1.51393e-34	Astrocytes	LOC103111538	Hedgehog	Brain
2.42017e-37	0.558119	0.457	0.435	4.53855e-33	Astrocytes	SUFU	Hedgehog	Brain
2.96682e-37	0.264052	0.788	0.834	5.56367e-33	Astrocytes	PCSK1N	Hedgehog	Brain
1.76499e-36	0.516441	0.495	0.495	3.30989e-32	Astrocytes	TBCEL	Hedgehog	Brain
3.34718e-36	0.283928	0.86	0.846	6.27697e-32	Astrocytes	KCNH7	Hedgehog	Brain
3.69249e-36	0.624541	0.416	0.393	6.92452e-32	Astrocytes	EFHC1	Hedgehog	Brain
5.00941e-36	0.395983	0.583	0.581	9.39415e-32	Astrocytes	IRF2	Hedgehog	Brain
1.03126e-35	0.329663	0.672	0.705	1.93392e-31	Astrocytes	LOC103117559	Hedgehog	Brain
2.43844e-35	0.48063	0.26	0.188	4.57281e-31	Astrocytes	TIPARP	Hedgehog	Brain
3.60356e-35	0.603134	0.357	0.315	6.75776e-31	Astrocytes	GABBR1	Hedgehog	Brain
6.64376e-35	0.395998	0.568	0.542	1.2459e-30	Astrocytes	ZNF608	Hedgehog	Brain
8.61786e-35	0.431956	0.313	0.238	1.61611e-30	Astrocytes	LOC107522153	Hedgehog	Brain
2.09875e-33	0.506987	0.262	0.196	3.93579e-29	Astrocytes	TET1	Hedgehog	Brain
5.05425e-33	0.347559	0.721	0.711	9.47823e-29	Astrocytes	GABRG3	Hedgehog	Brain
8.66846e-33	0.404153	0.548	0.53	1.6256e-28	Astrocytes	CHN1	Hedgehog	Brain
9.85685e-33	0.407234	0.721	0.748	1.84846e-28	Astrocytes	GNAO1	Hedgehog	Brain
1.67812e-32	0.460069	0.335	0.275	3.14697e-28	Astrocytes	FABP5	Hedgehog	Brain
1.70887e-32	0.489876	0.255	0.187	3.20465e-28	Astrocytes	SUCLG2	Hedgehog	Brain
1.1377e-31	0.457178	0.335	0.276	2.13354e-27	Astrocytes	LOC103118378	Hedgehog	Brain
9.4584e-31	0.499067	0.418	0.394	1.77373e-26	Astrocytes	SQLE	Hedgehog	Brain
1.21213e-30	0.527833	0.368	0.332	2.27311e-26	Astrocytes	DNAJC24	Hedgehog	Brain
1.3259e-30	0.378345	0.628	0.678	2.48646e-26	Astrocytes	CLASP1	Hedgehog	Brain
2.39578e-30	0.472695	0.319	0.264	4.49281e-26	Astrocytes	VEZF1	Hedgehog	Brain
2.40405e-30	0.546812	0.334	0.29	4.50832e-26	Astrocytes	GPC1	Hedgehog	Brain
2.8105e-30	0.519902	0.414	0.397	5.27053e-26	Astrocytes	AMFR	Hedgehog	Brain
2.88125e-30	0.344675	0.656	0.667	5.4032e-26	Astrocytes	PTPRR	Hedgehog	Brain
2.92737e-30	0.442567	0.408	0.372	5.4897e-26	Astrocytes	LGR4	Hedgehog	Brain
1.4787e-29	0.516551	0.33	0.267	2.77301e-25	Astrocytes	COL27A1	Hedgehog	Brain
1.62682e-29	0.458219	0.579	0.631	3.05078e-25	Astrocytes	DNAJC13	Hedgehog	Brain
2.36978e-29	0.42916	0.47	0.448	4.44405e-25	Astrocytes	ISPD	Hedgehog	Brain
2.60797e-29	0.524536	0.305	0.253	4.89073e-25	Astrocytes	KLHL5	Hedgehog	Brain
2.91715e-29	0.278924	0.755	0.816	5.47052e-25	Astrocytes	PHF21A	Hedgehog	Brain
3.24244e-29	0.386807	0.58	0.574	6.08055e-25	Astrocytes	CTDSPL	Hedgehog	Brain
4.88162e-29	0.37065	0.475	0.443	9.1545e-25	Astrocytes	ITPR2	Hedgehog	Brain
2.27541e-28	0.531266	0.429	0.411	4.26709e-24	Astrocytes	GALNT16	Hedgehog	Brain
2.46961e-28	0.529059	0.335	0.298	4.63126e-24	Astrocytes	ACSL6	Hedgehog	Brain
3.48589e-28	0.363885	0.345	0.284	6.53709e-24	Astrocytes	RAI14	Hedgehog	Brain
4.40376e-27	0.334893	0.573	0.588	8.25837e-23	Astrocytes	LOC103108330	Hedgehog	Brain
1.09481e-26	0.388223	0.398	0.361	2.0531e-22	Astrocytes	LOC107522307	Hedgehog	Brain
1.10043e-26	0.444051	0.437	0.416	2.06363e-22	Astrocytes	TLE4	Hedgehog	Brain
1.24897e-26	0.584308	0.318	0.277	2.34219e-22	Astrocytes	SMARCA1	Hedgehog	Brain
1.30787e-26	0.53422	0.345	0.317	2.45265e-22	Astrocytes	PFKM	Hedgehog	Brain
1.72764e-26	0.497816	0.342	0.305	3.23984e-22	Astrocytes	MCCC1	Hedgehog	Brain
2.07082e-26	0.528935	0.264	0.212	3.88341e-22	Astrocytes	ARRB1	Hedgehog	Brain
2.26949e-26	0.445244	0.353	0.308	4.25598e-22	Astrocytes	NECTIN3	Hedgehog	Brain
1.28914e-25	0.420487	0.475	0.49	2.41752e-21	Astrocytes	NBAS	Hedgehog	Brain
1.69927e-25	0.456719	0.305	0.254	3.18665e-21	Astrocytes	LOC103110906	Hedgehog	Brain
2.4227e-25	0.473983	0.401	0.383	4.54329e-21	Astrocytes	TAOK3	Hedgehog	Brain
2.98051e-25	0.48658	0.256	0.204	5.58936e-21	Astrocytes	TXNRD1	Hedgehog	Brain
3.10069e-25	0.521673	0.302	0.26	5.81473e-21	Astrocytes	SPOCK2	Hedgehog	Brain
1.76929e-24	0.500187	0.258	0.207	3.31796e-20	Astrocytes	SEMA6D	Hedgehog	Brain
2.52378e-24	0.393645	0.463	0.452	4.73284e-20	Astrocytes	SEZ6L	Hedgehog	Brain
4.26513e-24	0.459712	0.441	0.44	7.9984e-20	Astrocytes	PYGB	Hedgehog	Brain
4.46693e-24	0.46482	0.408	0.399	8.37684e-20	Astrocytes	ACO2	Hedgehog	Brain
5.95117e-24	0.337381	0.452	0.42	1.11602e-19	Astrocytes	ATP11C	Hedgehog	Brain
6.76239e-24	0.307313	0.581	0.599	1.26815e-19	Astrocytes	LOC103110037	Hedgehog	Brain
9.18853e-24	0.399607	0.325	0.274	1.72313e-19	Astrocytes	CTNNA1	Hedgehog	Brain
1.59958e-23	0.496506	0.338	0.307	2.99969e-19	Astrocytes	MAP2K6	Hedgehog	Brain
1.85947e-23	0.417106	0.271	0.216	3.48706e-19	Astrocytes	NFE2L2	Hedgehog	Brain
3.20415e-23	0.363192	0.281	0.226	6.00875e-19	Astrocytes	PADI2	Hedgehog	Brain
8.03622e-23	0.495943	0.403	0.39	1.50703e-18	Astrocytes	HMGCS1	Hedgehog	Brain
8.47086e-23	0.458092	0.353	0.321	1.58854e-18	Astrocytes	VCL	Hedgehog	Brain
1.68833e-22	0.374324	0.463	0.462	3.16612e-18	Astrocytes	HSPA5	Hedgehog	Brain
1.86822e-22	0.291941	0.519	0.489	3.50347e-18	Astrocytes	ETV6	Hedgehog	Brain
1.88789e-22	0.294949	0.553	0.565	3.54036e-18	Astrocytes	SLC25A6	Hedgehog	Brain
2.40412e-22	0.459654	0.274	0.229	4.50845e-18	Astrocytes	METTL15	Hedgehog	Brain
2.5174e-22	0.355637	0.604	0.668	4.72088e-18	Astrocytes	YAF2	Hedgehog	Brain
3.54081e-22	0.35459	0.289	0.233	6.64007e-18	Astrocytes	WLS	Hedgehog	Brain
7.45155e-21	0.522751	0.327	0.301	1.39739e-16	Astrocytes	EFCAB2	Hedgehog	Brain
1.07178e-20	0.385454	0.402	0.37	2.00991e-16	Astrocytes	ABCA1	Hedgehog	Brain
1.10291e-20	0.426168	0.258	0.212	2.06828e-16	Astrocytes	WDR6	Hedgehog	Brain
1.8215e-20	0.343873	0.544	0.564	3.41586e-16	Astrocytes	ADCY2	Hedgehog	Brain
2.05547e-20	0.481715	0.276	0.238	3.85462e-16	Astrocytes	KIAA1958	Hedgehog	Brain
2.70626e-20	0.294696	0.528	0.516	5.07505e-16	Astrocytes	DPF3	Hedgehog	Brain
8.87429e-20	0.450747	0.361	0.332	1.6642e-15	Astrocytes	BCL2	Hedgehog	Brain
1.23021e-19	0.445284	0.473	0.495	2.30702e-15	Astrocytes	SUPT3H	Hedgehog	Brain
1.73808e-19	0.359697	0.436	0.433	3.25942e-15	Astrocytes	LOC103124205	Hedgehog	Brain
1.83492e-19	0.473301	0.301	0.266	3.44103e-15	Astrocytes	DDAH1	Hedgehog	Brain
3.76151e-19	0.351658	0.472	0.469	7.05396e-15	Astrocytes	KCTD1	Hedgehog	Brain
4.37309e-19	0.338578	0.458	0.456	8.20086e-15	Astrocytes	HSP90B1	Hedgehog	Brain
4.55317e-19	0.45898	0.306	0.273	8.53856e-15	Astrocytes	ACLY	Hedgehog	Brain
1.45292e-18	0.311182	0.346	0.3	2.72466e-14	Astrocytes	PKD2	Hedgehog	Brain
1.57781e-18	0.284688	0.543	0.572	2.95887e-14	Astrocytes	RPS9	Hedgehog	Brain
4.17148e-18	0.382903	0.53	0.579	7.82279e-14	Astrocytes	SESN1	Hedgehog	Brain
5.95356e-18	0.434763	0.284	0.248	1.11647e-13	Astrocytes	HEATR5A	Hedgehog	Brain
1.24871e-17	0.305579	0.508	0.529	2.3417e-13	Astrocytes	TMSB4X	Hedgehog	Brain
1.49289e-17	0.444863	0.262	0.226	2.79961e-13	Astrocytes	DAG1	Hedgehog	Brain
1.65409e-17	0.441208	0.46	0.483	3.10192e-13	Astrocytes	ATG10	Hedgehog	Brain
1.81792e-17	0.37872	0.467	0.483	3.40915e-13	Astrocytes	GLCCI1	Hedgehog	Brain
3.76261e-17	0.384786	0.417	0.425	7.05603e-13	Astrocytes	LRP6	Hedgehog	Brain
4.4903e-17	0.338908	0.49	0.511	8.42067e-13	Astrocytes	DDX5	Hedgehog	Brain
4.63297e-17	0.398295	0.268	0.228	8.6882e-13	Astrocytes	CPED1	Hedgehog	Brain
5.85352e-17	0.442828	0.384	0.379	1.09771e-12	Astrocytes	SLC22A23	Hedgehog	Brain
7.42342e-17	0.68572	0.317	0.457	1.39211e-12	Astrocytes	DNAH9	Hedgehog	Brain
1.0577e-16	0.452497	0.388	0.381	1.9835e-12	Astrocytes	NPAS2	Hedgehog	Brain
1.16261e-16	0.265603	0.559	0.602	2.18024e-12	Astrocytes	HSP90AB1	Hedgehog	Brain
1.25133e-16	0.303684	0.299	0.255	2.34662e-12	Astrocytes	GLUL	Hedgehog	Brain
2.20934e-16	0.441509	0.326	0.311	4.14318e-12	Astrocytes	BLCAP	Hedgehog	Brain
2.82601e-16	0.337124	0.414	0.397	5.29961e-12	Astrocytes	IKZF2	Hedgehog	Brain
3.31696e-16	0.386301	0.313	0.285	6.22029e-12	Astrocytes	ITGAV	Hedgehog	Brain
3.87614e-16	0.331692	0.535	0.6	7.26893e-12	Astrocytes	SNRNP70	Hedgehog	Brain
5.01477e-16	0.42127	0.364	0.355	9.40419e-12	Astrocytes	KLF9	Hedgehog	Brain
6.1609e-16	0.516173	0.264	0.23	1.15535e-11	Astrocytes	PTCH1	Hedgehog	Brain
2.5051e-15	0.262585	0.291	0.249	4.69782e-11	Astrocytes	VIM	Hedgehog	Brain
4.32963e-15	0.296824	0.571	0.617	8.11935e-11	Astrocytes	SEC14L1	Hedgehog	Brain
4.90841e-15	0.321484	0.434	0.427	9.20475e-11	Astrocytes	HMGN3	Hedgehog	Brain
5.53958e-15	0.38016	0.269	0.235	1.03884e-10	Astrocytes	STXBP3	Hedgehog	Brain
5.90354e-15	0.3223	0.534	0.59	1.10709e-10	Astrocytes	CDK8	Hedgehog	Brain
1.33784e-14	0.386865	0.361	0.356	2.50886e-10	Astrocytes	TAX1BP1	Hedgehog	Brain
1.43239e-14	0.323205	0.522	0.586	2.68617e-10	Astrocytes	MON2	Hedgehog	Brain
1.56949e-14	0.306344	0.58	0.651	2.94326e-10	Astrocytes	ARHGEF12	Hedgehog	Brain
3.3671e-14	0.472561	0.26	0.237	6.31433e-10	Astrocytes	ATG7	Hedgehog	Brain
5.3741e-14	0.292026	0.287	0.249	1.0078e-09	Astrocytes	MYO1E	Hedgehog	Brain
6.41575e-14	0.390826	0.437	0.451	1.20315e-09	Astrocytes	EML6	Hedgehog	Brain
1.10879e-13	0.325754	0.293	0.267	2.07932e-09	Astrocytes	MYO10	Hedgehog	Brain
3.39041e-13	0.327243	0.503	0.553	6.35804e-09	Astrocytes	MCCC2	Hedgehog	Brain
8.11798e-13	0.300054	0.25	0.209	1.52237e-08	Astrocytes	CLIC4	Hedgehog	Brain
1.10095e-12	0.358568	0.267	0.24	2.06462e-08	Astrocytes	NFIX	Hedgehog	Brain
1.69236e-12	0.35842	0.252	0.221	3.17369e-08	Astrocytes	AP1S2	Hedgehog	Brain
1.70513e-12	0.472712	0.386	0.403	3.19764e-08	Astrocytes	UXS1	Hedgehog	Brain
1.86548e-12	0.400884	0.472	0.513	3.49834e-08	Astrocytes	NEK10	Hedgehog	Brain
2.22353e-12	0.421977	0.341	0.339	4.16978e-08	Astrocytes	FDFT1	Hedgehog	Brain
2.68883e-12	0.317186	0.483	0.512	5.04235e-08	Astrocytes	BBX	Hedgehog	Brain
3.07289e-12	0.382574	0.498	0.551	5.76258e-08	Astrocytes	VPS13D	Hedgehog	Brain
8.95166e-12	0.518262	0.254	0.241	1.6787e-07	Astrocytes	GOLGA3	Hedgehog	Brain
1.33954e-11	0.333061	0.498	0.551	2.51204e-07	Astrocytes	HACD2	Hedgehog	Brain
1.4726e-11	0.259516	0.526	0.575	2.76157e-07	Astrocytes	PCCA	Hedgehog	Brain
1.51888e-11	0.330953	0.435	0.46	2.84835e-07	Astrocytes	GAPDH	Hedgehog	Brain
9.29359e-11	0.344492	0.438	0.474	1.74283e-06	Astrocytes	NUMB	Hedgehog	Brain
9.46212e-11	0.259061	0.673	0.724	1.77443e-06	Astrocytes	PGBD5	Hedgehog	Brain
1.26111e-10	0.271779	0.303	0.277	2.36496e-06	Astrocytes	GSN	Hedgehog	Brain
1.88085e-10	0.299482	0.513	0.579	3.52716e-06	Astrocytes	BMPR1A	Hedgehog	Brain
2.11196e-10	0.297104	0.374	0.372	3.96057e-06	Astrocytes	RPS15A	Hedgehog	Brain
3.51341e-10	0.280838	0.489	0.508	6.58869e-06	Astrocytes	DAPK1	Hedgehog	Brain
3.65313e-10	0.294852	0.297	0.276	6.85071e-06	Astrocytes	LOC103114685	Hedgehog	Brain
4.58567e-10	0.483027	0.377	0.399	8.5995e-06	Astrocytes	CUBN	Hedgehog	Brain
5.53219e-10	0.289363	0.509	0.576	1.03745e-05	Astrocytes	PNISR	Hedgehog	Brain
1.91369e-09	0.394619	0.296	0.294	3.58875e-05	Astrocytes	FAM193B	Hedgehog	Brain
3.10398e-09	0.677873	0.558	0.582	5.82089e-05	Astrocytes	C8orf34	Hedgehog	Brain
4.193e-09	0.35934	0.268	0.258	7.86314e-05	Astrocytes	LOC107522804	Hedgehog	Brain
1.12159e-08	0.587962	0.318	0.325	0.000210332	Astrocytes	SPAG16	Hedgehog	Brain
1.30959e-08	0.367344	0.362	0.369	0.000245588	Astrocytes	SPON1	Hedgehog	Brain
1.36482e-08	0.343102	0.278	0.268	0.000255944	Astrocytes	KANSL1L	Hedgehog	Brain
1.87037e-08	0.318068	0.39	0.41	0.00035075	Astrocytes	LOC103112719	Hedgehog	Brain
1.99617e-08	0.343361	0.394	0.403	0.000374341	Astrocytes	CDH10	Hedgehog	Brain
2.0112e-08	0.33974	0.348	0.354	0.000377161	Astrocytes	STAT3	Hedgehog	Brain
2.01632e-08	0.343961	0.393	0.426	0.000378121	Astrocytes	AGL	Hedgehog	Brain
2.33329e-08	0.346585	0.339	0.348	0.000437561	Astrocytes	CERS4	Hedgehog	Brain
5.6365e-08	0.356618	0.338	0.345	0.00105701	Astrocytes	MIPOL1	Hedgehog	Brain
7.41244e-08	0.4645	0.301	0.313	0.00139005	Astrocytes	IQCK	Hedgehog	Brain
8.64518e-08	0.303558	0.316	0.313	0.00162123	Astrocytes	CD63	Hedgehog	Brain
9.05106e-08	0.522836	0.281	0.288	0.00169735	Astrocytes	RPGRIP1L	Hedgehog	Brain
1.52766e-07	0.275189	0.376	0.389	0.00286483	Astrocytes	LOC103114989	Hedgehog	Brain
2.82277e-07	0.25014	0.421	0.452	0.00529354	Astrocytes	WASF2	Hedgehog	Brain
3.2978e-07	0.315573	0.417	0.461	0.00618437	Astrocytes	FAM171B	Hedgehog	Brain
5.08072e-07	0.302079	0.327	0.331	0.00952787	Astrocytes	CADM4	Hedgehog	Brain
6.31021e-07	0.311328	0.405	0.436	0.0118335	Astrocytes	TRA2A	Hedgehog	Brain
6.51771e-07	0.656579	0.308	0.333	0.0122227	Astrocytes	PACRG	Hedgehog	Brain
8.86664e-07	0.287169	0.379	0.394	0.0166276	Astrocytes	MARCKS	Hedgehog	Brain
1.26748e-06	0.333984	0.353	0.373	0.023769	Astrocytes	UNC13B	Hedgehog	Brain
1.80197e-06	0.356988	0.411	0.454	0.0337924	Astrocytes	CDK19	Hedgehog	Brain
2.25366e-06	0.268157	0.385	0.411	0.0422629	Astrocytes	SLC3A2	Hedgehog	Brain
2.43959e-06	0.369852	0.253	0.352	0.0457496	Astrocytes	CFAP54	Hedgehog	Brain
0	4.07012	0.694	0.129	0	Endothelial cells	FLT1	Hedgehog	Brain
0	3.48095	0.685	0.058	0	Endothelial cells	ADGRF5	Hedgehog	Brain
0	3.40278	0.611	0.104	0	Endothelial cells	CLDN5	Hedgehog	Brain
0	2.875	0.619	0.04	0	Endothelial cells	ERG	Hedgehog	Brain
0	2.85762	0.614	0.075	0	Endothelial cells	PTPRB	Hedgehog	Brain
0	2.85714	0.609	0.102	0	Endothelial cells	ACER2	Hedgehog	Brain
0	2.83419	0.663	0.1	0	Endothelial cells	FLI1	Hedgehog	Brain
0	2.76786	0.563	0.016	0	Endothelial cells	APOLD1	Hedgehog	Brain
0	2.7207	0.631	0.064	0	Endothelial cells	ETS1	Hedgehog	Brain
0	2.61292	0.552	0.066	0	Endothelial cells	VWF	Hedgehog	Brain
0	2.50489	0.601	0.049	0	Endothelial cells	CYTIP	Hedgehog	Brain
0	2.4338	0.723	0.143	0	Endothelial cells	COBLL1	Hedgehog	Brain
0	2.42795	0.575	0.051	0	Endothelial cells	SLC4A11	Hedgehog	Brain
0	2.30348	0.753	0.109	0	Endothelial cells	TNS1	Hedgehog	Brain
0	2.30168	0.66	0.138	0	Endothelial cells	APCDD1	Hedgehog	Brain
0	2.2306	0.557	0.026	0	Endothelial cells	EGFL7	Hedgehog	Brain
0	2.21144	0.533	0.042	0	Endothelial cells	ADGRL4	Hedgehog	Brain
0	2.19749	0.54	0.013	0	Endothelial cells	LOC103127948	Hedgehog	Brain
0	2.16549	0.536	0.038	0	Endothelial cells	SLC7A5	Hedgehog	Brain
0	2.093	0.565	0.049	0	Endothelial cells	PROM1	Hedgehog	Brain
0	2.08796	0.651	0.118	0	Endothelial cells	ITGA6	Hedgehog	Brain
0	2.06721	0.685	0.139	0	Endothelial cells	EPAS1	Hedgehog	Brain
0	1.96633	0.513	0.029	0	Endothelial cells	NOSTRIN	Hedgehog	Brain
0	1.81986	0.569	0.043	0	Endothelial cells	SLCO1A2	Hedgehog	Brain
0	1.66606	0.438	0.04	0	Endothelial cells	COL4A1	Hedgehog	Brain
0	1.65251	0.42	0.027	0	Endothelial cells	ESAM	Hedgehog	Brain
0	1.62251	0.431	0.014	0	Endothelial cells	LOC103120898	Hedgehog	Brain
0	1.61392	0.389	0.035	0	Endothelial cells	C1QTNF5	Hedgehog	Brain
0	1.60679	0.44	0.039	0	Endothelial cells	MFSD2A	Hedgehog	Brain
0	1.59276	0.409	0.045	0	Endothelial cells	LOC103122620	Hedgehog	Brain
0	1.59268	0.484	0.056	0	Endothelial cells	RASIP1	Hedgehog	Brain
0	1.5855	0.384	0.021	0	Endothelial cells	SOX18	Hedgehog	Brain
0	1.50234	0.482	0.022	0	Endothelial cells	C14orf39	Hedgehog	Brain
0	1.41184	0.469	0.052	0	Endothelial cells	ARAP3	Hedgehog	Brain
0	1.37692	0.393	0.018	0	Endothelial cells	DUSP1	Hedgehog	Brain
0	1.30839	0.376	0.032	0	Endothelial cells	SLC40A1	Hedgehog	Brain
0	1.19858	0.377	0.033	0	Endothelial cells	TIE1	Hedgehog	Brain
0	1.19279	0.413	0.046	0	Endothelial cells	AFAP1L1	Hedgehog	Brain
0	1.1708	0.394	0.027	0	Endothelial cells	ACVRL1	Hedgehog	Brain
0	1.15395	0.298	0.017	0	Endothelial cells	CXCL12	Hedgehog	Brain
0	1.11008	0.357	0.007	0	Endothelial cells	TM4SF18	Hedgehog	Brain
0	1.1078	0.335	0.026	0	Endothelial cells	SLC9A3R2	Hedgehog	Brain
0	1.09691	0.364	0.014	0	Endothelial cells	C7	Hedgehog	Brain
0	1.09542	0.357	0.031	0	Endothelial cells	LOC107522744	Hedgehog	Brain
0	1.08767	0.347	0.028	0	Endothelial cells	LSR	Hedgehog	Brain
0	1.07706	0.362	0.005	0	Endothelial cells	HSPA12B	Hedgehog	Brain
0	1.01207	0.371	0.022	0	Endothelial cells	TCF7	Hedgehog	Brain
0	0.93937	0.32	0.008	0	Endothelial cells	TRPV6	Hedgehog	Brain
0	0.888641	0.291	0.016	0	Endothelial cells	CAVIN2	Hedgehog	Brain
0	0.86983	0.305	0.023	0	Endothelial cells	ECSCR	Hedgehog	Brain
0	0.807658	0.272	0.016	0	Endothelial cells	KDR	Hedgehog	Brain
0	0.758977	0.281	0.015	0	Endothelial cells	SLC19A3	Hedgehog	Brain
0	0.71248	0.274	0.007	0	Endothelial cells	CDH5	Hedgehog	Brain
0	0.671327	0.259	0.009	0	Endothelial cells	SHE	Hedgehog	Brain
0	0.670804	0.261	0.013	0	Endothelial cells	TMEM204	Hedgehog	Brain
1.2955e-305	0.871012	0.332	0.028	2.42945e-301	Endothelial cells	C1orf115	Hedgehog	Brain
3.51421e-304	1.26977	0.423	0.05	6.5902e-300	Endothelial cells	PECAM1	Hedgehog	Brain
6.46993e-302	2.45704	0.631	0.135	1.21331e-297	Endothelial cells	CYYR1	Hedgehog	Brain
1.04647e-301	1.71335	0.65	0.131	1.96245e-297	Endothelial cells	ARHGAP29.1	Hedgehog	Brain
2.67572e-300	3.20418	0.728	0.202	5.01778e-296	Endothelial cells	MECOM	Hedgehog	Brain
5.32395e-300	1.17495	0.357	0.035	9.98401e-296	Endothelial cells	SERTM1	Hedgehog	Brain
5.53548e-296	1.47974	0.445	0.057	1.03807e-291	Endothelial cells	LAMA4	Hedgehog	Brain
8.12456e-289	3.20788	0.701	0.193	1.5236e-284	Endothelial cells	ABCB1	Hedgehog	Brain
1.22882e-287	2.25452	0.738	0.199	2.3044e-283	Endothelial cells	WWTR1	Hedgehog	Brain
3.53509e-282	1.50382	0.569	0.098	6.62935e-278	Endothelial cells	TGFBR2	Hedgehog	Brain
1.96514e-281	0.793613	0.283	0.021	3.68522e-277	Endothelial cells	DIPK2B	Hedgehog	Brain
1.28172e-273	1.16405	0.403	0.049	2.4036e-269	Endothelial cells	IL1R1	Hedgehog	Brain
5.48193e-271	2.82709	0.66	0.176	1.02803e-266	Endothelial cells	ATP10A	Hedgehog	Brain
6.63509e-268	1.22082	0.464	0.068	1.24428e-263	Endothelial cells	LOC103111614	Hedgehog	Brain
3.27974e-264	0.629989	0.261	0.019	6.15049e-260	Endothelial cells	NOS3	Hedgehog	Brain
2.40734e-262	0.910566	0.349	0.037	4.51448e-258	Endothelial cells	DENND3	Hedgehog	Brain
1.12164e-259	2.49247	0.719	0.216	2.10341e-255	Endothelial cells	IGFBP7	Hedgehog	Brain
1.33249e-259	1.76217	0.413	0.057	2.49881e-255	Endothelial cells	ISG15	Hedgehog	Brain
5.11067e-258	1.79698	0.558	0.113	9.58404e-254	Endothelial cells	PARVB	Hedgehog	Brain
4.67719e-257	0.665191	0.293	0.026	8.77113e-253	Endothelial cells	LGALS9	Hedgehog	Brain
1.81074e-253	2.1627	0.611	0.145	3.39568e-249	Endothelial cells	SLC2A1	Hedgehog	Brain
3.03811e-253	0.738152	0.286	0.025	5.69737e-249	Endothelial cells	CAVIN3	Hedgehog	Brain
8.23206e-253	2.10663	0.611	0.147	1.54376e-248	Endothelial cells	CCDC141	Hedgehog	Brain
5.8115e-247	0.671807	0.267	0.022	1.08983e-242	Endothelial cells	C1orf54	Hedgehog	Brain
3.85654e-246	0.781654	0.298	0.028	7.23218e-242	Endothelial cells	NOTCH4	Hedgehog	Brain
4.53185e-245	1.1059	0.401	0.053	8.49858e-241	Endothelial cells	LOXL2	Hedgehog	Brain
7.52641e-242	1.0277	0.408	0.055	1.41143e-237	Endothelial cells	CTSC	Hedgehog	Brain
1.15515e-240	0.636178	0.259	0.021	2.16625e-236	Endothelial cells	WFDC1	Hedgehog	Brain
4.93981e-240	2.01978	0.726	0.232	9.26362e-236	Endothelial cells	GOLIM4	Hedgehog	Brain
9.40671e-239	0.772111	0.355	0.041	1.76404e-234	Endothelial cells	EZR	Hedgehog	Brain
7.15277e-238	2.41641	0.657	0.193	1.34136e-233	Endothelial cells	PRKCH	Hedgehog	Brain
1.41105e-235	1.86393	0.553	0.123	2.64615e-231	Endothelial cells	AGRN	Hedgehog	Brain
1.83861e-235	0.761483	0.31	0.032	3.44795e-231	Endothelial cells	SHROOM1	Hedgehog	Brain
8.67978e-235	1.43498	0.528	0.102	1.62772e-230	Endothelial cells	HERC6	Hedgehog	Brain
9.98744e-235	1.74686	0.56	0.127	1.87294e-230	Endothelial cells	LOC103117211	Hedgehog	Brain
2.14879e-231	2.6256	0.934	0.629	4.02962e-227	Endothelial cells	PTPRM	Hedgehog	Brain
1.77482e-227	1.95643	0.589	0.149	3.32831e-223	Endothelial cells	ROBO4	Hedgehog	Brain
2.81979e-220	0.728663	0.293	0.031	5.28796e-216	Endothelial cells	ATP8B1	Hedgehog	Brain
2.01014e-219	0.980027	0.352	0.045	3.76961e-215	Endothelial cells	CALCRL	Hedgehog	Brain
4.25625e-219	1.92382	0.548	0.129	7.98175e-215	Endothelial cells	TMEM176A	Hedgehog	Brain
7.67165e-217	2.02817	0.692	0.236	1.43866e-212	Endothelial cells	MYO1B	Hedgehog	Brain
1.58605e-216	1.29389	0.467	0.085	2.97431e-212	Endothelial cells	MSN	Hedgehog	Brain
6.36851e-213	1.45418	0.535	0.117	1.19429e-208	Endothelial cells	EPSTI1	Hedgehog	Brain
8.40944e-210	1.13519	0.367	0.053	1.57702e-205	Endothelial cells	S100A11	Hedgehog	Brain
2.77985e-202	1.12349	0.394	0.065	5.21306e-198	Endothelial cells	SLC7A1	Hedgehog	Brain
2.9402e-202	1.42712	0.391	0.065	5.51375e-198	Endothelial cells	LOC103110700	Hedgehog	Brain
3.11081e-201	0.943406	0.359	0.051	5.83369e-197	Endothelial cells	ZFP36L1	Hedgehog	Brain
3.76666e-201	0.704452	0.286	0.031	7.06362e-197	Endothelial cells	PDK4	Hedgehog	Brain
3.84756e-201	1.60831	0.553	0.133	7.21533e-197	Endothelial cells	HEG1	Hedgehog	Brain
2.65104e-197	1.33537	0.481	0.1	4.9715e-193	Endothelial cells	LEF1	Hedgehog	Brain
6.77485e-197	1.1829	0.44	0.082	1.27049e-192	Endothelial cells	ITGA1	Hedgehog	Brain
4.41931e-196	2.08782	0.462	0.099	8.28752e-192	Endothelial cells	LOC103125733	Hedgehog	Brain
8.03222e-196	1.1136	0.293	0.036	1.50628e-191	Endothelial cells	PKD1L1	Hedgehog	Brain
1.25726e-195	1.41257	0.619	0.164	2.35773e-191	Endothelial cells	LOC103110985	Hedgehog	Brain
1.73591e-195	1.8053	0.768	0.324	3.25535e-191	Endothelial cells	ARHGEF3	Hedgehog	Brain
6.29492e-193	1.63972	0.563	0.152	1.18049e-188	Endothelial cells	PHLDB2	Hedgehog	Brain
3.5075e-192	0.884642	0.264	0.029	6.57762e-188	Endothelial cells	ITIH4	Hedgehog	Brain
4.38794e-192	0.975683	0.362	0.056	8.2287e-188	Endothelial cells	COL18A1	Hedgehog	Brain
9.38975e-187	0.706303	0.281	0.033	1.76086e-182	Endothelial cells	GPSM3	Hedgehog	Brain
1.2993e-186	0.848793	0.327	0.045	2.43658e-182	Endothelial cells	LAMB2	Hedgehog	Brain
4.30449e-186	0.917578	0.374	0.061	8.07222e-182	Endothelial cells	OCLN	Hedgehog	Brain
9.56128e-186	0.747591	0.298	0.038	1.79303e-181	Endothelial cells	RCSD1	Hedgehog	Brain
4.15076e-183	0.623454	0.284	0.034	7.78392e-179	Endothelial cells	CASP8	Hedgehog	Brain
5.00532e-180	2.91493	0.788	0.44	9.38647e-176	Endothelial cells	GPCPD1	Hedgehog	Brain
8.51668e-179	1.21498	0.442	0.091	1.59713e-174	Endothelial cells	BCAM	Hedgehog	Brain
2.54082e-177	0.734447	0.315	0.044	4.7648e-173	Endothelial cells	SAMD9	Hedgehog	Brain
6.00683e-177	1.88455	0.685	0.267	1.12646e-172	Endothelial cells	SLC16A2	Hedgehog	Brain
2.71971e-176	0.953496	0.413	0.076	5.10028e-172	Endothelial cells	SOX13	Hedgehog	Brain
3.80871e-176	1.75297	0.579	0.176	7.14247e-172	Endothelial cells	GRB10	Hedgehog	Brain
2.99172e-174	2.23574	0.65	0.236	5.61038e-170	Endothelial cells	EBF1	Hedgehog	Brain
2.6564e-173	1.13782	0.504	0.115	4.98155e-169	Endothelial cells	TIMP3	Hedgehog	Brain
2.8416e-173	0.6467	0.301	0.041	5.32885e-169	Endothelial cells	TPM4	Hedgehog	Brain
6.46006e-172	2.11027	0.719	0.321	1.21145e-167	Endothelial cells	GPD2	Hedgehog	Brain
6.49267e-172	0.873521	0.36	0.06	1.21757e-167	Endothelial cells	TCN2	Hedgehog	Brain
9.47156e-172	1.44947	0.949	0.719	1.7762e-167	Endothelial cells	MAST4	Hedgehog	Brain
1.56374e-170	1.17217	0.43	0.088	2.93248e-166	Endothelial cells	RBPMS	Hedgehog	Brain
5.56192e-170	1.71293	0.773	0.359	1.04303e-165	Endothelial cells	HLF	Hedgehog	Brain
9.14848e-169	2.47569	0.636	0.249	1.71561e-164	Endothelial cells	EMB	Hedgehog	Brain
9.21633e-168	0.616704	0.272	0.035	1.72834e-163	Endothelial cells	SLC39A10	Hedgehog	Brain
3.9631e-167	0.816948	0.355	0.061	7.43201e-163	Endothelial cells	IFNAR1	Hedgehog	Brain
1.53707e-166	1.53033	0.271	0.036	2.88246e-162	Endothelial cells	ABCA4	Hedgehog	Brain
2.16334e-166	1.14535	0.443	0.097	4.05691e-162	Endothelial cells	RPH3AL	Hedgehog	Brain
6.92935e-165	1.76178	0.679	0.272	1.29946e-160	Endothelial cells	HMCN1	Hedgehog	Brain
3.37306e-163	1.26528	0.624	0.191	6.3255e-159	Endothelial cells	BCAR3	Hedgehog	Brain
1.3908e-162	0.680649	0.293	0.042	2.60816e-158	Endothelial cells	CASP10	Hedgehog	Brain
3.48121e-162	0.584422	0.259	0.032	6.52831e-158	Endothelial cells	IGFBP4	Hedgehog	Brain
3.80754e-160	1.21329	0.497	0.126	7.14027e-156	Endothelial cells	ADGRA2	Hedgehog	Brain
4.14144e-160	2.27762	0.665	0.296	7.76644e-156	Endothelial cells	LRP8	Hedgehog	Brain
3.0217e-159	0.76042	0.25	0.031	5.6666e-155	Endothelial cells	ANGPT2	Hedgehog	Brain
2.81554e-158	0.791993	0.323	0.052	5.27999e-154	Endothelial cells	ARHGDIB	Hedgehog	Brain
8.76778e-157	3.32552	0.589	0.212	1.64422e-152	Endothelial cells	LOC103118876	Hedgehog	Brain
1.12628e-156	1.08571	0.408	0.087	2.11212e-152	Endothelial cells	ENG	Hedgehog	Brain
1.61329e-156	0.566734	0.254	0.032	3.02541e-152	Endothelial cells	FAM63A	Hedgehog	Brain
1.6802e-155	1.61418	0.898	0.642	3.15088e-151	Endothelial cells	APBB2	Hedgehog	Brain
2.75568e-155	1.332	0.558	0.164	5.16772e-151	Endothelial cells	TMEM132C	Hedgehog	Brain
2.77762e-155	1.39855	0.814	0.424	5.20888e-151	Endothelial cells	RBMS1	Hedgehog	Brain
1.43155e-154	1.28783	0.462	0.112	2.68459e-150	Endothelial cells	LOC107522703	Hedgehog	Brain
1.58157e-154	1.04641	0.425	0.092	2.96592e-150	Endothelial cells	TMEM176B	Hedgehog	Brain
2.5029e-154	1.13023	0.415	0.093	4.69369e-150	Endothelial cells	UPP1	Hedgehog	Brain
7.41256e-153	1.33081	0.665	0.239	1.39008e-148	Endothelial cells	MAP3K20	Hedgehog	Brain
2.3022e-152	0.757606	0.338	0.059	4.31731e-148	Endothelial cells	SLC52A2	Hedgehog	Brain
5.4741e-152	0.62427	0.272	0.038	1.02656e-147	Endothelial cells	CAV1	Hedgehog	Brain
2.55641e-150	1.24692	0.726	0.294	4.79403e-146	Endothelial cells	PKD2	Hedgehog	Brain
3.46555e-150	0.837717	0.371	0.07	6.49895e-146	Endothelial cells	RAPGEF3	Hedgehog	Brain
5.47118e-148	1.89839	0.523	0.166	1.02601e-143	Endothelial cells	SLC16A1	Hedgehog	Brain
2.02719e-147	1.57818	0.516	0.156	3.80159e-143	Endothelial cells	SV2C	Hedgehog	Brain
1.43131e-144	0.782984	0.33	0.058	2.68414e-140	Endothelial cells	LOC103109473	Hedgehog	Brain
2.64808e-143	0.898462	0.259	0.037	4.96594e-139	Endothelial cells	EDNRA	Hedgehog	Brain
7.08822e-141	1.26125	0.675	0.27	1.32925e-136	Endothelial cells	CTNNA1	Hedgehog	Brain
7.68183e-139	0.718633	0.332	0.06	1.44057e-134	Endothelial cells	PRR5L	Hedgehog	Brain
1.16946e-138	1.76036	0.541	0.182	2.1931e-134	Endothelial cells	FN1	Hedgehog	Brain
4.79655e-137	1.14715	0.452	0.12	8.99497e-133	Endothelial cells	PODXL	Hedgehog	Brain
5.245e-137	0.990983	0.408	0.096	9.83595e-133	Endothelial cells	CD109	Hedgehog	Brain
8.10755e-137	1.4883	0.633	0.259	1.52041e-132	Endothelial cells	MYO10	Hedgehog	Brain
3.79597e-133	1.89386	0.36	0.082	7.11858e-129	Endothelial cells	ABCC9	Hedgehog	Brain
1.26454e-130	0.706711	0.321	0.061	2.37139e-126	Endothelial cells	CD46	Hedgehog	Brain
2.01554e-130	0.556626	0.255	0.038	3.77974e-126	Endothelial cells	NPR1	Hedgehog	Brain
4.32156e-130	1.08463	0.531	0.164	8.10422e-126	Endothelial cells	PRELID2	Hedgehog	Brain
6.74182e-130	0.676766	0.35	0.07	1.26429e-125	Endothelial cells	RALB	Hedgehog	Brain
3.19322e-129	0.504007	0.271	0.043	5.98824e-125	Endothelial cells	IFI35	Hedgehog	Brain
6.74532e-129	1.25841	0.668	0.279	1.26495e-124	Endothelial cells	NXN	Hedgehog	Brain
3.45415e-128	1.17305	0.518	0.161	6.47756e-124	Endothelial cells	NRP1	Hedgehog	Brain
4.34683e-128	0.591172	0.269	0.043	8.15161e-124	Endothelial cells	PRKD2	Hedgehog	Brain
5.30759e-126	1.42102	0.594	0.235	9.95332e-122	Endothelial cells	GRK5	Hedgehog	Brain
7.62166e-126	0.535927	0.272	0.044	1.42929e-121	Endothelial cells	XAF1	Hedgehog	Brain
4.3458e-125	0.924194	0.465	0.125	8.14968e-121	Endothelial cells	GULP1	Hedgehog	Brain
5.81314e-125	1.32724	0.876	0.589	1.09014e-120	Endothelial cells	RBMS3	Hedgehog	Brain
6.92399e-125	0.785903	0.364	0.08	1.29846e-120	Endothelial cells	PPP2R5A	Hedgehog	Brain
6.7024e-122	1.06773	0.954	0.882	1.2569e-117	Endothelial cells	SPTBN1	Hedgehog	Brain
1.81084e-121	0.797498	0.335	0.07	3.39587e-117	Endothelial cells	S100A10	Hedgehog	Brain
2.34786e-121	0.595359	0.301	0.055	4.40295e-117	Endothelial cells	LOC103112740	Hedgehog	Brain
8.59107e-120	1.15548	0.486	0.147	1.61108e-115	Endothelial cells	PALMD	Hedgehog	Brain
4.28745e-119	1.27145	0.594	0.229	8.04026e-115	Endothelial cells	SERINC5	Hedgehog	Brain
4.32162e-119	0.58448	0.272	0.047	8.10434e-115	Endothelial cells	GALM	Hedgehog	Brain
1.87182e-116	1.00137	0.455	0.135	3.51023e-112	Endothelial cells	SNRK	Hedgehog	Brain
2.64357e-116	0.985855	0.389	0.099	4.95748e-112	Endothelial cells	SH2D3C	Hedgehog	Brain
3.04299e-115	0.645732	0.276	0.051	5.70652e-111	Endothelial cells	SLC16A12	Hedgehog	Brain
4.38025e-115	1.25484	0.486	0.155	8.21428e-111	Endothelial cells	PAPSS2	Hedgehog	Brain
1.62456e-114	1.06982	0.489	0.16	3.04654e-110	Endothelial cells	IGF2BP2	Hedgehog	Brain
1.0082e-113	1.03014	0.995	0.968	1.89067e-109	Endothelial cells	PTPRG	Hedgehog	Brain
3.62811e-113	2.24128	0.572	0.254	6.80379e-109	Endothelial cells	GNG11	Hedgehog	Brain
6.65687e-112	1.65845	0.645	0.319	1.24836e-107	Endothelial cells	RAMP2	Hedgehog	Brain
1.44286e-111	0.501309	0.288	0.054	2.7058e-107	Endothelial cells	ARHGAP25	Hedgehog	Brain
2.2058e-111	0.857237	0.345	0.082	4.13653e-107	Endothelial cells	COL4A2	Hedgehog	Brain
2.47298e-111	1.09585	0.509	0.173	4.63757e-107	Endothelial cells	SHROOM4	Hedgehog	Brain
3.49667e-111	1.40732	0.871	0.699	6.55731e-107	Endothelial cells	LRMDA	Hedgehog	Brain
3.94293e-111	0.598558	0.262	0.047	7.39418e-107	Endothelial cells	DOCK6	Hedgehog	Brain
5.25273e-111	1.47653	0.831	0.638	9.85044e-107	Endothelial cells	IGF1R	Hedgehog	Brain
7.99787e-111	0.665904	0.345	0.078	1.49984e-106	Endothelial cells	NPEPL1	Hedgehog	Brain
9.83643e-111	1.15512	0.707	0.348	1.84463e-106	Endothelial cells	UTRN	Hedgehog	Brain
1.64799e-110	1.06268	0.591	0.22	3.09047e-106	Endothelial cells	NEK7	Hedgehog	Brain
1.65703e-110	1.19006	0.562	0.216	3.10743e-106	Endothelial cells	TSPAN14	Hedgehog	Brain
3.11842e-110	0.842994	0.415	0.109	5.84798e-106	Endothelial cells	RASSF3	Hedgehog	Brain
1.51912e-109	0.522604	0.276	0.052	2.84881e-105	Endothelial cells	LOC103128937	Hedgehog	Brain
2.40823e-109	1.17307	0.663	0.314	4.51616e-105	Endothelial cells	SYNE2	Hedgehog	Brain
3.6066e-109	0.78726	0.365	0.09	6.76345e-105	Endothelial cells	SHROOM2	Hedgehog	Brain
4.06132e-109	0.760901	0.332	0.075	7.6162e-105	Endothelial cells	CRIP2	Hedgehog	Brain
5.40207e-109	0.738768	0.34	0.077	1.01305e-104	Endothelial cells	LOC103114573	Hedgehog	Brain
2.93483e-108	0.893332	0.381	0.102	5.50369e-104	Endothelial cells	ADAM15	Hedgehog	Brain
2.75077e-107	1.42604	0.792	0.522	5.15852e-103	Endothelial cells	DACH1	Hedgehog	Brain
6.84185e-107	1.73563	0.829	0.664	1.28305e-102	Endothelial cells	LOC103115369	Hedgehog	Brain
7.54733e-107	0.538792	0.293	0.058	1.41535e-102	Endothelial cells	LOC103127735	Hedgehog	Brain
8.95989e-107	0.880368	0.394	0.107	1.68025e-102	Endothelial cells	SGMS1	Hedgehog	Brain
2.51425e-106	0.85533	0.332	0.076	4.71498e-102	Endothelial cells	LOC103110907	Hedgehog	Brain
3.80553e-106	0.555927	0.306	0.063	7.13652e-102	Endothelial cells	DTX3L	Hedgehog	Brain
2.6955e-103	1.23082	0.607	0.279	5.05487e-99	Endothelial cells	LUZP1	Hedgehog	Brain
3.55171e-103	1.80996	0.553	0.246	6.66052e-99	Endothelial cells	VIM	Hedgehog	Brain
5.04963e-103	0.575436	0.298	0.062	9.46958e-99	Endothelial cells	ERAP2	Hedgehog	Brain
1.20737e-102	0.503821	0.264	0.05	2.26417e-98	Endothelial cells	LIMS2	Hedgehog	Brain
2.35699e-102	1.97239	0.792	0.655	4.42006e-98	Endothelial cells	BSG	Hedgehog	Brain
2.45938e-102	0.689625	0.311	0.068	4.61208e-98	Endothelial cells	RGCC	Hedgehog	Brain
3.01644e-102	1.42867	0.768	0.567	5.65673e-98	Endothelial cells	DOCK9	Hedgehog	Brain
3.14887e-102	1.08775	0.871	0.68	5.90507e-98	Endothelial cells	SRGAP2	Hedgehog	Brain
1.08929e-100	1.01991	0.464	0.154	2.04275e-96	Endothelial cells	TMOD3	Hedgehog	Brain
1.16235e-100	0.515343	0.279	0.056	2.17975e-96	Endothelial cells	ELK3	Hedgehog	Brain
4.61292e-99	0.952952	0.484	0.166	8.6506e-95	Endothelial cells	HUS1	Hedgehog	Brain
9.4607e-99	0.642911	0.359	0.09	1.77417e-94	Endothelial cells	CD58	Hedgehog	Brain
1.49413e-98	0.485704	0.276	0.055	2.80193e-94	Endothelial cells	TFPI	Hedgehog	Brain
1.80593e-98	0.505547	0.254	0.049	3.38665e-94	Endothelial cells	JAG1	Hedgehog	Brain
1.00421e-97	1.11982	0.457	0.142	1.88319e-93	Endothelial cells	PDGFRB	Hedgehog	Brain
4.84268e-97	0.727961	0.345	0.087	9.08147e-93	Endothelial cells	RHOBTB1	Hedgehog	Brain
6.47645e-97	0.699692	0.325	0.08	1.21453e-92	Endothelial cells	MCF2L	Hedgehog	Brain
1.70567e-96	0.710144	0.387	0.109	3.19865e-92	Endothelial cells	MYH9	Hedgehog	Brain
2.90887e-96	0.917037	0.501	0.169	5.455e-92	Endothelial cells	IFIH1	Hedgehog	Brain
9.86703e-95	0.811849	0.384	0.11	1.85036e-90	Endothelial cells	LOC103127676	Hedgehog	Brain
1.50947e-94	1.30456	0.57	0.263	2.83071e-90	Endothelial cells	NTN1	Hedgehog	Brain
2.16265e-94	1.21288	0.922	0.87	4.05561e-90	Endothelial cells	EEF1A1	Hedgehog	Brain
7.55705e-94	1.09806	0.548	0.224	1.41717e-89	Endothelial cells	CPED1	Hedgehog	Brain
8.83939e-94	1.07994	0.396	0.126	1.65765e-89	Endothelial cells	LTBP4	Hedgehog	Brain
9.93313e-94	1.28908	0.584	0.279	1.86276e-89	Endothelial cells	GALNT18	Hedgehog	Brain
1.79754e-93	0.969335	0.528	0.196	3.37093e-89	Endothelial cells	CFH	Hedgehog	Brain
1.4588e-92	1.21655	0.569	0.261	2.7357e-88	Endothelial cells	FLNB	Hedgehog	Brain
2.29564e-92	0.912858	0.543	0.207	4.30501e-88	Endothelial cells	YAP1	Hedgehog	Brain
2.85159e-91	1.05607	0.92	0.829	5.34759e-87	Endothelial cells	SORBS1	Hedgehog	Brain
2.84626e-89	0.807013	0.438	0.137	5.33759e-85	Endothelial cells	DHRS3	Hedgehog	Brain
4.43737e-89	0.908386	0.276	0.064	8.32141e-85	Endothelial cells	MYOF	Hedgehog	Brain
9.62494e-87	1.01797	0.601	0.271	1.80497e-82	Endothelial cells	ACTN4	Hedgehog	Brain
1.43415e-86	0.595041	0.357	0.098	2.68946e-82	Endothelial cells	LOC103122511	Hedgehog	Brain
1.92655e-86	0.760102	0.34	0.093	3.61285e-82	Endothelial cells	RDH10	Hedgehog	Brain
4.12323e-86	0.888178	0.408	0.132	7.7323e-82	Endothelial cells	POMP	Hedgehog	Brain
4.3165e-86	1.17213	0.953	0.933	8.09473e-82	Endothelial cells	SPARCL1	Hedgehog	Brain
5.33565e-85	1.32491	0.726	0.482	1.00059e-80	Endothelial cells	LDLRAD3	Hedgehog	Brain
6.81252e-84	0.640186	0.342	0.095	1.27755e-79	Endothelial cells	TBC1D2	Hedgehog	Brain
1.74622e-83	0.858512	0.381	0.121	3.27468e-79	Endothelial cells	WARS1	Hedgehog	Brain
2.7257e-83	1.02357	0.66	0.356	5.11151e-79	Endothelial cells	RNF213	Hedgehog	Brain
6.02867e-83	1.03855	0.817	0.539	1.13056e-78	Endothelial cells	PDE7B	Hedgehog	Brain
1.83041e-82	1.25206	0.841	0.749	3.43258e-78	Endothelial cells	FBXL18	Hedgehog	Brain
1.18045e-81	0.774175	0.452	0.154	2.2137e-77	Endothelial cells	FSTL1	Hedgehog	Brain
5.31653e-81	0.774059	0.438	0.147	9.97009e-77	Endothelial cells	NEDD9	Hedgehog	Brain
5.48182e-81	1.04443	0.635	0.318	1.02801e-76	Endothelial cells	TSHZ2	Hedgehog	Brain
5.88111e-81	0.603436	0.323	0.087	1.10289e-76	Endothelial cells	LOC103111301	Hedgehog	Brain
1.29002e-80	0.850845	0.912	0.854	2.41917e-76	Endothelial cells	ITM2B	Hedgehog	Brain
6.81504e-80	0.49605	0.283	0.069	1.27803e-75	Endothelial cells	TPST2	Hedgehog	Brain
1.03031e-79	0.573594	0.296	0.075	1.93213e-75	Endothelial cells	BCL2L11	Hedgehog	Brain
1.04873e-79	0.68543	0.362	0.11	1.96668e-75	Endothelial cells	TLN1	Hedgehog	Brain
5.13669e-79	1.042	0.506	0.21	9.63284e-75	Endothelial cells	HSPG2	Hedgehog	Brain
5.94734e-79	0.672131	0.32	0.089	1.1153e-74	Endothelial cells	TFRC	Hedgehog	Brain
1.27795e-78	1.08279	0.619	0.318	2.39654e-74	Endothelial cells	SH3RF1	Hedgehog	Brain
6.79094e-78	0.60429	0.325	0.091	1.27351e-73	Endothelial cells	B3GNT2	Hedgehog	Brain
1.67543e-77	1.04199	0.648	0.375	3.14193e-73	Endothelial cells	CTNNB1	Hedgehog	Brain
7.80275e-77	0.563475	0.311	0.083	1.46325e-72	Endothelial cells	DDX58	Hedgehog	Brain
2.11077e-76	0.90237	0.868	0.677	3.95833e-72	Endothelial cells	FOXP1	Hedgehog	Brain
3.88735e-75	0.495756	0.277	0.071	7.28994e-71	Endothelial cells	SHANK3	Hedgehog	Brain
4.33618e-75	0.819684	0.484	0.189	8.13164e-71	Endothelial cells	LIFR	Hedgehog	Brain
4.47534e-75	0.688652	0.44	0.149	8.3926e-71	Endothelial cells	ITPKB	Hedgehog	Brain
1.08578e-74	0.539207	0.318	0.088	2.03616e-70	Endothelial cells	TNS2	Hedgehog	Brain
2.12909e-74	0.604202	0.294	0.079	3.99269e-70	Endothelial cells	EOGT	Hedgehog	Brain
4.03732e-74	1.02005	0.464	0.196	7.57119e-70	Endothelial cells	DSTN	Hedgehog	Brain
1.73528e-73	1.12754	0.44	0.184	3.25417e-69	Endothelial cells	LOC103110701	Hedgehog	Brain
2.30132e-73	0.449442	0.259	0.062	4.31566e-69	Endothelial cells	NR2F2	Hedgehog	Brain
5.07321e-73	0.484733	0.271	0.069	9.5138e-69	Endothelial cells	PLSCR3	Hedgehog	Brain
7.81715e-73	0.901095	0.697	0.398	1.46595e-68	Endothelial cells	PREX2	Hedgehog	Brain
9.06811e-73	0.573802	0.306	0.084	1.70054e-68	Endothelial cells	LOC103107685	Hedgehog	Brain
9.47307e-73	0.96663	0.55	0.255	1.77648e-68	Endothelial cells	ARHGAP31	Hedgehog	Brain
1.12076e-72	0.587785	0.365	0.113	2.10177e-68	Endothelial cells	KIF23	Hedgehog	Brain
4.0384e-72	0.569724	0.377	0.121	7.57322e-68	Endothelial cells	NID1	Hedgehog	Brain
6.35663e-72	1.79608	0.266	0.072	1.19206e-67	Endothelial cells	RPE65	Hedgehog	Brain
8.19979e-72	0.741201	0.416	0.15	1.53771e-67	Endothelial cells	LOC103118872	Hedgehog	Brain
2.62918e-71	0.456116	0.286	0.075	4.93051e-67	Endothelial cells	PROS1	Hedgehog	Brain
3.82598e-71	0.936622	0.514	0.234	7.17486e-67	Endothelial cells	BTG1	Hedgehog	Brain
4.72347e-71	1.66591	0.673	0.494	8.85792e-67	Endothelial cells	PTMA	Hedgehog	Brain
8.61525e-71	0.78203	0.389	0.136	1.61562e-66	Endothelial cells	SH3BGRL3	Hedgehog	Brain
1.1098e-70	0.523967	0.316	0.089	2.0812e-66	Endothelial cells	MDFIC	Hedgehog	Brain
2.69866e-70	0.915459	0.575	0.284	5.0608e-66	Endothelial cells	ZBTB16	Hedgehog	Brain
3.69881e-70	0.88316	0.599	0.306	6.93638e-66	Endothelial cells	ABHD2	Hedgehog	Brain
6.64396e-70	0.447132	0.266	0.069	1.24594e-65	Endothelial cells	FLNA	Hedgehog	Brain
1.52609e-69	0.536389	0.323	0.095	2.86187e-65	Endothelial cells	ANXA2	Hedgehog	Brain
1.38241e-68	1.05696	0.585	0.328	2.59243e-64	Endothelial cells	PELI1	Hedgehog	Brain
1.40779e-68	1.3081	0.584	0.32	2.64002e-64	Endothelial cells	CALD1	Hedgehog	Brain
4.44848e-67	1.0405	0.728	0.559	8.34223e-63	Endothelial cells	RPS9	Hedgehog	Brain
1.2825e-66	0.4884	0.311	0.09	2.40507e-62	Endothelial cells	LOC103118587	Hedgehog	Brain
5.3338e-66	0.480397	0.338	0.102	1.00025e-61	Endothelial cells	DAB2	Hedgehog	Brain
5.93805e-66	0.402148	0.257	0.065	1.11356e-61	Endothelial cells	NFKBIA	Hedgehog	Brain
6.46931e-66	0.602651	0.408	0.138	1.21319e-61	Endothelial cells	NOTCH1	Hedgehog	Brain
1.36754e-65	1.17734	0.695	0.517	2.56455e-61	Endothelial cells	TMSB4X	Hedgehog	Brain
3.60292e-65	0.845556	0.565	0.279	6.75655e-61	Endothelial cells	LOC103118378	Hedgehog	Brain
4.13199e-65	0.803063	0.415	0.16	7.74872e-61	Endothelial cells	RPL15	Hedgehog	Brain
6.52361e-65	0.779573	0.409	0.154	1.22337e-60	Endothelial cells	LOC103120005	Hedgehog	Brain
7.52835e-65	0.706698	0.484	0.196	1.41179e-60	Endothelial cells	SPATA6	Hedgehog	Brain
7.69764e-65	0.759033	0.396	0.149	1.44354e-60	Endothelial cells	ST8SIA4	Hedgehog	Brain
9.5655e-65	0.665115	0.927	0.873	1.79382e-60	Endothelial cells	GNAQ	Hedgehog	Brain
1.12199e-64	0.906381	0.741	0.497	2.10407e-60	Endothelial cells	DLC1	Hedgehog	Brain
1.34899e-64	0.778616	0.416	0.161	2.52975e-60	Endothelial cells	LOC107522116	Hedgehog	Brain
1.52897e-64	0.423553	0.259	0.068	2.86727e-60	Endothelial cells	LRP10	Hedgehog	Brain
1.78913e-64	0.657289	0.332	0.109	3.35516e-60	Endothelial cells	RAB11FIP5	Hedgehog	Brain
6.39953e-64	0.465307	0.259	0.069	1.2001e-59	Endothelial cells	EFHC2	Hedgehog	Brain
7.69124e-63	0.718056	0.394	0.148	1.44234e-58	Endothelial cells	NDRG1	Hedgehog	Brain
8.33382e-63	0.751933	0.563	0.263	1.56284e-58	Endothelial cells	RRBP1	Hedgehog	Brain
8.58274e-63	0.394874	0.269	0.073	1.60952e-58	Endothelial cells	RPL36	Hedgehog	Brain
1.93923e-62	0.470669	0.33	0.103	3.63663e-58	Endothelial cells	LOC103127300	Hedgehog	Brain
2.56771e-62	0.664887	0.403	0.149	4.81523e-58	Endothelial cells	KLF3	Hedgehog	Brain
3.7898e-62	0.81543	0.484	0.216	7.10702e-58	Endothelial cells	CCNI	Hedgehog	Brain
8.32022e-62	0.657911	0.325	0.104	1.56029e-57	Endothelial cells	ID1	Hedgehog	Brain
1.69159e-61	0.698429	0.396	0.151	3.17224e-57	Endothelial cells	MALT1	Hedgehog	Brain
2.05598e-61	0.822155	0.777	0.603	3.85558e-57	Endothelial cells	EML4	Hedgehog	Brain
2.48342e-61	1.01236	0.64	0.383	4.65716e-57	Endothelial cells	STIM2	Hedgehog	Brain
3.16201e-61	0.747955	0.462	0.196	5.92972e-57	Endothelial cells	ABCC4	Hedgehog	Brain
4.38378e-61	0.52788	0.303	0.094	8.2209e-57	Endothelial cells	ITGB1	Hedgehog	Brain
5.8215e-61	0.76627	0.445	0.185	1.09171e-56	Endothelial cells	B2M	Hedgehog	Brain
7.31267e-61	0.698012	0.836	0.659	1.37135e-56	Endothelial cells	HNRNPH1	Hedgehog	Brain
7.37849e-61	1.08454	0.508	0.255	1.38369e-56	Endothelial cells	TBC1D4	Hedgehog	Brain
7.66447e-61	0.757751	0.46	0.196	1.43732e-56	Endothelial cells	PLCG1	Hedgehog	Brain
1.78358e-60	0.893939	0.516	0.261	3.34475e-56	Endothelial cells	TEK	Hedgehog	Brain
3.4755e-60	0.775693	0.511	0.24	6.51761e-56	Endothelial cells	HNRNPF	Hedgehog	Brain
6.01727e-60	0.842793	0.655	0.392	1.12842e-55	Endothelial cells	TANC1	Hedgehog	Brain
9.91643e-60	0.889565	0.67	0.435	1.85963e-55	Endothelial cells	APLP2	Hedgehog	Brain
1.32275e-59	0.898358	0.472	0.225	2.48056e-55	Endothelial cells	MYL6	Hedgehog	Brain
3.06749e-59	0.779149	0.479	0.215	5.75246e-55	Endothelial cells	CRIM1	Hedgehog	Brain
4.2698e-59	0.934906	0.723	0.556	8.00715e-55	Endothelial cells	SLC25A6	Hedgehog	Brain
5.15559e-59	1.24391	0.597	0.397	9.66828e-55	Endothelial cells	SLC3A2	Hedgehog	Brain
5.43199e-59	0.729392	0.389	0.147	1.01866e-54	Endothelial cells	ARHGEF28	Hedgehog	Brain
5.71689e-59	0.361759	0.266	0.074	1.07209e-54	Endothelial cells	OASL	Hedgehog	Brain
6.88598e-59	0.412568	0.272	0.078	1.29133e-54	Endothelial cells	OST4	Hedgehog	Brain
9.96914e-59	0.895289	0.514	0.235	1.86951e-54	Endothelial cells	WLS	Hedgehog	Brain
1.08085e-58	0.723636	0.743	0.486	2.02692e-54	Endothelial cells	ETV6	Hedgehog	Brain
1.21055e-58	0.649361	0.367	0.136	2.27014e-54	Endothelial cells	PGD	Hedgehog	Brain
2.10515e-58	0.841647	0.477	0.223	3.94778e-54	Endothelial cells	RPS16	Hedgehog	Brain
2.6665e-58	0.501874	0.313	0.102	5.00049e-54	Endothelial cells	KIF1C	Hedgehog	Brain
4.45998e-58	0.960257	0.277	0.086	8.3638e-54	Endothelial cells	ADAMTS17	Hedgehog	Brain
6.49612e-58	0.900338	0.487	0.243	1.21822e-53	Endothelial cells	TXN	Hedgehog	Brain
7.38424e-58	0.485338	0.904	0.697	1.38477e-53	Endothelial cells	PTPRK	Hedgehog	Brain
8.11684e-58	0.764844	0.636	0.357	1.52215e-53	Endothelial cells	CTNND1	Hedgehog	Brain
1.21588e-57	0.366572	0.267	0.076	2.28013e-53	Endothelial cells	MAP3K11	Hedgehog	Brain
2.60374e-57	1.85426	0.611	0.405	4.8828e-53	Endothelial cells	INPP4B	Hedgehog	Brain
5.04832e-57	0.718249	0.357	0.132	9.46711e-53	Endothelial cells	SDK1	Hedgehog	Brain
7.0585e-57	0.856938	0.745	0.589	1.32368e-52	Endothelial cells	LOC103110037	Hedgehog	Brain
7.46079e-57	0.6479	0.44	0.179	1.39912e-52	Endothelial cells	PLTP	Hedgehog	Brain
1.24583e-56	0.502785	0.34	0.117	2.3363e-52	Endothelial cells	NFE2L1	Hedgehog	Brain
1.80302e-56	1.08925	0.602	0.395	3.3812e-52	Endothelial cells	RUNDC3B	Hedgehog	Brain
1.88996e-56	0.423225	0.293	0.09	3.54424e-52	Endothelial cells	PPDPF	Hedgehog	Brain
2.45661e-56	0.7769	0.448	0.202	4.60688e-52	Endothelial cells	SEMA3F	Hedgehog	Brain
3.34941e-56	0.427568	0.264	0.076	6.28114e-52	Endothelial cells	DCAF7	Hedgehog	Brain
1.00221e-55	0.449531	0.355	0.126	1.87945e-51	Endothelial cells	MYZAP	Hedgehog	Brain
1.29775e-55	0.903437	0.633	0.391	2.43368e-51	Endothelial cells	USP25	Hedgehog	Brain
1.82598e-55	0.575428	0.34	0.121	3.42427e-51	Endothelial cells	DAZAP2	Hedgehog	Brain
1.94203e-55	0.388571	0.394	0.143	3.64189e-51	Endothelial cells	SPTLC3	Hedgehog	Brain
4.52179e-55	0.649671	0.452	0.19	8.47972e-51	Endothelial cells	ARHGAP18	Hedgehog	Brain
6.03038e-55	0.826209	0.577	0.298	1.13088e-50	Endothelial cells	PIP5K1B	Hedgehog	Brain
8.08175e-55	0.558199	0.384	0.145	1.51557e-50	Endothelial cells	LOC103122496	Hedgehog	Brain
8.19981e-55	2.55547	0.291	0.102	1.53771e-50	Endothelial cells	PIK3C2G	Hedgehog	Brain
9.75237e-55	0.929548	0.43	0.198	1.82886e-50	Endothelial cells	VOPP1	Hedgehog	Brain
1.08822e-54	0.74267	0.836	0.665	2.04074e-50	Endothelial cells	ABLIM1	Hedgehog	Brain
1.16538e-54	0.607508	0.359	0.133	2.18544e-50	Endothelial cells	RPL3	Hedgehog	Brain
1.24543e-54	0.825226	0.526	0.279	2.33555e-50	Endothelial cells	LOC107522844	Hedgehog	Brain
1.29743e-54	1.01465	0.753	0.579	2.43306e-50	Endothelial cells	UST	Hedgehog	Brain
2.09188e-54	0.441394	0.291	0.092	3.9229e-50	Endothelial cells	SLC25A17	Hedgehog	Brain
2.42929e-54	0.914292	0.599	0.379	4.55564e-50	Endothelial cells	ACVR1	Hedgehog	Brain
3.33001e-54	0.853965	0.672	0.499	6.24477e-50	Endothelial cells	DDX5	Hedgehog	Brain
1.17055e-53	0.824751	0.635	0.403	2.19513e-49	Endothelial cells	AGFG1	Hedgehog	Brain
5.55247e-53	0.540023	0.286	0.096	1.04125e-48	Endothelial cells	SGPP2	Hedgehog	Brain
5.84861e-53	0.667402	0.489	0.229	1.09679e-48	Endothelial cells	IFNGR1	Hedgehog	Brain
6.05315e-53	0.785603	0.496	0.238	1.13515e-48	Endothelial cells	ADAMTS9	Hedgehog	Brain
7.12672e-53	0.591589	0.325	0.114	1.33647e-48	Endothelial cells	SKAP2	Hedgehog	Brain
9.94615e-53	0.526251	0.372	0.137	1.8652e-48	Endothelial cells	PDLIM5	Hedgehog	Brain
1.31456e-52	0.712211	0.45	0.203	2.4652e-48	Endothelial cells	RPS15	Hedgehog	Brain
1.38914e-52	0.402966	0.254	0.075	2.60505e-48	Endothelial cells	OAZ2	Hedgehog	Brain
1.52891e-52	0.840051	0.519	0.269	2.86716e-48	Endothelial cells	FBXW2	Hedgehog	Brain
2.87208e-52	0.554908	0.367	0.139	5.38601e-48	Endothelial cells	APH1A	Hedgehog	Brain
3.53544e-52	0.817926	0.717	0.55	6.63001e-48	Endothelial cells	EEF2	Hedgehog	Brain
3.67291e-52	0.586859	0.455	0.193	6.8878e-48	Endothelial cells	IKBKB	Hedgehog	Brain
4.55513e-52	0.48166	0.34	0.121	8.54224e-48	Endothelial cells	LOC103114743	Hedgehog	Brain
8.3415e-52	0.788292	0.552	0.304	1.56428e-47	Endothelial cells	RDX	Hedgehog	Brain
1.03515e-51	0.886794	0.487	0.254	1.94121e-47	Endothelial cells	RPS3	Hedgehog	Brain
1.13803e-51	0.925193	0.706	0.558	2.13415e-47	Endothelial cells	CD81	Hedgehog	Brain
1.2722e-51	0.831062	0.8	0.65	2.38576e-47	Endothelial cells	PTEN	Hedgehog	Brain
1.90257e-51	0.716876	0.716	0.486	3.56789e-47	Endothelial cells	BCL2L1	Hedgehog	Brain
2.41928e-51	0.416798	0.267	0.083	4.53688e-47	Endothelial cells	TAF6	Hedgehog	Brain
3.53743e-51	0.711905	0.323	0.116	6.63374e-47	Endothelial cells	FREM1	Hedgehog	Brain
4.39236e-51	0.492728	0.343	0.126	8.23699e-47	Endothelial cells	CTBP1	Hedgehog	Brain
4.50052e-51	0.38866	0.271	0.084	8.43982e-47	Endothelial cells	HYPK	Hedgehog	Brain
5.36458e-51	0.398136	0.298	0.098	1.00602e-46	Endothelial cells	PGLS	Hedgehog	Brain
8.27818e-51	0.78331	0.53	0.287	1.55241e-46	Endothelial cells	RPS19	Hedgehog	Brain
9.05582e-51	0.519062	0.333	0.119	1.69824e-46	Endothelial cells	LOC107523233	Hedgehog	Brain
1.13919e-50	0.508055	0.313	0.109	2.13632e-46	Endothelial cells	TJP2	Hedgehog	Brain
1.54407e-50	0.9454	0.477	0.236	2.89559e-46	Endothelial cells	PLAT	Hedgehog	Brain
3.33011e-50	0.434095	0.328	0.113	6.24495e-46	Endothelial cells	SORBS3	Hedgehog	Brain
3.47568e-50	0.477985	0.325	0.116	6.51794e-46	Endothelial cells	ECI1	Hedgehog	Brain
4.25093e-50	0.515425	0.284	0.095	7.97177e-46	Endothelial cells	COL13A1	Hedgehog	Brain
4.44792e-50	0.658401	0.401	0.169	8.34119e-46	Endothelial cells	LOC103121262	Hedgehog	Brain
8.06513e-50	0.651905	0.484	0.231	1.51245e-45	Endothelial cells	RPS8	Hedgehog	Brain
9.02543e-50	0.903985	0.567	0.347	1.69254e-45	Endothelial cells	RPL18A	Hedgehog	Brain
1.12485e-49	1.24905	0.413	0.208	2.10943e-45	Endothelial cells	ABCC8	Hedgehog	Brain
1.2424e-49	0.387968	0.267	0.084	2.32987e-45	Endothelial cells	ACADM	Hedgehog	Brain
1.43249e-49	0.565274	0.332	0.121	2.68634e-45	Endothelial cells	CA4	Hedgehog	Brain
1.518e-49	0.780315	0.416	0.191	2.8467e-45	Endothelial cells	LRRC8C	Hedgehog	Brain
1.62132e-49	0.747743	0.47	0.231	3.04046e-45	Endothelial cells	KDM7A	Hedgehog	Brain
2.13284e-49	0.554611	0.387	0.155	3.99972e-45	Endothelial cells	JAM2	Hedgehog	Brain
3.59019e-49	0.496871	0.36	0.137	6.73269e-45	Endothelial cells	RPS11	Hedgehog	Brain
3.67479e-49	0.731071	0.555	0.304	6.89133e-45	Endothelial cells	CD63	Hedgehog	Brain
8.57484e-49	0.357931	0.284	0.093	1.60804e-44	Endothelial cells	LOC107522275	Hedgehog	Brain
8.8669e-49	0.413848	0.288	0.096	1.66281e-44	Endothelial cells	ANXA3	Hedgehog	Brain
1.03681e-48	0.68515	0.426	0.195	1.94433e-44	Endothelial cells	MTPN	Hedgehog	Brain
2.41436e-48	0.591578	0.382	0.155	4.52765e-44	Endothelial cells	RGS3	Hedgehog	Brain
2.59044e-48	0.624004	0.418	0.182	4.85785e-44	Endothelial cells	RPS23	Hedgehog	Brain
7.45404e-48	0.419231	0.296	0.102	1.39786e-43	Endothelial cells	PEF1	Hedgehog	Brain
1.15281e-47	0.56522	0.379	0.154	2.16187e-43	Endothelial cells	SEPT9	Hedgehog	Brain
1.55867e-47	0.737687	0.893	0.774	2.92297e-43	Endothelial cells	SOX5	Hedgehog	Brain
1.7993e-47	0.747478	0.684	0.429	3.37422e-43	Endothelial cells	FOXO1	Hedgehog	Brain
2.76479e-47	0.725208	0.438	0.212	5.18482e-43	Endothelial cells	RHOA	Hedgehog	Brain
2.88529e-47	0.825939	0.748	0.613	5.41078e-43	Endothelial cells	MAGI3	Hedgehog	Brain
3.09956e-47	0.400356	0.995	0.966	5.81261e-43	Endothelial cells	ZBTB20	Hedgehog	Brain
9.92463e-47	0.816009	0.606	0.391	1.86117e-42	Endothelial cells	UXS1	Hedgehog	Brain
1.17966e-46	0.344773	0.269	0.087	2.21222e-42	Endothelial cells	MAP7D3	Hedgehog	Brain
1.24571e-46	0.881292	0.533	0.31	2.33609e-42	Endothelial cells	TPT1	Hedgehog	Brain
1.45033e-46	0.74867	0.545	0.311	2.7198e-42	Endothelial cells	RPL6	Hedgehog	Brain
1.5663e-46	0.793515	0.707	0.526	2.93728e-42	Endothelial cells	RAPGEF4	Hedgehog	Brain
1.65687e-46	0.66509	0.325	0.123	3.10712e-42	Endothelial cells	COL4A5	Hedgehog	Brain
2.03172e-46	0.771095	0.589	0.34	3.81008e-42	Endothelial cells	PLEKHG1	Hedgehog	Brain
4.08579e-46	0.786344	0.548	0.318	7.66208e-42	Endothelial cells	LOC103121726	Hedgehog	Brain
4.43394e-46	0.352686	0.311	0.109	8.31497e-42	Endothelial cells	GPBP1L1	Hedgehog	Brain
4.71571e-46	0.735895	0.459	0.231	8.84336e-42	Endothelial cells	LAMC1.1	Hedgehog	Brain
8.69205e-46	0.492157	0.271	0.092	1.63002e-41	Endothelial cells	CMPK2	Hedgehog	Brain
9.66309e-46	0.877798	0.829	0.727	1.81212e-41	Endothelial cells	ARL15	Hedgehog	Brain
1.01207e-45	0.397919	0.308	0.109	1.89793e-41	Endothelial cells	GNG5	Hedgehog	Brain
1.60294e-45	0.637321	0.816	0.64	3.00599e-41	Endothelial cells	MEF2C	Hedgehog	Brain
2.25552e-45	0.756142	0.489	0.262	4.22978e-41	Endothelial cells	UBC	Hedgehog	Brain
2.83833e-45	0.582592	0.47	0.223	5.32271e-41	Endothelial cells	STK3	Hedgehog	Brain
3.05561e-45	0.750264	0.584	0.358	5.73019e-41	Endothelial cells	RPL29	Hedgehog	Brain
9.62864e-45	0.716952	0.665	0.442	1.80566e-40	Endothelial cells	ITPR2	Hedgehog	Brain
1.09611e-44	0.738149	0.494	0.255	2.05553e-40	Endothelial cells	ROR1	Hedgehog	Brain
1.49021e-44	0.517596	0.315	0.119	2.79459e-40	Endothelial cells	HPS3	Hedgehog	Brain
2.01004e-44	0.426155	0.455	0.197	3.76943e-40	Endothelial cells	FAM107A	Hedgehog	Brain
2.03455e-44	0.35458	0.261	0.086	3.81539e-40	Endothelial cells	MRPL27	Hedgehog	Brain
2.29235e-44	0.67085	0.452	0.218	4.29884e-40	Endothelial cells	LOC103127660	Hedgehog	Brain
2.30579e-44	0.598873	0.702	0.467	4.32405e-40	Endothelial cells	SEL1L3	Hedgehog	Brain
3.12538e-44	0.608176	0.416	0.187	5.86103e-40	Endothelial cells	AFF1	Hedgehog	Brain
3.55601e-44	0.505477	0.357	0.145	6.66859e-40	Endothelial cells	SCARB1	Hedgehog	Brain
4.13182e-44	0.536426	0.316	0.123	7.74839e-40	Endothelial cells	ECM1	Hedgehog	Brain
4.70815e-44	0.286983	0.25	0.08	8.82919e-40	Endothelial cells	TMEM243	Hedgehog	Brain
1.23958e-43	0.808171	0.758	0.682	2.32458e-39	Endothelial cells	TJP1	Hedgehog	Brain
1.24349e-43	0.985542	0.475	0.239	2.33192e-39	Endothelial cells	KITLG	Hedgehog	Brain
1.73304e-43	0.710555	0.624	0.369	3.24997e-39	Endothelial cells	RIN2	Hedgehog	Brain
1.74321e-43	0.380226	0.306	0.11	3.26903e-39	Endothelial cells	LOC103108891	Hedgehog	Brain
1.76831e-43	0.620424	0.411	0.19	3.31611e-39	Endothelial cells	HNRNPA1	Hedgehog	Brain
1.78895e-43	0.423891	0.306	0.113	3.35482e-39	Endothelial cells	EIF5A	Hedgehog	Brain
2.4132e-43	0.708051	0.433	0.205	4.52546e-39	Endothelial cells	UNC5B	Hedgehog	Brain
2.81835e-43	0.402508	0.318	0.12	5.28525e-39	Endothelial cells	UBE2G2	Hedgehog	Brain
3.07678e-43	0.457483	0.294	0.108	5.76988e-39	Endothelial cells	LACTB	Hedgehog	Brain
3.71674e-43	0.369307	0.288	0.102	6.97e-39	Endothelial cells	HSDL2	Hedgehog	Brain
4.39098e-43	0.758683	0.582	0.365	8.23441e-39	Endothelial cells	UBA52	Hedgehog	Brain
4.92407e-43	0.37784	0.284	0.1	9.23412e-39	Endothelial cells	LOC103115710	Hedgehog	Brain
5.17127e-43	0.730132	0.509	0.282	9.69769e-39	Endothelial cells	RPL7	Hedgehog	Brain
7.28619e-43	0.799918	0.613	0.368	1.36638e-38	Endothelial cells	VAV3	Hedgehog	Brain
7.50465e-43	0.614586	0.538	0.288	1.40735e-38	Endothelial cells	RAI14	Hedgehog	Brain
1.143e-42	0.632982	0.844	0.76	2.14347e-38	Endothelial cells	COX1	Hedgehog	Brain
1.57602e-42	0.716645	0.728	0.587	2.9555e-38	Endothelial cells	HSP90AB1	Hedgehog	Brain
1.5941e-42	0.787258	0.567	0.368	2.98942e-38	Endothelial cells	H3-3A	Hedgehog	Brain
3.62978e-42	1.71516	0.254	0.096	6.80693e-38	Endothelial cells	COL4A3	Hedgehog	Brain
4.60999e-42	0.539616	0.393	0.174	8.64512e-38	Endothelial cells	PPARD	Hedgehog	Brain
4.76052e-42	0.348952	0.269	0.093	8.9274e-38	Endothelial cells	LOC103123240	Hedgehog	Brain
6.64449e-42	0.534423	0.431	0.193	1.24604e-37	Endothelial cells	LOC107522522	Hedgehog	Brain
7.51576e-42	0.312858	0.276	0.095	1.40943e-37	Endothelial cells	GRPEL1	Hedgehog	Brain
8.4015e-42	0.522778	0.365	0.157	1.57553e-37	Endothelial cells	PCBP1	Hedgehog	Brain
1.00384e-41	0.705164	0.848	0.737	1.8825e-37	Endothelial cells	IMMP2L	Hedgehog	Brain
1.05139e-41	0.59184	0.389	0.174	1.97167e-37	Endothelial cells	RPL8	Hedgehog	Brain
1.22989e-41	0.436949	0.288	0.104	2.30641e-37	Endothelial cells	NKD1	Hedgehog	Brain
1.41483e-41	0.818246	0.518	0.314	2.65323e-37	Endothelial cells	RPLP0	Hedgehog	Brain
1.72788e-41	0.719205	0.396	0.191	3.24029e-37	Endothelial cells	SH3BP5	Hedgehog	Brain
2.85497e-41	1.02602	0.509	0.281	5.35392e-37	Endothelial cells	SNTB1	Hedgehog	Brain
3.8456e-41	0.514311	0.345	0.144	7.21166e-37	Endothelial cells	FMNL3	Hedgehog	Brain
3.87862e-41	0.7554	0.624	0.407	7.27357e-37	Endothelial cells	CDK6	Hedgehog	Brain
3.91923e-41	0.652501	0.65	0.43	7.34973e-37	Endothelial cells	PPIA	Hedgehog	Brain
3.98085e-41	0.495634	0.342	0.14	7.46528e-37	Endothelial cells	ZNF706	Hedgehog	Brain
4.47076e-41	0.805395	0.558	0.362	8.38403e-37	Endothelial cells	LOC107522307	Hedgehog	Brain
1.22321e-40	0.81573	0.585	0.369	2.29388e-36	Endothelial cells	ABCA1	Hedgehog	Brain
1.35446e-40	0.69964	0.447	0.225	2.54002e-36	Endothelial cells	KIAA0355	Hedgehog	Brain
1.37649e-40	0.515236	0.409	0.187	2.58134e-36	Endothelial cells	CFLAR	Hedgehog	Brain
1.43631e-40	0.516944	0.376	0.161	2.69351e-36	Endothelial cells	LOC103127714	Hedgehog	Brain
1.50877e-40	0.432559	0.32	0.128	2.8294e-36	Endothelial cells	AKT1	Hedgehog	Brain
1.72304e-40	0.792318	0.553	0.36	3.23121e-36	Endothelial cells	TSPAN13	Hedgehog	Brain
1.94306e-40	0.674952	0.447	0.228	3.64383e-36	Endothelial cells	GNB2	Hedgehog	Brain
2.09683e-40	0.876161	0.403	0.199	3.93219e-36	Endothelial cells	SLCO3A1	Hedgehog	Brain
3.03713e-40	0.588264	0.411	0.192	5.69553e-36	Endothelial cells	RPL10	Hedgehog	Brain
6.60728e-40	0.734423	0.738	0.618	1.23906e-35	Endothelial cells	SRGAP1	Hedgehog	Brain
1.06247e-39	0.533741	0.381	0.173	1.99245e-35	Endothelial cells	NAMPT	Hedgehog	Brain
1.14107e-39	0.335474	0.272	0.098	2.13984e-35	Endothelial cells	NUDT14	Hedgehog	Brain
1.53515e-39	0.608239	0.804	0.677	2.87888e-35	Endothelial cells	RAPGEF2	Hedgehog	Brain
2.39604e-39	0.520829	0.394	0.18	4.49329e-35	Endothelial cells	LOC103113342	Hedgehog	Brain
2.65195e-39	0.648174	0.425	0.214	4.9732e-35	Endothelial cells	LOC103118155	Hedgehog	Brain
2.94578e-39	0.512414	0.384	0.171	5.52422e-35	Endothelial cells	LOC107523495	Hedgehog	Brain
3.12785e-39	0.595336	0.491	0.266	5.86566e-35	Endothelial cells	CNBP	Hedgehog	Brain
3.72846e-39	0.633775	0.401	0.193	6.99198e-35	Endothelial cells	RFTN1	Hedgehog	Brain
3.74589e-39	0.516973	0.393	0.178	7.02467e-35	Endothelial cells	LOC103109067	Hedgehog	Brain
4.74178e-39	0.603658	0.403	0.195	8.89227e-35	Endothelial cells	CHP1	Hedgehog	Brain
5.37017e-39	0.69386	0.645	0.47	1.00707e-34	Endothelial cells	RPL27A	Hedgehog	Brain
5.7329e-39	0.595608	0.487	0.26	1.07509e-34	Endothelial cells	RPS20	Hedgehog	Brain
6.73068e-39	0.601155	0.724	0.547	1.26221e-34	Endothelial cells	MBNL1	Hedgehog	Brain
7.7813e-39	0.475152	0.386	0.171	1.45923e-34	Endothelial cells	LOC103122439	Hedgehog	Brain
8.48846e-39	0.632449	0.711	0.53	1.59184e-34	Endothelial cells	CSNK1A1	Hedgehog	Brain
1.01933e-38	0.589626	0.426	0.211	1.91154e-34	Endothelial cells	COMMD1	Hedgehog	Brain
1.69823e-38	0.365718	0.409	0.189	3.18469e-34	Endothelial cells	INPP5D	Hedgehog	Brain
1.83493e-38	0.628526	0.438	0.225	3.44105e-34	Endothelial cells	BTF3	Hedgehog	Brain
2.00643e-38	0.706063	0.577	0.387	3.76265e-34	Endothelial cells	RPS27A	Hedgehog	Brain
2.43414e-38	0.606817	0.408	0.197	4.56474e-34	Endothelial cells	RECK	Hedgehog	Brain
3.15255e-38	0.303961	0.266	0.095	5.91197e-34	Endothelial cells	CETN2	Hedgehog	Brain
4.99524e-38	0.559908	0.349	0.154	9.36757e-34	Endothelial cells	DCBLD1	Hedgehog	Brain
6.37881e-38	0.618519	0.497	0.277	1.19622e-33	Endothelial cells	LOC103121732	Hedgehog	Brain
6.79573e-38	0.335677	0.342	0.139	1.2744e-33	Endothelial cells	LRRK1	Hedgehog	Brain
8.29667e-38	0.502178	0.426	0.205	1.55587e-33	Endothelial cells	RPL34	Hedgehog	Brain
9.24666e-38	0.583093	0.379	0.177	1.73403e-33	Endothelial cells	IQSEC1	Hedgehog	Brain
9.40544e-38	0.655297	0.491	0.275	1.7638e-33	Endothelial cells	EIF4A1	Hedgehog	Brain
9.77977e-38	0.553053	0.413	0.199	1.834e-33	Endothelial cells	LOC103121979	Hedgehog	Brain
1.52206e-37	0.71675	0.53	0.329	2.85432e-33	Endothelial cells	STX3	Hedgehog	Brain
1.96049e-37	0.632251	0.582	0.364	3.6765e-33	Endothelial cells	RPS15A	Hedgehog	Brain
2.13403e-37	0.48091	0.315	0.128	4.00194e-33	Endothelial cells	TRAM2	Hedgehog	Brain
2.20974e-37	0.649597	0.761	0.642	4.14393e-33	Endothelial cells	GMDS	Hedgehog	Brain
2.54153e-37	0.66696	0.655	0.445	4.76612e-33	Endothelial cells	ISPD	Hedgehog	Brain
3.0059e-37	0.739084	0.596	0.402	5.63697e-33	Endothelial cells	SEPTIN11	Hedgehog	Brain
3.32247e-37	0.320747	0.919	0.832	6.23062e-33	Endothelial cells	MSI2	Hedgehog	Brain
3.69986e-37	0.650997	0.711	0.508	6.93835e-33	Endothelial cells	ZNF521	Hedgehog	Brain
3.85271e-37	0.323471	0.284	0.107	7.22499e-33	Endothelial cells	RPS3A	Hedgehog	Brain
4.39389e-37	0.612179	0.433	0.219	8.23985e-33	Endothelial cells	SERF2	Hedgehog	Brain
4.48757e-37	0.685087	0.57	0.378	8.41555e-33	Endothelial cells	RPL14	Hedgehog	Brain
4.67789e-37	0.612518	0.367	0.17	8.77245e-33	Endothelial cells	SH2D4B	Hedgehog	Brain
5.8904e-37	0.563996	0.45	0.236	1.10463e-32	Endothelial cells	DDX3X	Hedgehog	Brain
7.86377e-37	0.583704	0.763	0.614	1.47469e-32	Endothelial cells	LOC103125615	Hedgehog	Brain
9.06192e-37	0.478908	0.357	0.158	1.69938e-32	Endothelial cells	LOC103118786	Hedgehog	Brain
1.08764e-36	0.685632	0.311	0.135	2.03965e-32	Endothelial cells	COLEC12	Hedgehog	Brain
1.26674e-36	0.510326	0.35	0.153	2.37551e-32	Endothelial cells	FAM103A1	Hedgehog	Brain
1.37614e-36	0.769679	0.613	0.404	2.58068e-32	Endothelial cells	PIK3R1	Hedgehog	Brain
1.3876e-36	0.433058	0.349	0.15	2.60216e-32	Endothelial cells	AC105052.3	Hedgehog	Brain
1.54233e-36	0.57494	0.748	0.575	2.89232e-32	Endothelial cells	IRF2	Hedgehog	Brain
2.30223e-36	0.584917	0.816	0.727	4.31736e-32	Endothelial cells	FTH1	Hedgehog	Brain
4.20235e-36	0.482542	0.281	0.113	7.88067e-32	Endothelial cells	NIBAN1	Hedgehog	Brain
4.82468e-36	0.566101	0.712	0.545	9.04773e-32	Endothelial cells	EWSR1	Hedgehog	Brain
5.85775e-36	0.536967	0.467	0.244	1.0985e-31	Endothelial cells	RNH1	Hedgehog	Brain
6.11901e-36	0.537643	0.459	0.232	1.1475e-31	Endothelial cells	FGFR1	Hedgehog	Brain
1.86397e-35	0.382898	0.308	0.124	3.49551e-31	Endothelial cells	MOV10	Hedgehog	Brain
2.01993e-35	0.497293	0.288	0.118	3.78798e-31	Endothelial cells	SLC37A3	Hedgehog	Brain
2.35483e-35	0.592999	0.442	0.23	4.41601e-31	Endothelial cells	SOCS5	Hedgehog	Brain
2.79845e-35	0.679294	0.702	0.506	5.24793e-31	Endothelial cells	STARD13	Hedgehog	Brain
2.97645e-35	0.460337	0.362	0.161	5.58174e-31	Endothelial cells	LOC103119391	Hedgehog	Brain
4.20698e-35	0.467309	0.347	0.154	7.88935e-31	Endothelial cells	SHLD1	Hedgehog	Brain
4.73147e-35	0.499697	0.288	0.119	8.87293e-31	Endothelial cells	JAG2	Hedgehog	Brain
4.77805e-35	0.401373	0.274	0.108	8.96028e-31	Endothelial cells	EPHB6	Hedgehog	Brain
4.95784e-35	0.40919	0.277	0.108	9.29744e-31	Endothelial cells	PIAS3	Hedgehog	Brain
5.50088e-35	0.569212	0.526	0.301	1.03158e-30	Endothelial cells	ELOB	Hedgehog	Brain
6.03097e-35	0.592016	0.506	0.288	1.13099e-30	Endothelial cells	RPSA	Hedgehog	Brain
7.01057e-35	0.609027	0.741	0.628	1.31469e-30	Endothelial cells	LOC103111538	Hedgehog	Brain
8.92819e-35	0.512305	0.335	0.148	1.6743e-30	Endothelial cells	SHB	Hedgehog	Brain
8.95818e-35	0.604801	0.645	0.482	1.67993e-30	Endothelial cells	YTHDC1	Hedgehog	Brain
9.82817e-35	0.436219	0.303	0.127	1.84308e-30	Endothelial cells	MGAT4B	Hedgehog	Brain
1.17792e-34	0.505327	0.396	0.192	2.20896e-30	Endothelial cells	PDK1	Hedgehog	Brain
1.25503e-34	0.314701	0.266	0.1	2.35356e-30	Endothelial cells	MRPL57	Hedgehog	Brain
1.42485e-34	0.417539	0.941	0.849	2.67201e-30	Endothelial cells	NFIB	Hedgehog	Brain
1.74176e-34	0.28748	0.252	0.092	3.26632e-30	Endothelial cells	VWA1	Hedgehog	Brain
2.29079e-34	0.793203	0.543	0.38	4.29592e-30	Endothelial cells	LOC103114989	Hedgehog	Brain
2.41015e-34	0.4667	0.342	0.151	4.51975e-30	Endothelial cells	LOC103124839	Hedgehog	Brain
2.53636e-34	0.450375	0.398	0.189	4.75643e-30	Endothelial cells	AKAP13	Hedgehog	Brain
3.77495e-34	0.446359	0.399	0.191	7.07915e-30	Endothelial cells	ATF4	Hedgehog	Brain
6.10194e-34	0.616244	0.486	0.276	1.1443e-29	Endothelial cells	MEF2A	Hedgehog	Brain
6.88042e-34	0.450027	0.398	0.19	1.29028e-29	Endothelial cells	LOC103116010	Hedgehog	Brain
7.25989e-34	0.495792	0.411	0.202	1.36145e-29	Endothelial cells	LOC103111170	Hedgehog	Brain
7.31547e-34	0.33386	0.271	0.105	1.37187e-29	Endothelial cells	HNRNPH2	Hedgehog	Brain
7.84852e-34	0.400122	0.289	0.118	1.47183e-29	Endothelial cells	CPNE3	Hedgehog	Brain
8.42934e-34	0.413672	0.272	0.107	1.58075e-29	Endothelial cells	PRDM5	Hedgehog	Brain
8.49483e-34	0.744961	0.479	0.285	1.59303e-29	Endothelial cells	NR6A1	Hedgehog	Brain
9.87707e-34	0.629852	0.716	0.563	1.85225e-29	Endothelial cells	ZBTB38	Hedgehog	Brain
1.6132e-33	0.391764	0.325	0.139	3.02523e-29	Endothelial cells	TOMM6	Hedgehog	Brain
1.86904e-33	0.334441	0.269	0.104	3.50501e-29	Endothelial cells	PPP4C	Hedgehog	Brain
1.93121e-33	0.507183	0.369	0.178	3.62159e-29	Endothelial cells	BNIP2	Hedgehog	Brain
1.96648e-33	0.535304	0.411	0.208	3.68773e-29	Endothelial cells	RPS25	Hedgehog	Brain
2.03594e-33	0.357804	0.298	0.123	3.818e-29	Endothelial cells	RBSN	Hedgehog	Brain
2.13396e-33	0.554746	0.787	0.648	4.00181e-29	Endothelial cells	RAD51B	Hedgehog	Brain
3.05649e-33	1.26138	0.262	0.114	5.73183e-29	Endothelial cells	COL4A4	Hedgehog	Brain
3.84913e-33	0.312203	0.257	0.098	7.21827e-29	Endothelial cells	FKBP9	Hedgehog	Brain
4.01977e-33	0.256636	0.254	0.094	7.53827e-29	Endothelial cells	PGLYRP1	Hedgehog	Brain
4.28246e-33	0.489693	0.386	0.185	8.03089e-29	Endothelial cells	LOC103109908	Hedgehog	Brain
4.59584e-33	0.609553	0.633	0.439	8.61859e-29	Endothelial cells	NR3C1	Hedgehog	Brain
4.93478e-33	0.559564	0.675	0.478	9.25419e-29	Endothelial cells	SEMA6A	Hedgehog	Brain
5.49063e-33	0.515751	0.457	0.25	1.02966e-28	Endothelial cells	FUS	Hedgehog	Brain
6.79267e-33	0.504554	0.362	0.174	1.27383e-28	Endothelial cells	RPL35A	Hedgehog	Brain
7.40985e-33	0.611484	0.56	0.342	1.38957e-28	Endothelial cells	TBC1D1	Hedgehog	Brain
7.78553e-33	0.300126	0.25	0.094	1.46002e-28	Endothelial cells	CIB1	Hedgehog	Brain
1.12159e-32	1.32584	0.497	0.34	2.10333e-28	Endothelial cells	GUCY1B1	Hedgehog	Brain
1.59656e-32	0.515458	0.43	0.223	2.99403e-28	Endothelial cells	RPL13	Hedgehog	Brain
1.7017e-32	0.547717	0.386	0.194	3.19119e-28	Endothelial cells	MFHAS1	Hedgehog	Brain
1.72883e-32	0.549078	0.694	0.517	3.24208e-28	Endothelial cells	MPDZ	Hedgehog	Brain
1.73568e-32	0.612236	0.606	0.4	3.25493e-28	Endothelial cells	CCDC85A	Hedgehog	Brain
1.96124e-32	0.330778	0.294	0.122	3.67791e-28	Endothelial cells	RAC1	Hedgehog	Brain
2.10062e-32	0.68858	0.614	0.471	3.93929e-28	Endothelial cells	YWHAZ	Hedgehog	Brain
2.38915e-32	0.423247	0.342	0.154	4.48038e-28	Endothelial cells	PDIA4	Hedgehog	Brain
2.45001e-32	1.06177	0.448	0.267	4.59451e-28	Endothelial cells	GUCY1A1	Hedgehog	Brain
2.62559e-32	2.33289	0.636	0.464	4.92376e-28	Endothelial cells	LOC103117850	Hedgehog	Brain
2.70178e-32	0.564634	0.44	0.238	5.06664e-28	Endothelial cells	LOC103109824	Hedgehog	Brain
3.13816e-32	0.50884	0.447	0.236	5.88499e-28	Endothelial cells	RAN	Hedgehog	Brain
3.63291e-32	0.418309	0.354	0.164	6.8128e-28	Endothelial cells	STAT1	Hedgehog	Brain
3.92053e-32	0.421885	0.34	0.153	7.35216e-28	Endothelial cells	EEF1G	Hedgehog	Brain
5.85417e-32	0.376745	0.325	0.142	1.09783e-27	Endothelial cells	RREB1	Hedgehog	Brain
6.44158e-32	0.55517	0.401	0.209	1.20799e-27	Endothelial cells	RAB5C	Hedgehog	Brain
7.44686e-32	0.45349	0.827	0.741	1.39651e-27	Endothelial cells	DDX17	Hedgehog	Brain
9.1467e-32	0.434622	0.328	0.149	1.71528e-27	Endothelial cells	AXIN2	Hedgehog	Brain
1.02295e-31	0.328143	0.32	0.138	1.91834e-27	Endothelial cells	TNRC18	Hedgehog	Brain
1.1759e-31	0.268452	0.254	0.097	2.20516e-27	Endothelial cells	NUDCD2	Hedgehog	Brain
1.18332e-31	0.541421	0.504	0.293	2.21907e-27	Endothelial cells	PPIB	Hedgehog	Brain
1.66067e-31	0.437803	0.956	0.901	3.11426e-27	Endothelial cells	TCF4	Hedgehog	Brain
1.69049e-31	0.57501	0.443	0.247	3.17018e-27	Endothelial cells	ZCCHC6	Hedgehog	Brain
2.07919e-31	0.408429	0.396	0.188	3.89911e-27	Endothelial cells	TTYH2	Hedgehog	Brain
2.47179e-31	0.401974	0.313	0.138	4.63534e-27	Endothelial cells	RPL5	Hedgehog	Brain
2.70493e-31	0.299235	0.257	0.099	5.07256e-27	Endothelial cells	IFI44	Hedgehog	Brain
2.75205e-31	0.717971	0.467	0.268	5.16092e-27	Endothelial cells	KIRREL1	Hedgehog	Brain
2.9978e-31	0.398974	0.338	0.155	5.62177e-27	Endothelial cells	SCAF4	Hedgehog	Brain
3.74336e-31	0.31462	0.259	0.102	7.01993e-27	Endothelial cells	SWAP70	Hedgehog	Brain
3.93774e-31	0.281902	0.259	0.102	7.38445e-27	Endothelial cells	TCP1	Hedgehog	Brain
3.95534e-31	0.293676	0.269	0.107	7.41744e-27	Endothelial cells	CDYL	Hedgehog	Brain
4.76674e-31	0.528188	0.396	0.201	8.93907e-27	Endothelial cells	MTUS1	Hedgehog	Brain
5.5565e-31	0.407466	0.262	0.106	1.04201e-26	Endothelial cells	FAM118B	Hedgehog	Brain
7.12543e-31	0.579588	0.482	0.285	1.33623e-26	Endothelial cells	TUBA1B	Hedgehog	Brain
8.04207e-31	0.570136	0.64	0.46	1.50813e-26	Endothelial cells	NFAT5	Hedgehog	Brain
8.97948e-31	0.258394	0.269	0.107	1.68392e-26	Endothelial cells	PAFAH1B3	Hedgehog	Brain
9.69289e-31	0.476342	0.359	0.173	1.81771e-26	Endothelial cells	HECA	Hedgehog	Brain
1.12585e-30	0.532475	0.423	0.23	2.11131e-26	Endothelial cells	IQGAP1	Hedgehog	Brain
1.19958e-30	0.612884	0.574	0.383	2.24957e-26	Endothelial cells	RPS26	Hedgehog	Brain
1.61488e-30	0.363197	0.323	0.142	3.02839e-26	Endothelial cells	BEND7	Hedgehog	Brain
1.99039e-30	0.441518	0.354	0.169	3.73257e-26	Endothelial cells	LOC103110301	Hedgehog	Brain
2.21804e-30	0.685685	0.327	0.156	4.15949e-26	Endothelial cells	GPC3	Hedgehog	Brain
2.49531e-30	0.526834	0.506	0.302	4.67945e-26	Endothelial cells	GABARAP	Hedgehog	Brain
3.06008e-30	0.376449	0.985	0.982	5.73857e-26	Endothelial cells	APOE	Hedgehog	Brain
3.43106e-30	0.342415	0.259	0.105	6.43426e-26	Endothelial cells	CYP20A1	Hedgehog	Brain
4.01256e-30	0.508725	0.827	0.766	7.52475e-26	Endothelial cells	TCF12	Hedgehog	Brain
4.17697e-30	0.388272	0.343	0.158	7.83307e-26	Endothelial cells	CAPN2	Hedgehog	Brain
4.52523e-30	0.409504	0.342	0.161	8.48616e-26	Endothelial cells	CREM	Hedgehog	Brain
4.66084e-30	0.414725	0.289	0.125	8.74047e-26	Endothelial cells	SPATA13	Hedgehog	Brain
4.77482e-30	0.631643	0.574	0.391	8.95422e-26	Endothelial cells	ARFIP1	Hedgehog	Brain
5.0818e-30	0.509213	0.453	0.242	9.52989e-26	Endothelial cells	ZFHX3	Hedgehog	Brain
5.6899e-30	0.563969	0.513	0.313	1.06703e-25	Endothelial cells	RPS7	Hedgehog	Brain
6.24255e-30	0.578994	0.443	0.253	1.17066e-25	Endothelial cells	LOC103113904	Hedgehog	Brain
6.37984e-30	0.490784	0.447	0.241	1.19641e-25	Endothelial cells	TUBB4B	Hedgehog	Brain
6.65654e-30	0.408167	0.288	0.127	1.2483e-25	Endothelial cells	GNE	Hedgehog	Brain
7.26752e-30	0.534031	0.387	0.203	1.36288e-25	Endothelial cells	PGK1	Hedgehog	Brain
1.07293e-29	0.358298	0.299	0.129	2.01207e-25	Endothelial cells	SSR2	Hedgehog	Brain
1.07485e-29	0.302712	0.252	0.1	2.01567e-25	Endothelial cells	ADI1	Hedgehog	Brain
1.16986e-29	0.431458	0.323	0.149	2.19384e-25	Endothelial cells	SUSD6	Hedgehog	Brain
1.27668e-29	0.476102	0.43	0.233	2.39416e-25	Endothelial cells	PPFIBP1	Hedgehog	Brain
1.57278e-29	0.56609	0.616	0.451	2.94943e-25	Endothelial cells	KIF16B	Hedgehog	Brain
1.68926e-29	0.464035	0.343	0.166	3.16786e-25	Endothelial cells	PPP1R13B	Hedgehog	Brain
1.78415e-29	0.651887	0.613	0.462	3.34583e-25	Endothelial cells	ZNRF1	Hedgehog	Brain
2.08751e-29	0.306615	0.264	0.108	3.91471e-25	Endothelial cells	CPNE2	Hedgehog	Brain
2.617e-29	0.358435	0.291	0.127	4.90766e-25	Endothelial cells	PCSK7	Hedgehog	Brain
3.6436e-29	0.37712	0.35	0.165	6.83285e-25	Endothelial cells	SMNDC1	Hedgehog	Brain
4.18033e-29	0.295049	0.301	0.131	7.83938e-25	Endothelial cells	SAP18	Hedgehog	Brain
4.80485e-29	0.433247	0.286	0.126	9.01053e-25	Endothelial cells	PDLIM7	Hedgehog	Brain
4.81004e-29	0.508358	0.802	0.721	9.02027e-25	Endothelial cells	COX3	Hedgehog	Brain
5.03142e-29	0.562012	0.563	0.37	9.43542e-25	Endothelial cells	DAB2IP	Hedgehog	Brain
5.04117e-29	0.303613	0.318	0.142	9.4537e-25	Endothelial cells	RPL23	Hedgehog	Brain
7.16817e-29	0.307806	0.262	0.108	1.34425e-24	Endothelial cells	NCBP2	Hedgehog	Brain
8.75999e-29	0.570651	0.541	0.352	1.64276e-24	Endothelial cells	USP6NL	Hedgehog	Brain
9.90043e-29	0.537041	0.47	0.279	1.85663e-24	Endothelial cells	FAU	Hedgehog	Brain
1.16493e-28	0.439263	0.91	0.829	2.1846e-24	Endothelial cells	CCSER1	Hedgehog	Brain
1.19318e-28	0.337937	0.288	0.124	2.23758e-24	Endothelial cells	LOC103122111	Hedgehog	Brain
1.29701e-28	0.490287	0.443	0.249	2.43228e-24	Endothelial cells	HEATR5A	Hedgehog	Brain
1.31456e-28	0.318262	0.266	0.11	2.4652e-24	Endothelial cells	TMEM160	Hedgehog	Brain
1.33378e-28	0.484516	0.707	0.549	2.50124e-24	Endothelial cells	CBLB	Hedgehog	Brain
1.37759e-28	0.539725	0.596	0.42	2.58339e-24	Endothelial cells	RAPGEF1	Hedgehog	Brain
1.40061e-28	0.524431	0.435	0.239	2.62656e-24	Endothelial cells	LOC103124449	Hedgehog	Brain
1.52727e-28	0.382067	0.376	0.184	2.86408e-24	Endothelial cells	RPS24	Hedgehog	Brain
1.62487e-28	0.366221	0.254	0.105	3.04711e-24	Endothelial cells	PLS3	Hedgehog	Brain
2.16419e-28	0.688784	0.492	0.321	4.05851e-24	Endothelial cells	SMURF2	Hedgehog	Brain
3.23769e-28	0.512653	0.413	0.224	6.07164e-24	Endothelial cells	HERPUD1	Hedgehog	Brain
3.62751e-28	0.528516	0.702	0.529	6.80267e-24	Endothelial cells	KTN1	Hedgehog	Brain
3.7094e-28	0.622492	0.452	0.272	6.95623e-24	Endothelial cells	MLF2	Hedgehog	Brain
6.51147e-28	0.861906	0.416	0.238	1.2211e-23	Endothelial cells	PLCE1	Hedgehog	Brain
6.64567e-28	0.567552	0.494	0.301	1.24626e-23	Endothelial cells	IVNS1ABP	Hedgehog	Brain
8.1029e-28	0.413909	0.42	0.221	1.51954e-23	Endothelial cells	NFE2L2	Hedgehog	Brain
8.21185e-28	0.432839	0.379	0.193	1.53997e-23	Endothelial cells	L3MBTL3	Hedgehog	Brain
8.9539e-28	0.36166	0.293	0.131	1.67913e-23	Endothelial cells	JPT1	Hedgehog	Brain
9.77555e-28	0.52707	0.518	0.331	1.83321e-23	Endothelial cells	YBX1	Hedgehog	Brain
1.02609e-27	0.60514	0.584	0.395	1.92423e-23	Endothelial cells	LOC103110909	Hedgehog	Brain
1.07185e-27	0.360744	0.57	0.354	2.01004e-23	Endothelial cells	FRMD6	Hedgehog	Brain
1.18383e-27	0.460836	0.374	0.192	2.22003e-23	Endothelial cells	RAP1B	Hedgehog	Brain
1.25354e-27	0.417394	0.36	0.179	2.35076e-23	Endothelial cells	RPL18	Hedgehog	Brain
1.65107e-27	0.482034	0.46	0.262	3.09625e-23	Endothelial cells	SQSTM1	Hedgehog	Brain
1.71032e-27	0.468419	0.384	0.204	3.20736e-23	Endothelial cells	ATP6V0E1	Hedgehog	Brain
1.75718e-27	0.502713	0.415	0.231	3.29524e-23	Endothelial cells	ANXA7	Hedgehog	Brain
1.76798e-27	0.41925	0.381	0.196	3.3155e-23	Endothelial cells	SNRNP200	Hedgehog	Brain
1.97319e-27	0.419269	0.274	0.12	3.70032e-23	Endothelial cells	GPC4	Hedgehog	Brain
1.99082e-27	0.314732	0.288	0.126	3.73338e-23	Endothelial cells	RPS14	Hedgehog	Brain
2.02465e-27	0.482598	0.484	0.278	3.79683e-23	Endothelial cells	LOC107523598	Hedgehog	Brain
2.55753e-27	0.512866	0.518	0.322	4.79614e-23	Endothelial cells	RPS2	Hedgehog	Brain
2.72907e-27	0.466341	0.418	0.229	5.11783e-23	Endothelial cells	VAPA	Hedgehog	Brain
2.87517e-27	0.559461	0.606	0.427	5.39181e-23	Endothelial cells	CEP83	Hedgehog	Brain
2.89601e-27	0.536798	0.503	0.314	5.43088e-23	Endothelial cells	RALY	Hedgehog	Brain
4.00666e-27	0.428574	0.455	0.256	7.5137e-23	Endothelial cells	MAP3K1	Hedgehog	Brain
4.31594e-27	0.292301	0.264	0.112	8.09369e-23	Endothelial cells	SSR3	Hedgehog	Brain
4.56082e-27	0.400052	0.768	0.605	8.55291e-23	Endothelial cells	NHSL2	Hedgehog	Brain
5.23074e-27	0.462224	0.391	0.21	9.8092e-23	Endothelial cells	ZNF362	Hedgehog	Brain
5.50073e-27	0.453063	0.394	0.21	1.03155e-22	Endothelial cells	CRYBG3	Hedgehog	Brain
7.93208e-27	0.259791	0.254	0.106	1.4875e-22	Endothelial cells	MSL2	Hedgehog	Brain
8.18698e-27	0.538314	0.504	0.321	1.5353e-22	Endothelial cells	PRDX1	Hedgehog	Brain
8.74828e-27	0.303293	0.276	0.12	1.64057e-22	Endothelial cells	RPP25L	Hedgehog	Brain
8.91981e-27	0.4442	0.47	0.275	1.67273e-22	Endothelial cells	NCOA3	Hedgehog	Brain
9.08869e-27	0.514251	0.729	0.622	1.7044e-22	Endothelial cells	EXOC2	Hedgehog	Brain
1.29974e-26	0.524375	0.45	0.262	2.4374e-22	Endothelial cells	LOC103126569	Hedgehog	Brain
1.3622e-26	0.460006	0.349	0.177	2.55453e-22	Endothelial cells	AC093884.1	Hedgehog	Brain
1.52068e-26	0.341356	0.315	0.147	2.85173e-22	Endothelial cells	CENPH	Hedgehog	Brain
1.59853e-26	0.348389	0.311	0.146	2.99771e-22	Endothelial cells	PTBP3	Hedgehog	Brain
1.63557e-26	0.5123	0.616	0.446	3.06718e-22	Endothelial cells	HNRNPC	Hedgehog	Brain
1.75012e-26	0.62443	0.638	0.518	3.282e-22	Endothelial cells	NCOA7	Hedgehog	Brain
1.81194e-26	0.483588	0.775	0.694	3.39793e-22	Endothelial cells	LOC103117559	Hedgehog	Brain
2.08983e-26	0.408241	0.333	0.166	3.91906e-22	Endothelial cells	PARP11	Hedgehog	Brain
2.23576e-26	0.345255	0.298	0.136	4.19273e-22	Endothelial cells	GTF2A2	Hedgehog	Brain
2.38923e-26	0.364031	0.301	0.14	4.48051e-22	Endothelial cells	MAF1	Hedgehog	Brain
2.71962e-26	0.303044	0.252	0.105	5.1001e-22	Endothelial cells	ZNF395	Hedgehog	Brain
3.62268e-26	0.414608	0.359	0.182	6.79362e-22	Endothelial cells	CREB1	Hedgehog	Brain
3.70313e-26	0.604532	0.821	0.777	6.94449e-22	Endothelial cells	PTN	Hedgehog	Brain
3.78353e-26	0.291538	0.266	0.116	7.09525e-22	Endothelial cells	PTP4A2	Hedgehog	Brain
4.561e-26	0.431656	0.325	0.16	8.55324e-22	Endothelial cells	VAMP3	Hedgehog	Brain
5.44765e-26	0.285626	0.262	0.114	1.0216e-21	Endothelial cells	ISCA1	Hedgehog	Brain
6.02733e-26	0.26985	0.296	0.133	1.13031e-21	Endothelial cells	OTUB1	Hedgehog	Brain
6.20736e-26	0.470222	0.303	0.147	1.16407e-21	Endothelial cells	RHOJ	Hedgehog	Brain
6.69495e-26	0.378017	0.306	0.146	1.2555e-21	Endothelial cells	GIT1	Hedgehog	Brain
7.14041e-26	0.256693	0.255	0.108	1.33904e-21	Endothelial cells	PSMA7	Hedgehog	Brain
9.50648e-26	0.404901	0.36	0.183	1.78275e-21	Endothelial cells	KDELR1	Hedgehog	Brain
9.8753e-26	0.324267	0.315	0.148	1.85192e-21	Endothelial cells	C11orf58	Hedgehog	Brain
1.24578e-25	0.464124	0.45	0.261	2.33622e-21	Endothelial cells	EID1	Hedgehog	Brain
1.27631e-25	0.616822	0.382	0.21	2.39347e-21	Endothelial cells	PLA2G4A	Hedgehog	Brain
1.35633e-25	0.294432	0.986	0.954	2.54353e-21	Endothelial cells	NFIA	Hedgehog	Brain
1.47758e-25	0.594931	0.536	0.356	2.7709e-21	Endothelial cells	OSBPL10	Hedgehog	Brain
1.59023e-25	0.544717	0.504	0.32	2.98215e-21	Endothelial cells	OAZ1	Hedgehog	Brain
1.67451e-25	0.543885	0.651	0.557	3.14021e-21	Endothelial cells	HNRNPK	Hedgehog	Brain
1.92585e-25	0.416364	0.408	0.221	3.61155e-21	Endothelial cells	UQCRFS1	Hedgehog	Brain
2.01913e-25	0.366941	0.291	0.135	3.78647e-21	Endothelial cells	LAMB1	Hedgehog	Brain
2.41891e-25	0.524429	0.44	0.261	4.53617e-21	Endothelial cells	RPL19	Hedgehog	Brain
2.85986e-25	0.266677	0.261	0.113	5.3631e-21	Endothelial cells	DDX24	Hedgehog	Brain
3.89009e-25	0.373818	0.379	0.197	7.29508e-21	Endothelial cells	ATP6V1F	Hedgehog	Brain
3.93642e-25	0.417464	0.338	0.17	7.38196e-21	Endothelial cells	DSE	Hedgehog	Brain
4.08592e-25	0.496027	0.338	0.173	7.66233e-21	Endothelial cells	MDM2	Hedgehog	Brain
4.76018e-25	0.448744	0.504	0.308	8.92677e-21	Endothelial cells	MCC	Hedgehog	Brain
5.46946e-25	0.481553	0.699	0.565	1.02569e-20	Endothelial cells	SFPQ	Hedgehog	Brain
5.77829e-25	0.575567	0.393	0.226	1.0836e-20	Endothelial cells	DNAH5	Hedgehog	Brain
8.92449e-25	0.392523	0.389	0.207	1.67361e-20	Endothelial cells	ATP5F1E	Hedgehog	Brain
9.54446e-25	0.297914	0.257	0.113	1.78987e-20	Endothelial cells	NFRKB	Hedgehog	Brain
1.00286e-24	0.372661	0.343	0.173	1.88067e-20	Endothelial cells	KAT2B	Hedgehog	Brain
1.11704e-24	0.42046	0.355	0.186	2.09479e-20	Endothelial cells	WWC2	Hedgehog	Brain
1.1381e-24	0.33841	0.345	0.172	2.13427e-20	Endothelial cells	SYPL1	Hedgehog	Brain
1.61232e-24	0.644331	0.519	0.344	3.02358e-20	Endothelial cells	PLEKHA2	Hedgehog	Brain
1.63696e-24	0.503441	0.462	0.289	3.06979e-20	Endothelial cells	HNRNPA3	Hedgehog	Brain
1.68753e-24	0.344437	0.276	0.127	3.16462e-20	Endothelial cells	BCCIP	Hedgehog	Brain
2.47722e-24	0.259316	0.277	0.126	4.64554e-20	Endothelial cells	SMAD2	Hedgehog	Brain
2.58681e-24	0.361206	0.318	0.156	4.85104e-20	Endothelial cells	ZNHIT1	Hedgehog	Brain
2.73758e-24	0.444616	0.401	0.222	5.13378e-20	Endothelial cells	ATP5MC2	Hedgehog	Brain
4.75145e-24	0.384245	0.327	0.166	8.9104e-20	Endothelial cells	PPA1	Hedgehog	Brain
5.59103e-24	0.455594	0.504	0.321	1.04849e-19	Endothelial cells	VCL	Hedgehog	Brain
6.67141e-24	0.418182	0.372	0.199	1.25109e-19	Endothelial cells	VAC14	Hedgehog	Brain
6.96669e-24	0.457797	0.738	0.639	1.30646e-19	Endothelial cells	OGT	Hedgehog	Brain
7.91246e-24	0.381018	0.316	0.157	1.48382e-19	Endothelial cells	LOC103110057	Hedgehog	Brain
8.71595e-24	0.368832	0.338	0.172	1.6345e-19	Endothelial cells	C8orf44-SGK3	Hedgehog	Brain
1.14718e-23	0.836442	0.465	0.295	2.1513e-19	Endothelial cells	PDGFC	Hedgehog	Brain
1.14896e-23	0.427888	0.355	0.188	2.15464e-19	Endothelial cells	LOC103113175	Hedgehog	Brain
1.17871e-23	0.305051	0.267	0.121	2.21044e-19	Endothelial cells	JADE2	Hedgehog	Brain
1.30448e-23	0.312101	0.338	0.171	2.4463e-19	Endothelial cells	PSMA2	Hedgehog	Brain
1.34245e-23	0.258831	0.266	0.119	2.5175e-19	Endothelial cells	SNRPD2	Hedgehog	Brain
1.54222e-23	0.450146	0.465	0.278	2.89213e-19	Endothelial cells	RAB22A	Hedgehog	Brain
1.60537e-23	0.343299	0.601	0.415	3.01055e-19	Endothelial cells	MAL	Hedgehog	Brain
1.67134e-23	0.280809	0.316	0.152	3.13426e-19	Endothelial cells	NACA2	Hedgehog	Brain
1.8098e-23	0.509898	0.589	0.403	3.39393e-19	Endothelial cells	ZNF618	Hedgehog	Brain
1.91257e-23	0.278388	0.262	0.117	3.58664e-19	Endothelial cells	RPL23A	Hedgehog	Brain
2.09754e-23	0.279184	0.349	0.174	3.93352e-19	Endothelial cells	TPI1	Hedgehog	Brain
2.29357e-23	0.507487	0.65	0.497	4.30113e-19	Endothelial cells	KLC1	Hedgehog	Brain
2.51134e-23	0.445004	0.567	0.382	4.70952e-19	Endothelial cells	PPP4R3B	Hedgehog	Brain
3.26196e-23	0.385788	0.318	0.158	6.11715e-19	Endothelial cells	CNKSR3	Hedgehog	Brain
3.2684e-23	0.38474	0.616	0.438	6.12923e-19	Endothelial cells	WASF2	Hedgehog	Brain
3.27579e-23	0.433869	0.323	0.169	6.14309e-19	Endothelial cells	FILIP1	Hedgehog	Brain
3.53637e-23	0.504781	0.607	0.47	6.63176e-19	Endothelial cells	PCBP2	Hedgehog	Brain
3.75234e-23	0.418234	0.437	0.258	7.03677e-19	Endothelial cells	RAB1A	Hedgehog	Brain
3.80696e-23	0.256721	0.306	0.144	7.13919e-19	Endothelial cells	SLC27A1	Hedgehog	Brain
4.16132e-23	0.37936	0.404	0.227	7.80372e-19	Endothelial cells	PSMB5	Hedgehog	Brain
4.38486e-23	0.336759	0.34	0.172	8.22292e-19	Endothelial cells	BRD2	Hedgehog	Brain
4.48126e-23	0.292266	0.281	0.131	8.40371e-19	Endothelial cells	MTMR2	Hedgehog	Brain
4.9839e-23	0.479555	0.431	0.26	9.34631e-19	Endothelial cells	ATP1B3	Hedgehog	Brain
6.30606e-23	0.574179	0.508	0.351	1.18258e-18	Endothelial cells	SOS1	Hedgehog	Brain
6.54241e-23	0.449157	0.714	0.601	1.2269e-18	Endothelial cells	SLC25A3	Hedgehog	Brain
7.43032e-23	0.521653	0.56	0.404	1.39341e-18	Endothelial cells	SEPTIN7	Hedgehog	Brain
7.84678e-23	0.326298	0.323	0.16	1.47151e-18	Endothelial cells	NGRN	Hedgehog	Brain
8.91569e-23	0.38116	0.401	0.223	1.67196e-18	Endothelial cells	LOC103115388	Hedgehog	Brain
9.07781e-23	0.464165	0.357	0.199	1.70236e-18	Endothelial cells	CTTNBP2NL	Hedgehog	Brain
1.06184e-22	0.256744	0.262	0.118	1.99126e-18	Endothelial cells	ZNF800	Hedgehog	Brain
1.11058e-22	0.358397	0.404	0.224	2.08268e-18	Endothelial cells	NDUFB11	Hedgehog	Brain
1.23494e-22	0.422986	0.437	0.26	2.31588e-18	Endothelial cells	PPP2R1B	Hedgehog	Brain
1.47523e-22	0.353614	0.345	0.178	2.7665e-18	Endothelial cells	ZMYM1	Hedgehog	Brain
1.61608e-22	0.275512	0.283	0.133	3.03064e-18	Endothelial cells	CYB5R3	Hedgehog	Brain
1.71049e-22	0.405705	0.533	0.344	3.20769e-18	Endothelial cells	HMGB1	Hedgehog	Brain
1.97965e-22	0.251157	0.279	0.13	3.71244e-18	Endothelial cells	EMC6	Hedgehog	Brain
1.99944e-22	0.307622	0.284	0.135	3.74955e-18	Endothelial cells	TMBIM4	Hedgehog	Brain
2.02658e-22	0.293604	0.294	0.143	3.80045e-18	Endothelial cells	VAMP7	Hedgehog	Brain
2.05732e-22	0.483259	0.501	0.328	3.8581e-18	Endothelial cells	CCNY	Hedgehog	Brain
2.23826e-22	0.338074	0.871	0.819	4.19741e-18	Endothelial cells	SON	Hedgehog	Brain
2.2628e-22	0.305291	0.266	0.123	4.24343e-18	Endothelial cells	SLC25A5	Hedgehog	Brain
2.61515e-22	0.362574	0.387	0.214	4.90419e-18	Endothelial cells	ATP5PD	Hedgehog	Brain
2.66033e-22	0.350912	0.33	0.171	4.98892e-18	Endothelial cells	GIT2	Hedgehog	Brain
2.84599e-22	0.303951	0.401	0.219	5.33709e-18	Endothelial cells	CDC14A	Hedgehog	Brain
2.90818e-22	0.363013	0.374	0.203	5.4537e-18	Endothelial cells	SERBP1	Hedgehog	Brain
2.948e-22	0.475122	0.557	0.39	5.52839e-18	Endothelial cells	YWHAQ	Hedgehog	Brain
3.31538e-22	0.304392	0.25	0.113	6.21733e-18	Endothelial cells	SSR4	Hedgehog	Brain
3.68608e-22	0.300229	0.286	0.137	6.9125e-18	Endothelial cells	MBD1	Hedgehog	Brain
3.97012e-22	0.306814	0.266	0.124	7.44516e-18	Endothelial cells	EIF3F	Hedgehog	Brain
4.17163e-22	0.316869	0.316	0.16	7.82306e-18	Endothelial cells	PYROXD1	Hedgehog	Brain
4.31858e-22	0.393024	0.345	0.187	8.09864e-18	Endothelial cells	BNIP3L	Hedgehog	Brain
4.65959e-22	0.417461	0.491	0.307	8.73812e-18	Endothelial cells	SRSF4	Hedgehog	Brain
5.02703e-22	0.539788	0.548	0.403	9.42719e-18	Endothelial cells	EIF4G2	Hedgehog	Brain
5.52729e-22	0.356256	0.384	0.209	1.03653e-17	Endothelial cells	TSHZ3	Hedgehog	Brain
6.81441e-22	0.485552	0.298	0.151	1.27791e-17	Endothelial cells	ARHGAP42	Hedgehog	Brain
6.83883e-22	0.315715	0.272	0.13	1.28249e-17	Endothelial cells	NSRP1	Hedgehog	Brain
7.13649e-22	0.42397	0.567	0.39	1.33831e-17	Endothelial cells	ALDOA	Hedgehog	Brain
7.44679e-22	0.340078	0.299	0.15	1.3965e-17	Endothelial cells	CCM2	Hedgehog	Brain
7.7006e-22	0.369427	0.359	0.193	1.44409e-17	Endothelial cells	SDF4	Hedgehog	Brain
8.09943e-22	0.358027	0.391	0.211	1.51889e-17	Endothelial cells	CLIC4	Hedgehog	Brain
8.84783e-22	0.397459	0.374	0.207	1.65923e-17	Endothelial cells	UQCRQ	Hedgehog	Brain
9.2992e-22	0.496806	0.445	0.284	1.74388e-17	Endothelial cells	TPM3	Hedgehog	Brain
1.03512e-21	0.478854	0.631	0.483	1.94117e-17	Endothelial cells	MXI1	Hedgehog	Brain
1.35923e-21	0.46139	0.413	0.248	2.54897e-17	Endothelial cells	HPCAL1	Hedgehog	Brain
1.46366e-21	0.335463	0.36	0.195	2.74479e-17	Endothelial cells	FLOT2	Hedgehog	Brain
1.52531e-21	0.425592	0.733	0.615	2.86042e-17	Endothelial cells	ELOVL5	Hedgehog	Brain
1.79092e-21	0.299629	0.342	0.177	3.35851e-17	Endothelial cells	LOC103121767	Hedgehog	Brain
1.82076e-21	0.297751	0.283	0.137	3.41447e-17	Endothelial cells	PSMA1	Hedgehog	Brain
1.91293e-21	0.315955	0.294	0.146	3.58732e-17	Endothelial cells	LAMTOR2	Hedgehog	Brain
2.25145e-21	0.451513	0.736	0.613	4.22214e-17	Endothelial cells	CSNK1G3	Hedgehog	Brain
2.4891e-21	0.375916	0.794	0.706	4.66781e-17	Endothelial cells	PAN3	Hedgehog	Brain
2.57481e-21	0.463695	0.575	0.43	4.82855e-17	Endothelial cells	RPS13	Hedgehog	Brain
2.78019e-21	0.462699	0.682	0.559	5.21369e-17	Endothelial cells	PCCA	Hedgehog	Brain
2.9901e-21	0.514175	0.635	0.515	5.60734e-17	Endothelial cells	BMPR2	Hedgehog	Brain
3.15952e-21	0.46956	0.541	0.388	5.92506e-17	Endothelial cells	SGK1	Hedgehog	Brain
3.19983e-21	0.293015	0.325	0.164	6.00065e-17	Endothelial cells	TCP11L2	Hedgehog	Brain
3.38665e-21	0.499101	0.597	0.444	6.35099e-17	Endothelial cells	SPCS1	Hedgehog	Brain
3.39622e-21	0.364799	0.455	0.269	6.36893e-17	Endothelial cells	VEZF1	Hedgehog	Brain
3.41363e-21	0.399712	0.401	0.233	6.40159e-17	Endothelial cells	USP12	Hedgehog	Brain
3.42537e-21	0.302959	0.267	0.129	6.4236e-17	Endothelial cells	GXYLT1	Hedgehog	Brain
3.8431e-21	0.298986	0.281	0.136	7.20696e-17	Endothelial cells	TMEM168	Hedgehog	Brain
4.00498e-21	0.274254	0.283	0.138	7.51054e-17	Endothelial cells	GDI2	Hedgehog	Brain
5.44408e-21	0.463272	0.547	0.373	1.02093e-16	Endothelial cells	TRAPPC5	Hedgehog	Brain
5.72371e-21	0.302256	0.284	0.139	1.07337e-16	Endothelial cells	LOC103127901	Hedgehog	Brain
6.41473e-21	0.272662	0.294	0.146	1.20296e-16	Endothelial cells	WIPI1	Hedgehog	Brain
7.22214e-21	0.463319	0.723	0.627	1.35437e-16	Endothelial cells	HECTD1	Hedgehog	Brain
7.24811e-21	0.366538	0.365	0.201	1.35924e-16	Endothelial cells	PTGES3	Hedgehog	Brain
8.31318e-21	0.381469	0.526	0.351	1.55897e-16	Endothelial cells	TAX1BP1	Hedgehog	Brain
8.41725e-21	0.578828	0.87	0.865	1.57849e-16	Endothelial cells	NEBL	Hedgehog	Brain
8.4933e-21	0.387848	0.408	0.24	1.59275e-16	Endothelial cells	STUB1	Hedgehog	Brain
8.66767e-21	0.83306	0.467	0.329	1.62545e-16	Endothelial cells	PDE8B	Hedgehog	Brain
9.01443e-21	0.339549	0.254	0.123	1.69048e-16	Endothelial cells	LYPD1	Hedgehog	Brain
1.00444e-20	0.36865	0.34	0.187	1.88362e-16	Endothelial cells	MYLK	Hedgehog	Brain
1.0336e-20	0.381296	0.401	0.229	1.93831e-16	Endothelial cells	HSPA8	Hedgehog	Brain
1.03685e-20	0.322404	0.338	0.18	1.94441e-16	Endothelial cells	ZNF207	Hedgehog	Brain
1.16041e-20	0.281603	0.279	0.137	2.17611e-16	Endothelial cells	PNPLA6	Hedgehog	Brain
1.16644e-20	0.330819	0.323	0.171	2.18743e-16	Endothelial cells	SF3A1	Hedgehog	Brain
1.23139e-20	0.339463	0.435	0.255	2.30922e-16	Endothelial cells	HBP1	Hedgehog	Brain
1.28045e-20	0.274537	0.284	0.14	2.40123e-16	Endothelial cells	EIF3B	Hedgehog	Brain
1.34395e-20	0.278094	0.276	0.134	2.5203e-16	Endothelial cells	MLYCD	Hedgehog	Brain
1.50075e-20	0.347779	0.332	0.176	2.81436e-16	Endothelial cells	INPP5K	Hedgehog	Brain
2.15741e-20	0.464984	0.541	0.384	4.0458e-16	Endothelial cells	MGST3	Hedgehog	Brain
2.23446e-20	0.392397	0.43	0.257	4.19029e-16	Endothelial cells	STARD9	Hedgehog	Brain
2.28607e-20	0.388641	0.67	0.506	4.28707e-16	Endothelial cells	ARID2	Hedgehog	Brain
2.30764e-20	0.395587	0.411	0.245	4.32751e-16	Endothelial cells	ATL2	Hedgehog	Brain
2.36735e-20	0.389521	0.406	0.239	4.43949e-16	Endothelial cells	ADAM10	Hedgehog	Brain
2.45763e-20	0.294263	0.315	0.164	4.6088e-16	Endothelial cells	GNAI3	Hedgehog	Brain
2.51285e-20	0.443844	0.697	0.575	4.71235e-16	Endothelial cells	PPP1R12A	Hedgehog	Brain
2.54825e-20	0.413096	0.844	0.752	4.77874e-16	Endothelial cells	SORBS2	Hedgehog	Brain
2.61223e-20	0.559382	0.677	0.54	4.89872e-16	Endothelial cells	RAPGEF5	Hedgehog	Brain
2.74193e-20	0.439707	0.438	0.27	5.14194e-16	Endothelial cells	TEAD1	Hedgehog	Brain
2.7592e-20	0.453078	0.415	0.256	5.17433e-16	Endothelial cells	PRKAR1A	Hedgehog	Brain
2.85685e-20	0.418274	0.288	0.148	5.35746e-16	Endothelial cells	ADGB	Hedgehog	Brain
2.90806e-20	0.385037	0.871	0.826	5.45348e-16	Endothelial cells	BCAS3	Hedgehog	Brain
2.98034e-20	0.299841	0.381	0.214	5.58903e-16	Endothelial cells	SAT1	Hedgehog	Brain
3.15116e-20	0.445067	0.682	0.581	5.90936e-16	Endothelial cells	LOC103108330	Hedgehog	Brain
4.30713e-20	0.50233	0.369	0.219	8.07716e-16	Endothelial cells	SLC31A1	Hedgehog	Brain
4.37708e-20	0.440331	0.728	0.628	8.20834e-16	Endothelial cells	TTC28	Hedgehog	Brain
7.14881e-20	0.46719	0.704	0.581	1.34062e-15	Endothelial cells	ASAP1	Hedgehog	Brain
8.438e-20	0.328537	0.431	0.251	1.58238e-15	Endothelial cells	TRIM68	Hedgehog	Brain
8.51901e-20	0.258345	0.25	0.117	1.59757e-15	Endothelial cells	ECHS1	Hedgehog	Brain
9.03698e-20	0.404006	0.396	0.237	1.6947e-15	Endothelial cells	STX7	Hedgehog	Brain
9.58278e-20	0.341917	0.516	0.329	1.79706e-15	Endothelial cells	WIPF1	Hedgehog	Brain
9.58328e-20	0.413411	0.415	0.249	1.79715e-15	Endothelial cells	TOPBP1	Hedgehog	Brain
1.09104e-19	0.322387	0.291	0.148	2.04602e-15	Endothelial cells	SEC61B	Hedgehog	Brain
1.26705e-19	0.462442	0.604	0.486	2.3761e-15	Endothelial cells	SUPT3H	Hedgehog	Brain
1.28567e-19	0.390715	0.399	0.233	2.41102e-15	Endothelial cells	MPP5	Hedgehog	Brain
1.34166e-19	0.260345	0.289	0.146	2.51602e-15	Endothelial cells	VKORC1	Hedgehog	Brain
1.37774e-19	0.49553	0.548	0.398	2.58367e-15	Endothelial cells	HSP90AA1	Hedgehog	Brain
1.41752e-19	0.433892	0.496	0.337	2.65828e-15	Endothelial cells	RBBP6	Hedgehog	Brain
1.45127e-19	0.338893	0.413	0.245	2.72157e-15	Endothelial cells	PDIA3	Hedgehog	Brain
1.57866e-19	0.312772	0.843	0.812	2.96046e-15	Endothelial cells	MED13L	Hedgehog	Brain
1.77148e-19	0.422278	0.606	0.448	3.32206e-15	Endothelial cells	GAPDH	Hedgehog	Brain
1.89799e-19	0.351516	0.274	0.14	3.55931e-15	Endothelial cells	LIX1L	Hedgehog	Brain
2.34835e-19	0.435292	0.423	0.265	4.40386e-15	Endothelial cells	CEP63	Hedgehog	Brain
2.36359e-19	0.409981	0.543	0.376	4.43244e-15	Endothelial cells	ATP5F1B	Hedgehog	Brain
2.49577e-19	0.342469	0.359	0.199	4.68031e-15	Endothelial cells	CBFB	Hedgehog	Brain
2.53344e-19	0.369501	0.423	0.256	4.75097e-15	Endothelial cells	CCNL2	Hedgehog	Brain
2.76605e-19	0.326874	0.839	0.801	5.18718e-15	Endothelial cells	UBE2H	Hedgehog	Brain
2.88824e-19	0.267691	0.254	0.122	5.41631e-15	Endothelial cells	LOC103126969	Hedgehog	Brain
3.17056e-19	0.313904	0.299	0.156	5.94575e-15	Endothelial cells	LOC103119227	Hedgehog	Brain
3.62535e-19	0.385066	0.333	0.185	6.79861e-15	Endothelial cells	PCMTD1	Hedgehog	Brain
3.69397e-19	0.457459	0.687	0.604	6.9273e-15	Endothelial cells	SEC14L1	Hedgehog	Brain
3.82809e-19	0.340417	0.32	0.17	7.17882e-15	Endothelial cells	COX5B	Hedgehog	Brain
3.94722e-19	0.321139	0.293	0.153	7.40221e-15	Endothelial cells	LOC107523674	Hedgehog	Brain
3.95807e-19	0.328123	0.357	0.201	7.42256e-15	Endothelial cells	LATS1	Hedgehog	Brain
3.96943e-19	0.291154	0.257	0.127	7.44387e-15	Endothelial cells	PAWR	Hedgehog	Brain
4.51701e-19	0.294453	0.305	0.158	8.47074e-15	Endothelial cells	LRP5	Hedgehog	Brain
4.53572e-19	0.31857	0.369	0.208	8.50583e-15	Endothelial cells	VPS28	Hedgehog	Brain
5.00759e-19	0.376159	0.425	0.255	9.39074e-15	Endothelial cells	NFATC3	Hedgehog	Brain
6.06304e-19	1.05281	0.997	0.996	1.137e-14	Endothelial cells	TTR	Hedgehog	Brain
6.22837e-19	0.345362	0.34	0.191	1.16801e-14	Endothelial cells	DCTN2	Hedgehog	Brain
6.56766e-19	0.337717	0.305	0.162	1.23163e-14	Endothelial cells	SEPTIN8	Hedgehog	Brain
6.83679e-19	0.594624	0.32	0.186	1.2821e-14	Endothelial cells	TNFRSF21	Hedgehog	Brain
7.08682e-19	0.3543	0.403	0.24	1.32899e-14	Endothelial cells	SP3	Hedgehog	Brain
7.25626e-19	0.33128	0.374	0.216	1.36077e-14	Endothelial cells	RYBP	Hedgehog	Brain
7.82711e-19	0.297065	0.277	0.141	1.46782e-14	Endothelial cells	ARPC5L	Hedgehog	Brain
7.85114e-19	0.272609	0.283	0.144	1.47232e-14	Endothelial cells	RARS1	Hedgehog	Brain
8.42432e-19	0.338626	0.308	0.163	1.57981e-14	Endothelial cells	SSFA2	Hedgehog	Brain
9.2512e-19	0.405287	0.448	0.288	1.73488e-14	Endothelial cells	RNF19A	Hedgehog	Brain
9.25268e-19	0.250584	0.254	0.125	1.73516e-14	Endothelial cells	ACADVL	Hedgehog	Brain
1.01384e-18	0.42803	0.462	0.302	1.90126e-14	Endothelial cells	SF1	Hedgehog	Brain
1.0311e-18	0.432583	0.557	0.405	1.93363e-14	Endothelial cells	COMMD3	Hedgehog	Brain
1.20771e-18	0.279061	0.305	0.159	2.26481e-14	Endothelial cells	EEF1D	Hedgehog	Brain
1.41842e-18	1.43717	0.299	0.178	2.65997e-14	Endothelial cells	TNC	Hedgehog	Brain
1.85413e-18	0.292486	0.296	0.155	3.47705e-14	Endothelial cells	FNTA	Hedgehog	Brain
1.8864e-18	0.427141	0.585	0.424	3.53756e-14	Endothelial cells	SPECC1	Hedgehog	Brain
2.01708e-18	0.314783	0.335	0.186	3.78263e-14	Endothelial cells	DYNC1H1	Hedgehog	Brain
2.9713e-18	0.482767	0.523	0.364	5.57208e-14	Endothelial cells	RAB4A	Hedgehog	Brain
3.34113e-18	0.409726	0.408	0.255	6.26563e-14	Endothelial cells	RPL22	Hedgehog	Brain
4.16851e-18	0.33622	0.327	0.181	7.8172e-14	Endothelial cells	HNRNPAB	Hedgehog	Brain
4.60846e-18	0.448245	0.491	0.334	8.64224e-14	Endothelial cells	RNF169	Hedgehog	Brain
4.75908e-18	0.467481	0.403	0.246	8.9247e-14	Endothelial cells	SH3D19	Hedgehog	Brain
5.82085e-18	0.318945	0.299	0.158	1.09158e-13	Endothelial cells	NCSTN	Hedgehog	Brain
6.05164e-18	0.693758	0.269	0.148	1.13486e-13	Endothelial cells	VEPH1	Hedgehog	Brain
6.30009e-18	0.301274	0.306	0.166	1.18146e-13	Endothelial cells	PSMA4	Hedgehog	Brain
6.50216e-18	0.274971	0.255	0.127	1.21935e-13	Endothelial cells	EPHX1	Hedgehog	Brain
6.80137e-18	0.282521	0.316	0.172	1.27546e-13	Endothelial cells	LTO1	Hedgehog	Brain
6.83306e-18	0.415495	0.445	0.292	1.2814e-13	Endothelial cells	METTL9	Hedgehog	Brain
7.07957e-18	0.33647	0.362	0.21	1.32763e-13	Endothelial cells	TXNRD1	Hedgehog	Brain
8.8549e-18	0.327577	0.333	0.188	1.66056e-13	Endothelial cells	KATNA1	Hedgehog	Brain
9.21274e-18	0.258469	0.376	0.212	1.72767e-13	Endothelial cells	LOC107523048	Hedgehog	Brain
9.54834e-18	0.352337	0.685	0.553	1.7906e-13	Endothelial cells	LAMP2	Hedgehog	Brain
1.04077e-17	0.316635	0.357	0.205	1.95176e-13	Endothelial cells	PPP2CA	Hedgehog	Brain
1.15788e-17	0.312483	0.347	0.197	2.17138e-13	Endothelial cells	PISD	Hedgehog	Brain
1.52935e-17	0.367381	0.475	0.31	2.86799e-13	Endothelial cells	RAP1A	Hedgehog	Brain
1.56783e-17	0.421663	0.557	0.419	2.94015e-13	Endothelial cells	NDUFA9	Hedgehog	Brain
1.70712e-17	0.38305	0.445	0.281	3.20136e-13	Endothelial cells	LNPEP	Hedgehog	Brain
1.88995e-17	0.375995	0.425	0.262	3.54423e-13	Endothelial cells	SRSF1	Hedgehog	Brain
2.5699e-17	0.452775	0.587	0.468	4.81934e-13	Endothelial cells	MTCH1	Hedgehog	Brain
2.67501e-17	0.333303	0.384	0.234	5.01645e-13	Endothelial cells	PAK2	Hedgehog	Brain
2.99674e-17	0.376625	0.734	0.633	5.61978e-13	Endothelial cells	MATR3	Hedgehog	Brain
3.29931e-17	0.32872	0.401	0.242	6.1872e-13	Endothelial cells	MAPKAPK2	Hedgehog	Brain
3.30905e-17	0.3014	0.293	0.157	6.20546e-13	Endothelial cells	SNX9	Hedgehog	Brain
3.46781e-17	0.264246	0.255	0.129	6.50319e-13	Endothelial cells	ROMO1	Hedgehog	Brain
3.52638e-17	0.323629	0.362	0.215	6.61302e-13	Endothelial cells	PACSIN2	Hedgehog	Brain
3.72409e-17	0.378381	0.599	0.444	6.98379e-13	Endothelial cells	CRLF3	Hedgehog	Brain
3.83776e-17	0.291698	0.408	0.239	7.19696e-13	Endothelial cells	TST	Hedgehog	Brain
4.08872e-17	0.4082	0.465	0.308	7.66758e-13	Endothelial cells	UQCRHL	Hedgehog	Brain
4.16295e-17	0.282148	0.328	0.181	7.80678e-13	Endothelial cells	ATP5F1D	Hedgehog	Brain
4.50527e-17	0.334692	0.773	0.699	8.44873e-13	Endothelial cells	PTBP2	Hedgehog	Brain
4.64165e-17	0.390827	0.76	0.695	8.70448e-13	Endothelial cells	CPSF6	Hedgehog	Brain
5.50121e-17	0.372816	0.284	0.155	1.03164e-12	Endothelial cells	TMCO3	Hedgehog	Brain
5.96909e-17	0.288198	0.291	0.157	1.11938e-12	Endothelial cells	NDUFA8	Hedgehog	Brain
8.22319e-17	0.277722	0.379	0.222	1.5421e-12	Endothelial cells	RNF167	Hedgehog	Brain
9.06583e-17	0.416504	0.724	0.656	1.70011e-12	Endothelial cells	RALGAPA1	Hedgehog	Brain
1.14986e-16	0.36469	0.457	0.297	2.15633e-12	Endothelial cells	AP3S1	Hedgehog	Brain
1.18306e-16	0.392671	0.343	0.207	2.21859e-12	Endothelial cells	TMEM87B	Hedgehog	Brain
1.28262e-16	0.70468	0.508	0.347	2.4053e-12	Endothelial cells	SLCO1C1	Hedgehog	Brain
1.29904e-16	0.383498	0.621	0.491	2.43609e-12	Endothelial cells	EPB41L5	Hedgehog	Brain
1.36295e-16	0.260393	0.294	0.158	2.55594e-12	Endothelial cells	NDUFA12	Hedgehog	Brain
1.47453e-16	0.361025	0.447	0.287	2.76518e-12	Endothelial cells	ACTG1	Hedgehog	Brain
1.76595e-16	0.423545	0.57	0.421	3.31169e-12	Endothelial cells	CTSB	Hedgehog	Brain
2.23933e-16	0.278724	0.35	0.198	4.19941e-12	Endothelial cells	TIPARP	Hedgehog	Brain
2.5592e-16	0.298028	0.347	0.202	4.79927e-12	Endothelial cells	CHIC2	Hedgehog	Brain
2.59788e-16	0.378186	0.354	0.211	4.8718e-12	Endothelial cells	XIAP	Hedgehog	Brain
2.75611e-16	0.355942	0.257	0.137	5.16853e-12	Endothelial cells	RNF135	Hedgehog	Brain
2.81665e-16	0.25703	0.372	0.213	5.28207e-12	Endothelial cells	KDM3A	Hedgehog	Brain
3.49333e-16	0.331967	0.333	0.195	6.55104e-12	Endothelial cells	CCT8	Hedgehog	Brain
4.05164e-16	0.272425	0.387	0.226	7.59805e-12	Endothelial cells	GSTP1	Hedgehog	Brain
4.267e-16	0.378001	0.457	0.304	8.0019e-12	Endothelial cells	DIAPH3	Hedgehog	Brain
4.29595e-16	0.471216	0.716	0.613	8.05619e-12	Endothelial cells	LPP	Hedgehog	Brain
5.18545e-16	0.352272	0.521	0.365	9.72427e-12	Endothelial cells	TMEM59	Hedgehog	Brain
6.14213e-16	0.487584	0.657	0.599	1.15183e-11	Endothelial cells	EFR3B	Hedgehog	Brain
9.00831e-16	0.253618	0.272	0.145	1.68933e-11	Endothelial cells	PRMT1	Hedgehog	Brain
9.03854e-16	0.29197	0.355	0.211	1.695e-11	Endothelial cells	INPP1	Hedgehog	Brain
1.15786e-15	0.263621	0.257	0.136	2.17134e-11	Endothelial cells	LOC103109379	Hedgehog	Brain
1.26329e-15	0.447919	0.528	0.376	2.36905e-11	Endothelial cells	NFYC	Hedgehog	Brain
1.26797e-15	0.289168	0.316	0.179	2.37782e-11	Endothelial cells	CRBN	Hedgehog	Brain
1.49669e-15	0.435074	0.501	0.357	2.80673e-11	Endothelial cells	ANO6	Hedgehog	Brain
1.55923e-15	2.07764	0.379	0.249	2.92403e-11	Endothelial cells	LOC103122806	Hedgehog	Brain
1.58968e-15	0.279821	0.321	0.185	2.98113e-11	Endothelial cells	PPM1G	Hedgehog	Brain
1.59606e-15	0.441685	0.531	0.402	2.99308e-11	Endothelial cells	ATP11B	Hedgehog	Brain
1.61811e-15	0.291457	0.36	0.213	3.03445e-11	Endothelial cells	SEMA6D	Hedgehog	Brain
1.80989e-15	0.316791	0.325	0.192	3.39408e-11	Endothelial cells	NCEH1	Hedgehog	Brain
2.07169e-15	0.370678	0.704	0.632	3.88504e-11	Endothelial cells	ARHGEF12	Hedgehog	Brain
2.43412e-15	0.33555	0.501	0.333	4.56471e-11	Endothelial cells	CACHD1	Hedgehog	Brain
2.59715e-15	0.318151	0.376	0.231	4.87044e-11	Endothelial cells	CLTA	Hedgehog	Brain
2.63779e-15	0.300789	0.291	0.162	4.94665e-11	Endothelial cells	RNPEP	Hedgehog	Brain
2.66447e-15	0.303145	0.487	0.318	4.99668e-11	Endothelial cells	CREB3L2	Hedgehog	Brain
2.66591e-15	0.374937	0.673	0.566	4.99937e-11	Endothelial cells	KAT6A	Hedgehog	Brain
2.92352e-15	0.456128	0.694	0.628	5.48247e-11	Endothelial cells	MYO6	Hedgehog	Brain
2.96328e-15	0.277219	0.298	0.167	5.55704e-11	Endothelial cells	SGPP1	Hedgehog	Brain
3.04514e-15	0.324287	0.44	0.286	5.71055e-11	Endothelial cells	SRRM1	Hedgehog	Brain
3.65187e-15	0.327462	0.464	0.304	6.84836e-11	Endothelial cells	CCNL1	Hedgehog	Brain
3.80084e-15	0.320187	0.591	0.445	7.12771e-11	Endothelial cells	DDX6	Hedgehog	Brain
3.87942e-15	0.324946	0.508	0.351	7.27507e-11	Endothelial cells	COX8A	Hedgehog	Brain
3.89075e-15	0.291927	0.342	0.2	7.29633e-11	Endothelial cells	GPX4	Hedgehog	Brain
5.37401e-15	0.373349	0.423	0.283	1.00779e-10	Endothelial cells	BAZ2A	Hedgehog	Brain
5.89075e-15	0.344977	0.418	0.26	1.10469e-10	Endothelial cells	LOC103110906	Hedgehog	Brain
6.01988e-15	0.306699	0.376	0.234	1.12891e-10	Endothelial cells	PSMB2	Hedgehog	Brain
6.60356e-15	0.426668	0.521	0.388	1.23836e-10	Endothelial cells	EFCAB14	Hedgehog	Brain
6.7702e-15	0.390077	0.508	0.369	1.26962e-10	Endothelial cells	SCAF11	Hedgehog	Brain
7.07231e-15	0.296516	0.743	0.676	1.32627e-10	Endothelial cells	RAB7A	Hedgehog	Brain
7.18824e-15	0.361894	0.475	0.329	1.34801e-10	Endothelial cells	ATP5F1A	Hedgehog	Brain
8.45709e-15	0.293459	0.45	0.291	1.58596e-10	Endothelial cells	SUB1	Hedgehog	Brain
8.54485e-15	0.352058	0.403	0.259	1.60242e-10	Endothelial cells	PSMA6	Hedgehog	Brain
1.02375e-14	0.277362	0.337	0.197	1.91984e-10	Endothelial cells	SUCLG2	Hedgehog	Brain
1.20308e-14	0.288689	0.382	0.232	2.25613e-10	Endothelial cells	PPFIBP2	Hedgehog	Brain
1.22874e-14	0.309277	0.541	0.385	2.30426e-10	Endothelial cells	MARCKS	Hedgehog	Brain
1.26296e-14	0.331616	0.455	0.306	2.36843e-10	Endothelial cells	SELENOW	Hedgehog	Brain
1.35357e-14	0.42657	0.355	0.222	2.53836e-10	Endothelial cells	TNFRSF19	Hedgehog	Brain
1.50487e-14	0.262843	0.279	0.154	2.82208e-10	Endothelial cells	TRMT112	Hedgehog	Brain
1.51461e-14	0.48713	0.543	0.409	2.84035e-10	Endothelial cells	STXBP6	Hedgehog	Brain
1.56584e-14	0.335166	0.497	0.347	2.93642e-10	Endothelial cells	STAT3	Hedgehog	Brain
1.60014e-14	0.314918	0.628	0.464	3.00075e-10	Endothelial cells	PLCB4	Hedgehog	Brain
1.63701e-14	0.299363	0.729	0.667	3.06988e-10	Endothelial cells	KHDRBS1	Hedgehog	Brain
1.68853e-14	0.432971	0.435	0.309	3.1665e-10	Endothelial cells	HIP1	Hedgehog	Brain
1.69338e-14	0.278491	0.327	0.193	3.1756e-10	Endothelial cells	CPNE1	Hedgehog	Brain
1.70126e-14	0.331259	0.413	0.264	3.19038e-10	Endothelial cells	KANSL1L	Hedgehog	Brain
1.83315e-14	0.351356	0.626	0.5	3.4377e-10	Endothelial cells	BBX	Hedgehog	Brain
1.90905e-14	0.361824	0.365	0.226	3.58004e-10	Endothelial cells	PDE5A	Hedgehog	Brain
2.19269e-14	0.25939	0.303	0.174	4.11194e-10	Endothelial cells	LIMA1	Hedgehog	Brain
2.3092e-14	0.384071	0.699	0.603	4.33045e-10	Endothelial cells	CPEB2	Hedgehog	Brain
2.49879e-14	0.305208	0.853	0.825	4.68598e-10	Endothelial cells	ZNF644	Hedgehog	Brain
2.54679e-14	0.282169	0.327	0.191	4.77599e-10	Endothelial cells	UQCR10	Hedgehog	Brain
2.5962e-14	0.29044	0.343	0.209	4.86865e-10	Endothelial cells	HIPK1	Hedgehog	Brain
2.78604e-14	0.350258	0.457	0.314	5.22467e-10	Endothelial cells	HNRNPUL1	Hedgehog	Brain
2.83912e-14	0.316186	0.736	0.637	5.32421e-10	Endothelial cells	XPR1	Hedgehog	Brain
3.36944e-14	0.28862	0.374	0.23	6.3187e-10	Endothelial cells	ATP5PB	Hedgehog	Brain
3.42782e-14	0.408517	0.447	0.318	6.4282e-10	Endothelial cells	FNBP1L	Hedgehog	Brain
3.8193e-14	0.295702	0.284	0.166	7.16233e-10	Endothelial cells	PATL1	Hedgehog	Brain
4.57501e-14	0.31404	0.32	0.19	8.57951e-10	Endothelial cells	PGM5	Hedgehog	Brain
5.5298e-14	0.257576	0.337	0.2	1.037e-09	Endothelial cells	BCAP31	Hedgehog	Brain
7.53364e-14	0.336457	0.8	0.74	1.41278e-09	Endothelial cells	CHD2	Hedgehog	Brain
7.77467e-14	0.34807	0.472	0.323	1.45798e-09	Endothelial cells	ACOX1	Hedgehog	Brain
7.98266e-14	0.312342	0.675	0.576	1.49699e-09	Endothelial cells	HTRA1	Hedgehog	Brain
8.28728e-14	0.373425	0.459	0.322	1.55411e-09	Endothelial cells	TBK1	Hedgehog	Brain
8.9742e-14	0.412816	0.575	0.452	1.68293e-09	Endothelial cells	HSP90B1	Hedgehog	Brain
9.04019e-14	0.366235	0.349	0.221	1.69531e-09	Endothelial cells	SIN3A	Hedgehog	Brain
9.9555e-14	0.395406	0.569	0.449	1.86695e-09	Endothelial cells	SIPA1L2	Hedgehog	Brain
1.21301e-13	0.3095	0.328	0.2	2.27475e-09	Endothelial cells	FAM160B1	Hedgehog	Brain
1.21675e-13	0.334806	0.508	0.362	2.28176e-09	Endothelial cells	SKP1	Hedgehog	Brain
1.3287e-13	0.391538	0.563	0.467	2.4917e-09	Endothelial cells	EEA1	Hedgehog	Brain
1.37372e-13	0.264083	0.338	0.206	2.57614e-09	Endothelial cells	LOC107522995	Hedgehog	Brain
1.49611e-13	0.293074	0.327	0.198	2.80565e-09	Endothelial cells	IL17RD	Hedgehog	Brain
1.54682e-13	0.371803	0.448	0.317	2.90075e-09	Endothelial cells	CPD	Hedgehog	Brain
1.60787e-13	0.310537	0.745	0.688	3.01524e-09	Endothelial cells	ASH1L	Hedgehog	Brain
1.66632e-13	0.315066	0.283	0.162	3.12485e-09	Endothelial cells	COPS8	Hedgehog	Brain
1.7098e-13	0.406454	0.55	0.427	3.20639e-09	Endothelial cells	MKL2	Hedgehog	Brain
1.90502e-13	0.343797	0.509	0.369	3.57248e-09	Endothelial cells	DYNLL1	Hedgehog	Brain
2.10898e-13	0.397419	0.541	0.424	3.95497e-09	Endothelial cells	STK38	Hedgehog	Brain
2.12335e-13	0.260577	0.365	0.224	3.98193e-09	Endothelial cells	CXXC5	Hedgehog	Brain
2.23822e-13	0.359001	0.587	0.475	4.19733e-09	Endothelial cells	HNRNPD	Hedgehog	Brain
2.55179e-13	0.341682	0.338	0.21	4.78537e-09	Endothelial cells	EPB41L4A	Hedgehog	Brain
2.73579e-13	0.702574	0.492	0.372	5.13043e-09	Endothelial cells	MED23	Hedgehog	Brain
2.9433e-13	0.284137	0.394	0.254	5.51956e-09	Endothelial cells	NDUFA4	Hedgehog	Brain
3.20441e-13	0.431174	0.607	0.468	6.00923e-09	Endothelial cells	RGS6	Hedgehog	Brain
3.3519e-13	0.27262	0.294	0.174	6.28581e-09	Endothelial cells	RTRAF	Hedgehog	Brain
3.47103e-13	0.362758	0.404	0.269	6.50923e-09	Endothelial cells	WWOX	Hedgehog	Brain
3.50502e-13	0.279871	0.525	0.375	6.57296e-09	Endothelial cells	ABL1	Hedgehog	Brain
3.89035e-13	0.291414	0.408	0.267	7.29558e-09	Endothelial cells	RAB14	Hedgehog	Brain
4.51817e-13	0.304502	0.376	0.239	8.47293e-09	Endothelial cells	SCARB2	Hedgehog	Brain
4.55944e-13	0.424863	0.65	0.53	8.55031e-09	Endothelial cells	CHN1	Hedgehog	Brain
5.15196e-13	0.482301	0.506	0.384	9.66147e-09	Endothelial cells	PEAK1	Hedgehog	Brain
5.74459e-13	0.342138	0.484	0.347	1.07728e-08	Endothelial cells	GPBP1	Hedgehog	Brain
5.87407e-13	0.3867	0.621	0.552	1.10156e-08	Endothelial cells	GNB1	Hedgehog	Brain
5.8907e-13	0.307364	0.365	0.237	1.10468e-08	Endothelial cells	BACH1	Hedgehog	Brain
6.63834e-13	0.3076	0.371	0.234	1.24489e-08	Endothelial cells	PXDN	Hedgehog	Brain
8.04486e-13	0.307731	0.318	0.196	1.50865e-08	Endothelial cells	LOC103109623	Hedgehog	Brain
9.04148e-13	0.431557	0.777	0.72	1.69555e-08	Endothelial cells	GALNT2	Hedgehog	Brain
9.49881e-13	0.359011	0.467	0.332	1.78131e-08	Endothelial cells	SNX25	Hedgehog	Brain
1.0057e-12	0.332985	0.421	0.287	1.88599e-08	Endothelial cells	HIPK3	Hedgehog	Brain
1.01488e-12	0.369848	0.575	0.466	1.9032e-08	Endothelial cells	SEC62	Hedgehog	Brain
1.02153e-12	0.344345	0.782	0.741	1.91567e-08	Endothelial cells	MLLT3	Hedgehog	Brain
1.02397e-12	0.267905	0.333	0.206	1.92025e-08	Endothelial cells	SEL1L	Hedgehog	Brain
1.05428e-12	0.313318	0.518	0.382	1.97708e-08	Endothelial cells	MORF4L1	Hedgehog	Brain
1.12888e-12	0.253087	0.313	0.188	2.11698e-08	Endothelial cells	ACTR3	Hedgehog	Brain
1.13447e-12	0.261989	0.365	0.233	2.12747e-08	Endothelial cells	EIF2S2	Hedgehog	Brain
1.22767e-12	0.357831	0.462	0.314	2.30225e-08	Endothelial cells	ADGRA3	Hedgehog	Brain
1.22877e-12	0.376534	0.584	0.458	2.30431e-08	Endothelial cells	HSPA5	Hedgehog	Brain
1.27705e-12	0.362539	0.492	0.36	2.39485e-08	Endothelial cells	MIER1	Hedgehog	Brain
1.27781e-12	0.255397	0.318	0.193	2.39628e-08	Endothelial cells	PSEN2	Hedgehog	Brain
1.38037e-12	0.298765	0.421	0.28	2.5886e-08	Endothelial cells	NRGN	Hedgehog	Brain
1.43821e-12	0.254191	0.325	0.199	2.69708e-08	Endothelial cells	EMC3	Hedgehog	Brain
1.67525e-12	0.298575	0.457	0.321	3.1416e-08	Endothelial cells	ERCC6L2	Hedgehog	Brain
1.71255e-12	0.310578	0.687	0.624	3.21154e-08	Endothelial cells	GSK3B	Hedgehog	Brain
1.79184e-12	0.283326	0.746	0.658	3.36024e-08	Endothelial cells	TRIP12	Hedgehog	Brain
2.35144e-12	0.278846	0.362	0.234	4.40966e-08	Endothelial cells	KIAA1328	Hedgehog	Brain
2.56456e-12	0.257837	0.382	0.249	4.80932e-08	Endothelial cells	MSL1	Hedgehog	Brain
2.68756e-12	0.334717	0.662	0.553	5.03999e-08	Endothelial cells	ZCCHC7	Hedgehog	Brain
2.76363e-12	0.254874	0.267	0.154	5.18263e-08	Endothelial cells	RPL37	Hedgehog	Brain
2.98888e-12	0.30484	0.371	0.238	5.60505e-08	Endothelial cells	RSU1	Hedgehog	Brain
3.069e-12	0.26259	0.352	0.222	5.75529e-08	Endothelial cells	NUCKS1	Hedgehog	Brain
3.15741e-12	0.326184	0.435	0.3	5.92108e-08	Endothelial cells	RABAC1	Hedgehog	Brain
3.64757e-12	0.29883	0.636	0.525	6.84028e-08	Endothelial cells	YWHAE	Hedgehog	Brain
4.59234e-12	0.316801	0.396	0.266	8.61202e-08	Endothelial cells	MECP2	Hedgehog	Brain
5.11282e-12	0.381584	0.475	0.348	9.58807e-08	Endothelial cells	RIPOR2	Hedgehog	Brain
6.86939e-12	0.269876	0.31	0.192	1.28822e-07	Endothelial cells	ADGRL2	Hedgehog	Brain
7.17868e-12	0.339358	0.663	0.542	1.34622e-07	Endothelial cells	MYH10	Hedgehog	Brain
7.86598e-12	0.339114	0.628	0.503	1.47511e-07	Endothelial cells	ATP5MC3	Hedgehog	Brain
8.22115e-12	0.321927	0.362	0.239	1.54171e-07	Endothelial cells	LOC103127267	Hedgehog	Brain
9.88569e-12	0.287859	0.382	0.254	1.85386e-07	Endothelial cells	MIOS	Hedgehog	Brain
1.07475e-11	0.32982	0.343	0.221	2.01548e-07	Endothelial cells	GHR	Hedgehog	Brain
1.10581e-11	0.279485	0.433	0.298	2.07373e-07	Endothelial cells	TBRG1	Hedgehog	Brain
1.11281e-11	0.279601	0.484	0.35	2.08685e-07	Endothelial cells	FUBP1	Hedgehog	Brain
1.22491e-11	0.250185	0.286	0.17	2.29707e-07	Endothelial cells	MICOS10	Hedgehog	Brain
1.37898e-11	0.255411	0.386	0.253	2.586e-07	Endothelial cells	HINT1	Hedgehog	Brain
1.41428e-11	0.306206	0.384	0.26	2.65219e-07	Endothelial cells	CAST	Hedgehog	Brain
1.52511e-11	0.315044	0.525	0.398	2.86004e-07	Endothelial cells	MARCHF7	Hedgehog	Brain
1.58598e-11	0.35821	0.619	0.536	2.97418e-07	Endothelial cells	VPS13D	Hedgehog	Brain
1.60233e-11	0.262779	0.343	0.219	3.00486e-07	Endothelial cells	ANKMY2	Hedgehog	Brain
1.78352e-11	0.312766	0.399	0.273	3.34464e-07	Endothelial cells	ACO1	Hedgehog	Brain
2.02392e-11	0.354656	0.604	0.489	3.79546e-07	Endothelial cells	SPOP	Hedgehog	Brain
2.63277e-11	0.312287	0.367	0.246	4.93723e-07	Endothelial cells	N4BP1	Hedgehog	Brain
2.64791e-11	0.308004	0.641	0.532	4.96563e-07	Endothelial cells	HNRNPH3	Hedgehog	Brain
2.80592e-11	0.273221	0.394	0.265	5.26194e-07	Endothelial cells	JTB	Hedgehog	Brain
3.02573e-11	0.288303	0.459	0.329	5.67415e-07	Endothelial cells	GABARAPL2	Hedgehog	Brain
3.1211e-11	0.297992	0.345	0.223	5.853e-07	Endothelial cells	AP1S2	Hedgehog	Brain
3.19356e-11	0.258902	0.428	0.295	5.98888e-07	Endothelial cells	LOC103121039	Hedgehog	Brain
3.2306e-11	0.345688	0.464	0.351	6.05834e-07	Endothelial cells	HNRNPU	Hedgehog	Brain
3.23067e-11	0.332687	0.53	0.418	6.05847e-07	Endothelial cells	MBD2	Hedgehog	Brain
3.53198e-11	0.396024	0.277	0.172	6.62353e-07	Endothelial cells	NT5E	Hedgehog	Brain
3.67524e-11	0.281731	0.403	0.272	6.89219e-07	Endothelial cells	LOC103119429	Hedgehog	Brain
4.16296e-11	0.251252	0.281	0.173	7.8068e-07	Endothelial cells	VPS36	Hedgehog	Brain
4.28511e-11	0.293907	0.457	0.326	8.03586e-07	Endothelial cells	ARPC1A	Hedgehog	Brain
4.57205e-11	0.265114	0.316	0.199	8.57397e-07	Endothelial cells	SEC11A	Hedgehog	Brain
4.6735e-11	0.279379	0.284	0.175	8.76422e-07	Endothelial cells	TAPT1	Hedgehog	Brain
5.18149e-11	0.275315	0.367	0.244	9.71685e-07	Endothelial cells	STK4	Hedgehog	Brain
5.41589e-11	0.376435	0.484	0.38	1.01564e-06	Endothelial cells	PBRM1	Hedgehog	Brain
5.52997e-11	0.309137	0.611	0.503	1.03704e-06	Endothelial cells	HELZ	Hedgehog	Brain
5.67216e-11	0.349256	0.415	0.299	1.0637e-06	Endothelial cells	PLAA	Hedgehog	Brain
7.28098e-11	0.295862	0.646	0.557	1.3654e-06	Endothelial cells	PNISR	Hedgehog	Brain
7.82579e-11	0.303046	0.45	0.322	1.46757e-06	Endothelial cells	DHX15	Hedgehog	Brain
7.82596e-11	0.264731	0.327	0.212	1.4676e-06	Endothelial cells	CREBZF	Hedgehog	Brain
8.01513e-11	0.276839	0.342	0.223	1.50308e-06	Endothelial cells	PSMD11	Hedgehog	Brain
9.40086e-11	0.257187	0.469	0.333	1.76294e-06	Endothelial cells	DOCK1	Hedgehog	Brain
9.56117e-11	0.33009	0.394	0.273	1.79301e-06	Endothelial cells	REEP3	Hedgehog	Brain
9.62091e-11	0.426469	0.298	0.194	1.80421e-06	Endothelial cells	ZDHHC14	Hedgehog	Brain
1.10861e-10	0.266344	0.359	0.235	2.07898e-06	Endothelial cells	LOC103112959	Hedgehog	Brain
1.1659e-10	0.257804	0.482	0.349	2.18641e-06	Endothelial cells	EIF3A	Hedgehog	Brain
1.29173e-10	0.30195	0.484	0.365	2.42238e-06	Endothelial cells	NCL	Hedgehog	Brain
1.38205e-10	0.356078	0.484	0.364	2.59176e-06	Endothelial cells	ARID4A	Hedgehog	Brain
1.42733e-10	0.356288	0.462	0.348	2.67667e-06	Endothelial cells	PTPN12	Hedgehog	Brain
1.44389e-10	0.295912	0.327	0.215	2.70772e-06	Endothelial cells	QRICH1	Hedgehog	Brain
1.5226e-10	0.324749	0.692	0.608	2.85532e-06	Endothelial cells	KIF13A	Hedgehog	Brain
1.56196e-10	0.371406	0.574	0.481	2.92914e-06	Endothelial cells	ANKS1A	Hedgehog	Brain
1.62051e-10	0.30983	0.589	0.508	3.03895e-06	Endothelial cells	CSDE1	Hedgehog	Brain
1.90099e-10	0.252318	0.369	0.249	3.56492e-06	Endothelial cells	GOLPH3	Hedgehog	Brain
2.04953e-10	0.327782	0.557	0.451	3.84348e-06	Endothelial cells	FXR1	Hedgehog	Brain
2.36913e-10	0.310327	0.523	0.42	4.44283e-06	Endothelial cells	NPDC1	Hedgehog	Brain
2.38647e-10	0.305286	0.619	0.526	4.47534e-06	Endothelial cells	ARPC2	Hedgehog	Brain
2.89605e-10	0.263764	0.299	0.192	5.43097e-06	Endothelial cells	STK24	Hedgehog	Brain
2.90707e-10	0.338637	0.364	0.25	5.45163e-06	Endothelial cells	PPTC7	Hedgehog	Brain
3.69012e-10	0.307706	0.413	0.295	6.92007e-06	Endothelial cells	VAMP4	Hedgehog	Brain
3.74827e-10	0.255907	0.418	0.294	7.02913e-06	Endothelial cells	SUMO1	Hedgehog	Brain
3.94376e-10	0.30918	0.494	0.372	7.39573e-06	Endothelial cells	RYK	Hedgehog	Brain
4.08179e-10	0.380567	0.376	0.263	7.65458e-06	Endothelial cells	FAT1	Hedgehog	Brain
4.21119e-10	0.269349	0.291	0.187	7.89725e-06	Endothelial cells	MFSD11	Hedgehog	Brain
4.84955e-10	0.280038	0.609	0.506	9.09435e-06	Endothelial cells	SRSF2	Hedgehog	Brain
5.32802e-10	0.252951	0.78	0.73	9.99163e-06	Endothelial cells	PPM1H	Hedgehog	Brain
5.48596e-10	0.29024	0.545	0.418	1.02878e-05	Endothelial cells	LRP6	Hedgehog	Brain
5.61358e-10	0.287926	0.475	0.352	1.05271e-05	Endothelial cells	SLC9A8	Hedgehog	Brain
6.0901e-10	0.275245	0.431	0.311	1.14208e-05	Endothelial cells	CEP85L	Hedgehog	Brain
6.15484e-10	0.321611	0.607	0.528	1.15422e-05	Endothelial cells	ATRX	Hedgehog	Brain
6.36022e-10	0.256409	0.452	0.324	1.19273e-05	Endothelial cells	UPF2	Hedgehog	Brain
7.30919e-10	0.317038	0.599	0.497	1.37069e-05	Endothelial cells	STRN3	Hedgehog	Brain
7.4317e-10	0.284064	0.523	0.412	1.39367e-05	Endothelial cells	SYNCRIP	Hedgehog	Brain
7.53167e-10	0.256559	0.369	0.251	1.41241e-05	Endothelial cells	WWP1	Hedgehog	Brain
8.43022e-10	0.300435	0.481	0.356	1.58092e-05	Endothelial cells	DDOST	Hedgehog	Brain
8.59587e-10	0.264153	0.415	0.29	1.61198e-05	Endothelial cells	RHEB	Hedgehog	Brain
8.85078e-10	0.311511	0.604	0.5	1.65979e-05	Endothelial cells	UBE3A	Hedgehog	Brain
9.12318e-10	0.251623	0.565	0.457	1.71087e-05	Endothelial cells	MED13	Hedgehog	Brain
9.62695e-10	0.268579	0.457	0.331	1.80534e-05	Endothelial cells	PRKCSH	Hedgehog	Brain
1.1338e-09	0.264107	0.54	0.419	2.12621e-05	Endothelial cells	RASA2	Hedgehog	Brain
1.30333e-09	0.288494	0.492	0.371	2.44413e-05	Endothelial cells	MAN2A1	Hedgehog	Brain
1.44737e-09	0.281149	0.577	0.476	2.71425e-05	Endothelial cells	MTDH	Hedgehog	Brain
1.472e-09	0.295926	0.32	0.212	2.76043e-05	Endothelial cells	CDH23	Hedgehog	Brain
1.62584e-09	0.290209	0.602	0.496	3.04893e-05	Endothelial cells	LOC107523295	Hedgehog	Brain
1.79473e-09	0.281489	0.469	0.35	3.36565e-05	Endothelial cells	TEX264	Hedgehog	Brain
1.95972e-09	0.2772	0.328	0.221	3.67507e-05	Endothelial cells	RNF215	Hedgehog	Brain
2.13218e-09	0.267936	0.508	0.392	3.99848e-05	Endothelial cells	BCLAF1	Hedgehog	Brain
2.33525e-09	0.269675	0.44	0.326	4.3793e-05	Endothelial cells	AFTPH	Hedgehog	Brain
2.42442e-09	0.26758	0.455	0.338	4.54651e-05	Endothelial cells	UBE2D2	Hedgehog	Brain
2.43702e-09	0.263253	0.335	0.225	4.57015e-05	Endothelial cells	FAM118A	Hedgehog	Brain
2.43912e-09	0.277842	0.531	0.425	4.57408e-05	Endothelial cells	NFU1	Hedgehog	Brain
2.75484e-09	0.356083	0.591	0.515	5.16614e-05	Endothelial cells	PPP3CC	Hedgehog	Brain
3.09227e-09	0.274876	0.474	0.365	5.79893e-05	Endothelial cells	WAC	Hedgehog	Brain
3.2606e-09	0.315364	0.484	0.38	6.11461e-05	Endothelial cells	ANKRD12	Hedgehog	Brain
4.11451e-09	0.314764	0.731	0.675	7.71594e-05	Endothelial cells	LRCH1	Hedgehog	Brain
4.26326e-09	0.268957	0.303	0.199	7.9949e-05	Endothelial cells	C4BPB	Hedgehog	Brain
4.59629e-09	0.276467	0.665	0.59	8.61942e-05	Endothelial cells	SETD5	Hedgehog	Brain
4.87549e-09	0.299034	0.369	0.265	9.143e-05	Endothelial cells	ROCK2	Hedgehog	Brain
5.51589e-09	0.262118	0.438	0.324	0.000103439	Endothelial cells	LARP4B	Hedgehog	Brain
6.49238e-09	0.267049	0.43	0.313	0.000121752	Endothelial cells	ACER3	Hedgehog	Brain
6.85448e-09	0.286718	0.44	0.325	0.000128542	Endothelial cells	SNTB2	Hedgehog	Brain
7.36669e-09	0.256525	0.665	0.608	0.000138148	Endothelial cells	RB1CC1	Hedgehog	Brain
7.48866e-09	0.720863	0.323	0.241	0.000140435	Endothelial cells	NIPAL2	Hedgehog	Brain
8.02579e-09	0.308219	0.465	0.36	0.000150508	Endothelial cells	DPH6	Hedgehog	Brain
8.68309e-09	0.323786	0.492	0.386	0.000162834	Endothelial cells	STX16	Hedgehog	Brain
8.8323e-09	0.333767	0.569	0.473	0.000165632	Endothelial cells	KCMF1	Hedgehog	Brain
8.94154e-09	0.289955	0.558	0.473	0.000167681	Endothelial cells	RAB10	Hedgehog	Brain
1.06493e-08	0.345997	0.526	0.433	0.000199706	Endothelial cells	NBEAL1	Hedgehog	Brain
1.38167e-08	0.284774	0.484	0.375	0.000259105	Endothelial cells	STAM2	Hedgehog	Brain
1.38628e-08	0.281055	0.545	0.459	0.000259968	Endothelial cells	CDC42	Hedgehog	Brain
1.49093e-08	0.424156	0.575	0.464	0.000279593	Endothelial cells	ARID5B	Hedgehog	Brain
1.87874e-08	0.254645	0.391	0.281	0.00035232	Endothelial cells	FBXO8	Hedgehog	Brain
1.94764e-08	0.300616	0.56	0.459	0.000365241	Endothelial cells	DAD1	Hedgehog	Brain
1.97737e-08	0.274353	0.437	0.33	0.000370816	Endothelial cells	CNOT1	Hedgehog	Brain
2.11584e-08	0.80488	0.496	0.411	0.000396784	Endothelial cells	MITF	Hedgehog	Brain
2.18731e-08	0.297444	0.467	0.357	0.000410186	Endothelial cells	ZZZ3	Hedgehog	Brain
2.80227e-08	0.277989	0.284	0.193	0.000525509	Endothelial cells	ANO10	Hedgehog	Brain
3.03919e-08	0.253909	0.651	0.591	0.000569939	Endothelial cells	NIPBL	Hedgehog	Brain
3.25378e-08	0.301078	0.584	0.487	0.000610181	Endothelial cells	HMBOX1	Hedgehog	Brain
3.528e-08	0.273247	0.426	0.326	0.000661605	Endothelial cells	ARHGAP6	Hedgehog	Brain
3.81927e-08	0.263259	0.763	0.731	0.000716228	Endothelial cells	BBS9	Hedgehog	Brain
4.47136e-08	0.285746	0.575	0.473	0.000838514	Endothelial cells	KIAA2026	Hedgehog	Brain
4.68717e-08	0.313892	0.465	0.358	0.000878985	Endothelial cells	SPRED2	Hedgehog	Brain
4.81075e-08	0.258589	0.618	0.532	0.00090216	Endothelial cells	ATF7IP	Hedgehog	Brain
6.56137e-08	0.408877	0.426	0.332	0.00123045	Endothelial cells	ADAM9	Hedgehog	Brain
6.9441e-08	0.27141	0.511	0.41	0.00130223	Endothelial cells	TRAK1	Hedgehog	Brain
7.10832e-08	0.276947	0.555	0.456	0.00133302	Endothelial cells	LOC103121646	Hedgehog	Brain
7.53566e-08	0.257901	0.325	0.228	0.00141316	Endothelial cells	NAPEPLD	Hedgehog	Brain
7.7892e-08	0.278803	0.548	0.455	0.00146071	Endothelial cells	ACIN1	Hedgehog	Brain
9.30224e-08	0.318058	0.548	0.461	0.00174445	Endothelial cells	DCAF5	Hedgehog	Brain
9.36751e-08	0.261493	0.438	0.338	0.00175669	Endothelial cells	UBR4	Hedgehog	Brain
9.88369e-08	0.264098	0.552	0.45	0.00185349	Endothelial cells	XPNPEP1	Hedgehog	Brain
1.11411e-07	0.254954	0.452	0.345	0.00208929	Endothelial cells	GOLGB1	Hedgehog	Brain
1.13592e-07	0.290167	0.609	0.539	0.00213019	Endothelial cells	ARFGEF1	Hedgehog	Brain
1.13769e-07	0.270512	0.648	0.591	0.00213351	Endothelial cells	STT3B	Hedgehog	Brain
1.29652e-07	0.281525	0.635	0.559	0.00243136	Endothelial cells	ICA1	Hedgehog	Brain
1.3431e-07	0.278139	0.662	0.622	0.00251872	Endothelial cells	PPP2R5E	Hedgehog	Brain
1.44785e-07	0.267628	0.501	0.398	0.00271515	Endothelial cells	TENT2	Hedgehog	Brain
1.49994e-07	0.265073	0.401	0.3	0.00281284	Endothelial cells	BRD1	Hedgehog	Brain
1.56153e-07	0.345253	0.589	0.489	0.00292833	Endothelial cells	FNDC3B	Hedgehog	Brain
1.64853e-07	0.334359	0.442	0.34	0.00309149	Endothelial cells	ADCY9	Hedgehog	Brain
1.97714e-07	0.263422	0.462	0.361	0.00370773	Endothelial cells	CNTLN	Hedgehog	Brain
2.03421e-07	0.58288	0.445	0.38	0.00381476	Endothelial cells	FRMD3	Hedgehog	Brain
2.09901e-07	0.263098	0.264	0.181	0.00393627	Endothelial cells	PGM2L1	Hedgehog	Brain
2.71525e-07	0.264763	0.447	0.337	0.00509191	Endothelial cells	RASGRF2	Hedgehog	Brain
3.06779e-07	0.274613	0.472	0.37	0.00575303	Endothelial cells	LOC103114034	Hedgehog	Brain
3.18e-07	0.262108	0.477	0.384	0.00596345	Endothelial cells	AP2B1	Hedgehog	Brain
3.39006e-07	0.341436	0.438	0.343	0.00635737	Endothelial cells	SLC12A2	Hedgehog	Brain
3.41016e-07	0.298277	0.569	0.489	0.00639507	Endothelial cells	PHC3	Hedgehog	Brain
3.90483e-07	0.263318	0.602	0.519	0.00732274	Endothelial cells	NSD1	Hedgehog	Brain
3.96914e-07	0.310775	0.389	0.292	0.00744333	Endothelial cells	KIAA1217	Hedgehog	Brain
5.0995e-07	0.264238	0.44	0.348	0.00956309	Endothelial cells	CAPN7	Hedgehog	Brain
6.19338e-07	0.304653	0.547	0.46	0.0116144	Endothelial cells	LOC103128013	Hedgehog	Brain
6.23036e-07	0.258312	0.32	0.233	0.0116838	Endothelial cells	PITPNM2	Hedgehog	Brain
9.16472e-07	0.264766	0.538	0.452	0.0171866	Endothelial cells	AP2A1	Hedgehog	Brain
1.04636e-06	0.336344	0.299	0.219	0.0196223	Endothelial cells	RGS22	Hedgehog	Brain
1.30135e-06	0.318294	0.491	0.402	0.0244042	Endothelial cells	DIAPH2	Hedgehog	Brain
1.77473e-06	0.274803	0.443	0.36	0.0332815	Endothelial cells	TACC1	Hedgehog	Brain
2.11143e-06	0.253527	0.53	0.457	0.0395956	Endothelial cells	SPECC1L	Hedgehog	Brain
2.30183e-06	0.262609	0.497	0.412	0.0431662	Endothelial cells	LOC103123753	Hedgehog	Brain
0	1.57189	0.988	0.849	0	Excitatory neurons	ARPP21	Hedgehog	Brain
0	1.56723	0.992	0.849	0	Excitatory neurons	KCNIP4	Hedgehog	Brain
0	1.52416	0.97	0.654	0	Excitatory neurons	NELL2	Hedgehog	Brain
0	1.4837	0.801	0.394	0	Excitatory neurons	HS3ST4	Hedgehog	Brain
0	1.45995	0.974	0.625	0	Excitatory neurons	STXBP5L	Hedgehog	Brain
0	1.40014	0.797	0.466	0	Excitatory neurons	LOC103115261	Hedgehog	Brain
0	1.38504	0.974	0.671	0	Excitatory neurons	SYT1	Hedgehog	Brain
0	1.34267	0.931	0.563	0	Excitatory neurons	TIAM1	Hedgehog	Brain
0	1.34209	0.927	0.547	0	Excitatory neurons	PAK5	Hedgehog	Brain
0	1.31931	1	0.988	0	Excitatory neurons	NRG3	Hedgehog	Brain
0	1.31156	0.93	0.613	0	Excitatory neurons	NAV3	Hedgehog	Brain
0	1.2872	0.975	0.82	0	Excitatory neurons	RGS7	Hedgehog	Brain
0	1.27327	0.999	0.888	0	Excitatory neurons	RIMS1	Hedgehog	Brain
0	1.26719	0.981	0.645	0	Excitatory neurons	RBFOX1	Hedgehog	Brain
0	1.23717	0.953	0.796	0	Excitatory neurons	ZFPM2	Hedgehog	Brain
0	1.22389	0.73	0.294	0	Excitatory neurons	SLIT3	Hedgehog	Brain
0	1.21697	1	0.926	0	Excitatory neurons	FGF14	Hedgehog	Brain
0	1.1881	0.775	0.419	0	Excitatory neurons	LOC103126381	Hedgehog	Brain
0	1.17448	0.883	0.484	0	Excitatory neurons	PCSK2	Hedgehog	Brain
0	1.14206	0.722	0.386	0	Excitatory neurons	ZNF385B	Hedgehog	Brain
0	1.11482	0.913	0.485	0	Excitatory neurons	ARHGAP44	Hedgehog	Brain
0	1.10814	0.742	0.304	0	Excitatory neurons	SV2B	Hedgehog	Brain
0	1.09986	0.877	0.734	0	Excitatory neurons	ATRNL1	Hedgehog	Brain
0	1.09411	0.939	0.61	0	Excitatory neurons	GABRB3	Hedgehog	Brain
0	1.09043	0.841	0.381	0	Excitatory neurons	RAP1GAP2	Hedgehog	Brain
0	1.0875	0.966	0.76	0	Excitatory neurons	MSRA	Hedgehog	Brain
0	1.08516	0.998	0.924	0	Excitatory neurons	OPCML	Hedgehog	Brain
0	1.07701	0.916	0.619	0	Excitatory neurons	SPOCK1	Hedgehog	Brain
0	1.05878	0.915	0.673	0	Excitatory neurons	CA10	Hedgehog	Brain
0	1.05723	0.971	0.751	0	Excitatory neurons	SNAP25	Hedgehog	Brain
0	1.03609	1	0.983	0	Excitatory neurons	NEGR1	Hedgehog	Brain
0	1.03426	0.936	0.676	0	Excitatory neurons	MCTP1	Hedgehog	Brain
0	1.02702	0.968	0.718	0	Excitatory neurons	CNKSR2	Hedgehog	Brain
0	1.02063	0.959	0.761	0	Excitatory neurons	BRINP1	Hedgehog	Brain
0	1.00886	0.922	0.684	0	Excitatory neurons	GALNT17	Hedgehog	Brain
0	0.991397	0.822	0.423	0	Excitatory neurons	KIAA1549L	Hedgehog	Brain
0	0.983142	0.854	0.42	0	Excitatory neurons	CACNA1A	Hedgehog	Brain
0	0.957267	0.848	0.417	0	Excitatory neurons	KCNJ3	Hedgehog	Brain
0	0.953598	0.894	0.535	0	Excitatory neurons	GRM1	Hedgehog	Brain
0	0.944053	0.871	0.534	0	Excitatory neurons	KCND3	Hedgehog	Brain
0	0.937926	0.656	0.236	0	Excitatory neurons	SNCA	Hedgehog	Brain
0	0.937723	0.541	0.214	0	Excitatory neurons	CAMK2A	Hedgehog	Brain
0	0.934442	0.957	0.784	0	Excitatory neurons	PRKCE	Hedgehog	Brain
0	0.934165	0.832	0.541	0	Excitatory neurons	GABBR2	Hedgehog	Brain
0	0.931802	0.703	0.331	0	Excitatory neurons	DLGAP1	Hedgehog	Brain
0	0.902186	0.925	0.665	0	Excitatory neurons	CAMK4	Hedgehog	Brain
0	0.902126	0.963	0.803	0	Excitatory neurons	GRM5	Hedgehog	Brain
0	0.898782	0.999	0.975	0	Excitatory neurons	DLG2	Hedgehog	Brain
0	0.888667	0.654	0.332	0	Excitatory neurons	MICAL2	Hedgehog	Brain
0	0.886799	0.987	0.944	0	Excitatory neurons	ERC2	Hedgehog	Brain
0	0.884419	0.962	0.685	0	Excitatory neurons	PCLO	Hedgehog	Brain
0	0.875925	0.729	0.327	0	Excitatory neurons	IQSEC2	Hedgehog	Brain
0	0.869824	0.915	0.577	0	Excitatory neurons	LOC103128496	Hedgehog	Brain
0	0.862764	0.985	0.954	0	Excitatory neurons	CELF2	Hedgehog	Brain
0	0.859334	0.779	0.393	0	Excitatory neurons	COBL	Hedgehog	Brain
0	0.840203	0.974	0.811	0	Excitatory neurons	RYR2	Hedgehog	Brain
0	0.836721	0.958	0.716	0	Excitatory neurons	CACNA1C	Hedgehog	Brain
0	0.827136	0.986	0.822	0	Excitatory neurons	PLCB1	Hedgehog	Brain
0	0.815841	0.855	0.523	0	Excitatory neurons	CELF4	Hedgehog	Brain
0	0.811869	0.801	0.437	0	Excitatory neurons	LIN7A	Hedgehog	Brain
0	0.810411	0.525	0.175	0	Excitatory neurons	PTK2B	Hedgehog	Brain
0	0.809187	0.998	0.964	0	Excitatory neurons	PDE4D	Hedgehog	Brain
0	0.808756	0.834	0.437	0	Excitatory neurons	SPTBN4	Hedgehog	Brain
0	0.800645	0.8	0.44	0	Excitatory neurons	HECW1	Hedgehog	Brain
0	0.779024	0.875	0.658	0	Excitatory neurons	MAPK10	Hedgehog	Brain
0	0.778707	0.978	0.794	0	Excitatory neurons	CACNA2D1	Hedgehog	Brain
0	0.759148	0.863	0.529	0	Excitatory neurons	SCN8A	Hedgehog	Brain
0	0.745029	0.889	0.588	0	Excitatory neurons	SLC4A10	Hedgehog	Brain
0	0.738442	0.981	0.893	0	Excitatory neurons	FAM155A	Hedgehog	Brain
0	0.738049	0.49	0.159	0	Excitatory neurons	SPHKAP	Hedgehog	Brain
0	0.735072	0.946	0.776	0	Excitatory neurons	LOC107522267	Hedgehog	Brain
0	0.733739	0.964	0.713	0	Excitatory neurons	SNAP91	Hedgehog	Brain
0	0.690226	0.613	0.25	0	Excitatory neurons	DNM1	Hedgehog	Brain
0	0.680928	0.995	0.893	0	Excitatory neurons	ANKS1B	Hedgehog	Brain
0	0.669474	0.999	0.978	0	Excitatory neurons	CNTNAP2	Hedgehog	Brain
0	0.605967	0.989	0.87	0	Excitatory neurons	ANK2	Hedgehog	Brain
0	0.604633	1	0.972	0	Excitatory neurons	CTNNA2	Hedgehog	Brain
0	0.592203	0.992	0.879	0	Excitatory neurons	CADPS	Hedgehog	Brain
0	0.46134	0.993	0.954	0	Excitatory neurons	PHACTR1	Hedgehog	Brain
0	0.396683	0.262	0.045	0	Excitatory neurons	SLC17A7	Hedgehog	Brain
1.02067e-307	0.626969	0.973	0.746	1.91406e-303	Excitatory neurons	DOCK3	Hedgehog	Brain
4.70241e-307	1.36192	0.679	0.417	8.81843e-303	Excitatory neurons	AK5	Hedgehog	Brain
1.29397e-305	1.46247	0.846	0.543	2.42659e-301	Excitatory neurons	NHSL2	Hedgehog	Brain
5.1338e-300	0.698481	0.618	0.268	9.62741e-296	Excitatory neurons	ATP2B2	Hedgehog	Brain
5.77755e-300	0.717837	0.746	0.39	1.08346e-295	Excitatory neurons	KSR2	Hedgehog	Brain
3.78335e-298	0.904928	0.955	0.708	7.09491e-294	Excitatory neurons	TENM1	Hedgehog	Brain
6.14983e-295	0.986053	0.813	0.611	1.15328e-290	Excitatory neurons	KCNQ3	Hedgehog	Brain
1.37861e-290	0.472983	1	0.998	2.58531e-286	Excitatory neurons	NRXN1	Hedgehog	Brain
2.05075e-290	0.67945	0.437	0.145	3.84577e-286	Excitatory neurons	GDA	Hedgehog	Brain
4.99941e-289	0.630898	0.466	0.161	9.37538e-285	Excitatory neurons	ADCY1	Hedgehog	Brain
2.24665e-288	0.663516	0.879	0.589	4.21313e-284	Excitatory neurons	CERS6	Hedgehog	Brain
1.48793e-287	0.726967	0.663	0.314	2.79031e-283	Excitatory neurons	CNTN4	Hedgehog	Brain
2.58964e-286	0.741061	0.829	0.512	4.85635e-282	Excitatory neurons	CACNA1E	Hedgehog	Brain
4.01141e-284	0.759795	0.88	0.657	7.52259e-280	Excitatory neurons	DGKI	Hedgehog	Brain
2.85141e-277	1.07483	0.842	0.549	5.34724e-273	Excitatory neurons	CDH9	Hedgehog	Brain
1.87163e-276	0.707361	0.594	0.259	3.50987e-272	Excitatory neurons	NMNAT2	Hedgehog	Brain
7.12151e-276	0.787645	0.864	0.633	1.3355e-271	Excitatory neurons	CALN1	Hedgehog	Brain
4.07268e-274	1.24576	0.404	0.147	7.6375e-270	Excitatory neurons	SATB2	Hedgehog	Brain
5.91322e-274	0.679189	0.793	0.442	1.10891e-269	Excitatory neurons	KIF5C	Hedgehog	Brain
8.5768e-272	0.702716	0.764	0.421	1.60841e-267	Excitatory neurons	HCN1	Hedgehog	Brain
2.67591e-270	0.783053	0.993	0.953	5.01814e-266	Excitatory neurons	KIRREL3	Hedgehog	Brain
4.34128e-269	0.810967	0.621	0.286	8.14121e-265	Excitatory neurons	PTCHD1	Hedgehog	Brain
1.94229e-268	1.19392	0.726	0.403	3.64237e-264	Excitatory neurons	SEL1L3	Hedgehog	Brain
3.99828e-266	0.707582	0.522	0.216	7.49797e-262	Excitatory neurons	SIDT1	Hedgehog	Brain
1.75502e-262	0.643215	0.425	0.147	3.29119e-258	Excitatory neurons	ADAM11	Hedgehog	Brain
2.5577e-261	0.739745	0.953	0.872	4.79646e-257	Excitatory neurons	DCLK1	Hedgehog	Brain
1.6586e-258	1.20818	0.522	0.243	3.11038e-254	Excitatory neurons	NWD2	Hedgehog	Brain
3.64374e-254	0.948934	0.801	0.611	6.8331e-250	Excitatory neurons	R3HDM1	Hedgehog	Brain
3.72011e-253	0.725727	0.825	0.55	6.97632e-249	Excitatory neurons	KCNT2	Hedgehog	Brain
6.59423e-253	0.658836	0.468	0.178	1.23662e-248	Excitatory neurons	GDPD5	Hedgehog	Brain
1.60322e-252	0.759847	0.829	0.602	3.00652e-248	Excitatory neurons	PPFIA2	Hedgehog	Brain
2.2075e-252	0.589378	0.469	0.177	4.13972e-248	Excitatory neurons	LMO7	Hedgehog	Brain
1.83142e-251	0.620357	0.522	0.214	3.43446e-247	Excitatory neurons	RPH3A	Hedgehog	Brain
6.41355e-251	0.62582	0.481	0.189	1.20273e-246	Excitatory neurons	CABP1	Hedgehog	Brain
4.11993e-250	0.646608	0.495	0.198	7.7261e-246	Excitatory neurons	KIAA1211L	Hedgehog	Brain
1.03909e-248	0.828397	0.936	0.8	1.9486e-244	Excitatory neurons	LOC103112038	Hedgehog	Brain
1.71274e-243	0.646695	0.629	0.314	3.2119e-239	Excitatory neurons	FBXO34	Hedgehog	Brain
2.04555e-243	1.3264	0.827	0.705	3.83601e-239	Excitatory neurons	GRM7	Hedgehog	Brain
4.11923e-243	0.868335	0.499	0.223	7.7248e-239	Excitatory neurons	CACNG3	Hedgehog	Brain
1.07784e-242	0.709204	0.963	0.765	2.02127e-238	Excitatory neurons	ERC1	Hedgehog	Brain
1.70938e-242	0.755187	0.364	0.122	3.2056e-238	Excitatory neurons	TMEM266	Hedgehog	Brain
3.06553e-241	1.00819	0.979	0.795	5.74878e-237	Excitatory neurons	ARHGAP26	Hedgehog	Brain
5.3679e-240	0.629276	0.638	0.31	1.00664e-235	Excitatory neurons	FAM135B	Hedgehog	Brain
7.93313e-240	0.567166	0.417	0.149	1.4877e-235	Excitatory neurons	MLIP	Hedgehog	Brain
1.25425e-238	0.540261	0.349	0.108	2.3521e-234	Excitatory neurons	CACNA1I	Hedgehog	Brain
2.20913e-237	0.5547	0.492	0.197	4.14279e-233	Excitatory neurons	VSNL1	Hedgehog	Brain
5.46479e-234	0.534357	0.978	0.834	1.02481e-229	Excitatory neurons	SYNE1	Hedgehog	Brain
3.85861e-233	0.616416	0.82	0.525	7.23606e-229	Excitatory neurons	GPR158	Hedgehog	Brain
4.5426e-232	0.627559	0.646	0.328	8.51874e-228	Excitatory neurons	ELMOD1	Hedgehog	Brain
1.38155e-231	0.480068	0.405	0.139	2.59082e-227	Excitatory neurons	ZNF831	Hedgehog	Brain
2.69865e-231	0.739645	0.522	0.23	5.06078e-227	Excitatory neurons	CAMKK2	Hedgehog	Brain
3.13786e-230	0.551057	0.559	0.244	5.88443e-226	Excitatory neurons	ANO5	Hedgehog	Brain
5.42527e-230	0.583483	0.964	0.766	1.0174e-225	Excitatory neurons	NEDD4L	Hedgehog	Brain
1.96062e-229	0.87579	0.459	0.193	3.67674e-225	Excitatory neurons	NRG4	Hedgehog	Brain
2.96002e-228	0.452624	0.985	0.928	5.55092e-224	Excitatory neurons	NBEA	Hedgehog	Brain
3.88248e-228	0.834104	0.281	0.081	7.28081e-224	Excitatory neurons	FAT2	Hedgehog	Brain
1.46701e-227	0.667829	0.887	0.599	2.75108e-223	Excitatory neurons	PTPRR	Hedgehog	Brain
1.70189e-227	0.669495	0.594	0.303	3.19156e-223	Excitatory neurons	KCNB1	Hedgehog	Brain
2.46068e-227	0.551534	0.345	0.112	4.61451e-223	Excitatory neurons	VWA5B2	Hedgehog	Brain
4.58951e-227	0.622753	0.729	0.404	8.60671e-223	Excitatory neurons	OTUD7A	Hedgehog	Brain
1.15795e-226	0.579043	0.907	0.668	2.1715e-222	Excitatory neurons	MAP1B	Hedgehog	Brain
1.18006e-223	0.555083	0.908	0.664	2.21297e-219	Excitatory neurons	CPEB3	Hedgehog	Brain
2.17154e-223	0.619675	0.722	0.418	4.0723e-219	Excitatory neurons	FBXW7	Hedgehog	Brain
2.73843e-222	0.569223	0.565	0.255	5.13537e-218	Excitatory neurons	SMPD3	Hedgehog	Brain
1.13384e-221	0.524752	0.531	0.232	2.12629e-217	Excitatory neurons	SLC12A5	Hedgehog	Brain
1.74409e-221	0.583377	0.812	0.489	3.2707e-217	Excitatory neurons	ICA1	Hedgehog	Brain
1.3502e-220	0.478004	0.475	0.19	2.53203e-216	Excitatory neurons	CACNA1B	Hedgehog	Brain
7.61728e-219	0.76021	0.744	0.541	1.42847e-214	Excitatory neurons	GRIN2B	Hedgehog	Brain
4.07496e-217	0.757939	0.693	0.395	7.64177e-213	Excitatory neurons	NDST3	Hedgehog	Brain
4.70278e-217	0.520053	0.905	0.707	8.81912e-213	Excitatory neurons	DYNC1I1	Hedgehog	Brain
9.18262e-215	0.596782	0.496	0.214	1.72202e-210	Excitatory neurons	ABHD6	Hedgehog	Brain
2.43249e-214	0.428426	0.356	0.119	4.56164e-210	Excitatory neurons	DLGAP2	Hedgehog	Brain
1.81827e-213	0.347088	0.311	0.091	3.4098e-209	Excitatory neurons	SPTBN2	Hedgehog	Brain
4.8268e-213	0.567079	0.73	0.402	9.05169e-209	Excitatory neurons	UNC80	Hedgehog	Brain
4.979e-213	0.50029	0.769	0.459	9.33711e-209	Excitatory neurons	UNC5C	Hedgehog	Brain
7.56815e-213	0.630331	0.823	0.489	1.41926e-208	Excitatory neurons	CNTNAP2.1	Hedgehog	Brain
1.16427e-212	0.702229	0.989	0.936	2.18336e-208	Excitatory neurons	ASTN2	Hedgehog	Brain
6.40671e-212	1.03046	0.648	0.422	1.20145e-207	Excitatory neurons	RGS6	Hedgehog	Brain
5.29809e-211	0.570211	0.714	0.393	9.93551e-207	Excitatory neurons	ARFGEF3	Hedgehog	Brain
2.69135e-210	0.355165	0.286	0.08	5.04709e-206	Excitatory neurons	RAPGEFL1	Hedgehog	Brain
4.93719e-209	0.609416	0.703	0.391	9.25872e-205	Excitatory neurons	NTRK3	Hedgehog	Brain
6.57535e-209	0.404029	0.377	0.131	1.23308e-204	Excitatory neurons	LRFN2	Hedgehog	Brain
3.14135e-206	0.59201	0.815	0.502	5.89098e-202	Excitatory neurons	DMXL2	Hedgehog	Brain
5.81573e-206	0.585782	0.653	0.342	1.09062e-201	Excitatory neurons	NYAP2	Hedgehog	Brain
1.00766e-205	0.621958	0.608	0.31	1.88967e-201	Excitatory neurons	ADCY8	Hedgehog	Brain
1.48598e-205	0.551067	0.541	0.243	2.78665e-201	Excitatory neurons	SRRM4	Hedgehog	Brain
1.04819e-204	0.573644	0.846	0.505	1.96568e-200	Excitatory neurons	NRG2	Hedgehog	Brain
4.95735e-203	0.475835	0.999	0.98	9.29653e-199	Excitatory neurons	LRP1B	Hedgehog	Brain
4.34861e-202	0.492167	0.968	0.862	8.15495e-198	Excitatory neurons	FGF12	Hedgehog	Brain
1.08398e-201	0.729495	0.649	0.346	2.03279e-197	Excitatory neurons	CDK6	Hedgehog	Brain
1.93253e-201	0.578815	0.897	0.712	3.62408e-197	Excitatory neurons	HECTD2	Hedgehog	Brain
5.36267e-201	0.482379	0.535	0.241	1.00566e-196	Excitatory neurons	TMEM63C	Hedgehog	Brain
2.02478e-200	0.479497	0.436	0.174	3.79706e-196	Excitatory neurons	SH3GL2	Hedgehog	Brain
2.64273e-200	0.42934	0.357	0.124	4.9559e-196	Excitatory neurons	GABRA5	Hedgehog	Brain
4.07436e-200	0.943793	0.705	0.499	7.64064e-196	Excitatory neurons	RAPGEF5	Hedgehog	Brain
2.77221e-198	0.553528	0.851	0.563	5.19873e-194	Excitatory neurons	PTPRJ	Hedgehog	Brain
4.90704e-198	0.521413	0.509	0.23	9.20217e-194	Excitatory neurons	LOC107522925	Hedgehog	Brain
1.7116e-197	0.447299	0.416	0.162	3.20976e-193	Excitatory neurons	FAM124A	Hedgehog	Brain
2.20682e-197	1.05822	0.793	0.615	4.13844e-193	Excitatory neurons	LOC103113428	Hedgehog	Brain
2.25464e-197	0.527381	0.503	0.226	4.22813e-193	Excitatory neurons	IQGAP2	Hedgehog	Brain
1.15144e-196	0.484033	0.501	0.219	2.1593e-192	Excitatory neurons	SLC8A2	Hedgehog	Brain
5.70848e-195	0.666392	0.726	0.477	1.07051e-190	Excitatory neurons	CAP2	Hedgehog	Brain
7.50124e-194	1.32603	0.696	0.513	1.40671e-189	Excitatory neurons	KCTD16	Hedgehog	Brain
1.9952e-193	0.409801	0.317	0.103	3.74161e-189	Excitatory neurons	FAM227B	Hedgehog	Brain
3.05297e-193	0.522307	0.596	0.298	5.72523e-189	Excitatory neurons	NDRG3	Hedgehog	Brain
3.12198e-193	0.767914	0.677	0.454	5.85465e-189	Excitatory neurons	ANO3	Hedgehog	Brain
5.92978e-193	0.466989	0.338	0.117	1.11201e-188	Excitatory neurons	LOC103121722	Hedgehog	Brain
1.2795e-192	0.730533	0.667	0.4	2.39945e-188	Excitatory neurons	PDE1A	Hedgehog	Brain
4.27681e-191	0.586728	0.423	0.181	8.0203e-187	Excitatory neurons	SYT17	Hedgehog	Brain
1.09221e-189	0.473375	0.329	0.112	2.04822e-185	Excitatory neurons	PCSK1	Hedgehog	Brain
3.69134e-189	0.471835	0.957	0.838	6.92238e-185	Excitatory neurons	GRIA2	Hedgehog	Brain
[truncated: 3,557 more rows]

## Sheet: Hedgehog-Kidney
p_val	avg_log2FC	pct.1	pct.2	p_val_adj	Cluster	Gene	Species	Tissue
0	2.94382	0.688	0.083	0	B cells	CD74	Hedgehog	Kidney
0	2.58057	0.486	0.044	0	B cells	CSF1R	Hedgehog	Kidney
0	2.04297	0.436	0.034	0	B cells	ITGB2	Hedgehog	Kidney
0	1.89715	0.295	0.013	0	B cells	LOC103117700	Hedgehog	Kidney
4.59209e-293	2.36545	0.531	0.077	8.53395e-289	B cells	PTPRC	Hedgehog	Kidney
7.31343e-285	1.39999	0.253	0.015	1.35913e-280	B cells	CD53	Hedgehog	Kidney
5.05996e-254	2.03627	0.419	0.052	9.40342e-250	B cells	LOC103117417	Hedgehog	Kidney
2.88757e-246	1.73235	0.377	0.042	5.36626e-242	B cells	LOC103128552	Hedgehog	Kidney
4.24942e-229	1.46689	0.251	0.019	7.89713e-225	B cells	ITGAM	Hedgehog	Kidney
3.78572e-212	1.46432	0.257	0.022	7.03539e-208	B cells	SELL	Hedgehog	Kidney
1.87239e-209	2.34341	0.349	0.044	3.47964e-205	B cells	MSR1	Hedgehog	Kidney
6.48866e-203	1.7063	0.371	0.05	1.20585e-198	B cells	FYB1	Hedgehog	Kidney
1.0228e-195	1.65135	0.375	0.053	1.90077e-191	B cells	LOC103120219	Hedgehog	Kidney
1.38414e-187	1.79937	0.347	0.048	2.57228e-183	B cells	ITGA4	Hedgehog	Kidney
7.48664e-183	2.40466	0.526	0.118	1.39132e-178	B cells	WDFY4	Hedgehog	Kidney
2.90843e-182	1.93308	0.632	0.169	5.40503e-178	B cells	INPP5D	Hedgehog	Kidney
1.62939e-171	2.13734	0.392	0.066	3.02806e-167	B cells	LYZ	Hedgehog	Kidney
3.01271e-164	1.64416	0.322	0.046	5.59881e-160	B cells	FCRL3	Hedgehog	Kidney
1.6699e-159	1.72532	0.423	0.084	3.10335e-155	B cells	DOCK2	Hedgehog	Kidney
8.03422e-156	2.42103	0.728	0.308	1.49308e-151	B cells	ARHGAP15	Hedgehog	Kidney
5.77519e-152	2.06462	0.72	0.276	1.07326e-147	B cells	DOCK10	Hedgehog	Kidney
6.41634e-138	1.42699	0.309	0.05	1.19241e-133	B cells	RUNX1	Hedgehog	Kidney
1.84263e-116	1.53473	0.408	0.099	3.42435e-112	B cells	UNC93B1	Hedgehog	Kidney
1.02005e-110	1.23775	0.263	0.044	1.89567e-106	B cells	LOC107522257	Hedgehog	Kidney
5.44247e-102	1.36011	0.299	0.06	1.01143e-97	B cells	PIK3AP1	Hedgehog	Kidney
4.2992e-97	1.2549	0.305	0.064	7.98963e-93	B cells	NCKAP1L	Hedgehog	Kidney
1.82395e-91	1.44759	0.385	0.105	3.38963e-87	B cells	PREX1	Hedgehog	Kidney
1.57764e-85	1.76128	0.408	0.128	2.93189e-81	B cells	RIPOR2	Hedgehog	Kidney
4.71967e-85	1.30937	0.855	0.664	8.77103e-81	B cells	LOC103110985	Hedgehog	Kidney
6.27834e-83	2.09168	0.667	0.379	1.16677e-78	B cells	SLC9A9	Hedgehog	Kidney
8.12896e-73	1.21877	0.265	0.063	1.51069e-68	B cells	SYK	Hedgehog	Kidney
3.91173e-70	1.26972	0.28	0.071	7.26955e-66	B cells	IFNGR2	Hedgehog	Kidney
1.77565e-66	1.39348	0.587	0.292	3.29987e-62	B cells	MARCHF1	Hedgehog	Kidney
1.01137e-61	1.21626	0.257	0.067	1.87953e-57	B cells	LOC103117645	Hedgehog	Kidney
5.9927e-52	0.840478	0.861	0.728	1.11368e-47	B cells	ZEB2	Hedgehog	Kidney
1.74856e-49	1.06396	0.267	0.083	3.24952e-45	B cells	SMAP2	Hedgehog	Kidney
3.62036e-48	1.43717	0.533	0.299	6.72809e-44	B cells	MYO5A	Hedgehog	Kidney
1.42505e-47	1.24839	0.446	0.217	2.64831e-43	B cells	DOCK11	Hedgehog	Kidney
1.61174e-47	1.30376	0.522	0.294	2.99525e-43	B cells	LYN	Hedgehog	Kidney
5.57718e-45	1.19521	0.326	0.127	1.03646e-40	B cells	PLXNC1	Hedgehog	Kidney
3.3304e-44	0.974288	0.762	0.622	6.18921e-40	B cells	MBNL1	Hedgehog	Kidney
9.3692e-41	0.926393	0.667	0.465	1.74117e-36	B cells	ELMO1	Hedgehog	Kidney
3.12669e-39	1.12677	0.314	0.128	5.81065e-35	B cells	BAZ1A	Hedgehog	Kidney
3.21193e-38	1.15305	0.613	0.444	5.96905e-34	B cells	PSAP	Hedgehog	Kidney
3.62186e-36	1.06392	0.4	0.197	6.73087e-32	B cells	CNTRL	Hedgehog	Kidney
1.54994e-35	0.992555	0.465	0.253	2.88041e-31	B cells	WIPF1	Hedgehog	Kidney
1.66569e-32	0.823652	0.528	0.309	3.09552e-28	B cells	FLI1	Hedgehog	Kidney
1.89969e-32	0.842447	0.724	0.629	3.53038e-28	B cells	MYCBP2	Hedgehog	Kidney
5.80026e-32	0.989622	0.272	0.112	1.07792e-27	B cells	LAP3	Hedgehog	Kidney
8.07385e-32	1.05939	0.274	0.114	1.50044e-27	B cells	AOAH	Hedgehog	Kidney
1.68815e-30	1.04458	0.465	0.281	3.13726e-26	B cells	ANKRD44	Hedgehog	Kidney
1.16125e-29	0.953692	0.398	0.214	2.15806e-25	B cells	B2M	Hedgehog	Kidney
2.33251e-29	0.936259	0.337	0.163	4.33474e-25	B cells	GIT2	Hedgehog	Kidney
2.23299e-28	0.905994	0.297	0.135	4.14978e-24	B cells	CYRIA	Hedgehog	Kidney
1.44038e-27	0.756456	0.659	0.495	2.6768e-23	B cells	MEF2C	Hedgehog	Kidney
2.57632e-27	0.520604	0.669	0.498	4.78784e-23	B cells	PDE3B	Hedgehog	Kidney
3.70946e-25	0.998508	0.261	0.117	6.89366e-21	B cells	LRP1	Hedgehog	Kidney
7.94519e-25	0.773075	0.655	0.539	1.47653e-20	B cells	VAV3	Hedgehog	Kidney
2.62088e-23	0.899282	0.491	0.33	4.87065e-19	B cells	CEP170	Hedgehog	Kidney
4.02374e-23	0.983535	0.387	0.233	7.47771e-19	B cells	IFNGR1	Hedgehog	Kidney
1.15571e-22	0.793659	0.303	0.154	2.14778e-18	B cells	MAN2B1	Hedgehog	Kidney
1.90199e-21	1.42933	0.4	0.265	3.53466e-17	B cells	FGFR1	Hedgehog	Kidney
2.07717e-21	1.52172	0.509	0.382	3.86021e-17	B cells	FBXL18	Hedgehog	Kidney
1.122e-20	0.955262	0.446	0.304	2.08512e-16	B cells	SH3KBP1	Hedgehog	Kidney
1.93225e-20	1.23607	0.387	0.245	3.59089e-16	B cells	TMSB4X	Hedgehog	Kidney
4.15886e-20	0.831196	0.566	0.458	7.72882e-16	B cells	FNBP1	Hedgehog	Kidney
6.82869e-20	0.685091	0.705	0.626	1.26904e-15	B cells	RNF213	Hedgehog	Kidney
7.82654e-20	0.80035	0.613	0.528	1.45448e-15	B cells	RPS9	Hedgehog	Kidney
1.61483e-19	0.924471	0.617	0.498	3.00099e-15	B cells	COX1	Hedgehog	Kidney
2.34274e-19	0.681866	0.259	0.127	4.35375e-15	B cells	GNB4	Hedgehog	Kidney
6.53068e-19	0.908086	0.579	0.488	1.21366e-14	B cells	SMCHD1	Hedgehog	Kidney
1.75184e-18	0.744969	0.709	0.684	3.25562e-14	B cells	EEF1A1	Hedgehog	Kidney
1.80279e-18	0.790068	0.293	0.158	3.3503e-14	B cells	DRAM1	Hedgehog	Kidney
3.86966e-18	0.805475	0.423	0.282	7.19137e-14	B cells	PIK3CB	Hedgehog	Kidney
4.20861e-18	0.804626	0.314	0.18	7.82128e-14	B cells	SLC49A4	Hedgehog	Kidney
4.31421e-18	0.881672	0.288	0.162	8.01752e-14	B cells	FDFT1	Hedgehog	Kidney
5.79849e-18	1.4287	0.263	0.146	1.07759e-13	B cells	SLC15A2	Hedgehog	Kidney
2.60609e-17	0.768248	0.274	0.148	4.84316e-13	B cells	NAGLU	Hedgehog	Kidney
2.79478e-17	0.73339	0.539	0.424	5.19382e-13	B cells	NOTCH2	Hedgehog	Kidney
4.42239e-17	0.769918	0.421	0.284	8.21857e-13	B cells	LOC103127300	Hedgehog	Kidney
5.35869e-17	0.754643	0.356	0.214	9.95859e-13	B cells	ST8SIA1	Hedgehog	Kidney
6.31703e-17	0.664872	0.619	0.541	1.17396e-12	B cells	DOCK8	Hedgehog	Kidney
8.65469e-17	0.900426	0.343	0.214	1.60839e-12	B cells	PARP11	Hedgehog	Kidney
1.33035e-16	0.355289	0.945	0.949	2.47232e-12	B cells	LRMDA	Hedgehog	Kidney
1.33336e-16	0.753079	0.446	0.312	2.47791e-12	B cells	SKAP2	Hedgehog	Kidney
4.33929e-16	0.921076	0.322	0.195	8.06413e-12	B cells	ERO1B	Hedgehog	Kidney
5.2887e-16	0.796039	0.335	0.207	9.82852e-12	B cells	GSAP	Hedgehog	Kidney
6.59497e-16	0.772427	0.272	0.152	1.22561e-11	B cells	TLN1	Hedgehog	Kidney
9.3288e-16	0.763665	0.497	0.412	1.73366e-11	B cells	ARPC2	Hedgehog	Kidney
2.94934e-15	0.881153	0.331	0.209	5.48106e-11	B cells	LOC103121726	Hedgehog	Kidney
4.38863e-15	0.796092	0.284	0.165	8.15584e-11	B cells	PHACTR2	Hedgehog	Kidney
7.26701e-15	0.766348	0.284	0.166	1.3505e-10	B cells	CRLF3	Hedgehog	Kidney
1.11396e-14	0.740023	0.261	0.148	2.07018e-10	B cells	CAP1	Hedgehog	Kidney
3.17409e-14	0.804057	0.291	0.177	5.89873e-10	B cells	BMP2K	Hedgehog	Kidney
5.01688e-14	0.761251	0.568	0.461	9.32338e-10	B cells	COX3	Hedgehog	Kidney
9.75035e-14	0.712508	0.288	0.172	1.812e-09	B cells	RAB31	Hedgehog	Kidney
3.06723e-13	0.699772	0.52	0.442	5.70014e-09	B cells	GRB2	Hedgehog	Kidney
7.46783e-13	0.652048	0.265	0.156	1.38782e-08	B cells	IRAK2	Hedgehog	Kidney
2.43402e-12	0.580657	0.522	0.425	4.52338e-08	B cells	FCHSD2	Hedgehog	Kidney
3.17223e-12	0.749667	0.352	0.246	5.89526e-08	B cells	JAK2	Hedgehog	Kidney
3.26676e-12	0.591126	0.615	0.549	6.07096e-08	B cells	WASF2	Hedgehog	Kidney
7.52197e-12	0.55861	0.455	0.342	1.39788e-07	B cells	HERC6	Hedgehog	Kidney
1.50941e-11	0.689035	0.345	0.24	2.80508e-07	B cells	SCPEP1	Hedgehog	Kidney
2.95173e-11	0.649783	0.383	0.271	5.48549e-07	B cells	ICA1	Hedgehog	Kidney
5.90681e-11	0.654913	0.324	0.22	1.09772e-06	B cells	RNF130	Hedgehog	Kidney
7.0125e-11	0.704084	0.261	0.165	1.3032e-06	B cells	FMNL2	Hedgehog	Kidney
7.17792e-11	0.746616	0.368	0.272	1.33394e-06	B cells	FTH1	Hedgehog	Kidney
7.51397e-11	0.798704	0.503	0.444	1.3964e-06	B cells	SSH2	Hedgehog	Kidney
7.92188e-11	0.765559	0.324	0.229	1.4722e-06	B cells	UBA52	Hedgehog	Kidney
1.02792e-10	0.612214	0.293	0.194	1.9103e-06	B cells	CBL	Hedgehog	Kidney
1.04697e-10	0.719513	0.299	0.203	1.94569e-06	B cells	TAOK3	Hedgehog	Kidney
2.87054e-10	0.639133	0.337	0.242	5.33461e-06	B cells	DTX3L	Hedgehog	Kidney
3.03104e-10	0.77491	0.322	0.228	5.63289e-06	B cells	ADGRG6	Hedgehog	Kidney
3.32471e-10	0.716444	0.284	0.19	6.17864e-06	B cells	BTG1	Hedgehog	Kidney
5.02059e-10	0.631277	0.486	0.406	9.33027e-06	B cells	ITSN1	Hedgehog	Kidney
5.57565e-10	0.575312	0.503	0.417	1.03618e-05	B cells	EPSTI1	Hedgehog	Kidney
6.1758e-10	0.750279	0.404	0.322	1.14771e-05	B cells	STK38	Hedgehog	Kidney
9.06808e-10	0.700399	0.461	0.396	1.68521e-05	B cells	KLC1	Hedgehog	Kidney
1.39589e-09	0.461359	0.592	0.545	2.59412e-05	B cells	PPP1R12A	Hedgehog	Kidney
1.89682e-09	0.661148	0.451	0.376	3.52505e-05	B cells	EHD4	Hedgehog	Kidney
2.61171e-09	0.558932	0.568	0.519	4.8536e-05	B cells	CELF2	Hedgehog	Kidney
2.84479e-09	0.675844	0.358	0.27	5.28676e-05	B cells	RPL18A	Hedgehog	Kidney
3.04456e-09	0.688862	0.337	0.249	5.65801e-05	B cells	LOC103122511	Hedgehog	Kidney
3.44909e-09	0.606722	0.265	0.175	6.40979e-05	B cells	NAV1	Hedgehog	Kidney
4.78107e-09	0.710244	0.316	0.228	8.88514e-05	B cells	FUT8	Hedgehog	Kidney
4.98197e-09	0.54889	0.537	0.489	9.2585e-05	B cells	VPS13C	Hedgehog	Kidney
5.14232e-09	0.763863	0.293	0.207	9.5565e-05	B cells	RPS15A	Hedgehog	Kidney
6.09794e-09	0.522198	0.341	0.243	0.000113324	B cells	CTSC	Hedgehog	Kidney
7.37713e-09	0.688482	0.282	0.198	0.000137097	B cells	CTSB	Hedgehog	Kidney
1.07054e-08	0.584578	0.328	0.237	0.000198948	B cells	RUNX2	Hedgehog	Kidney
1.09586e-08	0.624365	0.408	0.331	0.000203655	B cells	HNMT	Hedgehog	Kidney
1.24758e-08	0.549769	0.4	0.314	0.00023185	B cells	ARHGAP18	Hedgehog	Kidney
1.64119e-08	0.48888	0.375	0.282	0.000304999	B cells	GNG2	Hedgehog	Kidney
1.89462e-08	0.75899	0.312	0.231	0.000352096	B cells	LOC103114989	Hedgehog	Kidney
2.13085e-08	0.656984	0.438	0.375	0.000395997	B cells	USP4	Hedgehog	Kidney
2.15493e-08	0.628482	0.331	0.252	0.000400472	B cells	CD47	Hedgehog	Kidney
8.50163e-08	0.575558	0.333	0.254	0.00157994	B cells	ZC3HAV1	Hedgehog	Kidney
9.27096e-08	0.785538	0.339	0.262	0.00172292	B cells	SKAP1	Hedgehog	Kidney
1.28449e-07	0.665379	0.461	0.414	0.00238709	B cells	CCDC88A	Hedgehog	Kidney
1.47957e-07	0.548054	0.463	0.403	0.00274964	B cells	TXNIP	Hedgehog	Kidney
2.04897e-07	0.612341	0.394	0.323	0.0038078	B cells	MAPK14	Hedgehog	Kidney
2.17906e-07	0.37295	0.703	0.702	0.00404957	B cells	ARHGAP26	Hedgehog	Kidney
2.34566e-07	0.58784	0.36	0.288	0.00435918	B cells	LOC103111538	Hedgehog	Kidney
2.46259e-07	0.53197	0.411	0.342	0.00457647	B cells	SYNJ1	Hedgehog	Kidney
2.63145e-07	0.468081	0.358	0.271	0.00489029	B cells	LOC103118876	Hedgehog	Kidney
3.53556e-07	0.774602	0.291	0.222	0.00657049	B cells	RPS27A	Hedgehog	Kidney
3.80308e-07	0.565607	0.467	0.427	0.00706764	B cells	PTMA	Hedgehog	Kidney
4.76835e-07	0.579197	0.278	0.203	0.00886151	B cells	LOC103125678	Hedgehog	Kidney
5.3777e-07	0.556836	0.305	0.226	0.00999393	B cells	TNIK	Hedgehog	Kidney
6.02335e-07	0.41265	0.629	0.639	0.0111938	B cells	SRGAP2	Hedgehog	Kidney
7.47425e-07	0.540447	0.291	0.215	0.0138902	B cells	TMEM176B	Hedgehog	Kidney
1.45915e-06	0.463569	0.503	0.449	0.0271168	B cells	PLEKHA2	Hedgehog	Kidney
1.55821e-06	0.54543	0.274	0.202	0.0289578	B cells	RPL6	Hedgehog	Kidney
0	2.86042	0.817	0.032	0	Cell cycling	DEPDC1B	Hedgehog	Kidney
0	2.54866	0.837	0.038	0	Cell cycling	BUB1B	Hedgehog	Kidney
0	2.25971	0.731	0.03	0	Cell cycling	CDCA2	Hedgehog	Kidney
0	2.24991	0.75	0.028	0	Cell cycling	ANLN	Hedgehog	Kidney
0	2.22359	0.721	0.028	0	Cell cycling	ASPM	Hedgehog	Kidney
0	2.18076	0.692	0.02	0	Cell cycling	NEIL3	Hedgehog	Kidney
0	2.14997	0.712	0.016	0	Cell cycling	TOP2A	Hedgehog	Kidney
0	2.14002	0.76	0.009	0	Cell cycling	TTK	Hedgehog	Kidney
0	1.91533	0.635	0.016	0	Cell cycling	DLGAP5	Hedgehog	Kidney
0	1.83787	0.654	0.017	0	Cell cycling	RACGAP1	Hedgehog	Kidney
0	1.71708	0.644	0.021	0	Cell cycling	CENPC	Hedgehog	Kidney
0	1.69465	0.615	0.018	0	Cell cycling	NCAPG	Hedgehog	Kidney
0	1.6064	0.577	0.01	0	Cell cycling	TPX2	Hedgehog	Kidney
0	1.5548	0.538	0.01	0	Cell cycling	FOXM1	Hedgehog	Kidney
0	1.53392	0.519	0.009	0	Cell cycling	DEPDC1	Hedgehog	Kidney
0	1.38652	0.481	0.008	0	Cell cycling	IQGAP3	Hedgehog	Kidney
0	1.15536	0.452	0.011	0	Cell cycling	CDK1	Hedgehog	Kidney
0	1.14603	0.394	0.003	0	Cell cycling	ARHGAP11A	Hedgehog	Kidney
0	1.13213	0.423	0.005	0	Cell cycling	TROAP	Hedgehog	Kidney
0	1.11868	0.442	0.009	0	Cell cycling	KIF18A	Hedgehog	Kidney
0	1.02534	0.308	0.004	0	Cell cycling	E2F8	Hedgehog	Kidney
0	0.982624	0.356	0.006	0	Cell cycling	CEP55	Hedgehog	Kidney
0	0.981142	0.337	0.004	0	Cell cycling	CDC20	Hedgehog	Kidney
0	0.929895	0.356	0.007	0	Cell cycling	ESPL1	Hedgehog	Kidney
3.55455e-301	1.02969	0.298	0.005	6.60578e-297	Cell cycling	CKAP2	Hedgehog	Kidney
7.81131e-276	1.59233	0.606	0.025	1.45165e-271	Cell cycling	KIF11	Hedgehog	Kidney
3.12546e-270	0.987455	0.365	0.009	5.80836e-266	Cell cycling	TACC3	Hedgehog	Kidney
1.4153e-266	1.8668	0.654	0.031	2.63019e-262	Cell cycling	NUSAP1	Hedgehog	Kidney
1.22392e-260	1.43176	0.519	0.02	2.27453e-256	Cell cycling	CDCA8	Hedgehog	Kidney
7.80046e-257	1.27945	0.481	0.017	1.44964e-252	Cell cycling	NCAPH	Hedgehog	Kidney
6.91889e-250	2.67676	0.788	0.052	1.28581e-245	Cell cycling	KIF4A	Hedgehog	Kidney
1.84854e-234	1.06941	0.423	0.014	3.43533e-230	Cell cycling	KIF14	Hedgehog	Kidney
5.47967e-231	0.805768	0.288	0.006	1.01834e-226	Cell cycling	BUB1	Hedgehog	Kidney
6.80778e-231	1.19864	0.442	0.016	1.26516e-226	Cell cycling	CDKN3	Hedgehog	Kidney
1.07624e-210	2.11806	0.817	0.064	2.00008e-206	Cell cycling	NCAPD2	Hedgehog	Kidney
2.51025e-207	1.4105	0.606	0.034	4.66506e-203	Cell cycling	NDC80	Hedgehog	Kidney
5.3342e-207	0.843524	0.298	0.008	9.91308e-203	Cell cycling	SPAG5	Hedgehog	Kidney
8.75163e-202	0.732126	0.298	0.008	1.6264e-197	Cell cycling	AURKA	Hedgehog	Kidney
3.3911e-190	1.51945	0.587	0.035	6.30202e-186	Cell cycling	CIP2A	Hedgehog	Kidney
7.85453e-188	2.02569	0.75	0.06	1.45969e-183	Cell cycling	CIT	Hedgehog	Kidney
2.56534e-187	1.50903	0.423	0.018	4.76744e-183	Cell cycling	RPE65	Hedgehog	Kidney
2.97577e-186	1.07646	0.404	0.016	5.53017e-182	Cell cycling	FANCI	Hedgehog	Kidney
1.58309e-182	1.3406	0.519	0.028	2.94202e-178	Cell cycling	KPNA2	Hedgehog	Kidney
1.443e-181	1.03021	0.394	0.016	2.68167e-177	Cell cycling	KIFC1	Hedgehog	Kidney
5.60749e-178	1.18166	0.394	0.017	1.0421e-173	Cell cycling	FAM83D	Hedgehog	Kidney
4.24152e-169	1.53858	0.587	0.039	7.88244e-165	Cell cycling	PARPBP	Hedgehog	Kidney
6.67036e-167	0.907457	0.346	0.013	1.23962e-162	Cell cycling	CKAP2L	Hedgehog	Kidney
1.36044e-166	1.49655	0.51	0.03	2.52824e-162	Cell cycling	ECT2	Hedgehog	Kidney
1.21017e-162	2.27603	0.827	0.089	2.24897e-158	Cell cycling	KNL1	Hedgehog	Kidney
9.60521e-156	0.753441	0.279	0.009	1.78503e-151	Cell cycling	SHCBP1	Hedgehog	Kidney
7.43604e-150	1.24506	0.51	0.033	1.38191e-145	Cell cycling	CENPE	Hedgehog	Kidney
3.0203e-142	0.730618	0.337	0.015	5.61293e-138	Cell cycling	KIF22	Hedgehog	Kidney
3.80322e-140	1.04936	0.442	0.026	7.06791e-136	Cell cycling	KIF20B	Hedgehog	Kidney
1.84502e-138	1.95823	0.702	0.07	3.42879e-134	Cell cycling	BRIP1	Hedgehog	Kidney
1.38539e-135	1.40555	0.587	0.048	2.57462e-131	Cell cycling	KIF15	Hedgehog	Kidney
1.92868e-134	0.85108	0.308	0.013	3.58426e-130	Cell cycling	CENPF	Hedgehog	Kidney
1.07431e-119	1.02148	0.394	0.025	1.99649e-115	Cell cycling	NCAPG2	Hedgehog	Kidney
6.80773e-118	0.657715	0.308	0.015	1.26515e-113	Cell cycling	KIF2C	Hedgehog	Kidney
3.32425e-114	1.16594	0.433	0.031	6.17779e-110	Cell cycling	CDC25C	Hedgehog	Kidney
1.0161e-113	1.12859	0.452	0.034	1.88833e-109	Cell cycling	NUF2	Hedgehog	Kidney
2.03603e-112	1.11214	0.423	0.03	3.78375e-108	Cell cycling	SMC2	Hedgehog	Kidney
3.32115e-111	3.43693	0.952	0.212	6.17202e-107	Cell cycling	DIAPH3	Hedgehog	Kidney
3.74914e-105	1.81535	0.702	0.091	6.9674e-101	Cell cycling	SMC4	Hedgehog	Kidney
1.84472e-100	0.753721	0.356	0.024	3.42822e-96	Cell cycling	PRC1	Hedgehog	Kidney
5.11694e-99	1.30852	0.5	0.048	9.50932e-95	Cell cycling	KNTC1	Hedgehog	Kidney
1.92714e-92	1.747	0.519	0.057	3.5814e-88	Cell cycling	ARL6IP1	Hedgehog	Kidney
1.13193e-90	1.5462	0.654	0.089	2.10357e-86	Cell cycling	NCAPD3	Hedgehog	Kidney
1.19628e-89	0.702163	0.25	0.013	2.22317e-85	Cell cycling	E2F7	Hedgehog	Kidney
6.17189e-84	0.870298	0.279	0.018	1.14698e-79	Cell cycling	CENPI	Hedgehog	Kidney
1.30879e-80	1.17658	0.529	0.063	2.43226e-76	Cell cycling	BARD1	Hedgehog	Kidney
5.87717e-80	0.937138	0.375	0.033	1.09221e-75	Cell cycling	LOC103120258	Hedgehog	Kidney
4.76171e-77	1.3509	0.606	0.087	8.84915e-73	Cell cycling	RANGAP1	Hedgehog	Kidney
3.20245e-73	1.5547	0.76	0.143	5.95144e-69	Cell cycling	TMPO	Hedgehog	Kidney
1.65128e-71	0.874803	0.317	0.026	3.06873e-67	Cell cycling	MASTL	Hedgehog	Kidney
7.38579e-71	0.797351	0.308	0.025	1.37257e-66	Cell cycling	SKA2	Hedgehog	Kidney
1.11934e-69	1.49053	0.663	0.116	2.08017e-65	Cell cycling	RGS3	Hedgehog	Kidney
3.72804e-69	1.31203	0.51	0.068	6.92819e-65	Cell cycling	WDR62	Hedgehog	Kidney
4.77278e-69	0.909392	0.375	0.037	8.86973e-65	Cell cycling	HMGB2	Hedgehog	Kidney
5.37818e-68	1.16936	0.558	0.08	9.99482e-64	Cell cycling	MIS18BP1	Hedgehog	Kidney
1.40981e-65	1.80048	0.683	0.135	2.61998e-61	Cell cycling	CENPP	Hedgehog	Kidney
4.85255e-65	1.8926	0.76	0.168	9.01797e-61	Cell cycling	ATAD2	Hedgehog	Kidney
2.61632e-63	1.09252	0.442	0.055	4.86216e-59	Cell cycling	ATAD5	Hedgehog	Kidney
7.72647e-63	1.04614	0.51	0.071	1.43589e-58	Cell cycling	ANAPC1	Hedgehog	Kidney
6.62722e-59	0.919218	0.375	0.043	1.2316e-54	Cell cycling	FANCD2	Hedgehog	Kidney
2.35936e-58	1.32991	0.519	0.083	4.38463e-54	Cell cycling	BRCA1	Hedgehog	Kidney
8.37498e-56	1.06121	0.462	0.066	1.55641e-51	Cell cycling	TTF2	Hedgehog	Kidney
8.8089e-56	1.58058	0.817	0.214	1.63705e-51	Cell cycling	CEP295	Hedgehog	Kidney
1.35406e-54	0.841041	0.375	0.045	2.51639e-50	Cell cycling	CDC25B	Hedgehog	Kidney
4.04281e-52	0.937913	0.346	0.042	7.51315e-48	Cell cycling	LOC103116850	Hedgehog	Kidney
2.31414e-50	0.993607	0.413	0.059	4.3006e-46	Cell cycling	LMNB1	Hedgehog	Kidney
6.86195e-50	1.01428	0.51	0.087	1.27523e-45	Cell cycling	ARHGAP19	Hedgehog	Kidney
1.29165e-48	0.673706	0.288	0.031	2.4004e-44	Cell cycling	WEE1	Hedgehog	Kidney
2.0395e-46	1.02524	0.567	0.111	3.79021e-42	Cell cycling	NSD2	Hedgehog	Kidney
5.93561e-46	1.26402	0.683	0.165	1.10307e-41	Cell cycling	CEP128	Hedgehog	Kidney
2.04798e-45	1.22996	0.721	0.184	3.80597e-41	Cell cycling	TERF1	Hedgehog	Kidney
5.72527e-45	1.00064	0.5	0.089	1.06398e-40	Cell cycling	TUBB4B	Hedgehog	Kidney
8.32735e-43	0.690557	0.337	0.045	1.54756e-38	Cell cycling	ODF2	Hedgehog	Kidney
9.96745e-43	1.41946	0.702	0.195	1.85235e-38	Cell cycling	MACROD1	Hedgehog	Kidney
1.50609e-40	0.878024	0.433	0.075	2.79892e-36	Cell cycling	CEP85	Hedgehog	Kidney
1.74656e-39	1.08655	0.51	0.107	3.24581e-35	Cell cycling	FANCC	Hedgehog	Kidney
2.02826e-38	1.51073	0.452	0.091	3.76932e-34	Cell cycling	C8orf34	Hedgehog	Kidney
8.11246e-38	1.09711	0.548	0.124	1.50762e-33	Cell cycling	CEP135	Hedgehog	Kidney
2.46683e-37	1.28254	0.625	0.167	4.58435e-33	Cell cycling	LRRCC1	Hedgehog	Kidney
9.50389e-36	0.665059	0.327	0.05	1.7662e-31	Cell cycling	RAD51AP1	Hedgehog	Kidney
9.68118e-36	0.776707	0.404	0.073	1.79915e-31	Cell cycling	BLM	Hedgehog	Kidney
7.64265e-35	0.727797	0.365	0.062	1.42031e-30	Cell cycling	MTBP	Hedgehog	Kidney
9.6599e-35	0.825541	0.385	0.069	1.7952e-30	Cell cycling	RFC3	Hedgehog	Kidney
1.24321e-34	0.798851	0.317	0.049	2.31039e-30	Cell cycling	RRM1	Hedgehog	Kidney
2.35051e-34	0.645428	0.327	0.052	4.36819e-30	Cell cycling	PCYT1B	Hedgehog	Kidney
2.34095e-33	0.793324	0.462	0.096	4.35042e-29	Cell cycling	NUP160	Hedgehog	Kidney
4.21283e-33	0.860325	0.413	0.081	7.82912e-29	Cell cycling	BRCA2	Hedgehog	Kidney
2.10116e-32	1.10699	0.721	0.238	3.90479e-28	Cell cycling	CDK5RAP2	Hedgehog	Kidney
6.51616e-32	1.02069	0.712	0.221	1.21096e-27	Cell cycling	MYEF2	Hedgehog	Kidney
1.12973e-31	1.08574	0.663	0.199	2.09949e-27	Cell cycling	CNTRL	Hedgehog	Kidney
1.92503e-31	1.20086	0.635	0.191	3.57748e-27	Cell cycling	PRIM2	Hedgehog	Kidney
1.94278e-31	0.84292	0.298	0.048	3.61046e-27	Cell cycling	PRIM1	Hedgehog	Kidney
5.13738e-31	0.61781	0.298	0.048	9.54731e-27	Cell cycling	SCLT1	Hedgehog	Kidney
7.96062e-31	1.08808	0.5	0.126	1.4794e-26	Cell cycling	CCDC18	Hedgehog	Kidney
8.15333e-31	1.00587	0.452	0.105	1.51521e-26	Cell cycling	PLCH1	Hedgehog	Kidney
2.40693e-30	0.965412	0.606	0.17	4.47305e-26	Cell cycling	LOC107523610	Hedgehog	Kidney
1.43249e-29	0.648893	0.423	0.089	2.66213e-25	Cell cycling	LOC103114743	Hedgehog	Kidney
1.60766e-29	0.626963	0.288	0.047	2.98767e-25	Cell cycling	RTKN2	Hedgehog	Kidney
1.84174e-29	0.736074	0.346	0.065	3.4227e-25	Cell cycling	CEP44	Hedgehog	Kidney
2.29964e-29	0.601877	0.26	0.039	4.27364e-25	Cell cycling	FANCA	Hedgehog	Kidney
4.91597e-29	0.711431	0.404	0.084	9.13584e-25	Cell cycling	FAM122B	Hedgehog	Kidney
6.84478e-28	0.6649	0.394	0.083	1.27203e-23	Cell cycling	GPSM2	Hedgehog	Kidney
1.12272e-27	1.01757	0.51	0.136	2.08646e-23	Cell cycling	DBF4	Hedgehog	Kidney
1.24443e-27	0.790741	0.471	0.115	2.31264e-23	Cell cycling	CEP78	Hedgehog	Kidney
1.26011e-27	1.05408	0.721	0.258	2.34179e-23	Cell cycling	CKAP5	Hedgehog	Kidney
2.98142e-27	0.746755	0.298	0.054	5.54067e-23	Cell cycling	ABCB4	Hedgehog	Kidney
3.07015e-27	0.585372	0.25	0.039	5.70557e-23	Cell cycling	RFC4	Hedgehog	Kidney
3.41788e-27	0.572607	0.327	0.061	6.35178e-23	Cell cycling	COL9A1	Hedgehog	Kidney
9.52787e-27	0.704506	0.317	0.061	1.77066e-22	Cell cycling	STIL	Hedgehog	Kidney
2.49185e-26	0.830793	0.529	0.145	4.63086e-22	Cell cycling	NUP205	Hedgehog	Kidney
2.77097e-26	0.850195	0.442	0.106	5.14958e-22	Cell cycling	HMGXB4	Hedgehog	Kidney
5.72649e-25	0.60031	0.356	0.076	1.06421e-20	Cell cycling	SMTN	Hedgehog	Kidney
6.03738e-25	0.537578	0.413	0.095	1.12199e-20	Cell cycling	CDR2	Hedgehog	Kidney
8.03807e-25	0.860299	0.279	0.052	1.49379e-20	Cell cycling	LOC103107697	Hedgehog	Kidney
1.01607e-24	0.529966	0.365	0.078	1.88826e-20	Cell cycling	POC5	Hedgehog	Kidney
1.20519e-24	0.838044	0.452	0.116	2.23972e-20	Cell cycling	SCML2	Hedgehog	Kidney
1.2861e-24	0.549528	0.385	0.085	2.3901e-20	Cell cycling	TMEM237	Hedgehog	Kidney
2.07053e-24	0.56506	0.269	0.048	3.84787e-20	Cell cycling	CENPJ	Hedgehog	Kidney
7.46934e-24	0.480836	0.298	0.057	1.3881e-19	Cell cycling	USP1	Hedgehog	Kidney
1.06709e-23	0.581716	0.317	0.065	1.98307e-19	Cell cycling	NUP107	Hedgehog	Kidney
1.37695e-23	1.05285	0.635	0.219	2.55892e-19	Cell cycling	WDPCP	Hedgehog	Kidney
4.20913e-23	0.862687	0.567	0.18	7.82226e-19	Cell cycling	UACA	Hedgehog	Kidney
7.09897e-23	1.17459	0.837	0.427	1.31927e-18	Cell cycling	G2E3	Hedgehog	Kidney
7.40538e-23	0.681	0.51	0.143	1.37622e-18	Cell cycling	CCDC148	Hedgehog	Kidney
7.62945e-23	0.644187	0.279	0.054	1.41786e-18	Cell cycling	EZH2	Hedgehog	Kidney
8.44454e-23	1.06914	0.74	0.315	1.56933e-18	Cell cycling	HP1BP3	Hedgehog	Kidney
9.19308e-23	0.856553	0.548	0.165	1.70844e-18	Cell cycling	CEP192	Hedgehog	Kidney
4.63854e-22	0.795432	0.423	0.113	8.62027e-18	Cell cycling	CACNA1E	Hedgehog	Kidney
1.00524e-21	0.675801	0.365	0.089	1.86814e-17	Cell cycling	CBX5	Hedgehog	Kidney
2.37808e-21	0.567914	0.404	0.103	4.41943e-17	Cell cycling	ZW10	Hedgehog	Kidney
2.57672e-21	0.929776	0.413	0.114	4.78858e-17	Cell cycling	FANCL	Hedgehog	Kidney
2.97705e-21	0.51295	0.346	0.08	5.53255e-17	Cell cycling	TDP1	Hedgehog	Kidney
3.17491e-21	0.58755	0.269	0.054	5.90025e-17	Cell cycling	PMF1	Hedgehog	Kidney
3.22266e-21	0.838704	0.596	0.2	5.98899e-17	Cell cycling	RASSF3	Hedgehog	Kidney
3.76159e-21	0.687737	0.288	0.061	6.99053e-17	Cell cycling	C18orf54	Hedgehog	Kidney
4.8496e-21	0.591329	0.385	0.097	9.01249e-17	Cell cycling	LIN9	Hedgehog	Kidney
5.67309e-21	0.827197	0.596	0.205	1.05429e-16	Cell cycling	NSUN7	Hedgehog	Kidney
1.10407e-20	0.977636	0.673	0.28	2.05181e-16	Cell cycling	KIAA0586	Hedgehog	Kidney
1.46272e-20	0.510858	0.25	0.049	2.71833e-16	Cell cycling	MYBL2	Hedgehog	Kidney
3.57581e-20	0.585747	0.279	0.059	6.64528e-16	Cell cycling	LOC103119301	Hedgehog	Kidney
6.95539e-20	0.73238	0.327	0.081	1.29259e-15	Cell cycling	RAD18	Hedgehog	Kidney
8.43982e-20	0.909663	0.702	0.286	1.56846e-15	Cell cycling	TCERG1	Hedgehog	Kidney
1.08468e-19	0.669957	0.452	0.131	2.01577e-15	Cell cycling	IGF2BP3	Hedgehog	Kidney
1.23416e-19	0.499688	0.317	0.073	2.29357e-15	Cell cycling	MSH5	Hedgehog	Kidney
1.46203e-19	1.03531	0.933	0.64	2.71703e-15	Cell cycling	NAV2	Hedgehog	Kidney
3.27994e-19	0.587817	0.356	0.091	6.09544e-15	Cell cycling	GOLPH3L	Hedgehog	Kidney
6.6342e-19	0.528311	0.269	0.058	1.2329e-14	Cell cycling	GEN1	Hedgehog	Kidney
9.61525e-19	0.801709	0.548	0.193	1.7869e-14	Cell cycling	MROH8	Hedgehog	Kidney
4.3209e-18	0.940845	0.837	0.447	8.02996e-14	Cell cycling	AIG1	Hedgehog	Kidney
5.33777e-18	0.782757	0.481	0.163	9.91972e-14	Cell cycling	E2F3	Hedgehog	Kidney
6.71345e-18	0.549816	0.327	0.083	1.24763e-13	Cell cycling	HMGCS1	Hedgehog	Kidney
7.01411e-18	0.792704	0.558	0.204	1.3035e-13	Cell cycling	BRD8	Hedgehog	Kidney
2.14411e-17	0.419453	0.26	0.057	3.98461e-13	Cell cycling	CEP89	Hedgehog	Kidney
2.45884e-17	0.578813	0.365	0.1	4.56951e-13	Cell cycling	SGO1.1	Hedgehog	Kidney
2.5184e-17	0.643444	0.471	0.152	4.68019e-13	Cell cycling	POLH	Hedgehog	Kidney
3.22019e-17	0.630526	0.288	0.071	5.9844e-13	Cell cycling	POLE	Hedgehog	Kidney
3.63713e-17	1.33196	0.577	0.248	6.75924e-13	Cell cycling	ALK	Hedgehog	Kidney
4.34941e-17	0.704914	0.308	0.08	8.08295e-13	Cell cycling	NDE1	Hedgehog	Kidney
4.86445e-17	0.398468	0.317	0.08	9.04009e-13	Cell cycling	RPE	Hedgehog	Kidney
1.19677e-16	0.579368	0.26	0.06	2.22408e-12	Cell cycling	TAF5	Hedgehog	Kidney
1.4904e-16	0.768612	0.567	0.218	2.76976e-12	Cell cycling	CDC27	Hedgehog	Kidney
2.85697e-16	0.776556	0.567	0.221	5.30939e-12	Cell cycling	TOPBP1	Hedgehog	Kidney
2.93965e-16	0.504258	0.394	0.117	5.46305e-12	Cell cycling	KPNB1	Hedgehog	Kidney
5.64361e-16	0.841451	0.75	0.353	1.04881e-11	Cell cycling	PCM1	Hedgehog	Kidney
5.99799e-16	0.62242	0.49	0.17	1.11467e-11	Cell cycling	KREMEN1	Hedgehog	Kidney
8.43306e-16	0.517317	0.404	0.124	1.5672e-11	Cell cycling	ARMC1	Hedgehog	Kidney
9.97398e-16	0.577116	0.394	0.121	1.85356e-11	Cell cycling	AHCTF1	Hedgehog	Kidney
1.01828e-15	0.810839	0.702	0.31	1.89238e-11	Cell cycling	NUCKS1	Hedgehog	Kidney
1.27415e-15	0.597731	0.644	0.257	2.36788e-11	Cell cycling	XPO1	Hedgehog	Kidney
1.42533e-15	0.62515	0.692	0.284	2.64884e-11	Cell cycling	CEP112	Hedgehog	Kidney
1.58062e-15	0.799331	0.413	0.14	2.93743e-11	Cell cycling	RASSF6	Hedgehog	Kidney
2.26782e-15	0.804767	0.692	0.315	4.21451e-11	Cell cycling	CNTLN	Hedgehog	Kidney
2.65999e-15	0.534173	0.538	0.192	4.94333e-11	Cell cycling	CDC5L	Hedgehog	Kidney
3.24387e-15	0.870052	0.635	0.281	6.0284e-11	Cell cycling	IFT80	Hedgehog	Kidney
5.49866e-15	0.513507	0.298	0.08	1.02187e-10	Cell cycling	LRRC40	Hedgehog	Kidney
5.64814e-15	0.675715	0.808	0.394	1.04965e-10	Cell cycling	ZMYM1	Hedgehog	Kidney
9.64508e-15	0.513129	0.404	0.131	1.79244e-10	Cell cycling	SRSF7	Hedgehog	Kidney
1.35819e-14	0.476533	0.452	0.151	2.52406e-10	Cell cycling	SIPA1L2	Hedgehog	Kidney
1.4692e-14	0.502145	0.288	0.078	2.73037e-10	Cell cycling	MCPH1	Hedgehog	Kidney
1.54206e-14	0.839062	0.99	0.78	2.86577e-10	Cell cycling	CDH4	Hedgehog	Kidney
1.64717e-14	0.614837	0.375	0.121	3.06111e-10	Cell cycling	GCLM	Hedgehog	Kidney
1.88431e-14	0.506355	0.394	0.127	3.50179e-10	Cell cycling	ZCCHC17	Hedgehog	Kidney
4.04934e-14	0.656632	0.404	0.138	7.5253e-10	Cell cycling	GPR137C	Hedgehog	Kidney
4.48046e-14	0.770544	0.875	0.563	8.32649e-10	Cell cycling	TBC1D1	Hedgehog	Kidney
5.30912e-14	0.735443	0.548	0.224	9.86646e-10	Cell cycling	SUZ12	Hedgehog	Kidney
6.00776e-14	0.484564	0.394	0.128	1.11648e-09	Cell cycling	RFWD3	Hedgehog	Kidney
6.0356e-14	0.800323	0.558	0.234	1.12166e-09	Cell cycling	PAK4	Hedgehog	Kidney
6.74428e-14	0.51836	0.356	0.11	1.25336e-09	Cell cycling	NUP133	Hedgehog	Kidney
6.97895e-14	0.767937	0.654	0.296	1.29697e-09	Cell cycling	POLA1	Hedgehog	Kidney
7.59886e-14	0.494636	0.288	0.08	1.41217e-09	Cell cycling	SLC12A8	Hedgehog	Kidney
8.82022e-14	0.542638	0.317	0.095	1.63915e-09	Cell cycling	SMC1A	Hedgehog	Kidney
1.09824e-13	0.625069	0.375	0.125	2.04098e-09	Cell cycling	MMS22L	Hedgehog	Kidney
1.24545e-13	0.573726	0.375	0.123	2.31455e-09	Cell cycling	HAUS6	Hedgehog	Kidney
1.44543e-13	0.526542	0.433	0.151	2.68619e-09	Cell cycling	FAM126A	Hedgehog	Kidney
1.56124e-13	0.914053	0.404	0.144	2.90141e-09	Cell cycling	DYNAP	Hedgehog	Kidney
1.74455e-13	0.552691	0.356	0.115	3.24208e-09	Cell cycling	STARD4	Hedgehog	Kidney
1.77816e-13	0.748904	0.625	0.29	3.30454e-09	Cell cycling	CHRDL1	Hedgehog	Kidney
1.81048e-13	0.67171	0.471	0.173	3.3646e-09	Cell cycling	CCM2	Hedgehog	Kidney
2.71403e-13	0.440955	0.413	0.139	5.04375e-09	Cell cycling	RAN	Hedgehog	Kidney
2.79025e-13	0.701016	0.519	0.216	5.18539e-09	Cell cycling	RAD21	Hedgehog	Kidney
3.21961e-13	0.797944	0.413	0.153	5.98332e-09	Cell cycling	LOC103116467	Hedgehog	Kidney
3.31697e-13	0.628325	0.51	0.199	6.16426e-09	Cell cycling	C15orf41	Hedgehog	Kidney
4.20411e-13	0.539864	0.375	0.125	7.81292e-09	Cell cycling	MPHOSPH9	Hedgehog	Kidney
5.40149e-13	0.425888	0.269	0.075	1.00381e-08	Cell cycling	LOC103113909	Hedgehog	Kidney
5.47663e-13	0.296163	0.279	0.076	1.01778e-08	Cell cycling	SS18	Hedgehog	Kidney
5.49919e-13	0.430433	0.346	0.109	1.02197e-08	Cell cycling	RIDA	Hedgehog	Kidney
7.95578e-13	0.575444	0.567	0.233	1.4785e-08	Cell cycling	PIBF1	Hedgehog	Kidney
1.00045e-12	0.342177	0.375	0.122	1.85924e-08	Cell cycling	KATNBL1	Hedgehog	Kidney
1.26564e-12	0.367585	0.298	0.087	2.35207e-08	Cell cycling	IPP	Hedgehog	Kidney
1.32785e-12	0.385287	0.298	0.088	2.46768e-08	Cell cycling	CRYZL1	Hedgehog	Kidney
1.48938e-12	0.674796	0.788	0.437	2.76787e-08	Cell cycling	NUP98	Hedgehog	Kidney
1.58061e-12	0.712626	0.606	0.28	2.93741e-08	Cell cycling	STRIP2	Hedgehog	Kidney
2.08979e-12	0.380476	0.394	0.133	3.88366e-08	Cell cycling	FZR1	Hedgehog	Kidney
2.20361e-12	0.446187	0.288	0.087	4.09518e-08	Cell cycling	MLEC	Hedgehog	Kidney
2.40229e-12	0.474053	0.442	0.162	4.46442e-08	Cell cycling	LIN52	Hedgehog	Kidney
2.71445e-12	0.388987	0.356	0.116	5.04454e-08	Cell cycling	LAS1L	Hedgehog	Kidney
3.57269e-12	0.335759	0.25	0.069	6.63949e-08	Cell cycling	PHTF2	Hedgehog	Kidney
6.71959e-12	0.544806	0.673	0.3	1.24877e-07	Cell cycling	CTDSPL2	Hedgehog	Kidney
7.71796e-12	0.450939	0.442	0.166	1.43431e-07	Cell cycling	ABCB7	Hedgehog	Kidney
8.27706e-12	0.444011	0.51	0.201	1.53821e-07	Cell cycling	UBAP2	Hedgehog	Kidney
8.60526e-12	0.565785	0.5	0.204	1.5992e-07	Cell cycling	IPO9	Hedgehog	Kidney
1.16028e-11	0.539793	0.462	0.183	2.15627e-07	Cell cycling	HUNK	Hedgehog	Kidney
1.40043e-11	0.788602	0.596	0.279	2.60256e-07	Cell cycling	MAST2	Hedgehog	Kidney
1.63023e-11	0.651634	0.346	0.123	3.02962e-07	Cell cycling	LOC107522150	Hedgehog	Kidney
1.78637e-11	0.321315	0.337	0.11	3.31978e-07	Cell cycling	SPDL1	Hedgehog	Kidney
2.01802e-11	0.575048	0.702	0.363	3.75028e-07	Cell cycling	SRSF2	Hedgehog	Kidney
2.03817e-11	0.395269	0.337	0.112	3.78774e-07	Cell cycling	PANK4	Hedgehog	Kidney
2.25645e-11	0.728692	0.606	0.287	4.19339e-07	Cell cycling	LCORL	Hedgehog	Kidney
2.85645e-11	0.552614	0.308	0.104	5.30843e-07	Cell cycling	LOC103116521	Hedgehog	Kidney
3.17233e-11	0.699509	0.385	0.147	5.89545e-07	Cell cycling	BLNK	Hedgehog	Kidney
3.26396e-11	0.451093	0.327	0.111	6.06574e-07	Cell cycling	GNE	Hedgehog	Kidney
3.33007e-11	0.568689	0.673	0.329	6.1886e-07	Cell cycling	SLF2	Hedgehog	Kidney
4.76394e-11	0.464107	0.423	0.164	8.8533e-07	Cell cycling	LOC103127390	Hedgehog	Kidney
4.97947e-11	0.43148	0.298	0.096	9.25385e-07	Cell cycling	KMT5A	Hedgehog	Kidney
6.47503e-11	0.507128	0.548	0.24	1.20332e-06	Cell cycling	CSE1L	Hedgehog	Kidney
6.93484e-11	0.772211	0.25	0.079	1.28877e-06	Cell cycling	SLC7A10	Hedgehog	Kidney
7.59454e-11	1.03671	0.5	0.244	1.41137e-06	Cell cycling	EFNA5	Hedgehog	Kidney
9.00139e-11	0.410832	0.404	0.152	1.67282e-06	Cell cycling	LOC103127923	Hedgehog	Kidney
1.10893e-10	0.482826	0.298	0.098	2.06083e-06	Cell cycling	LIN54	Hedgehog	Kidney
1.20796e-10	0.497243	0.673	0.319	2.24487e-06	Cell cycling	PROM1	Hedgehog	Kidney
1.23988e-10	0.31942	0.337	0.114	2.30419e-06	Cell cycling	USP16	Hedgehog	Kidney
1.30332e-10	0.445229	0.346	0.124	2.42209e-06	Cell cycling	LOC103111450	Hedgehog	Kidney
1.61181e-10	0.480611	0.635	0.295	2.99539e-06	Cell cycling	RAD50	Hedgehog	Kidney
1.78419e-10	0.5413	0.567	0.257	3.31573e-06	Cell cycling	IPO11	Hedgehog	Kidney
1.87772e-10	0.253747	0.26	0.078	3.48956e-06	Cell cycling	CEP76	Hedgehog	Kidney
1.93138e-10	0.417203	0.49	0.202	3.58928e-06	Cell cycling	SRBD1	Hedgehog	Kidney
3.24299e-10	0.483685	0.808	0.417	6.02677e-06	Cell cycling	CEP350	Hedgehog	Kidney
3.76882e-10	0.359455	0.288	0.096	7.00397e-06	Cell cycling	RNF126	Hedgehog	Kidney
4.21466e-10	0.574374	0.529	0.251	7.83253e-06	Cell cycling	CDK19	Hedgehog	Kidney
4.3981e-10	0.822492	0.663	0.377	8.17344e-06	Cell cycling	LOC103120911	Hedgehog	Kidney
5.48239e-10	0.337437	0.394	0.15	1.01885e-05	Cell cycling	MID1	Hedgehog	Kidney
5.77732e-10	0.406273	0.327	0.116	1.07366e-05	Cell cycling	SLC6A20	Hedgehog	Kidney
6.44733e-10	0.477679	0.394	0.153	1.19817e-05	Cell cycling	AP1S2	Hedgehog	Kidney
6.78424e-10	0.884605	0.519	0.256	1.26078e-05	Cell cycling	BMERB1	Hedgehog	Kidney
7.12075e-10	0.325465	0.337	0.12	1.32332e-05	Cell cycling	PDSS1	Hedgehog	Kidney
7.29266e-10	0.295149	0.269	0.086	1.35527e-05	Cell cycling	FABP5	Hedgehog	Kidney
8.53482e-10	0.365746	0.308	0.107	1.58611e-05	Cell cycling	CCDC88C	Hedgehog	Kidney
8.71462e-10	0.454571	0.51	0.218	1.61953e-05	Cell cycling	PSIP1	Hedgehog	Kidney
9.86573e-10	0.387348	0.558	0.247	1.83345e-05	Cell cycling	MCU	Hedgehog	Kidney
1.01398e-09	0.349684	0.298	0.102	1.88438e-05	Cell cycling	RBMX2	Hedgehog	Kidney
1.06005e-09	0.33808	0.346	0.126	1.97e-05	Cell cycling	SLC30A6	Hedgehog	Kidney
1.06191e-09	0.600547	0.471	0.214	1.97346e-05	Cell cycling	PA2G4	Hedgehog	Kidney
1.15566e-09	0.351758	0.433	0.172	2.14768e-05	Cell cycling	ZFYVE26	Hedgehog	Kidney
1.16167e-09	0.575052	0.385	0.155	2.15885e-05	Cell cycling	C3orf67	Hedgehog	Kidney
1.29693e-09	0.3055	0.337	0.121	2.41022e-05	Cell cycling	SLC35E3	Hedgehog	Kidney
1.37718e-09	0.378733	0.442	0.18	2.55935e-05	Cell cycling	CUL2	Hedgehog	Kidney
1.42857e-09	0.257613	0.327	0.115	2.65485e-05	Cell cycling	RPN2	Hedgehog	Kidney
1.46858e-09	0.484287	0.452	0.194	2.7292e-05	Cell cycling	LOC103112573	Hedgehog	Kidney
1.49813e-09	0.658576	0.356	0.146	2.78412e-05	Cell cycling	ABCC2	Hedgehog	Kidney
1.85296e-09	0.346613	0.423	0.168	3.44354e-05	Cell cycling	NIPAL3	Hedgehog	Kidney
1.86467e-09	0.516182	0.385	0.157	3.46531e-05	Cell cycling	LNPK	Hedgehog	Kidney
2.29052e-09	0.289711	0.51	0.214	4.2567e-05	Cell cycling	MLH1	Hedgehog	Kidney
2.41905e-09	0.584905	0.769	0.486	4.49556e-05	Cell cycling	PHIP	Hedgehog	Kidney
2.61164e-09	0.416542	0.269	0.093	4.85348e-05	Cell cycling	FAH	Hedgehog	Kidney
2.61659e-09	0.466528	0.404	0.169	4.86267e-05	Cell cycling	GART	Hedgehog	Kidney
2.76328e-09	0.367573	0.394	0.157	5.13528e-05	Cell cycling	HNRNPA1	Hedgehog	Kidney
3.31514e-09	0.387175	0.279	0.096	6.16085e-05	Cell cycling	TRIM37	Hedgehog	Kidney
3.83355e-09	0.556781	0.894	0.624	7.12427e-05	Cell cycling	MBNL1	Hedgehog	Kidney
3.86741e-09	0.458765	0.692	0.364	7.1872e-05	Cell cycling	ULK4	Hedgehog	Kidney
3.99342e-09	0.476389	0.462	0.202	7.42138e-05	Cell cycling	UBASH3B	Hedgehog	Kidney
4.49705e-09	0.651372	0.683	0.404	8.35732e-05	Cell cycling	WWOX	Hedgehog	Kidney
5.13659e-09	0.550435	0.721	0.395	9.54583e-05	Cell cycling	PHACTR4	Hedgehog	Kidney
5.62558e-09	0.531038	0.394	0.169	0.000104546	Cell cycling	C6	Hedgehog	Kidney
5.65785e-09	0.635566	0.452	0.209	0.000105145	Cell cycling	CACNA2D3	Hedgehog	Kidney
5.76289e-09	0.333621	0.49	0.213	0.000107098	Cell cycling	EIF2AK3	Hedgehog	Kidney
5.85261e-09	0.429154	0.462	0.201	0.000108765	Cell cycling	SF3B3	Hedgehog	Kidney
6.00218e-09	0.36241	0.317	0.119	0.000111544	Cell cycling	MIDEAS	Hedgehog	Kidney
6.60042e-09	1.14981	0.51	0.282	0.000122662	Cell cycling	LOC103116470	Hedgehog	Kidney
6.61648e-09	0.400372	0.365	0.143	0.000122961	Cell cycling	SSX2IP	Hedgehog	Kidney
7.29091e-09	0.443413	0.423	0.18	0.000135494	Cell cycling	NUP155	Hedgehog	Kidney
8.07344e-09	0.52167	0.442	0.197	0.000150037	Cell cycling	SMARCC1	Hedgehog	Kidney
8.88399e-09	0.359372	0.375	0.151	0.0001651	Cell cycling	EFCAB11	Hedgehog	Kidney
9.48121e-09	0.381576	0.365	0.146	0.000176199	Cell cycling	PTCD3	Hedgehog	Kidney
9.80074e-09	0.455036	0.548	0.261	0.000182137	Cell cycling	DYRK1A	Hedgehog	Kidney
1.00064e-08	0.509363	0.5	0.233	0.000185959	Cell cycling	DERA	Hedgehog	Kidney
1.14734e-08	0.383957	0.538	0.258	0.000213222	Cell cycling	DOCK5	Hedgehog	Kidney
1.22412e-08	0.561597	0.788	0.489	0.00022749	Cell cycling	SMCHD1	Hedgehog	Kidney
1.24338e-08	0.368871	0.308	0.115	0.00023107	Cell cycling	ANKRD52	Hedgehog	Kidney
1.25756e-08	0.324225	0.327	0.124	0.000233705	Cell cycling	IWS1	Hedgehog	Kidney
1.27318e-08	0.312216	0.394	0.161	0.000236608	Cell cycling	ZNF592	Hedgehog	Kidney
1.39425e-08	0.553581	0.856	0.638	0.000259108	Cell cycling	SRGAP2	Hedgehog	Kidney
1.42723e-08	0.636409	0.635	0.325	0.000265237	Cell cycling	CTCF	Hedgehog	Kidney
1.44266e-08	0.364496	0.269	0.096	0.000268104	Cell cycling	EXOG	Hedgehog	Kidney
1.45377e-08	0.313824	0.26	0.09	0.000270169	Cell cycling	NUP50	Hedgehog	Kidney
1.54281e-08	0.465862	0.481	0.224	0.000286716	Cell cycling	LMNA	Hedgehog	Kidney
1.76428e-08	0.503777	0.962	0.773	0.000327874	Cell cycling	HNRNPH1	Hedgehog	Kidney
1.82898e-08	0.271609	0.337	0.128	0.000339897	Cell cycling	POMT1	Hedgehog	Kidney
1.83331e-08	0.395817	0.375	0.154	0.000340703	Cell cycling	TLN1	Hedgehog	Kidney
1.99096e-08	0.31422	0.298	0.11	0.00037	Cell cycling	KCNJ3	Hedgehog	Kidney
2.06425e-08	0.32708	0.375	0.151	0.00038362	Cell cycling	SPATA5	Hedgehog	Kidney
2.09947e-08	0.604081	0.74	0.464	0.000390166	Cell cycling	ASXL1	Hedgehog	Kidney
2.15724e-08	0.37354	0.298	0.112	0.000400902	Cell cycling	VPS52	Hedgehog	Kidney
2.20185e-08	0.302544	0.279	0.1	0.000409192	Cell cycling	LAMB3	Hedgehog	Kidney
2.23793e-08	0.569406	0.327	0.132	0.000415897	Cell cycling	NWD2	Hedgehog	Kidney
2.71325e-08	0.354126	0.471	0.211	0.000504229	Cell cycling	CALM2	Hedgehog	Kidney
3.11022e-08	0.467271	0.683	0.361	0.000578003	Cell cycling	PPIG	Hedgehog	Kidney
3.16162e-08	0.67323	0.471	0.229	0.000587556	Cell cycling	RCAN2	Hedgehog	Kidney
3.2211e-08	0.407447	0.606	0.309	0.00059861	Cell cycling	MTMR12	Hedgehog	Kidney
3.60608e-08	0.35989	0.337	0.134	0.000670154	Cell cycling	TRIOBP	Hedgehog	Kidney
3.64914e-08	0.30085	0.298	0.111	0.000678156	Cell cycling	MACROH2A2	Hedgehog	Kidney
3.82953e-08	0.476761	0.837	0.581	0.000711681	Cell cycling	SFPQ	Hedgehog	Kidney
4.07808e-08	0.295419	0.288	0.107	0.00075787	Cell cycling	ATG4C	Hedgehog	Kidney
4.15681e-08	0.358085	0.279	0.104	0.000772501	Cell cycling	CEP250	Hedgehog	Kidney
4.39323e-08	0.332586	0.337	0.135	0.000816439	Cell cycling	ANO5	Hedgehog	Kidney
4.44341e-08	0.270606	0.433	0.183	0.000825764	Cell cycling	TFB1M	Hedgehog	Kidney
4.50376e-08	0.25599	0.413	0.173	0.000836979	Cell cycling	SLC15A4	Hedgehog	Kidney
4.60743e-08	0.413148	0.375	0.16	0.000856245	Cell cycling	LOC103125783	Hedgehog	Kidney
4.97502e-08	0.26369	0.288	0.107	0.000924558	Cell cycling	TRIM27	Hedgehog	Kidney
6.02205e-08	0.412057	0.327	0.133	0.00111914	Cell cycling	LOC103107058	Hedgehog	Kidney
6.08682e-08	0.330877	0.558	0.268	0.00113117	Cell cycling	MAN1A1	Hedgehog	Kidney
6.18825e-08	0.443581	0.577	0.293	0.00115002	Cell cycling	RBFOX1	Hedgehog	Kidney
6.43026e-08	0.33937	0.337	0.137	0.001195	Cell cycling	ARAP1	Hedgehog	Kidney
6.54613e-08	0.295009	0.519	0.239	0.00121653	Cell cycling	ZFAND4	Hedgehog	Kidney
7.61096e-08	0.339391	0.413	0.182	0.00141442	Cell cycling	CCZ1	Hedgehog	Kidney
8.46689e-08	0.373062	0.423	0.187	0.00157349	Cell cycling	GREB1L	Hedgehog	Kidney
8.7046e-08	0.382488	0.346	0.144	0.00161766	Cell cycling	PCNT	Hedgehog	Kidney
8.74583e-08	0.66211	0.365	0.17	0.00162532	Cell cycling	STAC	Hedgehog	Kidney
9.02016e-08	0.410461	0.279	0.106	0.00167631	Cell cycling	LOC103110316	Hedgehog	Kidney
9.54125e-08	0.388941	0.385	0.167	0.00177315	Cell cycling	SYT17	Hedgehog	Kidney
1.01479e-07	0.262955	0.337	0.135	0.00188589	Cell cycling	PCMT1	Hedgehog	Kidney
1.02402e-07	0.372771	0.423	0.191	0.00190304	Cell cycling	CENPQ	Hedgehog	Kidney
1.03366e-07	0.420163	0.548	0.282	0.00192095	Cell cycling	NONO	Hedgehog	Kidney
1.12113e-07	0.397406	0.288	0.114	0.00208351	Cell cycling	DGCR8	Hedgehog	Kidney
1.20837e-07	0.35361	0.635	0.33	0.00224564	Cell cycling	XRN2	Hedgehog	Kidney
1.23365e-07	0.25031	0.26	0.095	0.00229261	Cell cycling	KCTD9	Hedgehog	Kidney
1.25292e-07	0.496563	0.827	0.518	0.00232842	Cell cycling	TRAPPC9	Hedgehog	Kidney
1.27205e-07	0.332376	0.337	0.138	0.00236398	Cell cycling	SLC25A40	Hedgehog	Kidney
1.40933e-07	0.329185	0.375	0.16	0.0026191	Cell cycling	SH3YL1	Hedgehog	Kidney
1.46079e-07	0.558627	0.346	0.156	0.00271472	Cell cycling	DCP2	Hedgehog	Kidney
1.47026e-07	0.335893	0.356	0.149	0.00273233	Cell cycling	FXR2	Hedgehog	Kidney
1.53181e-07	0.332886	0.404	0.182	0.00284672	Cell cycling	CTNND2	Hedgehog	Kidney
1.59528e-07	0.44588	0.548	0.284	0.00296466	Cell cycling	ORC3	Hedgehog	Kidney
1.62313e-07	0.266024	0.298	0.116	0.00301643	Cell cycling	TES	Hedgehog	Kidney
1.64622e-07	0.288342	0.327	0.134	0.00305934	Cell cycling	SPATS2	Hedgehog	Kidney
1.688e-07	0.497368	0.75	0.463	0.00313697	Cell cycling	RNF169	Hedgehog	Kidney
1.82473e-07	0.263265	0.279	0.107	0.00339109	Cell cycling	THOC7	Hedgehog	Kidney
1.82835e-07	0.405121	0.654	0.355	0.0033978	Cell cycling	ADCY2	Hedgehog	Kidney
1.85585e-07	0.300448	0.288	0.113	0.00344891	Cell cycling	SF3A3	Hedgehog	Kidney
2.0431e-07	0.361811	0.423	0.192	0.00379689	Cell cycling	GTF3C2	Hedgehog	Kidney
2.13039e-07	0.3606	0.288	0.114	0.00395912	Cell cycling	NFYB	Hedgehog	Kidney
2.26798e-07	0.416697	0.404	0.183	0.00421481	Cell cycling	HELQ	Hedgehog	Kidney
2.27667e-07	0.277904	0.452	0.206	0.00423097	Cell cycling	NRDC	Hedgehog	Kidney
2.31174e-07	0.483578	0.375	0.175	0.00429614	Cell cycling	SCOC	Hedgehog	Kidney
2.33159e-07	0.29254	0.337	0.141	0.00433302	Cell cycling	DSN1	Hedgehog	Kidney
2.40988e-07	0.389923	0.577	0.294	0.00447852	Cell cycling	PARVB	Hedgehog	Kidney
2.46833e-07	0.340689	0.5	0.237	0.00458715	Cell cycling	DYNC1LI2	Hedgehog	Kidney
2.56181e-07	1.16582	0.587	0.382	0.00476086	Cell cycling	EPHA7	Hedgehog	Kidney
2.61265e-07	0.353852	0.327	0.139	0.00485535	Cell cycling	SAE1	Hedgehog	Kidney
2.86729e-07	0.52084	0.558	0.3	0.00532858	Cell cycling	SPP1	Hedgehog	Kidney
3.23763e-07	0.453609	0.587	0.317	0.00601681	Cell cycling	PDS5B	Hedgehog	Kidney
3.27154e-07	0.597219	0.933	0.796	0.00607984	Cell cycling	MIPOL1	Hedgehog	Kidney
3.31746e-07	0.282045	0.481	0.225	0.00616518	Cell cycling	SLC38A9	Hedgehog	Kidney
3.41666e-07	0.366111	0.337	0.146	0.00634952	Cell cycling	RNF167	Hedgehog	Kidney
3.49121e-07	0.392597	0.548	0.282	0.00648806	Cell cycling	KIAA1328	Hedgehog	Kidney
3.77021e-07	0.316991	0.298	0.122	0.00700656	Cell cycling	NPTN	Hedgehog	Kidney
4.17418e-07	0.370773	0.394	0.18	0.00775731	Cell cycling	DMGDH	Hedgehog	Kidney
4.19602e-07	0.290392	0.288	0.117	0.00779788	Cell cycling	HMGCS2	Hedgehog	Kidney
4.21067e-07	0.34368	0.462	0.218	0.0078251	Cell cycling	ZNF407	Hedgehog	Kidney
4.31942e-07	0.408319	0.74	0.427	0.0080272	Cell cycling	HECTD4	Hedgehog	Kidney
4.46317e-07	0.288102	0.365	0.158	0.00829436	Cell cycling	AIFM1	Hedgehog	Kidney
4.50361e-07	0.441421	0.5	0.252	0.0083695	Cell cycling	VRK2	Hedgehog	Kidney
4.56369e-07	0.295088	0.298	0.12	0.00848117	Cell cycling	GLT8D1	Hedgehog	Kidney
4.6346e-07	0.627565	0.356	0.164	0.00861294	Cell cycling	USP37	Hedgehog	Kidney
4.69117e-07	0.41434	0.5	0.253	0.00871806	Cell cycling	ATP10A	Hedgehog	Kidney
4.75883e-07	0.355193	0.337	0.146	0.0088438	Cell cycling	CAPZB	Hedgehog	Kidney
4.76894e-07	0.52677	0.481	0.252	0.0088626	Cell cycling	AASS	Hedgehog	Kidney
4.88978e-07	0.363083	0.606	0.321	0.00908717	Cell cycling	MDFIC	Hedgehog	Kidney
4.92227e-07	0.293549	0.26	0.099	0.00914755	Cell cycling	LOC107523593	Hedgehog	Kidney
4.95296e-07	0.282812	0.308	0.126	0.00920457	Cell cycling	ATP13A1	Hedgehog	Kidney
5.13194e-07	0.269348	0.298	0.12	0.00953719	Cell cycling	TAB1	Hedgehog	Kidney
5.50709e-07	0.433534	0.606	0.335	0.0102344	Cell cycling	STXBP6	Hedgehog	Kidney
5.70229e-07	0.325488	0.5	0.246	0.0105971	Cell cycling	NUP37	Hedgehog	Kidney
5.80012e-07	0.299214	0.452	0.214	0.0107789	Cell cycling	TBC1D9B	Hedgehog	Kidney
5.9021e-07	0.385696	0.452	0.218	0.0109685	Cell cycling	MAP3K3	Hedgehog	Kidney
6.06355e-07	0.836861	0.404	0.211	0.0112685	Cell cycling	NRG1	Hedgehog	Kidney
6.26731e-07	0.341915	0.308	0.127	0.0116472	Cell cycling	CCT3	Hedgehog	Kidney
6.29179e-07	0.483792	0.587	0.344	0.0116927	Cell cycling	PBX3	Hedgehog	Kidney
6.4201e-07	0.471028	0.288	0.124	0.0119311	Cell cycling	EPHA4	Hedgehog	Kidney
6.56008e-07	0.304912	0.337	0.145	0.0121913	Cell cycling	AADAT	Hedgehog	Kidney
6.87023e-07	0.405226	0.558	0.287	0.0127676	Cell cycling	POLR3B	Hedgehog	Kidney
6.91072e-07	0.308367	0.337	0.147	0.0128429	Cell cycling	GALNT15	Hedgehog	Kidney
7.18769e-07	0.381398	0.298	0.127	0.0133576	Cell cycling	CACYBP	Hedgehog	Kidney
7.22689e-07	0.329066	0.337	0.148	0.0134304	Cell cycling	GRM7	Hedgehog	Kidney
7.2309e-07	0.465031	0.538	0.287	0.0134379	Cell cycling	SUCO	Hedgehog	Kidney
7.25441e-07	0.289146	0.308	0.129	0.0134816	Cell cycling	CHCHD6	Hedgehog	Kidney
7.95063e-07	0.433713	0.894	0.668	0.0147755	Cell cycling	PAX8	Hedgehog	Kidney
8.17123e-07	0.480069	0.385	0.182	0.0151854	Cell cycling	LOC103112038	Hedgehog	Kidney
8.21728e-07	0.279629	0.279	0.113	0.015271	Cell cycling	TRAP1	Hedgehog	Kidney
8.24536e-07	0.32355	0.26	0.103	0.0153232	Cell cycling	C2CD3	Hedgehog	Kidney
8.50202e-07	0.326862	0.269	0.109	0.0158002	Cell cycling	WDR6	Hedgehog	Kidney
8.5769e-07	0.251939	0.308	0.128	0.0159393	Cell cycling	CCDC47	Hedgehog	Kidney
8.99183e-07	0.289789	0.442	0.209	0.0167104	Cell cycling	HTT	Hedgehog	Kidney
9.02773e-07	0.386297	0.538	0.291	0.0167771	Cell cycling	CHIC1	Hedgehog	Kidney
9.29946e-07	0.267062	0.663	0.358	0.0172821	Cell cycling	TXNRD1	Hedgehog	Kidney
9.67003e-07	0.283316	0.712	0.383	0.0179708	Cell cycling	ERGIC1	Hedgehog	Kidney
1.0278e-06	0.351495	0.413	0.197	0.0191006	Cell cycling	PRDM5	Hedgehog	Kidney
1.09324e-06	0.455075	0.404	0.195	0.0203169	Cell cycling	NUP214	Hedgehog	Kidney
1.09386e-06	0.306792	0.663	0.35	0.0203283	Cell cycling	NAA15	Hedgehog	Kidney
1.10168e-06	0.252917	0.394	0.179	0.0204737	Cell cycling	RAB43	Hedgehog	Kidney
1.14998e-06	0.36145	0.663	0.369	0.0213713	Cell cycling	PUM2	Hedgehog	Kidney
1.18553e-06	1.547	0.74	0.59	0.0220319	Cell cycling	DCC	Hedgehog	Kidney
1.28282e-06	0.270736	0.538	0.271	0.0238399	Cell cycling	GABPB1	Hedgehog	Kidney
1.35198e-06	0.402777	0.692	0.4	0.0251252	Cell cycling	REV1	Hedgehog	Kidney
1.37981e-06	0.294821	0.298	0.127	0.0256424	Cell cycling	EHHADH	Hedgehog	Kidney
1.38202e-06	0.447724	0.298	0.132	0.0256835	Cell cycling	SLC1A1	Hedgehog	Kidney
1.42857e-06	0.400691	0.606	0.326	0.0265485	Cell cycling	MARK1	Hedgehog	Kidney
1.44074e-06	1.02651	0.644	0.473	0.0267747	Cell cycling	LRRTM3	Hedgehog	Kidney
1.4607e-06	0.268771	0.375	0.168	0.0271457	Cell cycling	PHF6	Hedgehog	Kidney
1.46567e-06	0.312902	0.346	0.156	0.027238	Cell cycling	CCDC85C	Hedgehog	Kidney
1.47505e-06	0.272287	0.394	0.182	0.0274124	Cell cycling	NPAT	Hedgehog	Kidney
1.61328e-06	0.30596	0.337	0.149	0.0299812	Cell cycling	RPA1	Hedgehog	Kidney
1.61684e-06	0.310842	0.308	0.132	0.0300474	Cell cycling	UNK	Hedgehog	Kidney
1.68378e-06	0.298057	0.327	0.143	0.0312914	Cell cycling	ZCCHC8	Hedgehog	Kidney
1.69398e-06	0.33635	0.433	0.211	0.0314809	Cell cycling	ACBD5	Hedgehog	Kidney
1.71012e-06	0.318534	0.327	0.144	0.0317809	Cell cycling	CCDC191	Hedgehog	Kidney
1.83738e-06	0.345858	0.365	0.166	0.0341459	Cell cycling	TTC39C	Hedgehog	Kidney
1.85983e-06	0.460953	0.962	0.816	0.0345632	Cell cycling	RAD51B	Hedgehog	Kidney
1.86357e-06	0.303934	0.49	0.243	0.0346325	Cell cycling	DAZAP1	Hedgehog	Kidney
1.89671e-06	0.309162	0.433	0.208	0.0352485	Cell cycling	MAP3K15	Hedgehog	Kidney
1.98404e-06	0.331869	0.596	0.314	0.0368714	Cell cycling	HSD17B4	Hedgehog	Kidney
2.00665e-06	0.402142	0.683	0.404	0.0372915	Cell cycling	OSBPL8	Hedgehog	Kidney
2.0751e-06	0.25024	0.365	0.166	0.0385636	Cell cycling	AGK	Hedgehog	Kidney
2.1612e-06	0.478066	0.433	0.221	0.0401638	Cell cycling	SMG7	Hedgehog	Kidney
2.28939e-06	0.378969	0.5	0.253	0.042546	Cell cycling	GSR	Hedgehog	Kidney
2.41908e-06	0.367919	0.288	0.125	0.0449563	Cell cycling	NEMP2	Hedgehog	Kidney
2.57659e-06	0.283199	0.308	0.135	0.0478834	Cell cycling	SLF1	Hedgehog	Kidney
2.60674e-06	0.2981	0.673	0.362	0.0484436	Cell cycling	NUP88	Hedgehog	Kidney
2.63222e-06	0.438979	0.529	0.288	0.0489172	Cell cycling	ATP11C	Hedgehog	Kidney
0	4.46857	0.939	0.072	0	Collecting duct intercalated cells	SLC4A9	Hedgehog	Kidney
0	4.09933	0.974	0.117	0	Collecting duct intercalated cells	ATP6V1C2	Hedgehog	Kidney
0	3.4717	0.924	0.333	0	Collecting duct intercalated cells	CHST9	Hedgehog	Kidney
0	3.33471	0.912	0.085	0	Collecting duct intercalated cells	ATP6V1G3	Hedgehog	Kidney
0	3.23791	0.973	0.404	0	Collecting duct intercalated cells	PDE1C	Hedgehog	Kidney
0	3.19703	0.862	0.265	0	Collecting duct intercalated cells	ADGRF1	Hedgehog	Kidney
0	2.78351	0.77	0.047	0	Collecting duct intercalated cells	ATP6V0D2	Hedgehog	Kidney
0	2.55273	0.628	0.028	0	Collecting duct intercalated cells	OXGR1	Hedgehog	Kidney
0	2.46628	0.839	0.188	0	Collecting duct intercalated cells	NTN1	Hedgehog	Kidney
0	2.45685	0.758	0.188	0	Collecting duct intercalated cells	ENPP2	Hedgehog	Kidney
0	2.44264	0.674	0.047	0	Collecting duct intercalated cells	HEPACAM2	Hedgehog	Kidney
0	2.41972	0.605	0.085	0	Collecting duct intercalated cells	SLC26A7	Hedgehog	Kidney
0	2.19472	0.666	0.106	0	Collecting duct intercalated cells	IRAK3	Hedgehog	Kidney
0	2.18106	0.972	0.461	0	Collecting duct intercalated cells	ATP6V0A4	Hedgehog	Kidney
0	2.15965	0.847	0.29	0	Collecting duct intercalated cells	ATP6V1A	Hedgehog	Kidney
0	2.13538	0.765	0.177	0	Collecting duct intercalated cells	PDK3	Hedgehog	Kidney
0	2.12605	0.957	0.631	0	Collecting duct intercalated cells	ATP8A1	Hedgehog	Kidney
0	2.06345	0.776	0.243	0	Collecting duct intercalated cells	SKAP1	Hedgehog	Kidney
0	1.99148	0.699	0.136	0	Collecting duct intercalated cells	PEBP4	Hedgehog	Kidney
0	1.91077	0.951	0.512	0	Collecting duct intercalated cells	ABCC4	Hedgehog	Kidney
0	1.87796	0.997	0.88	0	Collecting duct intercalated cells	NEDD4L	Hedgehog	Kidney
0	1.85561	0.755	0.197	0	Collecting duct intercalated cells	CAMKK2	Hedgehog	Kidney
0	1.74166	0.981	0.828	0	Collecting duct intercalated cells	FOXP1	Hedgehog	Kidney
0	1.73343	0.341	0.026	0	Collecting duct intercalated cells	STAP1	Hedgehog	Kidney
0	1.29983	0.384	0.017	0	Collecting duct intercalated cells	PLET1	Hedgehog	Kidney
0	1.17584	0.301	0.008	0	Collecting duct intercalated cells	DMRT2	Hedgehog	Kidney
0	1.05584	0.314	0.023	0	Collecting duct intercalated cells	RHBG	Hedgehog	Kidney
0	1.01258	0.284	0.016	0	Collecting duct intercalated cells	AGT	Hedgehog	Kidney
1.64495e-287	1.57503	0.742	0.211	3.05698e-283	Collecting duct intercalated cells	ITPR1	Hedgehog	Kidney
3.37883e-286	1.58843	0.509	0.096	6.27921e-282	Collecting duct intercalated cells	SCTR	Hedgehog	Kidney
1.179e-282	2.22646	0.916	0.479	2.19106e-278	Collecting duct intercalated cells	KCNMA1	Hedgehog	Kidney
8.72128e-282	1.88048	0.774	0.266	1.62076e-277	Collecting duct intercalated cells	GPAT3	Hedgehog	Kidney
3.78008e-277	1.72674	0.458	0.081	7.0249e-273	Collecting duct intercalated cells	ANO4	Hedgehog	Kidney
3.40702e-269	2.09069	0.972	0.766	6.33161e-265	Collecting duct intercalated cells	NCKAP5	Hedgehog	Kidney
3.34863e-263	1.99284	0.657	0.185	6.2231e-259	Collecting duct intercalated cells	KIT	Hedgehog	Kidney
3.63315e-262	1.51123	0.588	0.138	6.75184e-258	Collecting duct intercalated cells	SPTLC3	Hedgehog	Kidney
1.55799e-261	1.80507	0.891	0.474	2.89536e-257	Collecting duct intercalated cells	ATP6V1H	Hedgehog	Kidney
3.48665e-261	1.44702	0.618	0.15	6.47959e-257	Collecting duct intercalated cells	SYT17	Hedgehog	Kidney
2.35916e-255	1.56158	0.818	0.302	4.38426e-251	Collecting duct intercalated cells	TMEM213	Hedgehog	Kidney
1.32962e-252	0.850344	0.262	0.027	2.47097e-248	Collecting duct intercalated cells	AHNAK2	Hedgehog	Kidney
6.92911e-227	0.853576	0.276	0.033	1.28771e-222	Collecting duct intercalated cells	NEURL1	Hedgehog	Kidney
1.13482e-226	0.834072	1	0.999	2.10894e-222	Collecting duct intercalated cells	ZBTB20	Hedgehog	Kidney
1.55141e-226	1.04457	0.303	0.041	2.88314e-222	Collecting duct intercalated cells	SULT1C2	Hedgehog	Kidney
3.18373e-225	1.58492	0.799	0.307	5.91664e-221	Collecting duct intercalated cells	LOC103110602	Hedgehog	Kidney
2.30306e-219	1.32379	0.958	0.703	4.28e-215	Collecting duct intercalated cells	ITPR2	Hedgehog	Kidney
2.95834e-219	1.33992	0.528	0.127	5.49778e-215	Collecting duct intercalated cells	FAM13C	Hedgehog	Kidney
4.22799e-205	1.70283	0.539	0.148	7.8573e-201	Collecting duct intercalated cells	CA12	Hedgehog	Kidney
4.64631e-205	1.21737	0.408	0.082	8.63471e-201	Collecting duct intercalated cells	PXDC1	Hedgehog	Kidney
1.43295e-195	1.302	0.524	0.138	2.663e-191	Collecting duct intercalated cells	SGK2	Hedgehog	Kidney
6.3876e-188	1.22986	0.719	0.26	1.18707e-183	Collecting duct intercalated cells	ATP6V1B1	Hedgehog	Kidney
7.16137e-188	1.34512	0.955	0.695	1.33087e-183	Collecting duct intercalated cells	CCSER1	Hedgehog	Kidney
2.34825e-180	1.32966	0.612	0.201	4.36399e-176	Collecting duct intercalated cells	PIP5K1B	Hedgehog	Kidney
1.06125e-176	2.31211	0.414	0.1	1.97223e-172	Collecting duct intercalated cells	COL24A1	Hedgehog	Kidney
8.76856e-173	1.35595	0.554	0.169	1.62955e-168	Collecting duct intercalated cells	PRKAR1A	Hedgehog	Kidney
3.7072e-170	0.921314	0.273	0.043	6.88946e-166	Collecting duct intercalated cells	MREG	Hedgehog	Kidney
4.07185e-170	1.70458	0.607	0.22	7.56713e-166	Collecting duct intercalated cells	ADGRV1	Hedgehog	Kidney
7.45674e-170	1.29182	0.664	0.246	1.38576e-165	Collecting duct intercalated cells	TFCP2L1	Hedgehog	Kidney
8.30688e-169	0.990338	0.351	0.071	1.54375e-164	Collecting duct intercalated cells	SLC12A8	Hedgehog	Kidney
2.05797e-165	1.26022	0.674	0.247	3.82453e-161	Collecting duct intercalated cells	SLC16A7	Hedgehog	Kidney
4.13084e-164	1.31043	0.705	0.288	7.67676e-160	Collecting duct intercalated cells	STIM1	Hedgehog	Kidney
2.55253e-161	1.31553	0.52	0.155	4.74363e-157	Collecting duct intercalated cells	ARHGAP28	Hedgehog	Kidney
3.72276e-157	0.958658	0.353	0.075	6.91838e-153	Collecting duct intercalated cells	FAM118B	Hedgehog	Kidney
2.16326e-150	1.15563	0.991	0.915	4.02019e-146	Collecting duct intercalated cells	TRABD2B	Hedgehog	Kidney
7.44075e-150	2.03061	0.795	0.456	1.38279e-145	Collecting duct intercalated cells	ADGRF5	Hedgehog	Kidney
3.13885e-149	1.14922	0.88	0.504	5.83323e-145	Collecting duct intercalated cells	LNX1	Hedgehog	Kidney
5.22411e-147	1.24385	0.645	0.259	9.70849e-143	Collecting duct intercalated cells	NDFIP2	Hedgehog	Kidney
1.86616e-140	1.14628	0.597	0.21	3.46807e-136	Collecting duct intercalated cells	RAP1GAP	Hedgehog	Kidney
2.69795e-138	1.1317	0.857	0.467	5.01387e-134	Collecting duct intercalated cells	TMEM72	Hedgehog	Kidney
1.4389e-135	0.789621	0.993	0.917	2.67404e-131	Collecting duct intercalated cells	MSI2	Hedgehog	Kidney
1.58989e-134	1.09971	0.672	0.284	2.95466e-130	Collecting duct intercalated cells	TRAF3IP2	Hedgehog	Kidney
2.50508e-130	1.06637	0.414	0.116	4.65545e-126	Collecting duct intercalated cells	CRACR2A	Hedgehog	Kidney
9.32984e-125	0.824494	0.993	0.947	1.73386e-120	Collecting duct intercalated cells	LRMDA	Hedgehog	Kidney
7.14224e-123	1.181	0.835	0.5	1.32731e-118	Collecting duct intercalated cells	FRY	Hedgehog	Kidney
7.66913e-121	1.06641	0.751	0.379	1.42523e-116	Collecting duct intercalated cells	ABR	Hedgehog	Kidney
2.03411e-120	1.0536	0.274	0.059	3.78019e-116	Collecting duct intercalated cells	LOC103114973	Hedgehog	Kidney
2.87815e-120	1.1259	0.555	0.22	5.34875e-116	Collecting duct intercalated cells	SEC23A	Hedgehog	Kidney
3.25301e-120	0.924851	0.97	0.831	6.04538e-116	Collecting duct intercalated cells	CTDSPL	Hedgehog	Kidney
1.76119e-119	1.04224	0.897	0.652	3.273e-115	Collecting duct intercalated cells	PTPRJ	Hedgehog	Kidney
2.01907e-117	1.07556	0.893	0.582	3.75224e-113	Collecting duct intercalated cells	OXR1	Hedgehog	Kidney
2.89194e-116	1.01845	0.891	0.614	5.37438e-112	Collecting duct intercalated cells	NAALADL2	Hedgehog	Kidney
6.82886e-112	0.883713	0.811	0.457	1.26907e-107	Collecting duct intercalated cells	GRB10	Hedgehog	Kidney
8.1954e-111	1.01756	0.63	0.272	1.52303e-106	Collecting duct intercalated cells	APLP2	Hedgehog	Kidney
2.40888e-108	1.51513	0.547	0.236	4.47667e-104	Collecting duct intercalated cells	FAM189A1	Hedgehog	Kidney
2.88363e-104	0.996158	0.946	0.804	5.35893e-100	Collecting duct intercalated cells	PDE7B	Hedgehog	Kidney
4.86621e-104	0.781429	0.966	0.817	9.04337e-100	Collecting duct intercalated cells	RALGAPA2	Hedgehog	Kidney
1.31271e-102	1.04699	0.77	0.441	2.43955e-98	Collecting duct intercalated cells	AFAP1L2	Hedgehog	Kidney
9.73375e-101	0.918048	0.62	0.269	1.80892e-96	Collecting duct intercalated cells	ATP6V0C	Hedgehog	Kidney
2.38039e-100	0.983065	0.572	0.243	4.42372e-96	Collecting duct intercalated cells	RETREG1	Hedgehog	Kidney
7.86492e-98	0.963687	0.668	0.337	1.46162e-93	Collecting duct intercalated cells	WWP2	Hedgehog	Kidney
4.86766e-97	0.803501	0.389	0.121	9.04607e-93	Collecting duct intercalated cells	INPP5J	Hedgehog	Kidney
8.92523e-97	0.891021	0.654	0.312	1.65867e-92	Collecting duct intercalated cells	SORL1	Hedgehog	Kidney
3.21766e-96	1.01316	0.684	0.345	5.9797e-92	Collecting duct intercalated cells	HDAC9	Hedgehog	Kidney
7.5491e-96	0.928237	0.658	0.304	1.40293e-91	Collecting duct intercalated cells	SH2D4A	Hedgehog	Kidney
1.2851e-95	0.782464	0.372	0.114	2.38824e-91	Collecting duct intercalated cells	SPTBN2	Hedgehog	Kidney
2.78907e-95	1.12111	0.63	0.31	5.18321e-91	Collecting duct intercalated cells	MDFIC	Hedgehog	Kidney
3.63635e-94	0.633531	0.984	0.958	6.75779e-90	Collecting duct intercalated cells	MAGI1	Hedgehog	Kidney
1.43051e-93	0.797172	0.411	0.135	2.65847e-89	Collecting duct intercalated cells	CLCNKA	Hedgehog	Kidney
1.64336e-93	0.814202	0.908	0.673	3.05402e-89	Collecting duct intercalated cells	MYO6	Hedgehog	Kidney
1.37078e-91	0.774232	0.936	0.68	2.54745e-87	Collecting duct intercalated cells	LOC103111614	Hedgehog	Kidney
4.34511e-90	0.894763	0.496	0.194	8.07495e-86	Collecting duct intercalated cells	C11orf80	Hedgehog	Kidney
4.44476e-90	0.569605	1	0.99	8.26014e-86	Collecting duct intercalated cells	MECOM	Hedgehog	Kidney
5.57765e-90	0.896505	0.473	0.182	1.03655e-85	Collecting duct intercalated cells	CDKL5	Hedgehog	Kidney
1.26437e-88	0.960685	0.539	0.237	2.34971e-84	Collecting duct intercalated cells	HLCS	Hedgehog	Kidney
1.65855e-86	0.935782	0.474	0.191	3.08225e-82	Collecting duct intercalated cells	ALCAM	Hedgehog	Kidney
2.08842e-85	1.39778	0.516	0.232	3.88112e-81	Collecting duct intercalated cells	TAFA2	Hedgehog	Kidney
1.03069e-84	0.977399	0.791	0.509	1.91543e-80	Collecting duct intercalated cells	CELF2	Hedgehog	Kidney
2.95819e-84	1.066	0.664	0.357	5.4975e-80	Collecting duct intercalated cells	ZFPM2	Hedgehog	Kidney
3.39417e-84	0.837767	0.501	0.203	6.30773e-80	Collecting duct intercalated cells	PLEKHG7	Hedgehog	Kidney
2.75938e-83	0.778438	0.868	0.625	5.12804e-79	Collecting duct intercalated cells	CAMK2D	Hedgehog	Kidney
2.06327e-81	0.887985	0.581	0.277	3.83437e-77	Collecting duct intercalated cells	GMPR	Hedgehog	Kidney
3.6787e-81	0.767845	0.292	0.086	6.8365e-77	Collecting duct intercalated cells	SLC12A4	Hedgehog	Kidney
4.83727e-80	0.64189	0.951	0.811	8.98959e-76	Collecting duct intercalated cells	NR3C2	Hedgehog	Kidney
1.01597e-78	1.14554	0.655	0.37	1.88808e-74	Collecting duct intercalated cells	UNC13C	Hedgehog	Kidney
7.07775e-78	0.721157	0.299	0.089	1.31533e-73	Collecting duct intercalated cells	BSND	Hedgehog	Kidney
1.08354e-75	0.842918	0.376	0.136	2.01366e-71	Collecting duct intercalated cells	USH2A	Hedgehog	Kidney
3.76651e-75	0.731218	0.523	0.224	6.99968e-71	Collecting duct intercalated cells	B4GALNT3	Hedgehog	Kidney
5.78687e-75	0.599076	0.253	0.068	1.07543e-70	Collecting duct intercalated cells	TRIM16	Hedgehog	Kidney
1.26658e-74	0.776599	0.609	0.287	2.35382e-70	Collecting duct intercalated cells	KCNQ1	Hedgehog	Kidney
1.28145e-74	0.807622	0.541	0.25	2.38145e-70	Collecting duct intercalated cells	CDH23	Hedgehog	Kidney
3.29898e-74	0.789197	0.484	0.205	6.13082e-70	Collecting duct intercalated cells	ATP6AP2	Hedgehog	Kidney
8.69628e-73	0.964949	0.482	0.223	1.61612e-68	Collecting duct intercalated cells	TMEM163	Hedgehog	Kidney
1.99904e-72	0.857191	0.601	0.311	3.71502e-68	Collecting duct intercalated cells	MGAT4A	Hedgehog	Kidney
2.87812e-72	0.811401	0.792	0.527	5.3487e-68	Collecting duct intercalated cells	SUSD1	Hedgehog	Kidney
1.01305e-71	0.838293	0.759	0.482	1.88265e-67	Collecting duct intercalated cells	NFE2L2	Hedgehog	Kidney
1.21938e-71	0.734814	0.843	0.607	2.2661e-67	Collecting duct intercalated cells	HECTD1	Hedgehog	Kidney
1.1262e-70	0.80871	0.678	0.384	2.09294e-66	Collecting duct intercalated cells	TTC3	Hedgehog	Kidney
2.22028e-70	0.821736	0.358	0.131	4.12617e-66	Collecting duct intercalated cells	LOC103115261	Hedgehog	Kidney
5.92858e-70	0.769381	0.582	0.284	1.10177e-65	Collecting duct intercalated cells	PARVB	Hedgehog	Kidney
6.98715e-70	0.665165	0.347	0.122	1.29849e-65	Collecting duct intercalated cells	ANXA3	Hedgehog	Kidney
5.07558e-69	0.782586	0.807	0.567	9.43246e-65	Collecting duct intercalated cells	YAF2	Hedgehog	Kidney
1.94218e-68	0.801456	0.803	0.542	3.60934e-64	Collecting duct intercalated cells	WDR72	Hedgehog	Kidney
2.84642e-68	0.691586	0.922	0.71	5.28978e-64	Collecting duct intercalated cells	TMEM117	Hedgehog	Kidney
1.07168e-67	0.959723	0.542	0.274	1.99161e-63	Collecting duct intercalated cells	SERGEF	Hedgehog	Kidney
1.71938e-67	0.793824	0.759	0.514	3.1953e-63	Collecting duct intercalated cells	IRF2	Hedgehog	Kidney
1.79415e-67	0.812016	0.482	0.217	3.33425e-63	Collecting duct intercalated cells	PDE4DIP	Hedgehog	Kidney
5.77978e-66	0.684065	0.351	0.129	1.07411e-61	Collecting duct intercalated cells	SLC35C2	Hedgehog	Kidney
8.87877e-66	0.752365	0.696	0.407	1.65003e-61	Collecting duct intercalated cells	ITGB5	Hedgehog	Kidney
1.47126e-65	0.818028	0.364	0.14	2.73419e-61	Collecting duct intercalated cells	BCAS4	Hedgehog	Kidney
6.27417e-65	0.715968	0.445	0.191	1.16599e-60	Collecting duct intercalated cells	RYR1	Hedgehog	Kidney
8.26916e-65	0.609311	0.916	0.728	1.53674e-60	Collecting duct intercalated cells	ABLIM1	Hedgehog	Kidney
1.35752e-64	0.829226	0.747	0.476	2.52282e-60	Collecting duct intercalated cells	CCBE1	Hedgehog	Kidney
9.40039e-64	0.65207	0.428	0.176	1.74697e-59	Collecting duct intercalated cells	SLC9A2	Hedgehog	Kidney
1.83974e-63	0.746846	0.722	0.448	3.41897e-59	Collecting duct intercalated cells	SHROOM3	Hedgehog	Kidney
3.38544e-62	0.782439	0.686	0.413	6.2915e-58	Collecting duct intercalated cells	DSCAML1	Hedgehog	Kidney
8.29483e-62	0.761649	0.658	0.387	1.54151e-57	Collecting duct intercalated cells	NR6A1	Hedgehog	Kidney
8.82279e-62	0.63453	0.339	0.126	1.63963e-57	Collecting duct intercalated cells	ATP6V0B	Hedgehog	Kidney
3.24987e-61	0.709016	0.472	0.216	6.03956e-57	Collecting duct intercalated cells	CDS1	Hedgehog	Kidney
4.73235e-61	0.701619	0.786	0.549	8.79459e-57	Collecting duct intercalated cells	NFYC	Hedgehog	Kidney
5.68727e-61	0.664788	0.33	0.123	1.05692e-56	Collecting duct intercalated cells	PLCG2	Hedgehog	Kidney
8.57295e-61	0.387115	0.964	0.817	1.5932e-56	Collecting duct intercalated cells	LDB2	Hedgehog	Kidney
1.82302e-60	0.726654	0.364	0.142	3.38791e-56	Collecting duct intercalated cells	FAM83B	Hedgehog	Kidney
1.06626e-59	0.617187	0.893	0.649	1.98153e-55	Collecting duct intercalated cells	NDRG1	Hedgehog	Kidney
2.53962e-59	0.775478	0.6	0.326	4.71963e-55	Collecting duct intercalated cells	BTBD11	Hedgehog	Kidney
8.41211e-59	0.62694	0.378	0.151	1.56331e-54	Collecting duct intercalated cells	LOC103128994	Hedgehog	Kidney
1.14237e-58	0.727407	0.805	0.574	2.12298e-54	Collecting duct intercalated cells	CLASP1	Hedgehog	Kidney
2.18702e-58	0.826895	0.807	0.617	4.06436e-54	Collecting duct intercalated cells	FOXN3	Hedgehog	Kidney
9.01752e-58	0.546525	0.93	0.816	1.67582e-53	Collecting duct intercalated cells	LRBA	Hedgehog	Kidney
9.25156e-58	0.680634	0.473	0.225	1.71931e-53	Collecting duct intercalated cells	GAPVD1	Hedgehog	Kidney
2.47073e-57	0.513102	0.27	0.09	4.5916e-53	Collecting duct intercalated cells	HIP1R	Hedgehog	Kidney
2.01945e-56	0.638653	0.253	0.086	3.75295e-52	Collecting duct intercalated cells	C3orf52	Hedgehog	Kidney
2.7142e-56	0.727929	0.277	0.098	5.04407e-52	Collecting duct intercalated cells	ADAMTS18	Hedgehog	Kidney
2.38989e-55	0.718962	0.697	0.446	4.44137e-51	Collecting duct intercalated cells	PCNX1	Hedgehog	Kidney
1.24461e-54	0.684423	0.712	0.452	2.31297e-50	Collecting duct intercalated cells	EPB41L4A	Hedgehog	Kidney
1.27445e-53	0.696669	0.511	0.262	2.36845e-49	Collecting duct intercalated cells	FAM91A1	Hedgehog	Kidney
2.45417e-53	0.766264	0.758	0.543	4.56082e-49	Collecting duct intercalated cells	FNIP2	Hedgehog	Kidney
5.69478e-53	0.704403	0.735	0.499	1.05832e-48	Collecting duct intercalated cells	ZMIZ1	Hedgehog	Kidney
1.10815e-52	0.59575	0.35	0.142	2.05938e-48	Collecting duct intercalated cells	RPA1	Hedgehog	Kidney
1.26194e-52	0.803037	0.465	0.227	2.3452e-48	Collecting duct intercalated cells	ABTB2	Hedgehog	Kidney
2.39295e-52	0.736035	0.5	0.259	4.44705e-48	Collecting duct intercalated cells	PTPN3	Hedgehog	Kidney
3.85036e-52	0.602204	0.732	0.476	7.15551e-48	Collecting duct intercalated cells	INPP4B	Hedgehog	Kidney
5.26698e-52	0.622398	0.47	0.223	9.78816e-48	Collecting duct intercalated cells	MAL2	Hedgehog	Kidney
5.72825e-52	1.03165	0.435	0.222	1.06454e-47	Collecting duct intercalated cells	RCAN2	Hedgehog	Kidney
7.3159e-52	0.500572	0.259	0.089	1.35959e-47	Collecting duct intercalated cells	SMURF1	Hedgehog	Kidney
1.646e-50	0.637844	0.411	0.185	3.05892e-46	Collecting duct intercalated cells	GK5	Hedgehog	Kidney
1.74856e-50	0.540989	0.265	0.094	3.24952e-46	Collecting duct intercalated cells	AMPD3	Hedgehog	Kidney
3.49585e-50	0.65006	0.569	0.309	6.4967e-46	Collecting duct intercalated cells	CACNA1D	Hedgehog	Kidney
1.01853e-49	0.636369	0.438	0.21	1.89283e-45	Collecting duct intercalated cells	NCBP3	Hedgehog	Kidney
1.36607e-49	0.635014	0.432	0.206	2.5387e-45	Collecting duct intercalated cells	ATP6V0E1	Hedgehog	Kidney
2.61406e-49	0.653027	0.564	0.307	4.85797e-45	Collecting duct intercalated cells	MAP1LC3A	Hedgehog	Kidney
4.94098e-49	0.617636	0.769	0.529	9.18233e-45	Collecting duct intercalated cells	STRBP	Hedgehog	Kidney
8.05128e-49	0.610581	0.346	0.148	1.49625e-44	Collecting duct intercalated cells	PIEZO1	Hedgehog	Kidney
2.54824e-48	0.535926	0.274	0.102	4.73566e-44	Collecting duct intercalated cells	TMEM116	Hedgehog	Kidney
4.71213e-48	0.602737	0.522	0.274	8.75703e-44	Collecting duct intercalated cells	IQGAP1	Hedgehog	Kidney
1.95904e-47	0.588768	0.288	0.112	3.64067e-43	Collecting duct intercalated cells	MAPT	Hedgehog	Kidney
2.7035e-47	0.710651	0.539	0.296	5.02419e-43	Collecting duct intercalated cells	EDARADD	Hedgehog	Kidney
7.68648e-47	0.69208	0.508	0.272	1.42845e-42	Collecting duct intercalated cells	TNFRSF21	Hedgehog	Kidney
7.81453e-47	0.554614	0.309	0.126	1.45225e-42	Collecting duct intercalated cells	ATP6V1E1	Hedgehog	Kidney
1.10401e-46	0.55323	0.473	0.233	2.0517e-42	Collecting duct intercalated cells	SPINT1	Hedgehog	Kidney
1.97833e-46	0.582288	0.365	0.162	3.67653e-42	Collecting duct intercalated cells	NIPAL3	Hedgehog	Kidney
6.2583e-46	0.645839	0.407	0.197	1.16304e-41	Collecting duct intercalated cells	RAB11FIP4	Hedgehog	Kidney
1.15277e-45	0.652339	0.504	0.272	2.14231e-41	Collecting duct intercalated cells	KIAA1109	Hedgehog	Kidney
1.67779e-45	0.536402	0.447	0.213	3.118e-41	Collecting duct intercalated cells	SGPP2	Hedgehog	Kidney
3.63488e-45	0.601231	0.468	0.235	6.75505e-41	Collecting duct intercalated cells	CYFIP2	Hedgehog	Kidney
9.53938e-45	0.610635	0.678	0.439	1.7728e-40	Collecting duct intercalated cells	PSAP	Hedgehog	Kidney
1.52471e-44	0.629083	0.614	0.379	2.83351e-40	Collecting duct intercalated cells	NEK7	Hedgehog	Kidney
1.78276e-44	0.664114	0.546	0.31	3.31307e-40	Collecting duct intercalated cells	RAP1GAP2	Hedgehog	Kidney
1.80092e-44	0.51001	0.284	0.111	3.34683e-40	Collecting duct intercalated cells	FAM3C	Hedgehog	Kidney
5.26576e-44	0.602272	0.661	0.412	9.78589e-40	Collecting duct intercalated cells	CNKSR3	Hedgehog	Kidney
2.45635e-43	0.550867	0.324	0.14	4.56489e-39	Collecting duct intercalated cells	LOC103114136	Hedgehog	Kidney
2.92806e-43	0.810513	0.449	0.248	5.4415e-39	Collecting duct intercalated cells	SLC18B1	Hedgehog	Kidney
3.68223e-43	0.587809	0.8	0.601	6.84306e-39	Collecting duct intercalated cells	ANKS1B	Hedgehog	Kidney
3.98024e-43	0.61669	0.368	0.17	7.39687e-39	Collecting duct intercalated cells	PTCHD1	Hedgehog	Kidney
5.91683e-42	0.575868	0.699	0.466	1.09958e-37	Collecting duct intercalated cells	RALGPS1	Hedgehog	Kidney
1.36206e-41	0.484601	0.599	0.344	2.53125e-37	Collecting duct intercalated cells	KLHL3	Hedgehog	Kidney
4.73927e-41	0.40911	0.966	0.87	8.80747e-37	Collecting duct intercalated cells	ARHGAP6	Hedgehog	Kidney
1.01973e-40	0.589593	0.558	0.332	1.89506e-36	Collecting duct intercalated cells	DEPTOR	Hedgehog	Kidney
2.06984e-39	0.541744	0.711	0.486	3.8466e-35	Collecting duct intercalated cells	MAP4K4	Hedgehog	Kidney
2.44939e-39	0.570611	0.691	0.476	4.55195e-35	Collecting duct intercalated cells	ANKS1A	Hedgehog	Kidney
1.24837e-38	0.668218	0.495	0.28	2.31996e-34	Collecting duct intercalated cells	CTSD	Hedgehog	Kidney
3.45953e-38	0.543212	0.688	0.463	6.42919e-34	Collecting duct intercalated cells	ZFAND5	Hedgehog	Kidney
3.98346e-38	0.668991	0.562	0.35	7.40285e-34	Collecting duct intercalated cells	FGD6	Hedgehog	Kidney
8.86702e-38	0.553216	0.649	0.428	1.64785e-33	Collecting duct intercalated cells	STT3B	Hedgehog	Kidney
2.28266e-37	0.483378	0.901	0.748	4.24209e-33	Collecting duct intercalated cells	SOX5	Hedgehog	Kidney
3.26797e-37	0.564158	0.697	0.476	6.0732e-33	Collecting duct intercalated cells	GPR39	Hedgehog	Kidney
8.4928e-37	0.625051	0.509	0.299	1.5783e-32	Collecting duct intercalated cells	AVEN	Hedgehog	Kidney
1.60543e-36	0.551382	0.384	0.196	2.98352e-32	Collecting duct intercalated cells	NR1H4	Hedgehog	Kidney
1.85903e-36	0.51363	0.37	0.18	3.45482e-32	Collecting duct intercalated cells	VOPP1	Hedgehog	Kidney
2.18912e-36	0.516933	0.597	0.369	4.06825e-32	Collecting duct intercalated cells	SNTB1	Hedgehog	Kidney
5.70532e-36	0.500628	0.8	0.625	1.06028e-31	Collecting duct intercalated cells	MITF	Hedgehog	Kidney
6.03575e-36	0.368621	0.512	0.281	1.12168e-31	Collecting duct intercalated cells	EYA2	Hedgehog	Kidney
9.38906e-36	0.611102	0.431	0.235	1.74486e-31	Collecting duct intercalated cells	SAMD12	Hedgehog	Kidney
1.37633e-35	0.450128	0.327	0.151	2.55777e-31	Collecting duct intercalated cells	ME2	Hedgehog	Kidney
2.42862e-35	1.03746	0.476	0.285	4.51335e-31	Collecting duct intercalated cells	PTPRT	Hedgehog	Kidney
2.51449e-35	0.469075	0.864	0.721	4.67293e-31	Collecting duct intercalated cells	EIF2AK4	Hedgehog	Kidney
3.18954e-35	0.497804	0.377	0.189	5.92744e-31	Collecting duct intercalated cells	LOC103125818	Hedgehog	Kidney
3.32957e-35	0.502876	0.797	0.575	6.18768e-31	Collecting duct intercalated cells	PPARGC1B	Hedgehog	Kidney
3.56879e-35	0.616859	0.523	0.317	6.63224e-31	Collecting duct intercalated cells	RPS6KA5	Hedgehog	Kidney
7.80423e-35	0.542062	0.649	0.434	1.45034e-30	Collecting duct intercalated cells	DIAPH1	Hedgehog	Kidney
1.77212e-34	0.572669	0.541	0.329	3.29331e-30	Collecting duct intercalated cells	STXBP6	Hedgehog	Kidney
1.98042e-34	0.591845	0.736	0.551	3.68041e-30	Collecting duct intercalated cells	DMXL1	Hedgehog	Kidney
2.26676e-34	0.464803	0.397	0.205	4.21256e-30	Collecting duct intercalated cells	TOM1L1	Hedgehog	Kidney
2.49517e-34	0.484444	0.415	0.217	4.63703e-30	Collecting duct intercalated cells	RHOT1	Hedgehog	Kidney
2.92354e-34	0.414518	0.799	0.597	5.43311e-30	Collecting duct intercalated cells	MYOF	Hedgehog	Kidney
3.1315e-34	0.464947	0.276	0.121	5.81957e-30	Collecting duct intercalated cells	TLE1	Hedgehog	Kidney
8.84582e-34	0.511972	0.734	0.528	1.64391e-29	Collecting duct intercalated cells	KANK1	Hedgehog	Kidney
4.94269e-33	0.520651	0.412	0.222	9.18549e-29	Collecting duct intercalated cells	PRRG1	Hedgehog	Kidney
6.54394e-33	0.490341	0.722	0.516	1.21613e-28	Collecting duct intercalated cells	USP3	Hedgehog	Kidney
1.06105e-32	0.5416	0.566	0.355	1.97186e-28	Collecting duct intercalated cells	RBBP8	Hedgehog	Kidney
5.28183e-32	0.463897	0.789	0.578	9.81575e-28	Collecting duct intercalated cells	SHTN1	Hedgehog	Kidney
6.07982e-32	0.554166	0.646	0.444	1.12987e-27	Collecting duct intercalated cells	UBXN4	Hedgehog	Kidney
6.67635e-32	0.446224	0.845	0.676	1.24073e-27	Collecting duct intercalated cells	MGLL	Hedgehog	Kidney
7.54201e-32	0.609123	0.593	0.398	1.40161e-27	Collecting duct intercalated cells	WWOX	Hedgehog	Kidney
8.6075e-32	0.441115	0.311	0.147	1.59962e-27	Collecting duct intercalated cells	TLE2	Hedgehog	Kidney
9.18015e-32	0.48453	0.52	0.309	1.70604e-27	Collecting duct intercalated cells	PAPPA	Hedgehog	Kidney
1.13422e-31	0.30353	0.995	0.971	2.10784e-27	Collecting duct intercalated cells	GLIS3	Hedgehog	Kidney
1.2024e-31	0.502014	0.623	0.407	2.23454e-27	Collecting duct intercalated cells	LOC103127180	Hedgehog	Kidney
1.39166e-31	0.536242	0.497	0.297	2.58627e-27	Collecting duct intercalated cells	AKAP13	Hedgehog	Kidney
1.46442e-31	0.448515	0.259	0.115	2.72148e-27	Collecting duct intercalated cells	PLD3	Hedgehog	Kidney
2.32659e-31	0.391373	0.836	0.616	4.32373e-27	Collecting duct intercalated cells	ANK3	Hedgehog	Kidney
2.94311e-31	0.491049	0.697	0.498	5.46948e-27	Collecting duct intercalated cells	PPP1R9A	Hedgehog	Kidney
3.43498e-31	0.549378	0.403	0.22	6.38356e-27	Collecting duct intercalated cells	FBXO32	Hedgehog	Kidney
7.4525e-31	0.424922	0.295	0.14	1.38497e-26	Collecting duct intercalated cells	FNTB	Hedgehog	Kidney
1.52054e-30	0.491253	0.285	0.135	2.82577e-26	Collecting duct intercalated cells	GNG12	Hedgehog	Kidney
1.732e-30	0.596085	0.699	0.503	3.21874e-26	Collecting duct intercalated cells	FAF1	Hedgehog	Kidney
2.02868e-30	0.424951	0.277	0.127	3.77011e-26	Collecting duct intercalated cells	OASL	Hedgehog	Kidney
3.28861e-30	0.508809	0.669	0.482	6.11156e-26	Collecting duct intercalated cells	ATRN	Hedgehog	Kidney
3.38766e-30	0.600863	0.57	0.38	6.29563e-26	Collecting duct intercalated cells	MIPEP	Hedgehog	Kidney
5.44731e-30	0.548293	0.323	0.164	1.01233e-25	Collecting duct intercalated cells	TCP11	Hedgehog	Kidney
1.02316e-29	0.396321	0.785	0.598	1.90145e-25	Collecting duct intercalated cells	ARHGEF3	Hedgehog	Kidney
1.23642e-29	0.469685	0.473	0.278	2.29776e-25	Collecting duct intercalated cells	ADAM9	Hedgehog	Kidney
1.64481e-29	0.413789	0.377	0.194	3.05671e-25	Collecting duct intercalated cells	RGL3	Hedgehog	Kidney
2.27689e-29	0.475629	0.464	0.272	4.23137e-25	Collecting duct intercalated cells	ALG9	Hedgehog	Kidney
2.42914e-29	0.496219	0.451	0.257	4.51432e-25	Collecting duct intercalated cells	SLC22A15	Hedgehog	Kidney
2.69285e-29	0.410141	0.531	0.315	5.0044e-25	Collecting duct intercalated cells	ELOVL6	Hedgehog	Kidney
3.0563e-29	0.568782	0.442	0.262	5.67984e-25	Collecting duct intercalated cells	GLUD1	Hedgehog	Kidney
4.28966e-29	0.434026	0.743	0.54	7.97191e-25	Collecting duct intercalated cells	DOCK7	Hedgehog	Kidney
4.40248e-29	0.476854	0.636	0.424	8.18157e-25	Collecting duct intercalated cells	CARMIL1	Hedgehog	Kidney
5.40617e-29	0.442028	0.293	0.142	1.00468e-24	Collecting duct intercalated cells	WDR91	Hedgehog	Kidney
5.85042e-29	0.476902	0.786	0.615	1.08724e-24	Collecting duct intercalated cells	SIK2	Hedgehog	Kidney
5.87598e-29	0.679789	0.255	0.121	1.09199e-24	Collecting duct intercalated cells	ASIC2	Hedgehog	Kidney
6.01472e-29	0.494957	0.576	0.366	1.11778e-24	Collecting duct intercalated cells	FBXO38	Hedgehog	Kidney
8.14383e-29	0.359252	0.939	0.787	1.51345e-24	Collecting duct intercalated cells	CPEB4	Hedgehog	Kidney
1.0609e-28	0.347373	0.258	0.115	1.97157e-24	Collecting duct intercalated cells	CX3CL1	Hedgehog	Kidney
1.48869e-28	0.492543	0.419	0.24	2.76658e-24	Collecting duct intercalated cells	STK24	Hedgehog	Kidney
1.69839e-28	0.493257	0.288	0.143	3.15629e-24	Collecting duct intercalated cells	BLNK	Hedgehog	Kidney
2.52529e-28	0.471216	0.531	0.333	4.693e-24	Collecting duct intercalated cells	ZNF609	Hedgehog	Kidney
3.62273e-28	0.498336	0.391	0.218	6.73248e-24	Collecting duct intercalated cells	TRAK2	Hedgehog	Kidney
6.59054e-28	0.483352	0.543	0.346	1.22479e-23	Collecting duct intercalated cells	DSG2	Hedgehog	Kidney
1.08176e-27	0.494107	0.647	0.456	2.01034e-23	Collecting duct intercalated cells	WASL	Hedgehog	Kidney
1.90741e-27	0.380501	0.461	0.265	3.54473e-23	Collecting duct intercalated cells	PROSER2	Hedgehog	Kidney
2.38692e-27	0.46915	0.77	0.615	4.43586e-23	Collecting duct intercalated cells	ZNF618	Hedgehog	Kidney
3.25703e-27	0.432454	0.281	0.137	6.05286e-23	Collecting duct intercalated cells	UBA6	Hedgehog	Kidney
3.61682e-27	0.41855	0.718	0.52	6.72149e-23	Collecting duct intercalated cells	ZFHX3	Hedgehog	Kidney
5.53712e-27	0.490979	0.349	0.19	1.02902e-22	Collecting duct intercalated cells	MID2	Hedgehog	Kidney
7.18843e-27	0.538596	0.496	0.317	1.3359e-22	Collecting duct intercalated cells	PXK	Hedgehog	Kidney
1.17636e-26	0.461999	0.48	0.293	2.18615e-22	Collecting duct intercalated cells	PLEKHH1	Hedgehog	Kidney
1.20116e-26	0.425003	0.432	0.249	2.23223e-22	Collecting duct intercalated cells	GRHL2	Hedgehog	Kidney
1.20976e-26	0.432694	0.514	0.32	2.24821e-22	Collecting duct intercalated cells	CHD7	Hedgehog	Kidney
1.53994e-26	0.362101	0.83	0.639	2.86183e-22	Collecting duct intercalated cells	AC010197.2	Hedgehog	Kidney
2.3834e-26	0.450572	0.73	0.546	4.42932e-22	Collecting duct intercalated cells	IGF2BP2	Hedgehog	Kidney
2.46806e-26	0.371968	0.278	0.133	4.58663e-22	Collecting duct intercalated cells	HK1	Hedgehog	Kidney
2.56958e-26	0.458353	0.45	0.267	4.77531e-22	Collecting duct intercalated cells	ICA1	Hedgehog	Kidney
2.65365e-26	0.479586	0.731	0.572	4.93154e-22	Collecting duct intercalated cells	SEC31A	Hedgehog	Kidney
3.12092e-26	0.341609	0.959	0.886	5.79992e-22	Collecting duct intercalated cells	APP	Hedgehog	Kidney
4.53655e-26	0.443062	0.515	0.325	8.43073e-22	Collecting duct intercalated cells	AOX1	Hedgehog	Kidney
4.60166e-26	0.477753	0.346	0.189	8.55173e-22	Collecting duct intercalated cells	BZW2	Hedgehog	Kidney
5.16573e-26	0.404135	0.349	0.186	9.59999e-22	Collecting duct intercalated cells	GPD1L	Hedgehog	Kidney
5.93473e-26	0.708337	0.65	0.492	1.10291e-21	Collecting duct intercalated cells	SGCD	Hedgehog	Kidney
9.43392e-26	0.408305	0.265	0.127	1.7532e-21	Collecting duct intercalated cells	SLC4A3	Hedgehog	Kidney
1.41877e-25	0.337187	0.849	0.662	2.63664e-21	Collecting duct intercalated cells	PAX8	Hedgehog	Kidney
1.72425e-25	0.381975	0.685	0.485	3.20435e-21	Collecting duct intercalated cells	MYO1E	Hedgehog	Kidney
1.75492e-25	0.270909	0.777	0.552	3.26135e-21	Collecting duct intercalated cells	MYO5C	Hedgehog	Kidney
1.86497e-25	0.497312	0.505	0.33	3.46586e-21	Collecting duct intercalated cells	CCDC91	Hedgehog	Kidney
1.98373e-25	0.464243	0.524	0.34	3.68656e-21	Collecting duct intercalated cells	AGPS	Hedgehog	Kidney
5.22427e-25	0.455569	0.522	0.34	9.70878e-21	Collecting duct intercalated cells	EPS8	Hedgehog	Kidney
5.46107e-25	0.395465	0.274	0.137	1.01488e-20	Collecting duct intercalated cells	ITGB4	Hedgehog	Kidney
8.48477e-25	0.441432	0.759	0.597	1.57681e-20	Collecting duct intercalated cells	SENP6	Hedgehog	Kidney
9.55093e-25	0.421273	0.655	0.452	1.77495e-20	Collecting duct intercalated cells	TFEB	Hedgehog	Kidney
2.63924e-24	0.43212	0.799	0.659	4.90476e-20	Collecting duct intercalated cells	SREK1	Hedgehog	Kidney
2.82697e-24	0.42388	0.738	0.564	5.25363e-20	Collecting duct intercalated cells	GAREM1	Hedgehog	Kidney
3.27739e-24	0.412499	0.765	0.595	6.09071e-20	Collecting duct intercalated cells	ARHGAP5	Hedgehog	Kidney
3.76899e-24	0.460147	0.551	0.364	7.00428e-20	Collecting duct intercalated cells	SHB	Hedgehog	Kidney
4.08568e-24	0.442227	0.45	0.273	7.59283e-20	Collecting duct intercalated cells	MYO3B	Hedgehog	Kidney
4.93719e-24	0.536964	0.67	0.496	9.17528e-20	Collecting duct intercalated cells	ESR1	Hedgehog	Kidney
5.85796e-24	0.410317	0.611	0.422	1.08864e-19	Collecting duct intercalated cells	GPI	Hedgehog	Kidney
8.21267e-24	0.443127	0.445	0.275	1.52624e-19	Collecting duct intercalated cells	GSE1	Hedgehog	Kidney
8.89944e-24	0.396184	0.499	0.319	1.65387e-19	Collecting duct intercalated cells	PDK1	Hedgehog	Kidney
1.20216e-23	0.455893	0.77	0.63	2.23409e-19	Collecting duct intercalated cells	PDE1A	Hedgehog	Kidney
1.66356e-23	0.442066	0.393	0.23	3.09155e-19	Collecting duct intercalated cells	KLHL7	Hedgehog	Kidney
1.76732e-23	0.492588	0.63	0.471	3.28439e-19	Collecting duct intercalated cells	KIDINS220	Hedgehog	Kidney
2.89924e-23	1.09295	0.314	0.189	5.38794e-19	Collecting duct intercalated cells	DGKH	Hedgehog	Kidney
9.71381e-23	0.479232	0.331	0.19	1.80521e-18	Collecting duct intercalated cells	SEC24A	Hedgehog	Kidney
1.17009e-22	0.45595	0.639	0.48	2.1745e-18	Collecting duct intercalated cells	AMBRA1	Hedgehog	Kidney
1.6366e-22	0.349809	0.273	0.14	3.04145e-18	Collecting duct intercalated cells	PTPN9	Hedgehog	Kidney
3.22699e-22	0.310591	0.609	0.411	5.99704e-18	Collecting duct intercalated cells	ASAP2	Hedgehog	Kidney
3.66923e-22	0.417109	0.443	0.279	6.81889e-18	Collecting duct intercalated cells	HIPK1	Hedgehog	Kidney
3.69776e-22	0.42268	0.346	0.199	6.87191e-18	Collecting duct intercalated cells	PCGF5	Hedgehog	Kidney
5.41069e-22	0.401114	0.635	0.449	1.00552e-17	Collecting duct intercalated cells	FNBP4	Hedgehog	Kidney
5.76619e-22	0.345794	0.277	0.143	1.07159e-17	Collecting duct intercalated cells	CNTD1	Hedgehog	Kidney
6.47997e-22	0.350477	0.25	0.125	1.20424e-17	Collecting duct intercalated cells	PGS1	Hedgehog	Kidney
7.0334e-22	0.349498	0.355	0.201	1.30709e-17	Collecting duct intercalated cells	NSUN7	Hedgehog	Kidney
7.12794e-22	0.410513	0.334	0.187	1.32466e-17	Collecting duct intercalated cells	ITGA2	Hedgehog	Kidney
8.65495e-22	0.492593	0.472	0.319	1.60844e-17	Collecting duct intercalated cells	MAPK14	Hedgehog	Kidney
9.89333e-22	0.448538	0.334	0.191	1.83858e-17	Collecting duct intercalated cells	MOV10	Hedgehog	Kidney
1.3077e-21	0.378725	0.381	0.229	2.43022e-17	Collecting duct intercalated cells	RAB11FIP5	Hedgehog	Kidney
3.62129e-21	0.384315	0.297	0.162	6.7298e-17	Collecting duct intercalated cells	RHOBTB1	Hedgehog	Kidney
4.66541e-21	0.380264	0.682	0.504	8.67019e-17	Collecting duct intercalated cells	SLC25A12	Hedgehog	Kidney
5.4387e-21	0.568309	0.261	0.143	1.01073e-16	Collecting duct intercalated cells	ABCC2	Hedgehog	Kidney
6.74452e-21	0.395875	0.309	0.172	1.2534e-16	Collecting duct intercalated cells	USP53	Hedgehog	Kidney
8.72417e-21	0.302814	0.551	0.372	1.6213e-16	Collecting duct intercalated cells	IKZF2	Hedgehog	Kidney
9.71482e-21	0.392851	0.786	0.645	1.8054e-16	Collecting duct intercalated cells	USP15	Hedgehog	Kidney
1.06162e-20	0.381992	0.622	0.445	1.97292e-16	Collecting duct intercalated cells	UBE4B	Hedgehog	Kidney
1.06579e-20	0.452206	0.52	0.359	1.98065e-16	Collecting duct intercalated cells	UNC13B	Hedgehog	Kidney
1.19975e-20	0.398808	0.701	0.549	2.22962e-16	Collecting duct intercalated cells	CDK8	Hedgehog	Kidney
1.21171e-20	0.336143	0.831	0.695	2.25184e-16	Collecting duct intercalated cells	CTNND1	Hedgehog	Kidney
2.36144e-20	0.402491	0.384	0.235	4.38849e-16	Collecting duct intercalated cells	CNOT6L	Hedgehog	Kidney
3.95392e-20	0.436214	0.316	0.183	7.34796e-16	Collecting duct intercalated cells	GRIP1	Hedgehog	Kidney
4.32682e-20	0.368902	0.25	0.13	8.04097e-16	Collecting duct intercalated cells	TRIOBP	Hedgehog	Kidney
5.05939e-20	0.431917	0.268	0.147	9.40236e-16	Collecting duct intercalated cells	MID1	Hedgehog	Kidney
5.27121e-20	0.350622	0.343	0.196	9.79602e-16	Collecting duct intercalated cells	ESRP1	Hedgehog	Kidney
5.30892e-20	0.335221	0.265	0.14	9.86609e-16	Collecting duct intercalated cells	ARAP2	Hedgehog	Kidney
6.68263e-20	0.321827	0.264	0.14	1.2419e-15	Collecting duct intercalated cells	PTPA	Hedgehog	Kidney
7.63519e-20	0.293207	0.926	0.811	1.41892e-15	Collecting duct intercalated cells	RBM47	Hedgehog	Kidney
1.20093e-19	0.40766	0.681	0.534	2.23182e-15	Collecting duct intercalated cells	ZNF292	Hedgehog	Kidney
1.62513e-19	0.28749	0.419	0.251	3.02015e-15	Collecting duct intercalated cells	PRDM16	Hedgehog	Kidney
2.38805e-19	0.386008	0.416	0.266	4.43796e-15	Collecting duct intercalated cells	ACSS3	Hedgehog	Kidney
2.68533e-19	0.454969	0.346	0.209	4.99041e-15	Collecting duct intercalated cells	LOC103126381	Hedgehog	Kidney
2.70294e-19	0.4302	0.73	0.6	5.02314e-15	Collecting duct intercalated cells	PIK3R1	Hedgehog	Kidney
3.3107e-19	0.389442	0.541	0.374	6.15261e-15	Collecting duct intercalated cells	PDE5A	Hedgehog	Kidney
4.40482e-19	0.339113	0.355	0.207	8.18592e-15	Collecting duct intercalated cells	PFKP	Hedgehog	Kidney
5.90015e-19	0.368016	0.416	0.264	1.09648e-14	Collecting duct intercalated cells	TP53BP2	Hedgehog	Kidney
7.38616e-19	0.336775	0.299	0.166	1.37264e-14	Collecting duct intercalated cells	SCNN1A	Hedgehog	Kidney
7.90902e-19	0.393153	0.454	0.298	1.46981e-14	Collecting duct intercalated cells	SEMA3F	Hedgehog	Kidney
8.3757e-19	0.386358	0.397	0.25	1.55654e-14	Collecting duct intercalated cells	CDH1	Hedgehog	Kidney
1.19209e-18	0.386174	0.653	0.489	2.21538e-14	Collecting duct intercalated cells	MAP2K4	Hedgehog	Kidney
1.23035e-18	0.361636	0.822	0.705	2.28648e-14	Collecting duct intercalated cells	USP24	Hedgehog	Kidney
1.99561e-18	0.323792	0.888	0.774	3.70863e-14	Collecting duct intercalated cells	PTK2	Hedgehog	Kidney
2.45962e-18	0.341287	0.8	0.67	4.57095e-14	Collecting duct intercalated cells	OPHN1	Hedgehog	Kidney
2.50986e-18	0.318333	0.292	0.165	4.66432e-14	Collecting duct intercalated cells	GART	Hedgehog	Kidney
3.68762e-18	0.362008	0.386	0.242	6.85307e-14	Collecting duct intercalated cells	MEGF9	Hedgehog	Kidney
3.9758e-18	0.33353	0.592	0.409	7.38862e-14	Collecting duct intercalated cells	SLC38A1	Hedgehog	Kidney
4.22518e-18	0.365062	0.399	0.252	7.85208e-14	Collecting duct intercalated cells	PARP4	Hedgehog	Kidney
4.36854e-18	0.368768	0.497	0.34	8.1185e-14	Collecting duct intercalated cells	NIPSNAP2	Hedgehog	Kidney
4.67615e-18	0.347589	0.72	0.565	8.69015e-14	Collecting duct intercalated cells	MBNL2	Hedgehog	Kidney
5.30481e-18	0.335058	0.451	0.294	9.85846e-14	Collecting duct intercalated cells	KDM7A	Hedgehog	Kidney
6.22843e-18	0.312653	0.492	0.326	1.15749e-13	Collecting duct intercalated cells	TSC22D1	Hedgehog	Kidney
9.91559e-18	0.344897	0.281	0.159	1.84271e-13	Collecting duct intercalated cells	ZKSCAN1	Hedgehog	Kidney
1.08499e-17	0.38805	0.386	0.239	2.01635e-13	Collecting duct intercalated cells	DNASE1	Hedgehog	Kidney
1.10258e-17	0.28738	0.719	0.553	2.04904e-13	Collecting duct intercalated cells	DHRS3	Hedgehog	Kidney
1.31461e-17	0.324723	0.422	0.269	2.44306e-13	Collecting duct intercalated cells	MOSPD2	Hedgehog	Kidney
1.36109e-17	0.335342	0.774	0.632	2.52945e-13	Collecting duct intercalated cells	BCL2	Hedgehog	Kidney
1.37945e-17	0.353944	0.441	0.297	2.56357e-13	Collecting duct intercalated cells	DLG5	Hedgehog	Kidney
1.82265e-17	0.373222	0.431	0.28	3.38722e-13	Collecting duct intercalated cells	ANKRD44	Hedgehog	Kidney
2.05137e-17	0.316624	0.573	0.408	3.81226e-13	Collecting duct intercalated cells	CAPN7	Hedgehog	Kidney
2.75267e-17	0.277871	0.801	0.642	5.11556e-13	Collecting duct intercalated cells	VEPH1	Hedgehog	Kidney
3.48284e-17	0.304139	0.777	0.636	6.47251e-13	Collecting duct intercalated cells	NNT	Hedgehog	Kidney
4.69367e-17	0.485944	0.762	0.665	8.72272e-13	Collecting duct intercalated cells	VWA8	Hedgehog	Kidney
5.00024e-17	0.350654	0.382	0.24	9.29245e-13	Collecting duct intercalated cells	ACBD6	Hedgehog	Kidney
5.63577e-17	0.346641	0.389	0.245	1.04735e-12	Collecting duct intercalated cells	PLCG1	Hedgehog	Kidney
6.05722e-17	0.332622	0.296	0.174	1.12567e-12	Collecting duct intercalated cells	CYLD	Hedgehog	Kidney
6.28242e-17	0.283393	0.277	0.156	1.16753e-12	Collecting duct intercalated cells	GABBR1	Hedgehog	Kidney
8.90762e-17	0.350424	0.286	0.168	1.65539e-12	Collecting duct intercalated cells	GCLC	Hedgehog	Kidney
1.05181e-16	0.356743	0.369	0.234	1.95469e-12	Collecting duct intercalated cells	LRRK1	Hedgehog	Kidney
2.00078e-16	0.322485	0.643	0.488	3.71826e-12	Collecting duct intercalated cells	EPB41	Hedgehog	Kidney
2.06668e-16	0.307782	0.284	0.164	3.84072e-12	Collecting duct intercalated cells	SLC35A1	Hedgehog	Kidney
2.33376e-16	0.311272	0.276	0.156	4.33706e-12	Collecting duct intercalated cells	PHGDH	Hedgehog	Kidney
3.12504e-16	0.339517	0.474	0.321	5.80758e-12	Collecting duct intercalated cells	IRS1	Hedgehog	Kidney
3.20989e-16	0.380372	0.264	0.154	5.96525e-12	Collecting duct intercalated cells	BIN1	Hedgehog	Kidney
3.70646e-16	0.351082	0.395	0.253	6.88809e-12	Collecting duct intercalated cells	FAM107B	Hedgehog	Kidney
4.26372e-16	0.285544	0.442	0.288	7.9237e-12	Collecting duct intercalated cells	DNMBP	Hedgehog	Kidney
4.91859e-16	0.363161	0.58	0.431	9.14071e-12	Collecting duct intercalated cells	MOB3B	Hedgehog	Kidney
5.1208e-16	0.305889	0.804	0.638	9.5165e-12	Collecting duct intercalated cells	FOXO1	Hedgehog	Kidney
5.19315e-16	0.264647	0.261	0.147	9.65095e-12	Collecting duct intercalated cells	LMAN2L	Hedgehog	Kidney
5.29469e-16	0.354797	0.524	0.379	9.83966e-12	Collecting duct intercalated cells	DPY19L1	Hedgehog	Kidney
5.62658e-16	0.297491	0.411	0.263	1.04564e-11	Collecting duct intercalated cells	SEC14L1	Hedgehog	Kidney
6.05946e-16	0.321717	0.741	0.6	1.12609e-11	Collecting duct intercalated cells	SNRNP70	Hedgehog	Kidney
6.17895e-16	0.318288	0.278	0.163	1.1483e-11	Collecting duct intercalated cells	LOC103125758	Hedgehog	Kidney
7.44784e-16	0.340844	0.741	0.601	1.38411e-11	Collecting duct intercalated cells	TBL1XR1	Hedgehog	Kidney
1.01733e-15	0.251416	0.784	0.635	1.89061e-11	Collecting duct intercalated cells	STOX2	Hedgehog	Kidney
1.2776e-15	0.375753	0.399	0.263	2.37429e-11	Collecting duct intercalated cells	PSMD14	Hedgehog	Kidney
1.64095e-15	0.377482	0.378	0.249	3.04954e-11	Collecting duct intercalated cells	AASS	Hedgehog	Kidney
1.99583e-15	0.278686	0.485	0.327	3.70906e-11	Collecting duct intercalated cells	HOXB6	Hedgehog	Kidney
2.13557e-15	0.323312	0.528	0.383	3.96874e-11	Collecting duct intercalated cells	NDFIP1	Hedgehog	Kidney
2.24969e-15	0.327436	0.657	0.487	4.18082e-11	Collecting duct intercalated cells	MFF	Hedgehog	Kidney
2.67819e-15	0.331675	0.453	0.306	4.97715e-11	Collecting duct intercalated cells	CASP10	Hedgehog	Kidney
2.81395e-15	0.279642	0.642	0.483	5.22945e-11	Collecting duct intercalated cells	TAX1BP1	Hedgehog	Kidney
4.10665e-15	0.29379	0.323	0.198	7.63179e-11	Collecting duct intercalated cells	RASSF3	Hedgehog	Kidney
4.83436e-15	0.377456	0.491	0.352	8.98417e-11	Collecting duct intercalated cells	UQCC1	Hedgehog	Kidney
4.95612e-15	0.266833	0.282	0.165	9.21045e-11	Collecting duct intercalated cells	PHF6	Hedgehog	Kidney
5.05201e-15	0.351077	0.553	0.405	9.38865e-11	Collecting duct intercalated cells	MYO5B	Hedgehog	Kidney
5.61164e-15	0.316213	0.526	0.372	1.04287e-10	Collecting duct intercalated cells	TMEM260	Hedgehog	Kidney
8.76173e-15	0.295131	0.377	0.243	1.62828e-10	Collecting duct intercalated cells	TACC2	Hedgehog	Kidney
1.08301e-14	0.286955	0.405	0.267	2.01266e-10	Collecting duct intercalated cells	BAIAP2L1	Hedgehog	Kidney
1.25727e-14	0.277155	0.365	0.234	2.33651e-10	Collecting duct intercalated cells	LRIG2	Hedgehog	Kidney
1.26177e-14	0.260472	0.878	0.782	2.34488e-10	Collecting duct intercalated cells	RBM39	Hedgehog	Kidney
1.36799e-14	0.309105	0.33	0.207	2.54228e-10	Collecting duct intercalated cells	SP2	Hedgehog	Kidney
1.38694e-14	0.322009	0.322	0.201	2.57749e-10	Collecting duct intercalated cells	PGM1	Hedgehog	Kidney
1.48389e-14	0.352604	0.607	0.466	2.75766e-10	Collecting duct intercalated cells	NBEAL1	Hedgehog	Kidney
1.98908e-14	0.299569	0.757	0.593	3.6965e-10	Collecting duct intercalated cells	NUMB	Hedgehog	Kidney
2.57257e-14	0.285154	0.476	0.324	4.78086e-10	Collecting duct intercalated cells	LOC103125568	Hedgehog	Kidney
3.43789e-14	0.304154	0.743	0.625	6.38897e-10	Collecting duct intercalated cells	KIF13B	Hedgehog	Kidney
5.03921e-14	0.255107	0.382	0.247	9.36487e-10	Collecting duct intercalated cells	LOC107522275	Hedgehog	Kidney
1.11584e-13	0.296833	0.385	0.253	2.07368e-09	Collecting duct intercalated cells	AGL	Hedgehog	Kidney
1.16645e-13	0.312275	0.546	0.405	2.16774e-09	Collecting duct intercalated cells	ATP2C1	Hedgehog	Kidney
1.362e-13	0.291045	0.531	0.387	2.53115e-09	Collecting duct intercalated cells	IP6K1	Hedgehog	Kidney
1.59042e-13	0.330368	0.382	0.256	2.95564e-09	Collecting duct intercalated cells	BMP7	Hedgehog	Kidney
2.02784e-13	0.254792	0.415	0.277	3.76853e-09	Collecting duct intercalated cells	CABLES1	Hedgehog	Kidney
2.19007e-13	0.282921	0.619	0.469	4.07002e-09	Collecting duct intercalated cells	BCR	Hedgehog	Kidney
2.28045e-13	0.344242	0.404	0.28	4.23798e-09	Collecting duct intercalated cells	PDE7A	Hedgehog	Kidney
2.55958e-13	0.311455	0.262	0.16	4.75673e-09	Collecting duct intercalated cells	PFKM	Hedgehog	Kidney
3.05752e-13	0.302038	0.359	0.238	5.6821e-09	Collecting duct intercalated cells	WWC1	Hedgehog	Kidney
3.11466e-13	0.280694	0.568	0.431	5.78829e-09	Collecting duct intercalated cells	ERBIN	Hedgehog	Kidney
3.16402e-13	0.264476	0.303	0.189	5.88001e-09	Collecting duct intercalated cells	PRIM2	Hedgehog	Kidney
3.94818e-13	0.267652	0.276	0.169	7.33729e-09	Collecting duct intercalated cells	BLOC1S5	Hedgehog	Kidney
4.26589e-13	0.279732	0.253	0.151	7.92773e-09	Collecting duct intercalated cells	CAB39	Hedgehog	Kidney
5.16591e-13	0.255476	0.364	0.237	9.60034e-09	Collecting duct intercalated cells	ILDR1	Hedgehog	Kidney
5.57673e-13	0.520025	0.495	0.389	1.03638e-08	Collecting duct intercalated cells	PDSS2	Hedgehog	Kidney
6.90214e-13	0.258434	0.324	0.208	1.28269e-08	Collecting duct intercalated cells	CD58	Hedgehog	Kidney
7.15362e-13	0.273351	0.641	0.495	1.32943e-08	Collecting duct intercalated cells	SCAPER	Hedgehog	Kidney
8.22001e-13	0.323239	0.37	0.25	1.52761e-08	Collecting duct intercalated cells	GSR	Hedgehog	Kidney
9.25552e-13	0.28337	0.646	0.505	1.72005e-08	Collecting duct intercalated cells	VPS35	Hedgehog	Kidney
9.45478e-13	0.277214	0.516	0.372	1.75708e-08	Collecting duct intercalated cells	TPP2	Hedgehog	Kidney
1.04156e-12	0.289878	0.373	0.248	1.93563e-08	Collecting duct intercalated cells	ARG2	Hedgehog	Kidney
1.26296e-12	0.250044	0.445	0.308	2.34708e-08	Collecting duct intercalated cells	PDCD6IP	Hedgehog	Kidney
1.89265e-12	0.333608	0.527	0.401	3.5173e-08	Collecting duct intercalated cells	KIAA0825	Hedgehog	Kidney
1.91628e-12	0.319799	0.349	0.236	3.56122e-08	Collecting duct intercalated cells	LPCAT3	Hedgehog	Kidney
2.09333e-12	0.283735	0.576	0.43	3.89025e-08	Collecting duct intercalated cells	ENTPD4	Hedgehog	Kidney
2.66429e-12	0.252605	0.693	0.541	4.95131e-08	Collecting duct intercalated cells	PPM1H	Hedgehog	Kidney
2.74997e-12	0.279792	0.405	0.28	5.11054e-08	Collecting duct intercalated cells	LOC103126304	Hedgehog	Kidney
3.41312e-12	0.272603	0.469	0.334	6.34294e-08	Collecting duct intercalated cells	PRELID2	Hedgehog	Kidney
5.46315e-12	0.28543	0.588	0.458	1.01527e-07	Collecting duct intercalated cells	NCOA6	Hedgehog	Kidney
7.92686e-12	0.250217	0.259	0.158	1.47313e-07	Collecting duct intercalated cells	PKM	Hedgehog	Kidney
8.25382e-12	0.260765	0.32	0.208	1.53389e-07	Collecting duct intercalated cells	CALM2	Hedgehog	Kidney
8.60877e-12	0.28774	0.43	0.305	1.59985e-07	Collecting duct intercalated cells	MIB1	Hedgehog	Kidney
9.37369e-12	0.271497	0.67	0.533	1.74201e-07	Collecting duct intercalated cells	REPS1	Hedgehog	Kidney
1.25536e-11	0.307994	0.304	0.199	2.33296e-07	Collecting duct intercalated cells	UBASH3B	Hedgehog	Kidney
2.44024e-11	0.271702	0.324	0.215	4.53494e-07	Collecting duct intercalated cells	NLN	Hedgehog	Kidney
2.79727e-11	0.264298	0.424	0.302	5.19844e-07	Collecting duct intercalated cells	RASA2	Hedgehog	Kidney
3.34995e-11	0.29746	0.485	0.358	6.22554e-07	Collecting duct intercalated cells	WWP1	Hedgehog	Kidney
3.47089e-11	0.257444	0.45	0.322	6.45031e-07	Collecting duct intercalated cells	MARK1	Hedgehog	Kidney
3.69319e-11	0.262239	0.282	0.183	6.86342e-07	Collecting duct intercalated cells	FAM118A	Hedgehog	Kidney
3.93535e-11	0.252952	0.834	0.718	7.31346e-07	Collecting duct intercalated cells	WDFY3	Hedgehog	Kidney
4.30383e-11	0.263446	0.47	0.34	7.99824e-07	Collecting duct intercalated cells	MAP7	Hedgehog	Kidney
5.51608e-11	0.270598	0.388	0.267	1.02511e-06	Collecting duct intercalated cells	ADAMTS17	Hedgehog	Kidney
5.74404e-11	0.28044	0.635	0.515	1.06747e-06	Collecting duct intercalated cells	KDM1A	Hedgehog	Kidney
8.95265e-11	0.258559	0.409	0.288	1.66376e-06	Collecting duct intercalated cells	SREBF2	Hedgehog	Kidney
9.27776e-11	0.251175	0.658	0.517	1.72418e-06	Collecting duct intercalated cells	HNRNPL	Hedgehog	Kidney
1.27358e-10	0.263633	0.414	0.293	2.36682e-06	Collecting duct intercalated cells	JARID2	Hedgehog	Kidney
1.5605e-10	0.254367	0.654	0.53	2.90003e-06	Collecting duct intercalated cells	C20orf194	Hedgehog	Kidney
1.60677e-10	0.280226	0.255	0.164	2.98602e-06	Collecting duct intercalated cells	CASTOR2	Hedgehog	Kidney
3.34705e-10	0.266268	0.422	0.306	6.22016e-06	Collecting duct intercalated cells	MTMR12	Hedgehog	Kidney
3.84564e-10	0.272692	0.732	0.628	7.14673e-06	Collecting duct intercalated cells	RABGAP1L	Hedgehog	Kidney
5.32763e-10	0.272517	0.253	0.163	9.90087e-06	Collecting duct intercalated cells	CNKSR2	Hedgehog	Kidney
6.24869e-10	0.25378	0.636	0.502	1.16126e-05	Collecting duct intercalated cells	GPATCH8	Hedgehog	Kidney
6.90595e-10	0.257443	0.464	0.345	1.2834e-05	Collecting duct intercalated cells	NSF	Hedgehog	Kidney
9.46491e-10	0.269133	0.299	0.203	1.75896e-05	Collecting duct intercalated cells	SCYL2	Hedgehog	Kidney
1.00072e-09	0.355854	0.292	0.201	1.85974e-05	Collecting duct intercalated cells	TMEM178B	Hedgehog	Kidney
2.34243e-09	0.284925	0.741	0.618	4.35318e-05	Collecting duct intercalated cells	LOC103125615	Hedgehog	Kidney
2.4272e-09	0.267363	0.474	0.356	4.51071e-05	Collecting duct intercalated cells	TMEM65	Hedgehog	Kidney
4.84814e-09	0.252633	0.305	0.212	9.00978e-05	Collecting duct intercalated cells	ELF1	Hedgehog	Kidney
1.87385e-08	0.969478	0.6	0.497	0.000348237	Collecting duct intercalated cells	COX1	Hedgehog	Kidney
3.17926e-08	0.271543	0.495	0.392	0.000590833	Collecting duct intercalated cells	STAT5B	Hedgehog	Kidney
4.39885e-08	0.26652	0.378	0.285	0.000817482	Collecting duct intercalated cells	USP10	Hedgehog	Kidney
1.21142e-07	0.279446	0.473	0.37	0.00225131	Collecting duct intercalated cells	AMMECR1	Hedgehog	Kidney
2.36001e-07	0.501986	0.255	0.182	0.00438584	Collecting duct intercalated cells	LOC107523598	Hedgehog	Kidney
0	3.00997	0.963	0.471	0	Collecting duct principal cells	PDE3B	Hedgehog	Kidney
0	2.80096	0.964	0.366	0	Collecting duct principal cells	CRYBG1	Hedgehog	Kidney
0	2.52612	0.984	0.673	0	Collecting duct principal cells	MON2	Hedgehog	Kidney
0	2.30748	0.605	0.054	0	Collecting duct principal cells	RASAL1	Hedgehog	Kidney
0	2.29316	0.651	0.055	0	Collecting duct principal cells	AQP2	Hedgehog	Kidney
0	2.28181	0.661	0.069	0	Collecting duct principal cells	SCNN1G	Hedgehog	Kidney
0	2.23691	0.647	0.162	0	Collecting duct principal cells	ITGA2	Hedgehog	Kidney
0	1.85187	0.887	0.525	0	Collecting duct principal cells	FRAS1	Hedgehog	Kidney
0	1.79534	0.749	0.231	0	Collecting duct principal cells	ATP8B1	Hedgehog	Kidney
0	1.78017	0.881	0.495	0	Collecting duct principal cells	ITGB8	Hedgehog	Kidney
0	1.73663	0.678	0.174	0	Collecting duct principal cells	C11orf80	Hedgehog	Kidney
0	1.66045	0.814	0.35	0	Collecting duct principal cells	IKZF2	Hedgehog	Kidney
0	1.63226	0.98	0.723	0	Collecting duct principal cells	FAM171A1	Hedgehog	Kidney
0	1.60933	0.595	0.136	0	Collecting duct principal cells	PAX2	Hedgehog	Kidney
0	1.58861	0.721	0.272	0	Collecting duct principal cells	TBC1D7	Hedgehog	Kidney
0	1.58166	0.6	0.138	0	Collecting duct principal cells	KSR2	Hedgehog	Kidney
0	1.5776	0.433	0.034	0	Collecting duct principal cells	ELF5	Hedgehog	Kidney
0	1.53612	0.438	0.068	0	Collecting duct principal cells	GRIA2	Hedgehog	Kidney
0	1.52534	0.646	0.207	0	Collecting duct principal cells	B4GALNT3	Hedgehog	Kidney
0	1.51067	0.639	0.207	0	Collecting duct principal cells	NPNT	Hedgehog	Kidney
0	1.5011	0.742	0.277	0	Collecting duct principal cells	ARHGEF10L	Hedgehog	Kidney
0	1.49419	0.907	0.585	0	Collecting duct principal cells	ARHGEF3	Hedgehog	Kidney
0	1.38564	0.506	0.098	0	Collecting duct principal cells	SPTBN2	Hedgehog	Kidney
0	1.1973	0.262	0.029	0	Collecting duct principal cells	GLB1L2	Hedgehog	Kidney
0	1.17314	0.432	0.084	0	Collecting duct principal cells	ANXA9	Hedgehog	Kidney
0	0.971638	0.264	0.03	0	Collecting duct principal cells	RHCG	Hedgehog	Kidney
0	0.93972	0.251	0.024	0	Collecting duct principal cells	RIMKLB	Hedgehog	Kidney
2.54112e-296	1.05103	0.26	0.032	4.72243e-292	Collecting duct principal cells	ROS1	Hedgehog	Kidney
9.3825e-290	1.62944	0.764	0.345	1.74364e-285	Collecting duct principal cells	PHACTR1	Hedgehog	Kidney
6.05201e-286	1.28019	0.943	0.686	1.1247e-281	Collecting duct principal cells	COBLL1	Hedgehog	Kidney
8.37748e-284	1.43198	0.664	0.234	1.55687e-279	Collecting duct principal cells	HIP1	Hedgehog	Kidney
1.09384e-280	1.64797	0.726	0.311	2.0328e-276	Collecting duct principal cells	STK32A	Hedgehog	Kidney
1.27003e-277	1.54388	0.874	0.544	2.36022e-273	Collecting duct principal cells	TBC1D1	Hedgehog	Kidney
6.66314e-277	1.51067	0.971	0.768	1.23828e-272	Collecting duct principal cells	CDH4	Hedgehog	Kidney
1.12798e-268	1.61264	0.651	0.245	2.09623e-264	Collecting duct principal cells	LOC107522340	Hedgehog	Kidney
1.00453e-266	1.31114	0.823	0.412	1.86681e-262	Collecting duct principal cells	TOX3	Hedgehog	Kidney
1.33821e-265	1.26436	0.968	0.798	2.48693e-261	Collecting duct principal cells	PDE7B	Hedgehog	Kidney
4.23024e-262	1.58915	0.692	0.296	7.86148e-258	Collecting duct principal cells	ACER2	Hedgehog	Kidney
4.71734e-262	1.41741	0.478	0.13	8.7667e-258	Collecting duct principal cells	LOC103118517	Hedgehog	Kidney
3.85807e-260	1.47502	0.819	0.428	7.16984e-256	Collecting duct principal cells	AFAP1L2	Hedgehog	Kidney
3.14313e-259	0.912505	1	0.989	5.8412e-255	Collecting duct principal cells	MECOM	Hedgehog	Kidney
4.43853e-258	1.55639	0.687	0.292	8.24856e-254	Collecting duct principal cells	PAPPA	Hedgehog	Kidney
1.11231e-251	1.27886	0.499	0.143	2.06711e-247	Collecting duct principal cells	PRR5L	Hedgehog	Kidney
1.1598e-249	1.28444	0.98	0.878	2.15538e-245	Collecting duct principal cells	NEDD4L	Hedgehog	Kidney
7.39574e-244	1.27083	0.97	0.797	1.37442e-239	Collecting duct principal cells	COL4A4	Hedgehog	Kidney
2.36533e-241	1.17204	0.333	0.066	4.39573e-237	Collecting duct principal cells	ATP12A	Hedgehog	Kidney
5.33134e-233	1.24223	0.869	0.548	9.90776e-229	Collecting duct principal cells	MAP3K1	Hedgehog	Kidney
9.25326e-231	1.15524	0.829	0.437	1.71963e-226	Collecting duct principal cells	EPB41L4A	Hedgehog	Kidney
6.0418e-230	1.19239	0.479	0.138	1.12281e-225	Collecting duct principal cells	EHF	Hedgehog	Kidney
5.46917e-229	1.2682	0.697	0.298	1.01639e-224	Collecting duct principal cells	ELOVL6	Hedgehog	Kidney
2.15626e-222	1.23486	0.686	0.301	4.00719e-218	Collecting duct principal cells	SORL1	Hedgehog	Kidney
3.16288e-222	1.26125	0.778	0.394	5.87789e-218	Collecting duct principal cells	ASAP2	Hedgehog	Kidney
1.32934e-216	1.10089	0.343	0.077	2.47045e-212	Collecting duct principal cells	PADI2	Hedgehog	Kidney
1.32035e-215	1.23231	0.842	0.485	2.45374e-211	Collecting duct principal cells	RERG	Hedgehog	Kidney
1.47166e-215	1.0372	0.95	0.739	2.73493e-211	Collecting duct principal cells	PTPN13	Hedgehog	Kidney
1.69684e-212	0.754269	0.374	0.089	3.15342e-208	Collecting duct principal cells	UPK3A	Hedgehog	Kidney
1.2761e-210	1.1202	0.911	0.653	2.3715e-206	Collecting duct principal cells	PAX8	Hedgehog	Kidney
1.35756e-203	1.05369	0.416	0.114	2.52288e-199	Collecting duct principal cells	EPS8L1	Hedgehog	Kidney
7.74538e-203	0.912019	0.981	0.888	1.4394e-198	Collecting duct principal cells	ARL15	Hedgehog	Kidney
8.30827e-202	0.94589	0.964	0.807	1.54401e-197	Collecting duct principal cells	NR3C2	Hedgehog	Kidney
3.28686e-201	1.08626	0.923	0.679	6.10829e-197	Collecting duct principal cells	COL4A3	Hedgehog	Kidney
5.64356e-201	0.970297	0.419	0.118	1.0488e-196	Collecting duct principal cells	KLHL8	Hedgehog	Kidney
1.83293e-196	1.11275	0.511	0.177	3.40631e-192	Collecting duct principal cells	ERO1B	Hedgehog	Kidney
9.04962e-195	1.01149	0.398	0.109	1.68178e-190	Collecting duct principal cells	CRACR2A	Hedgehog	Kidney
1.72149e-193	1.24074	0.727	0.363	3.19921e-189	Collecting duct principal cells	KIF26B	Hedgehog	Kidney
1.89676e-193	1.02516	0.891	0.661	3.52494e-189	Collecting duct principal cells	GLS	Hedgehog	Kidney
6.81892e-191	1.07723	0.598	0.241	1.26723e-186	Collecting duct principal cells	SKAP1	Hedgehog	Kidney
5.85153e-185	0.981695	0.342	0.087	1.08745e-180	Collecting duct principal cells	SDK1	Hedgehog	Kidney
1.46222e-180	1.03793	0.891	0.623	2.71739e-176	Collecting duct principal cells	LOC103113288	Hedgehog	Kidney
1.53093e-179	1.34106	0.38	0.111	2.84509e-175	Collecting duct principal cells	HSPH1	Hedgehog	Kidney
4.41446e-178	1.11153	0.607	0.257	8.20383e-174	Collecting duct principal cells	MYO3B	Hedgehog	Kidney
3.15308e-173	0.792536	0.26	0.054	5.85969e-169	Collecting duct principal cells	KLF5	Hedgehog	Kidney
1.98338e-172	1.0423	0.498	0.178	3.68592e-168	Collecting duct principal cells	TSPAN15	Hedgehog	Kidney
2.09373e-172	1.11296	0.587	0.244	3.89099e-168	Collecting duct principal cells	MPPED2	Hedgehog	Kidney
3.89169e-172	1.12019	0.923	0.755	7.23231e-168	Collecting duct principal cells	ARHGAP24	Hedgehog	Kidney
4.4069e-162	1.09834	0.513	0.201	8.18979e-158	Collecting duct principal cells	PIK3C2G	Hedgehog	Kidney
3.30015e-161	0.842204	0.358	0.102	6.133e-157	Collecting duct principal cells	FAM3C	Hedgehog	Kidney
4.65543e-161	1.00785	0.491	0.184	8.65165e-157	Collecting duct principal cells	F11R	Hedgehog	Kidney
1.83286e-160	1.31425	0.558	0.243	3.40618e-156	Collecting duct principal cells	GAS7	Hedgehog	Kidney
3.44618e-160	0.94983	0.818	0.53	6.40439e-156	Collecting duct principal cells	DOCK7	Hedgehog	Kidney
3.48696e-155	0.835698	0.944	0.812	6.48017e-151	Collecting duct principal cells	LRBA	Hedgehog	Kidney
6.44148e-151	0.95214	0.53	0.213	1.19709e-146	Collecting duct principal cells	MAL2	Hedgehog	Kidney
2.24824e-150	1.00206	0.615	0.291	4.17813e-146	Collecting duct principal cells	BTC	Hedgehog	Kidney
7.62069e-149	1.0528	0.888	0.623	1.41623e-144	Collecting duct principal cells	TRPM3	Hedgehog	Kidney
1.66675e-147	1.02226	0.457	0.17	3.09749e-143	Collecting duct principal cells	GRIP1	Hedgehog	Kidney
3.47442e-146	0.967917	0.577	0.255	6.45686e-142	Collecting duct principal cells	DCBLD1	Hedgehog	Kidney
7.90546e-145	0.91432	0.855	0.563	1.46915e-140	Collecting duct principal cells	HNF1B	Hedgehog	Kidney
8.99181e-145	0.855059	0.484	0.182	1.67104e-140	Collecting duct principal cells	ESRP1	Hedgehog	Kidney
2.33332e-143	0.987745	0.703	0.384	4.33625e-139	Collecting duct principal cells	MAL	Hedgehog	Kidney
1.0547e-141	0.88834	0.927	0.764	1.96006e-137	Collecting duct principal cells	NCKAP5	Hedgehog	Kidney
1.85263e-140	0.93667	0.776	0.46	3.44293e-136	Collecting duct principal cells	ATP6V0A4	Hedgehog	Kidney
1.85762e-140	0.636923	0.279	0.07	3.45221e-136	Collecting duct principal cells	CLDN8	Hedgehog	Kidney
1.4726e-137	0.957	0.385	0.132	2.73668e-133	Collecting duct principal cells	SLC15A2	Hedgehog	Kidney
1.29521e-132	0.94605	0.419	0.153	2.40702e-128	Collecting duct principal cells	HSD11B2	Hedgehog	Kidney
1.72801e-132	0.790459	0.386	0.133	3.21134e-128	Collecting duct principal cells	HS6ST1	Hedgehog	Kidney
2.89877e-132	0.960473	0.478	0.193	5.38707e-128	Collecting duct principal cells	PLS3	Hedgehog	Kidney
2.38334e-130	0.857417	0.744	0.426	4.42919e-126	Collecting duct principal cells	IQGAP2	Hedgehog	Kidney
1.08413e-125	0.992709	0.498	0.215	2.01475e-121	Collecting duct principal cells	SEMA3C	Hedgehog	Kidney
3.76833e-124	0.633505	0.646	0.336	7.00306e-120	Collecting duct principal cells	CHST9	Hedgehog	Kidney
4.10455e-124	0.885914	0.755	0.469	7.62789e-120	Collecting duct principal cells	GALNT1	Hedgehog	Kidney
9.79131e-124	0.871664	0.501	0.215	1.81962e-119	Collecting duct principal cells	KLHL14	Hedgehog	Kidney
5.83631e-122	1.15807	0.486	0.219	1.08462e-117	Collecting duct principal cells	DYNC1I1	Hedgehog	Kidney
1.99384e-121	0.830606	0.599	0.291	3.70536e-117	Collecting duct principal cells	KITLG	Hedgehog	Kidney
3.40576e-121	0.888644	0.555	0.259	6.32926e-117	Collecting duct principal cells	ATP6V1B1	Hedgehog	Kidney
1.38108e-118	0.830124	0.536	0.238	2.56659e-114	Collecting duct principal cells	PRDM16	Hedgehog	Kidney
2.53553e-118	0.857969	0.638	0.358	4.71202e-114	Collecting duct principal cells	CALN1	Hedgehog	Kidney
2.22809e-116	0.788484	0.4	0.152	4.14069e-112	Collecting duct principal cells	ABHD17B	Hedgehog	Kidney
2.38126e-114	0.881392	0.499	0.226	4.42533e-110	Collecting duct principal cells	WWC1	Hedgehog	Kidney
1.05745e-113	0.695736	0.3	0.094	1.96517e-109	Collecting duct principal cells	NIBAN2	Hedgehog	Kidney
1.17414e-112	0.88888	0.537	0.255	2.18203e-108	Collecting duct principal cells	KL	Hedgehog	Kidney
1.43844e-112	0.834307	0.556	0.27	2.6732e-108	Collecting duct principal cells	GMPR	Hedgehog	Kidney
1.96098e-112	0.788874	0.367	0.133	3.64428e-108	Collecting duct principal cells	FAM149A	Hedgehog	Kidney
5.53454e-110	0.762927	0.367	0.133	1.02854e-105	Collecting duct principal cells	IL1R1	Hedgehog	Kidney
1.38991e-109	0.77883	0.435	0.179	2.58301e-105	Collecting duct principal cells	EMB	Hedgehog	Kidney
1.78799e-109	0.888981	0.398	0.157	3.32279e-105	Collecting duct principal cells	CDH7	Hedgehog	Kidney
3.37133e-109	0.860357	0.915	0.756	6.26529e-105	Collecting duct principal cells	SLIT2	Hedgehog	Kidney
1.5533e-108	0.782091	0.611	0.314	2.88665e-104	Collecting duct principal cells	HOXB6	Hedgehog	Kidney
1.05022e-107	0.810206	0.598	0.316	1.95173e-103	Collecting duct principal cells	BCAR3	Hedgehog	Kidney
2.43179e-104	0.804405	0.522	0.251	4.51923e-100	Collecting duct principal cells	PTPN3	Hedgehog	Kidney
5.14472e-104	0.655461	0.55	0.27	9.56094e-100	Collecting duct principal cells	ADGRF1	Hedgehog	Kidney
1.12683e-102	0.791707	0.35	0.131	2.09411e-98	Collecting duct principal cells	LOC103112201	Hedgehog	Kidney
1.24223e-102	0.819873	0.573	0.298	2.30857e-98	Collecting duct principal cells	SKAP2	Hedgehog	Kidney
1.32814e-101	0.785822	0.762	0.521	2.46821e-97	Collecting duct principal cells	KANK1	Hedgehog	Kidney
2.82429e-101	0.799915	0.296	0.101	5.24866e-97	Collecting duct principal cells	SV2C	Hedgehog	Kidney
6.60277e-101	0.818655	0.536	0.269	1.22706e-96	Collecting duct principal cells	ANKRD44	Hedgehog	Kidney
2.85306e-100	0.777819	0.508	0.239	5.30213e-96	Collecting duct principal cells	GRHL2	Hedgehog	Kidney
1.65531e-97	0.817721	0.495	0.24	3.07623e-93	Collecting duct principal cells	CDH1	Hedgehog	Kidney
3.40549e-97	0.943831	0.717	0.467	6.32876e-93	Collecting duct principal cells	CDK6	Hedgehog	Kidney
7.99954e-97	0.666518	0.262	0.084	1.48663e-92	Collecting duct principal cells	TRPV4	Hedgehog	Kidney
2.38758e-95	0.756931	0.273	0.091	4.43708e-91	Collecting duct principal cells	CDK15	Hedgehog	Kidney
2.51099e-94	0.794935	0.597	0.327	4.66642e-90	Collecting duct principal cells	MBOAT2	Hedgehog	Kidney
2.47535e-93	0.710252	0.856	0.634	4.60019e-89	Collecting duct principal cells	VEPH1	Hedgehog	Kidney
3.34824e-93	0.781166	0.312	0.115	6.22237e-89	Collecting duct principal cells	NIBAN1	Hedgehog	Kidney
4.10611e-91	0.657726	0.868	0.689	7.63079e-87	Collecting duct principal cells	MAGI3	Hedgehog	Kidney
5.20628e-88	0.724452	0.677	0.414	9.67536e-84	Collecting duct principal cells	PDE8B	Hedgehog	Kidney
6.87943e-88	0.669959	0.459	0.211	1.27847e-83	Collecting duct principal cells	KLHL2	Hedgehog	Kidney
1.74444e-87	0.638682	0.252	0.083	3.24186e-83	Collecting duct principal cells	ZBBX	Hedgehog	Kidney
5.26119e-87	0.653263	0.355	0.143	9.7774e-83	Collecting duct principal cells	MTCL1	Hedgehog	Kidney
5.63441e-87	0.858642	0.701	0.481	1.0471e-82	Collecting duct principal cells	TMEM131	Hedgehog	Kidney
9.191e-87	0.562274	0.957	0.848	1.70805e-82	Collecting duct principal cells	SYNE2	Hedgehog	Kidney
1.32327e-86	1.10618	0.538	0.31	2.45917e-82	Collecting duct principal cells	HIF1A	Hedgehog	Kidney
2.42291e-86	0.514637	0.998	0.993	4.50273e-82	Collecting duct principal cells	ESRRG	Hedgehog	Kidney
1.56341e-85	0.726332	0.451	0.215	2.90543e-81	Collecting duct principal cells	ADGRG6	Hedgehog	Kidney
5.61242e-83	0.730841	0.513	0.268	1.04301e-78	Collecting duct principal cells	GSPT1	Hedgehog	Kidney
5.793e-83	0.624372	0.313	0.121	1.07657e-78	Collecting duct principal cells	IL17RB	Hedgehog	Kidney
2.93218e-82	0.616489	0.26	0.09	5.44916e-78	Collecting duct principal cells	AMPD3	Hedgehog	Kidney
3.26459e-82	0.662034	0.309	0.118	6.06692e-78	Collecting duct principal cells	ARHGEF26	Hedgehog	Kidney
7.40026e-82	0.609144	0.839	0.61	1.37526e-77	Collecting duct principal cells	ANK3	Hedgehog	Kidney
1.60213e-81	0.648153	0.388	0.168	2.9774e-77	Collecting duct principal cells	ST14	Hedgehog	Kidney
2.18684e-81	0.822569	0.369	0.165	4.06402e-77	Collecting duct principal cells	NTNG1	Hedgehog	Kidney
3.26989e-81	0.809824	0.503	0.269	6.07677e-77	Collecting duct principal cells	RDH10	Hedgehog	Kidney
4.86965e-81	0.693222	0.567	0.305	9.04975e-77	Collecting duct principal cells	TMEM213	Hedgehog	Kidney
9.97804e-81	0.649404	0.78	0.576	1.85432e-76	Collecting duct principal cells	EPB41L1	Hedgehog	Kidney
5.08052e-80	0.756239	0.556	0.314	9.44164e-76	Collecting duct principal cells	MCC	Hedgehog	Kidney
6.40826e-80	0.850102	0.26	0.094	1.19091e-75	Collecting duct principal cells	ADAMTS18	Hedgehog	Kidney
1.31046e-79	0.670345	0.557	0.3	2.43536e-75	Collecting duct principal cells	MAP1LC3A	Hedgehog	Kidney
3.38689e-79	0.623036	0.862	0.719	6.2942e-75	Collecting duct principal cells	MAP4K3	Hedgehog	Kidney
1.65101e-78	0.786353	0.682	0.445	3.06823e-74	Collecting duct principal cells	AHI1	Hedgehog	Kidney
1.0674e-76	0.646195	0.353	0.149	1.98366e-72	Collecting duct principal cells	PCDH17	Hedgehog	Kidney
2.49408e-76	0.70944	0.315	0.127	4.635e-72	Collecting duct principal cells	GFOD1	Hedgehog	Kidney
2.50249e-76	0.599084	0.47	0.227	4.65063e-72	Collecting duct principal cells	SPINT1	Hedgehog	Kidney
4.43959e-74	0.667806	0.527	0.282	8.25054e-70	Collecting duct principal cells	FRRS1L	Hedgehog	Kidney
8.65709e-74	0.636352	0.713	0.479	1.60883e-69	Collecting duct principal cells	EPB41L4B	Hedgehog	Kidney
9.81331e-74	1.08748	0.408	0.207	1.82371e-69	Collecting duct principal cells	KCNQ3	Hedgehog	Kidney
1.21047e-73	0.710916	0.778	0.575	2.24954e-69	Collecting duct principal cells	DCDC2	Hedgehog	Kidney
8.14801e-73	0.651586	0.715	0.491	1.51423e-68	Collecting duct principal cells	PPP1R9A	Hedgehog	Kidney
2.8703e-72	0.589441	0.766	0.54	5.33416e-68	Collecting duct principal cells	PPP2R3A	Hedgehog	Kidney
1.04959e-71	0.616191	0.513	0.279	1.95057e-67	Collecting duct principal cells	SLC8A1	Hedgehog	Kidney
1.79874e-71	0.691979	0.296	0.119	3.34279e-67	Collecting duct principal cells	ANXA3	Hedgehog	Kidney
2.90452e-71	0.704947	0.622	0.386	5.39777e-67	Collecting duct principal cells	ABCC5	Hedgehog	Kidney
6.6551e-71	0.619082	0.331	0.141	1.23678e-66	Collecting duct principal cells	TLE2	Hedgehog	Kidney
9.21051e-71	0.647534	0.612	0.382	1.71168e-66	Collecting duct principal cells	STXBP5	Hedgehog	Kidney
1.23113e-70	0.57364	0.649	0.387	2.28793e-66	Collecting duct principal cells	MPP7	Hedgehog	Kidney
2.07172e-70	0.595979	0.598	0.353	3.85008e-66	Collecting duct principal cells	MYO1B	Hedgehog	Kidney
2.62738e-70	0.63674	0.295	0.121	4.88272e-66	Collecting duct principal cells	PLXNC1	Hedgehog	Kidney
3.91422e-70	0.60442	0.343	0.152	7.27419e-66	Collecting duct principal cells	NAXD	Hedgehog	Kidney
6.145e-70	0.710306	0.367	0.171	1.14199e-65	Collecting duct principal cells	EGFR	Hedgehog	Kidney
2.44876e-69	0.517523	0.825	0.611	4.55078e-65	Collecting duct principal cells	NAALADL2	Hedgehog	Kidney
3.13837e-69	0.786512	0.393	0.191	5.83235e-65	Collecting duct principal cells	TMEM178B	Hedgehog	Kidney
7.6769e-68	0.618773	0.603	0.369	1.42667e-63	Collecting duct principal cells	DPY19L1	Hedgehog	Kidney
1.5863e-67	0.583486	0.347	0.157	2.94798e-63	Collecting duct principal cells	SLC35F2	Hedgehog	Kidney
2.38989e-67	0.62004	0.584	0.351	4.44138e-63	Collecting duct principal cells	UNC13B	Hedgehog	Kidney
8.01646e-66	0.572751	0.492	0.259	1.48978e-61	Collecting duct principal cells	ICA1	Hedgehog	Kidney
1.02926e-65	0.627978	0.543	0.319	1.91278e-61	Collecting duct principal cells	HERC3	Hedgehog	Kidney
7.75292e-65	0.608037	0.542	0.319	1.4408e-60	Collecting duct principal cells	ITSN2	Hedgehog	Kidney
7.54082e-64	0.53141	0.327	0.145	1.40139e-59	Collecting duct principal cells	CXADR	Hedgehog	Kidney
1.47178e-63	0.646527	0.452	0.244	2.73516e-59	Collecting duct principal cells	HYDIN	Hedgehog	Kidney
1.77456e-62	0.639611	0.618	0.401	3.29784e-58	Collecting duct principal cells	LOC103127180	Hedgehog	Kidney
1.93326e-62	0.585423	0.7	0.479	3.59277e-58	Collecting duct principal cells	MYO1E	Hedgehog	Kidney
2.45475e-62	0.519146	0.492	0.272	4.56191e-58	Collecting duct principal cells	PIK3CB	Hedgehog	Kidney
2.77926e-62	0.59032	0.648	0.424	5.16498e-58	Collecting duct principal cells	TLN2	Hedgehog	Kidney
2.88369e-62	0.580148	0.476	0.258	5.35905e-58	Collecting duct principal cells	NIPAL2	Hedgehog	Kidney
3.82855e-62	0.617158	0.599	0.38	7.11497e-58	Collecting duct principal cells	PIK3C2A	Hedgehog	Kidney
6.65415e-62	0.655057	0.359	0.174	1.23661e-57	Collecting duct principal cells	ACLY	Hedgehog	Kidney
9.84738e-62	0.579112	0.44	0.229	1.83004e-57	Collecting duct principal cells	ILDR1	Hedgehog	Kidney
2.3921e-61	0.604153	0.484	0.268	4.44549e-57	Collecting duct principal cells	TNFRSF21	Hedgehog	Kidney
3.79128e-61	0.64691	0.469	0.261	7.04572e-57	Collecting duct principal cells	MOSPD2	Hedgehog	Kidney
1.2356e-60	0.515728	0.325	0.146	2.29623e-56	Collecting duct principal cells	ADIPOR1	Hedgehog	Kidney
1.56272e-60	0.583264	0.565	0.34	2.90415e-56	Collecting duct principal cells	PARP8	Hedgehog	Kidney
2.10536e-59	0.564956	0.72	0.516	3.9126e-55	Collecting duct principal cells	ABCC4	Hedgehog	Kidney
4.61266e-59	0.339903	0.72	0.47	8.57217e-55	Collecting duct principal cells	CCBE1	Hedgehog	Kidney
6.59501e-59	0.562688	0.589	0.359	1.22562e-54	Collecting duct principal cells	MYH10	Hedgehog	Kidney
1.09964e-58	0.487989	0.696	0.471	2.04357e-54	Collecting duct principal cells	INPP4B	Hedgehog	Kidney
2.51796e-58	0.584288	0.666	0.469	4.67939e-54	Collecting duct principal cells	LOC103111000	Hedgehog	Kidney
8.34312e-57	0.505455	0.614	0.384	1.55049e-52	Collecting duct principal cells	RAPGEF4	Hedgehog	Kidney
1.31099e-56	0.558223	0.755	0.587	2.43635e-52	Collecting duct principal cells	ATXN10	Hedgehog	Kidney
2.80948e-56	0.547488	0.74	0.534	5.22113e-52	Collecting duct principal cells	SORBS2	Hedgehog	Kidney
1.04923e-55	0.505114	0.291	0.129	1.9499e-51	Collecting duct principal cells	LOC103115261	Hedgehog	Kidney
1.15959e-55	0.571572	0.649	0.447	2.15498e-51	Collecting duct principal cells	SESN1	Hedgehog	Kidney
1.40063e-54	0.681323	0.415	0.23	2.60293e-50	Collecting duct principal cells	SAMD12	Hedgehog	Kidney
1.44865e-54	0.531903	0.478	0.273	2.69218e-50	Collecting duct principal cells	AFF1	Hedgehog	Kidney
5.91828e-53	0.564382	0.376	0.194	1.09985e-48	Collecting duct principal cells	RAB11FIP4	Hedgehog	Kidney
5.17051e-52	0.515979	0.841	0.705	9.60887e-48	Collecting duct principal cells	ERC1	Hedgehog	Kidney
6.38345e-52	0.561772	0.631	0.431	1.1863e-47	Collecting duct principal cells	FCHO2	Hedgehog	Kidney
1.10169e-50	0.539446	0.284	0.132	2.04737e-46	Collecting duct principal cells	RASSF6	Hedgehog	Kidney
1.37453e-50	0.518111	0.616	0.409	2.55443e-46	Collecting duct principal cells	CNKSR3	Hedgehog	Kidney
3.1547e-50	0.435868	0.259	0.112	5.86269e-46	Collecting duct principal cells	RHPN2	Hedgehog	Kidney
3.25289e-50	0.608713	0.353	0.186	6.04517e-46	Collecting duct principal cells	SEPT9	Hedgehog	Kidney
6.32213e-50	0.525212	0.38	0.202	1.17491e-45	Collecting duct principal cells	CMTM4	Hedgehog	Kidney
9.84467e-50	0.431601	0.922	0.829	1.82953e-45	Collecting duct principal cells	GPHN	Hedgehog	Kidney
1.03241e-49	0.555511	0.894	0.791	1.91862e-45	Collecting duct principal cells	FRMD3	Hedgehog	Kidney
2.86245e-49	0.565163	0.448	0.26	5.31957e-45	Collecting duct principal cells	BAIAP2L1	Hedgehog	Kidney
8.12931e-49	0.52194	0.652	0.45	1.51075e-44	Collecting duct principal cells	WASL	Hedgehog	Kidney
2.25313e-48	0.520594	0.316	0.156	4.18722e-44	Collecting duct principal cells	CNKSR2	Hedgehog	Kidney
2.56268e-48	0.601896	0.584	0.395	4.76248e-44	Collecting duct principal cells	UBAC2	Hedgehog	Kidney
3.25057e-48	0.537427	0.424	0.241	6.04086e-44	Collecting duct principal cells	LOC107522275	Hedgehog	Kidney
6.31686e-48	0.633456	0.446	0.261	1.17392e-43	Collecting duct principal cells	PROSER2	Hedgehog	Kidney
1.1674e-47	0.592543	0.512	0.32	2.1695e-43	Collecting duct principal cells	AOX1	Hedgehog	Kidney
1.35974e-47	0.524181	0.53	0.333	2.52694e-43	Collecting duct principal cells	MAP7	Hedgehog	Kidney
3.3284e-47	0.57398	0.339	0.177	6.18549e-43	Collecting duct principal cells	AIF1L	Hedgehog	Kidney
4.70662e-47	0.471891	0.641	0.429	8.74678e-43	Collecting duct principal cells	DIAPH1	Hedgehog	Kidney
9.19329e-47	0.490347	0.333	0.167	1.70848e-42	Collecting duct principal cells	ANXA2	Hedgehog	Kidney
5.3696e-46	0.506268	0.371	0.197	9.97887e-42	Collecting duct principal cells	KCNK1	Hedgehog	Kidney
5.70835e-46	0.51161	0.615	0.412	1.06084e-41	Collecting duct principal cells	CAST	Hedgehog	Kidney
6.25368e-46	0.529759	0.484	0.295	1.16218e-41	Collecting duct principal cells	RASA2	Hedgehog	Kidney
7.58521e-46	0.484352	0.258	0.119	1.40964e-41	Collecting duct principal cells	SGPL1	Hedgehog	Kidney
8.62574e-46	0.48207	0.722	0.528	1.60301e-41	Collecting duct principal cells	FER	Hedgehog	Kidney
8.86622e-46	1.41406	0.471	0.324	1.6477e-41	Collecting duct principal cells	SLC4A7	Hedgehog	Kidney
1.10588e-45	0.477028	0.519	0.32	2.05517e-41	Collecting duct principal cells	GALNT7	Hedgehog	Kidney
1.41906e-45	0.456218	0.702	0.51	2.63717e-41	Collecting duct principal cells	STARD13	Hedgehog	Kidney
1.59116e-45	0.529565	0.616	0.425	2.95702e-41	Collecting duct principal cells	MOB3B	Hedgehog	Kidney
2.25418e-45	0.561509	0.343	0.181	4.18916e-41	Collecting duct principal cells	FKBP5	Hedgehog	Kidney
2.50922e-45	0.458537	0.267	0.124	4.66313e-41	Collecting duct principal cells	OASL	Hedgehog	Kidney
2.14706e-44	0.45178	0.589	0.394	3.99009e-40	Collecting duct principal cells	PARD3B	Hedgehog	Kidney
3.27264e-44	0.437882	0.854	0.701	6.08187e-40	Collecting duct principal cells	CACHD1	Hedgehog	Kidney
6.08886e-44	0.5131	0.578	0.382	1.13155e-39	Collecting duct principal cells	ACPP	Hedgehog	Kidney
1.60139e-43	0.476994	0.567	0.374	2.97602e-39	Collecting duct principal cells	CD2AP	Hedgehog	Kidney
2.03698e-43	0.425896	0.273	0.129	3.78553e-39	Collecting duct principal cells	GNAI1	Hedgehog	Kidney
2.94533e-43	0.260397	0.905	0.757	5.47361e-39	Collecting duct principal cells	FMN1	Hedgehog	Kidney
8.8445e-43	0.283283	0.928	0.83	1.64366e-38	Collecting duct principal cells	CTDSPL	Hedgehog	Kidney
2.45163e-42	0.423947	0.289	0.142	4.55611e-38	Collecting duct principal cells	FAM83B	Hedgehog	Kidney
3.731e-42	0.446133	0.423	0.242	6.9337e-38	Collecting duct principal cells	SLC22A23	Hedgehog	Kidney
4.43708e-42	0.528603	0.667	0.493	8.24588e-38	Collecting duct principal cells	RPS6KA3	Hedgehog	Kidney
5.22374e-42	0.417883	0.802	0.65	9.70781e-38	Collecting duct principal cells	KIF13A	Hedgehog	Kidney
1.57317e-41	0.849432	0.405	0.248	2.92357e-37	Collecting duct principal cells	NUP93	Hedgehog	Kidney
2.04073e-41	0.496718	0.557	0.364	3.7925e-37	Collecting duct principal cells	CDH16	Hedgehog	Kidney
2.21658e-41	0.447336	0.497	0.306	4.1193e-37	Collecting duct principal cells	SH2D4A	Hedgehog	Kidney
2.50562e-41	0.474421	0.36	0.198	4.65645e-37	Collecting duct principal cells	NOS1AP	Hedgehog	Kidney
3.11992e-41	0.455594	0.383	0.216	5.79806e-37	Collecting duct principal cells	SLC38A9	Hedgehog	Kidney
4.06137e-41	0.475268	0.7	0.533	7.54765e-37	Collecting duct principal cells	PHLPP1	Hedgehog	Kidney
1.75731e-40	0.445004	0.689	0.51	3.26578e-36	Collecting duct principal cells	PACSIN2	Hedgehog	Kidney
1.93516e-40	0.426615	0.279	0.138	3.59629e-36	Collecting duct principal cells	HSD17B11	Hedgehog	Kidney
3.18026e-40	0.386005	0.358	0.191	5.9102e-36	Collecting duct principal cells	RGL3	Hedgehog	Kidney
3.92661e-40	0.486416	0.393	0.229	7.2972e-36	Collecting duct principal cells	LRRK1	Hedgehog	Kidney
3.9522e-40	0.446463	0.278	0.138	7.34478e-36	Collecting duct principal cells	ZDHHC1	Hedgehog	Kidney
4.39093e-40	0.489492	0.719	0.546	8.1601e-36	Collecting duct principal cells	BICC1	Hedgehog	Kidney
5.1178e-40	0.492268	0.363	0.204	9.51093e-36	Collecting duct principal cells	LOC103126381	Hedgehog	Kidney
5.35034e-40	0.368815	0.839	0.683	9.94307e-36	Collecting duct principal cells	MYO10	Hedgehog	Kidney
5.35694e-40	0.476084	0.407	0.238	9.95534e-36	Collecting duct principal cells	TACC2	Hedgehog	Kidney
5.41127e-40	0.342957	0.913	0.847	1.00563e-35	Collecting duct principal cells	PELI2	Hedgehog	Kidney
1.43962e-39	0.531763	0.421	0.252	2.67539e-35	Collecting duct principal cells	TFCP2L1	Hedgehog	Kidney
1.54125e-39	0.381451	0.715	0.505	2.86427e-35	Collecting duct principal cells	LNX1	Hedgehog	Kidney
1.98572e-39	0.41853	0.839	0.723	3.69027e-35	Collecting duct principal cells	JMJD1C	Hedgehog	Kidney
1.39122e-38	0.559143	0.609	0.448	2.58544e-34	Collecting duct principal cells	SHROOM3	Hedgehog	Kidney
3.90031e-38	0.498847	0.363	0.209	7.24834e-34	Collecting duct principal cells	CAMKK2	Hedgehog	Kidney
4.08099e-38	0.473605	0.589	0.407	7.5841e-34	Collecting duct principal cells	ITGB5	Hedgehog	Kidney
5.48595e-38	0.412621	0.782	0.651	1.01951e-33	Collecting duct principal cells	ARHGEF12	Hedgehog	Kidney
5.51397e-38	0.383913	0.869	0.753	1.02472e-33	Collecting duct principal cells	KIF16B	Hedgehog	Kidney
1.72601e-37	0.410445	0.366	0.204	3.20761e-33	Collecting duct principal cells	TUSC3	Hedgehog	Kidney
2.87936e-37	0.452761	0.611	0.436	5.351e-33	Collecting duct principal cells	HECTD2	Hedgehog	Kidney
3.26539e-37	0.444104	0.331	0.183	6.06839e-33	Collecting duct principal cells	CDKL5	Hedgehog	Kidney
5.69743e-37	0.415258	0.315	0.169	1.05881e-32	Collecting duct principal cells	IGSF5	Hedgehog	Kidney
1.27913e-36	0.427652	0.323	0.177	2.37714e-32	Collecting duct principal cells	GIPC2	Hedgehog	Kidney
3.84326e-36	0.472746	0.542	0.369	7.14232e-32	Collecting duct principal cells	TBC1D12	Hedgehog	Kidney
4.84903e-36	0.44157	0.272	0.141	9.01145e-32	Collecting duct principal cells	LOC103126749	Hedgehog	Kidney
5.81001e-36	0.441492	0.372	0.217	1.07973e-31	Collecting duct principal cells	PDE4DIP	Hedgehog	Kidney
1.00079e-35	0.430107	0.651	0.468	1.85987e-31	Collecting duct principal cells	DLG1	Hedgehog	Kidney
2.36402e-35	0.258386	0.455	0.273	4.3933e-31	Collecting duct principal cells	FAM20A	Hedgehog	Kidney
3.05735e-35	0.434421	0.79	0.651	5.68177e-31	Collecting duct principal cells	DYNC2H1	Hedgehog	Kidney
3.89758e-35	0.451068	0.367	0.216	7.24326e-31	Collecting duct principal cells	CDS1	Hedgehog	Kidney
5.54362e-35	0.484374	0.647	0.482	1.03023e-30	Collecting duct principal cells	NFE2L2	Hedgehog	Kidney
8.13367e-35	0.437758	0.26	0.133	1.51156e-30	Collecting duct principal cells	PFKFB3	Hedgehog	Kidney
1.18099e-34	0.409073	0.322	0.179	2.19476e-30	Collecting duct principal cells	RPRD1B	Hedgehog	Kidney
1.47764e-34	0.38077	0.765	0.62	2.74604e-30	Collecting duct principal cells	KIF13B	Hedgehog	Kidney
1.52131e-34	0.415561	0.461	0.294	2.8272e-30	Collecting duct principal cells	STIM1	Hedgehog	Kidney
2.67688e-34	0.394328	0.596	0.421	4.97472e-30	Collecting duct principal cells	CARMIL1	Hedgehog	Kidney
2.86546e-34	0.371791	0.276	0.143	5.32517e-30	Collecting duct principal cells	ARFGEF3	Hedgehog	Kidney
3.2376e-34	0.425229	0.317	0.175	6.01675e-30	Collecting duct principal cells	SEPTIN11	Hedgehog	Kidney
4.10019e-34	0.394534	0.409	0.244	7.6198e-30	Collecting duct principal cells	FLOT2	Hedgehog	Kidney
9.84571e-34	0.465217	0.686	0.542	1.82973e-29	Collecting duct principal cells	ARFGEF1	Hedgehog	Kidney
9.88874e-34	0.40509	0.611	0.434	1.83772e-29	Collecting duct principal cells	SSH2	Hedgehog	Kidney
1.12325e-33	0.362864	0.789	0.641	2.08745e-29	Collecting duct principal cells	RUFY3	Hedgehog	Kidney
1.47021e-33	0.412494	0.358	0.208	2.73223e-29	Collecting duct principal cells	PARP11	Hedgehog	Kidney
1.91207e-33	0.506064	0.406	0.254	3.55338e-29	Collecting duct principal cells	STIM2	Hedgehog	Kidney
2.52905e-33	0.409229	0.344	0.196	4.69998e-29	Collecting duct principal cells	GUCY1A1	Hedgehog	Kidney
1.1049e-32	0.38187	0.483	0.31	2.05335e-28	Collecting duct principal cells	PROM1	Hedgehog	Kidney
1.79113e-32	0.433612	0.437	0.279	3.32864e-28	Collecting duct principal cells	FAT1	Hedgehog	Kidney
2.90685e-32	0.404292	0.535	0.357	5.40209e-28	Collecting duct principal cells	IFIH1	Hedgehog	Kidney
3.01341e-32	0.439754	0.424	0.272	5.60012e-28	Collecting duct principal cells	KIAA1109	Hedgehog	Kidney
6.69719e-32	0.474829	0.463	0.309	1.24461e-27	Collecting duct principal cells	RAP1GAP2	Hedgehog	Kidney
8.40763e-32	0.533318	0.559	0.414	1.56247e-27	Collecting duct principal cells	LOC107522307	Hedgehog	Kidney
1.37502e-31	0.324699	0.422	0.254	2.55533e-27	Collecting duct principal cells	SLC22A15	Hedgehog	Kidney
2.3007e-31	0.444245	0.601	0.451	4.27563e-27	Collecting duct principal cells	FOCAD	Hedgehog	Kidney
2.51467e-31	0.563308	0.492	0.347	4.67327e-27	Collecting duct principal cells	ME1	Hedgehog	Kidney
3.04043e-31	0.399483	0.576	0.399	5.65034e-27	Collecting duct principal cells	MYO5B	Hedgehog	Kidney
3.13639e-31	0.404947	0.34	0.196	5.82867e-27	Collecting duct principal cells	LOC103125678	Hedgehog	Kidney
4.4045e-31	0.400321	0.448	0.288	8.18533e-27	Collecting duct principal cells	TRAF3IP2	Hedgehog	Kidney
5.15054e-31	0.359799	0.87	0.787	9.57177e-27	Collecting duct principal cells	UBE2H	Hedgehog	Kidney
5.18637e-31	0.419936	0.561	0.405	9.63835e-27	Collecting duct principal cells	CAPN7	Hedgehog	Kidney
8.50788e-31	0.353022	0.816	0.648	1.5811e-26	Collecting duct principal cells	NDRG1	Hedgehog	Kidney
1.67255e-30	0.367236	0.376	0.227	3.10827e-26	Collecting duct principal cells	LRRC1	Hedgehog	Kidney
1.8877e-30	0.399327	0.287	0.159	3.50811e-26	Collecting duct principal cells	SORT1	Hedgehog	Kidney
2.48396e-30	0.384768	0.274	0.149	4.61619e-26	Collecting duct principal cells	RALBP1	Hedgehog	Kidney
2.84377e-30	0.550499	0.324	0.193	5.28486e-26	Collecting duct principal cells	ALCAM	Hedgehog	Kidney
5.20733e-30	0.351163	0.555	0.38	9.6773e-26	Collecting duct principal cells	SIM1	Hedgehog	Kidney
9.53107e-30	0.549045	0.807	0.706	1.77125e-25	Collecting duct principal cells	MACROD2	Hedgehog	Kidney
1.53969e-29	0.43528	0.362	0.226	2.86137e-25	Collecting duct principal cells	RAB11FIP5	Hedgehog	Kidney
1.58183e-29	0.465873	0.575	0.419	2.93967e-25	Collecting duct principal cells	PXDN	Hedgehog	Kidney
1.68457e-29	0.369947	0.57	0.392	3.1306e-25	Collecting duct principal cells	CLMN	Hedgehog	Kidney
2.01622e-29	0.438263	0.406	0.261	3.74693e-25	Collecting duct principal cells	NPAS2	Hedgehog	Kidney
2.74174e-29	0.387138	0.357	0.215	5.09526e-25	Collecting duct principal cells	MTHFR	Hedgehog	Kidney
2.95847e-29	0.401179	0.575	0.405	5.49802e-25	Collecting duct principal cells	SLC38A1	Hedgehog	Kidney
3.0898e-29	0.400456	0.581	0.423	5.74209e-25	Collecting duct principal cells	MERTK	Hedgehog	Kidney
7.43441e-29	0.358524	0.681	0.528	1.38161e-24	Collecting duct principal cells	UBE2E2	Hedgehog	Kidney
9.73042e-29	0.268374	0.592	0.395	1.8083e-24	Collecting duct principal cells	LRP2	Hedgehog	Kidney
9.95659e-29	0.407324	0.256	0.141	1.85033e-24	Collecting duct principal cells	BLNK	Hedgehog	Kidney
1.01683e-28	0.372332	0.42	0.27	1.88967e-24	Collecting duct principal cells	ALG9	Hedgehog	Kidney
1.0649e-28	0.448957	0.438	0.293	1.97902e-24	Collecting duct principal cells	LOC107522368	Hedgehog	Kidney
1.15707e-28	0.460258	0.269	0.15	2.15029e-24	Collecting duct principal cells	EPHB1	Hedgehog	Kidney
1.23901e-28	0.435011	0.56	0.416	2.30258e-24	Collecting duct principal cells	DAAM1	Hedgehog	Kidney
1.96383e-28	0.376261	0.658	0.504	3.64959e-24	Collecting duct principal cells	SLC39A11	Hedgehog	Kidney
3.4059e-28	0.329576	0.738	0.595	6.32952e-24	Collecting duct principal cells	ZBTB38	Hedgehog	Kidney
3.77425e-28	0.392325	0.326	0.192	7.01407e-24	Collecting duct principal cells	LOC103109703	Hedgehog	Kidney
6.59285e-28	0.377456	0.303	0.178	1.22521e-23	Collecting duct principal cells	QDPR	Hedgehog	Kidney
7.08453e-28	0.329868	0.769	0.637	1.31659e-23	Collecting duct principal cells	GMDS	Hedgehog	Kidney
1.13055e-27	0.262135	0.518	0.342	2.10102e-23	Collecting duct principal cells	KLHL3	Hedgehog	Kidney
1.44228e-27	0.348667	0.749	0.624	2.68034e-23	Collecting duct principal cells	RABGAP1L	Hedgehog	Kidney
1.65123e-27	0.362496	0.691	0.525	3.06864e-23	Collecting duct principal cells	C20orf194	Hedgehog	Kidney
2.42554e-27	0.369864	0.469	0.316	4.50763e-23	Collecting duct principal cells	PDK1	Hedgehog	Kidney
2.63043e-27	0.377134	0.547	0.389	4.88839e-23	Collecting duct principal cells	SIPA1L3	Hedgehog	Kidney
4.22499e-27	0.393348	0.456	0.307	7.85172e-23	Collecting duct principal cells	STXBP3	Hedgehog	Kidney
8.04976e-27	0.337234	0.727	0.589	1.49597e-22	Collecting duct principal cells	LRCH1	Hedgehog	Kidney
9.52202e-27	0.367023	0.638	0.48	1.76957e-22	Collecting duct principal cells	VPS13C	Hedgehog	Kidney
1.00895e-26	0.361531	0.535	0.381	1.87503e-22	Collecting duct principal cells	B4GALT1	Hedgehog	Kidney
1.02122e-26	0.378512	0.376	0.24	1.89784e-22	Collecting duct principal cells	SLC38A2	Hedgehog	Kidney
1.24497e-26	0.357018	0.259	0.143	2.31366e-22	Collecting duct principal cells	SBNO2	Hedgehog	Kidney
1.78237e-26	0.377511	0.287	0.165	3.31236e-22	Collecting duct principal cells	S100A6	Hedgehog	Kidney
2.33897e-26	0.334034	0.631	0.478	4.34674e-22	Collecting duct principal cells	LCOR.1	Hedgehog	Kidney
2.40966e-26	0.380747	0.478	0.332	4.47811e-22	Collecting duct principal cells	LIMA1	Hedgehog	Kidney
2.90022e-26	0.312319	0.407	0.259	5.38977e-22	Collecting duct principal cells	SEC14L1	Hedgehog	Kidney
5.17489e-26	0.377993	0.614	0.466	9.61702e-22	Collecting duct principal cells	RALGPS1	Hedgehog	Kidney
5.69176e-26	0.32808	0.801	0.696	1.05776e-21	Collecting duct principal cells	CTNNA1	Hedgehog	Kidney
8.49644e-26	0.346933	0.488	0.334	1.57898e-21	Collecting duct principal cells	WRN	Hedgehog	Kidney
3.84754e-25	0.279199	0.781	0.632	7.15028e-21	Collecting duct principal cells	STOX2	Hedgehog	Kidney
4.51536e-25	0.320383	0.519	0.368	8.39135e-21	Collecting duct principal cells	SNTB1	Hedgehog	Kidney
5.57767e-25	0.321474	0.336	0.204	1.03655e-20	Collecting duct principal cells	TOM1L1	Hedgehog	Kidney
5.72842e-25	0.343213	0.612	0.471	1.06457e-20	Collecting duct principal cells	DENND1B	Hedgehog	Kidney
6.63566e-25	0.403559	0.398	0.27	1.23317e-20	Collecting duct principal cells	ITGAV	Hedgehog	Kidney
1.56675e-24	0.35538	0.415	0.276	2.91164e-20	Collecting duct principal cells	LOC103126304	Hedgehog	Kidney
1.59735e-24	0.363245	0.592	0.44	2.96852e-20	Collecting duct principal cells	VPS13A	Hedgehog	Kidney
1.73442e-24	0.318651	0.282	0.164	3.22325e-20	Collecting duct principal cells	TTI1	Hedgehog	Kidney
1.77773e-24	0.352437	0.31	0.188	3.30373e-20	Collecting duct principal cells	DDX52	Hedgehog	Kidney
2.31266e-24	0.331883	0.327	0.201	4.29785e-20	Collecting duct principal cells	GULP1	Hedgehog	Kidney
4.65129e-24	0.348471	0.594	0.446	8.64395e-20	Collecting duct principal cells	PCNX1	Hedgehog	Kidney
5.46991e-24	0.374314	0.277	0.166	1.01653e-19	Collecting duct principal cells	GNPTAB	Hedgehog	Kidney
6.26651e-24	0.350589	0.401	0.267	1.16457e-19	Collecting duct principal cells	MARK2	Hedgehog	Kidney
6.86709e-24	0.251168	0.963	0.898	1.27618e-19	Collecting duct principal cells	ATP1B1	Hedgehog	Kidney
7.5428e-24	0.486232	0.375	0.253	1.40175e-19	Collecting duct principal cells	DDX3X	Hedgehog	Kidney
1.47261e-23	0.283847	0.608	0.459	2.7367e-19	Collecting duct principal cells	FNBP1L	Hedgehog	Kidney
2.82933e-23	0.537965	0.464	0.338	5.25803e-19	Collecting duct principal cells	SORCS3	Hedgehog	Kidney
3.51552e-23	0.320979	0.251	0.144	6.53324e-19	Collecting duct principal cells	GSTP1	Hedgehog	Kidney
5.16169e-23	0.333848	0.293	0.179	9.59248e-19	Collecting duct principal cells	FAM118A	Hedgehog	Kidney
7.19404e-23	0.302614	0.282	0.167	1.33694e-18	Collecting duct principal cells	PLEKHM1	Hedgehog	Kidney
7.43628e-23	0.342058	0.569	0.426	1.38196e-18	Collecting duct principal cells	COL4A5	Hedgehog	Kidney
1.05451e-22	0.331725	0.388	0.258	1.95971e-18	Collecting duct principal cells	LMBRD2	Hedgehog	Kidney
1.13739e-22	0.335212	0.268	0.158	2.11372e-18	Collecting duct principal cells	DPF3	Hedgehog	Kidney
1.54009e-22	0.295073	0.483	0.34	2.8621e-18	Collecting duct principal cells	ACVR1B	Hedgehog	Kidney
1.5678e-22	0.327648	0.653	0.519	2.9136e-18	Collecting duct principal cells	ZFHX3	Hedgehog	Kidney
2.26302e-22	0.317742	0.333	0.213	4.20561e-18	Collecting duct principal cells	AATF	Hedgehog	Kidney
3.14332e-22	0.297433	0.602	0.459	5.84155e-18	Collecting duct principal cells	HMBOX1	Hedgehog	Kidney
3.774e-22	0.257961	0.739	0.585	7.01361e-18	Collecting duct principal cells	OXR1	Hedgehog	Kidney
4.07092e-22	0.325276	0.261	0.155	7.56541e-18	Collecting duct principal cells	NFXL1	Hedgehog	Kidney
4.5873e-22	0.30944	0.655	0.517	8.52505e-18	Collecting duct principal cells	SH3RF1	Hedgehog	Kidney
5.78905e-22	0.340392	0.398	0.269	1.07584e-17	Collecting duct principal cells	SNX9	Hedgehog	Kidney
7.35398e-22	0.327785	0.488	0.344	1.36666e-17	Collecting duct principal cells	DSG2	Hedgehog	Kidney
8.56109e-22	0.308328	0.262	0.156	1.59099e-17	Collecting duct principal cells	CYB5R3	Hedgehog	Kidney
1.22281e-21	0.317253	0.25	0.146	2.27247e-17	Collecting duct principal cells	KIAA0100	Hedgehog	Kidney
1.62778e-21	0.345029	0.494	0.357	3.02507e-17	Collecting duct principal cells	NAP1L1	Hedgehog	Kidney
1.7937e-21	0.274405	0.381	0.249	3.33341e-17	Collecting duct principal cells	RAPGEF3	Hedgehog	Kidney
2.57518e-21	0.322779	0.415	0.286	4.78571e-17	Collecting duct principal cells	DNMBP	Hedgehog	Kidney
2.6995e-21	0.311395	0.473	0.335	5.01675e-17	Collecting duct principal cells	SYNJ1	Hedgehog	Kidney
3.92695e-21	0.321836	0.251	0.149	7.29784e-17	Collecting duct principal cells	FBXL2	Hedgehog	Kidney
5.09244e-21	0.298008	0.272	0.163	9.46378e-17	Collecting duct principal cells	NIPAL3	Hedgehog	Kidney
5.75665e-21	0.33478	0.61	0.469	1.06982e-16	Collecting duct principal cells	MICU3	Hedgehog	Kidney
5.8004e-21	0.309797	0.442	0.306	1.07795e-16	Collecting duct principal cells	RTN4	Hedgehog	Kidney
6.76022e-21	0.272464	0.277	0.166	1.25632e-16	Collecting duct principal cells	HDAC7	Hedgehog	Kidney
6.87972e-21	0.296639	0.273	0.164	1.27853e-16	Collecting duct principal cells	SCNN1A	Hedgehog	Kidney
7.17792e-21	0.302743	0.631	0.475	1.33394e-16	Collecting duct principal cells	GPR39	Hedgehog	Kidney
9.22882e-21	0.310887	0.657	0.522	1.71508e-16	Collecting duct principal cells	NBEA	Hedgehog	Kidney
1.02826e-20	0.292598	0.576	0.426	1.91092e-16	Collecting duct principal cells	ERBIN	Hedgehog	Kidney
1.02847e-20	0.283275	0.433	0.293	1.91131e-16	Collecting duct principal cells	SLC44A3	Hedgehog	Kidney
1.57958e-20	0.297129	0.309	0.195	2.93549e-16	Collecting duct principal cells	KMT2C	Hedgehog	Kidney
1.60382e-20	0.296812	0.503	0.362	2.98055e-16	Collecting duct principal cells	SHB	Hedgehog	Kidney
4.81901e-20	0.291524	0.403	0.278	8.95564e-16	Collecting duct principal cells	GPAT3	Hedgehog	Kidney
5.89261e-20	0.294985	0.253	0.151	1.09508e-15	Collecting duct principal cells	PEBP4	Hedgehog	Kidney
9.39731e-20	0.339382	0.54	0.407	1.7464e-15	Collecting duct principal cells	VCL	Hedgehog	Kidney
9.47767e-20	0.314175	0.346	0.23	1.76133e-15	Collecting duct principal cells	TJP2	Hedgehog	Kidney
1.08655e-19	0.256946	0.725	0.549	2.01925e-15	Collecting duct principal cells	ARHGEF28	Hedgehog	Kidney
1.26993e-19	0.288321	0.344	0.225	2.36004e-15	Collecting duct principal cells	SEC23A	Hedgehog	Kidney
1.7833e-19	0.348711	0.334	0.218	3.31409e-15	Collecting duct principal cells	LAMA4	Hedgehog	Kidney
1.98422e-19	0.257457	0.29	0.179	3.68747e-15	Collecting duct principal cells	SLC9A2	Hedgehog	Kidney
2.17345e-19	0.293624	0.368	0.248	4.03914e-15	Collecting duct principal cells	SEMA6A	Hedgehog	Kidney
2.37087e-19	0.306665	0.299	0.19	4.40603e-15	Collecting duct principal cells	TMEM171	Hedgehog	Kidney
2.80039e-19	0.315477	0.674	0.55	5.20425e-15	Collecting duct principal cells	DMXL1	Hedgehog	Kidney
4.22442e-19	0.288619	0.568	0.427	7.85065e-15	Collecting duct principal cells	ENTPD4	Hedgehog	Kidney
4.64597e-19	0.305925	0.442	0.317	8.63406e-15	Collecting duct principal cells	TTC39B	Hedgehog	Kidney
5.50626e-19	0.300079	0.594	0.453	1.02328e-14	Collecting duct principal cells	LRP6	Hedgehog	Kidney
5.81051e-19	0.336228	0.251	0.155	1.07983e-14	Collecting duct principal cells	SH3YL1	Hedgehog	Kidney
5.84918e-19	0.287602	0.602	0.469	1.08701e-14	Collecting duct principal cells	KIDINS220	Hedgehog	Kidney
6.2721e-19	0.304545	0.359	0.242	1.16561e-14	Collecting duct principal cells	CPNE3	Hedgehog	Kidney
6.31661e-19	0.296347	0.597	0.456	1.17388e-14	Collecting duct principal cells	SRSF4	Hedgehog	Kidney
8.71787e-19	0.279236	0.578	0.441	1.62013e-14	Collecting duct principal cells	AIG1	Hedgehog	Kidney
1.50979e-18	0.26455	0.75	0.646	2.80578e-14	Collecting duct principal cells	USP25	Hedgehog	Kidney
1.94454e-18	0.308026	0.416	0.296	3.61374e-14	Collecting duct principal cells	WWC2	Hedgehog	Kidney
2.1891e-18	0.301383	0.356	0.24	4.06822e-14	Collecting duct principal cells	PLXNB2	Hedgehog	Kidney
2.4517e-18	0.290684	0.468	0.339	4.55623e-14	Collecting duct principal cells	AGPS	Hedgehog	Kidney
2.63478e-18	0.314556	0.629	0.514	4.89647e-14	Collecting duct principal cells	ZMYND8	Hedgehog	Kidney
2.93379e-18	0.335601	0.334	0.223	5.45215e-14	Collecting duct principal cells	WDR44	Hedgehog	Kidney
3.50917e-18	0.292436	0.353	0.236	6.52144e-14	Collecting duct principal cells	CYFIP2	Hedgehog	Kidney
3.67655e-18	0.311322	0.502	0.372	6.83251e-14	Collecting duct principal cells	RAB11FIP2	Hedgehog	Kidney
3.74318e-18	0.279307	0.722	0.603	6.95632e-14	Collecting duct principal cells	BBX	Hedgehog	Kidney
3.91932e-18	0.303257	0.374	0.256	7.28366e-14	Collecting duct principal cells	PRDM4	Hedgehog	Kidney
4.10974e-18	0.28277	0.598	0.466	7.63755e-14	Collecting duct principal cells	MNAT1	Hedgehog	Kidney
4.48222e-18	0.300601	0.402	0.283	8.32975e-14	Collecting duct principal cells	UBR4	Hedgehog	Kidney
6.15769e-18	0.286967	0.278	0.177	1.14434e-13	Collecting duct principal cells	LAMA5	Hedgehog	Kidney
8.31365e-18	0.287267	0.405	0.283	1.54501e-13	Collecting duct principal cells	FOXJ3	Hedgehog	Kidney
8.38072e-18	0.273144	0.651	0.53	1.55747e-13	Collecting duct principal cells	SUSD1	Hedgehog	Kidney
1.09994e-17	0.279207	0.747	0.644	2.04413e-13	Collecting duct principal cells	USP15	Hedgehog	Kidney
1.19656e-17	0.253143	0.496	0.36	2.22368e-13	Collecting duct principal cells	FAM102A	Hedgehog	Kidney
1.39098e-17	0.293528	0.5	0.375	2.58499e-13	Collecting duct principal cells	SDCCAG8	Hedgehog	Kidney
1.41511e-17	0.281162	0.267	0.17	2.62984e-13	Collecting duct principal cells	DNM2	Hedgehog	Kidney
1.72836e-17	0.276099	0.592	0.459	3.21199e-13	Collecting duct principal cells	BMPR2	Hedgehog	Kidney
2.85465e-17	0.275152	0.324	0.216	5.30508e-13	Collecting duct principal cells	GOPC	Hedgehog	Kidney
3.61725e-17	0.418497	0.629	0.53	6.7223e-13	Collecting duct principal cells	UVRAG	Hedgehog	Kidney
4.08969e-17	0.286177	0.513	0.385	7.60027e-13	Collecting duct principal cells	ABR	Hedgehog	Kidney
5.28785e-17	0.317449	0.433	0.315	9.82695e-13	Collecting duct principal cells	AAK1	Hedgehog	Kidney
5.53563e-17	0.359734	0.54	0.426	1.02874e-12	Collecting duct principal cells	RNF19A	Hedgehog	Kidney
8.22859e-17	0.27894	0.384	0.269	1.5292e-12	Collecting duct principal cells	WDR48	Hedgehog	Kidney
1.07265e-16	0.306707	0.38	0.269	1.99342e-12	Collecting duct principal cells	HSD17B12	Hedgehog	Kidney
1.24514e-16	0.28866	0.357	0.248	2.31397e-12	Collecting duct principal cells	PTBP3	Hedgehog	Kidney
1.36567e-16	0.299674	0.53	0.406	2.53796e-12	Collecting duct principal cells	ARPC2	Hedgehog	Kidney
1.66849e-16	0.302265	0.342	0.237	3.10072e-12	Collecting duct principal cells	ALS2	Hedgehog	Kidney
1.67362e-16	0.268586	0.712	0.601	3.11025e-12	Collecting duct principal cells	ANKS1B	Hedgehog	Kidney
3.14484e-16	0.287474	0.513	0.389	5.84437e-12	Collecting duct principal cells	FAM120A	Hedgehog	Kidney
3.71561e-16	0.255525	0.278	0.182	6.9051e-12	Collecting duct principal cells	RNF217	Hedgehog	Kidney
4.44313e-16	0.271762	0.444	0.326	8.25712e-12	Collecting duct principal cells	VPS54	Hedgehog	Kidney
5.73156e-16	0.276822	0.606	0.481	1.06515e-11	Collecting duct principal cells	ATRN	Hedgehog	Kidney
7.09475e-16	0.303827	0.432	0.315	1.31849e-11	Collecting duct principal cells	MGAT4A	Hedgehog	Kidney
7.36934e-16	0.287253	0.561	0.435	1.36952e-11	Collecting duct principal cells	KANSL1L	Hedgehog	Kidney
9.94109e-16	0.282853	0.279	0.185	1.84745e-11	Collecting duct principal cells	B3GLCT	Hedgehog	Kidney
1.25296e-15	0.944652	0.318	0.232	2.32851e-11	Collecting duct principal cells	PLAT	Hedgehog	Kidney
1.86388e-15	0.25035	0.32	0.217	3.46384e-11	Collecting duct principal cells	RAB14	Hedgehog	Kidney
2.22754e-15	0.259757	0.375	0.266	4.13965e-11	Collecting duct principal cells	NCOR2	Hedgehog	Kidney
4.09139e-15	0.285492	0.343	0.241	7.60344e-11	Collecting duct principal cells	MEGF9	Hedgehog	Kidney
5.00013e-15	0.282075	0.309	0.213	9.29225e-11	Collecting duct principal cells	NLN	Hedgehog	Kidney
5.49397e-15	0.312714	0.367	0.263	1.021e-10	Collecting duct principal cells	NIPA1	Hedgehog	Kidney
7.55238e-15	0.251686	0.331	0.23	1.40353e-10	Collecting duct principal cells	PAK4	Hedgehog	Kidney
1.06087e-14	0.471634	0.624	0.529	1.97151e-10	Collecting duct principal cells	LOC103124998	Hedgehog	Kidney
1.43841e-14	0.259744	0.283	0.19	2.67314e-10	Collecting duct principal cells	MID2	Hedgehog	Kidney
3.8036e-14	0.266732	0.346	0.247	7.0686e-10	Collecting duct principal cells	ABCA5	Hedgehog	Kidney
4.2337e-14	0.257317	0.278	0.187	7.86791e-10	Collecting duct principal cells	PRIM2	Hedgehog	Kidney
8.68972e-14	0.26639	0.34	0.241	1.6149e-09	Collecting duct principal cells	SRSF10	Hedgehog	Kidney
1.23269e-13	0.337395	0.349	0.253	2.29082e-09	Collecting duct principal cells	FAM107B	Hedgehog	Kidney
2.95544e-13	0.274338	0.467	0.364	5.49239e-09	Collecting duct principal cells	CNNM2	Hedgehog	Kidney
3.45563e-13	0.34223	0.318	0.231	6.42193e-09	Collecting duct principal cells	ABTB2	Hedgehog	Kidney
4.65262e-13	0.273827	0.493	0.388	8.64643e-09	Collecting duct principal cells	TTC3	Hedgehog	Kidney
5.01848e-13	0.272287	0.441	0.334	9.32634e-09	Collecting duct principal cells	ZNF609	Hedgehog	Kidney
1.03348e-12	0.258327	0.42	0.321	1.92061e-08	Collecting duct principal cells	ZNF652	Hedgehog	Kidney
1.34806e-12	0.260289	0.425	0.324	2.50523e-08	Collecting duct principal cells	DNMT3A	Hedgehog	Kidney
8.11821e-12	0.258144	0.593	0.494	1.50869e-07	Collecting duct principal cells	SCAPER	Hedgehog	Kidney
2.87349e-11	0.295458	0.464	0.38	5.3401e-07	Collecting duct principal cells	FAM81A	Hedgehog	Kidney
5.45763e-09	0.271602	0.307	0.234	0.000101425	Collecting duct principal cells	NLGN1	Hedgehog	Kidney
5.40219e-07	1.00693	0.371	0.316	0.0100394	Collecting duct principal cells	GABRG3	Hedgehog	Kidney
0	3.3449	0.652	0.046	0	Collecting duct transient cells	SMPD3	Hedgehog	Kidney
0	2.07004	0.328	0.005	0	Collecting duct transient cells	LOC103127648	Hedgehog	Kidney
5.77911e-271	1.84909	0.465	0.028	1.07399e-266	Collecting duct transient cells	CORO6	Hedgehog	Kidney
6.97129e-217	1.98688	0.475	0.037	1.29554e-212	Collecting duct transient cells	SCEL	Hedgehog	Kidney
5.21309e-177	1.52426	0.333	0.022	9.68801e-173	Collecting duct transient cells	PRKCQ	Hedgehog	Kidney
1.93324e-168	2.43869	0.697	0.11	3.59274e-164	Collecting duct transient cells	SLCO3A1	Hedgehog	Kidney
1.12312e-109	2.19326	0.874	0.298	2.0872e-105	Collecting duct transient cells	SIM2	Hedgehog	Kidney
2.86837e-109	2.22814	1	0.806	5.33057e-105	Collecting duct transient cells	COL4A4	Hedgehog	Kidney
4.42497e-108	1.32515	0.303	0.029	8.22336e-104	Collecting duct transient cells	GDNF	Hedgehog	Kidney
4.69675e-104	2.32984	0.859	0.299	8.72845e-100	Collecting duct transient cells	EPHB2	Hedgehog	Kidney
2.46194e-97	2.03158	0.995	0.692	4.57528e-93	Collecting duct transient cells	COL4A3	Hedgehog	Kidney
1.88647e-71	2.01852	0.838	0.4	3.50582e-67	Collecting duct transient cells	MAL	Hedgehog	Kidney
5.41242e-70	1.64291	0.96	0.779	1.00584e-65	Collecting duct transient cells	CDH4	Hedgehog	Kidney
1.3211e-68	1.5665	0.5	0.115	2.45514e-64	Collecting duct transient cells	PROX1	Hedgehog	Kidney
2.04318e-66	1.88813	0.571	0.164	3.79704e-62	Collecting duct transient cells	SYT17	Hedgehog	Kidney
1.92737e-63	1.63247	0.51	0.134	3.58183e-59	Collecting duct transient cells	PTPN14	Hedgehog	Kidney
2.5475e-62	1.52464	0.465	0.112	4.73427e-58	Collecting duct transient cells	BCL6	Hedgehog	Kidney
2.62607e-58	1.73133	0.697	0.292	4.8803e-54	Collecting duct transient cells	SLC43A2	Hedgehog	Kidney
5.83683e-57	1.91264	0.551	0.179	1.08472e-52	Collecting duct transient cells	CTNND2	Hedgehog	Kidney
9.68494e-53	2.295	0.747	0.398	1.79985e-48	Collecting duct transient cells	PCDH9	Hedgehog	Kidney
1.2465e-50	1.36552	0.914	0.631	2.31649e-46	Collecting duct transient cells	CAMK2D	Hedgehog	Kidney
4.33058e-49	1.79657	0.717	0.369	8.04795e-45	Collecting duct transient cells	RASSF8	Hedgehog	Kidney
3.37945e-48	1.2442	0.914	0.557	6.28037e-44	Collecting duct transient cells	MYO5C	Hedgehog	Kidney
1.9602e-47	1.41906	0.596	0.232	3.64284e-43	Collecting duct transient cells	PAPSS1	Hedgehog	Kidney
2.84516e-45	1.45222	0.838	0.524	5.28744e-41	Collecting duct transient cells	TGFBR2	Hedgehog	Kidney
7.99225e-45	1.18077	0.96	0.767	1.48528e-40	Collecting duct transient cells	FHOD3	Hedgehog	Kidney
9.45155e-45	1.4566	0.798	0.451	1.75648e-40	Collecting duct transient cells	NTRK2	Hedgehog	Kidney
9.31468e-44	1.42872	0.46	0.143	1.73104e-39	Collecting duct transient cells	EMID1	Hedgehog	Kidney
8.41199e-43	1.26988	0.783	0.409	1.56328e-38	Collecting duct transient cells	CLDN10	Hedgehog	Kidney
2.38894e-41	1.39924	0.399	0.113	4.4396e-37	Collecting duct transient cells	PDGFA	Hedgehog	Kidney
6.04009e-41	1.40541	0.667	0.31	1.12249e-36	Collecting duct transient cells	CDH12	Hedgehog	Kidney
1.40541e-40	1.02304	0.939	0.725	2.61182e-36	Collecting duct transient cells	DTNB	Hedgehog	Kidney
1.57642e-40	1.31772	0.717	0.352	2.92962e-36	Collecting duct transient cells	ERMP1	Hedgehog	Kidney
2.52742e-40	1.05421	0.944	0.719	4.69696e-36	Collecting duct transient cells	NFAT5	Hedgehog	Kidney
3.20973e-40	1.5763	0.313	0.075	5.96497e-36	Collecting duct transient cells	PPP1R14C	Hedgehog	Kidney
2.77195e-38	1.35876	0.672	0.32	5.1514e-34	Collecting duct transient cells	ELOVL6	Hedgehog	Kidney
2.9623e-38	1.1756	0.53	0.189	5.50514e-34	Collecting duct transient cells	ITGA2	Hedgehog	Kidney
3.50282e-38	1.0287	0.939	0.705	6.50964e-34	Collecting duct transient cells	PLXDC2	Hedgehog	Kidney
5.04574e-37	1.30156	0.465	0.163	9.377e-33	Collecting duct transient cells	CNKSR2	Hedgehog	Kidney
1.95762e-36	1.18087	0.439	0.142	3.63804e-32	Collecting duct transient cells	CLCNKA	Hedgehog	Kidney
1.13654e-35	1.15675	0.894	0.667	2.11214e-31	Collecting duct transient cells	PAX8	Hedgehog	Kidney
2.97876e-35	1.34141	0.652	0.33	5.53572e-31	Collecting duct transient cells	SLC4A7	Hedgehog	Kidney
1.71984e-33	1.28689	0.379	0.116	3.19616e-29	Collecting duct transient cells	AKR1B1	Hedgehog	Kidney
2.60828e-33	1.1273	0.672	0.323	4.84722e-29	Collecting duct transient cells	LOC103110602	Hedgehog	Kidney
2.7486e-33	0.995748	0.879	0.635	5.10799e-29	Collecting duct transient cells	DNM3	Hedgehog	Kidney
6.75057e-32	1.04948	0.909	0.73	1.25453e-27	Collecting duct transient cells	HS6ST3	Hedgehog	Kidney
1.75602e-30	1.12037	0.465	0.179	3.2634e-26	Collecting duct transient cells	ST14	Hedgehog	Kidney
1.92001e-30	1.09806	0.833	0.634	3.56815e-26	Collecting duct transient cells	CRIM1	Hedgehog	Kidney
1.3401e-29	0.982814	0.308	0.089	2.49044e-25	Collecting duct transient cells	MYO16	Hedgehog	Kidney
6.15359e-29	0.972769	0.864	0.699	1.14358e-24	Collecting duct transient cells	MAGI3	Hedgehog	Kidney
1.04357e-28	1.13252	0.505	0.219	1.93937e-24	Collecting duct transient cells	TMX4	Hedgehog	Kidney
1.6861e-28	1.17363	0.566	0.27	3.13345e-24	Collecting duct transient cells	PROSER2	Hedgehog	Kidney
1.75255e-28	1.02154	0.318	0.094	3.25695e-24	Collecting duct transient cells	BSND	Hedgehog	Kidney
3.65108e-28	1.19649	0.753	0.55	6.78516e-24	Collecting duct transient cells	GRAMD3	Hedgehog	Kidney
8.23902e-28	0.910318	0.283	0.078	1.53114e-23	Collecting duct transient cells	TFAP2B	Hedgehog	Kidney
4.41541e-27	0.711839	0.975	0.888	8.2056e-23	Collecting duct transient cells	APP	Hedgehog	Kidney
8.31933e-27	1.04017	0.783	0.554	1.54606e-22	Collecting duct transient cells	BICC1	Hedgehog	Kidney
8.90547e-27	1.14756	0.768	0.52	1.65499e-22	Collecting duct transient cells	STARD13	Hedgehog	Kidney
1.41926e-26	0.580934	1	0.972	2.63755e-22	Collecting duct transient cells	GLIS3	Hedgehog	Kidney
4.02046e-25	1.17118	0.551	0.295	7.47163e-21	Collecting duct transient cells	UGT8	Hedgehog	Kidney
5.28972e-25	1.1563	0.646	0.377	9.83041e-21	Collecting duct transient cells	RNF150	Hedgehog	Kidney
2.57444e-24	0.768719	0.879	0.688	4.78434e-20	Collecting duct transient cells	LOC103111614	Hedgehog	Kidney
5.12203e-24	1.03892	0.535	0.26	9.51879e-20	Collecting duct transient cells	GAS7	Hedgehog	Kidney
1.7526e-23	1.08317	0.641	0.389	3.25703e-19	Collecting duct transient cells	SIM1	Hedgehog	Kidney
3.01246e-23	1.09355	0.672	0.433	5.59835e-19	Collecting duct transient cells	COL4A5	Hedgehog	Kidney
8.08282e-23	0.910525	0.46	0.199	1.50211e-18	Collecting duct transient cells	ESRP1	Hedgehog	Kidney
1.60322e-21	1.06683	0.48	0.23	2.97942e-17	Collecting duct transient cells	MAL2	Hedgehog	Kidney
2.05193e-21	0.956617	0.712	0.497	3.8133e-17	Collecting duct transient cells	ARHGAP29.1	Hedgehog	Kidney
6.38586e-21	1.06019	0.439	0.207	1.18675e-16	Collecting duct transient cells	TTC7B	Hedgehog	Kidney
8.29315e-21	0.904119	0.753	0.569	1.5412e-16	Collecting duct transient cells	MBNL2	Hedgehog	Kidney
1.90635e-20	1.05134	0.611	0.359	3.54276e-16	Collecting duct transient cells	HOXC6	Hedgehog	Kidney
4.39783e-20	0.98477	0.732	0.543	8.17292e-16	Collecting duct transient cells	LARGE1	Hedgehog	Kidney
4.45291e-20	1.00921	0.475	0.241	8.27529e-16	Collecting duct transient cells	WWC1	Hedgehog	Kidney
4.76643e-20	0.966825	0.586	0.34	8.85793e-16	Collecting duct transient cells	MPRIP	Hedgehog	Kidney
6.42025e-20	0.898174	0.308	0.113	1.19314e-15	Collecting duct transient cells	KANK4	Hedgehog	Kidney
1.33612e-19	0.865349	0.672	0.434	2.48305e-15	Collecting duct transient cells	PRSS12	Hedgehog	Kidney
2.86527e-19	1.28553	0.374	0.167	5.32483e-15	Collecting duct transient cells	NELL1	Hedgehog	Kidney
5.34634e-19	0.920323	0.631	0.404	9.93565e-15	Collecting duct transient cells	PARD3B	Hedgehog	Kidney
6.34674e-19	0.519121	0.955	0.864	1.17948e-14	Collecting duct transient cells	IGF1R	Hedgehog	Kidney
1.08467e-18	1.00445	0.601	0.376	2.01575e-14	Collecting duct transient cells	SNTB1	Hedgehog	Kidney
1.13678e-18	0.992618	0.475	0.246	2.11259e-14	Collecting duct transient cells	MEGF9	Hedgehog	Kidney
1.15713e-18	1.06011	0.444	0.219	2.15041e-14	Collecting duct transient cells	PLD1	Hedgehog	Kidney
1.22362e-18	0.575048	0.894	0.701	2.27398e-14	Collecting duct transient cells	ANK2	Hedgehog	Kidney
2.04989e-18	0.959062	0.48	0.249	3.80951e-14	Collecting duct transient cells	MSANTD2	Hedgehog	Kidney
2.08665e-18	0.795813	0.768	0.561	3.87784e-14	Collecting duct transient cells	TGFBR3	Hedgehog	Kidney
2.43431e-18	0.695363	0.838	0.719	4.52393e-14	Collecting duct transient cells	TCF4	Hedgehog	Kidney
3.24623e-18	0.964494	0.581	0.354	6.0328e-14	Collecting duct transient cells	ME1	Hedgehog	Kidney
6.3582e-18	1.07355	0.308	0.123	1.18161e-13	Collecting duct transient cells	EPHA4	Hedgehog	Kidney
1.03082e-17	0.703919	0.717	0.452	1.91567e-13	Collecting duct transient cells	HSPG2	Hedgehog	Kidney
1.04976e-17	0.952306	0.636	0.438	1.95087e-13	Collecting duct transient cells	MTMR10	Hedgehog	Kidney
1.25544e-17	0.809801	0.46	0.231	2.33312e-13	Collecting duct transient cells	SLC4A11	Hedgehog	Kidney
3.89705e-17	0.816091	0.672	0.478	7.24228e-13	Collecting duct transient cells	LOC107522599	Hedgehog	Kidney
5.26282e-17	0.621682	0.939	0.873	9.78043e-13	Collecting duct transient cells	ARHGAP6	Hedgehog	Kidney
6.47416e-17	0.922659	0.626	0.423	1.20316e-12	Collecting duct transient cells	PITPNA	Hedgehog	Kidney
6.96922e-17	0.429041	0.985	0.947	1.29516e-12	Collecting duct transient cells	PTPRM	Hedgehog	Kidney
8.83214e-17	0.872844	0.505	0.281	1.64136e-12	Collecting duct transient cells	HABP4	Hedgehog	Kidney
1.16998e-16	0.584885	0.904	0.738	2.17429e-12	Collecting duct transient cells	FAM171A1	Hedgehog	Kidney
3.51009e-16	0.738535	0.682	0.486	6.52314e-12	Collecting duct transient cells	DOCK1	Hedgehog	Kidney
3.84832e-16	0.863742	0.49	0.275	7.15171e-12	Collecting duct transient cells	MARVELD3	Hedgehog	Kidney
9.0517e-16	0.903134	0.53	0.33	1.68217e-11	Collecting duct transient cells	ACVR1	Hedgehog	Kidney
1.07819e-15	0.962507	0.369	0.174	2.0037e-11	Collecting duct transient cells	GNB5	Hedgehog	Kidney
1.48649e-15	0.893446	0.449	0.243	2.76249e-11	Collecting duct transient cells	SNRK	Hedgehog	Kidney
1.76175e-15	0.724182	0.268	0.103	3.27403e-11	Collecting duct transient cells	OTOGL	Hedgehog	Kidney
3.61561e-15	0.640084	0.879	0.717	6.71926e-11	Collecting duct transient cells	TMEM117	Hedgehog	Kidney
6.21812e-15	0.696616	0.253	0.095	1.15558e-10	Collecting duct transient cells	LAMC2	Hedgehog	Kidney
1.07085e-14	1.93088	0.359	0.188	1.99008e-10	Collecting duct transient cells	OPCML	Hedgehog	Kidney
1.89753e-14	0.759528	0.449	0.241	3.52637e-10	Collecting duct transient cells	PHYHIPL	Hedgehog	Kidney
2.0762e-14	0.731327	0.753	0.624	3.85841e-10	Collecting duct transient cells	MBNL1	Hedgehog	Kidney
4.65499e-14	0.886653	0.621	0.435	8.65083e-10	Collecting duct transient cells	PDGFC	Hedgehog	Kidney
6.02327e-14	0.84597	0.429	0.233	1.11937e-09	Collecting duct transient cells	EVA1A	Hedgehog	Kidney
7.0315e-14	0.922779	0.419	0.227	1.30673e-09	Collecting duct transient cells	PRRG1	Hedgehog	Kidney
8.46037e-14	0.575157	0.864	0.718	1.57227e-09	Collecting duct transient cells	THRB	Hedgehog	Kidney
9.20648e-14	0.721134	0.677	0.482	1.71093e-09	Collecting duct transient cells	CSMD2	Hedgehog	Kidney
1.68819e-13	0.747656	0.53	0.338	3.13733e-09	Collecting duct transient cells	WDR20	Hedgehog	Kidney
2.69166e-13	0.802025	0.449	0.259	5.00219e-09	Collecting duct transient cells	DDX3X	Hedgehog	Kidney
2.81045e-13	0.764951	0.379	0.195	5.22294e-09	Collecting duct transient cells	TMEM171	Hedgehog	Kidney
3.25671e-13	0.743484	0.298	0.135	6.05227e-09	Collecting duct transient cells	GALNT3	Hedgehog	Kidney
3.51871e-13	0.724499	0.273	0.117	6.53918e-09	Collecting duct transient cells	HOXC9	Hedgehog	Kidney
4.61687e-13	0.765823	0.439	0.247	8.57999e-09	Collecting duct transient cells	SH3D19	Hedgehog	Kidney
5.74981e-13	0.499625	0.909	0.83	1.06854e-08	Collecting duct transient cells	KAZN	Hedgehog	Kidney
6.99214e-13	0.799866	0.359	0.182	1.29942e-08	Collecting duct transient cells	EGFR	Hedgehog	Kidney
7.44418e-13	0.806536	0.424	0.24	1.38343e-08	Collecting duct transient cells	ILDR1	Hedgehog	Kidney
8.3186e-13	0.566052	0.722	0.527	1.54593e-08	Collecting duct transient cells	ABCC4	Hedgehog	Kidney
1.38133e-12	0.756715	0.348	0.177	2.56707e-08	Collecting duct transient cells	IGSF5	Hedgehog	Kidney
4.13966e-12	0.83823	0.47	0.292	7.69314e-08	Collecting duct transient cells	DNMBP	Hedgehog	Kidney
1.66442e-11	0.443998	0.939	0.805	3.09315e-07	Collecting duct transient cells	TNS1	Hedgehog	Kidney
1.69261e-11	0.666637	0.581	0.387	3.14555e-07	Collecting duct transient cells	COL18A1	Hedgehog	Kidney
2.73175e-11	0.307819	0.99	0.976	5.07667e-07	Collecting duct transient cells	PDE4D	Hedgehog	Kidney
6.61448e-11	0.694177	0.278	0.132	1.22924e-06	Collecting duct transient cells	IL17RB	Hedgehog	Kidney
7.4852e-11	0.826182	0.404	0.241	1.39105e-06	Collecting duct transient cells	RUNX1T1	Hedgehog	Kidney
9.28154e-11	0.500885	0.672	0.484	1.72488e-06	Collecting duct transient cells	INPP4B	Hedgehog	Kidney
1.49058e-10	0.394185	0.525	0.324	2.77009e-06	Collecting duct transient cells	DYSF	Hedgehog	Kidney
3.02478e-10	0.656612	0.626	0.505	5.62124e-06	Collecting duct transient cells	CADM1	Hedgehog	Kidney
3.20697e-10	0.637152	0.359	0.197	5.95983e-06	Collecting duct transient cells	TSPAN15	Hedgehog	Kidney
3.79387e-10	0.648601	0.409	0.241	7.05052e-06	Collecting duct transient cells	SPINT1	Hedgehog	Kidney
4.31353e-10	0.944651	0.505	0.365	8.01626e-06	Collecting duct transient cells	GABRB1	Hedgehog	Kidney
5.29296e-10	0.565526	0.702	0.528	9.83643e-06	Collecting duct transient cells	MGAT5	Hedgehog	Kidney
6.43133e-10	0.408226	0.949	0.916	1.1952e-05	Collecting duct transient cells	EXOC4	Hedgehog	Kidney
7.03707e-10	0.745792	0.303	0.158	1.30777e-05	Collecting duct transient cells	EHF	Hedgehog	Kidney
8.25402e-10	0.788981	0.409	0.258	1.53393e-05	Collecting duct transient cells	AGFG1	Hedgehog	Kidney
8.84142e-10	0.551467	0.712	0.597	1.64309e-05	Collecting duct transient cells	ATXN10	Hedgehog	Kidney
9.75184e-10	0.584489	0.677	0.547	1.81228e-05	Collecting duct transient cells	OSBP	Hedgehog	Kidney
1.01352e-09	0.392916	0.843	0.785	1.88352e-05	Collecting duct transient cells	RBM39	Hedgehog	Kidney
1.06712e-09	0.27892	0.929	0.859	1.98314e-05	Collecting duct transient cells	MCTP1	Hedgehog	Kidney
1.15909e-09	0.578674	0.576	0.404	2.15405e-05	Collecting duct transient cells	CYTIP	Hedgehog	Kidney
1.29514e-09	0.632332	0.258	0.123	2.40689e-05	Collecting duct transient cells	RND3	Hedgehog	Kidney
1.30935e-09	0.36283	0.924	0.844	2.4333e-05	Collecting duct transient cells	SETBP1	Hedgehog	Kidney
1.82224e-09	0.607762	0.419	0.255	3.38645e-05	Collecting duct transient cells	GRHL2	Hedgehog	Kidney
2.34842e-09	0.563837	0.692	0.57	4.3643e-05	Collecting duct transient cells	TNS3	Hedgehog	Kidney
2.41454e-09	0.591536	0.626	0.479	4.48718e-05	Collecting duct transient cells	DENND1B	Hedgehog	Kidney
2.48884e-09	0.54943	0.616	0.478	4.62526e-05	Collecting duct transient cells	YWHAE	Hedgehog	Kidney
2.8018e-09	0.39374	0.934	0.836	5.20687e-05	Collecting duct transient cells	CTDSPL	Hedgehog	Kidney
3.01893e-09	0.668303	0.455	0.3	5.61038e-05	Collecting duct transient cells	LOC107522153	Hedgehog	Kidney
3.17508e-09	0.670938	0.288	0.152	5.90058e-05	Collecting duct transient cells	LOC107522844	Hedgehog	Kidney
3.73102e-09	0.650212	0.308	0.166	6.93372e-05	Collecting duct transient cells	TTC39C	Hedgehog	Kidney
4.07119e-09	0.64406	0.389	0.231	7.5659e-05	Collecting duct transient cells	KLHL14	Hedgehog	Kidney
4.12837e-09	0.701997	0.323	0.182	7.67217e-05	Collecting duct transient cells	RNF128	Hedgehog	Kidney
5.11182e-09	0.616848	0.616	0.48	9.49981e-05	Collecting duct transient cells	LOC103111000	Hedgehog	Kidney
5.52434e-09	0.543295	0.616	0.473	0.000102664	Collecting duct transient cells	SEC62	Hedgehog	Kidney
5.56625e-09	0.456789	0.667	0.512	0.000103443	Collecting duct transient cells	FRY	Hedgehog	Kidney
6.75122e-09	0.533232	0.687	0.516	0.000125465	Collecting duct transient cells	LNX1	Hedgehog	Kidney
8.51608e-09	0.616668	0.556	0.402	0.000158263	Collecting duct transient cells	MPP7	Hedgehog	Kidney
1.13738e-08	0.538901	0.707	0.585	0.000211371	Collecting duct transient cells	SHTN1	Hedgehog	Kidney
1.29485e-08	0.481852	0.682	0.569	0.000240635	Collecting duct transient cells	PKP4	Hedgehog	Kidney
1.34422e-08	0.547859	0.303	0.164	0.000249809	Collecting duct transient cells	PAX2	Hedgehog	Kidney
1.35509e-08	0.660719	0.293	0.16	0.00025183	Collecting duct transient cells	SH3YL1	Hedgehog	Kidney
1.49113e-08	0.537307	0.758	0.658	0.000277111	Collecting duct transient cells	ZFAND3	Hedgehog	Kidney
1.63691e-08	0.62324	0.414	0.271	0.000304203	Collecting duct transient cells	GABPB1	Hedgehog	Kidney
1.7508e-08	0.670364	0.273	0.146	0.000325368	Collecting duct transient cells	ALAD	Hedgehog	Kidney
1.99954e-08	0.505669	0.611	0.457	0.000371594	Collecting duct transient cells	SHROOM3	Hedgehog	Kidney
2.2857e-08	0.508987	0.662	0.541	0.000424774	Collecting duct transient cells	VAV3	Hedgehog	Kidney
2.56797e-08	0.654969	0.258	0.136	0.000477231	Collecting duct transient cells	VGLL4	Hedgehog	Kidney
2.78459e-08	0.65748	0.424	0.287	0.000517488	Collecting duct transient cells	GMPR	Hedgehog	Kidney
3.24946e-08	0.660263	0.283	0.155	0.000603879	Collecting duct transient cells	MTCL1	Hedgehog	Kidney
4.73047e-08	0.485935	0.722	0.603	0.000879111	Collecting duct transient cells	UTRN	Hedgehog	Kidney
6.48649e-08	0.754995	0.308	0.186	0.00120545	Collecting duct transient cells	DCLK1	Hedgehog	Kidney
7.02831e-08	0.755622	0.338	0.206	0.00130614	Collecting duct transient cells	RAB11FIP1	Hedgehog	Kidney
7.64538e-08	0.599305	0.419	0.279	0.00142082	Collecting duct transient cells	FAM117A	Hedgehog	Kidney
9.26952e-08	0.679788	0.354	0.225	0.00172265	Collecting duct transient cells	FBXO32	Hedgehog	Kidney
1.0341e-07	0.674559	0.308	0.181	0.00192176	Collecting duct transient cells	SOGA1	Hedgehog	Kidney
1.08263e-07	0.573879	0.606	0.482	0.00201195	Collecting duct transient cells	CDK6	Hedgehog	Kidney
1.48258e-07	0.505533	0.46	0.314	0.00275523	Collecting duct transient cells	EOGT	Hedgehog	Kidney
1.56962e-07	0.408825	0.828	0.778	0.00291698	Collecting duct transient cells	CHD2	Hedgehog	Kidney
1.65918e-07	0.413103	0.742	0.649	0.00308342	Collecting duct transient cells	RUFY3	Hedgehog	Kidney
1.71899e-07	0.51156	0.566	0.45	0.00319458	Collecting duct transient cells	PLEKHA2	Hedgehog	Kidney
1.90374e-07	0.381343	0.778	0.668	0.00353792	Collecting duct transient cells	LOC103110985	Hedgehog	Kidney
2.94898e-07	0.503207	0.495	0.367	0.00548039	Collecting duct transient cells	ROCK2	Hedgehog	Kidney
3.04755e-07	0.675471	0.253	0.141	0.00566357	Collecting duct transient cells	ITGB4	Hedgehog	Kidney
3.32476e-07	0.537081	0.556	0.443	0.00617873	Collecting duct transient cells	FCHO2	Hedgehog	Kidney
3.85237e-07	0.601329	0.273	0.152	0.00715924	Collecting duct transient cells	LIMS2	Hedgehog	Kidney
4.36277e-07	0.480755	0.601	0.474	0.00810777	Collecting duct transient cells	RALGPS1	Hedgehog	Kidney
4.68036e-07	0.393742	0.874	0.826	0.00869798	Collecting duct transient cells	FTO	Hedgehog	Kidney
4.8631e-07	0.367549	0.854	0.782	0.00903758	Collecting duct transient cells	AKAP9	Hedgehog	Kidney
4.9229e-07	0.515763	0.374	0.234	0.00914871	Collecting duct transient cells	B4GALNT3	Hedgehog	Kidney
4.94588e-07	0.55294	0.278	0.161	0.00919143	Collecting duct transient cells	ATF1	Hedgehog	Kidney
5.54555e-07	0.474914	0.692	0.588	0.0103059	Collecting duct transient cells	EPB41L1	Hedgehog	Kidney
5.88532e-07	0.495822	0.51	0.37	0.0109373	Collecting duct transient cells	SHB	Hedgehog	Kidney
6.77618e-07	0.319004	0.894	0.858	0.0125929	Collecting duct transient cells	SPTBN1	Hedgehog	Kidney
6.81998e-07	0.366145	0.909	0.854	0.0126743	Collecting duct transient cells	SYNE2	Hedgehog	Kidney
9.03339e-07	0.329777	0.778	0.66	0.0167877	Collecting duct transient cells	PTPRJ	Hedgehog	Kidney
1.05559e-06	0.677928	0.298	0.18	0.0196171	Collecting duct transient cells	PACRG	Hedgehog	Kidney
1.26354e-06	0.338731	0.838	0.773	0.0234816	Collecting duct transient cells	HNRNPH1	Hedgehog	Kidney
1.32487e-06	0.560711	0.394	0.268	0.0246214	Collecting duct transient cells	KLF7	Hedgehog	Kidney
1.41856e-06	0.586193	0.485	0.358	0.0263626	Collecting duct transient cells	ZNF704	Hedgehog	Kidney
1.49942e-06	0.549242	0.348	0.224	0.0278653	Collecting duct transient cells	GUCY1B1	Hedgehog	Kidney
1.84185e-06	0.415701	0.687	0.583	0.0342289	Collecting duct transient cells	SOX6	Hedgehog	Kidney
0	4.6952	0.887	0.448	0	Distal convoluted tubule cells	SLC12A3	Hedgehog	Kidney
0	2.61592	0.942	0.496	0	Distal convoluted tubule cells	WNK1	Hedgehog	Kidney
0	2.42141	0.947	0.408	0	Distal convoluted tubule cells	TOX3	Hedgehog	Kidney
0	2.20624	0.684	0.065	0	Distal convoluted tubule cells	TMEM52B	Hedgehog	Kidney
0	1.96095	0.863	0.323	0	Distal convoluted tubule cells	KLHL3	Hedgehog	Kidney
0	1.94667	0.959	0.452	0	Distal convoluted tubule cells	ATP6V0A4	Hedgehog	Kidney
0	1.90407	0.636	0.087	0	Distal convoluted tubule cells	EMX1	Hedgehog	Kidney
0	1.8311	0.432	0.07	0	Distal convoluted tubule cells	MAPK4	Hedgehog	Kidney
0	1.82612	0.98	0.754	0	Distal convoluted tubule cells	FMN1	Hedgehog	Kidney
0	1.75087	0.786	0.306	0	Distal convoluted tubule cells	TSC22D1	Hedgehog	Kidney
0	1.74316	0.963	0.717	0	Distal convoluted tubule cells	TBC1D4	Hedgehog	Kidney
0	1.72673	0.717	0.203	0	Distal convoluted tubule cells	EML6	Hedgehog	Kidney
0	1.6342	0.485	0.059	0	Distal convoluted tubule cells	ATP12A	Hedgehog	Kidney
0	1.54365	0.944	0.605	0	Distal convoluted tubule cells	NAALADL2	Hedgehog	Kidney
0	1.49001	0.783	0.294	0	Distal convoluted tubule cells	TMEM213	Hedgehog	Kidney
0	1.48195	0.999	0.983	0	Distal convoluted tubule cells	ERBB4	Hedgehog	Kidney
0	1.3651	0.716	0.234	0	Distal convoluted tubule cells	CDH23	Hedgehog	Kidney
0	1.25021	0.983	0.807	0	Distal convoluted tubule cells	NR3C2	Hedgehog	Kidney
2.29048e-300	0.939624	0.263	0.029	4.25663e-296	Distal convoluted tubule cells	CA9	Hedgehog	Kidney
5.06439e-292	1.0219	1	0.989	9.41167e-288	Distal convoluted tubule cells	MECOM	Hedgehog	Kidney
4.3817e-287	2.28277	0.826	0.478	8.14295e-283	Distal convoluted tubule cells	SGCD	Hedgehog	Kidney
2.14755e-280	1.43873	0.656	0.21	3.991e-276	Distal convoluted tubule cells	B4GALNT3	Hedgehog	Kidney
1.4694e-279	0.979169	0.996	0.897	2.73074e-275	Distal convoluted tubule cells	ATP1B1	Hedgehog	Kidney
6.88925e-275	1.40792	0.816	0.37	1.2803e-270	Distal convoluted tubule cells	ACPP	Hedgehog	Kidney
4.17516e-267	1.04104	0.313	0.049	7.75911e-263	Distal convoluted tubule cells	TFAP2A	Hedgehog	Kidney
2.0347e-257	1.41775	0.837	0.427	3.78128e-253	Distal convoluted tubule cells	KCNJ16	Hedgehog	Kidney
5.29024e-251	1.5509	0.718	0.305	9.83137e-247	Distal convoluted tubule cells	SFXN5	Hedgehog	Kidney
1.25239e-241	1.29411	0.599	0.189	2.32744e-237	Distal convoluted tubule cells	KCNJ1	Hedgehog	Kidney
7.72251e-240	1.46316	0.749	0.334	1.43515e-235	Distal convoluted tubule cells	HDAC9	Hedgehog	Kidney
1.49445e-225	1.16484	0.498	0.138	2.7773e-221	Distal convoluted tubule cells	MFSD4A	Hedgehog	Kidney
5.96077e-225	1.17822	0.893	0.565	1.10775e-220	Distal convoluted tubule cells	PPARGC1B	Hedgehog	Kidney
3.09689e-221	1.20935	0.648	0.234	5.75525e-217	Distal convoluted tubule cells	PRDM16	Hedgehog	Kidney
3.32997e-214	1.04929	0.947	0.764	6.18842e-210	Distal convoluted tubule cells	NCKAP5	Hedgehog	Kidney
6.62653e-214	1.26954	0.535	0.172	1.23147e-209	Distal convoluted tubule cells	GPD1L	Hedgehog	Kidney
8.83296e-209	0.846551	0.291	0.052	1.64152e-204	Distal convoluted tubule cells	NAP1L5	Hedgehog	Kidney
1.81395e-205	0.826345	0.995	0.946	3.37104e-201	Distal convoluted tubule cells	LRMDA	Hedgehog	Kidney
9.29323e-198	1.00009	0.298	0.059	1.72705e-193	Distal convoluted tubule cells	ADGRG4	Hedgehog	Kidney
1.91064e-197	1.20718	0.82	0.473	3.55074e-193	Distal convoluted tubule cells	NFE2L2	Hedgehog	Kidney
1.24909e-195	0.910996	0.966	0.812	2.3213e-191	Distal convoluted tubule cells	LRBA	Hedgehog	Kidney
1.95897e-191	1.11144	0.374	0.092	3.64056e-187	Distal convoluted tubule cells	SYTL2	Hedgehog	Kidney
2.06967e-191	1.33637	0.555	0.201	3.84627e-187	Distal convoluted tubule cells	PIK3C2G	Hedgehog	Kidney
2.76674e-191	0.971013	0.285	0.055	5.14171e-187	Distal convoluted tubule cells	HTR4	Hedgehog	Kidney
1.33832e-189	1.05561	0.493	0.151	2.48713e-185	Distal convoluted tubule cells	HSD11B2	Hedgehog	Kidney
1.0897e-186	0.925413	0.917	0.679	2.0251e-182	Distal convoluted tubule cells	MON2	Hedgehog	Kidney
7.7333e-185	1.10554	0.682	0.297	1.43716e-180	Distal convoluted tubule cells	RAP1GAP2	Hedgehog	Kidney
3.76742e-184	1.07057	0.933	0.685	7.00138e-180	Distal convoluted tubule cells	KCTD1	Hedgehog	Kidney
6.82704e-184	0.780528	0.985	0.914	1.26874e-179	Distal convoluted tubule cells	TRABD2B	Hedgehog	Kidney
1.86699e-183	1.02788	0.3	0.064	3.46961e-179	Distal convoluted tubule cells	GRIK3	Hedgehog	Kidney
2.92476e-183	1.09243	0.471	0.151	5.43537e-179	Distal convoluted tubule cells	SLC35F2	Hedgehog	Kidney
1.63779e-181	1.11609	0.857	0.536	3.04367e-177	Distal convoluted tubule cells	PPP2R3A	Hedgehog	Kidney
5.40518e-181	1.18346	0.696	0.327	1.0045e-176	Distal convoluted tubule cells	AGPS	Hedgehog	Kidney
5.77474e-179	1.06629	0.395	0.107	1.07318e-174	Distal convoluted tubule cells	ATP2B4	Hedgehog	Kidney
2.37096e-177	1.27647	0.662	0.31	4.40619e-173	Distal convoluted tubule cells	ALDH1L1	Hedgehog	Kidney
4.98624e-174	1.13341	0.876	0.591	9.26643e-170	Distal convoluted tubule cells	STK39	Hedgehog	Kidney
2.33075e-171	1.00416	0.939	0.667	4.33147e-167	Distal convoluted tubule cells	MGLL	Hedgehog	Kidney
2.28559e-168	0.839832	0.973	0.831	4.24753e-164	Distal convoluted tubule cells	ATP1A1	Hedgehog	Kidney
3.88348e-167	1.11662	0.77	0.403	7.21705e-163	Distal convoluted tubule cells	DSCAML1	Hedgehog	Kidney
4.01455e-167	0.952658	0.905	0.626	7.46063e-163	Distal convoluted tubule cells	NAV2	Hedgehog	Kidney
8.84728e-165	2.42145	0.589	0.276	1.64418e-160	Distal convoluted tubule cells	SLC8A1	Hedgehog	Kidney
7.58201e-163	0.66881	1	0.993	1.40904e-158	Distal convoluted tubule cells	ESRRG	Hedgehog	Kidney
1.10212e-161	0.642881	0.984	0.878	2.04819e-157	Distal convoluted tubule cells	NEDD4L	Hedgehog	Kidney
5.24306e-161	1.04375	0.556	0.212	9.7437e-157	Distal convoluted tubule cells	ITPR1	Hedgehog	Kidney
1.73328e-156	0.995019	0.811	0.484	3.22112e-152	Distal convoluted tubule cells	PDE3B	Hedgehog	Kidney
1.34216e-154	0.943114	0.528	0.195	2.49427e-150	Distal convoluted tubule cells	PLEKHG7	Hedgehog	Kidney
4.73962e-153	1.00151	0.491	0.176	8.80811e-149	Distal convoluted tubule cells	GK5	Hedgehog	Kidney
2.18142e-148	1.01852	0.831	0.534	4.05395e-144	Distal convoluted tubule cells	FNIP2	Hedgehog	Kidney
5.32108e-146	0.872487	0.896	0.626	9.8887e-142	Distal convoluted tubule cells	NNT	Hedgehog	Kidney
2.66895e-145	0.869929	0.338	0.092	4.95997e-141	Distal convoluted tubule cells	ANXA9	Hedgehog	Kidney
8.73857e-140	0.991492	0.708	0.382	1.62398e-135	Distal convoluted tubule cells	ABCC5	Hedgehog	Kidney
2.10514e-138	1.17448	0.704	0.386	3.9122e-134	Distal convoluted tubule cells	CRYBG1	Hedgehog	Kidney
2.47612e-136	0.91584	0.863	0.618	4.60163e-132	Distal convoluted tubule cells	MITF	Hedgehog	Kidney
3.77872e-135	0.977427	0.739	0.42	7.02238e-131	Distal convoluted tubule cells	TLN2	Hedgehog	Kidney
1.54597e-133	0.615472	0.982	0.916	2.87304e-129	Distal convoluted tubule cells	MSI2	Hedgehog	Kidney
1.96733e-132	0.826341	0.39	0.124	3.65609e-128	Distal convoluted tubule cells	CXCL12	Hedgehog	Kidney
2.30105e-132	0.847294	0.927	0.744	4.27627e-128	Distal convoluted tubule cells	SOX5	Hedgehog	Kidney
7.25646e-131	0.867159	0.761	0.416	1.34854e-126	Distal convoluted tubule cells	IDH2	Hedgehog	Kidney
1.34331e-129	1.04207	0.54	0.24	2.49641e-125	Distal convoluted tubule cells	NEBL	Hedgehog	Kidney
1.49638e-129	0.581749	1	0.998	2.78087e-125	Distal convoluted tubule cells	PKHD1	Hedgehog	Kidney
1.59069e-129	0.93503	0.817	0.543	2.95614e-125	Distal convoluted tubule cells	NFYC	Hedgehog	Kidney
6.59901e-129	0.836556	0.899	0.634	1.22636e-124	Distal convoluted tubule cells	VEPH1	Hedgehog	Kidney
7.63959e-129	0.767075	0.289	0.076	1.41974e-124	Distal convoluted tubule cells	HOXD9	Hedgehog	Kidney
1.20004e-125	0.88346	0.837	0.582	2.23016e-121	Distal convoluted tubule cells	CHCHD3	Hedgehog	Kidney
1.3059e-125	0.972658	0.531	0.228	2.42688e-121	Distal convoluted tubule cells	TSPAN33	Hedgehog	Kidney
6.00421e-125	0.946808	0.388	0.132	1.11582e-120	Distal convoluted tubule cells	KCTD8	Hedgehog	Kidney
3.07019e-124	0.789525	0.632	0.28	5.70564e-120	Distal convoluted tubule cells	KCNQ1	Hedgehog	Kidney
3.41698e-124	0.874827	0.433	0.156	6.35011e-120	Distal convoluted tubule cells	SCNN1A	Hedgehog	Kidney
1.84314e-121	0.81304	0.938	0.737	3.4253e-117	Distal convoluted tubule cells	GALNT17	Hedgehog	Kidney
3.06336e-121	1.10127	0.694	0.402	5.69294e-117	Distal convoluted tubule cells	ASAP2	Hedgehog	Kidney
5.91077e-121	0.739246	0.303	0.084	1.09846e-116	Distal convoluted tubule cells	BSND	Hedgehog	Kidney
4.29656e-117	0.952305	0.488	0.204	7.98472e-113	Distal convoluted tubule cells	DNAH5	Hedgehog	Kidney
7.05133e-114	0.804444	0.868	0.664	1.31042e-109	Distal convoluted tubule cells	GLS	Hedgehog	Kidney
6.05194e-113	0.920014	0.607	0.313	1.12469e-108	Distal convoluted tubule cells	LOC103125568	Hedgehog	Kidney
7.7688e-112	1.13555	0.678	0.403	1.44375e-107	Distal convoluted tubule cells	PDK4	Hedgehog	Kidney
1.79645e-111	0.845974	0.404	0.149	3.33852e-107	Distal convoluted tubule cells	AKAP6	Hedgehog	Kidney
4.33436e-111	0.79078	0.863	0.642	8.05497e-107	Distal convoluted tubule cells	SIK3	Hedgehog	Kidney
1.0566e-110	0.821802	0.481	0.201	1.96359e-106	Distal convoluted tubule cells	PIP5K1B	Hedgehog	Kidney
1.87351e-110	0.850781	0.781	0.506	3.48174e-106	Distal convoluted tubule cells	PACSIN2	Hedgehog	Kidney
3.69166e-107	0.878069	0.587	0.291	6.86058e-103	Distal convoluted tubule cells	LOC103116732	Hedgehog	Kidney
1.16563e-104	0.841679	0.827	0.573	2.1662e-100	Distal convoluted tubule cells	DCDC2	Hedgehog	Kidney
1.55913e-103	1.17619	0.486	0.234	2.89749e-99	Distal convoluted tubule cells	FAM189A1	Hedgehog	Kidney
2.25681e-102	0.602031	0.256	0.07	4.19406e-98	Distal convoluted tubule cells	LOC107522497	Hedgehog	Kidney
1.07375e-101	0.853136	0.456	0.198	1.99546e-97	Distal convoluted tubule cells	KIF21A	Hedgehog	Kidney
9.1632e-101	0.673868	0.906	0.696	1.70289e-96	Distal convoluted tubule cells	PLXDC2	Hedgehog	Kidney
4.21203e-100	0.779821	0.406	0.158	7.82763e-96	Distal convoluted tubule cells	CDH7	Hedgehog	Kidney
1.4804e-99	0.834135	0.491	0.223	2.75118e-95	Distal convoluted tubule cells	GPRC5B	Hedgehog	Kidney
8.07801e-99	0.693758	0.292	0.091	1.50122e-94	Distal convoluted tubule cells	IRF6	Hedgehog	Kidney
9.72953e-97	0.642365	0.898	0.681	1.80814e-92	Distal convoluted tubule cells	MYO10	Hedgehog	Kidney
1.75394e-95	0.987586	0.299	0.104	3.25952e-91	Distal convoluted tubule cells	PHEX	Hedgehog	Kidney
5.03154e-94	1.21682	0.312	0.111	9.35061e-90	Distal convoluted tubule cells	LOC103120812	Hedgehog	Kidney
2.07589e-92	1.12077	0.306	0.111	3.85784e-88	Distal convoluted tubule cells	MALRD1	Hedgehog	Kidney
2.8784e-91	0.664852	0.281	0.09	5.34923e-87	Distal convoluted tubule cells	MYO19	Hedgehog	Kidney
3.74081e-90	0.723766	0.755	0.466	6.95193e-86	Distal convoluted tubule cells	TMEM72	Hedgehog	Kidney
3.34355e-89	0.711747	0.485	0.218	6.21366e-85	Distal convoluted tubule cells	MAL2	Hedgehog	Kidney
3.95089e-89	1.06817	0.499	0.252	7.34233e-85	Distal convoluted tubule cells	TSPAN12	Hedgehog	Kidney
2.04812e-88	0.64117	0.309	0.107	3.80623e-84	Distal convoluted tubule cells	TMEM189	Hedgehog	Kidney
2.55927e-88	0.749505	0.367	0.144	4.75615e-84	Distal convoluted tubule cells	ME3	Hedgehog	Kidney
8.41167e-87	0.837952	0.46	0.216	1.56322e-82	Distal convoluted tubule cells	SLC25A30	Hedgehog	Kidney
2.31486e-86	0.903382	0.614	0.356	4.30194e-82	Distal convoluted tubule cells	CNNM2	Hedgehog	Kidney
5.09918e-86	0.772827	0.777	0.534	9.47632e-82	Distal convoluted tubule cells	FRAS1	Hedgehog	Kidney
3.59393e-85	0.665187	0.926	0.759	6.67895e-81	Distal convoluted tubule cells	FHOD3	Hedgehog	Kidney
3.30063e-80	0.754496	0.496	0.249	6.13388e-76	Distal convoluted tubule cells	TFCP2L1	Hedgehog	Kidney
4.62795e-80	0.626565	0.911	0.757	8.60059e-76	Distal convoluted tubule cells	ARHGAP24	Hedgehog	Kidney
6.23004e-80	0.68508	0.36	0.144	1.15779e-75	Distal convoluted tubule cells	ABHD6	Hedgehog	Kidney
2.13528e-78	0.743705	0.647	0.392	3.96821e-74	Distal convoluted tubule cells	CYTIP	Hedgehog	Kidney
8.40438e-78	0.408124	0.975	0.89	1.56187e-73	Distal convoluted tubule cells	IGFBP7	Hedgehog	Kidney
2.41729e-77	0.743935	0.59	0.334	4.49229e-73	Distal convoluted tubule cells	TSPAN9	Hedgehog	Kidney
6.68302e-77	0.702999	0.695	0.446	1.24197e-72	Distal convoluted tubule cells	TFEB	Hedgehog	Kidney
1.23299e-76	0.707338	0.783	0.558	2.29139e-72	Distal convoluted tubule cells	GAREM1	Hedgehog	Kidney
1.76855e-76	0.709278	0.675	0.43	3.28667e-72	Distal convoluted tubule cells	SPIRE1	Hedgehog	Kidney
4.42042e-76	0.688332	0.555	0.297	8.21491e-72	Distal convoluted tubule cells	NUDT4	Hedgehog	Kidney
3.69971e-75	0.7147	0.431	0.2	6.87555e-71	Distal convoluted tubule cells	PFKP	Hedgehog	Kidney
4.22622e-75	0.705281	0.674	0.427	7.854e-71	Distal convoluted tubule cells	BCKDHB	Hedgehog	Kidney
3.39468e-74	0.542076	0.931	0.817	6.30866e-70	Distal convoluted tubule cells	AUH	Hedgehog	Kidney
3.81136e-73	0.810385	0.706	0.472	7.08304e-69	Distal convoluted tubule cells	GPR39	Hedgehog	Kidney
1.2289e-72	0.668078	0.283	0.105	2.28378e-68	Distal convoluted tubule cells	CRTAC1	Hedgehog	Kidney
1.02347e-71	0.720597	0.615	0.367	1.90202e-67	Distal convoluted tubule cells	UNC13C	Hedgehog	Kidney
6.55397e-71	0.532029	0.909	0.781	1.21799e-66	Distal convoluted tubule cells	DMD	Hedgehog	Kidney
1.02093e-70	0.609376	0.762	0.514	1.8973e-66	Distal convoluted tubule cells	INTS6L	Hedgehog	Kidney
1.63571e-70	0.592987	0.665	0.388	3.0398e-66	Distal convoluted tubule cells	MPP7	Hedgehog	Kidney
4.56764e-69	0.561464	0.84	0.612	8.48851e-65	Distal convoluted tubule cells	ANK3	Hedgehog	Kidney
5.52809e-69	0.555821	0.251	0.087	1.02734e-64	Distal convoluted tubule cells	FABP3	Hedgehog	Kidney
9.87014e-69	0.590704	0.33	0.136	1.83427e-64	Distal convoluted tubule cells	ZDHHC1	Hedgehog	Kidney
3.20861e-68	0.57373	0.549	0.297	5.96288e-64	Distal convoluted tubule cells	ATP6V1A	Hedgehog	Kidney
1.32813e-67	0.696959	0.47	0.24	2.4682e-63	Distal convoluted tubule cells	SLC22A23	Hedgehog	Kidney
2.31277e-67	0.609288	0.281	0.106	4.29806e-63	Distal convoluted tubule cells	NDRG4	Hedgehog	Kidney
2.48413e-66	0.653267	0.506	0.274	4.6165e-62	Distal convoluted tubule cells	CXXC5	Hedgehog	Kidney
3.99243e-66	0.582404	0.894	0.723	7.41954e-62	Distal convoluted tubule cells	GPC6	Hedgehog	Kidney
4.15385e-66	0.366669	0.967	0.867	7.71951e-62	Distal convoluted tubule cells	DACH1	Hedgehog	Kidney
7.08826e-66	0.595638	0.779	0.57	1.31728e-61	Distal convoluted tubule cells	IVNS1ABP	Hedgehog	Kidney
2.06318e-65	0.680906	0.542	0.309	3.83421e-61	Distal convoluted tubule cells	MDFIC	Hedgehog	Kidney
9.96843e-65	0.668636	0.519	0.285	1.85253e-60	Distal convoluted tubule cells	UGT8	Hedgehog	Kidney
1.19056e-64	0.470443	0.956	0.845	2.21254e-60	Distal convoluted tubule cells	PELI2	Hedgehog	Kidney
1.30357e-64	0.532907	0.877	0.727	2.42256e-60	Distal convoluted tubule cells	ABLIM1	Hedgehog	Kidney
2.14569e-64	0.51191	0.921	0.761	3.98754e-60	Distal convoluted tubule cells	TNRC6A	Hedgehog	Kidney
2.17622e-64	0.590977	0.504	0.264	4.04429e-60	Distal convoluted tubule cells	ATP6V1B1	Hedgehog	Kidney
2.33006e-64	0.65932	0.377	0.176	4.33018e-60	Distal convoluted tubule cells	AIF1L	Hedgehog	Kidney
3.43887e-64	0.502626	0.93	0.785	6.39079e-60	Distal convoluted tubule cells	CPEB4	Hedgehog	Kidney
8.11275e-64	0.686087	0.667	0.436	1.50767e-59	Distal convoluted tubule cells	AIG1	Hedgehog	Kidney
3.85003e-63	0.751567	0.632	0.412	7.15489e-59	Distal convoluted tubule cells	TMEM164	Hedgehog	Kidney
3.41802e-62	0.689493	0.368	0.173	6.35204e-58	Distal convoluted tubule cells	CDH3	Hedgehog	Kidney
5.08993e-62	0.641741	0.28	0.113	9.45913e-58	Distal convoluted tubule cells	MYOM1	Hedgehog	Kidney
8.91414e-60	0.598542	0.452	0.23	1.6566e-55	Distal convoluted tubule cells	SPINT1	Hedgehog	Kidney
8.16291e-59	0.642597	0.531	0.31	1.517e-54	Distal convoluted tubule cells	MGAT4A	Hedgehog	Kidney
8.5479e-59	0.630064	0.304	0.13	1.58854e-54	Distal convoluted tubule cells	GFOD1	Hedgehog	Kidney
9.96099e-59	0.686955	0.345	0.163	1.85115e-54	Distal convoluted tubule cells	GABARAPL1	Hedgehog	Kidney
2.13617e-58	0.686233	0.688	0.474	3.96987e-54	Distal convoluted tubule cells	INPP4B	Hedgehog	Kidney
7.90808e-58	0.758798	0.322	0.147	1.46964e-53	Distal convoluted tubule cells	NKAIN2	Hedgehog	Kidney
1.96885e-57	0.913254	0.504	0.299	3.65891e-53	Distal convoluted tubule cells	KITLG	Hedgehog	Kidney
2.48539e-57	0.558644	0.517	0.285	4.61885e-53	Distal convoluted tubule cells	FRRS1L	Hedgehog	Kidney
2.78673e-57	0.546486	0.311	0.134	5.17886e-53	Distal convoluted tubule cells	TRPC1	Hedgehog	Kidney
3.91421e-57	0.628049	0.351	0.166	7.27417e-53	Distal convoluted tubule cells	RAVER2	Hedgehog	Kidney
1.09788e-56	0.648241	0.458	0.25	2.0403e-52	Distal convoluted tubule cells	FBXO34	Hedgehog	Kidney
2.00063e-56	0.541671	0.292	0.121	3.71798e-52	Distal convoluted tubule cells	INPP5J	Hedgehog	Kidney
3.21472e-56	0.523024	0.43	0.212	5.97424e-52	Distal convoluted tubule cells	RAP1GAP	Hedgehog	Kidney
1.07765e-55	0.579646	0.653	0.416	2.0027e-51	Distal convoluted tubule cells	GPI	Hedgehog	Kidney
2.72251e-55	0.581797	0.512	0.299	5.05951e-51	Distal convoluted tubule cells	MTMR12	Hedgehog	Kidney
5.19711e-55	0.576743	0.439	0.23	9.6583e-51	Distal convoluted tubule cells	ILDR1	Hedgehog	Kidney
5.60559e-54	0.588737	0.625	0.402	1.04174e-49	Distal convoluted tubule cells	LOC103127180	Hedgehog	Kidney
2.75782e-52	0.534759	0.699	0.482	5.12514e-48	Distal convoluted tubule cells	EPB41	Hedgehog	Kidney
2.93213e-52	0.591824	0.515	0.305	5.44907e-48	Distal convoluted tubule cells	DLGAP4	Hedgehog	Kidney
[truncated: 5,220 more rows]

## Sheet: Chinchilla-Brain
p_val	avg_log2FC	pct.1	pct.2	p_val_adj	Cluster	Gene	Species	Tissue
0	3.05072	0.96	0.427	0	Astrocytes	SLC1A3	Chinchilla	Brain
0	3.0394	0.981	0.849	0	Astrocytes	SLC1A2	Chinchilla	Brain
0	2.70079	0.784	0.18	0	Astrocytes	PREX2	Chinchilla	Brain
0	2.52708	0.655	0.066	0	Astrocytes	CCDC129	Chinchilla	Brain
0	2.52531	0.991	0.694	0	Astrocytes	NPAS3	Chinchilla	Brain
0	2.51547	0.749	0.294	0	Astrocytes	GPC5	Chinchilla	Brain
0	2.43533	0.911	0.374	0	Astrocytes	MSI2	Chinchilla	Brain
0	2.37812	0.746	0.153	0	Astrocytes	BMPR1B	Chinchilla	Brain
0	2.37431	0.631	0.099	0	Astrocytes	RGS20	Chinchilla	Brain
0	2.24478	0.647	0.109	0	Astrocytes	ARHGEF26	Chinchilla	Brain
0	2.19458	0.598	0.078	0	Astrocytes	EYA1	Chinchilla	Brain
0	2.14634	0.567	0.067	0	Astrocytes	GLI3	Chinchilla	Brain
0	2.14174	0.752	0.301	0	Astrocytes	SLC4A4	Chinchilla	Brain
0	2.12098	0.675	0.15	0	Astrocytes	LRIG1	Chinchilla	Brain
0	2.1143	0.76	0.191	0	Astrocytes	GLIS3	Chinchilla	Brain
0	2.06581	0.562	0.093	0	Astrocytes	STON2	Chinchilla	Brain
0	2.05106	0.642	0.161	0	Astrocytes	GPAM	Chinchilla	Brain
0	2.00779	0.779	0.317	0	Astrocytes	FAM107A	Chinchilla	Brain
0	2.00062	0.586	0.121	0	Astrocytes	DOCK8	Chinchilla	Brain
0	1.9799	0.921	0.593	0	Astrocytes	DTNA	Chinchilla	Brain
0	1.96776	0.51	0.062	0	Astrocytes	DCDC2	Chinchilla	Brain
0	1.9654	0.91	0.487	0	Astrocytes	TRPS1	Chinchilla	Brain
0	1.911	0.54	0.115	0	Astrocytes	LOC106146639	Chinchilla	Brain
0	1.89055	0.491	0.061	0	Astrocytes	SLC39A12	Chinchilla	Brain
0	1.87291	0.671	0.272	0	Astrocytes	CFAP47	Chinchilla	Brain
0	1.84209	0.995	0.908	0	Astrocytes	GPM6A	Chinchilla	Brain
0	1.79579	0.492	0.108	0	Astrocytes	LOC106148249	Chinchilla	Brain
0	1.7898	0.756	0.427	0	Astrocytes	ZHX3	Chinchilla	Brain
0	1.70038	0.888	0.618	0	Astrocytes	NCKAP5	Chinchilla	Brain
0	1.69863	0.503	0.111	0	Astrocytes	NHSL1	Chinchilla	Brain
0	1.69096	0.75	0.331	0	Astrocytes	GJA1	Chinchilla	Brain
0	1.67839	0.785	0.388	0	Astrocytes	TMTC2	Chinchilla	Brain
0	1.67291	0.49	0.106	0	Astrocytes	GULP1	Chinchilla	Brain
0	1.66184	0.539	0.183	0	Astrocytes	LOC102013783	Chinchilla	Brain
0	1.65731	0.61	0.273	0	Astrocytes	CARMIL1	Chinchilla	Brain
0	1.64428	0.68	0.363	0	Astrocytes	TRPM3	Chinchilla	Brain
0	1.62463	0.42	0.092	0	Astrocytes	ANOS1	Chinchilla	Brain
0	1.61463	0.717	0.427	0	Astrocytes	AHCYL2	Chinchilla	Brain
0	1.61266	0.619	0.292	0	Astrocytes	FGD4	Chinchilla	Brain
0	1.60454	0.721	0.287	0	Astrocytes	ATP1A2	Chinchilla	Brain
0	1.58445	0.649	0.311	0	Astrocytes	PITPNC1	Chinchilla	Brain
0	1.58101	0.645	0.331	0	Astrocytes	CYP7B1	Chinchilla	Brain
0	1.56843	0.44	0.08	0	Astrocytes	GLDC	Chinchilla	Brain
0	1.55478	0.421	0.081	0	Astrocytes	MID1	Chinchilla	Brain
0	1.54231	0.336	0.066	0	Astrocytes	LOC102005337	Chinchilla	Brain
0	1.53711	0.453	0.084	0	Astrocytes	SLC15A2	Chinchilla	Brain
0	1.50642	0.42	0.122	0	Astrocytes	PAMR1	Chinchilla	Brain
0	1.49567	0.355	0.066	0	Astrocytes	SPATA9	Chinchilla	Brain
0	1.49389	0.587	0.241	0	Astrocytes	ID4	Chinchilla	Brain
0	1.49267	0.374	0.043	0	Astrocytes	RFX4	Chinchilla	Brain
0	1.49263	0.704	0.479	0	Astrocytes	TAB2	Chinchilla	Brain
0	1.48687	0.449	0.124	0	Astrocytes	AMOT	Chinchilla	Brain
0	1.48204	0.867	0.602	0	Astrocytes	TTC28	Chinchilla	Brain
0	1.46621	0.572	0.261	0	Astrocytes	MAPK4	Chinchilla	Brain
0	1.46527	0.878	0.607	0	Astrocytes	FMN2	Chinchilla	Brain
0	1.46057	0.351	0.042	0	Astrocytes	CCDC80	Chinchilla	Brain
0	1.43926	0.363	0.064	0	Astrocytes	ATP13A4	Chinchilla	Brain
0	1.43625	0.529	0.28	0	Astrocytes	GFAP	Chinchilla	Brain
0	1.43613	0.559	0.239	0	Astrocytes	LPP	Chinchilla	Brain
0	1.42826	0.522	0.205	0	Astrocytes	FOXO1	Chinchilla	Brain
0	1.42397	0.812	0.523	0	Astrocytes	SPARCL1	Chinchilla	Brain
0	1.41992	0.639	0.471	0	Astrocytes	HS2ST1	Chinchilla	Brain
0	1.41977	0.332	0.063	0	Astrocytes	LOC102028642	Chinchilla	Brain
0	1.41416	0.581	0.286	0	Astrocytes	LHFPL6	Chinchilla	Brain
0	1.40953	0.46	0.214	0	Astrocytes	RHOBTB3	Chinchilla	Brain
0	1.40118	0.275	0.033	0	Astrocytes	TTC29	Chinchilla	Brain
0	1.39882	0.457	0.182	0	Astrocytes	STXBP4	Chinchilla	Brain
0	1.39087	0.945	0.807	0	Astrocytes	LSAMP	Chinchilla	Brain
0	1.36347	0.603	0.366	0	Astrocytes	LOC106146585	Chinchilla	Brain
0	1.36156	0.71	0.466	0	Astrocytes	GPC6	Chinchilla	Brain
0	1.35705	0.681	0.499	0	Astrocytes	DPP6	Chinchilla	Brain
0	1.35147	0.352	0.116	0	Astrocytes	CABLES1	Chinchilla	Brain
0	1.34484	0.478	0.161	0	Astrocytes	AGT	Chinchilla	Brain
0	1.34087	0.63	0.381	0	Astrocytes	LGI1	Chinchilla	Brain
0	1.33506	0.719	0.203	0	Astrocytes	SOX6	Chinchilla	Brain
0	1.30122	0.283	0.032	0	Astrocytes	TEX15	Chinchilla	Brain
0	1.29639	0.602	0.368	0	Astrocytes	BCL2	Chinchilla	Brain
0	1.29446	0.469	0.157	0	Astrocytes	RORB	Chinchilla	Brain
0	1.28327	0.568	0.293	0	Astrocytes	ARHGAP5	Chinchilla	Brain
0	1.2815	0.842	0.647	0	Astrocytes	B3GALT1	Chinchilla	Brain
0	1.27581	0.647	0.388	0	Astrocytes	FARP1	Chinchilla	Brain
0	1.27091	0.38	0.09	0	Astrocytes	MERTK	Chinchilla	Brain
0	1.27036	0.495	0.274	0	Astrocytes	SMAD1	Chinchilla	Brain
0	1.25823	0.605	0.426	0	Astrocytes	OPHN1	Chinchilla	Brain
0	1.25222	0.839	0.606	0	Astrocytes	STARD13	Chinchilla	Brain
0	1.25171	0.792	0.505	0	Astrocytes	NDRG2	Chinchilla	Brain
0	1.25042	0.338	0.073	0	Astrocytes	WWTR1	Chinchilla	Brain
0	1.24479	0.869	0.646	0	Astrocytes	CADM1	Chinchilla	Brain
0	1.22331	0.402	0.176	0	Astrocytes	JAM2	Chinchilla	Brain
0	1.2227	0.434	0.139	0	Astrocytes	ADARB2	Chinchilla	Brain
0	1.20578	0.425	0.183	0	Astrocytes	AQP4	Chinchilla	Brain
0	1.20221	0.407	0.138	0	Astrocytes	PLPP3	Chinchilla	Brain
0	1.1996	0.549	0.343	0	Astrocytes	PRXL2C	Chinchilla	Brain
0	1.19631	0.939	0.772	0	Astrocytes	NTRK2	Chinchilla	Brain
0	1.19621	0.343	0.073	0	Astrocytes	NOTCH2	Chinchilla	Brain
0	1.18908	0.619	0.346	0	Astrocytes	SASH1	Chinchilla	Brain
0	1.1785	0.64	0.451	0	Astrocytes	PCGF5	Chinchilla	Brain
0	1.16357	0.855	0.687	0	Astrocytes	TNIK	Chinchilla	Brain
0	1.14548	0.283	0.046	0	Astrocytes	RAPGEF3	Chinchilla	Brain
0	1.12263	0.359	0.083	0	Astrocytes	TCF7L2	Chinchilla	Brain
0	1.12246	0.268	0.042	0	Astrocytes	LOC102022667	Chinchilla	Brain
0	1.11374	0.623	0.403	0	Astrocytes	ADD3	Chinchilla	Brain
0	1.11242	0.874	0.698	0	Astrocytes	CADM2	Chinchilla	Brain
0	1.1084	0.317	0.083	0	Astrocytes	CDC14A	Chinchilla	Brain
0	1.10417	0.25	0.034	0	Astrocytes	SLC25A18	Chinchilla	Brain
0	1.10111	0.931	0.804	0	Astrocytes	DST	Chinchilla	Brain
0	1.09178	0.35	0.13	0	Astrocytes	CPQ	Chinchilla	Brain
0	1.09016	0.352	0.101	0	Astrocytes	ITGB5	Chinchilla	Brain
0	1.07695	0.889	0.655	0	Astrocytes	CDH20	Chinchilla	Brain
0	1.06894	0.874	0.707	0	Astrocytes	CLU	Chinchilla	Brain
0	1.06168	0.634	0.354	0	Astrocytes	PARD3B	Chinchilla	Brain
0	1.05918	0.299	0.063	0	Astrocytes	PLXNB1	Chinchilla	Brain
0	1.05688	0.429	0.158	0	Astrocytes	HEPACAM	Chinchilla	Brain
0	1.05569	0.546	0.291	0	Astrocytes	ATP1B2	Chinchilla	Brain
0	1.05253	0.72	0.558	0	Astrocytes	APC	Chinchilla	Brain
0	1.04488	0.862	0.564	0	Astrocytes	SOX5	Chinchilla	Brain
0	1.03516	0.755	0.563	0	Astrocytes	CHKA	Chinchilla	Brain
0	1.02642	0.96	0.84	0	Astrocytes	QKI	Chinchilla	Brain
0	1.02063	0.319	0.096	0	Astrocytes	PDK4	Chinchilla	Brain
0	1.01937	0.978	0.761	0	Astrocytes	ZBTB20	Chinchilla	Brain
0	1.00241	0.76	0.624	0	Astrocytes	LOC102028960	Chinchilla	Brain
0	1.00014	0.341	0.117	0	Astrocytes	GPR37L1	Chinchilla	Brain
0	0.987556	0.287	0.082	0	Astrocytes	MLC1	Chinchilla	Brain
0	0.975592	0.289	0.07	0	Astrocytes	MEIS1	Chinchilla	Brain
0	0.972044	0.722	0.544	0	Astrocytes	PHLPP1	Chinchilla	Brain
0	0.963589	0.8	0.671	0	Astrocytes	CHD9	Chinchilla	Brain
0	0.951829	0.622	0.392	0	Astrocytes	NFIA	Chinchilla	Brain
0	0.900251	0.823	0.585	0	Astrocytes	LOC102013566	Chinchilla	Brain
0	0.896065	0.944	0.841	0	Astrocytes	PPP2R2B	Chinchilla	Brain
0	0.885106	0.807	0.613	0	Astrocytes	NAALADL2	Chinchilla	Brain
0	0.882538	0.931	0.788	0	Astrocytes	NRG3	Chinchilla	Brain
0	0.879803	0.803	0.562	0	Astrocytes	DGKB	Chinchilla	Brain
0	0.869899	0.962	0.901	0	Astrocytes	CPE	Chinchilla	Brain
0	0.838351	0.968	0.902	0	Astrocytes	APOE	Chinchilla	Brain
0	0.817506	0.812	0.655	0	Astrocytes	HDAC9	Chinchilla	Brain
0	0.65416	0.94	0.9	0	Astrocytes	GPM6B	Chinchilla	Brain
0	0.646415	0.999	0.982	0	Astrocytes	SPINK2	Chinchilla	Brain
0	0.52144	1	1	0	Astrocytes	LOC106148492	Chinchilla	Brain
1.88985e-307	1.19714	0.376	0.162	4.4557e-303	Astrocytes	LOC106147890	Chinchilla	Brain
3.63077e-305	1.04712	0.353	0.133	8.56026e-301	Astrocytes	BCAN	Chinchilla	Brain
2.14933e-297	1.01342	0.576	0.336	5.06746e-293	Astrocytes	PTN	Chinchilla	Brain
4.9627e-293	0.87545	0.704	0.494	1.17006e-288	Astrocytes	PRKD1	Chinchilla	Brain
3.66363e-291	0.775613	0.849	0.684	8.63774e-287	Astrocytes	MAGI2	Chinchilla	Brain
3.41475e-288	1.09867	0.347	0.14	8.05096e-284	Astrocytes	SLC37A4	Chinchilla	Brain
9.04473e-288	1.12516	0.361	0.154	2.13248e-283	Astrocytes	SLC27A1	Chinchilla	Brain
5.93743e-283	0.986076	0.34	0.127	1.39987e-278	Astrocytes	GRAMD3	Chinchilla	Brain
1.74529e-275	0.905625	0.402	0.171	4.11487e-271	Astrocytes	FKBP5	Chinchilla	Brain
4.24755e-274	1.26266	0.456	0.259	1.00144e-269	Astrocytes	NCEH1	Chinchilla	Brain
2.16636e-270	1.10157	0.557	0.39	5.10764e-266	Astrocytes	NT5C2	Chinchilla	Brain
3.14534e-270	0.68771	0.905	0.822	7.41576e-266	Astrocytes	CNTN1	Chinchilla	Brain
3.37123e-270	0.819057	0.774	0.583	7.94836e-266	Astrocytes	CACNB2	Chinchilla	Brain
9.09993e-268	1.00348	0.29	0.101	2.14549e-263	Astrocytes	PWWP3A	Chinchilla	Brain
3.01585e-266	0.98414	0.757	0.574	7.11048e-262	Astrocytes	FRMD4A	Chinchilla	Brain
4.64035e-264	1.30898	0.383	0.189	1.09405e-259	Astrocytes	LOC102020457	Chinchilla	Brain
3.66546e-263	1.16013	0.398	0.197	8.64206e-259	Astrocytes	RGMA	Chinchilla	Brain
8.15779e-263	0.986284	0.441	0.219	1.92336e-258	Astrocytes	TMEM47	Chinchilla	Brain
5.95859e-258	1.14453	0.443	0.239	1.40486e-253	Astrocytes	LY6H	Chinchilla	Brain
1.34071e-254	0.816395	0.775	0.626	3.16098e-250	Astrocytes	GABRA2	Chinchilla	Brain
7.26869e-253	0.879458	0.288	0.096	1.71374e-248	Astrocytes	EPB41L4A	Chinchilla	Brain
2.05688e-250	0.951103	0.671	0.552	4.84951e-246	Astrocytes	CTNND2	Chinchilla	Brain
3.13201e-250	0.845504	0.307	0.108	7.38434e-246	Astrocytes	MEGF10	Chinchilla	Brain
5.02367e-249	1.1949	0.39	0.204	1.18443e-244	Astrocytes	LOC102008451	Chinchilla	Brain
1.60267e-244	1.0204	0.399	0.199	3.77861e-240	Astrocytes	WASF3	Chinchilla	Brain
2.71849e-244	1.05009	0.334	0.146	6.40938e-240	Astrocytes	CALCOCO2	Chinchilla	Brain
1.42942e-239	0.550816	0.615	0.403	3.37014e-235	Astrocytes	PTPRZ1	Chinchilla	Brain
6.68346e-238	0.909645	0.25	0.079	1.57576e-233	Astrocytes	DIO2	Chinchilla	Brain
8.69611e-237	1.05616	0.434	0.246	2.05028e-232	Astrocytes	GRIK4	Chinchilla	Brain
5.12464e-232	1.09368	0.564	0.426	1.20824e-227	Astrocytes	CFAP54	Chinchilla	Brain
1.88573e-231	0.995283	0.497	0.317	4.44599e-227	Astrocytes	XPO1	Chinchilla	Brain
2.2153e-225	0.772351	0.733	0.651	5.22302e-221	Astrocytes	GNAO1	Chinchilla	Brain
2.80253e-224	0.7395	0.745	0.663	6.60752e-220	Astrocytes	PSD3	Chinchilla	Brain
9.92287e-223	0.946843	0.448	0.255	2.33952e-218	Astrocytes	ZFHX4	Chinchilla	Brain
1.03004e-222	0.944918	0.483	0.292	2.42852e-218	Astrocytes	ZNF462	Chinchilla	Brain
3.2904e-218	0.338479	1	1	7.75777e-214	Astrocytes	COX3	Chinchilla	Brain
4.86763e-216	0.926126	0.359	0.17	1.14764e-211	Astrocytes	FXYD7	Chinchilla	Brain
6.82545e-216	0.972195	0.3	0.128	1.60924e-211	Astrocytes	KDM3A	Chinchilla	Brain
6.42149e-214	0.796773	0.286	0.107	1.51399e-209	Astrocytes	KAT2B	Chinchilla	Brain
8.25914e-213	0.317155	1	0.993	1.94726e-208	Astrocytes	COX1	Chinchilla	Brain
1.18824e-211	0.797844	0.653	0.532	2.80152e-207	Astrocytes	ITM2C	Chinchilla	Brain
1.30734e-208	0.981559	0.395	0.215	3.08231e-204	Astrocytes	SFXN5	Chinchilla	Brain
3.24624e-207	0.999806	0.397	0.222	7.65365e-203	Astrocytes	ARRB1	Chinchilla	Brain
2.46819e-204	1.22172	0.436	0.261	5.81925e-200	Astrocytes	DNAH12	Chinchilla	Brain
4.79069e-204	0.325387	1	0.996	1.1295e-199	Astrocytes	ATP6	Chinchilla	Brain
9.64963e-203	0.854288	0.321	0.14	2.27509e-198	Astrocytes	SGK3	Chinchilla	Brain
2.74247e-200	0.777599	0.764	0.598	6.46593e-196	Astrocytes	GABRB1	Chinchilla	Brain
4.43126e-198	0.705866	0.596	0.397	1.04476e-193	Astrocytes	USP54	Chinchilla	Brain
4.52209e-197	0.829596	0.494	0.311	1.06617e-192	Astrocytes	MEIS2	Chinchilla	Brain
1.76761e-195	0.732085	0.258	0.094	4.1675e-191	Astrocytes	S1PR1	Chinchilla	Brain
1.69656e-194	0.79618	0.513	0.32	3.99998e-190	Astrocytes	SPARC	Chinchilla	Brain
1.18822e-184	0.743991	0.684	0.587	2.80146e-180	Astrocytes	DENND1A	Chinchilla	Brain
1.26933e-181	0.361407	0.932	0.928	2.99271e-177	Astrocytes	CKB	Chinchilla	Brain
1.45767e-181	0.473815	0.84	0.785	3.43675e-177	Astrocytes	CST3	Chinchilla	Brain
5.75493e-180	0.367675	0.988	0.977	1.35684e-175	Astrocytes	ND3	Chinchilla	Brain
4.54078e-175	0.441537	0.784	0.734	1.07058e-170	Astrocytes	DDX5	Chinchilla	Brain
4.78664e-173	0.746673	0.617	0.444	1.12855e-168	Astrocytes	BRINP3	Chinchilla	Brain
1.85433e-168	0.336093	0.994	0.985	4.37194e-164	Astrocytes	CYTB	Chinchilla	Brain
6.33876e-166	0.683436	0.557	0.378	1.49449e-161	Astrocytes	HTRA1	Chinchilla	Brain
1.37422e-162	0.26441	0.999	0.991	3.23999e-158	Astrocytes	COX2	Chinchilla	Brain
1.72797e-162	0.651743	0.638	0.506	4.07404e-158	Astrocytes	HOPX	Chinchilla	Brain
9.60825e-162	0.506798	0.864	0.729	2.26534e-157	Astrocytes	PCDH7	Chinchilla	Brain
1.26126e-161	0.323127	0.921	0.897	2.97366e-157	Astrocytes	CRYAB	Chinchilla	Brain
3.45524e-160	0.883149	0.283	0.136	8.14642e-156	Astrocytes	SIPA1L2	Chinchilla	Brain
2.41323e-159	0.56976	0.793	0.736	5.68967e-155	Astrocytes	MACF1	Chinchilla	Brain
5.67375e-157	1.12805	0.285	0.143	1.3377e-152	Astrocytes	EDA	Chinchilla	Brain
2.05403e-153	0.822478	0.524	0.412	4.84278e-149	Astrocytes	WSB1	Chinchilla	Brain
2.23679e-153	0.632981	0.668	0.56	5.27368e-149	Astrocytes	LOC102017048	Chinchilla	Brain
7.2048e-151	1.19957	0.468	0.359	1.69868e-146	Astrocytes	PACRG	Chinchilla	Brain
2.33762e-149	0.305689	0.971	0.962	5.5114e-145	Astrocytes	ND4	Chinchilla	Brain
2.51681e-145	0.792607	0.311	0.163	5.93389e-141	Astrocytes	HPS5	Chinchilla	Brain
2.7949e-145	0.791678	0.481	0.343	6.58954e-141	Astrocytes	HEXB	Chinchilla	Brain
2.34737e-144	0.507199	0.873	0.799	5.5344e-140	Astrocytes	ADGRL3	Chinchilla	Brain
1.27407e-139	0.632615	0.755	0.684	3.00389e-135	Astrocytes	PRKN	Chinchilla	Brain
1.41609e-138	0.622593	0.551	0.384	3.33873e-134	Astrocytes	TF	Chinchilla	Brain
2.66253e-138	0.560997	0.715	0.63	6.27744e-134	Astrocytes	NFIB	Chinchilla	Brain
5.33243e-138	0.671935	0.513	0.349	1.25723e-133	Astrocytes	TOX	Chinchilla	Brain
1.10703e-136	0.790289	0.473	0.345	2.61005e-132	Astrocytes	PHYHIPL	Chinchilla	Brain
3.23341e-135	0.300891	0.91	0.894	7.62342e-131	Astrocytes	HSP90AA1	Chinchilla	Brain
4.73475e-135	0.91989	0.379	0.25	1.11631e-130	Astrocytes	GALNT1	Chinchilla	Brain
1.97173e-134	0.637156	0.709	0.651	4.64874e-130	Astrocytes	ZSWIM6	Chinchilla	Brain
2.62563e-134	0.687795	0.252	0.115	6.19045e-130	Astrocytes	CXCL14	Chinchilla	Brain
1.44841e-133	0.462707	0.892	0.725	3.41492e-129	Astrocytes	DMD	Chinchilla	Brain
2.52168e-133	0.737769	0.64	0.541	5.94536e-129	Astrocytes	ME3	Chinchilla	Brain
2.45119e-131	0.768593	0.289	0.152	5.77918e-127	Astrocytes	LHX2	Chinchilla	Brain
6.56419e-131	0.85292	0.336	0.202	1.54764e-126	Astrocytes	PELI2	Chinchilla	Brain
6.27493e-129	0.695994	0.396	0.237	1.47944e-124	Astrocytes	KCNMB2	Chinchilla	Brain
1.01342e-128	0.840531	0.268	0.141	2.38934e-124	Astrocytes	KIAA1456	Chinchilla	Brain
2.95844e-128	0.912956	0.405	0.298	6.97511e-124	Astrocytes	SCLT1	Chinchilla	Brain
4.33672e-128	0.76712	0.578	0.499	1.02247e-123	Astrocytes	ABLIM1	Chinchilla	Brain
5.42248e-127	0.574688	0.727	0.655	1.27846e-122	Astrocytes	SORBS1	Chinchilla	Brain
1.68407e-124	0.845972	0.46	0.352	3.97054e-120	Astrocytes	GRIP1	Chinchilla	Brain
6.85634e-123	0.601326	0.268	0.129	1.61652e-118	Astrocytes	PTPRM	Chinchilla	Brain
8.10124e-123	0.63018	0.732	0.626	1.91003e-118	Astrocytes	LOC106148683	Chinchilla	Brain
1.76436e-120	0.399673	0.746	0.669	4.15984e-116	Astrocytes	GLUL	Chinchilla	Brain
2.10539e-117	0.845124	0.427	0.319	4.96387e-113	Astrocytes	RORA	Chinchilla	Brain
6.75008e-117	0.747564	0.36	0.224	1.59147e-112	Astrocytes	LOC102024829	Chinchilla	Brain
8.33908e-117	0.656992	0.557	0.43	1.9661e-112	Astrocytes	VAV3	Chinchilla	Brain
1.05461e-116	0.832595	0.51	0.441	2.48645e-112	Astrocytes	SLC20A2	Chinchilla	Brain
5.54499e-115	0.625077	0.633	0.576	1.30734e-110	Astrocytes	BICD1	Chinchilla	Brain
6.82761e-113	0.738653	0.406	0.275	1.60975e-108	Astrocytes	SERPINE2	Chinchilla	Brain
2.64518e-111	0.819974	0.385	0.265	6.23653e-107	Astrocytes	MID2	Chinchilla	Brain
2.41917e-109	0.629281	0.61	0.568	5.70369e-105	Astrocytes	MKLN1	Chinchilla	Brain
4.9002e-109	0.533464	0.66	0.564	1.15532e-104	Astrocytes	KLF12	Chinchilla	Brain
1.39412e-108	0.677315	0.279	0.148	3.28691e-104	Astrocytes	MGST1	Chinchilla	Brain
2.05496e-108	0.754436	0.317	0.194	4.84498e-104	Astrocytes	ACBD5	Chinchilla	Brain
6.54985e-107	0.837279	0.377	0.272	1.54426e-102	Astrocytes	PTPN13	Chinchilla	Brain
2.04656e-106	0.675511	0.282	0.155	4.82518e-102	Astrocytes	PAQR8	Chinchilla	Brain
5.06399e-105	0.768882	0.469	0.386	1.19394e-100	Astrocytes	CAMK2G	Chinchilla	Brain
2.22352e-104	0.663077	0.495	0.39	5.2424e-100	Astrocytes	DNER	Chinchilla	Brain
5.43999e-104	0.286309	0.882	0.881	1.28259e-99	Astrocytes	ND1	Chinchilla	Brain
3.72006e-101	0.610192	0.635	0.547	8.77079e-97	Astrocytes	NTM	Chinchilla	Brain
2.79926e-100	0.591295	0.414	0.292	6.59982e-96	Astrocytes	ZEB1	Chinchilla	Brain
4.15219e-99	0.808151	0.409	0.316	9.78963e-95	Astrocytes	NCAN	Chinchilla	Brain
2.09027e-98	0.288784	0.857	0.842	4.92824e-94	Astrocytes	ND2	Chinchilla	Brain
1.3263e-97	0.564199	0.583	0.503	3.12701e-93	Astrocytes	CD81	Chinchilla	Brain
1.50367e-93	0.676947	0.493	0.421	3.5452e-89	Astrocytes	ST6GAL2	Chinchilla	Brain
5.7941e-93	0.415362	0.791	0.774	1.36607e-88	Astrocytes	GNAQ	Chinchilla	Brain
7.97236e-93	0.845556	0.36	0.263	1.87964e-88	Astrocytes	LHFPL2	Chinchilla	Brain
7.54456e-92	0.53914	0.362	0.223	1.77878e-87	Astrocytes	CHD7	Chinchilla	Brain
2.78683e-90	0.393864	0.714	0.666	6.5705e-86	Astrocytes	HSPB1	Chinchilla	Brain
9.96484e-89	0.670393	0.328	0.212	2.34941e-84	Astrocytes	MAML2	Chinchilla	Brain
1.77844e-88	0.668689	0.344	0.232	4.19302e-84	Astrocytes	BMP2K	Chinchilla	Brain
3.2753e-88	0.706676	0.291	0.181	7.72219e-84	Astrocytes	MSMO1	Chinchilla	Brain
2.1424e-87	0.570924	0.315	0.199	5.05114e-83	Astrocytes	SAT1	Chinchilla	Brain
2.19132e-87	0.647197	0.535	0.486	5.16649e-83	Astrocytes	DOCK7	Chinchilla	Brain
2.23127e-85	0.667359	0.295	0.181	5.26066e-81	Astrocytes	RBP4	Chinchilla	Brain
1.64673e-82	0.646548	0.288	0.18	3.88251e-78	Astrocytes	PPP2R5A	Chinchilla	Brain
6.76857e-81	0.597144	0.366	0.252	1.59583e-76	Astrocytes	ITGB8	Chinchilla	Brain
1.39181e-78	0.440563	0.665	0.654	3.28147e-74	Astrocytes	KIF1B	Chinchilla	Brain
2.37485e-76	0.612877	0.256	0.155	5.59918e-72	Astrocytes	IGSF11	Chinchilla	Brain
2.60853e-76	0.583503	0.268	0.163	6.15012e-72	Astrocytes	LAPTM4B	Chinchilla	Brain
3.77648e-75	0.381931	0.763	0.768	8.90381e-71	Astrocytes	TSPAN7	Chinchilla	Brain
5.05094e-75	0.504357	0.65	0.589	1.19086e-70	Astrocytes	FUT9	Chinchilla	Brain
7.05172e-75	0.971696	0.271	0.185	1.66258e-70	Astrocytes	LRRIQ1	Chinchilla	Brain
4.6632e-74	0.370769	0.799	0.764	1.09944e-69	Astrocytes	NRCAM	Chinchilla	Brain
1.04612e-72	0.701547	0.282	0.182	2.46643e-68	Astrocytes	KIF6	Chinchilla	Brain
1.33548e-72	0.691848	0.4	0.335	3.14865e-68	Astrocytes	ALS2	Chinchilla	Brain
2.28686e-71	0.562071	0.361	0.255	5.39172e-67	Astrocytes	LOC102007810	Chinchilla	Brain
1.39389e-69	0.720551	0.406	0.345	3.28637e-65	Astrocytes	BTBD7	Chinchilla	Brain
1.12078e-68	0.571015	0.33	0.228	2.64247e-64	Astrocytes	DOCK1	Chinchilla	Brain
4.93064e-66	0.450243	0.735	0.674	1.1625e-61	Astrocytes	LOC106147761	Chinchilla	Brain
1.06348e-65	0.416964	0.618	0.591	2.50736e-61	Astrocytes	HNRNPA2B1	Chinchilla	Brain
5.90092e-65	0.500774	0.399	0.298	1.39126e-60	Astrocytes	S100B	Chinchilla	Brain
9.79376e-63	0.465727	0.584	0.575	2.30907e-58	Astrocytes	RBM39	Chinchilla	Brain
3.49804e-62	0.622349	0.296	0.207	8.24732e-58	Astrocytes	KLHL5	Chinchilla	Brain
2.26667e-61	0.358763	0.792	0.757	5.34413e-57	Astrocytes	LOC102010070	Chinchilla	Brain
2.87854e-61	0.558609	0.336	0.238	6.78673e-57	Astrocytes	APOC2	Chinchilla	Brain
8.17855e-60	0.738199	0.294	0.221	1.92826e-55	Astrocytes	ACTR3B	Chinchilla	Brain
3.21522e-59	0.445866	0.613	0.566	7.58053e-55	Astrocytes	NR3C2	Chinchilla	Brain
1.20813e-58	0.651518	0.428	0.38	2.8484e-54	Astrocytes	IGF1R	Chinchilla	Brain
1.82595e-58	0.591402	0.466	0.436	4.30503e-54	Astrocytes	MYO6	Chinchilla	Brain
4.42424e-58	0.748586	0.268	0.193	1.0431e-53	Astrocytes	CDH4	Chinchilla	Brain
2.00936e-56	0.588109	0.455	0.409	4.73747e-52	Astrocytes	SESN3	Chinchilla	Brain
2.64208e-56	0.444964	0.642	0.643	6.22922e-52	Astrocytes	TNRC6A	Chinchilla	Brain
4.68768e-56	0.448152	0.658	0.673	1.10522e-51	Astrocytes	CCDC88A	Chinchilla	Brain
1.2821e-55	0.395306	0.661	0.673	3.02281e-51	Astrocytes	ATP2A2	Chinchilla	Brain
1.48966e-55	0.54157	0.298	0.211	3.51217e-51	Astrocytes	PRDX6	Chinchilla	Brain
3.39883e-55	0.409773	0.283	0.183	8.01342e-51	Astrocytes	GATM	Chinchilla	Brain
5.03021e-54	0.545333	0.326	0.242	1.18597e-49	Astrocytes	CSPG5	Chinchilla	Brain
3.90654e-53	0.561751	0.392	0.325	9.21046e-49	Astrocytes	GLUD1	Chinchilla	Brain
1.63291e-51	0.486257	0.402	0.323	3.84991e-47	Astrocytes	ITGAV	Chinchilla	Brain
1.76509e-51	0.484609	0.389	0.304	4.16155e-47	Astrocytes	RAD51B	Chinchilla	Brain
8.79808e-51	0.639679	0.307	0.241	2.07432e-46	Astrocytes	PTAR1	Chinchilla	Brain
1.49301e-50	0.471417	0.398	0.315	3.52006e-46	Astrocytes	MT1A	Chinchilla	Brain
1.90343e-50	0.339114	0.661	0.665	4.48771e-46	Astrocytes	PSAP	Chinchilla	Brain
1.67875e-48	0.636634	0.403	0.371	3.95799e-44	Astrocytes	DCLK2	Chinchilla	Brain
1.22221e-47	0.957504	0.263	0.203	2.88161e-43	Astrocytes	FSIP1	Chinchilla	Brain
7.42244e-47	0.5279	0.453	0.421	1.74999e-42	Astrocytes	ZFR	Chinchilla	Brain
2.57296e-46	0.363297	0.463	0.384	6.06626e-42	Astrocytes	PTGDS	Chinchilla	Brain
4.81605e-46	0.698854	0.303	0.249	1.13548e-41	Astrocytes	NBAS	Chinchilla	Brain
9.89224e-46	0.514111	0.256	0.181	2.33229e-41	Astrocytes	PREX1	Chinchilla	Brain
5.22641e-45	0.468202	0.33	0.248	1.23223e-40	Astrocytes	THSD7A	Chinchilla	Brain
4.14345e-44	0.400978	0.455	0.389	9.76901e-40	Astrocytes	GSTM3	Chinchilla	Brain
9.43059e-42	0.40155	0.26	0.18	2.22345e-37	Astrocytes	CTNNA1	Chinchilla	Brain
1.01468e-41	0.312319	0.633	0.65	2.39232e-37	Astrocytes	DDX17	Chinchilla	Brain
7.14355e-41	0.450954	0.284	0.206	1.68423e-36	Astrocytes	TSC22D4	Chinchilla	Brain
4.85446e-40	0.533709	0.455	0.448	1.14454e-35	Astrocytes	POU2F1	Chinchilla	Brain
5.76974e-40	0.593985	0.306	0.252	1.36033e-35	Astrocytes	LOC102013142	Chinchilla	Brain
2.59231e-38	0.497472	0.455	0.44	6.11188e-34	Astrocytes	ARID2	Chinchilla	Brain
3.00596e-38	0.584517	0.356	0.318	7.08715e-34	Astrocytes	PHKB	Chinchilla	Brain
1.37185e-37	0.523107	0.441	0.425	3.23442e-33	Astrocytes	HLF	Chinchilla	Brain
4.24178e-37	0.521251	0.401	0.359	1.00008e-32	Astrocytes	FGF13	Chinchilla	Brain
1.11617e-36	0.310058	0.604	0.61	2.63159e-32	Astrocytes	SKP1	Chinchilla	Brain
3.0061e-36	0.497774	0.421	0.391	7.08748e-32	Astrocytes	ACSL3	Chinchilla	Brain
4.2194e-36	0.527342	0.252	0.189	9.94808e-32	Astrocytes	SH3RF1	Chinchilla	Brain
6.77717e-36	0.444017	0.262	0.192	1.59785e-31	Astrocytes	IKZF2	Chinchilla	Brain
2.43638e-35	0.516785	0.253	0.191	5.74426e-31	Astrocytes	CEBPD	Chinchilla	Brain
9.49853e-35	0.507926	0.415	0.391	2.23947e-30	Astrocytes	ABI1	Chinchilla	Brain
1.3203e-34	0.530986	0.448	0.447	3.11287e-30	Astrocytes	CBFA2T2	Chinchilla	Brain
1.3389e-34	0.311193	0.707	0.688	3.15673e-30	Astrocytes	LIMCH1	Chinchilla	Brain
1.35655e-34	0.330869	0.682	0.673	3.19833e-30	Astrocytes	CDH2	Chinchilla	Brain
1.06268e-33	0.482847	0.455	0.457	2.50548e-29	Astrocytes	RUSC2	Chinchilla	Brain
1.52307e-33	0.440751	0.462	0.435	3.59095e-29	Astrocytes	NUCB1	Chinchilla	Brain
2.5095e-33	0.513293	0.596	0.595	5.91665e-29	Astrocytes	FOCAD	Chinchilla	Brain
3.36889e-33	0.301909	0.767	0.674	7.94284e-29	Astrocytes	MDGA2	Chinchilla	Brain
1.12158e-32	0.439235	0.479	0.479	2.64434e-28	Astrocytes	STAG2	Chinchilla	Brain
1.65354e-32	0.437548	0.281	0.216	3.89855e-28	Astrocytes	MIPOL1	Chinchilla	Brain
2.62422e-32	0.462983	0.476	0.485	6.18711e-28	Astrocytes	CHD2	Chinchilla	Brain
2.81749e-32	0.343672	0.564	0.577	6.64279e-28	Astrocytes	TRIO	Chinchilla	Brain
2.90502e-31	0.47749	0.279	0.222	6.84916e-27	Astrocytes	LOC102020433	Chinchilla	Brain
3.97607e-31	0.474614	0.355	0.313	9.37438e-27	Astrocytes	SLC3A2	Chinchilla	Brain
1.38423e-30	0.558729	0.272	0.225	3.2636e-26	Astrocytes	MGLL	Chinchilla	Brain
2.00685e-30	0.62625	0.263	0.223	4.73154e-26	Astrocytes	ASAP2	Chinchilla	Brain
4.36375e-30	0.564569	0.402	0.4	1.02884e-25	Astrocytes	LOC106147778	Chinchilla	Brain
1.09622e-29	0.323967	0.6	0.625	2.58457e-25	Astrocytes	RALGAPA1	Chinchilla	Brain
2.7792e-29	0.640513	0.295	0.262	6.55251e-25	Astrocytes	DNAH14	Chinchilla	Brain
3.49972e-29	0.430944	0.491	0.499	8.2513e-25	Astrocytes	SYBU	Chinchilla	Brain
3.71666e-29	0.442879	0.451	0.45	8.76277e-25	Astrocytes	SRGAP3	Chinchilla	Brain
7.20928e-29	0.514256	0.336	0.303	1.69973e-24	Astrocytes	EFR3B	Chinchilla	Brain
9.73349e-29	0.413182	0.285	0.227	2.29486e-24	Astrocytes	LAMP2	Chinchilla	Brain
1.2715e-28	0.44949	0.328	0.28	2.99781e-24	Astrocytes	AMD1	Chinchilla	Brain
3.06628e-28	0.501422	0.382	0.367	7.22936e-24	Astrocytes	SORL1	Chinchilla	Brain
5.7694e-28	0.377673	0.258	0.2	1.36025e-23	Astrocytes	RAMP2	Chinchilla	Brain
9.70948e-28	0.504151	0.331	0.298	2.2892e-23	Astrocytes	SGCE	Chinchilla	Brain
1.07898e-27	0.527339	0.367	0.355	2.54392e-23	Astrocytes	ARHGEF11	Chinchilla	Brain
1.92553e-27	0.526434	0.294	0.255	4.53983e-23	Astrocytes	PER3	Chinchilla	Brain
2.26394e-27	0.477498	0.309	0.266	5.33769e-23	Astrocytes	MXI1	Chinchilla	Brain
2.25397e-26	0.359553	0.422	0.381	5.3142e-22	Astrocytes	ZNF608	Chinchilla	Brain
5.21545e-26	0.587882	0.316	0.296	1.22965e-21	Astrocytes	ZNRF3	Chinchilla	Brain
6.0533e-26	0.51018	0.287	0.248	1.42719e-21	Astrocytes	UGP2	Chinchilla	Brain
1.40878e-25	0.465748	0.415	0.406	3.32147e-21	Astrocytes	LMO3	Chinchilla	Brain
2.75728e-25	0.5055	0.309	0.267	6.50085e-21	Astrocytes	SLC25A21	Chinchilla	Brain
3.77414e-25	0.433352	0.276	0.227	8.89829e-21	Astrocytes	CNN3	Chinchilla	Brain
3.96686e-25	0.257145	0.632	0.601	9.35267e-21	Astrocytes	CDH10	Chinchilla	Brain
2.7293e-24	0.553395	0.317	0.298	6.43486e-20	Astrocytes	LOC102006931	Chinchilla	Brain
5.18632e-24	0.325353	0.297	0.238	1.22278e-19	Astrocytes	CSRP1	Chinchilla	Brain
6.75388e-24	0.440664	0.34	0.297	1.59236e-19	Astrocytes	MCC	Chinchilla	Brain
7.56454e-24	0.305422	0.491	0.473	1.78349e-19	Astrocytes	ALDOC	Chinchilla	Brain
7.58303e-24	0.503235	0.257	0.213	1.78785e-19	Astrocytes	CDK19	Chinchilla	Brain
7.73707e-24	0.44562	0.43	0.438	1.82417e-19	Astrocytes	HECTD2	Chinchilla	Brain
2.0667e-23	0.498837	0.273	0.232	4.87267e-19	Astrocytes	C3orf70	Chinchilla	Brain
2.13846e-23	0.445535	0.435	0.438	5.04184e-19	Astrocytes	SNCAIP	Chinchilla	Brain
3.93293e-22	0.475024	0.264	0.227	9.27266e-18	Astrocytes	SPIRE1	Chinchilla	Brain
2.34523e-21	0.492176	0.329	0.312	5.52936e-17	Astrocytes	PIBF1	Chinchilla	Brain
2.89729e-21	0.457946	0.347	0.325	6.83094e-17	Astrocytes	STK3	Chinchilla	Brain
4.52811e-21	0.34761	0.489	0.49	1.06759e-16	Astrocytes	BACH2	Chinchilla	Brain
4.94291e-21	0.256548	0.501	0.485	1.16539e-16	Astrocytes	ND5	Chinchilla	Brain
9.53378e-21	0.39035	0.445	0.46	2.24778e-16	Astrocytes	DDHD1	Chinchilla	Brain
4.99773e-20	0.365016	0.489	0.517	1.17831e-15	Astrocytes	TAX1BP1	Chinchilla	Brain
1.46993e-19	0.330167	0.258	0.21	3.46565e-15	Astrocytes	TBL1X	Chinchilla	Brain
3.85155e-19	0.445318	0.375	0.378	9.08079e-15	Astrocytes	FYN	Chinchilla	Brain
2.51151e-18	0.472267	0.371	0.379	5.92139e-14	Astrocytes	RGL1	Chinchilla	Brain
3.7969e-18	0.274755	0.598	0.635	8.95196e-14	Astrocytes	PIK3R1	Chinchilla	Brain
6.65778e-18	0.370734	0.457	0.486	1.56971e-13	Astrocytes	KMT2C	Chinchilla	Brain
1.53659e-17	0.352986	0.544	0.575	3.62281e-13	Astrocytes	STXBP5	Chinchilla	Brain
1.86431e-17	0.371875	0.254	0.217	4.39549e-13	Astrocytes	CDIP1	Chinchilla	Brain
4.05429e-17	0.375264	0.468	0.48	9.5588e-13	Astrocytes	PRKCA	Chinchilla	Brain
8.75836e-17	0.36457	0.319	0.291	2.06496e-12	Astrocytes	USP3	Chinchilla	Brain
5.91956e-16	0.309369	0.445	0.448	1.39566e-11	Astrocytes	TMBIM6	Chinchilla	Brain
1.12065e-15	0.305348	0.537	0.578	2.64216e-11	Astrocytes	ARHGEF12	Chinchilla	Brain
1.41749e-13	0.29689	0.537	0.584	3.34201e-09	Astrocytes	ABI2	Chinchilla	Brain
2.34159e-13	0.511891	0.269	0.258	5.52076e-09	Astrocytes	CCDC171	Chinchilla	Brain
3.13264e-13	0.678438	0.299	0.298	7.38582e-09	Astrocytes	SPAG16	Chinchilla	Brain
8.08163e-13	0.492771	0.266	0.255	1.90541e-08	Astrocytes	SMURF1	Chinchilla	Brain
1.09051e-12	0.48879	0.503	0.515	2.57109e-08	Astrocytes	LUZP2	Chinchilla	Brain
1.41341e-11	0.451507	0.264	0.256	3.3324e-07	Astrocytes	KIAA0319L	Chinchilla	Brain
1.81616e-11	0.486509	0.3	0.31	4.28196e-07	Astrocytes	GRAMD1B	Chinchilla	Brain
7.09048e-11	0.268537	0.483	0.525	1.67172e-06	Astrocytes	HNRNPC	Chinchilla	Brain
9.70928e-11	0.380665	0.342	0.346	2.28916e-06	Astrocytes	SIK2	Chinchilla	Brain
1.29153e-10	0.313226	0.432	0.466	3.04504e-06	Astrocytes	PBRM1	Chinchilla	Brain
3.13207e-10	0.481159	0.282	0.288	7.38449e-06	Astrocytes	TTYH1	Chinchilla	Brain
5.70174e-10	0.478332	0.386	0.43	1.3443e-05	Astrocytes	TMEM132B	Chinchilla	Brain
1.1637e-09	0.327	0.416	0.449	2.74366e-05	Astrocytes	TEF	Chinchilla	Brain
2.99289e-09	0.419638	0.347	0.372	7.05633e-05	Astrocytes	RIC8B	Chinchilla	Brain
3.45784e-09	0.470595	0.308	0.326	8.15255e-05	Astrocytes	DYNC2H1	Chinchilla	Brain
3.4959e-09	0.322384	0.608	0.637	8.24229e-05	Astrocytes	MLLT3	Chinchilla	Brain
6.54411e-09	0.395471	0.292	0.296	0.00015429	Astrocytes	LRP1	Chinchilla	Brain
7.38608e-09	0.363357	0.368	0.39	0.000174142	Astrocytes	SSBP2	Chinchilla	Brain
1.10546e-08	0.426609	0.261	0.259	0.000260633	Astrocytes	USP48	Chinchilla	Brain
1.38485e-08	0.384144	0.275	0.271	0.000326505	Astrocytes	RAB30	Chinchilla	Brain
2.29601e-08	0.429813	0.274	0.279	0.00054133	Astrocytes	SDCCAG8	Chinchilla	Brain
3.15615e-08	0.370827	0.278	0.273	0.000744125	Astrocytes	ATF7IP	Chinchilla	Brain
4.97368e-08	0.386835	0.283	0.286	0.00117264	Astrocytes	TOM1L2	Chinchilla	Brain
9.386e-08	0.335664	0.414	0.452	0.00221294	Astrocytes	NEBL	Chinchilla	Brain
1.03036e-07	0.293837	0.446	0.5	0.00242928	Astrocytes	PTBP2	Chinchilla	Brain
1.15056e-07	0.303629	0.467	0.53	0.00271268	Astrocytes	PTPRA	Chinchilla	Brain
1.17071e-07	0.303816	0.41	0.445	0.00276019	Astrocytes	LOC102029406	Chinchilla	Brain
1.3819e-07	0.32242	0.421	0.466	0.00325812	Astrocytes	PHF21A	Chinchilla	Brain
1.56845e-07	0.350415	0.252	0.244	0.00369794	Astrocytes	CEPT1	Chinchilla	Brain
1.82219e-07	0.309861	0.454	0.515	0.00429617	Astrocytes	SREK1	Chinchilla	Brain
2.72308e-07	0.428018	0.305	0.323	0.00642021	Astrocytes	ANKRD30A	Chinchilla	Brain
4.36973e-07	0.387456	0.365	0.408	0.0103025	Astrocytes	C11orf49	Chinchilla	Brain
6.22664e-07	0.25538	0.272	0.256	0.0146805	Astrocytes	DIXDC1	Chinchilla	Brain
1.12601e-06	0.278928	0.441	0.497	0.026548	Astrocytes	NUDT3	Chinchilla	Brain
1.50113e-06	0.359215	0.336	0.362	0.0353923	Astrocytes	FERMT2	Chinchilla	Brain
1.65673e-06	0.253973	0.187	0.257	0.0390608	Astrocytes	FBN1	Chinchilla	Brain
0	4.63215	0.953	0.029	0	Endothelial cells	FLT1	Chinchilla	Brain
0	4.07937	0.815	0.028	0	Endothelial cells	ABCG2	Chinchilla	Brain
0	3.71311	0.825	0.02	0	Endothelial cells	EBF1	Chinchilla	Brain
0	3.64958	0.877	0.164	0	Endothelial cells	PLCB4	Chinchilla	Brain
0	3.41597	0.796	0.107	0	Endothelial cells	TBC1D4	Chinchilla	Brain
0	3.41387	0.786	0.13	0	Endothelial cells	DUSP1	Chinchilla	Brain
0	3.37331	0.768	0.018	0	Endothelial cells	MECOM	Chinchilla	Brain
0	3.22844	0.87	0.09	0	Endothelial cells	EGFL7	Chinchilla	Brain
0	3.19317	0.728	0.03	0	Endothelial cells	CLDN5	Chinchilla	Brain
0	3.14794	0.821	0.061	0	Endothelial cells	EPAS1	Chinchilla	Brain
0	2.92261	0.733	0.127	0	Endothelial cells	TFRC	Chinchilla	Brain
0	2.87058	0.737	0.021	0	Endothelial cells	ETS1	Chinchilla	Brain
0	2.72745	0.708	0.009	0	Endothelial cells	LEF1	Chinchilla	Brain
0	2.55963	0.689	0.044	0	Endothelial cells	PTPRB	Chinchilla	Brain
0	2.54146	0.702	0.104	0	Endothelial cells	VIM	Chinchilla	Brain
0	2.52755	0.57	0.023	0	Endothelial cells	RBPMS	Chinchilla	Brain
0	2.49136	0.607	0.011	0	Endothelial cells	VNN1	Chinchilla	Brain
0	2.46033	0.644	0.042	0	Endothelial cells	ERG	Chinchilla	Brain
0	2.40105	0.588	0.011	0	Endothelial cells	LOC102016302	Chinchilla	Brain
0	2.36317	0.387	0.013	0	Endothelial cells	ATP13A5	Chinchilla	Brain
0	2.31982	0.589	0.051	0	Endothelial cells	ID3	Chinchilla	Brain
0	2.31842	0.572	0.013	0	Endothelial cells	APOLD1	Chinchilla	Brain
0	2.31282	0.646	0.077	0	Endothelial cells	IGFBP7	Chinchilla	Brain
0	2.30891	0.589	0.024	0	Endothelial cells	ABCB1	Chinchilla	Brain
0	2.21379	0.588	0.05	0	Endothelial cells	SLC2A1	Chinchilla	Brain
0	2.21026	0.615	0.095	0	Endothelial cells	ABLIM3	Chinchilla	Brain
0	2.17563	0.57	0.019	0	Endothelial cells	NOSTRIN	Chinchilla	Brain
0	2.16886	0.543	0.022	0	Endothelial cells	CCDC141	Chinchilla	Brain
0	2.16704	0.57	0.015	0	Endothelial cells	PLA1A	Chinchilla	Brain
0	2.15862	0.625	0.112	0	Endothelial cells	USP53	Chinchilla	Brain
0	2.15656	0.562	0.039	0	Endothelial cells	PODXL	Chinchilla	Brain
0	2.15476	0.562	0.01	0	Endothelial cells	ADGRL4	Chinchilla	Brain
0	2.14742	0.632	0.087	0	Endothelial cells	TIMP3	Chinchilla	Brain
0	2.13072	0.615	0.062	0	Endothelial cells	ARHGAP29	Chinchilla	Brain
0	2.12999	0.621	0.104	0	Endothelial cells	SLC30A1	Chinchilla	Brain
0	2.07141	0.679	0.127	0	Endothelial cells	ZFHX3	Chinchilla	Brain
0	2.05949	0.502	0.018	0	Endothelial cells	CAVIN2	Chinchilla	Brain
0	2.05364	0.551	0.006	0	Endothelial cells	ADGRF5	Chinchilla	Brain
0	2.02639	0.381	0.007	0	Endothelial cells	ABCC9	Chinchilla	Brain
0	1.99142	0.545	0.019	0	Endothelial cells	AHNAK	Chinchilla	Brain
0	1.99124	0.498	0.013	0	Endothelial cells	THBD	Chinchilla	Brain
0	1.9841	0.539	0.04	0	Endothelial cells	GNG11	Chinchilla	Brain
0	1.97166	0.506	0.005	0	Endothelial cells	ITM2A	Chinchilla	Brain
0	1.94911	0.494	0.018	0	Endothelial cells	VWF	Chinchilla	Brain
0	1.92233	0.582	0.058	0	Endothelial cells	PAQR6	Chinchilla	Brain
0	1.89027	0.527	0.047	0	Endothelial cells	ATP10A	Chinchilla	Brain
0	1.87894	0.471	0.003	0	Endothelial cells	ZNF366	Chinchilla	Brain
0	1.85986	0.539	0.022	0	Endothelial cells	FLI1	Chinchilla	Brain
0	1.85875	0.527	0.016	0	Endothelial cells	PRKCH	Chinchilla	Brain
0	1.81469	0.547	0.069	0	Endothelial cells	TNS1	Chinchilla	Brain
0	1.81099	0.527	0.032	0	Endothelial cells	TEK	Chinchilla	Brain
0	1.80919	0.537	0.078	0	Endothelial cells	ITGA1	Chinchilla	Brain
0	1.80078	0.576	0.078	0	Endothelial cells	SLCO1A2	Chinchilla	Brain
0	1.77405	0.529	0.042	0	Endothelial cells	TGFBR2	Chinchilla	Brain
0	1.74707	0.477	0.008	0	Endothelial cells	KLF4	Chinchilla	Brain
0	1.69857	0.502	0.026	0	Endothelial cells	LOC102012823	Chinchilla	Brain
0	1.67767	0.436	0.016	0	Endothelial cells	LOC102014173	Chinchilla	Brain
0	1.65968	0.444	0.003	0	Endothelial cells	ROBO4	Chinchilla	Brain
0	1.65392	0.533	0.04	0	Endothelial cells	SLCO2B1	Chinchilla	Brain
0	1.63697	0.447	0.012	0	Endothelial cells	KANK3	Chinchilla	Brain
0	1.61641	0.368	0.028	0	Endothelial cells	SLC16A1	Chinchilla	Brain
0	1.60902	0.496	0.039	0	Endothelial cells	RBMS2	Chinchilla	Brain
0	1.60601	0.459	0.025	0	Endothelial cells	TAGLN2	Chinchilla	Brain
0	1.5949	0.426	0.006	0	Endothelial cells	CYYR1	Chinchilla	Brain
0	1.52395	0.436	0.047	0	Endothelial cells	SIK1	Chinchilla	Brain
0	1.51677	0.424	0.046	0	Endothelial cells	NET1	Chinchilla	Brain
0	1.50488	0.391	0.024	0	Endothelial cells	ID1	Chinchilla	Brain
0	1.49119	0.358	0.006	0	Endothelial cells	F8	Chinchilla	Brain
0	1.43786	0.416	0.025	0	Endothelial cells	PECAM1	Chinchilla	Brain
0	1.41661	0.329	0.009	0	Endothelial cells	LMCD1	Chinchilla	Brain
0	1.41386	0.356	0.006	0	Endothelial cells	LOC102016969	Chinchilla	Brain
0	1.41073	0.397	0.01	0	Endothelial cells	PROM1	Chinchilla	Brain
0	1.39604	0.292	0.001	0	Endothelial cells	SOX17	Chinchilla	Brain
0	1.38821	0.418	0.04	0	Endothelial cells	LOC106149115	Chinchilla	Brain
0	1.36464	0.381	0.02	0	Endothelial cells	ELOVL7	Chinchilla	Brain
0	1.36319	0.385	0.004	0	Endothelial cells	CDH5	Chinchilla	Brain
0	1.35685	0.368	0.003	0	Endothelial cells	LOC102021022	Chinchilla	Brain
0	1.31719	0.375	0.006	0	Endothelial cells	ICAM2	Chinchilla	Brain
0	1.31477	0.305	0.012	0	Endothelial cells	DEPP1	Chinchilla	Brain
0	1.30413	0.356	0.024	0	Endothelial cells	PLA2G5	Chinchilla	Brain
0	1.29553	0.346	0.003	0	Endothelial cells	DLL4	Chinchilla	Brain
0	1.28388	0.401	0.03	0	Endothelial cells	NOTCH1	Chinchilla	Brain
0	1.28024	0.368	0.005	0	Endothelial cells	FOXF2	Chinchilla	Brain
0	1.2748	0.385	0.032	0	Endothelial cells	PPARA	Chinchilla	Brain
0	1.27467	0.372	0.027	0	Endothelial cells	TK1	Chinchilla	Brain
0	1.25319	0.374	0.021	0	Endothelial cells	LOC102006726	Chinchilla	Brain
0	1.24719	0.358	0.014	0	Endothelial cells	RGS2	Chinchilla	Brain
0	1.242	0.36	0.009	0	Endothelial cells	TMEM88	Chinchilla	Brain
0	1.24113	0.362	0.018	0	Endothelial cells	N4BP3	Chinchilla	Brain
0	1.2293	0.344	0.005	0	Endothelial cells	ESAM	Chinchilla	Brain
0	1.19855	0.278	0.018	0	Endothelial cells	RASIP1	Chinchilla	Brain
0	1.17389	0.325	0.009	0	Endothelial cells	KDR	Chinchilla	Brain
0	1.17201	0.333	0.004	0	Endothelial cells	ENG	Chinchilla	Brain
0	1.15981	0.323	0.006	0	Endothelial cells	SRARP	Chinchilla	Brain
0	1.15945	0.304	0.019	0	Endothelial cells	OCLN	Chinchilla	Brain
0	1.13026	0.305	0.013	0	Endothelial cells	S100A11	Chinchilla	Brain
0	1.12926	0.304	0.02	0	Endothelial cells	PALMD	Chinchilla	Brain
0	1.12816	0.319	0.011	0	Endothelial cells	LGALS3	Chinchilla	Brain
0	1.10093	0.315	0.01	0	Endothelial cells	ADAMTS9	Chinchilla	Brain
0	1.09822	0.319	0.024	0	Endothelial cells	NOS3	Chinchilla	Brain
0	1.09333	0.261	0.001	0	Endothelial cells	GATA2	Chinchilla	Brain
0	1.07129	0.319	0.019	0	Endothelial cells	COBLL1	Chinchilla	Brain
0	1.06815	0.333	0.026	0	Endothelial cells	CTSC	Chinchilla	Brain
0	1.05852	0.321	0.008	0	Endothelial cells	SLC19A3	Chinchilla	Brain
0	1.0581	0.278	0.005	0	Endothelial cells	ANGPTL4	Chinchilla	Brain
0	1.05166	0.311	0.023	0	Endothelial cells	PDGFRB	Chinchilla	Brain
0	1.03524	0.282	0.008	0	Endothelial cells	SOX18	Chinchilla	Brain
0	1.02119	0.28	0.005	0	Endothelial cells	NOTCH4	Chinchilla	Brain
0	1.00551	0.29	0.007	0	Endothelial cells	ARAP3	Chinchilla	Brain
0	0.997828	0.288	0.015	0	Endothelial cells	PDLIM3	Chinchilla	Brain
0	0.98882	0.282	0.008	0	Endothelial cells	MFSD2A	Chinchilla	Brain
0	0.987317	0.298	0.02	0	Endothelial cells	FBLN1	Chinchilla	Brain
0	0.963888	0.272	0.01	0	Endothelial cells	RRAS	Chinchilla	Brain
0	0.92775	0.286	0.019	0	Endothelial cells	ANXA3	Chinchilla	Brain
3.02331e-307	3.24615	0.669	0.146	7.12805e-303	Endothelial cells	RGS5	Chinchilla	Brain
1.03939e-306	1.95937	0.605	0.097	2.45056e-302	Endothelial cells	ZFP36L1	Chinchilla	Brain
1.50725e-304	2.68628	0.842	0.268	3.55365e-300	Endothelial cells	UTRN	Chinchilla	Brain
6.58185e-302	0.868494	0.272	0.018	1.5518e-297	Endothelial cells	RASSF3	Chinchilla	Brain
4.09726e-300	1.79513	0.551	0.085	9.66012e-296	Endothelial cells	HEG1	Chinchilla	Brain
4.33681e-295	1.41669	0.475	0.059	1.02249e-290	Endothelial cells	FN1	Chinchilla	Brain
4.51265e-291	1.46947	0.467	0.062	1.06395e-286	Endothelial cells	SLC52A2	Chinchilla	Brain
8.89105e-291	1.72469	0.553	0.084	2.09624e-286	Endothelial cells	CLIC4	Chinchilla	Brain
1.69713e-284	1.54733	0.504	0.071	4.00133e-280	Endothelial cells	NFKBIA	Chinchilla	Brain
2.11386e-276	1.81835	0.685	0.145	4.98385e-272	Endothelial cells	PTPRM	Chinchilla	Brain
1.52171e-275	1.01471	0.302	0.025	3.58774e-271	Endothelial cells	IER2	Chinchilla	Brain
8.10093e-273	2.20663	0.745	0.199	1.90996e-268	Endothelial cells	RAMP2	Chinchilla	Brain
2.12973e-269	1.59438	0.51	0.076	5.02126e-265	Endothelial cells	ENTPD1	Chinchilla	Brain
5.65034e-264	2.04527	0.673	0.158	1.33218e-259	Endothelial cells	KLF6	Chinchilla	Brain
1.10866e-263	1.59791	0.49	0.076	2.61388e-259	Endothelial cells	MYH9	Chinchilla	Brain
2.66987e-257	1.05892	0.305	0.028	6.29476e-253	Endothelial cells	RHOJ	Chinchilla	Brain
9.46327e-257	1.60473	0.512	0.081	2.23116e-252	Endothelial cells	ARHGAP31	Chinchilla	Brain
2.99601e-252	1.69831	0.547	0.098	7.0637e-248	Endothelial cells	SLC7A5	Chinchilla	Brain
4.44853e-251	1.74931	0.588	0.118	1.04883e-246	Endothelial cells	SNRK	Chinchilla	Brain
4.91186e-251	1.1796	0.401	0.049	1.15807e-246	Endothelial cells	MYO10	Chinchilla	Brain
5.66049e-250	1.24735	0.372	0.044	1.33457e-245	Endothelial cells	RAB11FIP1	Chinchilla	Brain
2.80153e-249	1.27632	0.381	0.047	6.60516e-245	Endothelial cells	KIAA1551	Chinchilla	Brain
5.39358e-248	0.968898	0.321	0.032	1.27164e-243	Endothelial cells	EHD2	Chinchilla	Brain
1.70242e-243	1.59934	0.599	0.117	4.01381e-239	Endothelial cells	S1PR1	Chinchilla	Brain
6.03509e-240	0.955563	0.272	0.024	1.42289e-235	Endothelial cells	TSPAN2	Chinchilla	Brain
2.02031e-239	0.82236	0.263	0.021	4.76329e-235	Endothelial cells	VAT1	Chinchilla	Brain
5.86813e-235	1.3048	0.403	0.054	1.38353e-230	Endothelial cells	MAP3K20	Chinchilla	Brain
2.87008e-233	1.97079	0.623	0.142	6.76679e-229	Endothelial cells	HMCN1	Chinchilla	Brain
2.32076e-231	2.00507	0.953	0.659	5.47166e-227	Endothelial cells	SPTBN1	Chinchilla	Brain
5.23913e-228	1.11783	0.409	0.054	1.23523e-223	Endothelial cells	CGNL1	Chinchilla	Brain
1.20746e-227	2.09482	0.704	0.203	2.84682e-223	Endothelial cells	GPCPD1	Chinchilla	Brain
4.31133e-224	1.98753	0.461	0.076	1.01648e-219	Endothelial cells	ARL4A	Chinchilla	Brain
6.80187e-222	0.911057	0.288	0.028	1.60368e-217	Endothelial cells	BCAM	Chinchilla	Brain
2.41646e-216	1.07292	0.374	0.049	5.69728e-212	Endothelial cells	PNRC2	Chinchilla	Brain
1.93838e-213	1.46466	0.372	0.051	4.57012e-209	Endothelial cells	LAMA2	Chinchilla	Brain
1.12909e-211	1.6102	0.467	0.082	2.66205e-207	Endothelial cells	DACH1	Chinchilla	Brain
3.10499e-209	0.959927	0.315	0.036	7.32064e-205	Endothelial cells	AMOTL2	Chinchilla	Brain
1.39498e-206	1.20985	0.42	0.066	3.28894e-202	Endothelial cells	BCAR3	Chinchilla	Brain
1.65996e-197	1.43689	0.5	0.099	3.91368e-193	Endothelial cells	CSRP2	Chinchilla	Brain
8.81052e-197	1.54716	0.43	0.073	2.07726e-192	Endothelial cells	CCN2	Chinchilla	Brain
6.17649e-195	1.16436	0.348	0.049	1.45623e-190	Endothelial cells	ST3GAL1	Chinchilla	Brain
1.85087e-193	1.71054	0.658	0.176	4.3638e-189	Endothelial cells	GULP1	Chinchilla	Brain
7.9491e-188	0.924842	0.288	0.033	1.87416e-183	Endothelial cells	DDX60	Chinchilla	Brain
1.05613e-187	1.23961	0.436	0.074	2.49003e-183	Endothelial cells	RASGRP3	Chinchilla	Brain
2.55215e-187	1.25607	0.284	0.033	6.0172e-183	Endothelial cells	HES1	Chinchilla	Brain
5.30531e-187	1.97154	0.741	0.299	1.25083e-182	Endothelial cells	PIK3C2A	Chinchilla	Brain
3.40787e-184	1.00997	0.319	0.041	8.03473e-180	Endothelial cells	NXN	Chinchilla	Brain
8.79279e-182	0.930604	0.292	0.036	2.07308e-177	Endothelial cells	YBX3	Chinchilla	Brain
4.60238e-181	0.993143	0.288	0.036	1.0851e-176	Endothelial cells	COL4A1	Chinchilla	Brain
9.98613e-180	0.994075	0.34	0.048	2.35443e-175	Endothelial cells	PRKD3	Chinchilla	Brain
1.44142e-179	2.03669	0.784	0.352	3.39843e-175	Endothelial cells	PDE7B	Chinchilla	Brain
5.81931e-179	1.24572	0.412	0.074	1.37202e-174	Endothelial cells	UACA	Chinchilla	Brain
1.7979e-176	1.07878	0.27	0.032	4.23891e-172	Endothelial cells	ADAMTS1	Chinchilla	Brain
9.51553e-176	2.12788	0.858	0.547	2.24348e-171	Endothelial cells	ST6GALNAC3	Chinchilla	Brain
9.85981e-176	0.989663	0.317	0.042	2.32465e-171	Endothelial cells	CC2D2B	Chinchilla	Brain
4.54619e-172	0.852295	0.282	0.035	1.07185e-167	Endothelial cells	SH3BP4	Chinchilla	Brain
8.06563e-170	1.38544	0.586	0.147	1.90163e-165	Endothelial cells	MTUS1	Chinchilla	Brain
1.36286e-169	1.35372	0.465	0.098	3.21322e-165	Endothelial cells	SYPL1	Chinchilla	Brain
4.29144e-168	1.2107	0.288	0.038	1.01179e-163	Endothelial cells	GLRA3	Chinchilla	Brain
2.17182e-166	0.996974	0.309	0.044	5.12049e-162	Endothelial cells	EMB	Chinchilla	Brain
7.54029e-166	1.23408	0.473	0.1	1.77777e-161	Endothelial cells	MAP3K1	Chinchilla	Brain
3.69438e-165	1.55314	0.317	0.048	8.71025e-161	Endothelial cells	SLC7A1	Chinchilla	Brain
5.29389e-165	1.53503	0.556	0.154	1.24814e-160	Endothelial cells	JCAD	Chinchilla	Brain
1.00694e-164	1.15145	0.424	0.08	2.37407e-160	Endothelial cells	DDIT4	Chinchilla	Brain
7.92972e-162	1.24118	0.383	0.072	1.86959e-157	Endothelial cells	MYO1B	Chinchilla	Brain
5.40583e-161	2.68813	0.737	0.296	1.27453e-156	Endothelial cells	SLC39A10	Chinchilla	Brain
3.95312e-160	1.29204	0.49	0.111	9.32028e-156	Endothelial cells	LOC102003190	Chinchilla	Brain
4.76458e-160	1.29485	0.467	0.102	1.12334e-155	Endothelial cells	LOC102015067	Chinchilla	Brain
3.87205e-157	0.818637	0.284	0.038	9.12914e-153	Endothelial cells	LITAF	Chinchilla	Brain
3.11631e-156	1.63255	0.607	0.19	7.34732e-152	Endothelial cells	BSG	Chinchilla	Brain
5.86692e-154	1.71236	0.543	0.151	1.38324e-149	Endothelial cells	NR4A1	Chinchilla	Brain
1.08207e-152	0.725497	0.272	0.036	2.5512e-148	Endothelial cells	VWA1	Chinchilla	Brain
2.85012e-152	1.05797	0.364	0.065	6.71972e-148	Endothelial cells	LAMA4	Chinchilla	Brain
2.54966e-151	0.9476	0.348	0.059	6.01134e-147	Endothelial cells	PNP	Chinchilla	Brain
1.23865e-150	1.16557	0.381	0.074	2.92036e-146	Endothelial cells	GPR160	Chinchilla	Brain
3.03232e-147	1.01259	0.292	0.044	7.14931e-143	Endothelial cells	CMTM8	Chinchilla	Brain
5.5993e-146	0.86028	0.333	0.054	1.32015e-141	Endothelial cells	SVIL	Chinchilla	Brain
8.39834e-144	1.33235	0.482	0.123	1.98008e-139	Endothelial cells	EXTL3	Chinchilla	Brain
1.55307e-143	1.27747	0.428	0.095	3.66168e-139	Endothelial cells	RGCC	Chinchilla	Brain
4.32116e-138	0.889969	0.302	0.048	1.0188e-133	Endothelial cells	NEDD9	Chinchilla	Brain
2.27465e-137	0.914041	0.313	0.052	5.36295e-133	Endothelial cells	LRMDA	Chinchilla	Brain
5.42411e-137	1.50497	0.611	0.217	1.27884e-132	Endothelial cells	KIAA0355	Chinchilla	Brain
3.67106e-133	0.71725	0.267	0.039	8.65526e-129	Endothelial cells	LOC102022559	Chinchilla	Brain
7.05981e-132	1.89191	0.825	0.449	1.66449e-127	Endothelial cells	PTMA	Chinchilla	Brain
1.62923e-131	0.881757	0.358	0.068	3.84124e-127	Endothelial cells	SPATA13	Chinchilla	Brain
9.13836e-130	1.2167	0.496	0.127	2.15455e-125	Endothelial cells	FBXL7	Chinchilla	Brain
4.29524e-129	1.62692	0.661	0.27	1.01269e-124	Endothelial cells	B2M	Chinchilla	Brain
7.16819e-129	1.18626	0.578	0.167	1.69004e-124	Endothelial cells	TJP2	Chinchilla	Brain
1.52392e-128	1.18778	0.383	0.088	3.59294e-124	Endothelial cells	DOCK6	Chinchilla	Brain
8.90025e-127	1.41609	0.356	0.074	2.09841e-122	Endothelial cells	ARHGAP6	Chinchilla	Brain
3.19119e-126	1.72601	0.706	0.352	7.52387e-122	Endothelial cells	INSR	Chinchilla	Brain
3.69001e-125	1.35754	0.963	0.868	8.69995e-121	Endothelial cells	EEF1A1	Chinchilla	Brain
2.22895e-121	0.873371	0.28	0.047	5.2552e-117	Endothelial cells	PDE5A	Chinchilla	Brain
5.21106e-119	0.829998	0.268	0.044	1.22861e-114	Endothelial cells	JUN	Chinchilla	Brain
1.9041e-118	1.48395	0.471	0.134	4.4893e-114	Endothelial cells	RBMS3	Chinchilla	Brain
2.31464e-118	1.70074	0.732	0.409	5.45723e-114	Endothelial cells	TPK1	Chinchilla	Brain
3.68623e-118	0.848627	0.325	0.062	8.69102e-114	Endothelial cells	CYBRD1	Chinchilla	Brain
5.36065e-117	1.35744	0.611	0.228	1.26388e-112	Endothelial cells	GNAI2	Chinchilla	Brain
1.99598e-116	1.54605	0.648	0.26	4.70591e-112	Endothelial cells	HIPK1	Chinchilla	Brain
6.28801e-115	1.28695	0.73	0.315	1.48252e-110	Endothelial cells	SGK1	Chinchilla	Brain
5.84023e-114	1.49352	0.58	0.222	1.37695e-109	Endothelial cells	CRIM1	Chinchilla	Brain
1.19538e-113	1.43446	0.611	0.24	2.81835e-109	Endothelial cells	LCORL	Chinchilla	Brain
1.50788e-112	0.994396	0.467	0.121	3.55514e-108	Endothelial cells	WWTR1	Chinchilla	Brain
1.13484e-109	0.97548	0.329	0.072	2.67561e-105	Endothelial cells	SEMA7A	Chinchilla	Brain
1.50584e-109	1.00101	0.383	0.093	3.55031e-105	Endothelial cells	TPM4	Chinchilla	Brain
3.00965e-109	1.09942	0.395	0.104	7.09585e-105	Endothelial cells	DOP1B	Chinchilla	Brain
4.85244e-109	1.42879	0.809	0.56	1.14406e-104	Endothelial cells	RASAL2	Chinchilla	Brain
6.78269e-109	1.50277	0.776	0.51	1.59916e-104	Endothelial cells	ABLIM1	Chinchilla	Brain
1.15154e-108	0.932984	0.333	0.072	2.71498e-104	Endothelial cells	VAT1L	Chinchilla	Brain
1.18177e-107	1.06549	0.342	0.08	2.78627e-103	Endothelial cells	MAOB	Chinchilla	Brain
1.57722e-107	1.10302	0.399	0.103	3.71862e-103	Endothelial cells	PIM3	Chinchilla	Brain
2.52376e-105	1.0614	0.588	0.196	5.95026e-101	Endothelial cells	LOC106146639	Chinchilla	Brain
2.66527e-105	1.3256	0.549	0.2	6.28391e-101	Endothelial cells	IL6ST	Chinchilla	Brain
5.61178e-105	1.25958	0.473	0.151	1.32309e-100	Endothelial cells	SPTLC2	Chinchilla	Brain
9.41442e-105	0.749909	0.304	0.06	2.21964e-100	Endothelial cells	CDC42EP4	Chinchilla	Brain
6.45504e-104	1.50505	0.712	0.375	1.5219e-99	Endothelial cells	ARL15	Chinchilla	Brain
4.55385e-103	1.11689	0.446	0.131	1.07366e-98	Endothelial cells	SLC38A2	Chinchilla	Brain
6.37149e-103	1.54658	0.747	0.51	1.50221e-98	Endothelial cells	RABEP1	Chinchilla	Brain
3.0796e-102	0.951171	0.302	0.065	7.26078e-98	Endothelial cells	TPST1	Chinchilla	Brain
8.08633e-102	1.31189	0.589	0.231	1.90651e-97	Endothelial cells	RHOB	Chinchilla	Brain
2.04888e-100	0.912256	0.294	0.063	4.83065e-96	Endothelial cells	LNX2	Chinchilla	Brain
9.39976e-100	1.32185	0.786	0.547	2.21618e-95	Endothelial cells	GSK3B	Chinchilla	Brain
3.51244e-99	1.19305	0.539	0.188	8.28127e-95	Endothelial cells	CTNNA1	Chinchilla	Brain
1.21412e-97	1.4136	0.695	0.361	2.86252e-93	Endothelial cells	CCDC85A	Chinchilla	Brain
1.70526e-96	1.31656	0.661	0.327	4.02049e-92	Endothelial cells	RAP1A.1	Chinchilla	Brain
8.21981e-96	1.33824	0.722	0.386	1.93799e-91	Endothelial cells	DDX3X	Chinchilla	Brain
1.55364e-94	1.09689	0.434	0.137	3.66303e-90	Endothelial cells	TMEM2	Chinchilla	Brain
5.66103e-94	1.09367	0.463	0.146	1.3347e-89	Endothelial cells	GRK5	Chinchilla	Brain
3.53699e-91	1.00827	0.693	0.299	8.33917e-87	Endothelial cells	PREX2	Chinchilla	Brain
7.21154e-91	1.10278	0.84	0.547	1.70027e-86	Endothelial cells	PTPRG	Chinchilla	Brain
1.63017e-89	1.00596	0.379	0.107	3.84346e-85	Endothelial cells	DUSP6	Chinchilla	Brain
2.45247e-89	0.859497	0.298	0.068	5.78219e-85	Endothelial cells	LATS2	Chinchilla	Brain
1.79626e-88	1.09177	0.319	0.08	4.23504e-84	Endothelial cells	ST8SIA4	Chinchilla	Brain
3.47726e-88	1.31378	0.628	0.3	8.19833e-84	Endothelial cells	PDLIM5	Chinchilla	Brain
2.51207e-86	0.924312	0.315	0.078	5.92272e-82	Endothelial cells	KLF3	Chinchilla	Brain
[truncated: 3,499 more rows]

## Sheet: Chinchilla-Kidney
p_val	avg_log2FC	pct.1	pct.2	p_val_adj	Cluster	Gene	Species	Tissue
[truncated: 632 more rows]

[truncated: 26 more sheets: Alpaca-Frontal lobe, Alpaca-Liver, Alpaca-Lung, Hamster-Frontal lobe, Hamster-Liver, Hamster-Kidney, Hamster-Heart, Mink-Frontal lobe, Mink-Kidney, Mink-Liver, Dalmatian pelican-PBMC, Black necked crane-PBMC, Red and green macaw-PBMC, Peacock-PBMC, Blue and yellow macaw-PBMC, Helmeted guineafowl-PBMC, Green cheeked parakeet-PBMC, Monk parakeet-PBMC, Sun conure-PBMC, Grey parakeet-PBMC …]
