# Supplementary material for: Screening of cell‐virus, cell‐cell, gene‐gene crosstalk among animal kingdom at single cell resolution
Source: Clin Transl Med. 2022 Aug 2;12(8):e886. doi: 10.1002/ctm2.886 (PMC9345398; doi:10.1002/ctm2.886)
Supplement: Supplementary file 4 — Table S3. GO terms of DEGs in cells of different tissues across all species [file CTM2-12-e886-s003.xlsx]

## Sheet: Alpaca-Frontal lobe
Cluster	Ontology	ID	Description	Gene Ratio	Bg Ratio	pvalue	p.adjust	qvalue	Gene ID	Count
Astrocytes	BP	GO:0051056	regulation of small GTPase mediated signal transduction	43/853	319/18862	1.44276e-10	7.36528e-07	5.92746e-07	ABCA1/ADGRG1/AKAP13/AMOT/ARAP1/ARHGAP29/ARHGAP31/ARHGAP42/ARHGAP5/ARHGEF12/ARHGEF26/ARHGEF4/ARHGEF6/ARRB1/AUTS2/BCL6/EPS8/ERBIN/FAM13A/FGD4/GNA13/ITPKB/ITSN1/KANK1/MMD2/MYO9A/NOTCH1/NOTCH2/NRP1/OGT/OPHN1/PDGFRB/PREX1/PSD2/PSD3/RHOQ/RIPOR2/SIPA1L2/SPRY2/SRGAP1/TGFB2/TIMP2/VAV3	43
Astrocytes	BP	GO:0007409	axonogenesis	53/853	460/18862	4.00192e-10	1.02149e-06	8.22079e-07	ALCAM/ANOS1/ARX/AUTS2/BMP7/BMPR1B/BMPR2/C9orf72/CDH4/CHL1/CTNNA2/DAG1/DISC1/DOK5/ENAH/FGF13/FGFR2/FN1/FOXG1/FRS2/FYN/GLI2/GLI3/KLF7/LAMA1/LAMA2/LGI1/LRP1/LRP4/MACF1/NFIB/NOTCH1/NOTCH2/NR2E1/NRCAM/NRP1/NRP2/NTRK2/OPHN1/PARD3/PLXNB1/POU3F2/PTCH1/PTPRA/PTPRM/RPS6KA5/S100B/SEMA3D/SLITRK2/SMAD4/SMO/VCL/VEGFA	53
Astrocytes	BP	GO:0007411	axon guidance	37/853	277/18862	3.60461e-09	4.94013e-06	3.97574e-06	ALCAM/ANOS1/ARX/BMP7/BMPR1B/BMPR2/CDH4/CHL1/DAG1/DOK5/ENAH/FOXG1/FRS2/FYN/GLI2/GLI3/KLF7/LAMA1/LAMA2/LGI1/LRP1/NFIB/NOTCH1/NOTCH2/NRCAM/NRP1/NRP2/OPHN1/PLXNB1/PTCH1/PTPRA/PTPRM/RPS6KA5/SEMA3D/SMAD4/SMO/VEGFA	37
Astrocytes	BP	GO:0097485	neuron projection guidance	37/853	278/18862	3.98211e-09	4.94013e-06	3.97574e-06	ALCAM/ANOS1/ARX/BMP7/BMPR1B/BMPR2/CDH4/CHL1/DAG1/DOK5/ENAH/FOXG1/FRS2/FYN/GLI2/GLI3/KLF7/LAMA1/LAMA2/LGI1/LRP1/NFIB/NOTCH1/NOTCH2/NRCAM/NRP1/NRP2/OPHN1/PLXNB1/PTCH1/PTPRA/PTPRM/RPS6KA5/SEMA3D/SMAD4/SMO/VEGFA	37
Astrocytes	BP	GO:0031346	positive regulation of cell projection organization	42/853	344/18862	4.94993e-09	4.94013e-06	3.97574e-06	APC/ARAP1/ARSB/ATP1B2/AUTS2/BMP7/BMPR2/CAPRIN2/CARMIL1/CCDC88A/CDC42EP4/CDH4/CFLAR/CREB3L2/DISC1/EEF2K/EPS8/FN1/FNBP1L/FUT9/FYN/GPM6A/LRP1/MACF1/NCK1/NCKAP1/NFE2L2/NRP1/NTRK2/NTRK3/PLXNB1/PPP1R9A/PRKD1/PTN/RAB8B/RHOQ/RIPOR2/RREB1/TENM3/TOX/VEGFA/ZMYND8	42
Astrocytes	BP	GO:0001654	eye development	43/853	359/18862	5.80623e-09	4.94013e-06	3.97574e-06	ATP2B4/BMP7/BMPR1B/BMPR2/CHRDL1/CLIC4/COL5A2/DLL1/FGF2/FJX1/FREM2/FRS2/GLI3/GPM6A/LAMA1/LRP6/MEIS1/MEIS2/MERTK/MITF/NDP/NOTCH2/NR2E1/NRP1/NTRK2/PAX6/PBX1/PDGFRB/PHACTR4/PTN/PTPRM/RORB/RPE65/SALL2/SH3PXD2B/SLC7A11/SPRED1/SPRY2/STAT3/TENM3/TGFB2/VEGFA/ZHX2	43
Astrocytes	BP	GO:0150063	visual system development	43/853	363/18862	8.10547e-09	5.91121e-06	4.75724e-06	ATP2B4/BMP7/BMPR1B/BMPR2/CHRDL1/CLIC4/COL5A2/DLL1/FGF2/FJX1/FREM2/FRS2/GLI3/GPM6A/LAMA1/LRP6/MEIS1/MEIS2/MERTK/MITF/NDP/NOTCH2/NR2E1/NRP1/NTRK2/PAX6/PBX1/PDGFRB/PHACTR4/PTN/PTPRM/RORB/RPE65/SALL2/SH3PXD2B/SLC7A11/SPRED1/SPRY2/STAT3/TENM3/TGFB2/VEGFA/ZHX2	43
Astrocytes	BP	GO:0048880	sensory system development	43/853	369/18862	1.32224e-08	8.43757e-06	6.79042e-06	ATP2B4/BMP7/BMPR1B/BMPR2/CHRDL1/CLIC4/COL5A2/DLL1/FGF2/FJX1/FREM2/FRS2/GLI3/GPM6A/LAMA1/LRP6/MEIS1/MEIS2/MERTK/MITF/NDP/NOTCH2/NR2E1/NRP1/NTRK2/PAX6/PBX1/PDGFRB/PHACTR4/PTN/PTPRM/RORB/RPE65/SALL2/SH3PXD2B/SLC7A11/SPRED1/SPRY2/STAT3/TENM3/TGFB2/VEGFA/ZHX2	43
Astrocytes	BP	GO:0007265	Ras protein signal transduction	40/853	338/18862	2.77087e-08	1.5717e-05	1.26488e-05	ABCA1/ADGRG1/AKAP13/ARHGAP29/ARHGAP42/ARHGAP5/ARHGEF12/ARRB1/AUTS2/BCL6/CDC42EP4/EPS8/ERBIN/FGF2/GNA12/GNA13/GPSM2/HACD3/ITPKB/KANK1/MMD2/NCKAP1/NOTCH1/NOTCH2/NRP1/OGT/OPHN1/PDGFRB/PHACTR4/PRKD1/PSD2/PSD3/RAB30/RAPGEF3/RERG/RIPOR2/RREB1/SPRY2/TGFB2/TIMP2	40
Astrocytes	BP	GO:0034329	cell junction assembly	46/853	425/18862	4.05382e-08	2.06947e-05	1.66548e-05	ADGRB3/AGT/APC/CAPZA1/CDH20/CLDN10/CNTN5/COL16A1/CTNNA1/CTNND1/DNER/DST/EEF2K/EPB41L5/FAM107A/FARP1/FERMT2/FGF13/FN1/GABRA2/GJA1/GPC4/GPM6A/GRID2/LRFN5/LRP1/LRP4/MACF1/MYO9A/NRCAM/NRP1/NTRK2/OPHN1/PARD3/PCDH17/PDLIM5/PLXNB1/PPP1R9A/PTPRA/SDC4/SLITRK2/SORBS1/TEK/TESK2/VCL/VEGFA	46
Astrocytes	BP	GO:0031589	cell-substrate adhesion	41/853	359/18862	5.07986e-08	2.35752e-05	1.89729e-05	ANTXR1/ATP1B2/BCAM/BCL6/CARMIL1/CD63/COL16A1/CSPG5/DAG1/DISC1/DOCK1/EPB41L5/FAM107A/FERMT2/FN1/FREM1/ITGAV/KANK1/LRP1/MACF1/MEGF9/MERTK/NEDD9/NID1/NOTCH1/NRP1/PREX1/PTN/PTPRA/RREB1/RSU1/SDC4/SGCE/SORBS1/TEK/TESK2/TTYH1/UTRN/VCL/VEGFA/VIT	41
Astrocytes	BP	GO:0061351	neural precursor cell proliferation	23/853	138/18862	5.7632e-08	2.45176e-05	1.97314e-05	ADGRG1/ARX/CTNNA1/DISC1/FGF13/FGFR2/FOXG1/FRS2/GLI2/GLI3/GPR37L1/ID2/NOTCH1/NR2E1/POU3F2/PTN/PTPRZ1/RERE/RORA/SMO/SOX5/TOX/VEGFA	23
Astrocytes	BP	GO:0060485	mesenchyme development	35/853	287/18862	9.73407e-08	3.8225e-05	3.07628e-05	BMP7/BMPR2/DAG1/DDX17/EDNRB/EPB41L5/FERMT2/FGFR1/FGFR2/FN1/FRZB/IL17RD/LRP6/NOTCH1/NRP1/NRP2/PBLD/PDGFRB/PHACTR4/RANBP3L/RGCC/SEMA3D/SMAD4/SMO/SPRED1/SPRY2/STRAP/TCF7L2/TGFB2/TGFBR3/TMEM100/WWTR1/YAP1/ZFP36L1/ZFPM2	35
Astrocytes	BP	GO:0010811	positive regulation of cell-substrate adhesion	21/853	121/18862	1.0572e-07	3.85501e-05	3.10245e-05	CARMIL1/COL16A1/CSPG5/DAG1/DISC1/DOCK1/EPB41L5/FERMT2/FN1/NEDD9/NID1/NRP1/PREX1/PTN/RREB1/RSU1/SDC4/TEK/UTRN/VEGFA/VIT	21
Astrocytes	BP	GO:0060284	regulation of cell development	49/853	485/18862	1.27061e-07	4.0016e-05	3.22042e-05	ASPA/BMP7/BMPR2/CAPRIN2/CARMIL1/CDH4/CSPG5/CTNNA1/DAG1/DISC1/DLL1/DOCK1/EDNRB/EEF2K/ETV5/FERMT2/FGF13/FN1/FOXG1/FRZB/GLI3/GPR37L1/HDAC9/KANK1/LRP1/LRP4/MACF1/NEDD9/NOTCH1/NOTCH2/NR2E1/NRP1/NTRK2/OPRM1/PAX6/PDE3A/PLXNB1/PREX1/PTN/PTPRZ1/RREB1/SEMA3D/SERPINE2/SMAD4/SMO/SPEN/VCL/VEGFA/YAP1	49
Astrocytes	BP	GO:0045664	regulation of neuron differentiation	27/853	190/18862	1.30187e-07	4.0016e-05	3.22042e-05	BCL6/BMP7/BRINP3/CDK5RAP2/DLL1/EDNRB/ETV5/FGFR1/FOXG1/GLI2/GLI3/GPR37L1/GPRC5B/ID2/MEIS1/MMD2/NBL1/NCOA1/NOTCH1/NR2E1/NRCAM/PBX1/SPAG9/TCF4/TIMP2/ZEB1/ZHX2	27
Astrocytes	BP	GO:0010975	regulation of neuron projection development	45/853	428/18862	1.33256e-07	4.0016e-05	3.22042e-05	ADGRB3/ARSB/ATP1B2/BMP7/BMPR2/CAPRIN2/CCDC88A/CDH4/CFLAR/CREB3L2/CTNNA2/DISC1/EEF2K/FGF13/FN1/FUT9/FYN/GRID2/KANK1/LRP1/LRP4/MACF1/NCK1/NCS1/NFE2L2/NR2E1/NR2F1/NRP1/NTRK2/NTRK3/PDLIM5/PLXNB1/POU3F2/PPP1R9A/PREX1/PRKD1/PRRX1/PTN/RGMA/SDC2/SEMA3D/TENM3/TNIK/TOX/VEGFA	45
Astrocytes	BP	GO:0010810	regulation of cell-substrate adhesion	29/853	218/18862	1.92161e-07	5.3433e-05	4.3002e-05	BCL6/CARMIL1/COL16A1/CSPG5/DAG1/DISC1/DOCK1/EPB41L5/FAM107A/FERMT2/FN1/KANK1/LRP1/MACF1/NEDD9/NID1/NOTCH1/NRP1/PREX1/PTN/PTPRA/RREB1/RSU1/SDC4/TEK/UTRN/VCL/VEGFA/VIT	29
Astrocytes	BP	GO:0048762	mesenchymal cell differentiation	30/853	231/18862	2.02408e-07	5.3433e-05	4.3002e-05	BMP7/DAG1/DDX17/EDNRB/EPB41L5/FERMT2/FGFR1/FGFR2/FN1/FRZB/IL17RD/LRP6/NOTCH1/NRP1/NRP2/PBLD/PHACTR4/RANBP3L/RGCC/SEMA3D/SMAD4/SMO/SPRED1/SPRY2/STRAP/TCF7L2/TGFB2/TGFBR3/TMEM100/WWTR1	30
Astrocytes	BP	GO:0090596	sensory organ morphogenesis	31/853	244/18862	2.09336e-07	5.3433e-05	4.3002e-05	BMP7/COL11A1/COL5A2/DLL1/FGFR2/FJX1/FOXG1/FRS2/FRZB/GLI2/GLI3/LRIG1/LRIG3/LRP6/MEIS1/MYO6/NOTCH2/NTRK2/PAX6/PHACTR4/PRRX1/PTN/PTPRM/RIPOR2/RORB/RPE65/SPRY2/STAT3/TENM3/VEGFA/ZHX2	31
Astrocytes	BP	GO:0050808	synapse organization	43/853	412/18862	3.10427e-07	7.54633e-05	6.07317e-05	ADGRB3/BCAN/CAPRIN2/CAST/CNTN5/CTBP2/CTNNA2/DAG1/DGKB/DISC1/DNER/EEF2K/FARP1/FGF13/FYN/GABRA2/GPC4/GPHN/GPM6A/GRID2/ITSN1/LRFN5/LRP4/NFIA/NRCAM/NRP2/NTRK2/OPHN1/PCDH17/PDLIM5/PDZRN3/PLXNB1/PPP1R9A/PTN/SLC6A1/SLC7A11/SLITRK2/SNTA1/SPARC/SPARCL1/UTRN/WASF3/ZMYND8	43
Astrocytes	BP	GO:0043087	regulation of GTPase activity	48/853	487/18862	3.56486e-07	7.94545e-05	6.39437e-05	ADGRB3/AKT2/AMOT/APC2/ARAP1/ARHGAP29/ARHGAP31/ARHGAP42/ARHGAP5/ARHGEF12/ARHGEF26/ARHGEF6/ARRB1/ASAP3/BCL6/CBLB/DOCK1/FAM13A/FERMT2/FGD4/GPR137B/HACD3/IQGAP2/MTSS2/MYO9A/NEDD9/NRP1/NTRK2/NTRK3/OPHN1/PBXIP1/PLXNB1/PREX1/PREX2/PRKG1/RANBP3L/RAPGEF3/RGS17/RGS20/RIPOR2/RSU1/S1PR1/SIPA1L2/SNX13/SNX9/SPRY2/SRGAP1/VAV3	48
Astrocytes	BP	GO:0007163	establishment or maintenance of cell polarity	28/853	212/18862	3.6164e-07	7.94545e-05	6.39437e-05	AMOT/AMOTL1/CDK5RAP2/CKAP5/CLIC4/CTNNA1/DST/ERBIN/FAT1/FBXW11/FGF13/FRMD4A/GJA1/GPSM2/KANK1/LAMA1/LIN7A/MAP4/MYO9A/OPHN1/PARD3/PARD3B/RHOBTB3/RIPOR2/SDCCAG8/SPRY2/TEK/WWC1	28
Astrocytes	BP	GO:0001667	ameboidal-type cell migration	47/853	473/18862	3.73537e-07	7.94545e-05	6.39437e-05	ACVR1C/AGT/AMOT/AMOTL1/ARSB/ATP2B4/BMP7/BMPR2/DOCK1/EDNRB/EPB41L5/FGF1/FGF2/FGFR1/FN1/GJA1/GLUL/GNA12/GPI/HDAC9/KANK1/MACF1/MCC/NFE2L2/NOTCH1/NR2E1/NRP1/NRP2/PBLD/PHACTR4/PIK3C2A/PLPP3/PRKD1/PTN/PTPRM/PTPRR/RGCC/RREB1/SDC4/SEMA3D/SMO/SPARC/SPRED1/STRAP/TEK/TGFB2/VEGFA	47
Astrocytes	BP	GO:0019216	regulation of lipid metabolic process	42/853	402/18862	4.14098e-07	8.45589e-05	6.80516e-05	ABCA1/ABCD2/ACADVL/ACSL3/AGT/AKT2/CD81/CHD9/CPT1A/ENHO/FABP5/FADS1/FASN/FDFT1/FGF1/FGF2/GPAM/HMGCS1/ID2/IDI1/IGFBP7/LSS/MTMR3/NCOA1/NFYC/NR1D2/PDGFRB/PPARA/PPP2R5A/PRKD1/PSAP/RGL1/RORA/SC5D/SLC27A1/SORBS1/SQLE/SREBF2/TBL1X/TEK/VAV3/ZBTB20	42
Astrocytes	BP	GO:0032970	regulation of actin filament-based process	41/853	389/18862	4.50967e-07	8.50194e-05	6.84223e-05	ADD3/AKAP13/ANK2/ARAP1/ASAP3/C9orf72/CAMK2D/CAPZA1/CARMIL1/CCDC88A/CDC42EP4/CTNNA2/EPS8/FAM107A/FERMT2/FGF13/IQGAP2/KANK1/LRP1/NCK1/NCKAP1/NOTCH2/NRP1/NTRK3/PDGFRB/PPP1R9A/PREX1/PRKN/RAPGEF3/RGCC/RHOBTB3/RHOQ/S1PR1/SDC4/SMAD4/SNX9/SPIRE1/SVIL/SWAP70/TEK/WASF3	41
Astrocytes	BP	GO:0035265	organ growth	24/853	166/18862	4.66261e-07	8.50194e-05	6.84223e-05	AKAP13/AKAP6/ARID2/ARX/DLL1/FGF2/FGFR2/GJA1/JARID2/MEIS1/NOTCH1/PDGFRB/PDLIM5/PPARA/PSAP/S1PR1/SMO/SPRY2/STK3/TGFB2/TGFBR3/WWC1/YAP1/ZFPM2	24
Astrocytes	BP	GO:0048754	branching morphogenesis of an epithelial tube	22/853	143/18862	4.70868e-07	8.50194e-05	6.84223e-05	AGT/BMP7/CLIC4/DAG1/FAT4/FGF1/FGF2/FGFR2/GLI2/GLI3/LAMA1/LGR4/LRP6/NOTCH1/NRP1/PBX1/PTCH1/SMAD4/SMO/SPRY2/VEGFA/YAP1	22
Astrocytes	BP	GO:0010632	regulation of epithelial cell migration	34/853	293/18862	4.8297e-07	8.50194e-05	6.84223e-05	AGT/ARSB/ATP2B4/BMPR2/DOCK1/EPB41L5/FGF1/FGF2/FGFR1/GLUL/GPI/HDAC9/MACF1/MCC/NFE2L2/NOTCH1/NR2E1/NRP1/NRP2/PBLD/PIK3C2A/PLPP3/PRKD1/PTN/PTPRM/PTPRR/RGCC/RREB1/SPARC/SPRED1/STRAP/TEK/TGFB2/VEGFA	34
Astrocytes	BP	GO:0043434	response to peptide hormone	44/853	435/18862	5.41471e-07	9.21404e-05	7.41531e-05	ACVR1C/AHCYL1/AKT2/APC/ATP6V0E1/ATP6V1H/BMP7/CFLAR/DAG1/EDNRB/EEF2K/ENHO/FOXO1/FYN/GHR/GJA1/HDAC9/INPPL1/KANK1/KAT2B/LPIN1/LRP6/NCK1/NFE2L2/OGT/PID1/PIK3C2A/PPARA/PTPRA/RAB8B/RHOQ/RPE65/SESN3/SLC25A33/SLC27A1/SLC2A1/SORBS1/SPARC/STAT3/STXBP3/STXBP4/TEK/TGFBR3/ZFP36L1	44
Astrocytes	BP	GO:0043010	camera-type eye development	35/853	310/18862	6.32655e-07	0.000101329	8.1548e-05	ATP2B4/BMP7/BMPR1B/BMPR2/CLIC4/DLL1/FGF2/FJX1/FRS2/GLI3/GPM6A/LAMA1/LRP6/MEIS1/MERTK/MITF/NDP/NOTCH2/NR2E1/NRP1/NTRK2/PAX6/PDGFRB/PHACTR4/PTN/PTPRM/RORB/RPE65/SLC7A11/SPRED1/SPRY2/TENM3/TGFB2/VEGFA/ZHX2	35
Astrocytes	BP	GO:0042063	gliogenesis	33/853	283/18862	6.35309e-07	0.000101329	8.1548e-05	ADGRG1/AKT2/ASPA/ATP1B2/CLU/CSPG5/DAG1/DISC1/DLL1/DNER/EGFR/ETV5/FOXG1/GLI3/GPR37L1/KCNJ10/LAMA2/LGI4/LRP1/NFIB/NOTCH1/NR2E1/NTRK2/PARD3/POU3F2/PTN/PTPRZ1/SERPINE2/SMO/SOX6/STAT3/TGFB2/WASF3	33
Astrocytes	BP	GO:0032956	regulation of actin cytoskeleton organization	38/853	352/18862	6.55016e-07	0.000101329	8.1548e-05	ADD3/AKAP13/ARAP1/ASAP3/C9orf72/CAPZA1/CARMIL1/CCDC88A/CDC42EP4/CTNNA2/EPS8/FAM107A/FERMT2/IQGAP2/KANK1/LRP1/NCK1/NCKAP1/NOTCH2/NRP1/NTRK3/PDGFRB/PPP1R9A/PREX1/PRKN/RAPGEF3/RGCC/RHOBTB3/RHOQ/S1PR1/SDC4/SMAD4/SNX9/SPIRE1/SVIL/SWAP70/TEK/WASF3	38
Astrocytes	BP	GO:0010001	glial cell differentiation	27/853	210/18862	9.96286e-07	0.000145185	0.000116843	AKT2/ASPA/CLU/CSPG5/DAG1/DLL1/DNER/EGFR/GLI3/GPR37L1/KCNJ10/LAMA2/LGI4/LRP1/NFIB/NOTCH1/NR2E1/NTRK2/PARD3/POU3F2/PTN/PTPRZ1/SERPINE2/SMO/SOX6/STAT3/WASF3	27
Astrocytes	BP	GO:0061138	morphogenesis of a branching epithelium	24/853	173/18862	1.00221e-06	0.000145185	0.000116843	AGT/BMP7/BTBD7/CLIC4/DAG1/FAT4/FGF1/FGF2/FGFR2/FRS2/GLI2/GLI3/LAMA1/LGR4/LRP6/NOTCH1/NRP1/PBX1/PTCH1/SMAD4/SMO/SPRY2/VEGFA/YAP1	24
Astrocytes	BP	GO:0072006	nephron development	21/853	138/18862	1.0266e-06	0.000145185	0.000116843	AGT/BMP7/CFLAR/DLL1/FAT4/FGF1/FGF2/GLI3/LGR4/NID1/NOTCH1/NOTCH2/PBX1/PDGFRB/PTCH1/SMAD4/SMO/TEK/VEGFA/WWTR1/YAP1	21
Astrocytes	BP	GO:0044282	small molecule catabolic process	43/853	431/18862	1.05227e-06	0.000145185	0.000116843	ABAT/ABCD2/ABCD3/ABHD3/ACADVL/ACAT1/AKT2/ALDH1L1/ALDH2/ALDOC/ASPA/ASRGL1/ATP2B4/CPT1A/CTH/DDAH1/DECR2/DPYD/ECHDC1/ENO1/ENOSF1/FAH/FUT10/FUT8/FUT9/GALM/GLDC/GLUD1/GLUL/GPD2/GPI/GPT2/HACL1/HIBCH/INPP1/LPIN1/MCCC1/NPL/NT5E/OGDH/OXCT1/PPARA/SLC25A21	43
Astrocytes	BP	GO:0001763	morphogenesis of a branching structure	25/853	186/18862	1.09103e-06	0.000146571	0.000117958	AGT/BMP7/BTBD7/CLIC4/DAG1/FAT4/FGF1/FGF2/FGFR2/FRS2/GLI2/GLI3/LAMA1/LGR4/LRP6/NOTCH1/NRP1/PBX1/PTCH1/RERE/SMAD4/SMO/SPRY2/VEGFA/YAP1	25
Astrocytes	BP	GO:0007229	integrin-mediated signaling pathway	18/853	106/18862	1.1848e-06	0.000150516	0.000121133	CD63/COL16A1/CTNNA1/DOCK1/DST/ERBIN/FERMT2/FN1/FUT8/ITGAV/NEDD9/NRP1/PHACTR4/PLPP3/PRKD1/PTN/PTPRA/VAV3	18
Astrocytes	BP	GO:0045165	cell fate commitment	30/853	251/18862	1.21566e-06	0.000150516	0.000121133	APC/APC2/ARX/DLL1/EYA2/FGF13/FGF2/FGFR2/FOXG1/GLI2/GLI3/ID2/MITF/NOTCH1/NOTCH2/NR2E1/NRP1/PAX6/POU3F2/PRRX1/PTCH1/SMAD4/SMO/SOX5/SOX6/SPRY2/STAT3/TCF7L2/TOX/ZNF521	30
Astrocytes	BP	GO:0022604	regulation of cell morphogenesis	34/853	305/18862	1.22202e-06	0.000150516	0.000121133	ARAP1/CAPRIN2/CARMIL1/CDC42EP4/CSPG5/DAG1/DOCK1/EEF2K/EPS8/FERMT2/FGD4/FN1/FYN/KANK1/MACF1/MYO10/MYO9A/NEDD9/NRP1/PDZD8/PLAA/PLXNB1/PREX1/PRKN/PTN/RHOBTB3/RHOQ/RREB1/S100A13/SPAG9/SPARC/VEGFA/WASF3/ZMYM4	34
Astrocytes	BP	GO:0048638	regulation of developmental growth	35/853	319/18862	1.23833e-06	0.000150516	0.000121133	AKAP6/ARX/BMPR2/CDH4/DISC1/DLL1/FGF13/FGF2/FGFR2/FN1/FTO/GHR/GJA1/GPAM/JARID2/LRP1/MACF1/MEIS1/NOTCH1/NRCAM/NRP1/PLAA/POU3F2/PPARA/PRKN/PTCH1/SEMA3D/SMO/SPAG9/STK3/TGFBR3/VEGFA/WWC1/YAP1/ZFPM2	35
Astrocytes	BP	GO:0072080	nephron tubule development	16/853	88/18862	1.81293e-06	0.000215233	0.000173216	AGT/DLL1/FAT4/FGF1/FGF2/GLI3/LGR4/NOTCH1/NOTCH2/PBX1/PTCH1/SMAD4/SMO/VEGFA/WWTR1/YAP1	16
Astrocytes	BP	GO:0046395	carboxylic acid catabolic process	29/853	243/18862	1.88032e-06	0.00021816	0.000175571	ABAT/ABCD2/ABCD3/ABHD3/ACADVL/ACAT1/AKT2/ALDH1L1/ASPA/ASRGL1/ATP2B4/CPT1A/DDAH1/DECR2/ECHDC1/ENOSF1/FAH/GLDC/GLUD1/GLUL/GPT2/HACL1/HIBCH/LPIN1/MCCC1/NPL/OGDH/PPARA/SLC25A21	29
Astrocytes	BP	GO:0016054	organic acid catabolic process	30/853	258/18862	2.15977e-06	0.000245013	0.000197183	ABAT/ABCD2/ABCD3/ABHD3/ACADVL/ACAT1/AKT2/ALDH1L1/ASPA/ASRGL1/ATP2B4/CPT1A/CTH/DDAH1/DECR2/ECHDC1/ENOSF1/FAH/GLDC/GLUD1/GLUL/GPT2/HACL1/HIBCH/LPIN1/MCCC1/NPL/OGDH/PPARA/SLC25A21	30
Astrocytes	BP	GO:0003018	vascular process in circulatory system	29/853	245/18862	2.22081e-06	0.000246462	0.000198348	AGT/ARHGAP42/ATP1B2/ATP2B4/BMPR2/DDAH1/EDNRB/EGFR/FABP5/FERMT2/GJA1/LRP1/PDE3A/PIK3C2A/PRKG1/SLC15A2/SLC1A2/SLC1A3/SLC1A4/SLC27A1/SLC2A1/SLC4A4/SLC6A1/SLC7A2/SLCO1C1/SNTA1/TEK/VEGFA/YES1	29
Astrocytes	BP	GO:0060041	retina development in camera-type eye	21/853	145/18862	2.33433e-06	0.000253548	0.000204051	ATP2B4/BMPR1B/BMPR2/CLIC4/DLL1/FJX1/GPM6A/LAMA1/LRP6/MERTK/NDP/NR2E1/NRP1/NTRK2/PDGFRB/PTN/PTPRM/RORB/RPE65/TGFB2/ZHX2	21
Astrocytes	BP	GO:0061326	renal tubule development	16/853	90/18862	2.47018e-06	0.000259364	0.000208732	AGT/DLL1/FAT4/FGF1/FGF2/GLI3/LGR4/NOTCH1/NOTCH2/PBX1/PTCH1/SMAD4/SMO/VEGFA/WWTR1/YAP1	16
Astrocytes	BP	GO:0060828	regulation of canonical Wnt signaling pathway	32/853	287/18862	2.48949e-06	0.000259364	0.000208732	ANKRD6/APC/APC2/CAPRIN2/CDK14/CTNND1/EGFR/FGFR2/FRZB/GLI3/GPC5/GPRC5B/KANK1/LGR4/LRP4/LRP6/MCC/MLLT3/NOTCH1/PPM1B/PRKN/PSMD1/PSME4/RBMS3/STK3/TBL1X/TCF7L2/UBR5/WLS/WWTR1/YAP1/ZNRF3	32
Astrocytes	BP	GO:0048639	positive regulation of developmental growth	23/853	170/18862	2.59735e-06	0.00026519	0.00021342	AKAP6/ARX/BMPR2/CDH4/DISC1/DLL1/FGF2/FGFR2/FN1/GHR/GPAM/LRP1/MACF1/NOTCH1/NRP1/PLAA/POU3F2/PRKN/SMO/TGFBR3/VEGFA/YAP1/ZFPM2	23
Astrocytes	BP	GO:0050678	regulation of epithelial cell proliferation	38/853	374/18862	2.87635e-06	0.000287917	0.000231711	BMPR2/CFLAR/EDNRB/EGFR/F3/FGF1/FGF2/FGFR1/FGFR2/FRS2/GJA1/HTRA1/IFT74/MAGED1/MCC/NFIB/NOTCH1/NOTCH2/NRP1/NRP2/PBLD/PRKD1/PTCH1/PTN/PTPRM/RGCC/RREB1/SMO/SPARC/STRAP/STXBP4/TCF7L2/TEK/TGFB2/TGFBR3/VEGFA/YAP1/ZFP36L1	38
Astrocytes	BP	GO:0060977	coronary vasculature morphogenesis	7/853	16/18862	3.01692e-06	0.00029618	0.000238361	ARID2/NOTCH1/NRP1/PDGFRB/SPRED1/TGFBR3/VEGFA	7
Astrocytes	BP	GO:0010720	positive regulation of cell development	32/853	290/18862	3.11064e-06	0.000299619	0.000241129	ASPA/BMPR2/CAPRIN2/CARMIL1/CDH4/CSPG5/DAG1/DISC1/DOCK1/EEF2K/ETV5/FERMT2/FN1/FOXG1/GLI3/LRP1/MACF1/NEDD9/NOTCH1/NRP1/NTRK2/OPRM1/PDE3A/PLXNB1/PREX1/PTN/PTPRZ1/RREB1/SERPINE2/SMO/SPEN/VEGFA	32
Astrocytes	BP	GO:0007015	actin filament organization	42/853	435/18862	3.2524e-06	0.000303929	0.000244597	ABI1/ADD3/ARAP1/ARRB1/ASAP3/C9orf72/CAPZA1/CARMIL1/CCDC88A/CDC42EP4/CTNNA1/CTNNA2/ENAH/EPS8/FAM107A/FAT1/FERMT2/FHDC1/FMN2/INPPL1/IQGAP2/KANK1/MCU/MYO6/NCK1/NCKAP1/NEDD9/NRP1/PPP1R9A/PREX1/PRKN/RAPGEF3/RGCC/RHOBTB3/S1PR1/SDC4/SNX9/SORBS1/SPIRE1/SVIL/SWAP70/WASF3	42
Astrocytes	BP	GO:0060070	canonical Wnt signaling pathway	35/853	333/18862	3.31109e-06	0.000303929	0.000244597	ANKRD6/APC/APC2/CAPRIN2/CDK14/CTNND1/DISC1/EGFR/FGFR2/FRZB/GLI3/GPC5/GPRC5B/KANK1/LGR4/LRP4/LRP6/MCC/MITF/MLLT3/NOTCH1/PLPP3/PPM1B/PRKN/PSMD1/PSME4/RBMS3/STK3/TBL1X/TCF7L2/UBR5/WLS/WWTR1/YAP1/ZNRF3	35
Astrocytes	BP	GO:0055017	cardiac muscle tissue growth	16/853	92/18862	3.334e-06	0.000303929	0.000244597	AKAP13/AKAP6/ARID2/FGF2/FGFR2/GJA1/JARID2/MEIS1/NOTCH1/PDLIM5/PPARA/S1PR1/TGFB2/TGFBR3/YAP1/ZFPM2	16
Astrocytes	BP	GO:2000177	regulation of neural precursor cell proliferation	15/853	82/18862	3.50414e-06	0.000312731	0.000251681	ADGRG1/CTNNA1/DISC1/FOXG1/GLI2/GLI3/GPR37L1/ID2/NOTCH1/NR2E1/PTN/PTPRZ1/SMO/TOX/VEGFA	15
Astrocytes	BP	GO:0032868	response to insulin	31/853	278/18862	3.55306e-06	0.000312731	0.000251681	ACVR1C/AKT2/APC/ATP6V0E1/ATP6V1H/CFLAR/EEF2K/ENHO/FOXO1/HDAC9/INPPL1/KANK1/KAT2B/LPIN1/NCK1/OGT/PID1/PIK3C2A/PPARA/PTPRA/RAB8B/RHOQ/RPE65/SESN3/SLC25A33/SLC27A1/SLC2A1/SORBS1/STXBP3/STXBP4/ZFP36L1	31
Astrocytes	BP	GO:0051960	regulation of nervous system development	41/853	422/18862	3.64169e-06	0.000315099	0.000253587	ADGRB3/ASPA/BMP7/BMPR2/CAPRIN2/CDH4/CTNNA1/DAG1/DISC1/DLL1/EEF2K/ETV5/FGF13/FN1/FOXG1/GLI3/GPR37L1/GRID2/JAM2/LGI4/LRP1/LRP4/MACF1/NOTCH1/NR2E1/NRP1/NTRK2/OPRM1/PARD3/PAX6/PLXNB1/PTN/PTPRZ1/SEMA3D/SERPINE2/SLITRK2/SMO/SPEN/VEGFA/WASF3/YAP1	41
Astrocytes	BP	GO:0060560	developmental growth involved in morphogenesis	27/853	225/18862	3.80292e-06	0.000323565	0.0002604	ALCAM/AUTS2/BMPR2/C9orf72/CDH4/DISC1/EPB41L5/FGF1/FGF13/FGFR2/FN1/LRP1/LRP6/MACF1/NOTCH1/NRCAM/NRP1/NRP2/PLAA/PRKN/S1PR1/SEMA3D/SPAG9/SPRY2/VCL/VEGFA/YAP1	27
Astrocytes	BP	GO:0048593	camera-type eye morphogenesis	18/853	115/18862	3.9773e-06	0.000332855	0.000267876	BMP7/DLL1/FJX1/FRS2/GLI3/LRP6/MEIS1/NOTCH2/NTRK2/PAX6/PHACTR4/PTN/PTPRM/RORB/RPE65/TENM3/VEGFA/ZHX2	18
Astrocytes	BP	GO:0030111	regulation of Wnt signaling pathway	37/853	365/18862	4.09045e-06	0.000336802	0.000271053	ANKRD6/APC/APC2/CAPRIN2/CDK14/CTNND1/DISC1/EGFR/FGFR2/FRZB/GLI3/GPC5/GPRC5B/KANK1/LGR4/LRP1/LRP4/LRP6/MACF1/MCC/MLLT3/NOTCH1/PLPP3/PPM1B/PRKN/PSMD1/PSME4/RBMS3/RNF43/STK3/TBL1X/TCF7L2/UBR5/WLS/WWTR1/YAP1/ZNRF3	37
Astrocytes	BP	GO:0045666	positive regulation of neuron differentiation	16/853	94/18862	4.45949e-06	0.00036136	0.000290817	BCL6/BMP7/BRINP3/ETV5/FGFR1/FOXG1/GLI2/GPRC5B/MMD2/NBL1/NCOA1/NRCAM/SPAG9/TCF4/TIMP2/ZEB1	16
Astrocytes	BP	GO:0048839	inner ear development	23/853	176/18862	4.7165e-06	0.000376215	0.000302772	COL11A1/CXCL14/DLL1/FAT4/FGFR2/FOXG1/FREM2/FRZB/GLI2/GLI3/IFT88/LIN7A/LRIG1/LRIG3/MYO6/NOTCH1/PDGFRB/PRRX1/RIPOR2/SDC4/SPARC/SPRY2/TGFB2	23
Astrocytes	BP	GO:0007405	neuroblast proliferation	12/853	55/18862	4.92891e-06	0.000387109	0.000311539	CTNNA1/DISC1/FGF13/FGFR2/FOXG1/FRS2/GLI3/NOTCH1/PTN/SMO/SOX5/VEGFA	12
Astrocytes	BP	GO:0050673	epithelial cell proliferation	41/853	428/18862	5.16087e-06	0.000398554	0.00032075	BMPR2/CFLAR/EDNRB/EGFR/F3/FABP7/FGF1/FGF2/FGFR1/FGFR2/FRS2/GJA1/HTRA1/ID2/IFT74/LGR4/MAGED1/MCC/NFIB/NOTCH1/NOTCH2/NRP1/NRP2/PBLD/PRKD1/PTCH1/PTN/PTPRM/RGCC/RREB1/SMO/SPARC/STRAP/STXBP4/TCF7L2/TEK/TGFB2/TGFBR3/VEGFA/YAP1/ZFP36L1	41
Astrocytes	BP	GO:0150115	cell-substrate junction organization	17/853	106/18862	5.23078e-06	0.000398554	0.00032075	COL16A1/DST/EPB41L5/FAM107A/FERMT2/FN1/LRP1/MACF1/NRP1/PTPRA/RAB8B/SDC4/SORBS1/TEK/TESK2/VCL/VEGFA	17
Astrocytes	BP	GO:0046578	regulation of Ras protein signal transduction	24/853	190/18862	5.36323e-06	0.000402636	0.000324035	ABCA1/ADGRG1/AKAP13/ARHGAP42/ARRB1/AUTS2/BCL6/EPS8/ERBIN/ITPKB/KANK1/MMD2/NOTCH1/NOTCH2/NRP1/OGT/OPHN1/PDGFRB/PSD2/PSD3/RIPOR2/SPRY2/TGFB2/TIMP2	24
Astrocytes	BP	GO:0001837	epithelial to mesenchymal transition	21/853	153/18862	5.57054e-06	0.000408344	0.000328629	BMP7/DAG1/DDX17/EPB41L5/FERMT2/FGFR1/FGFR2/IL17RD/LRP6/NOTCH1/PBLD/RGCC/SMAD4/SPRED1/SPRY2/STRAP/TCF7L2/TGFB2/TGFBR3/TMEM100/WWTR1	21
Astrocytes	BP	GO:1902903	regulation of supramolecular fiber organization	37/853	370/18862	5.59923e-06	0.000408344	0.000328629	ADD3/AKAP13/APC/APC2/ARAP1/ASAP3/C9orf72/CAPZA1/CARMIL1/CCDC88A/CDC42EP4/CDK5RAP2/CKAP5/CLU/CTNNA2/EPS8/FERMT2/FGF13/IQGAP2/KANK1/NCK1/NCKAP1/NRP1/PPP1R9A/PREX1/PRKN/RAPGEF3/RGCC/S1PR1/SDC4/SMAD4/SNX9/SPIRE1/SVIL/SWAP70/TTBK2/WASF3	37
Astrocytes	BP	GO:0071679	commissural neuron axon guidance	6/853	12/18862	6.14368e-06	0.00043318	0.000348616	DAG1/NFIB/NRP1/PTCH1/SMO/VEGFA	6
Astrocytes	BP	GO:0051017	actin filament bundle assembly	21/853	154/18862	6.18068e-06	0.00043318	0.000348616	ARAP1/ARRB1/ASAP3/CARMIL1/CCDC88A/EPS8/FAM107A/FERMT2/FHDC1/FMN2/NEDD9/NRP1/PPP1R9A/PRKN/RAPGEF3/RGCC/S1PR1/SDC4/SORBS1/SPIRE1/SWAP70	21
Astrocytes	BP	GO:0010631	epithelial cell migration	36/853	357/18862	6.19435e-06	0.00043318	0.000348616	AGT/AMOT/ARSB/ATP2B4/BMPR2/DOCK1/EPB41L5/FGF1/FGF2/FGFR1/GLUL/GPI/HDAC9/KANK1/MACF1/MCC/NFE2L2/NOTCH1/NR2E1/NRP1/NRP2/PBLD/PIK3C2A/PLPP3/PRKD1/PTN/PTPRM/PTPRR/RGCC/RREB1/SPARC/SPRED1/STRAP/TEK/TGFB2/VEGFA	36
Astrocytes	BP	GO:0036315	cellular response to sterol	8/853	24/18862	6.52181e-06	0.000438815	0.000353152	DAG1/GRAMD1C/HMGCS1/LRP6/MLC1/PTCH1/RORA/SMO	8
Astrocytes	BP	GO:1990778	protein localization to cell periphery	34/853	329/18862	6.58675e-06	0.000438815	0.000353152	ACSL3/AKT2/ANK2/ATP2B4/CCDC88A/CD81/DAG1/DPP6/EFR3A/EGFR/EPB41L2/FGF13/GPC4/GPHN/GPSM2/KIF13A/KIF1B/LGI1/LIN7A/LRP1/LRP6/LYPLA1/MACF1/PID1/PPP2R5A/PTCH1/RAB34/RAB8B/RHOQ/SORBS1/TNIK/TSPAN33/TSPAN5/TTC7A	34
Astrocytes	BP	GO:0048736	appendage development	22/853	167/18862	6.61876e-06	0.000438815	0.000353152	BMP7/BMPR1B/BMPR2/CHST11/DYNC2H1/FERMT2/FGFR2/FREM2/GLI2/GLI3/KAT2B/LRP4/LRP6/NOTCH1/NOTCH2/PBX1/PRRX1/PTCH1/SLC7A11/SMAD4/TGFB2/ZNRF3	22
Astrocytes	BP	GO:0060173	limb development	22/853	167/18862	6.61876e-06	0.000438815	0.000353152	BMP7/BMPR1B/BMPR2/CHST11/DYNC2H1/FERMT2/FGFR2/FREM2/GLI2/GLI3/KAT2B/LRP4/LRP6/NOTCH1/NOTCH2/PBX1/PRRX1/PTCH1/SLC7A11/SMAD4/TGFB2/ZNRF3	22
Astrocytes	BP	GO:0072073	kidney epithelium development	19/853	131/18862	6.84452e-06	0.000447965	0.000360515	AGT/BMP7/DLL1/FAT4/FGF1/FGF2/FGFR2/GLI3/LGR4/NOTCH1/NOTCH2/PBX1/PTCH1/SDC4/SMAD4/SMO/VEGFA/WWTR1/YAP1	19
Astrocytes	BP	GO:0048592	eye morphogenesis	20/853	143/18862	6.9396e-06	0.000448438	0.000360896	BMP7/COL5A2/DLL1/FJX1/FRS2/GLI3/LRP6/MEIS1/NOTCH2/NTRK2/PAX6/PHACTR4/PTN/PTPRM/RORB/RPE65/STAT3/TENM3/VEGFA/ZHX2	20
Astrocytes	BP	GO:0072001	renal system development	31/853	288/18862	7.3544e-06	0.000459089	0.000369468	ADAMTS6/AGT/BMP7/CFLAR/DLL1/DYNC2H1/FAT4/FGF1/FGF2/FGFR2/FREM2/GLI2/GLI3/IFT88/LGR4/LRP4/NFIA/NID1/NOTCH1/NOTCH2/PBX1/PDGFRB/PTCH1/SDC4/SMAD4/SMO/TEK/TGFB2/VEGFA/WWTR1/YAP1	31
Astrocytes	BP	GO:0045540	regulation of cholesterol biosynthetic process	11/853	48/18862	7.3742e-06	0.000459089	0.000369468	FASN/FDFT1/FGF1/GPAM/HMGCS1/IDI1/LSS/NFYC/SC5D/SQLE/SREBF2	11
Astrocytes	BP	GO:0106118	regulation of sterol biosynthetic process	11/853	48/18862	7.3742e-06	0.000459089	0.000369468	FASN/FDFT1/FGF1/GPAM/HMGCS1/IDI1/LSS/NFYC/SC5D/SQLE/SREBF2	11
Astrocytes	BP	GO:0090132	epithelium migration	36/853	360/18862	7.47224e-06	0.000459588	0.000369869	AGT/AMOT/ARSB/ATP2B4/BMPR2/DOCK1/EPB41L5/FGF1/FGF2/FGFR1/GLUL/GPI/HDAC9/KANK1/MACF1/MCC/NFE2L2/NOTCH1/NR2E1/NRP1/NRP2/PBLD/PIK3C2A/PLPP3/PRKD1/PTN/PTPRM/PTPRR/RGCC/RREB1/SPARC/SPRED1/STRAP/TEK/TGFB2/VEGFA	36
Astrocytes	BP	GO:0008589	regulation of smoothened signaling pathway	14/853	77/18862	7.94164e-06	0.000482644	0.000388424	CTNNA1/DYNC2H1/FGFR2/GLI2/GLI3/GPR37L1/HERC4/PRRX1/PTCH1/RAB34/RFX4/RORA/SERPINE2/SMO	14
Astrocytes	BP	GO:0010232	vascular transport	15/853	88/18862	8.6645e-06	0.00052038	0.000418793	ATP1B2/ATP2B4/FABP5/GJA1/LRP1/SLC15A2/SLC1A2/SLC1A3/SLC1A4/SLC27A1/SLC2A1/SLC4A4/SLC6A1/SLC7A2/SLCO1C1	15
Astrocytes	BP	GO:0061572	actin filament bundle organization	21/853	158/18862	9.27363e-06	0.000544046	0.000437839	ARAP1/ARRB1/ASAP3/CARMIL1/CCDC88A/EPS8/FAM107A/FERMT2/FHDC1/FMN2/NEDD9/NRP1/PPP1R9A/PRKN/RAPGEF3/RGCC/S1PR1/SDC4/SORBS1/SPIRE1/SWAP70	21
Astrocytes	BP	GO:0001570	vasculogenesis	14/853	78/18862	9.28127e-06	0.000544046	0.000437839	AMOT/ITGAV/NOTCH1/NTRK2/PDGFRB/QKI/SMO/SPRED1/TGFBR3/TMEM100/VEGFA/YAP1/ZFP36L1/ZFPM2	14
Astrocytes	BP	GO:0001655	urogenital system development	33/853	320/18862	9.37826e-06	0.000544046	0.000437839	ADAMTS6/AGT/BMP7/CFLAR/DLL1/DYNC2H1/FAT4/FGF1/FGF2/FGFR2/FREM2/FRS2/GLI2/GLI3/IFT88/LGR4/LRP4/NFIA/NID1/NOTCH1/NOTCH2/PBX1/PDGFRB/PSAP/PTCH1/SDC4/SMAD4/SMO/TEK/TGFB2/VEGFA/WWTR1/YAP1	33
Astrocytes	BP	GO:0007266	Rho protein signal transduction	19/853	134/18862	9.56768e-06	0.000548798	0.000441664	ABCA1/ADGRG1/AKAP13/ARHGAP29/ARHGAP42/ARHGAP5/ARHGEF12/ARRB1/BCL6/CDC42EP4/EPS8/GNA12/GNA13/KANK1/NRP1/OPHN1/PDGFRB/PHACTR4/RIPOR2	19
Astrocytes	BP	GO:0097581	lamellipodium organization	15/853	89/18862	9.99134e-06	0.000557277	0.000448488	ABLIM1/ARHGEF4/ARHGEF6/AUTS2/CARMIL1/CCDC88A/KANK1/MTSS2/NCK1/NCKAP1/RREB1/S1PR1/VAV3/VCL/WASF3	15
Astrocytes	BP	GO:0007044	cell-substrate junction assembly	16/853	100/18862	1.01508e-05	0.000557277	0.000448488	COL16A1/DST/EPB41L5/FAM107A/FERMT2/FN1/LRP1/MACF1/NRP1/PTPRA/SDC4/SORBS1/TEK/TESK2/VCL/VEGFA	16
Astrocytes	BP	GO:0060419	heart growth	16/853	100/18862	1.01508e-05	0.000557277	0.000448488	AKAP13/AKAP6/ARID2/FGF2/FGFR2/GJA1/JARID2/MEIS1/NOTCH1/PDLIM5/PPARA/S1PR1/TGFB2/TGFBR3/YAP1/ZFPM2	16
Astrocytes	BP	GO:0090130	tissue migration	36/853	365/18862	1.01522e-05	0.000557277	0.000448488	AGT/AMOT/ARSB/ATP2B4/BMPR2/DOCK1/EPB41L5/FGF1/FGF2/FGFR1/GLUL/GPI/HDAC9/KANK1/MACF1/MCC/NFE2L2/NOTCH1/NR2E1/NRP1/NRP2/PBLD/PIK3C2A/PLPP3/PRKD1/PTN/PTPRM/PTPRR/RGCC/RREB1/SPARC/SPRED1/STRAP/TEK/TGFB2/VEGFA	36
Astrocytes	BP	GO:2000179	positive regulation of neural precursor cell proliferation	11/853	50/18862	1.12232e-05	0.000604948	0.000486852	ADGRG1/DISC1/FOXG1/GLI2/GLI3/GPR37L1/NOTCH1/NR2E1/SMO/TOX/VEGFA	11
Astrocytes	BP	GO:0001822	kidney development	30/853	280/18862	1.12576e-05	0.000604948	0.000486852	ADAMTS6/AGT/BMP7/CFLAR/DLL1/DYNC2H1/FAT4/FGF1/FGF2/FGFR2/FREM2/GLI2/GLI3/IFT88/LGR4/LRP4/NID1/NOTCH1/NOTCH2/PBX1/PDGFRB/PTCH1/SDC4/SMAD4/SMO/TEK/TGFB2/VEGFA/WWTR1/YAP1	30
Astrocytes	BP	GO:0071397	cellular response to cholesterol	7/853	19/18862	1.17927e-05	0.000627102	0.000504681	DAG1/GRAMD1C/HMGCS1/LRP6/MLC1/PTCH1/SMO	7
Astrocytes	BP	GO:0007219	Notch signaling pathway	23/853	186/18862	1.19265e-05	0.000627677	0.000505144	APH1B/ARRB1/BCL6/BMP7/DLL1/DNER/EGFR/ENHO/FAT4/IFT74/KAT2B/MAML2/NOTCH1/NOTCH2/PBX1/SPEN/SREBF2/STAT3/TGFB2/TMEM100/TSPAN5/WWC1/YAP1	23
Astrocytes	BP	GO:0032869	cellular response to insulin stimulus	26/853	226/18862	1.2274e-05	0.000639373	0.000514557	AKT2/APC/ATP6V0E1/ATP6V1H/CFLAR/EEF2K/ENHO/FOXO1/HDAC9/KANK1/KAT2B/LPIN1/NCK1/OGT/PID1/PIK3C2A/PTPRA/RAB8B/RHOQ/RPE65/SESN3/SLC25A33/SLC27A1/SORBS1/STXBP4/ZFP36L1	26
Astrocytes	BP	GO:0030010	establishment of cell polarity	19/853	137/18862	1.32285e-05	0.000682137	0.000548973	AMOT/AMOTL1/CDK5RAP2/FBXW11/FGF13/FRMD4A/GJA1/GPSM2/KANK1/LAMA1/MAP4/MYO9A/OPHN1/PARD3/PARD3B/RIPOR2/SDCCAG8/SPRY2/WWC1	19
Astrocytes	BP	GO:0140354	lipid import into cell	9/853	34/18862	1.43257e-05	0.000731326	0.000588559	ACSL3/AKT2/KCNJ10/SLC1A2/SLC1A3/SLC1A4/SLC27A1/SLC2A1/SLC7A11	9
Astrocytes	BP	GO:0090181	regulation of cholesterol metabolic process	12/853	61/18862	1.52496e-05	0.000770393	0.00062	ACADVL/FASN/FDFT1/FGF1/GPAM/HMGCS1/IDI1/LSS/NFYC/SC5D/SQLE/SREBF2	12
Astrocytes	BP	GO:0072028	nephron morphogenesis	13/853	71/18862	1.53928e-05	0.000770393	0.00062	AGT/BMP7/FAT4/FGF1/FGF2/GLI3/LGR4/PBX1/PDGFRB/PTCH1/SMAD4/SMO/VEGFA	13
Astrocytes	BP	GO:0001658	branching involved in ureteric bud morphogenesis	11/853	52/18862	1.67091e-05	0.000828154	0.000666485	AGT/FAT4/FGF1/FGF2/GLI3/LGR4/PBX1/PTCH1/SMAD4/SMO/VEGFA	11
Astrocytes	BP	GO:0010976	positive regulation of neuron projection development	20/853	153/18862	1.92741e-05	0.000946098	0.000761404	ARSB/ATP1B2/BMP7/CAPRIN2/CFLAR/CREB3L2/DISC1/EEF2K/FUT9/FYN/LRP1/NCK1/NFE2L2/NTRK2/NTRK3/PPP1R9A/PRKD1/PTN/TENM3/TOX	20
Astrocytes	BP	GO:0045665	negative regulation of neuron differentiation	12/853	63/18862	2.14967e-05	0.00101369	0.000815803	BMP7/CDK5RAP2/DLL1/FOXG1/GLI3/GPR37L1/MEIS1/NOTCH1/NR2E1/PBX1/SPAG9/ZHX2	12
Astrocytes	BP	GO:0046847	filopodium assembly	12/853	63/18862	2.14967e-05	0.00101369	0.000815803	ARAP1/ARHGEF4/FGD4/FNBP1L/GPM6A/MYO10/NRP1/PPP1R9A/RHOQ/RIPOR2/TTYH1/ZMYND8	12
Astrocytes	BP	GO:0072009	nephron epithelium development	16/853	106/18862	2.15931e-05	0.00101369	0.000815803	AGT/DLL1/FAT4/FGF1/FGF2/GLI3/LGR4/NOTCH1/NOTCH2/PBX1/PTCH1/SMAD4/SMO/VEGFA/WWTR1/YAP1	16
Astrocytes	BP	GO:0016049	cell growth	42/853	470/18862	2.1634e-05	0.00101369	0.000815803	AGT/AKAP13/AKAP6/ALCAM/AUTS2/BCL6/BMPR2/C9orf72/CAMK2D/CAPRIN2/CDH4/CHPT1/DISC1/EGFR/ENO1/EPB41L5/FAM107A/FGF13/FN1/FRZB/GJA1/IGFBP7/LGI1/LRP1/MACF1/NRCAM/NRP1/NRP2/PDLIM5/PLAA/PPARA/PRKN/RERG/SEMA3D/SERPINE2/SERTAD2/SLC25A33/SMAD4/SPAG9/TGFB2/VCL/VEGFA	42
Astrocytes	BP	GO:0050767	regulation of neurogenesis	34/853	348/18862	2.1644e-05	0.00101369	0.000815803	ASPA/BMP7/BMPR2/CAPRIN2/CDH4/CTNNA1/DAG1/DISC1/DLL1/EEF2K/ETV5/FGF13/FN1/FOXG1/GLI3/GPR37L1/LRP1/LRP4/MACF1/NOTCH1/NR2E1/NRP1/NTRK2/OPRM1/PAX6/PLXNB1/PTN/PTPRZ1/SEMA3D/SERPINE2/SMO/SPEN/VEGFA/YAP1	34
Astrocytes	BP	GO:0016358	dendrite development	26/853	234/18862	2.26932e-05	0.00105317	0.000847576	ADGRB3/BMP7/CAPRIN2/CPEB3/CTNNA2/DISC1/EEF2K/FARP1/FYN/GRIN3A/ITSN1/KLF7/LRP4/NR2E1/NRP1/PDLIM5/PPP1R9A/PREX1/PREX2/PRKG1/PTN/RERE/SDC2/SLC11A2/TNIK/ZMYND8	26
Astrocytes	BP	GO:0048738	cardiac muscle tissue development	24/853	208/18862	2.49803e-05	0.00111486	0.000897221	AKAP13/AKAP6/ARID2/BMP7/COL11A1/DLL1/FGF2/FGFR2/FRS2/GJA1/JARID2/MEIS1/NOTCH1/PDGFRB/PDLIM5/PPARA/S1PR1/SMAD4/SOX6/TGFB2/TGFBR3/VEGFA/YAP1/ZFPM2	24
Astrocytes	BP	GO:0043547	positive regulation of GTPase activity	38/853	411/18862	2.51492e-05	0.00111486	0.000897221	ADGRB3/AKT2/APC2/ARAP1/ARHGAP29/ARHGAP31/ARHGAP42/ARHGAP5/ARHGEF12/ARHGEF26/ARHGEF6/ARRB1/ASAP3/DOCK1/FAM13A/FERMT2/HACD3/IQGAP2/MTSS2/MYO9A/NEDD9/NRP1/NTRK3/OPHN1/PLXNB1/PREX1/PREX2/RANBP3L/RAPGEF3/RGS17/RGS20/RSU1/S1PR1/SIPA1L2/SNX13/SNX9/SRGAP1/VAV3	38
Astrocytes	BP	GO:0051893	regulation of focal adhesion assembly	12/853	64/18862	2.53816e-05	0.00111486	0.000897221	COL16A1/EPB41L5/FAM107A/FERMT2/LRP1/MACF1/NRP1/PTPRA/SDC4/TEK/VCL/VEGFA	12
Astrocytes	BP	GO:0060411	cardiac septum morphogenesis	12/853	64/18862	2.53816e-05	0.00111486	0.000897221	BMP7/BMPR2/FGFR2/NOTCH1/NOTCH2/NRP1/NRP2/SMAD4/SMO/TGFB2/TGFBR3/ZFPM2	12
Astrocytes	BP	GO:0090109	regulation of cell-substrate junction assembly	12/853	64/18862	2.53816e-05	0.00111486	0.000897221	COL16A1/EPB41L5/FAM107A/FERMT2/LRP1/MACF1/NRP1/PTPRA/SDC4/TEK/VCL/VEGFA	12
Astrocytes	BP	GO:0003279	cardiac septum development	15/853	96/18862	2.55151e-05	0.00111486	0.000897221	ADAMTS6/ANK2/BMP7/BMPR2/FGFR2/FRS2/NOTCH1/NOTCH2/NRP1/NRP2/SMAD4/SMO/TGFB2/TGFBR3/ZFPM2	15
Astrocytes	BP	GO:0048041	focal adhesion assembly	14/853	85/18862	2.56889e-05	0.00111486	0.000897221	COL16A1/EPB41L5/FAM107A/FERMT2/LRP1/MACF1/NRP1/PTPRA/SDC4/SORBS1/TEK/TESK2/VCL/VEGFA	14
Astrocytes	BP	GO:1901888	regulation of cell junction assembly	23/853	195/18862	2.57695e-05	0.00111486	0.000897221	ADGRB3/AGT/COL16A1/EEF2K/EPB41L5/FAM107A/FERMT2/GJA1/GPC4/GRID2/LRFN5/LRP1/MACF1/NRP1/NTRK2/PDLIM5/PPP1R9A/PTPRA/SDC4/SLITRK2/TEK/VCL/VEGFA	23
Astrocytes	BP	GO:0048863	stem cell differentiation	27/853	251/18862	2.84152e-05	0.00121899	0.000981023	BMP7/EDNRB/EPCAM/FGFR2/FN1/FRZB/GPM6A/JARID2/KDM3A/LRP6/MLLT3/NFE2L2/NOTCH1/NRP1/NRP2/PHACTR4/PSMD1/PSME4/PTN/SEMA3D/SHC4/SMAD4/SMO/SOX5/SOX6/TGFB2/YAP1	27
Astrocytes	BP	GO:0001657	ureteric bud development	14/853	86/18862	2.94257e-05	0.00125182	0.00100744	AGT/BMP7/FAT4/FGF1/FGF2/FGFR2/GLI3/LGR4/PBX1/PTCH1/SDC4/SMAD4/SMO/VEGFA	14
Astrocytes	BP	GO:0001764	neuron migration	19/853	145/18862	2.98609e-05	0.00125983	0.00101389	ADGRG1/ARX/AUTS2/CTNNA2/DISC1/DNER/FGF13/FGFR1/FOXG1/FYN/GPM6A/NRCAM/NRP1/NRP2/NTRK2/PLAA/PRKG1/SDCCAG8/VEGFA	19
Astrocytes	BP	GO:0015849	organic acid transport	32/853	324/18862	3.02935e-05	0.00126761	0.00102015	ABCD2/ABCD3/ACSL3/AKT2/CPT1A/FABP5/GJA1/KCNJ10/LRRC8A/NCOA1/NTRK2/PLA2G4A/PPARA/SFXN1/SFXN5/SLC10A7/SLC13A5/SLC19A2/SLC1A2/SLC1A3/SLC1A4/SLC25A21/SLC25A48/SLC27A1/SLC2A1/SLC3A2/SLC6A1/SLC6A11/SLC7A10/SLC7A11/SLC7A2/SLCO1C1	32
Astrocytes	BP	GO:0035329	hippo signaling	10/853	46/18862	3.13983e-05	0.00130316	0.00104876	AMOT/AMOTL1/FAT4/MARK3/MOB3B/STK3/TEAD1/WWC1/WWTR1/YAP1	10
Astrocytes	BP	GO:0045927	positive regulation of growth	27/853	253/18862	3.26988e-05	0.00134131	0.00107946	AKAP6/ARX/BMPR2/CDH4/DISC1/DLL1/EGFR/FGF2/FGFR2/FN1/GHR/GPAM/LGI1/LRP1/MACF1/NOTCH1/NRP1/PLAA/POU3F2/PRKN/SLC25A33/SMO/TGFB2/TGFBR3/VEGFA/YAP1/ZFPM2	27
Astrocytes	BP	GO:0001503	ossification	37/853	401/18862	3.34673e-05	0.00134131	0.00107946	ANO6/BMP7/BMPR1B/BMPR2/CHRDL1/COL11A1/COL5A2/CSGALNACT1/EGFR/FASN/FAT4/FERMT2/FGFR2/GLI2/GLI3/INPPL1/LGR4/LRP4/LRP6/NOTCH1/PBX1/PLXNB1/PRKD1/PTCH1/PTN/RANBP3L/RBMX/RORB/S1PR1/SMO/SPARC/SUCO/TEK/TGFB2/WWTR1/YAP1/ZHX3	37
Astrocytes	BP	GO:0072163	mesonephric epithelium development	14/853	87/18862	3.36313e-05	0.00134131	0.00107946	AGT/BMP7/FAT4/FGF1/FGF2/FGFR2/GLI3/LGR4/PBX1/PTCH1/SDC4/SMAD4/SMO/VEGFA	14
Astrocytes	BP	GO:0072164	mesonephric tubule development	14/853	87/18862	3.36313e-05	0.00134131	0.00107946	AGT/BMP7/FAT4/FGF1/FGF2/FGFR2/GLI3/LGR4/PBX1/PTCH1/SDC4/SMAD4/SMO/VEGFA	14
Astrocytes	BP	GO:0150104	transport across blood-brain barrier	14/853	87/18862	3.36313e-05	0.00134131	0.00107946	ATP1B2/ATP2B4/FABP5/LRP1/SLC15A2/SLC1A2/SLC1A3/SLC1A4/SLC27A1/SLC2A1/SLC4A4/SLC6A1/SLC7A2/SLCO1C1	14
Astrocytes	BP	GO:0060993	kidney morphogenesis	14/853	88/18862	3.83547e-05	0.00151784	0.00122153	AGT/BMP7/FAT4/FGF1/FGF2/GLI3/LGR4/PBX1/PDGFRB/PTCH1/SMAD4/SMO/VEGFA/WWTR1	14
Astrocytes	BP	GO:0022612	gland morphogenesis	16/853	111/18862	3.86896e-05	0.00151931	0.00122272	BMP7/BTBD7/CFLAR/DAG1/FGF1/FGFR2/FRS2/GLI2/GLI3/LAMA1/LRP6/NOTCH1/NOTCH2/PTCH1/PTN/TGFB2	16
Astrocytes	BP	GO:0042552	myelination	17/853	124/18862	4.32088e-05	0.00167412	0.0013473	ABCD2/ACSBG1/AKT2/ASPA/CLU/DAG1/JAM2/KCNJ10/LGI4/NTRK2/PARD3/PMP22/POU3F2/PTN/PTPRZ1/QKI/WASF3	17
Astrocytes	BP	GO:0060541	respiratory system development	22/853	188/18862	4.32876e-05	0.00167412	0.0013473	AP3B1/BMPR2/DAG1/DISP1/EGFR/FGF1/FGF2/FGFR2/GLI2/GLI3/LAMA1/LRP6/NFIB/NOTCH1/PDGFRB/PTN/SLC7A11/SPARC/SPRY2/VEGFA/YAP1/ZFPM2	22
Astrocytes	BP	GO:0043583	ear development	23/853	202/18862	4.51571e-05	0.00173329	0.00139492	COL11A1/CXCL14/DLL1/FAT4/FGFR2/FOXG1/FREM2/FRZB/GLI2/GLI3/IFT88/LIN7A/LRIG1/LRIG3/MYO6/NOTCH1/PDGFRB/PRRX1/RIPOR2/SDC4/SPARC/SPRY2/TGFB2	23
Astrocytes	BP	GO:0003158	endothelium development	18/853	137/18862	4.62848e-05	0.00175545	0.00141276	ARHGEF26/BMPR2/CLIC4/COL18A1/DLL1/FASN/FGF1/GJA1/NOTCH1/NRP1/PTN/RAPGEF3/S1PR1/SMAD4/TMEM100/VCL/VEGFA/ZEB1	18
Astrocytes	BP	GO:0007160	cell-matrix adhesion	25/853	230/18862	4.67661e-05	0.00175545	0.00141276	BCAM/BCL6/CD63/COL16A1/DAG1/DISC1/EPB41L5/FAM107A/FERMT2/FN1/FREM1/ITGAV/LRP1/MACF1/NID1/NRP1/PTPRA/SDC4/SGCE/SORBS1/TEK/TESK2/UTRN/VCL/VEGFA	25
Astrocytes	BP	GO:0098657	import into cell	25/853	230/18862	4.67661e-05	0.00175545	0.00141276	ACSL3/AKT2/ATP1B2/ATP2B4/EPS15/FYN/GLUL/KCNJ10/OPHN1/PRKN/SLC11A2/SLC12A8/SLC15A2/SLC1A2/SLC1A3/SLC1A4/SLC27A1/SLC2A1/SLC3A2/SLC6A1/SLC6A11/SLC7A11/SLC7A2/SLC9A9/USP46	25
Astrocytes	BP	GO:0110053	regulation of actin filament organization	28/853	273/18862	4.81229e-05	0.00179297	0.00144295	ADD3/ARAP1/ASAP3/C9orf72/CAPZA1/CARMIL1/CCDC88A/CDC42EP4/CTNNA2/EPS8/FERMT2/IQGAP2/KANK1/NCK1/NCKAP1/NRP1/PPP1R9A/PREX1/PRKN/RAPGEF3/RGCC/S1PR1/SDC4/SNX9/SPIRE1/SVIL/SWAP70/WASF3	28
Astrocytes	BP	GO:0030324	lung development	20/853	163/18862	4.85689e-05	0.00179297	0.00144295	AP3B1/BMPR2/DAG1/EGFR/FGF1/FGF2/FGFR2/GLI2/GLI3/LAMA1/NFIB/NOTCH1/PDGFRB/PTN/SLC7A11/SPARC/SPRY2/VEGFA/YAP1/ZFPM2	20
Astrocytes	BP	GO:0060038	cardiac muscle cell proliferation	11/853	58/18862	4.91706e-05	0.00179297	0.00144295	ARID2/FGF2/FGFR2/GJA1/JARID2/MEIS1/NOTCH1/TGFB2/TGFBR3/YAP1/ZFPM2	11
Astrocytes	BP	GO:0060675	ureteric bud morphogenesis	11/853	58/18862	4.91706e-05	0.00179297	0.00144295	AGT/FAT4/FGF1/FGF2/GLI3/LGR4/PBX1/PTCH1/SMAD4/SMO/VEGFA	11
Astrocytes	BP	GO:0050769	positive regulation of neurogenesis	24/853	217/18862	4.98709e-05	0.00180561	0.00145312	ASPA/BMPR2/CAPRIN2/CDH4/DAG1/DISC1/EEF2K/ETV5/FN1/FOXG1/GLI3/LRP1/MACF1/NOTCH1/NRP1/NTRK2/OPRM1/PLXNB1/PTN/PTPRZ1/SERPINE2/SMO/SPEN/VEGFA	24
Astrocytes	BP	GO:0045785	positive regulation of cell adhesion	38/853	425/18862	5.21248e-05	0.00184506	0.00148488	ADGRG1/AP3B1/BCL6/BMP7/CARMIL1/CD81/COL16A1/CSPG5/DAG1/DISC1/DOCK1/EPB41L5/FERMT2/FN1/FYN/GLI2/GLI3/GPAM/IFT74/ITGAV/ITPKB/NCK1/NEDD9/NID1/NRP1/PLPP3/PREX1/PTN/RREB1/RSU1/SDC4/TEK/TGFB2/UTRN/VAV3/VEGFA/VIT/YES1	38
Astrocytes	BP	GO:0050807	regulation of synapse organization	23/853	204/18862	5.27025e-05	0.00184506	0.00148488	ADGRB3/CAPRIN2/CTNNA2/DAG1/DGKB/DISC1/EEF2K/FYN/GPC4/GPM6A/GRID2/ITSN1/LRFN5/LRP4/NRP2/NTRK2/PDLIM5/PPP1R9A/PTN/SLC7A11/SLITRK2/SPARC/ZMYND8	23
Astrocytes	BP	GO:1902692	regulation of neuroblast proliferation	8/853	31/18862	5.27752e-05	0.00184506	0.00148488	CTNNA1/DISC1/FOXG1/GLI3/NOTCH1/PTN/SMO/VEGFA	8
Astrocytes	BP	GO:0046620	regulation of organ growth	15/853	102/18862	5.28828e-05	0.00184506	0.00148488	AKAP6/ARX/FGF2/FGFR2/GJA1/JARID2/MEIS1/NOTCH1/PPARA/SMO/STK3/TGFBR3/WWC1/YAP1/ZFPM2	15
Astrocytes	BP	GO:0007272	ensheathment of neurons	17/853	126/18862	5.31292e-05	0.00184506	0.00148488	ABCD2/ACSBG1/AKT2/ASPA/CLU/DAG1/JAM2/KCNJ10/LGI4/NTRK2/PARD3/PMP22/POU3F2/PTN/PTPRZ1/QKI/WASF3	17
Astrocytes	BP	GO:0008366	axon ensheathment	17/853	126/18862	5.31292e-05	0.00184506	0.00148488	ABCD2/ACSBG1/AKT2/ASPA/CLU/DAG1/JAM2/KCNJ10/LGI4/NTRK2/PARD3/PMP22/POU3F2/PTN/PTPRZ1/QKI/WASF3	17
Astrocytes	BP	GO:0031032	actomyosin structure organization	22/853	191/18862	5.51024e-05	0.00189693	0.00152662	AKAP13/ARAP1/ARRB1/ASAP3/CARMIL1/CCDC88A/CFLAR/CNN3/EPB41L2/EPB41L5/FERMT2/FHDC1/FRMD6/NRP1/PDGFRB/PPP1R9A/RAPGEF3/RGCC/S1PR1/SDC4/SMAD4/SORBS1	22
Astrocytes	BP	GO:0150116	regulation of cell-substrate junction organization	12/853	69/18862	5.53659e-05	0.00189693	0.00152662	COL16A1/EPB41L5/FAM107A/FERMT2/LRP1/MACF1/NRP1/PTPRA/SDC4/TEK/VCL/VEGFA	12
Astrocytes	BP	GO:0048813	dendrite morphogenesis	18/853	139/18862	5.61841e-05	0.00189953	0.00152871	ADGRB3/CAPRIN2/CTNNA2/EEF2K/FARP1/FYN/KLF7/LRP4/NR2E1/NRP1/PDLIM5/PPP1R9A/PREX2/PTN/RERE/SDC2/SLC11A2/TNIK	18
Astrocytes	BP	GO:0001823	mesonephros development	14/853	91/18862	5.61859e-05	0.00189953	0.00152871	AGT/BMP7/FAT4/FGF1/FGF2/FGFR2/GLI3/LGR4/PBX1/PTCH1/SDC4/SMAD4/SMO/VEGFA	14
Astrocytes	BP	GO:0048663	neuron fate commitment	11/853	59/18862	5.79985e-05	0.00193518	0.0015574	DLL1/FOXG1/GLI2/GLI3/ID2/NOTCH1/PAX6/POU3F2/PRRX1/SMAD4/ZNF521	11
Astrocytes	BP	GO:0072171	mesonephric tubule morphogenesis	11/853	59/18862	5.79985e-05	0.00193518	0.0015574	AGT/FAT4/FGF1/FGF2/GLI3/LGR4/PBX1/PTCH1/SMAD4/SMO/VEGFA	11
Astrocytes	BP	GO:0031532	actin cytoskeleton reorganization	15/853	103/18862	5.93533e-05	0.00196752	0.00158343	ANTXR1/ARAP1/ATP2C1/AUTS2/IQGAP2/MCU/NEDD9/NOTCH2/NRP1/NTRK3/RAPGEF3/S1PR1/TEK/THSD7A/TNIK	15
Astrocytes	BP	GO:0014706	striated muscle tissue development	33/853	351/18862	6.09873e-05	0.00200865	0.00161653	AKAP13/AKAP6/ARID2/BMP7/CFLAR/COL11A1/DDX17/DLL1/DNER/EYA2/FGF2/FGFR2/FRS2/GJA1/HDAC9/JARID2/MEIS1/NOTCH1/NR1D2/PDGFRB/PDLIM5/PPARA/RIPOR2/S1PR1/SMAD4/SMO/SOX6/SVIL/TGFB2/TGFBR3/VEGFA/YAP1/ZFPM2	33
Astrocytes	BP	GO:0051962	positive regulation of nervous system development	27/853	263/18862	6.41992e-05	0.00210088	0.00169075	ADGRB3/ASPA/BMPR2/CAPRIN2/CDH4/DAG1/DISC1/EEF2K/ETV5/FN1/FOXG1/GLI3/GRID2/LRP1/MACF1/NOTCH1/NRP1/NTRK2/OPRM1/PLXNB1/PTN/PTPRZ1/SERPINE2/SLITRK2/SMO/SPEN/VEGFA	27
Astrocytes	BP	GO:1902001	fatty acid transmembrane transport	10/853	50/18862	6.71685e-05	0.00218405	0.00175768	ABCD2/ABCD3/AKT2/CPT1A/KCNJ10/SLC1A2/SLC1A3/SLC27A1/SLC2A1/SLC7A11	10
Astrocytes	BP	GO:0030323	respiratory tube development	20/853	167/18862	6.86004e-05	0.00221649	0.00178379	AP3B1/BMPR2/DAG1/EGFR/FGF1/FGF2/FGFR2/GLI2/GLI3/LAMA1/NFIB/NOTCH1/PDGFRB/PTN/SLC7A11/SPARC/SPRY2/VEGFA/YAP1/ZFPM2	20
Astrocytes	BP	GO:1905475	regulation of protein localization to membrane	22/853	194/18862	6.97184e-05	0.00223844	0.00180146	ACSL3/AKT2/ATP2B4/CD81/DAG1/EGFR/FYN/GPC4/GPC5/LRP1/LRP4/LYPLA1/NMT1/PID1/PPP2R5A/PRKN/PTN/RHOQ/SLC7A11/SORBS1/TP53BP2/ZMYND8	22
Astrocytes	BP	GO:0071375	cellular response to peptide hormone stimulus	31/853	325/18862	7.72903e-05	0.00246604	0.00198463	AHCYL1/AKT2/APC/ATP6V0E1/ATP6V1H/CFLAR/EEF2K/ENHO/FOXO1/FYN/GHR/HDAC9/KANK1/KAT2B/LPIN1/NCK1/NFE2L2/OGT/PID1/PIK3C2A/PTPRA/RAB8B/RHOQ/RPE65/SESN3/SLC25A33/SLC27A1/SORBS1/STAT3/STXBP4/ZFP36L1	31
Astrocytes	BP	GO:0060537	muscle tissue development	34/853	371/18862	7.87888e-05	0.00249824	0.00201054	AKAP13/AKAP6/ARID2/BMP7/CFLAR/COL11A1/DDX17/DLL1/DNER/EYA2/FGF2/FGFR2/FRS2/GJA1/HDAC9/JARID2/MEIS1/NOTCH1/NR1D2/PDGFRB/PDLIM5/PPARA/PTCH1/RIPOR2/S1PR1/SMAD4/SMO/SOX6/SVIL/TGFB2/TGFBR3/VEGFA/YAP1/ZFPM2	34
Astrocytes	BP	GO:0009063	cellular amino acid catabolic process	15/853	106/18862	8.31096e-05	0.00260498	0.00209644	ABAT/ASPA/ASRGL1/ATP2B4/DDAH1/ENOSF1/FAH/GLDC/GLUD1/GLUL/GPT2/HIBCH/MCCC1/OGDH/SLC25A21	15
Astrocytes	BP	GO:0030900	forebrain development	33/853	357/18862	8.46722e-05	0.00260498	0.00209644	ADGRG1/ARX/ATP1B2/ATP2B4/BCAN/DISC1/DYNC2H1/FAT4/FGF13/FGFR2/FOXG1/FRS2/FYN/GLI2/GLI3/KCNC2/LRP1/LRP6/NCOA1/NFIB/NOTCH1/NR2E1/NRP2/NTRK2/OPHN1/POU3F2/PRKG1/PTN/RFX4/SLC2A1/SLC7A11/SMO/TOX	33
Astrocytes	BP	GO:0006695	cholesterol biosynthetic process	12/853	72/18862	8.52167e-05	0.00260498	0.00209644	FASN/FDFT1/FGF1/GPAM/HMGCS1/IDI1/LSS/MSMO1/NFYC/SC5D/SQLE/SREBF2	12
Astrocytes	BP	GO:0014855	striated muscle cell proliferation	12/853	72/18862	8.52167e-05	0.00260498	0.00209644	ARID2/CFLAR/FGF2/FGFR2/GJA1/JARID2/MEIS1/NOTCH1/TGFB2/TGFBR3/YAP1/ZFPM2	12
Astrocytes	BP	GO:0030032	lamellipodium assembly	12/853	72/18862	8.52167e-05	0.00260498	0.00209644	ABLIM1/ARHGEF4/ARHGEF6/AUTS2/CARMIL1/CCDC88A/NCK1/NCKAP1/S1PR1/VAV3/VCL/WASF3	12
Astrocytes	BP	GO:1902653	secondary alcohol biosynthetic process	12/853	72/18862	8.52167e-05	0.00260498	0.00209644	FASN/FDFT1/FGF1/GPAM/HMGCS1/IDI1/LSS/MSMO1/NFYC/SC5D/SQLE/SREBF2	12
Astrocytes	BP	GO:0003148	outflow tract septum morphogenesis	7/853	25/18862	8.86698e-05	0.00267846	0.00215558	BMPR2/FGFR2/NRP1/NRP2/SMAD4/TGFB2/ZFPM2	7
Astrocytes	BP	GO:0051894	positive regulation of focal adhesion assembly	7/853	25/18862	8.86698e-05	0.00267846	0.00215558	COL16A1/EPB41L5/FERMT2/NRP1/SDC4/TEK/VEGFA	7
Astrocytes	BP	GO:0045446	endothelial cell differentiation	16/853	119/18862	9.1134e-05	0.0027367	0.00220245	ARHGEF26/BMPR2/CLIC4/COL18A1/DLL1/FASN/NOTCH1/NRP1/PTN/RAPGEF3/S1PR1/SMAD4/TMEM100/VCL/VEGFA/ZEB1	16
Astrocytes	BP	GO:0006024	glycosaminoglycan biosynthetic process	15/853	107/18862	9.26913e-05	0.0027511	0.00221404	BCAN/CHST1/CHST11/CSGALNACT1/CSPG5/GPC4/GPC5/HS2ST1/HS3ST2/NCAN/NDST3/PDGFRB/SDC2/SDC4/SLC10A7	15
Astrocytes	BP	GO:0021987	cerebral cortex development	15/853	107/18862	9.26913e-05	0.0027511	0.00221404	ADGRG1/ARX/DISC1/FAT4/FGF13/FOXG1/GLI3/LRP1/LRP6/NCOA1/NR2E1/NTRK2/POU3F2/SLC2A1/SMO	15
Astrocytes	BP	GO:0061298	retina vasculature development in camera-type eye	6/853	18/18862	9.76875e-05	0.00286818	0.00230827	BMPR2/CLIC4/LAMA1/NDP/NRP1/PDGFRB	6
Astrocytes	BP	GO:0051494	negative regulation of cytoskeleton organization	19/853	158/18862	9.77598e-05	0.00286818	0.00230827	ADD3/APC/APC2/ARAP1/CAPZA1/CARMIL1/CDK5RAP2/CTNNA2/EPS8/FGF13/KANK1/KAT2B/PPP1R9A/PRKN/S1PR1/SMAD4/SVIL/SWAP70/TTBK2	19
Astrocytes	BP	GO:0034446	substrate adhesion-dependent cell spreading	15/853	108/18862	0.000103223	0.00301116	0.00242333	ANTXR1/CARMIL1/CSPG5/DOCK1/FERMT2/FN1/ITGAV/KANK1/MEGF9/MERTK/NEDD9/NRP1/PREX1/RREB1/TEK	15
Astrocytes	BP	GO:0036314	response to sterol	8/853	34/18862	0.000107683	0.00312342	0.00251368	DAG1/GRAMD1C/HMGCS1/LRP6/MLC1/PTCH1/RORA/SMO	8
Astrocytes	BP	GO:0050803	regulation of synapse structure or activity	23/853	214/18862	0.000110093	0.00317528	0.00255541	ADGRB3/CAPRIN2/CTNNA2/DAG1/DGKB/DISC1/EEF2K/FYN/GPC4/GPM6A/GRID2/ITSN1/LRFN5/LRP4/NRP2/NTRK2/PDLIM5/PPP1R9A/PTN/SLC7A11/SLITRK2/SPARC/ZMYND8	23
Astrocytes	BP	GO:0070986	left/right axis specification	5/853	12/18862	0.000113483	0.00325466	0.0026193	DLL1/EPB41L5/NOTCH1/NOTCH2/SMO	5
Astrocytes	BP	GO:0043062	extracellular structure organization	35/853	394/18862	0.000115677	0.00326736	0.00262952	ADAMTS17/ADAMTS20/ADAMTS6/AGT/ANTXR1/BCAN/CFLAR/COL11A1/COL16A1/COL18A1/COL5A2/COL7A1/CSGALNACT1/DAG1/FGF2/FN1/HTRA1/ITGAV/JAM2/KLKB1/LAMA1/LAMA2/LRP1/NCAN/NID1/NOTCH1/NR2E1/RGCC/SH3PXD2B/SPARC/TEX14/TGFB2/THSD4/TIMP2/VIT	35
Astrocytes	BP	GO:0035107	appendage morphogenesis	17/853	134/18862	0.000115846	0.00326736	0.00262952	BMP7/BMPR1B/CHST11/DYNC2H1/FGFR2/FREM2/GLI2/GLI3/LRP4/LRP6/NOTCH1/NOTCH2/PBX1/PRRX1/PTCH1/SMAD4/TGFB2	17
Astrocytes	BP	GO:0035108	limb morphogenesis	17/853	134/18862	0.000115846	0.00326736	0.00262952	BMP7/BMPR1B/CHST11/DYNC2H1/FGFR2/FREM2/GLI2/GLI3/LRP4/LRP6/NOTCH1/NOTCH2/PBX1/PRRX1/PTCH1/SMAD4/TGFB2	17
Astrocytes	BP	GO:0021695	cerebellar cortex development	9/853	44/18862	0.000129006	0.00359877	0.00289623	DLL1/GLI2/GRID2/OPHN1/RERE/RORA/SERPINE2/SMO/TTBK2	9
Astrocytes	BP	GO:0060976	coronary vasculature development	9/853	44/18862	0.000129006	0.00359877	0.00289623	ADAMTS6/ARID2/DYNC2H1/NOTCH1/NRP1/PDGFRB/SPRED1/TGFBR3/VEGFA	9
Astrocytes	BP	GO:0010634	positive regulation of epithelial cell migration	20/853	175/18862	0.00013176	0.00365562	0.00294198	AGT/BMPR2/DOCK1/EPB41L5/FGF1/FGF2/FGFR1/GPI/HDAC9/NFE2L2/NRP1/NRP2/PIK3C2A/PLPP3/PRKD1/RREB1/SPARC/TEK/TGFB2/VEGFA	20
Astrocytes	BP	GO:0001954	positive regulation of cell-matrix adhesion	10/853	54/18862	0.000132873	0.00366445	0.00294909	COL16A1/DAG1/DISC1/EPB41L5/FERMT2/NRP1/SDC4/TEK/UTRN/VEGFA	10
Astrocytes	BP	GO:0010594	regulation of endothelial cell migration	24/853	231/18862	0.000133629	0.00366445	0.00294909	AGT/ATP2B4/BMPR2/FGF1/FGF2/FGFR1/GLUL/GPI/HDAC9/NFE2L2/NOTCH1/NR2E1/NRP1/NRP2/PIK3C2A/PLPP3/PRKD1/PTN/PTPRM/RGCC/SPARC/SPRED1/TEK/VEGFA	24
Astrocytes	BP	GO:0090066	regulation of anatomical structure size	41/853	493/18862	0.000134231	0.00366445	0.00294909	ADD3/AGT/ANO6/AQP4/ARHGAP42/BMPR2/CAPZA1/CARMIL1/CDC42EP4/CDH4/CTNNA2/DISC1/EDNRB/EGFR/EPS8/FGF13/FN1/GJA1/IQGAP2/KANK1/LRP1/LRRC8A/MACF1/NCK1/NCKAP1/NRCAM/NRP1/PIK3C2A/PPP1R9A/PREX1/PRKG1/SEMA3D/SLC12A8/SNTA1/SNX9/SPIRE1/SVIL/SWAP70/VAV3/VEGFA/WASF3	41
Astrocytes	BP	GO:0048732	gland development	36/853	413/18862	0.000135658	0.00366593	0.00295028	AK4/AKT2/ARHGAP5/BMP7/BTBD7/CFLAR/CPT1A/DAG1/EGFR/FASN/FGF1/FGFR2/FRS2/FRZB/GLI2/GLI3/HMGCS1/ID2/JARID2/LAMA1/LRP6/NCOA1/NOTCH1/NOTCH2/PBX1/POU3F2/PSAP/PTCH1/PTN/RREB1/SERPINE2/SMAD4/SMO/TGFB2/TGFBR3/VEGFA	36
Astrocytes	BP	GO:0006869	lipid transport	39/853	461/18862	0.000136341	0.00366593	0.00295028	ABCA1/ABCD2/ABCD3/ACSL3/AGT/AKT2/ANO6/ATP10D/CLU/CPT1A/DBI/FABP5/GJA1/GRAMD1C/GULP1/ITGAV/KCNJ10/LRP1/LRP6/LRRC8A/NCOA1/NTRK2/PDZD8/PITPNC1/PLA2G4A/PPARA/PRKN/PSAP/PTCH1/SLC10A7/SLC1A2/SLC1A3/SLC1A4/SLC27A1/SLC2A1/SLC7A11/SLCO1C1/SOAT1/SREBF2	39
Astrocytes	BP	GO:0050679	positive regulation of epithelial cell proliferation	22/853	203/18862	0.00013644	0.00366593	0.00295028	BMPR2/CFLAR/EGFR/F3/FGF1/FGF2/FGFR1/FGFR2/HTRA1/NOTCH1/NOTCH2/NRP1/NRP2/PRKD1/PTN/RREB1/SMO/STXBP4/TCF7L2/TEK/VEGFA/YAP1	22
Astrocytes	BP	GO:0009880	embryonic pattern specification	11/853	65/18862	0.000144894	0.00387269	0.00311668	BMP7/DLL1/EPB41L5/FGFR2/FRS2/LRP6/MEIS1/MEIS2/NRP2/PTCH1/SMAD4	11
Astrocytes	BP	GO:0021782	glial cell development	15/853	112/18862	0.000156484	0.00411778	0.00331392	AKT2/ASPA/CLU/CSPG5/DAG1/DLL1/EGFR/KCNJ10/LGI4/LRP1/NTRK2/PARD3/POU3F2/SMO/WASF3	15
Astrocytes	BP	GO:0030326	embryonic limb morphogenesis	15/853	112/18862	0.000156484	0.00411778	0.00331392	BMP7/CHST11/DYNC2H1/FREM2/GLI2/GLI3/LRP4/LRP6/NOTCH1/NOTCH2/PBX1/PRRX1/PTCH1/SMAD4/TGFB2	15
Astrocytes	BP	GO:0035113	embryonic appendage morphogenesis	15/853	112/18862	0.000156484	0.00411778	0.00331392	BMP7/CHST11/DYNC2H1/FREM2/GLI2/GLI3/LRP4/LRP6/NOTCH1/NOTCH2/PBX1/PRRX1/PTCH1/SMAD4/TGFB2	15
Astrocytes	BP	GO:0010717	regulation of epithelial to mesenchymal transition	14/853	100/18862	0.000159593	0.00417805	0.00336243	BMP7/DAG1/FERMT2/IL17RD/NOTCH1/PBLD/RGCC/SMAD4/SPRED1/SPRY2/STRAP/TCF7L2/TGFB2/WWTR1	14
Astrocytes	BP	GO:0001952	regulation of cell-matrix adhesion	16/853	125/18862	0.000164048	0.00427278	0.00343866	BCL6/COL16A1/DAG1/DISC1/EPB41L5/FAM107A/FERMT2/LRP1/MACF1/NRP1/PTPRA/SDC4/TEK/UTRN/VCL/VEGFA	16
Astrocytes	BP	GO:0003205	cardiac chamber development	18/853	151/18862	0.00016521	0.0042812	0.00344544	ADAMTS6/ANK2/BMP7/BMPR2/COL11A1/CPE/FGFR2/FRS2/NOTCH1/NOTCH2/NRP1/NRP2/SMAD4/SMO/TEK/TGFB2/TGFBR3/ZFPM2	18
Astrocytes	BP	GO:0032535	regulation of cellular component size	33/853	370/18862	0.000166556	0.00429429	0.00345597	ADD3/ANO6/AQP4/BMPR2/CAPZA1/CARMIL1/CDC42EP4/CDH4/CTNNA2/DISC1/EPS8/FGF13/FN1/IQGAP2/KANK1/LRP1/LRRC8A/MACF1/NCK1/NCKAP1/NRCAM/NRP1/PPP1R9A/PREX1/SEMA3D/SLC12A8/SNX9/SPIRE1/SVIL/SWAP70/VAV3/VEGFA/WASF3	33
Astrocytes	BP	GO:0060562	epithelial tube morphogenesis	29/853	309/18862	0.000172092	0.00441472	0.0035529	AGT/BMP7/CLIC4/DAG1/DLL1/FAT4/FGF1/FGF2/FGFR2/GLI2/GLI3/LAMA1/LGR4/LRP6/MTHFD1/NOTCH1/NOTCH2/NRP1/PBX1/PHACTR4/PTCH1/SDC4/SMAD4/SMO/SPRY2/STK3/TGFB2/VEGFA/YAP1	29
Astrocytes	BP	GO:0030902	hindbrain development	17/853	139/18862	0.000182026	0.00464622	0.0037392	ATP1B2/BMP7/CKB/CTNNA2/DLL1/GLI2/GPR37L1/GRID2/LRP6/NCOA1/OPHN1/PTN/RERE/RORA/SERPINE2/SMO/TTBK2	17
Astrocytes	BP	GO:0051489	regulation of filopodium assembly	9/853	46/18862	0.000184888	0.00469578	0.00377908	ARAP1/FNBP1L/GPM6A/MYO10/NRP1/PPP1R9A/RHOQ/RIPOR2/ZMYND8	9
Astrocytes	BP	GO:0016126	sterol biosynthetic process	12/853	78/18862	0.000187951	0.00474838	0.00382142	FASN/FDFT1/FGF1/GPAM/HMGCS1/IDI1/LSS/MSMO1/NFYC/SC5D/SQLE/SREBF2	12
Astrocytes	BP	GO:0048588	developmental cell growth	23/853	222/18862	0.000190638	0.00474838	0.00382142	AKAP13/AKAP6/ALCAM/AUTS2/BMPR2/C9orf72/CDH4/DISC1/FGF13/FN1/LRP1/MACF1/NRCAM/NRP1/NRP2/PDLIM5/PLAA/PPARA/PRKN/SEMA3D/SPAG9/VCL/VEGFA	23
Astrocytes	BP	GO:0006023	aminoglycan biosynthetic process	15/853	114/18862	0.000191086	0.00474838	0.00382142	BCAN/CHST1/CHST11/CSGALNACT1/CSPG5/GPC4/GPC5/HS2ST1/HS3ST2/NCAN/NDST3/PDGFRB/SDC2/SDC4/SLC10A7	15
Astrocytes	BP	GO:0048675	axon extension	15/853	114/18862	0.000191086	0.00474838	0.00382142	ALCAM/AUTS2/BMPR2/C9orf72/CDH4/DISC1/FN1/LRP1/MACF1/NRCAM/NRP1/NRP2/SEMA3D/VCL/VEGFA	15
Astrocytes	BP	GO:0072078	nephron tubule morphogenesis	11/853	67/18862	0.000191609	0.00474838	0.00382142	AGT/FAT4/FGF1/FGF2/GLI3/LGR4/PBX1/PTCH1/SMAD4/SMO/VEGFA	11
Astrocytes	BP	GO:0048608	reproductive structure development	35/853	405/18862	0.000197289	0.00486551	0.00391568	ADGRG1/ARID4A/ARRB1/BMP7/BMPR1B/BMPR2/CTNNA1/FGFR2/FRS2/GJA1/GLI2/GLI3/HMGCS1/HTRA1/LGR4/LRP6/MERTK/NASP/NCOA1/NDP/NOTCH1/NOTCH2/PDGFRB/PSAP/PTCH1/PTN/RHOBTB3/SERPINE2/SMAD4/STK3/SYCP2/TGFB2/VEGFA/ZFP36L1/ZFPM2	35
Astrocytes	BP	GO:0003206	cardiac chamber morphogenesis	15/853	115/18862	0.000210743	0.00517232	0.0041626	BMP7/BMPR2/COL11A1/CPE/FGFR2/NOTCH1/NOTCH2/NRP1/NRP2/SMAD4/SMO/TEK/TGFB2/TGFBR3/ZFPM2	15
Astrocytes	BP	GO:1905039	carboxylic acid transmembrane transport	18/853	154/18862	0.000211896	0.00517573	0.00416535	ABCD2/ABCD3/AKT2/CPT1A/KCNJ10/LRRC8A/SFXN1/SLC13A5/SLC1A2/SLC1A3/SLC1A4/SLC25A21/SLC27A1/SLC2A1/SLC3A2/SLC7A10/SLC7A11/SLC7A2	18
Astrocytes	BP	GO:0030857	negative regulation of epithelial cell differentiation	9/853	47/18862	0.00021961	0.00533861	0.00429642	DLL1/FRZB/NOTCH1/SMO/SPRED1/SPRY2/VEGFA/YAP1/ZEB1	9
Astrocytes	BP	GO:0061458	reproductive system development	35/853	408/18862	0.000227092	0.00549433	0.00442175	ADGRG1/ARID4A/ARRB1/BMP7/BMPR1B/BMPR2/CTNNA1/FGFR2/FRS2/GJA1/GLI2/GLI3/HMGCS1/HTRA1/LGR4/LRP6/MERTK/NASP/NCOA1/NDP/NOTCH1/NOTCH2/PDGFRB/PSAP/PTCH1/PTN/RHOBTB3/SERPINE2/SMAD4/STK3/SYCP2/TGFB2/VEGFA/ZFP36L1/ZFPM2	35
Astrocytes	BP	GO:1903825	organic acid transmembrane transport	18/853	155/18862	0.000229831	0.00553439	0.00445398	ABCD2/ABCD3/AKT2/CPT1A/KCNJ10/LRRC8A/SFXN1/SLC13A5/SLC1A2/SLC1A3/SLC1A4/SLC25A21/SLC27A1/SLC2A1/SLC3A2/SLC7A10/SLC7A11/SLC7A2	18
Astrocytes	BP	GO:0030198	extracellular matrix organization	34/853	393/18862	0.000237201	0.00568503	0.00457522	ADAMTS17/ADAMTS20/ADAMTS6/AGT/ANTXR1/BCAN/CFLAR/COL11A1/COL16A1/COL18A1/COL5A2/COL7A1/CSGALNACT1/DAG1/FGF2/FN1/HTRA1/ITGAV/JAM2/KLKB1/LAMA1/LAMA2/LRP1/NCAN/NID1/NOTCH1/NR2E1/RGCC/SH3PXD2B/SPARC/TGFB2/THSD4/TIMP2/VIT	34
Astrocytes	BP	GO:0007599	hemostasis	31/853	346/18862	0.000239671	0.00571739	0.00460126	ANO6/AP3B1/ARRB1/CAPZA1/CARMIL1/DGKB/DGKH/DGKI/DOCK1/F3/F5/FN1/FYN/GNA12/GNA13/GPI/ITPR2/KLKB1/MERTK/NFE2L2/PHF21A/PLA2G4A/PRKG1/PROS1/RAD51B/SERPINE2/SLC7A11/STXBP3/VAV3/VCL/ZFPM2	31
Astrocytes	BP	GO:0030038	contractile actin filament bundle assembly	14/853	104/18862	0.000243072	0.00574482	0.00462334	ARAP1/ARRB1/ASAP3/CARMIL1/CCDC88A/FERMT2/FHDC1/NRP1/PPP1R9A/RAPGEF3/RGCC/S1PR1/SDC4/SORBS1	14
Astrocytes	BP	GO:0043149	stress fiber assembly	14/853	104/18862	0.000243072	0.00574482	0.00462334	ARAP1/ARRB1/ASAP3/CARMIL1/CCDC88A/FERMT2/FHDC1/NRP1/PPP1R9A/RAPGEF3/RGCC/S1PR1/SDC4/SORBS1	14
Astrocytes	BP	GO:0070723	response to cholesterol	7/853	29/18862	0.000245789	0.00578226	0.00465347	DAG1/GRAMD1C/HMGCS1/LRP6/MLC1/PTCH1/SMO	7
Astrocytes	BP	GO:0010463	mesenchymal cell proliferation	8/853	38/18862	0.0002471	0.00578645	0.00465684	BMP7/FAT4/FGFR2/NFIB/PRRX1/PTN/SMO/VEGFA	8
Astrocytes	BP	GO:0072088	nephron epithelium morphogenesis	11/853	69/18862	0.000250494	0.00583914	0.00469925	AGT/FAT4/FGF1/FGF2/GLI3/LGR4/PBX1/PTCH1/SMAD4/SMO/VEGFA	11
Astrocytes	BP	GO:0002052	positive regulation of neuroblast proliferation	6/853	21/18862	0.000254147	0.00589737	0.00474611	DISC1/FOXG1/GLI3/NOTCH1/SMO/VEGFA	6
Astrocytes	BP	GO:0008286	insulin receptor signaling pathway	17/853	143/18862	0.000256673	0.00592903	0.00477159	AKT2/APC/ATP6V0E1/ATP6V1H/ENHO/FOXO1/KANK1/NCK1/OGT/PID1/PIK3C2A/PTPRA/RHOQ/RPE65/SESN3/SORBS1/STXBP4	17
Astrocytes	BP	GO:0043090	amino acid import	9/853	48/18862	0.000259577	0.00596911	0.00480384	KCNJ10/SFXN1/SLC1A2/SLC1A3/SLC1A4/SLC3A2/SLC6A1/SLC7A11/SLC7A2	9
Astrocytes	BP	GO:1905208	negative regulation of cardiocyte differentiation	5/853	14/18862	0.000265932	0.00608782	0.00489938	DLL1/EGFR/FRS2/SMAD4/SOX6	5
Astrocytes	BP	GO:0045229	external encapsulating structure organization	34/853	396/18862	0.000273132	0.00622473	0.00500956	ADAMTS17/ADAMTS20/ADAMTS6/AGT/ANTXR1/BCAN/CFLAR/COL11A1/COL16A1/COL18A1/COL5A2/COL7A1/CSGALNACT1/DAG1/FGF2/FN1/HTRA1/ITGAV/JAM2/KLKB1/LAMA1/LAMA2/LRP1/NCAN/NID1/NOTCH1/NR2E1/RGCC/SH3PXD2B/SPARC/TGFB2/THSD4/TIMP2/VIT	34
Astrocytes	BP	GO:0010517	regulation of phospholipase activity	11/853	70/18862	0.000285244	0.00644323	0.00518541	BICD1/EGFR/FGF2/FGFR1/FGFR2/GNA13/LRP1/NTRK2/NTRK3/PDGFRB/PLAA	11
Astrocytes	BP	GO:0055021	regulation of cardiac muscle tissue growth	11/853	70/18862	0.000285244	0.00644323	0.00518541	AKAP6/FGF2/FGFR2/GJA1/JARID2/MEIS1/NOTCH1/PPARA/TGFBR3/YAP1/ZFPM2	11
Astrocytes	BP	GO:0021587	cerebellum morphogenesis	8/853	39/18862	0.000298679	0.00665538	0.00535615	DLL1/GLI2/GRID2/LRP6/OPHN1/RORA/SERPINE2/SMO	8
Astrocytes	BP	GO:0021795	cerebral cortex cell migration	8/853	39/18862	0.000298679	0.00665538	0.00535615	ADGRG1/ARX/DISC1/FGF13/FOXG1/GLI3/NR2E1/POU3F2	8
Astrocytes	BP	GO:0045773	positive regulation of axon extension	8/853	39/18862	0.000298679	0.00665538	0.00535615	BMPR2/CDH4/DISC1/FN1/LRP1/MACF1/NRP1/VEGFA	8
Astrocytes	BP	GO:0120032	regulation of plasma membrane bounded cell projection assembly	20/853	186/18862	0.000299851	0.00665538	0.00535615	APC/ARAP1/AUTS2/CCDC88A/CDC42EP4/EPS8/FNBP1L/GPM6A/IFT88/KANK1/MAP4/MYO10/NCKAP1/NRP1/PPP1R9A/RHOQ/RIPOR2/SDCCAG8/YAP1/ZMYND8	20
Astrocytes	BP	GO:0060043	regulation of cardiac muscle cell proliferation	9/853	49/18862	0.000305387	0.00671434	0.00540359	FGF2/FGFR2/GJA1/JARID2/MEIS1/NOTCH1/TGFBR3/YAP1/ZFPM2	9
Astrocytes	BP	GO:0021549	cerebellum development	13/853	94/18862	0.000306433	0.00671434	0.00540359	CKB/DLL1/GLI2/GRID2/LRP6/NCOA1/OPHN1/PTN/RERE/RORA/SERPINE2/SMO/TTBK2	13
Astrocytes	BP	GO:0051491	positive regulation of filopodium assembly	7/853	30/18862	0.000308188	0.00671434	0.00540359	ARAP1/FNBP1L/GPM6A/NRP1/RHOQ/RIPOR2/ZMYND8	7
Astrocytes	BP	GO:0150117	positive regulation of cell-substrate junction organization	7/853	30/18862	0.000308188	0.00671434	0.00540359	COL16A1/EPB41L5/FERMT2/NRP1/SDC4/TEK/VEGFA	7
Astrocytes	BP	GO:0010595	positive regulation of endothelial cell migration	16/853	132/18862	0.000309083	0.00671434	0.00540359	AGT/BMPR2/FGF1/FGF2/FGFR1/GPI/HDAC9/NFE2L2/NRP1/NRP2/PIK3C2A/PLPP3/PRKD1/SPARC/TEK/VEGFA	16
Astrocytes	BP	GO:0007416	synapse assembly	19/853	173/18862	0.000321402	0.006949	0.00559244	ADGRB3/CNTN5/DNER/EEF2K/FARP1/FGF13/GABRA2/GPC4/GPM6A/GRID2/LRFN5/LRP4/NRCAM/NTRK2/PCDH17/PDLIM5/PLXNB1/PPP1R9A/SLITRK2	19
Astrocytes	BP	GO:0051271	negative regulation of cellular component movement	31/853	352/18862	0.000323481	0.006949	0.00559244	ACVR1C/ADGRG1/ARID2/ATP1B2/ATP2B4/CLIC4/CTNNA1/DACH1/DAG1/FGF2/GJA1/KANK1/LRP1/MCC/MITF/NBL1/NFE2L2/NOTCH1/PBLD/PRKG1/PTN/PTPRM/PTPRR/RGCC/RIPOR2/SPRED1/SRGAP1/STRAP/TGFBR3/VCL/ZMYND8	31
Astrocytes	BP	GO:0061333	renal tubule morphogenesis	11/853	71/18862	0.000323969	0.006949	0.00559244	AGT/FAT4/FGF1/FGF2/GLI3/LGR4/PBX1/PTCH1/SMAD4/SMO/VEGFA	11
Astrocytes	BP	GO:0072659	protein localization to plasma membrane	26/853	275/18862	0.000326266	0.00696899	0.00560853	ACSL3/AKT2/ANK2/ATP2B4/CCDC88A/CD81/DPP6/EFR3A/EGFR/FGF13/KIF13A/LRP1/LRP6/LYPLA1/MACF1/PID1/PPP2R5A/PTCH1/RAB34/RAB8B/RHOQ/SORBS1/TNIK/TSPAN33/TSPAN5/TTC7A	26
Astrocytes	BP	GO:0019827	stem cell population maintenance	17/853	146/18862	0.000328897	0.00699592	0.0056302	BMP7/DLL1/FGF2/KDM3A/NOTCH1/NOTCH2/NR2E1/PBX1/PRRX1/PTN/SMAD4/SMO/STAT3/TET1/TUT4/YAP1/ZHX2	17
Astrocytes	BP	GO:0060491	regulation of cell projection assembly	20/853	188/18862	0.000345229	0.00731283	0.00588525	APC/ARAP1/AUTS2/CCDC88A/CDC42EP4/EPS8/FNBP1L/GPM6A/IFT88/KANK1/MAP4/MYO10/NCKAP1/NRP1/PPP1R9A/RHOQ/RIPOR2/SDCCAG8/YAP1/ZMYND8	20
Astrocytes	BP	GO:0008593	regulation of Notch signaling pathway	14/853	108/18862	0.000361609	0.00762815	0.00613901	ARRB1/BCL6/BMP7/DLL1/EGFR/ENHO/KAT2B/MAML2/NOTCH1/SREBF2/STAT3/TGFB2/TSPAN5/YAP1	14
Astrocytes	BP	GO:0046890	regulation of lipid biosynthetic process	21/853	203/18862	0.000363446	0.00763535	0.00614481	ABCD2/ACADVL/ACSL3/ENHO/FABP5/FASN/FDFT1/FGF1/GPAM/HMGCS1/IDI1/IGFBP7/LSS/NFYC/PPARA/SC5D/SLC27A1/SORBS1/SQLE/SREBF2/ZBTB20	21
Astrocytes	BP	GO:0048708	astrocyte differentiation	11/853	72/18862	0.000367023	0.00766522	0.00616884	DLL1/EGFR/GPR37L1/LRP1/NOTCH1/NR2E1/POU3F2/SERPINE2/SMO/SOX6/STAT3	11
Astrocytes	BP	GO:1902904	negative regulation of supramolecular fiber organization	18/853	161/18862	0.00036787	0.00766522	0.00616884	ADD3/APC/APC2/ARAP1/CAPZA1/CARMIL1/CLU/CTNNA2/EPS8/FGF13/KANK1/PPP1R9A/PRKN/S1PR1/SMAD4/SVIL/SWAP70/TTBK2	18
Astrocytes	BP	GO:1901890	positive regulation of cell junction assembly	13/853	96/18862	0.000377942	0.00784307	0.00631198	ADGRB3/AGT/COL16A1/EEF2K/EPB41L5/FERMT2/GRID2/NRP1/NTRK2/SDC4/SLITRK2/TEK/VEGFA	13
Astrocytes	BP	GO:0035023	regulation of Rho protein signal transduction	12/853	84/18862	0.000381696	0.00787742	0.00633962	ABCA1/ADGRG1/AKAP13/ARHGAP42/ARRB1/BCL6/EPS8/KANK1/NRP1/OPHN1/PDGFRB/RIPOR2	12
Astrocytes	BP	GO:0045879	negative regulation of smoothened signaling pathway	7/853	31/18862	0.000382684	0.00787742	0.00633962	GLI2/GLI3/GPR37L1/HERC4/PTCH1/RFX4/SERPINE2	7
Astrocytes	BP	GO:0098727	maintenance of cell number	17/853	148/18862	0.000386287	0.00791965	0.00637361	BMP7/DLL1/FGF2/KDM3A/NOTCH1/NOTCH2/NR2E1/PBX1/PRRX1/PTN/SMAD4/SMO/STAT3/TET1/TUT4/YAP1/ZHX2	17
Astrocytes	BP	GO:0001501	skeletal system development	39/853	486/18862	0.000397344	0.00811376	0.00652982	AKAP13/BBX/BCAN/BMP7/BMPR1B/BMPR2/CHST11/COL11A1/COL5A2/CREB3L2/CSGALNACT1/FAT4/FGF2/FGFR1/FGFR2/FOXN3/FREM1/FRZB/GJA1/GLI2/GLI3/INPPL1/LRP6/MEIS1/MTHFD1/NCAN/NFIB/NOTCH2/PBX1/PLXNB1/PRRX1/RANBP3L/SH3PXD2B/SLC10A7/SOX5/SOX6/TEK/TGFB2/TRPS1	39
Astrocytes	BP	GO:0019218	regulation of steroid metabolic process	15/853	122/18862	0.000404005	0.00821692	0.00661284	ACADVL/AGT/FASN/FDFT1/FGF1/GPAM/HMGCS1/IDI1/IGFBP7/LSS/NFYC/RORA/SC5D/SQLE/SREBF2	15
Astrocytes	BP	GO:0003151	outflow tract morphogenesis	11/853	73/18862	0.00041478	0.00840259	0.00676226	BMP7/BMPR2/FGFR2/NOTCH1/NRP1/NRP2/SMAD4/TGFB2/TGFBR3/VEGFA/ZFPM2	11
Astrocytes	BP	GO:1903829	positive regulation of cellular protein localization	27/853	295/18862	0.000423068	0.00852463	0.00686049	ACSL3/AKT2/APC/ATP2B4/BICD1/CCDC88A/CD81/EGFR/EPB41L2/FERMT2/FYN/GLI3/GPR137B/GPSM2/LARP7/LRP1/LRP4/NMT1/PRKN/PTN/SMO/SORBS1/SREBF2/TP53BP2/UBR5/WWTR1/YAP1	27
Astrocytes	BP	GO:0030850	prostate gland development	8/853	41/18862	0.000428227	0.00852463	0.00686049	BMP7/FGFR2/FRS2/GLI2/GLI3/NOTCH1/PSAP/PTCH1	8
Astrocytes	BP	GO:1900026	positive regulation of substrate adhesion-dependent cell spreading	8/853	41/18862	0.000428227	0.00852463	0.00686049	CARMIL1/CSPG5/DOCK1/FERMT2/NEDD9/NRP1/PREX1/RREB1	8
Astrocytes	BP	GO:0007596	blood coagulation	30/853	342/18862	0.000428635	0.00852463	0.00686049	ANO6/AP3B1/ARRB1/CAPZA1/CARMIL1/DGKB/DGKH/DGKI/DOCK1/F3/F5/FN1/FYN/GNA12/GNA13/ITPR2/KLKB1/MERTK/NFE2L2/PHF21A/PLA2G4A/PRKG1/PROS1/RAD51B/SERPINE2/SLC7A11/STXBP3/VAV3/VCL/ZFPM2	30
Astrocytes	BP	GO:0001558	regulation of cell growth	34/853	406/18862	0.00043056	0.00852463	0.00686049	AGT/AKAP6/BCL6/BMPR2/CAMK2D/CAPRIN2/CDH4/CHPT1/DISC1/EGFR/ENO1/FAM107A/FGF13/FN1/FRZB/GJA1/IGFBP7/LGI1/LRP1/MACF1/NRCAM/NRP1/PLAA/PPARA/PRKN/RERG/SEMA3D/SERPINE2/SERTAD2/SLC25A33/SMAD4/SPAG9/TGFB2/VEGFA	34
Astrocytes	BP	GO:0030166	proteoglycan biosynthetic process	10/853	62/18862	0.000430824	0.00852463	0.00686049	BCAN/BMPR1B/BMPR2/CHST11/CSGALNACT1/CSPG5/HS2ST1/NCAN/NDST3/TCF7L2	10
Astrocytes	BP	GO:0090287	regulation of cellular response to growth factor stimulus	27/853	296/18862	0.000446061	0.00879205	0.0070757	AGT/ATP2B4/BMPR2/CD63/CFLAR/CHRDL1/CHST11/DLL1/DOK5/FGF1/FGF2/FGFR1/HTRA1/IL17RD/LTBP1/NBL1/NOTCH1/NOTCH2/NTRK3/PBLD/PPARA/SMAD4/SPRED1/SPRY2/STRAP/TGFBR3/VEPH1	27
Astrocytes	BP	GO:1901653	cellular response to peptide	33/853	391/18862	0.000453138	0.00889719	0.00716032	AHCYL1/AKT2/APC/ATP6V0E1/ATP6V1H/CFLAR/EEF2K/ENHO/FOXO1/FYN/GHR/GJA1/HDAC9/KANK1/KAT2B/LPIN1/LRP1/NCK1/NFE2L2/OGT/PID1/PIK3C2A/PTPRA/RAB8B/RHOQ/RPE65/SESN3/SLC25A33/SLC27A1/SORBS1/STAT3/STXBP4/ZFP36L1	33
Astrocytes	BP	GO:1990138	neuron projection extension	18/853	164/18862	0.00046054	0.00895626	0.00720785	ALCAM/AUTS2/BMPR2/C9orf72/CDH4/DISC1/FN1/LRP1/MACF1/NRCAM/NRP1/NRP2/PLAA/PRKN/SEMA3D/SPAG9/VCL/VEGFA	18
Astrocytes	BP	GO:0021953	central nervous system neuron differentiation	19/853	178/18862	0.000460707	0.00895626	0.00720785	ARX/DISC1/DYNC2H1/FGFR2/FOXG1/GABRB1/GLI2/GLI3/GRID2/LRP6/NFIB/NR2E1/NRP2/NTRK2/OPHN1/PTCH1/RORA/SMO/TOX	19
Astrocytes	BP	GO:0071560	cellular response to transforming growth factor beta stimulus	24/853	251/18862	0.000462837	0.00895626	0.00720785	CFLAR/CHST11/EPB41L5/FERMT2/FGFR2/FUT8/FYN/HTRA1/IL17RD/LTBP1/PARD3/PBLD/PDE3A/PPARA/SMAD4/SOX5/SOX6/SPRED1/SPRY2/STRAP/TGFB2/TGFBR3/VEPH1/ZFP36L1	24
Astrocytes	BP	GO:0110020	regulation of actomyosin structure organization	13/853	98/18862	0.000463164	0.00895626	0.00720785	AKAP13/ARAP1/ASAP3/CARMIL1/CCDC88A/FERMT2/NRP1/PPP1R9A/RAPGEF3/RGCC/S1PR1/SDC4/SMAD4	13
Astrocytes	BP	GO:0021696	cerebellar cortex morphogenesis	7/853	32/18862	0.000470908	0.00903754	0.00727327	DLL1/GLI2/GRID2/OPHN1/RORA/SERPINE2/SMO	7
Astrocytes	BP	GO:0035767	endothelial cell chemotaxis	7/853	32/18862	0.000470908	0.00903754	0.00727327	FGF1/FGF2/FGFR1/NOTCH1/NRP1/PRKD1/VEGFA	7
Astrocytes	BP	GO:0060348	bone development	20/853	193/18862	0.000485768	0.00928781	0.00747468	AKAP13/BBX/BMPR1B/BMPR2/CSGALNACT1/FAT4/FGFR2/FOXN3/FREM1/GJA1/GLI3/INPPL1/LRP6/MEIS1/NOTCH2/PLXNB1/RANBP3L/SH3PXD2B/SLC10A7/TEK	20
Astrocytes	BP	GO:0090090	negative regulation of canonical Wnt signaling pathway	19/853	179/18862	0.000494113	0.00940599	0.00756979	ANKRD6/APC/APC2/CTNND1/FRZB/GLI3/LRP4/LRP6/MCC/MLLT3/NOTCH1/PRKN/PSMD1/PSME4/RBMS3/STK3/TCF7L2/WWTR1/ZNRF3	19
Astrocytes	BP	GO:2000146	negative regulation of cell motility	30/853	345/18862	0.000495634	0.00940599	0.00756979	ACVR1C/ADGRG1/ARID2/ATP1B2/ATP2B4/CLIC4/CTNNA1/DACH1/DAG1/FGF2/GJA1/KANK1/LRP1/MCC/MITF/NBL1/NFE2L2/NOTCH1/PBLD/PRKG1/PTN/PTPRM/PTPRR/RGCC/RIPOR2/SPRED1/SRGAP1/STRAP/VCL/ZMYND8	30
Astrocytes	BP	GO:0040013	negative regulation of locomotion	32/853	377/18862	0.00049803	0.00941646	0.00757821	ACVR1C/ADGRG1/ARID2/ATP1B2/ATP2B4/CLIC4/CTNNA1/DACH1/DAG1/FGF2/GJA1/KANK1/LRP1/MCC/MITF/NBL1/NFE2L2/NOTCH1/NRP1/PBLD/PRKG1/PTN/PTPRM/PTPRR/RGCC/RIPOR2/SEMA3D/SPRED1/SRGAP1/STRAP/VCL/ZMYND8	32
Astrocytes	BP	GO:0021575	hindbrain morphogenesis	8/853	42/18862	0.000508282	0.00957484	0.00770567	DLL1/GLI2/GRID2/LRP6/OPHN1/RORA/SERPINE2/SMO	8
Astrocytes	BP	GO:0030336	negative regulation of cell migration	29/853	330/18862	0.000515065	0.00966694	0.00777979	ACVR1C/ADGRG1/ARID2/ATP1B2/ATP2B4/CLIC4/DACH1/DAG1/FGF2/GJA1/KANK1/LRP1/MCC/MITF/NBL1/NFE2L2/NOTCH1/PBLD/PRKG1/PTN/PTPRM/PTPRR/RGCC/RIPOR2/SPRED1/SRGAP1/STRAP/VCL/ZMYND8	29
Astrocytes	BP	GO:0010639	negative regulation of organelle organization	30/853	346/18862	0.000519934	0.00972258	0.00782457	ADD3/ANAPC15/APC/APC2/ARAP1/BMP7/CAPZA1/CARMIL1/CDK5RAP2/CLU/CTNNA2/EPS8/FGF13/KANK1/KAT2B/MAP4/OMA1/PPP1R9A/PRKN/RAD21/RAD50/S1PR1/SMAD4/SVIL/SWAP70/TET1/TEX14/TOM1L2/TTBK2/YAP1	30
Astrocytes	BP	GO:0042692	muscle cell differentiation	31/853	362/18862	0.000521892	0.00972357	0.00782538	ADGRB3/AKAP13/AKAP6/ANK2/CD81/CFLAR/CTH/CTNNA1/CTNNA2/DLL1/DNER/EDNRB/FGFR2/FRS2/HDAC9/ID2/JAM2/NOTCH1/PDGFRB/PDLIM5/PPARA/QKI/RIPOR2/RORA/SETD3/SMAD4/SMO/SOX6/SPAG9/SYNE1/VEGFA	31
Astrocytes	BP	GO:1902930	regulation of alcohol biosynthetic process	11/853	75/18862	0.000526016	0.00976477	0.00785853	FASN/FDFT1/FGF1/GPAM/HMGCS1/IDI1/LSS/NFYC/SC5D/SQLE/SREBF2	11
Astrocytes	BP	GO:0006029	proteoglycan metabolic process	12/853	87/18862	0.000529459	0.00979308	0.00788131	ARSB/BCAN/BMPR1B/BMPR2/CHST11/COL11A1/CSGALNACT1/CSPG5/HS2ST1/NCAN/NDST3/TCF7L2	12
Astrocytes	BP	GO:0021924	cell proliferation in external granule layer	5/853	16/18862	0.000537983	0.00984374	0.00792208	GLI2/GPR37L1/RERE/RORA/SMO	5
Astrocytes	BP	GO:0021930	cerebellar granule cell precursor proliferation	5/853	16/18862	0.000537983	0.00984374	0.00792208	GLI2/GPR37L1/RERE/RORA/SMO	5
Astrocytes	BP	GO:1901201	regulation of extracellular matrix assembly	5/853	16/18862	0.000537983	0.00984374	0.00792208	AGT/ANTXR1/DAG1/NOTCH1/RGCC	5
Astrocytes	BP	GO:0050817	coagulation	30/853	347/18862	0.000545278	0.00994159	0.00800083	ANO6/AP3B1/ARRB1/CAPZA1/CARMIL1/DGKB/DGKH/DGKI/DOCK1/F3/F5/FN1/FYN/GNA12/GNA13/ITPR2/KLKB1/MERTK/NFE2L2/PHF21A/PLA2G4A/PRKG1/PROS1/RAD51B/SERPINE2/SLC7A11/STXBP3/VAV3/VCL/ZFPM2	30
Astrocytes	BP	GO:0003007	heart morphogenesis	23/853	239/18862	0.00055059	0.0100027	0.00805002	ARID2/BMP7/BMPR2/COL11A1/CPE/DLL1/FAT4/FGFR2/NOTCH1/NOTCH2/NRP1/NRP2/PTCH1/S1PR1/SMAD4/SMO/TEK/TGFB2/TGFBR3/TMEM100/VEGFA/YAP1/ZFPM2	23
Astrocytes	BP	GO:0050921	positive regulation of chemotaxis	16/853	139/18862	0.000553717	0.0100238	0.00806702	ANO6/BMPR2/CXCL14/F3/FGF2/FGFR1/MCU/NRP1/NTRK3/PDGFRB/PRKD1/PTN/RIPOR2/S1PR1/SWAP70/VEGFA	16
Astrocytes	BP	GO:0072089	stem cell proliferation	10/853	64/18862	0.000559517	0.0100531	0.00809057	EPCAM/ETV6/FERMT2/FGF2/GJA1/NR2E1/RNF43/YAP1/ZFP36L1/ZNRF3	10
Astrocytes	BP	GO:0048568	embryonic organ development	34/853	412/18862	0.000559721	0.0100531	0.00809057	ARID2/BMP7/CHST11/COL11A1/DLL1/FGFR2/FOXG1/FRS2/FRZB/GLI2/GLI3/ID2/LRIG1/LRIG3/LRP6/MTHFD1/MYO6/NCOA1/NOTCH1/NOTCH2/PBX1/PHACTR4/PRRX1/PTCH1/RIPOR2/SMO/SPRY2/STK3/TEAD1/TGFB2/VEGFA/YAP1/ZFP36L1/ZFPM2	34
Astrocytes	BP	GO:2001026	regulation of endothelial cell chemotaxis	6/853	24/18862	0.000561241	0.0100531	0.00809057	FGF1/FGF2/FGFR1/NOTCH1/PRKD1/VEGFA	6
Astrocytes	BP	GO:0001708	cell fate specification	12/853	88/18862	0.000588318	0.0104647	0.00842181	APC/APC2/DLL1/EYA2/FGF2/GLI2/GLI3/NOTCH1/NRP1/POU3F2/PTCH1/SMO	12
Astrocytes	BP	GO:1901606	alpha-amino acid catabolic process	12/853	88/18862	0.000588318	0.0104647	0.00842181	ACAT1/ASPA/ASRGL1/ATP2B4/DDAH1/FAH/GLDC/GLUD1/GLUL/GPT2/OGDH/SLC25A21	12
Astrocytes	BP	GO:0014065	phosphatidylinositol 3-kinase signaling	17/853	154/18862	0.000613259	0.0108704	0.00874836	AGT/EGFR/FGF2/FGFR1/FN1/FYN/NTRK2/NTRK3/PDGFRB/PIK3C2A/PLXNB1/PREX2/PTPN13/SERPINE2/TEK/TGFB2/ZFP36L1	17
Astrocytes	BP	GO:0022037	metencephalon development	13/853	101/18862	0.000621224	0.0109735	0.00883131	CKB/DLL1/GLI2/GRID2/LRP6/NCOA1/OPHN1/PTN/RERE/RORA/SERPINE2/SMO/TTBK2	13
Astrocytes	BP	GO:0046622	positive regulation of organ growth	9/853	54/18862	0.000646058	0.0113499	0.00913418	AKAP6/ARX/FGF2/FGFR2/NOTCH1/SMO/TGFBR3/YAP1/ZFPM2	9
Astrocytes	BP	GO:0030178	negative regulation of Wnt signaling pathway	21/853	212/18862	0.000646975	0.0113499	0.00913418	ANKRD6/APC/APC2/CTNND1/FRZB/GLI3/LRP1/LRP4/LRP6/MCC/MLLT3/NOTCH1/PRKN/PSMD1/PSME4/RBMS3/RNF43/STK3/TCF7L2/WWTR1/ZNRF3	21
Astrocytes	BP	GO:0071559	response to transforming growth factor beta	24/853	257/18862	0.000649605	0.011357	0.0091399	CFLAR/CHST11/EPB41L5/FERMT2/FGFR2/FUT8/FYN/HTRA1/IL17RD/LTBP1/PARD3/PBLD/PDE3A/PPARA/SMAD4/SOX5/SOX6/SPRED1/SPRY2/STRAP/TGFB2/TGFBR3/VEPH1/ZFP36L1	24
Astrocytes	BP	GO:0060420	regulation of heart growth	11/853	77/18862	0.000661125	0.0115189	0.00927023	AKAP6/FGF2/FGFR2/GJA1/JARID2/MEIS1/NOTCH1/PPARA/TGFBR3/YAP1/ZFPM2	11
Astrocytes	BP	GO:0045667	regulation of osteoblast differentiation	15/853	128/18862	0.000675126	0.0117228	0.00943436	BMP7/BMPR1B/BMPR2/FERMT2/FGFR2/GLI3/NOTCH1/PRKD1/PTCH1/RANBP3L/RORB/SUCO/WWTR1/YAP1/ZHX3	15
Astrocytes	BP	GO:0032231	regulation of actin filament bundle assembly	13/853	102/18862	0.000683107	0.0118212	0.00951353	ARAP1/ASAP3/CARMIL1/CCDC88A/FERMT2/NRP1/PPP1R9A/PRKN/RAPGEF3/RGCC/S1PR1/SDC4/SWAP70	13
Astrocytes	BP	GO:0061448	connective tissue development	23/853	243/18862	0.000693251	0.0118973	0.00957478	BMP7/BMPR1B/BMPR2/CFLAR/CHST11/COL11A1/CREB3L2/CSGALNACT1/FGF2/FRZB/GLI2/GLI3/KLF7/LRP6/NFIB/NOTCH1/OXCT1/PDGFRB/PRRX1/SH3PXD2B/SOX5/SOX6/TRPS1	23
Astrocytes	BP	GO:0050931	pigment cell differentiation	7/853	34/18862	0.00069567	0.0118973	0.00957478	ADAMTS20/BLOC1S5/CD63/EDNRB/GLI3/LRMDA/MITF	7
Astrocytes	BP	GO:0032000	positive regulation of fatty acid beta-oxidation	4/853	10/18862	0.000700702	0.0118973	0.00957478	ABCD2/AKT2/CPT1A/PPARA	4
Astrocytes	BP	GO:2000048	negative regulation of cell-cell adhesion mediated by cadherin	4/853	10/18862	0.000700702	0.0118973	0.00957478	EPCAM/NOTCH1/RGCC/VEGFA	4
Astrocytes	BP	GO:2000726	negative regulation of cardiac muscle cell differentiation	4/853	10/18862	0.000700702	0.0118973	0.00957478	DLL1/FRS2/SMAD4/SOX6	4
Astrocytes	BP	GO:0022011	myelination in peripheral nervous system	6/853	25/18862	0.000710474	0.0118973	0.00957478	AKT2/DAG1/LGI4/NTRK2/PARD3/POU3F2	6
Astrocytes	BP	GO:0032292	peripheral nervous system axon ensheathment	6/853	25/18862	0.000710474	0.0118973	0.00957478	AKT2/DAG1/LGI4/NTRK2/PARD3/POU3F2	6
Astrocytes	BP	GO:0072012	glomerulus vasculature development	6/853	25/18862	0.000710474	0.0118973	0.00957478	BMP7/CFLAR/NOTCH1/NOTCH2/PDGFRB/TEK	6
Astrocytes	BP	GO:0021543	pallium development	17/853	156/18862	0.00071081	0.0118973	0.00957478	ADGRG1/ARX/ATP2B4/BCAN/DISC1/FAT4/FGF13/FOXG1/GLI3/LRP1/LRP6/NCOA1/NR2E1/NTRK2/POU3F2/SLC2A1/SMO	17
Astrocytes	BP	GO:0030856	regulation of epithelial cell differentiation	17/853	156/18862	0.00071081	0.0118973	0.00957478	DLL1/FAT4/FGF2/FRZB/KLF7/NOTCH1/PTCH1/SMO/SPRED1/SPRY2/TMEM100/VCL/VEGFA/WWTR1/YAP1/ZEB1/ZFP36L1	17
Astrocytes	BP	GO:0034332	adherens junction organization	10/853	66/18862	0.00071848	0.0119864	0.00964646	CADM1/CADM2/CDH20/CDH4/CTNNA1/CTNND1/FERMT2/PLEKHA7/VCL/VEGFA	10
Astrocytes	BP	GO:0021534	cell proliferation in hindbrain	5/853	17/18862	0.000733931	0.0122043	0.00982181	GLI2/GPR37L1/RERE/RORA/SMO	5
Astrocytes	BP	GO:0001659	temperature homeostasis	18/853	171/18862	0.000758395	0.0125702	0.0101163	ACADVL/APC/DIO2/EDNRB/ESRRG/FABP5/FOXO1/GJA1/KDM3A/LGR4/LNPEP/LPIN1/NOTCH1/OGT/OMA1/SLC27A1/STAT3/VEGFA	18
Astrocytes	BP	GO:0030168	platelet activation	17/853	157/18862	0.000764372	0.0126282	0.010163	ARRB1/DGKB/DGKH/DGKI/FN1/FYN/GNA12/GNA13/ITPR2/MERTK/PLA2G4A/PRKG1/SERPINE2/SLC7A11/STXBP3/VAV3/VCL	17
Astrocytes	BP	GO:0045926	negative regulation of growth	23/853	245/18862	0.000775914	0.0127776	0.0102832	BCL6/BMPR2/CAPRIN2/ENO1/FGF13/FRZB/GJA1/JARID2/MEIS1/NOTCH1/NOTCH2/NRP1/PPARA/PTCH1/RERG/SEMA3D/SERPINE2/SERTAD2/SMAD4/SPAG9/STK3/TGFB2/WWC1	23
Astrocytes	BP	GO:0050810	regulation of steroid biosynthetic process	12/853	91/18862	0.000798811	0.0131123	0.0105526	FASN/FDFT1/FGF1/GPAM/HMGCS1/IDI1/IGFBP7/LSS/NFYC/SC5D/SQLE/SREBF2	12
Astrocytes	BP	GO:0045669	positive regulation of osteoblast differentiation	10/853	67/18862	0.000810913	0.0132683	0.0106781	BMP7/BMPR1B/BMPR2/FERMT2/GLI3/PRKD1/SUCO/WWTR1/YAP1/ZHX3	10
Astrocytes	BP	GO:0030203	glycosaminoglycan metabolic process	17/853	158/18862	0.000821346	0.0133052	0.0107078	ARSB/BCAN/CHST1/CHST11/CSGALNACT1/CSPG5/FGF2/GPC4/GPC5/HS2ST1/HS3ST2/NCAN/NDST3/PDGFRB/SDC2/SDC4/SLC10A7	17
Astrocytes	BP	GO:0035335	peptidyl-tyrosine dephosphorylation	13/853	104/18862	0.000822533	0.0133052	0.0107078	CDC14A/CDC14B/EYA2/EYA4/MTMR3/PALD1/PTPN13/PTPN14/PTPN4/PTPRA/PTPRM/PTPRR/PTPRZ1	13
Astrocytes	BP	GO:0035088	establishment or maintenance of apical/basal cell polarity	8/853	45/18862	0.000823596	0.0133052	0.0107078	CLIC4/ERBIN/LAMA1/LIN7A/MYO9A/OPHN1/PARD3/PARD3B	8
Astrocytes	BP	GO:0061245	establishment or maintenance of bipolar cell polarity	8/853	45/18862	0.000823596	0.0133052	0.0107078	CLIC4/ERBIN/LAMA1/LIN7A/MYO9A/OPHN1/PARD3/PARD3B	8
Astrocytes	BP	GO:0007224	smoothened signaling pathway	15/853	131/18862	0.00086062	0.0138595	0.0111539	CTNNA1/DYNC2H1/FGFR2/GLI2/GLI3/GPR37L1/HERC4/PRRX1/PTCH1/RAB34/RFX4/RORA/SERPINE2/SMO/TTBK2	15
Astrocytes	BP	GO:0043542	endothelial cell migration	25/853	278/18862	0.000876613	0.0140727	0.0113255	AGT/AMOT/ATP2B4/BMPR2/FGF1/FGF2/FGFR1/GLUL/GPI/HDAC9/NFE2L2/NOTCH1/NR2E1/NRP1/NRP2/PIK3C2A/PLPP3/PRKD1/PTN/PTPRM/RGCC/SPARC/SPRED1/TEK/VEGFA	25
Astrocytes	BP	GO:0010464	regulation of mesenchymal cell proliferation	6/853	26/18862	0.000888627	0.0141322	0.0113734	FGFR2/NFIB/PRRX1/PTN/SMO/VEGFA	6
Astrocytes	BP	GO:0061437	renal system vasculature development	6/853	26/18862	0.000888627	0.0141322	0.0113734	BMP7/CFLAR/NOTCH1/NOTCH2/PDGFRB/TEK	6
Astrocytes	BP	GO:0061440	kidney vasculature development	6/853	26/18862	0.000888627	0.0141322	0.0113734	BMP7/CFLAR/NOTCH1/NOTCH2/PDGFRB/TEK	6
Astrocytes	BP	GO:0048511	rhythmic process	26/853	294/18862	0.000893776	0.01417	0.0114038	ARRB1/BMPR1B/CIPC/CPT1A/EGFR/ENOX2/FBXW11/GABRB1/HS3ST2/ID2/KAT2B/KCND2/LGR4/MAGED1/NCOA1/NR1D2/NTRK2/OGT/OPRM1/PER1/PPARA/PTN/RORA/RORB/RPE65/TGFB2	26
Astrocytes	BP	GO:0007178	transmembrane receptor protein serine/threonine kinase signaling pathway	30/853	358/18862	0.00090459	0.014297	0.011506	ACVR1C/BMP7/BMPR1B/BMPR2/CHRDL1/CHST11/FERMT2/FUT8/GDF1/HIVEP1/HTRA1/IL17RD/LTBP1/NBL1/NOTCH1/NOTCH2/PARD3/PBLD/PPARA/PPM1L/RGMA/SMAD4/SPRED1/SPRY2/STRAP/TGFB2/TGFBR3/TMEM100/VEPH1/WWTR1	30
Astrocytes	BP	GO:0010611	regulation of cardiac muscle hypertrophy	10/853	68/18862	0.000912901	0.0143838	0.0115759	AGT/AKAP6/ATP2B4/CAMK2D/FOXO1/JARID2/LMCD1/NOTCH1/PPARA/SMAD4	10
Astrocytes	BP	GO:0045747	positive regulation of Notch signaling pathway	9/853	57/18862	0.000968585	0.0151676	0.0122066	DLL1/ENHO/KAT2B/MAML2/NOTCH1/STAT3/TGFB2/TSPAN5/YAP1	9
Astrocytes	BP	GO:1900024	regulation of substrate adhesion-dependent cell spreading	9/853	57/18862	0.000968585	0.0151676	0.0122066	CARMIL1/CSPG5/DOCK1/FERMT2/KANK1/NEDD9/NRP1/PREX1/RREB1	9
Astrocytes	BP	GO:0007221	positive regulation of transcription of Notch receptor target	5/853	18/18862	0.000978639	0.0152781	0.0122956	KAT2B/MAML2/NOTCH1/PBX1/WWC1	5
Astrocytes	BP	GO:0120034	positive regulation of plasma membrane bounded cell projection assembly	13/853	106/18862	0.000985098	0.0153321	0.012339	APC/ARAP1/AUTS2/CCDC88A/CDC42EP4/EPS8/FNBP1L/GPM6A/NCKAP1/NRP1/RHOQ/RIPOR2/ZMYND8	13
Astrocytes	BP	GO:0014037	Schwann cell differentiation	7/853	36/18862	0.000997885	0.0154839	0.0124612	AKT2/DAG1/LAMA2/LGI4/NTRK2/PARD3/POU3F2	7
Astrocytes	BP	GO:0098739	import across plasma membrane	17/853	161/18862	0.00101451	0.0156942	0.0126304	AKT2/ATP1B2/ATP2B4/FYN/KCNJ10/SLC12A8/SLC15A2/SLC1A2/SLC1A3/SLC1A4/SLC27A1/SLC2A1/SLC3A2/SLC6A1/SLC7A11/SLC7A2/SLC9A9	17
Astrocytes	BP	GO:0043242	negative regulation of protein-containing complex disassembly	11/853	81/18862	0.00101862	0.0157101	0.0126432	ADD3/APC/APC2/CAPZA1/CARMIL1/EPS8/FGF13/SCAF8/SVIL/SWAP70/TTBK2	11
Astrocytes	BP	GO:0051495	positive regulation of cytoskeleton organization	21/853	220/18862	0.00104328	0.0160419	0.0129103	CARMIL1/CCDC88A/CDC42EP4/CDK5RAP2/CKAP5/CTNNA2/FERMT2/GPSM2/IQGAP2/NCK1/NCKAP1/NRP1/NTRK3/RAPGEF3/RGCC/SDC4/SNX9/SPIRE1/SWAP70/TEK/WASF3	21
Astrocytes	BP	GO:0060837	blood vessel endothelial cell differentiation	4/853	11/18862	0.00106181	0.0162238	0.0130567	DLL1/NOTCH1/NRP1/TMEM100	4
Astrocytes	BP	GO:0061299	retina vasculature morphogenesis in camera-type eye	4/853	11/18862	0.00106181	0.0162238	0.0130567	CLIC4/LAMA1/NDP/NRP1	4
Astrocytes	BP	GO:0006790	sulfur compound metabolic process	31/853	378/18862	0.00106464	0.0162238	0.0130567	ACAT1/ACSBG1/ACSL3/ACSL6/AHCYL1/AHCYL2/ARSB/BCAN/CHST1/CHST11/CSGALNACT1/CSPG5/CTH/DBI/FASN/GHR/GPAM/HMGCS1/MCCC1/MTHFD1/MTHFD2L/NCAN/NDST3/NFE2L2/NUBPL/OGDH/PC/SLC10A7/SLC19A2/SLC7A11/SQOR	31
Astrocytes	BP	GO:0007263	nitric oxide mediated signal transduction	6/853	27/18862	0.00109928	0.0165355	0.0133075	AGT/ATP2B4/DDAH1/EGFR/KCNC2/VEGFA	6
Astrocytes	BP	GO:0009065	glutamine family amino acid catabolic process	6/853	27/18862	0.00109928	0.0165355	0.0133075	ASRGL1/ATP2B4/DDAH1/FAH/GLUD1/GLUL	6
Astrocytes	BP	GO:0002011	morphogenesis of an epithelial sheet	9/853	58/18862	0.00110129	0.0165355	0.0133075	BMP7/DAG1/FERMT2/LAMA1/LRP6/NOTCH1/NOTCH2/PHACTR4/RREB1	9
Astrocytes	BP	GO:0060042	retina morphogenesis in camera-type eye	9/853	58/18862	0.00110129	0.0165355	0.0133075	DLL1/FJX1/LRP6/NTRK2/PTN/PTPRM/RORB/RPE65/ZHX2	9
Astrocytes	BP	GO:0061005	cell differentiation involved in kidney development	9/853	58/18862	0.00110129	0.0165355	0.0133075	FAT4/GLI3/LGR4/NOTCH1/NOTCH2/PTCH1/SMO/WWTR1/YAP1	9
Astrocytes	BP	GO:0003407	neural retina development	10/853	70/18862	0.00114849	0.0171435	0.0137968	ATP2B4/FJX1/GPM6A/NTRK2/PTN/PTPRM/RORB/RPE65/TGFB2/ZHX2	10
Astrocytes	BP	GO:1901880	negative regulation of protein depolymerization	10/853	70/18862	0.00114849	0.0171435	0.0137968	ADD3/APC/APC2/CAPZA1/CARMIL1/EPS8/FGF13/SVIL/SWAP70/TTBK2	10
Astrocytes	BP	GO:0048015	phosphatidylinositol-mediated signaling	19/853	192/18862	0.00115998	0.0172644	0.0138941	AGT/EGFR/FGF2/FGFR1/FN1/FYN/NCS1/NTRK2/NTRK3/OGT/PDGFRB/PIK3C2A/PLXNB1/PREX2/PTPN13/SERPINE2/TEK/TGFB2/ZFP36L1	19
Astrocytes	BP	GO:0060412	ventricular septum morphogenesis	7/853	37/18862	0.00118335	0.0175575	0.01413	BMPR2/FGFR2/NOTCH1/SMAD4/TGFB2/TGFBR3/ZFPM2	7
Astrocytes	BP	GO:0046942	carboxylic acid transport	25/853	284/18862	0.00118655	0.0175575	0.01413	GJA1/KCNJ10/LRRC8A/NCOA1/NTRK2/PLA2G4A/PSAP/SFXN1/SFXN5/SLC10A7/SLC13A5/SLC16A9/SLC19A2/SLC1A2/SLC1A3/SLC1A4/SLC25A21/SLC27A1/SLC3A2/SLC6A1/SLC6A11/SLC7A10/SLC7A11/SLC7A2/SLCO1C1	25
Astrocytes	BP	GO:2001252	positive regulation of chromosome organization	17/853	164/18862	0.00124502	0.0183695	0.0147835	ARRB1/AUTS2/BCL6/HMBOX1/HNRNPA2B1/JARID2/NEK7/NSD3/OGT/PRKD1/RAD21/RAD50/RESF1/RPS6KA5/SMAD4/TET1/VEGFA	17
Astrocytes	BP	GO:0015908	fatty acid transport	16/853	150/18862	0.00126589	0.0184186	0.014823	ABCD2/ABCD3/ACSL3/AKT2/CPT1A/FABP5/GJA1/KCNJ10/NTRK2/PLA2G4A/PPARA/SLC1A2/SLC1A3/SLC27A1/SLC2A1/SLC7A11	16
Astrocytes	BP	GO:0045834	positive regulation of lipid metabolic process	16/853	150/18862	0.00126589	0.0184186	0.014823	ABCD2/ACSL3/AGT/AKT2/CD81/CPT1A/FGF1/FGF2/PDGFRB/PPARA/PRKD1/SLC27A1/SORBS1/TEK/VAV3/ZBTB20	16
Astrocytes	BP	GO:0031290	retinal ganglion cell axon guidance	5/853	19/18862	0.00127911	0.0184186	0.014823	ALCAM/BMPR1B/NRP1/PTPRM/VEGFA	5
Astrocytes	BP	GO:0060972	left/right pattern formation	5/853	19/18862	0.00127911	0.0184186	0.014823	DLL1/EPB41L5/NOTCH1/NOTCH2/SMO	5
Astrocytes	BP	GO:0038084	vascular endothelial growth factor signaling pathway	8/853	48/18862	0.00127953	0.0184186	0.014823	CD63/DLL1/NRP1/NRP2/PDGFRB/PRKD1/SPRY2/VEGFA	8
Astrocytes	BP	GO:0051293	establishment of spindle localization	8/853	48/18862	0.00127953	0.0184186	0.014823	CDK5RAP2/FBXW11/FMN2/GJA1/GPSM2/MAP4/SPIRE1/SPRY2	8
Astrocytes	BP	GO:0014743	regulation of muscle hypertrophy	10/853	71/18862	0.00128366	0.0184186	0.014823	AGT/AKAP6/ATP2B4/CAMK2D/FOXO1/JARID2/LMCD1/NOTCH1/PPARA/SMAD4	10
Astrocytes	BP	GO:0046579	positive regulation of Ras protein signal transduction	10/853	71/18862	0.00128366	0.0184186	0.014823	ADGRG1/AKAP13/ARRB1/AUTS2/ERBIN/ITPKB/MMD2/NOTCH1/NOTCH2/PDGFRB	10
Astrocytes	BP	GO:0003300	cardiac muscle hypertrophy	12/853	96/18862	0.00128777	0.0184186	0.014823	AGT/AKAP13/AKAP6/ATP2B4/CAMK2D/FOXO1/JARID2/LMCD1/NOTCH1/PDLIM5/PPARA/SMAD4	12
Astrocytes	BP	GO:0043648	dicarboxylic acid metabolic process	12/853	96/18862	0.00128777	0.0184186	0.014823	ALDH1L1/ASPA/DGLUCY/GLUD1/GLUL/GPT2/ME2/MTHFD1/MTHFD2L/OGDH/SDHB/SLC7A11	12
Astrocytes	BP	GO:0030177	positive regulation of Wnt signaling pathway	18/853	179/18862	0.00128804	0.0184186	0.014823	ANKRD6/CAPRIN2/DISC1/EGFR/FGFR2/GPC5/GPRC5B/KANK1/LGR4/MACF1/MLLT3/PPM1B/PSMD1/PSME4/TBL1X/UBR5/WLS/YAP1	18
Astrocytes	BP	GO:0014044	Schwann cell development	6/853	28/18862	0.00134618	0.0191428	0.0154058	AKT2/DAG1/LGI4/NTRK2/PARD3/POU3F2	6
Astrocytes	BP	GO:0044331	cell-cell adhesion mediated by cadherin	6/853	28/18862	0.00134618	0.0191428	0.0154058	CTNND1/EPCAM/NOTCH1/PLEKHA7/RGCC/VEGFA	6
Astrocytes	BP	GO:0008360	regulation of cell shape	16/853	151/18862	0.00135802	0.0192575	0.0154982	ARAP1/CDC42EP4/DAG1/EPS8/FERMT2/FGD4/FN1/FYN/MYO10/PLXNB1/PTN/RHOBTB3/RHOQ/S100A13/VEGFA/WASF3	16
Astrocytes	BP	GO:0042475	odontogenesis of dentin-containing tooth	11/853	84/18862	0.0013806	0.0194695	0.0156688	BMP7/CTNNA1/FAM20A/FOXO1/GLI2/GLI3/HTRA1/LRP4/LRP6/PPARA/SMO	11
Astrocytes	BP	GO:0098773	skin epidermis development	11/853	84/18862	0.0013806	0.0194695	0.0156688	AP3B1/DLL1/EGFR/FGFR2/GLI2/LGR4/LRP4/NOTCH1/SMAD4/SMO/TGFB2	11
Astrocytes	BP	GO:0043502	regulation of muscle adaptation	12/853	97/18862	0.00141046	0.0196776	0.0158362	AGT/AKAP6/ATP2B4/CAMK2D/DAG1/FOXO1/JARID2/LMCD1/NOTCH1/PPARA/SMAD4/UTRN	12
Astrocytes	BP	GO:0060191	regulation of lipase activity	12/853	97/18862	0.00141046	0.0196776	0.0158362	BICD1/EGFR/FGF2/FGFR1/FGFR2/GNA13/HDAC9/LRP1/NTRK2/NTRK3/PDGFRB/PLAA	12
Astrocytes	BP	GO:0010518	positive regulation of phospholipase activity	9/853	60/18862	0.00141077	0.0196776	0.0158362	EGFR/FGF2/FGFR1/FGFR2/GNA13/NTRK2/NTRK3/PDGFRB/PLAA	9
Astrocytes	BP	GO:0099072	regulation of postsynaptic membrane neurotransmitter receptor levels	9/853	60/18862	0.00141077	0.0196776	0.0158362	CTNND1/DAG1/EPS15/ERBIN/GPC4/GPHN/LGI1/OPHN1/USP46	9
Astrocytes	BP	GO:0070482	response to oxygen levels	31/853	385/18862	0.00142693	0.0198488	0.015974	AK4/BMP7/CFLAR/CPEB4/DDAH1/EEF2K/ENO1/FMN2/FOXO1/HIF3A/ITPR2/KCND2/NFE2L2/NOTCH1/PDGFRB/PLOD2/PPARA/PSMD1/PSME4/PTN/RGCC/RORA/SLC11A2/SLC2A1/SMAD4/STOX1/TEK/TGFB2/TGFBR3/VEGFA/ZFP36L1	31
Astrocytes	BP	GO:0035924	cellular response to vascular endothelial growth factor stimulus	10/853	72/18862	0.00143151	0.0198583	0.0159816	ATP2B4/CD63/DLL1/NOTCH1/NRP1/NRP2/PDGFRB/PRKD1/SPRY2/VEGFA	10
Astrocytes	BP	GO:0006865	amino acid transport	16/853	152/18862	0.00145574	0.0201397	0.0162081	GJA1/KCNJ10/LRRC8A/NTRK2/SFXN1/SFXN5/SLC1A2/SLC1A3/SLC1A4/SLC25A48/SLC3A2/SLC6A1/SLC6A11/SLC7A10/SLC7A11/SLC7A2	16
Astrocytes	BP	GO:0048017	inositol lipid-mediated signaling	19/853	196/18862	0.00147881	0.0204036	0.0164205	AGT/EGFR/FGF2/FGFR1/FN1/FYN/NCS1/NTRK2/NTRK3/OGT/PDGFRB/PIK3C2A/PLXNB1/PREX2/PTPN13/SERPINE2/TEK/TGFB2/ZFP36L1	19
Astrocytes	BP	GO:0021681	cerebellar granular layer development	4/853	12/18862	0.00153598	0.0210219	0.0169181	GRID2/OPHN1/SERPINE2/TTBK2	4
Astrocytes	BP	GO:0051386	regulation of neurotrophin TRK receptor signaling pathway	4/853	12/18862	0.00153598	0.0210219	0.0169181	AGT/DOK5/NTRK3/SPRY2	4
Astrocytes	BP	GO:1903909	regulation of receptor clustering	4/853	12/18862	0.00153598	0.0210219	0.0169181	CD81/LRP4/PTN/SLC7A11	4
Astrocytes	BP	GO:1905330	regulation of morphogenesis of an epithelium	9/853	61/18862	0.00158981	0.0217004	0.0174642	AGT/BMP7/BTBD7/FGF1/FGF2/GJA1/LGR4/SMO/VEGFA	9
Astrocytes	BP	GO:0007435	salivary gland morphogenesis	6/853	29/18862	0.00163324	0.0221333	0.0178125	BMP7/BTBD7/DAG1/FGFR2/LAMA1/TGFB2	6
Astrocytes	BP	GO:0021799	cerebral cortex radially oriented cell migration	6/853	29/18862	0.00163324	0.0221333	0.0178125	ADGRG1/DISC1/FOXG1/GLI3/NR2E1/POU3F2	6
Astrocytes	BP	GO:0006656	phosphatidylcholine biosynthetic process	7/853	39/18862	0.00163453	0.0221333	0.0178125	ABHD3/ACSL3/CHPT1/FABP5/LPIN1/PCYT1A/SLC27A1	7
Astrocytes	BP	GO:0060445	branching involved in salivary gland morphogenesis	5/853	20/18862	0.00164257	0.0221834	0.0178528	BMP7/BTBD7/DAG1/FGFR2/LAMA1	5
Astrocytes	BP	GO:0030512	negative regulation of transforming growth factor beta receptor signaling pathway	11/853	86/18862	0.00167596	0.022399	0.0180264	CHST11/HTRA1/IL17RD/LTBP1/PBLD/PPARA/SPRED1/SPRY2/STRAP/TGFBR3/VEPH1	11
Astrocytes	BP	GO:0031058	positive regulation of histone modification	11/853	86/18862	0.00167596	0.022399	0.0180264	ARRB1/AUTS2/BCL6/JARID2/NSD3/OGT/PRKD1/RPS6KA5/SMAD4/TET1/VEGFA	11
Astrocytes	BP	GO:0008347	glial cell migration	8/853	50/18862	0.0016814	0.022399	0.0180264	ADGRG1/ATP1B2/DISC1/FOXG1/GLI3/LRP1/NR2E1/TGFB2	8
Astrocytes	BP	GO:0022029	telencephalon cell migration	8/853	50/18862	0.0016814	0.022399	0.0180264	ADGRG1/ARX/DISC1/FGF13/FOXG1/GLI3/NR2E1/POU3F2	8
Astrocytes	BP	GO:0014897	striated muscle hypertrophy	12/853	99/18862	0.00168486	0.022399	0.0180264	AGT/AKAP13/AKAP6/ATP2B4/CAMK2D/FOXO1/JARID2/LMCD1/NOTCH1/PDLIM5/PPARA/SMAD4	12
Astrocytes	BP	GO:0021510	spinal cord development	12/853	99/18862	0.00168486	0.022399	0.0180264	DLL1/DYNC2H1/GLI2/GLI3/NOTCH1/PAX6/PTCH1/PTN/RFX4/SMO/SOX6/VIT	12
Astrocytes	BP	GO:0036294	cellular response to decreased oxygen levels	20/853	214/18862	0.00175134	0.0232223	0.0186889	AK4/BMP7/CFLAR/CPEB4/DDAH1/EEF2K/ENO1/FMN2/HIF3A/KCND2/NFE2L2/NOTCH1/PSMD1/PSME4/PTN/RGCC/RORA/STOX1/VEGFA/ZFP36L1	20
Astrocytes	BP	GO:0007422	peripheral nervous system development	10/853	74/18862	0.00176871	0.0233919	0.0188254	AKT2/DAG1/EDNRB/ETV1/LAMA2/LGI4/NTRK2/PARD3/PMP22/POU3F2	10
Astrocytes	BP	GO:0006027	glycosaminoglycan catabolic process	9/853	62/18862	0.00178662	0.0235069	0.018918	ARSB/BCAN/CSPG5/FGF2/GPC4/GPC5/NCAN/SDC2/SDC4	9
Astrocytes	BP	GO:0032835	glomerulus development	9/853	62/18862	0.00178662	0.0235069	0.018918	BMP7/CFLAR/LGR4/NID1/NOTCH1/NOTCH2/PDGFRB/TEK/WWTR1	9
Astrocytes	BP	GO:0014066	regulation of phosphatidylinositol 3-kinase signaling	14/853	127/18862	0.00182119	0.0238493	0.0191935	AGT/EGFR/FGF2/FGFR1/FN1/FYN/NTRK2/NTRK3/PDGFRB/PLXNB1/PTPN13/SERPINE2/TEK/TGFB2	14
Astrocytes	BP	GO:0048562	embryonic organ morphogenesis	24/853	277/18862	0.00182198	0.0238493	0.0191935	BMP7/CHST11/COL11A1/DLL1/FGFR2/FOXG1/FRS2/FRZB/GLI2/GLI3/ID2/LRIG1/LRIG3/LRP6/MTHFD1/MYO6/NOTCH1/NOTCH2/PHACTR4/PRRX1/RIPOR2/SMO/SPRY2/YAP1	24
Astrocytes	BP	GO:1905269	positive regulation of chromatin organization	12/853	100/18862	0.00183769	0.0239934	0.0193095	ARRB1/AUTS2/BCL6/JARID2/NSD3/OGT/PRKD1/RESF1/RPS6KA5/SMAD4/TET1/VEGFA	12
Astrocytes	BP	GO:0008154	actin polymerization or depolymerization	20/853	215/18862	0.00185129	0.0241093	0.0194028	ABI1/ADD3/CAPZA1/CARMIL1/CDC42EP4/CTNNA2/ENAH/EPS8/FAM107A/IQGAP2/KANK1/NCK1/NCKAP1/PPP1R9A/PREX1/SNX9/SPIRE1/SVIL/SWAP70/WASF3	20
Astrocytes	BP	GO:0045197	establishment or maintenance of epithelial cell apical/basal polarity	7/853	40/18862	0.00190515	0.0245853	0.0197858	ERBIN/LAMA1/LIN7A/MYO9A/OPHN1/PARD3/PARD3B	7
Astrocytes	BP	GO:0055023	positive regulation of cardiac muscle tissue growth	7/853	40/18862	0.00190515	0.0245853	0.0197858	AKAP6/FGF2/FGFR2/NOTCH1/TGFBR3/YAP1/ZFPM2	7
Astrocytes	BP	GO:0010718	positive regulation of epithelial to mesenchymal transition	8/853	51/18862	0.00191661	0.0245853	0.0197858	BMP7/FERMT2/NOTCH1/RGCC/SMAD4/TCF7L2/TGFB2/WWTR1	8
Astrocytes	BP	GO:1902893	regulation of pri-miRNA transcription by RNA polymerase II	8/853	51/18862	0.00191661	0.0245853	0.0197858	FGF2/NFIB/PPARA/SMAD4/SREBF2/STAT3/TEAD1/TGFB2	8
Astrocytes	BP	GO:0021537	telencephalon development	21/853	231/18862	0.00191674	0.0245853	0.0197858	ADGRG1/ARX/ATP1B2/ATP2B4/BCAN/DISC1/FAT4/FGF13/FOXG1/GLI3/LRP1/LRP6/NCOA1/NFIB/NR2E1/NTRK2/POU3F2/RFX4/SLC2A1/SLC7A11/SMO	21
Astrocytes	BP	GO:0071453	cellular response to oxygen levels	21/853	231/18862	0.00191674	0.0245853	0.0197858	AK4/BMP7/CFLAR/CPEB4/DDAH1/EEF2K/ENO1/FMN2/FOXO1/HIF3A/KCND2/NFE2L2/NOTCH1/PSMD1/PSME4/PTN/RGCC/RORA/STOX1/VEGFA/ZFP36L1	21
Astrocytes	BP	GO:0002576	platelet degranulation	14/853	128/18862	0.00196194	0.0250095	0.0201272	CD63/CLU/F5/FN1/OLA1/PCDH7/PHACTR2/PROS1/PSAP/SPARC/TGFB2/TIMP3/VCL/VEGFA	14
Astrocytes	BP	GO:0060045	positive regulation of cardiac muscle cell proliferation	6/853	30/18862	0.0019645	0.0250095	0.0201272	FGF2/FGFR2/NOTCH1/TGFBR3/YAP1/ZFPM2	6
Astrocytes	BP	GO:0061384	heart trabecula morphogenesis	6/853	30/18862	0.0019645	0.0250095	0.0201272	BMP7/NOTCH1/S1PR1/TEK/TGFB2/TGFBR3	6
Astrocytes	BP	GO:0036293	response to decreased oxygen levels	29/853	360/18862	0.00198652	0.0252269	0.0203022	AK4/BMP7/CFLAR/CPEB4/DDAH1/EEF2K/ENO1/FMN2/HIF3A/ITPR2/KCND2/NFE2L2/NOTCH1/PLOD2/PPARA/PSMD1/PSME4/PTN/RGCC/RORA/SLC11A2/SLC2A1/SMAD4/STOX1/TEK/TGFB2/TGFBR3/VEGFA/ZFP36L1	29
Astrocytes	BP	GO:0014896	muscle hypertrophy	12/853	101/18862	0.00200171	0.0253566	0.0204066	AGT/AKAP13/AKAP6/ATP2B4/CAMK2D/FOXO1/JARID2/LMCD1/NOTCH1/PDLIM5/PPARA/SMAD4	12
Astrocytes	BP	GO:0009267	cellular response to starvation	16/853	157/18862	0.00203761	0.0257476	0.0207212	BMPR2/CPEB4/FADS1/FOXO1/MTMR3/NFE2L2/NIM1K/PPARA/PRKD1/RRAGD/SESN3/SLC2A1/SREBF2/TNRC6A/WRN/XPR1	16
Astrocytes	BP	GO:0006022	aminoglycan metabolic process	17/853	172/18862	0.00208626	0.0262972	0.0211636	ARSB/BCAN/CHST1/CHST11/CSGALNACT1/CSPG5/FGF2/GPC4/GPC5/HS2ST1/HS3ST2/NCAN/NDST3/PDGFRB/SDC2/SDC4/SLC10A7	17
Astrocytes	BP	GO:0097305	response to alcohol	21/853	233/18862	0.00212879	0.0267671	0.0215417	CPT1A/CTNNA1/DAG1/FGFR2/FYN/GRAMD1C/GRIN3A/HMGCS1/IGFBP7/ITPR2/KCNC2/LRP6/MLC1/OPRM1/OXCT1/PPARA/PTCH1/SMO/SPARC/TGFBR3/USP46	21
Astrocytes	BP	GO:1902043	positive regulation of extrinsic apoptotic signaling pathway via death domain receptors	4/853	13/18862	0.00213972	0.0268385	0.0215992	BMPR1B/FAF1/STK3/TIMP3	4
Astrocytes	BP	GO:0061614	pri-miRNA transcription by RNA polymerase II	8/853	52/18862	0.002177	0.0272392	0.0219216	FGF2/NFIB/PPARA/SMAD4/SREBF2/STAT3/TEAD1/TGFB2	8
Astrocytes	BP	GO:0051492	regulation of stress fiber assembly	11/853	89/18862	0.00221396	0.0275937	0.0222069	ARAP1/ASAP3/CARMIL1/CCDC88A/FERMT2/NRP1/PPP1R9A/RAPGEF3/RGCC/S1PR1/SDC4	11
Astrocytes	BP	GO:1902905	positive regulation of supramolecular fiber organization	19/853	203/18862	0.00221614	0.0275937	0.0222069	CARMIL1/CCDC88A/CDC42EP4/CDK5RAP2/CKAP5/CLU/CTNNA2/FERMT2/IQGAP2/NCK1/NCKAP1/NRP1/RAPGEF3/RGCC/SDC4/SNX9/SPIRE1/SWAP70/WASF3	19
Astrocytes	BP	GO:0035051	cardiocyte differentiation	15/853	144/18862	0.0022395	0.0278167	0.0223864	AKAP13/AKAP6/BMP7/DLL1/EGFR/FRS2/NOTCH1/PDGFRB/PDLIM5/PPARA/SMAD4/SOX6/TGFB2/TGFBR3/VEGFA	15
Astrocytes	BP	GO:1904019	epithelial cell apoptotic process	13/853	116/18862	0.00225498	0.027941	0.0224865	ANO6/BMPR2/CAST/CFLAR/NFE2L2/PPARA/RGCC/STK3/TCF7L2/TEK/TIA1/YAP1/ZFP36L1	13
Astrocytes	BP	GO:0042391	regulation of membrane potential	33/853	431/18862	0.00231683	0.0286378	0.0230473	AKAP6/AKT2/ANK2/ATP1B2/CAMK2D/FGF13/GABBR1/GABRA2/GABRB1/GABRG1/GJA1/GRID2/GRIN3A/IGSF11/KCNC2/KCND2/KCNJ10/KCNMB3/KCNN2/NNT/NTRK2/NTSR2/OPRM1/PID1/PPP1R9A/PRKN/PTN/SLC25A33/SLC4A4/SNTA1/STOX1/USP53/ZMYND8	33
Astrocytes	BP	GO:0006520	cellular amino acid metabolic process	27/853	331/18862	0.00234095	0.0288357	0.0232065	ABAT/ACAT1/ASPA/ASRGL1/ATP2B4/CTH/DARS1/DDAH1/DGLUCY/DPYD/ENOSF1/FAH/GLDC/GLUD1/GLUL/GPT2/HIBCH/MCCC1/MTHFD1/MTHFD2L/OGDH/PLOD2/PSMD1/PSME4/SARS2/SLC25A21/SLC7A11	27
Astrocytes	BP	GO:0007431	salivary gland development	6/853	31/18862	0.00234414	0.0288357	0.0232065	BMP7/BTBD7/DAG1/FGFR2/LAMA1/TGFB2	6
Astrocytes	BP	GO:0009953	dorsal/ventral pattern formation	10/853	77/18862	0.00239222	0.029216	0.0235126	BMPR1B/DYNC2H1/FOXG1/GLI2/GLI3/LRP4/NBL1/PTCH1/RFX4/SMO	10
Astrocytes	BP	GO:0010827	regulation of glucose transmembrane transport	10/853	77/18862	0.00239222	0.029216	0.0235126	AKT2/BRAF/FABP5/NFE2L2/PID1/RHOQ/SLC2A1/SORBS1/STXBP3/STXBP4	10
Astrocytes	BP	GO:0051057	positive regulation of small GTPase mediated signal transduction	10/853	77/18862	0.00239222	0.029216	0.0235126	ADGRG1/AKAP13/ARRB1/AUTS2/ERBIN/ITPKB/MMD2/NOTCH1/NOTCH2/PDGFRB	10
Astrocytes	BP	GO:0014033	neural crest cell differentiation	11/853	90/18862	0.00242162	0.0293643	0.0236319	BMP7/EDNRB/FN1/FRZB/LRP6/NRP1/NRP2/PHACTR4/SEMA3D/SMAD4/SMO	11
Astrocytes	BP	GO:0014068	positive regulation of phosphatidylinositol 3-kinase signaling	11/853	90/18862	0.00242162	0.0293643	0.0236319	AGT/FGF2/FGFR1/FN1/FYN/NTRK2/NTRK3/PDGFRB/PLXNB1/TEK/TGFB2	11
Astrocytes	BP	GO:0042472	inner ear morphogenesis	11/853	90/18862	0.00242162	0.0293643	0.0236319	COL11A1/FGFR2/FOXG1/FRZB/GLI2/LRIG1/LRIG3/MYO6/PRRX1/RIPOR2/SPRY2	11
Astrocytes	BP	GO:0021885	forebrain cell migration	8/853	53/18862	0.00246437	0.0297414	0.0239354	ADGRG1/ARX/DISC1/FGF13/FOXG1/GLI3/NR2E1/POU3F2	8
Astrocytes	BP	GO:0051653	spindle localization	8/853	53/18862	0.00246437	0.0297414	0.0239354	CDK5RAP2/FBXW11/FMN2/GJA1/GPSM2/MAP4/SPIRE1/SPRY2	8
Astrocytes	BP	GO:0009896	positive regulation of catabolic process	34/853	450/18862	0.00248641	0.0299366	0.0240925	ABCD2/AKT2/ANKIB1/APC/APC2/C9orf72/CBLB/CD81/CLU/CPEB3/CPT1A/DAPK1/DISC1/EPM2A/FAF1/FOXO1/FTO/GJA1/LRP1/NFE2L2/NNT/PFKFB3/PIK3C2A/PPARA/PRKD1/PRKN/SESN3/SLC4A4/SNX9/TNRC6A/TPCN1/TRIM65/ZBTB20/ZFP36L1	34
Astrocytes	BP	GO:0031641	regulation of myelination	7/853	42/18862	0.00254941	0.0305511	0.024587	DAG1/JAM2/LGI4/PARD3/PTN/PTPRZ1/WASF3	7
Astrocytes	BP	GO:0089718	amino acid import across plasma membrane	7/853	42/18862	0.00254941	0.0305511	0.024587	KCNJ10/SLC1A2/SLC1A3/SLC1A4/SLC3A2/SLC7A11/SLC7A2	7
Astrocytes	BP	GO:0045444	fat cell differentiation	20/853	221/18862	0.0025581	0.0305834	0.024613	AKT2/ASXL2/BMP7/CTBP2/DIO2/ERAP1/FAM120B/FERMT2/FOXO1/FRZB/FTO/RORA/RREB1/STK3/TCF7L2/WDFY2/WWTR1/YAP1/ZFP36L1/ZFPM2	20
Astrocytes	BP	GO:0003283	atrial septum development	5/853	22/18862	0.0025883	0.0307286	0.0247298	ANK2/BMPR2/NOTCH2/SMO/TGFB2	5
Astrocytes	BP	GO:0021801	cerebral cortex radial glia guided migration	5/853	22/18862	0.0025883	0.0307286	0.0247298	ADGRG1/DISC1/FOXG1/GLI3/NR2E1	5
Astrocytes	BP	GO:0022030	telencephalon glial cell migration	5/853	22/18862	0.0025883	0.0307286	0.0247298	ADGRG1/DISC1/FOXG1/GLI3/NR2E1	5
Astrocytes	BP	GO:0043500	muscle adaptation	13/853	118/18862	0.00262566	0.0310706	0.0250051	AGT/AKAP6/ATP2B4/CAMK2D/CFLAR/DAG1/FOXO1/JARID2/LMCD1/NOTCH1/PPARA/SMAD4/UTRN	13
Astrocytes	BP	GO:0010770	positive regulation of cell morphogenesis involved in differentiation	10/853	78/18862	0.00263537	0.0310706	0.0250051	CAPRIN2/CARMIL1/CSPG5/DOCK1/EEF2K/FERMT2/NEDD9/NRP1/PREX1/RREB1	10
Astrocytes	BP	GO:0050772	positive regulation of axonogenesis	10/853	78/18862	0.00263537	0.0310706	0.0250051	BMPR2/CDH4/DISC1/FN1/LRP1/MACF1/NRP1/NTRK2/PLXNB1/VEGFA	10
Astrocytes	BP	GO:1901605	alpha-amino acid metabolic process	18/853	191/18862	0.00265177	0.0311919	0.0251027	ACAT1/ASPA/ASRGL1/ATP2B4/CTH/DDAH1/DGLUCY/FAH/GLDC/GLUD1/GLUL/GPT2/MTHFD1/MTHFD2L/OGDH/PLOD2/SLC25A21/SLC7A11	18
Astrocytes	BP	GO:0031331	positive regulation of cellular catabolic process	30/853	384/18862	0.00266137	0.0312329	0.0251357	ABCD2/AKT2/ANKIB1/C9orf72/CD81/CLU/CPEB3/CPT1A/DAPK1/DISC1/EPM2A/FAF1/FOXO1/FTO/LRP1/NFE2L2/NNT/PFKFB3/PIK3C2A/PPARA/PRKD1/PRKN/SESN3/SLC4A4/SNX9/TNRC6A/TPCN1/TRIM65/ZBTB20/ZFP36L1	30
Astrocytes	BP	GO:0048011	neurotrophin TRK receptor signaling pathway	6/853	32/18862	0.00277642	0.0323614	0.026044	AGT/DOK5/FRS2/NTRK2/NTRK3/SPRY2	6
Astrocytes	BP	GO:0015807	L-amino acid transport	9/853	66/18862	0.00277698	0.0323614	0.026044	KCNJ10/SFXN1/SLC1A2/SLC1A3/SLC1A4/SLC3A2/SLC7A10/SLC7A11/SLC7A2	9
Astrocytes	BP	GO:0030258	lipid modification	23/853	270/18862	0.00278156	0.0323614	0.026044	ABCD2/ABCD3/ACADVL/ACAT1/AGT/AKT2/CPT1A/DECR2/DGKB/DGKH/DGKI/ECHDC1/EFR3A/HACL1/INPP1/INPPL1/ITPKB/MTMR3/PIK3C2A/PLPP3/PPARA/SOAT1/TTC7A	23
Astrocytes	BP	GO:0006644	phospholipid metabolic process	32/853	419/18862	0.00278289	0.0323614	0.026044	ABHD3/ACSL3/CHPT1/DBI/DDHD1/DGKB/DGKH/EFR3A/ETNPPL/FABP5/FADS1/FDFT1/FGF2/GDPD1/GPAM/HMGCS1/IDI1/INPP1/INPPL1/ITPKB/LPIN1/MTMR3/PCYT1A/PDGFRB/PIK3C2A/PLA2G4A/PLAA/PLPP3/PRDX6/PTPN13/SLC27A1/TTC7A	32
Astrocytes	BP	GO:0001649	osteoblast differentiation	20/853	223/18862	0.00283911	0.0329402	0.0265097	BMP7/BMPR1B/BMPR2/FASN/FERMT2/FGFR2/GLI2/GLI3/LGR4/NOTCH1/PRKD1/PTCH1/RANBP3L/RBMX/RORB/SMO/SUCO/WWTR1/YAP1/ZHX3	20
Astrocytes	BP	GO:0062012	regulation of small molecule metabolic process	33/853	437/18862	0.00287885	0.0332947	0.0267951	ABCD2/ACADVL/AK4/AKT2/ATP2B4/CLYBL/CPT1A/ENO1/FABP5/FASN/FDFT1/FGF1/GPAM/HMGCS1/IDI1/KAT2B/LSS/NFYC/OGT/PFKFB3/PID1/PPARA/PRKN/PSMD1/PSME4/RORA/SC5D/SLC4A4/SLC7A11/SORBS1/SQLE/SREBF2/ZBTB20	33
Astrocytes	BP	GO:0030207	chondroitin sulfate catabolic process	4/853	14/18862	0.00288924	0.0332947	0.0267951	ARSB/BCAN/CSPG5/NCAN	4
Astrocytes	BP	GO:0060644	mammary gland epithelial cell differentiation	4/853	14/18862	0.00288924	0.0332947	0.0267951	AKT2/ID2/PTCH1/SMO	4
Astrocytes	BP	GO:0061383	trabecula morphogenesis	7/853	43/18862	0.00292846	0.0336707	0.0270976	BMP7/NOTCH1/PLXNB1/S1PR1/TEK/TGFB2/TGFBR3	7
Astrocytes	BP	GO:0044272	sulfur compound biosynthetic process	18/853	193/18862	0.00296783	0.0340467	0.0274002	ACAT1/ACSBG1/ACSL3/ACSL6/BCAN/CHST1/CHST11/CSGALNACT1/CSPG5/CTH/FASN/MTHFD1/MTHFD2L/NCAN/NDST3/NFE2L2/SLC10A7/SLC7A11	18
Astrocytes	BP	GO:0050920	regulation of chemotaxis	20/853	224/18862	0.00298905	0.0342133	0.0275343	ANO6/BMPR2/CXCL14/F3/FGF1/FGF2/FGFR1/MCU/NBL1/NOTCH1/NRP1/NTRK3/PDGFRB/PRKD1/PTN/RIPOR2/S1PR1/SEMA3D/SWAP70/VEGFA	20
Astrocytes	BP	GO:0090101	negative regulation of transmembrane receptor protein serine/threonine kinase signaling pathway	14/853	134/18862	0.00300839	0.0343157	0.0276167	CHRDL1/CHST11/HTRA1/IL17RD/LTBP1/NBL1/NOTCH1/PBLD/PPARA/SPRED1/SPRY2/STRAP/TGFBR3/VEPH1	14
Astrocytes	BP	GO:0009062	fatty acid catabolic process	12/853	106/18862	0.00301145	0.0343157	0.0276167	ABCD2/ABCD3/ABHD3/ACADVL/ACAT1/AKT2/CPT1A/DECR2/ECHDC1/HACL1/LPIN1/PPARA	12
Astrocytes	BP	GO:0005996	monosaccharide metabolic process	23/853	272/18862	0.00305095	0.0346885	0.0279167	AKT2/ALDOC/CHST1/CPT1A/ENO1/FABP5/FGGY/FUT10/FUT8/FUT9/GALM/GPI/INPPL1/KAT2B/OGT/OMA1/PC/PFKFB3/PPARA/PRKN/RORA/SLC2A1/SORBS1	23
Astrocytes	BP	GO:0090276	regulation of peptide hormone secretion	19/853	209/18862	0.00307416	0.0348746	0.0280665	ACVR1C/CPT1A/EGFR/ENHO/GJA1/GLUD1/ITPR2/ITSN1/KCNC2/KLF7/LRP1/MCU/OXCT1/PRKN/RAB8B/RAPGEF3/SLC2A1/STXBP4/TCF7L2	19
Astrocytes	BP	GO:0008203	cholesterol metabolic process	15/853	149/18862	0.00311741	0.0352869	0.0283983	ABCA1/ACADVL/FASN/FDFT1/FGF1/GPAM/HMGCS1/IDI1/LSS/MSMO1/NFYC/SC5D/SOAT1/SQLE/SREBF2	15
Astrocytes	BP	GO:0001755	neural crest cell migration	8/853	55/18862	0.0031276	0.0353165	0.0284222	BMP7/EDNRB/FN1/NRP1/NRP2/PHACTR4/SEMA3D/SMO	8
Astrocytes	BP	GO:0006835	dicarboxylic acid transport	11/853	93/18862	0.00314079	0.0353165	0.0284222	GJA1/KCNJ10/LRRC8A/NTRK2/SLC13A5/SLC19A2/SLC1A2/SLC1A3/SLC1A4/SLC25A21/SLC7A11	11
Astrocytes	BP	GO:0048709	oligodendrocyte differentiation	11/853	93/18862	0.00314079	0.0353165	0.0284222	ASPA/CLU/DAG1/GLI3/KCNJ10/NOTCH1/NTRK2/PTN/PTPRZ1/SOX6/WASF3	11
Astrocytes	BP	GO:1903034	regulation of response to wounding	16/853	164/18862	0.003168	0.0355443	0.0286055	ANO6/F3/FERMT2/FGF2/GJA1/KANK1/KLKB1/LRP1/NFE2L2/PLPP3/PRKG1/PROS1/PTN/RGMA/RREB1/SERPINE2	16
Astrocytes	BP	GO:0031669	cellular response to nutrient levels	19/853	210/18862	0.0032411	0.0362846	0.0292013	BMPR2/CPEB4/FADS1/FAM107A/FOXO1/MTMR3/NCOA1/NFE2L2/NIM1K/PPARA/PRKD1/PTN/RRAGD/SESN3/SLC2A1/SREBF2/TNRC6A/WRN/XPR1	19
Astrocytes	BP	GO:1905332	positive regulation of morphogenesis of an epithelium	6/853	33/18862	0.00326572	0.0364803	0.0293587	AGT/FGF2/GJA1/LGR4/SMO/VEGFA	6
Astrocytes	BP	GO:1904375	regulation of protein localization to cell periphery	13/853	121/18862	0.00327386	0.0364914	0.0293677	ACSL3/ATP2B4/DAG1/EGFR/EPB41L2/GPC4/GPSM2/LRP1/LYPLA1/PID1/PPP2R5A/RHOQ/SORBS1	13
Astrocytes	BP	GO:0030522	intracellular receptor signaling pathway	23/853	274/18862	0.00334201	0.0370076	0.0297831	ASXL2/CTBP2/DDX17/ERBIN/ESRRG/FABP5/FAM120B/GPAM/KDM3A/NCOA1/NR1D2/NR2E1/NR2F1/NR3C2/PER1/PPARA/RORA/RORB/SLC15A2/STAT3/TAB2/UBR5/YAP1	23
Astrocytes	BP	GO:0048066	developmental pigmentation	7/853	44/18862	0.00334917	0.0370076	0.0297831	ADAMTS20/BLOC1S5/CD63/EDNRB/GLI3/LRMDA/MITF	7
Astrocytes	BP	GO:0055010	ventricular cardiac muscle tissue morphogenesis	7/853	44/18862	0.00334917	0.0370076	0.0297831	COL11A1/FGFR2/NOTCH1/SMAD4/TGFB2/TGFBR3/ZFPM2	7
Astrocytes	BP	GO:0060421	positive regulation of heart growth	7/853	44/18862	0.00334917	0.0370076	0.0297831	AKAP6/FGF2/FGFR2/NOTCH1/TGFBR3/YAP1/ZFPM2	7
Astrocytes	BP	GO:0006026	aminoglycan catabolic process	9/853	68/18862	0.00341295	0.0374958	0.030176	ARSB/BCAN/CSPG5/FGF2/GPC4/GPC5/NCAN/SDC2/SDC4	9
Astrocytes	BP	GO:0010769	regulation of cell morphogenesis involved in differentiation	11/853	94/18862	0.00341539	0.0374958	0.030176	CAPRIN2/CARMIL1/CSPG5/DOCK1/EEF2K/FERMT2/KANK1/NEDD9/NRP1/PREX1/RREB1	11
Astrocytes	BP	GO:1904035	regulation of epithelial cell apoptotic process	11/853	94/18862	0.00341539	0.0374958	0.030176	ANO6/CAST/CFLAR/NFE2L2/PPARA/RGCC/TCF7L2/TEK/TIA1/YAP1/ZFP36L1	11
Astrocytes	BP	GO:0045598	regulation of fat cell differentiation	14/853	136/18862	0.00344507	0.0377405	0.0303729	ASXL2/BMP7/FERMT2/FOXO1/FRZB/FTO/RORA/RREB1/STK3/WDFY2/WWTR1/YAP1/ZFP36L1/ZFPM2	14
Astrocytes	BP	GO:0021954	central nervous system neuron development	10/853	81/18862	0.00348543	0.0381009	0.030663	ARX/DISC1/FGFR2/FOXG1/GABRB1/GLI2/NFIB/NR2E1/NRP2/NTRK2	10
Astrocytes	BP	GO:0002791	regulation of peptide secretion	25/853	308/18862	0.00355067	0.0387311	0.0311701	ACVR1C/CPT1A/DISP1/EGFR/ENHO/FRMD4A/GJA1/GLUD1/ITPR2/ITSN1/KCNC2/KLF7/LRP1/MCU/OPRM1/OXCT1/PRKN/RAB11FIP3/RAB8B/RAPGEF3/SLC2A1/STXBP4/TCF7L2/TGFB2/WLS	25
Astrocytes	BP	GO:0006631	fatty acid metabolic process	30/853	392/18862	0.00359841	0.0391682	0.0315219	ABCD2/ABCD3/ABHD3/ACADVL/ACAT1/ACSBG1/ACSL3/ACSL6/AKT2/CPT1A/DECR2/ECHDC1/EPHX1/FABP5/FADS1/FADS2/FASN/GPAM/HACD3/HACL1/LPIN1/LYPLA1/MGLL/MSMO1/PLA2G4A/PLAA/PON2/PPARA/QKI/SLC27A1	30
Astrocytes	BP	GO:0046883	regulation of hormone secretion	22/853	260/18862	0.00368125	0.039924	0.0321302	ACVR1C/AGT/CPT1A/EGFR/ENHO/GJA1/GLUD1/ITPR2/ITSN1/KCNC2/KLF7/LRP1/MCU/OXCT1/PRKN/RAB11FIP3/RAB8B/RAPGEF3/SLC2A1/SMAD4/STXBP4/TCF7L2	22
Astrocytes	BP	GO:0060840	artery development	11/853	95/18862	0.0037089	0.039924	0.0321302	ADAMTS6/ARID2/BMPR2/GLI3/LRP1/NOTCH1/NRP1/PDGFRB/PRRX1/TGFB2/VEGFA	11
Astrocytes	BP	GO:0071229	cellular response to acid chemical	9/853	69/18862	0.00377112	0.039924	0.0321302	COL16A1/COL5A2/CPEB3/CPEB4/FYN/NTRK2/RRAGD/SESN3/VEGFA	9
Astrocytes	BP	GO:0007173	epidermal growth factor receptor signaling pathway	13/853	123/18862	0.00377415	0.039924	0.0321302	AGT/ARAP1/BRAF/CBLB/CCDC88A/EGFR/EPS15/EPS15L1/ERBIN/GAREM1/PIK3C2A/RPS6KA5/SPRY2	13
Astrocytes	BP	GO:0042476	odontogenesis	13/853	123/18862	0.00377415	0.039924	0.0321302	BMP7/CTNNA1/FAM20A/FGFR2/FOXO1/GLI2/GLI3/HTRA1/LRP4/LRP6/PPARA/SMO/TGFB2	13
Astrocytes	BP	GO:1904659	glucose transmembrane transport	12/853	109/18862	0.00379301	0.039924	0.0321302	AKT2/BRAF/FABP5/NFE2L2/PID1/RHOQ/SLC27A1/SLC2A1/SLC2A12/SORBS1/STXBP3/STXBP4	12
Astrocytes	BP	GO:0021535	cell migration in hindbrain	4/853	15/18862	0.0038002	0.039924	0.0321302	ATP1B2/CTNNA2/RERE/TTBK2	4
Astrocytes	BP	GO:0046321	positive regulation of fatty acid oxidation	4/853	15/18862	0.0038002	0.039924	0.0321302	ABCD2/AKT2/CPT1A/PPARA	4
Astrocytes	BP	GO:0050651	dermatan sulfate proteoglycan biosynthetic process	4/853	15/18862	0.0038002	0.039924	0.0321302	BCAN/CSGALNACT1/CSPG5/NCAN	4
Astrocytes	BP	GO:0051938	L-glutamate import	4/853	15/18862	0.0038002	0.039924	0.0321302	KCNJ10/SLC1A2/SLC1A3/SLC7A11	4
Astrocytes	BP	GO:0060413	atrial septum morphogenesis	4/853	15/18862	0.0038002	0.039924	0.0321302	BMPR2/NOTCH2/SMO/TGFB2	4
Astrocytes	BP	GO:0072148	epithelial cell fate commitment	4/853	15/18862	0.0038002	0.039924	0.0321302	ARX/DLL1/NOTCH1/NRP1	4
Astrocytes	BP	GO:0098712	L-glutamate import across plasma membrane	4/853	15/18862	0.0038002	0.039924	0.0321302	KCNJ10/SLC1A2/SLC1A3/SLC7A11	4
Astrocytes	BP	GO:2001028	positive regulation of endothelial cell chemotaxis	4/853	15/18862	0.0038002	0.039924	0.0321302	FGF2/FGFR1/PRKD1/VEGFA	4
Astrocytes	BP	GO:2001044	regulation of integrin-mediated signaling pathway	4/853	15/18862	0.0038002	0.039924	0.0321302	CD63/CTNNA1/PHACTR4/PRKD1	4
Astrocytes	BP	GO:0001656	metanephros development	10/853	82/18862	0.00381266	0.039924	0.0321302	BMP7/FAT4/GLI3/LGR4/PDGFRB/PTCH1/SMAD4/SMO/WWTR1/YAP1	10
Astrocytes	BP	GO:0009798	axis specification	10/853	82/18862	0.00381266	0.039924	0.0321302	DLL1/EPB41L5/FRS2/LRP6/NOTCH1/NOTCH2/PTCH1/SMAD4/SMO/WLS	10
Astrocytes	BP	GO:0010614	negative regulation of cardiac muscle hypertrophy	6/853	34/18862	0.00381644	0.039924	0.0321302	ATP2B4/FOXO1/JARID2/NOTCH1/PPARA/SMAD4	6
Astrocytes	BP	GO:0051294	establishment of spindle orientation	6/853	34/18862	0.00381644	0.039924	0.0321302	CDK5RAP2/FBXW11/GJA1/GPSM2/MAP4/SPRY2	6
Astrocytes	BP	GO:0003272	endocardial cushion formation	5/853	24/18862	0.00387639	0.0402215	0.0323696	BMP7/NOTCH1/SMAD4/TGFB2/TMEM100	5
Astrocytes	BP	GO:0006929	substrate-dependent cell migration	5/853	24/18862	0.00387639	0.0402215	0.0323696	EPB41L5/FN1/NCK1/NRP1/OPHN1	5
Astrocytes	BP	GO:0015740	C4-dicarboxylate transport	5/853	24/18862	0.00387639	0.0402215	0.0323696	LRRC8A/SLC13A5/SLC1A2/SLC1A3/SLC1A4	5
Astrocytes	BP	GO:0030318	melanocyte differentiation	5/853	24/18862	0.00387639	0.0402215	0.0323696	ADAMTS20/EDNRB/GLI3/LRMDA/MITF	5
Astrocytes	BP	GO:0055008	cardiac muscle tissue morphogenesis	8/853	57/18862	0.00392184	0.0406105	0.0326827	COL11A1/FGFR2/NOTCH1/S1PR1/SMAD4/TGFB2/TGFBR3/ZFPM2	8
Astrocytes	BP	GO:0001889	liver development	14/853	138/18862	0.00393215	0.0406349	0.0327023	AK4/CFLAR/CPT1A/EGFR/FGF1/FRZB/GLI3/HMGCS1/JARID2/NOTCH1/NOTCH2/PTCH1/PTN/TGFBR3	14
Astrocytes	BP	GO:0048010	vascular endothelial growth factor receptor signaling pathway	11/853	96/18862	0.00402222	0.0414143	0.0333295	ABI1/DOCK1/FYN/ITGAV/NCK1/NCKAP1/NRP1/NRP2/PRKD1/VAV3/VEGFA	11
Astrocytes	BP	GO:0071902	positive regulation of protein serine/threonine kinase activity	25/853	311/18862	0.00402379	0.0414143	0.0333295	AGT/AKAP13/ARRB1/ATP2B4/CD81/EGFR/FAM20A/FERMT2/FGF1/FGF2/FGFR1/FRS2/GHR/HACD3/NTRK3/PDGFRB/RGCC/SLC27A1/SPAG9/SPRY2/STK3/TAB2/TAOK3/TNIK/VEGFA	25
Astrocytes	BP	GO:0044242	cellular lipid catabolic process	20/853	230/18862	0.00403462	0.0414421	0.033352	ABCD2/ABCD3/ABHD3/ACADVL/ACAT1/AKT2/CPT1A/DECR2/ECHDC1/FABP5/FABP7/GDPD1/HACL1/LPIN1/LRP1/MGLL/PLA2G4A/PNPLA4/PPARA/PRDX6	20
Astrocytes	BP	GO:0048844	artery morphogenesis	9/853	70/18862	0.00415807	0.0425118	0.0342128	ARID2/BMPR2/LRP1/NOTCH1/NRP1/PDGFRB/PRRX1/TGFB2/VEGFA	9
Astrocytes	BP	GO:0022404	molting cycle process	10/853	83/18862	0.00416374	0.0425118	0.0342128	EGFR/FGFR2/GLI2/LGR4/LRIG1/LRP4/NOTCH1/SMAD4/SMO/TGFB2	10
Astrocytes	BP	GO:0022405	hair cycle process	10/853	83/18862	0.00416374	0.0425118	0.0342128	EGFR/FGFR2/GLI2/LGR4/LRIG1/LRP4/NOTCH1/SMAD4/SMO/TGFB2	10
Astrocytes	BP	GO:0050708	regulation of protein secretion	23/853	279/18862	0.00417329	0.0425242	0.0342228	ACVR1C/CPT1A/DISP1/EGFR/ENHO/FRMD4A/GJA1/GLUD1/ITPR2/KCNC2/KLF7/LRP1/MCU/OPRM1/OXCT1/PRKN/RAB11FIP3/RAPGEF3/SLC2A1/STXBP4/TCF7L2/TGFB2/WLS	23
Astrocytes	BP	GO:0030833	regulation of actin filament polymerization	16/853	169/18862	0.00425818	0.0431553	0.0347307	ADD3/CAPZA1/CARMIL1/CDC42EP4/CTNNA2/EPS8/IQGAP2/KANK1/NCK1/NCKAP1/PPP1R9A/PREX1/SNX9/SPIRE1/SVIL/WASF3	16
Astrocytes	BP	GO:0030509	BMP signaling pathway	15/853	154/18862	0.00426058	0.0431553	0.0347307	BMP7/BMPR1B/BMPR2/CHRDL1/GDF1/HIVEP1/HTRA1/NBL1/NOTCH1/NOTCH2/RGMA/SMAD4/TGFB2/TGFBR3/TMEM100	15
Astrocytes	BP	GO:2001236	regulation of extrinsic apoptotic signaling pathway	15/853	154/18862	0.00426058	0.0431553	0.0347307	AGT/BMPR1B/CFLAR/CTNNA1/EYA2/EYA4/FAF1/FGFR1/FYN/ITGAV/SRPX/STK3/TCF7L2/TIMP3/YAP1	15
Astrocytes	BP	GO:1900274	regulation of phospholipase C activity	7/853	46/18862	0.00432708	0.0437317	0.0351946	BICD1/EGFR/FGF2/FGFR1/NTRK2/NTRK3/PDGFRB	7
Astrocytes	BP	GO:0048565	digestive tract development	13/853	125/18862	0.00433462	0.0437317	0.0351946	EDNRB/EGFR/EPB41L5/FAT4/FGFR2/GLI2/GLI3/ID2/LGR4/NOTCH1/SMO/TGFB2/YAP1	13
Astrocytes	BP	GO:0045807	positive regulation of endocytosis	11/853	97/18862	0.00435628	0.0438636	0.0353007	ANO6/ARRB1/BICD1/CD63/CLU/DLL1/EEF2K/ITSN1/LRP1/SGIP1/VEGFA	11
Astrocytes	BP	GO:0003230	cardiac atrium development	6/853	35/18862	0.00443307	0.044185	0.0355594	ANK2/BMPR2/NOTCH1/NOTCH2/SMO/TGFB2	6
Astrocytes	BP	GO:0097009	energy homeostasis	6/853	35/18862	0.00443307	0.044185	0.0355594	DLL1/FOXO1/NR1D2/OMA1/SGIP1/STAT3	6
Astrocytes	BP	GO:1905207	regulation of cardiocyte differentiation	6/853	35/18862	0.00443307	0.044185	0.0355594	DLL1/EGFR/FRS2/SMAD4/SOX6/TGFB2	6
Astrocytes	BP	GO:0008064	regulation of actin polymerization or depolymerization	17/853	185/18862	0.00444014	0.044185	0.0355594	ADD3/CAPZA1/CARMIL1/CDC42EP4/CTNNA2/EPS8/IQGAP2/KANK1/NCK1/NCKAP1/PPP1R9A/PREX1/SNX9/SPIRE1/SVIL/SWAP70/WASF3	17
Astrocytes	BP	GO:0051216	cartilage development	17/853	185/18862	0.00444014	0.044185	0.0355594	BMP7/BMPR1B/BMPR2/CHST11/COL11A1/CREB3L2/CSGALNACT1/FGF2/FRZB/GLI2/GLI3/LRP6/NFIB/PRRX1/SOX5/SOX6/TRPS1	17
Astrocytes	BP	GO:1902275	regulation of chromatin organization	17/853	185/18862	0.00444014	0.044185	0.0355594	ARRB1/ATAD2B/AUTS2/BCL6/CAMK2D/JARID2/KDM3A/MLLT3/NSD3/OGT/PRKD1/RESF1/RPS6KA5/SMAD4/TET1/UBR5/VEGFA	17
Astrocytes	BP	GO:0061008	hepaticobiliary system development	14/853	140/18862	0.0044738	0.0444333	0.0357592	AK4/CFLAR/CPT1A/EGFR/FGF1/FRZB/GLI3/HMGCS1/JARID2/NOTCH1/NOTCH2/PTCH1/PTN/TGFBR3	14
Astrocytes	BP	GO:0061053	somite development	10/853	84/18862	0.00453984	0.0450017	0.0362167	DLL1/EPB41L5/FRZB/LRP6/MTHFD1/NOTCH1/PPP2R3A/PTCH1/SMAD4/SMO	10
Astrocytes	BP	GO:0021536	diencephalon development	9/853	71/18862	0.00457532	0.0452655	0.0364289	ARX/GLI2/KCNC2/LRP6/NCOA1/NRP2/POU3F2/PTN/SMO	9
Astrocytes	BP	GO:0001666	response to hypoxia	27/853	348/18862	0.00464011	0.0453032	0.0364593	AK4/BMP7/CFLAR/DDAH1/ENO1/FMN2/HIF3A/ITPR2/KCND2/NFE2L2/NOTCH1/PLOD2/PPARA/PSMD1/PSME4/PTN/RGCC/RORA/SLC11A2/SLC2A1/SMAD4/STOX1/TEK/TGFB2/TGFBR3/VEGFA/ZFP36L1	27
Astrocytes	BP	GO:0031667	response to nutrient levels	33/853	451/18862	0.00465959	0.0453032	0.0364593	ACSL3/ACVR1C/ARSB/BMP7/BMPR2/CPEB4/CPT1A/EGFR/FADS1/FAM107A/FOXO1/HMGCS1/MTMR3/NCOA1/NFE2L2/NIM1K/NNT/OGT/OMA1/OPRM1/OXCT1/PPARA/PRKD1/PTN/RRAGD/SESN3/SGIP1/SLC2A1/SPARC/SREBF2/TNRC6A/WRN/XPR1	33
Astrocytes	BP	GO:0017145	stem cell division	5/853	25/18862	0.00466787	0.0453032	0.0364593	ETV5/MLLT3/NOTCH1/TGFB2/WWTR1	5
Astrocytes	BP	GO:0021846	cell proliferation in forebrain	5/853	25/18862	0.00466787	0.0453032	0.0364593	ARX/DISC1/FGFR2/GLI3/POU3F2	5
Astrocytes	BP	GO:0021884	forebrain neuron development	5/853	25/18862	0.00466787	0.0453032	0.0364593	ARX/DISC1/FGFR2/FOXG1/NRP2	5
Astrocytes	BP	GO:0030206	chondroitin sulfate biosynthetic process	5/853	25/18862	0.00466787	0.0453032	0.0364593	BCAN/CHST11/CSGALNACT1/CSPG5/NCAN	5
Astrocytes	BP	GO:0060740	prostate gland epithelium morphogenesis	5/853	25/18862	0.00466787	0.0453032	0.0364593	BMP7/FGFR2/FRS2/GLI2/NOTCH1	5
Astrocytes	BP	GO:0072202	cell differentiation involved in metanephros development	5/853	25/18862	0.00466787	0.0453032	0.0364593	FAT4/LGR4/SMO/WWTR1/YAP1	5
Astrocytes	BP	GO:0099560	synaptic membrane adhesion	5/853	25/18862	0.00466787	0.0453032	0.0364593	GPC4/LRFN5/PCDH17/SLITRK2/SPARCL1	5
Astrocytes	BP	GO:1905048	regulation of metallopeptidase activity	5/853	25/18862	0.00466787	0.0453032	0.0364593	ANTXR1/LRP1/STAT3/TIMP2/TIMP3	5
Astrocytes	BP	GO:0030832	regulation of actin filament length	17/853	186/18862	0.00468737	0.0454061	0.0365421	ADD3/CAPZA1/CARMIL1/CDC42EP4/CTNNA2/EPS8/IQGAP2/KANK1/NCK1/NCKAP1/PPP1R9A/PREX1/SNX9/SPIRE1/SVIL/SWAP70/WASF3	17
Astrocytes	BP	GO:0008645	hexose transmembrane transport	12/853	112/18862	0.00473002	0.0457325	0.0368048	AKT2/BRAF/FABP5/NFE2L2/PID1/RHOQ/SLC27A1/SLC2A1/SLC2A12/SORBS1/STXBP3/STXBP4	12
Astrocytes	BP	GO:0031056	regulation of histone modification	14/853	141/18862	0.00476643	0.0459687	0.0369948	ARRB1/AUTS2/BCL6/CAMK2D/JARID2/KDM3A/NSD3/OGT/PRKD1/RPS6KA5/SMAD4/TET1/UBR5/VEGFA	14
Astrocytes	BP	GO:0051302	regulation of cell division	16/853	171/18862	0.00477246	0.0459687	0.0369948	CDC14A/CDC14B/DLL1/FGF1/FGF2/FGFR2/GAREM1/KIF13A/MLLT3/PTCH1/PTN/RAB11FIP3/SVIL/TEX14/TGFB2/VEGFA	16
Astrocytes	BP	GO:0019318	hexose metabolic process	21/853	250/18862	0.00487069	0.0465751	0.0374829	AKT2/ALDOC/CHST1/CPT1A/ENO1/FABP5/FUT10/FUT8/FUT9/GALM/GPI/INPPL1/KAT2B/OGT/OMA1/PC/PFKFB3/PPARA/PRKN/RORA/SORBS1	21
Astrocytes	BP	GO:0003198	epithelial to mesenchymal transition involved in endocardial cushion formation	4/853	16/18862	0.00488761	0.0465751	0.0374829	NOTCH1/SMAD4/TGFB2/TMEM100	4
Astrocytes	BP	GO:0050655	dermatan sulfate proteoglycan metabolic process	4/853	16/18862	0.00488761	0.0465751	0.0374829	BCAN/CSGALNACT1/CSPG5/NCAN	4
Astrocytes	BP	GO:0072109	glomerular mesangium development	4/853	16/18862	0.00488761	0.0465751	0.0374829	BMP7/CFLAR/NOTCH1/PDGFRB	4
Astrocytes	BP	GO:0045839	negative regulation of mitotic nuclear division	7/853	47/18862	0.00489015	0.0465751	0.0374829	ANAPC15/APC/BMP7/CDK5RAP2/RAD21/TEX14/TOM1L2	7
Astrocytes	BP	GO:1903053	regulation of extracellular matrix organization	7/853	47/18862	0.00489015	0.0465751	0.0374829	AGT/ANTXR1/CFLAR/DAG1/LRP1/NOTCH1/RGCC	7
Astrocytes	BP	GO:0019915	lipid storage	10/853	85/18862	0.00494216	0.0468425	0.0376981	ABCA1/ACVR1C/ASXL2/CPT1A/FTO/ITGAV/PPARA/SOAT1/SQLE/SREBF2	10
Astrocytes	BP	GO:1901879	regulation of protein depolymerization	10/853	85/18862	0.00494216	0.0468425	0.0376981	ADD3/APC/APC2/CAPZA1/CARMIL1/EPS8/FGF13/SVIL/SWAP70/TTBK2	10
Astrocytes	BP	GO:0006367	transcription initiation from RNA polymerase II promoter	17/853	187/18862	0.00494576	0.0468425	0.0376981	E2F3/ESRRG/GTF2F2/KAT2B/MAML2/NOTCH1/NOTCH2/NR1D2/NR2E1/NR2F1/NR3C2/PPARA/RORA/RORB/TEAD1/WWTR1/YAP1	17
Astrocytes	BP	GO:1905477	positive regulation of protein localization to membrane	13/853	127/18862	0.00496032	0.0468934	0.037739	ACSL3/AKT2/ATP2B4/CD81/EGFR/FYN/LRP1/LRP4/NMT1/PRKN/PTN/SORBS1/TP53BP2	13
Astrocytes	BP	GO:0015909	long-chain fatty acid transport	9/853	72/18862	0.00502443	0.0473242	0.0380858	ABCD2/ABCD3/ACSL3/AKT2/CPT1A/FABP5/PLA2G4A/SLC27A1/SLC2A1	9
Astrocytes	BP	GO:1903036	positive regulation of response to wounding	9/853	72/18862	0.00502443	0.0473242	0.0380858	ANO6/F3/FERMT2/KANK1/LRP1/NFE2L2/PLPP3/PTN/RREB1	9
Astrocytes	BP	GO:0014741	negative regulation of muscle hypertrophy	6/853	36/18862	0.00512011	0.0480481	0.0386683	ATP2B4/FOXO1/JARID2/NOTCH1/PPARA/SMAD4	6
Astrocytes	BP	GO:0031062	positive regulation of histone methylation	6/853	36/18862	0.00512011	0.0480481	0.0386683	AUTS2/JARID2/NSD3/OGT/SMAD4/TET1	6
Astrocytes	BP	GO:0007517	muscle organ development	25/853	317/18862	0.00512979	0.0480506	0.0386703	CFLAR/CHD2/COL11A1/DAG1/DDX17/DISP1/DLL1/DNER/FGFR2/HDAC9/LAMA2/NOTCH1/NR1D2/POU6F1/RIPOR2/S1PR1/SGCE/SMAD4/SMO/SOX6/SVIL/TGFB2/TGFBR3/UTRN/ZFPM2	25
Astrocytes	BP	GO:0030041	actin filament polymerization	17/853	188/18862	0.00521568	0.0487657	0.0392458	ADD3/CAPZA1/CARMIL1/CDC42EP4/CTNNA2/EPS8/FAM107A/IQGAP2/KANK1/NCK1/NCKAP1/PPP1R9A/PREX1/SNX9/SPIRE1/SVIL/WASF3	17
Astrocytes	BP	GO:0008361	regulation of cell size	16/853	173/18862	0.00533628	0.049802	0.0400798	ANO6/AQP4/BMPR2/CDH4/DISC1/FGF13/FN1/LRP1/LRRC8A/MACF1/NRCAM/NRP1/SEMA3D/SLC12A8/VAV3/VEGFA	16
Astrocytes	BP	GO:0051781	positive regulation of cell division	10/853	86/18862	0.00537193	0.0499173	0.0401726	CDC14A/CDC14B/FGF1/FGF2/FGFR2/GAREM1/PTN/SVIL/TGFB2/VEGFA	10
Astrocytes	BP	GO:0001701	in utero embryonic development	26/853	335/18862	0.00537796	0.0499173	0.0401726	ACVR1C/AMOT/BMP7/CHST11/EPB41L5/FGFR2/FUT8/GLI2/GLI3/HOPX/NASP/NCOA1/NMT1/NOTCH1/NOTCH2/PTCH1/PTPRR/SMAD4/SMO/STK3/TET1/TMEM100/VEGFA/YAP1/ZFP36L1/ZFPM2	26
Astrocytes	BP	GO:0016053	organic acid biosynthetic process	26/853	335/18862	0.00537796	0.0499173	0.0401726	ABCD2/ABCD3/ABHD3/ACADVL/ACSBG1/ACSL3/ASPA/ATP2B4/CTH/DECR2/DPYD/FABP5/FADS1/FADS2/FASN/GLUD1/GLUL/GPT2/HACD3/MGLL/MTHFD1/MTHFD2L/PLA2G4A/PLOD2/QKI/UGP2	26
Astrocytes	CC	GO:0031252	cell leading edge	56/869	411/19520	7.63306e-14	4.05315e-11	3.43086e-11	ABI1/ABLIM1/AKT2/AMOT/ANTXR1/APC/APC2/ARHGAP31/ARHGEF26/ARHGEF4/ARHGEF6/ASAP3/CARMIL1/CCDC88A/CTNNA1/CTNND1/DAG1/DST/ENAH/EPB41L5/EPS8/FAM107A/FERMT2/FGD4/GABRA2/GABRG1/INPPL1/IQGAP2/ITGAV/ITSN1/KANK1/KCNC2/MACF1/MCC/MTSS2/MYO10/MYO6/NCKAP1/NEDD9/OPRM1/PHACTR4/PPP1R9A/PSD2/PSD3/PTPN13/PTPRM/RAPGEF3/RIPOR2/S100B/SGCE/SNX9/SPRY2/SWAP70/WASF3/WLS/WWC1	56
Astrocytes	CC	GO:0030027	lamellipodium	32/869	196/19520	1.78461e-10	4.73815e-08	4.01068e-08	ABI1/ABLIM1/AMOT/ANTXR1/APC/APC2/ARHGAP31/ARHGEF6/CARMIL1/CCDC88A/CTNNA1/CTNND1/DAG1/ENAH/FERMT2/FGD4/INPPL1/IQGAP2/ITGAV/ITSN1/MCC/MTSS2/MYO10/NCKAP1/NEDD9/PHACTR4/PPP1R9A/PTPN13/PTPRM/RAPGEF3/SWAP70/WASF3	32
Astrocytes	CC	GO:0005912	adherens junction	26/869	172/19520	4.63504e-08	6.94094e-06	5.87527e-06	APC/BMPR2/CDC42EP4/CDH20/CNN3/CTNNA1/CTNNA2/CTNND1/DAG1/DLL1/EPB41L5/FERMT2/FRMD4A/FRS2/LIN7A/NOTCH1/PARD3/PARD3B/PDLIM5/PLEKHA7/PLPP3/PTPRM/SORBS1/TSPAN33/VCL/VEGFA	26
Astrocytes	CC	GO:0031256	leading edge membrane	26/869	173/19520	5.22858e-08	6.94094e-06	5.87527e-06	AKT2/ANTXR1/APC/APC2/ARHGEF4/EPB41L5/EPS8/FAM107A/FERMT2/GABRA2/GABRG1/ITGAV/KANK1/KCNC2/MACF1/MTSS2/MYO6/NCKAP1/OPRM1/PSD2/PSD3/RIPOR2/SGCE/SPRY2/WLS/WWC1	26
Astrocytes	CC	GO:0005938	cell cortex	35/869	301/19520	2.17802e-07	2.31306e-05	1.95793e-05	ADD3/AKAP13/AKT2/ASPH/CTBP2/CTNND1/CYTIP/DST/ENO1/EPB41L2/EPS8/FERMT2/FGF1/FGFR2/FMN2/FNBP1/FNBP1L/GPSM2/ITPR2/MLPH/MTSS2/MYO10/MYO6/NEDD9/PARD3/PARD3B/PPP1R9A/RAI14/RAPGEF3/RHOBTB3/SEPTIN4/SLC2A1/SNX9/SPIRE1/UTRN	35
Astrocytes	CC	GO:0031253	cell projection membrane	37/869	337/19520	4.19923e-07	3.71632e-05	3.14574e-05	AKT2/ANTXR1/APC/APC2/ARHGEF4/ATP1B2/EPB41L5/EPS8/FAM107A/FERMT2/GABRA2/GABRG1/GNA12/GNA13/GPR37L1/ITGAV/KANK1/KCNC2/MACF1/MTSS2/MYO10/MYO6/NCKAP1/OPRM1/PSD2/PSD3/PTCH1/RIPOR2/SGCE/SLC11A2/SLC7A11/SMO/SPRY2/TTYH1/UTRN/WLS/WWC1	37
Astrocytes	CC	GO:0005911	cell-cell junction	47/869	485/19520	4.99112e-07	3.78612e-05	3.20483e-05	ADD3/AKAP6/AMOT/AMOTL1/ANK2/APC/BMPR2/CADM1/CDC42EP4/CDH20/CLDN10/CLIC4/CNN3/CTNNA1/CTNNA2/CTNND1/DAG1/DLL1/EPB41L5/EPCAM/FAT1/FERMT2/FGF13/FRMD4A/FRS2/GJA1/HEPACAM/IGSF11/JAM2/LAMA1/LIN7A/NCK1/NOTCH1/PARD3/PARD3B/PDLIM5/PLEKHA7/PLPP3/PTPRM/SDCCAG8/SLC2A1/SORBS1/TEK/TSPAN33/USP53/VCL/VEGFA	47
Astrocytes	CC	GO:0030175	filopodium	18/869	103/19520	6.12405e-07	4.06484e-05	3.44075e-05	ABI1/ANTXR1/DAG1/ENAH/FARP1/FGD4/FGF13/GPM6A/INPPL1/IQGAP2/ITGAV/MYO10/MYO6/PPP1R9A/RAPGEF3/RIPOR2/TTYH1/UTRN	18
Astrocytes	CC	GO:0062023	collagen-containing extracellular matrix	42/869	423/19520	1.07444e-06	6.33918e-05	5.3659e-05	ADAMTS20/AGT/BCAM/BMP7/CLU/COL11A1/COL16A1/COL18A1/COL5A2/COL7A1/DAG1/DST/ERBIN/F3/FGFR2/FN1/FREM1/FREM2/GPC4/GPC5/HTRA1/IGFBP7/LAMA1/LAMA2/LTBP1/MEGF9/MFGE8/NDP/NID1/PSAP/PTN/SDC2/SERPINE2/SPARC/SPARCL1/SPON1/SRPX/TGFB2/THSD4/TIMP2/TIMP3/VIT	42
Astrocytes	CC	GO:0009925	basal plasma membrane	28/869	240/19520	3.2773e-06	0.000154306	0.000130615	ANK2/AQP4/ARRB1/ATP2B4/BMPR2/CADM1/CD81/CNNM2/DISP1/DST/EGFR/EPCAM/EPS15/ERBIN/KCNC2/KCNJ10/LIN7A/LRP1/MLC1/PLPP3/SLC1A3/SLC27A1/SLC2A1/SLC3A2/SLC4A4/SLCO1C1/STXBP3/TEK	28
Astrocytes	CC	GO:0001726	ruffle	23/869	175/19520	3.31545e-06	0.000154306	0.000130615	AKT2/AMOT/APC/ARHGEF26/ARHGEF4/ASAP3/EPB41L5/EPS8/FAM107A/FGD4/ITGAV/KANK1/MACF1/MTSS2/MYO10/MYO6/NCKAP1/PSD2/PSD3/S100B/SNX9/SPRY2/WWC1	23
Astrocytes	CC	GO:0097060	synaptic membrane	37/869	368/19520	3.48715e-06	0.000154306	0.000130615	ANK2/ARRB1/ATP2B4/CNTN5/CSPG5/DAG1/DGKB/DGKI/GABBR1/GABRA2/GABRB1/GABRG1/GPC4/GPHN/GPM6A/GRID2/GRIN3A/GRM3/ITSN1/KCNC2/KCND2/KCTD8/LIN7A/LRFN5/LRP4/NRP2/OPRM1/PCDH17/PTPRA/SHC4/SLC1A2/SLC6A11/SLITRK2/SNCAIP/SNTA1/SYNE1/UTRN	37
Astrocytes	CC	GO:0097449	astrocyte projection	7/869	17/19520	4.44503e-06	0.000175685	0.000148711	ADGRG1/AQP4/ATP1B2/GRM3/KCNJ10/SLC1A2/SLC7A11	7
Astrocytes	CC	GO:0045178	basal part of cell	29/869	258/19520	4.63199e-06	0.000175685	0.000148711	ANK2/AQP4/ARRB1/ATP2B4/BMPR2/CADM1/CD81/CNNM2/DISP1/DST/EGFR/EPCAM/EPS15/ERBIN/KCNC2/KCNJ10/LIN7A/LRP1/MLC1/PLPP3/SLC11A2/SLC1A3/SLC27A1/SLC2A1/SLC3A2/SLC4A4/SLCO1C1/STXBP3/TEK	29
Astrocytes	CC	GO:0045121	membrane raft	33/869	323/19520	8.31434e-06	0.000275932	0.000233567	ABCA1/ADGRG1/AKAP6/ATP2B4/BAALC/BMPR2/CBLB/CFLAR/CTNNA1/DAG1/DLL1/EDNRB/EGFR/FYN/GJA1/KCND2/LDHB/LRP4/LRP6/MLC1/OPRM1/PAG1/PLPP3/PTCH1/RHOQ/S1PR1/SDC4/SLC1A2/SLC2A1/SMO/SORBS1/SPRED1/TEK	33
Astrocytes	CC	GO:0098857	membrane microdomain	33/869	323/19520	8.31434e-06	0.000275932	0.000233567	ABCA1/ADGRG1/AKAP6/ATP2B4/BAALC/BMPR2/CBLB/CFLAR/CTNNA1/DAG1/DLL1/EDNRB/EGFR/FYN/GJA1/KCND2/LDHB/LRP4/LRP6/MLC1/OPRM1/PAG1/PLPP3/PTCH1/RHOQ/S1PR1/SDC4/SLC1A2/SLC2A1/SMO/SORBS1/SPRED1/TEK	33
Astrocytes	CC	GO:0032587	ruffle membrane	15/869	95/19520	1.87371e-05	0.000585259	0.000495402	AKT2/APC/ARHGEF4/EPB41L5/EPS8/FAM107A/ITGAV/KANK1/MACF1/MTSS2/MYO6/PSD2/PSD3/SPRY2/WWC1	15
Astrocytes	CC	GO:0098978	glutamatergic synapse	31/869	308/19520	2.07931e-05	0.000613397	0.00051922	ATP2B4/BCAN/CSPG5/CTBP2/CTNND1/DAG1/DGKB/EPS15/ERBIN/FYN/GPC4/GPM6A/GRID2/GRIN3A/GRM3/ITSN1/KCND2/LGI1/LRFN5/NCS1/NRP2/OPHN1/PCDH17/PPP1R9A/PSD2/SLITRK2/SPARC/SPARCL1/TNIK/USP46/WASF3	31
Astrocytes	CC	GO:0097386	glial cell projection	8/869	30/19520	3.64729e-05	0.00101932	0.000862822	ADGRG1/AQP4/ATP1B2/FYN/GRM3/KCNJ10/SLC1A2/SLC7A11	8
Astrocytes	CC	GO:0045211	postsynaptic membrane	27/869	265/19520	5.63981e-05	0.00149737	0.00126747	ANK2/ARRB1/CSPG5/DAG1/DGKB/GABBR1/GABRA2/GABRB1/GABRG1/GPHN/GRID2/GRIN3A/GRM3/KCNC2/KCND2/KCTD8/LIN7A/LRFN5/NRP2/OPRM1/PCDH17/SHC4/SLC6A11/SLITRK2/SNTA1/SYNE1/UTRN	27
Astrocytes	CC	GO:0005604	basement membrane	14/869	94/19520	6.85152e-05	0.00162628	0.00137659	COL18A1/COL7A1/DAG1/DST/ERBIN/FN1/FREM1/FREM2/LAMA1/LAMA2/MEGF9/NID1/PTN/SPARC	14
Astrocytes	CC	GO:0014069	postsynaptic density	30/869	313/19520	6.98166e-05	0.00162628	0.00137659	ABI1/ADD3/ARRB1/BAALC/BMPR2/CNN3/CPEB3/CPEB4/CTNND1/DGKI/DISC1/EEF2K/FABP5/FYN/GPHN/GRID2/GRIN3A/GRM3/IGSF11/KCND2/LIN7A/LRFN5/LRP4/NCS1/NTRK2/PDLIM5/PPP1R9A/PSD3/PTCH1/TNIK	30
Astrocytes	CC	GO:0016323	basolateral plasma membrane	23/869	211/19520	7.04416e-05	0.00162628	0.00137659	ANK2/AQP4/ARRB1/ATP2B4/CADM1/CD81/CNNM2/DISP1/EGFR/EPCAM/ERBIN/KCNC2/KCNJ10/LIN7A/LRP1/MLC1/PLPP3/SLC2A1/SLC3A2/SLC4A4/SLCO1C1/STXBP3/TEK	23
Astrocytes	CC	GO:0030055	cell-substrate junction	37/869	423/19520	7.50076e-05	0.00165954	0.00140475	ALCAM/ARHGAP31/ASAP3/CD81/CNN3/CTNNA1/DAG1/DST/EGFR/ENAH/EPB41L2/EPB41L5/ERBIN/FAM107A/FAT1/FERMT2/GJA1/GNA12/GNA13/HACD3/ITGAV/LPP/LRP1/NCKAP1/NEDD9/NRP1/OPRM1/PDGFRB/PTPRA/RSU1/SDC4/SNTB1/SORBS1/SVIL/TEK/VCL/YES1	37
Astrocytes	CC	GO:0032279	asymmetric synapse	30/869	318/19520	9.30628e-05	0.00197665	0.00167317	ABI1/ADD3/ARRB1/BAALC/BMPR2/CNN3/CPEB3/CPEB4/CTNND1/DGKI/DISC1/EEF2K/FABP5/FYN/GPHN/GRID2/GRIN3A/GRM3/IGSF11/KCND2/LIN7A/LRFN5/LRP4/NCS1/NTRK2/PDLIM5/PPP1R9A/PSD3/PTCH1/TNIK	30
Astrocytes	CC	GO:0098982	GABA-ergic synapse	11/869	64/19520	0.000109322	0.00223269	0.0018899	CNTN5/CSPG5/CTBP2/DAG1/GABBR1/GABRB1/KCND2/LRFN5/PCDH17/SLC6A11/SLITRK2	11
Astrocytes	CC	GO:0005925	focal adhesion	36/869	416/19520	0.000115784	0.00227708	0.00192747	ALCAM/ARHGAP31/ASAP3/CD81/CNN3/CTNNA1/DAG1/DST/EGFR/ENAH/EPB41L2/EPB41L5/FAM107A/FAT1/FERMT2/GJA1/GNA12/GNA13/HACD3/ITGAV/LPP/LRP1/NCKAP1/NEDD9/NRP1/OPRM1/PDGFRB/PTPRA/RSU1/SDC4/SNTB1/SORBS1/SVIL/TEK/VCL/YES1	36
Astrocytes	CC	GO:0043197	dendritic spine	20/869	177/19520	0.000125223	0.00237477	0.00201016	APBA2/ARRB1/CNN3/CPEB4/CTNND1/DGKI/EEF2K/FARP1/GPM6A/GRID2/GRM3/ITSN1/KCND2/KCNN2/LAMA2/NTRK2/OPHN1/OPRM1/PPP1R9A/ZMYND8	20
Astrocytes	CC	GO:0044309	neuron spine	20/869	178/19520	0.000135306	0.00247749	0.00209712	APBA2/ARRB1/CNN3/CPEB4/CTNND1/DGKI/EEF2K/FARP1/GPM6A/GRID2/GRM3/ITSN1/KCND2/KCNN2/LAMA2/NTRK2/OPHN1/OPRM1/PPP1R9A/ZMYND8	20
Astrocytes	CC	GO:0098984	neuron to neuron synapse	31/869	342/19520	0.000148738	0.00263266	0.00222846	ABI1/ADD3/ARRB1/ATP1B2/BAALC/BMPR2/CNN3/CPEB3/CPEB4/CTNND1/DGKI/DISC1/EEF2K/FABP5/FYN/GPHN/GRID2/GRIN3A/GRM3/IGSF11/KCND2/LIN7A/LRFN5/LRP4/NCS1/NTRK2/PDLIM5/PPP1R9A/PSD3/PTCH1/TNIK	31
Astrocytes	CC	GO:0099240	intrinsic component of synaptic membrane	17/869	140/19520	0.00016536	0.00283246	0.00239758	ATP2B4/CNTN5/CSPG5/GPC4/GPHN/GPM6A/GRID2/GRM3/KCND2/LRFN5/NRP2/OPRM1/PCDH17/PTPRA/SLC1A2/SLC6A11/SLITRK2	17
Astrocytes	CC	GO:0099572	postsynaptic specialization	30/869	333/19520	0.000210181	0.00348769	0.00295221	ABI1/ADD3/ARRB1/BAALC/BMPR2/CNN3/CPEB3/CPEB4/CTNND1/DGKI/DISC1/EEF2K/FABP5/FYN/GPHN/GRID2/GRIN3A/GRM3/IGSF11/KCND2/LIN7A/LRFN5/LRP4/NCS1/NTRK2/PDLIM5/PPP1R9A/PSD3/PTCH1/TNIK	30
Astrocytes	CC	GO:0098858	actin-based cell projection	22/869	216/19520	0.000267639	0.00430656	0.00364536	ABI1/ANTXR1/CDC14A/CLIC4/DAG1/ENAH/EPS8/FARP1/FGD4/FGF13/GPM6A/INPPL1/IQGAP2/ITGAV/MYO10/MYO6/PPP1R9A/RAPGEF3/RIPOR2/TEK/TTYH1/UTRN	22
Astrocytes	CC	GO:0030426	growth cone	19/869	178/19520	0.000380879	0.00594843	0.00503515	ABI1/AUTS2/C9orf72/CPEB4/CTNND1/DISC1/EPS8/FGF13/GPM6A/LRP1/MYO9A/NDRG2/NRP1/PARD3/PPP1R9A/PREX1/PTCH1/TIMP2/UTRN	19
Astrocytes	CC	GO:0016342	catenin complex	7/869	32/19520	0.000428659	0.00650337	0.00550489	APC/APC2/CDH20/CDH4/CTNNA1/CTNNA2/CTNND1	7
Astrocytes	CC	GO:0030427	site of polarized growth	19/869	184/19520	0.000576352	0.00850119	0.00719597	ABI1/AUTS2/C9orf72/CPEB4/CTNND1/DISC1/EPS8/FGF13/GPM6A/LRP1/MYO9A/NDRG2/NRP1/PARD3/PPP1R9A/PREX1/PTCH1/TIMP2/UTRN	19
Astrocytes	CC	GO:0098793	presynapse	38/869	487/19520	0.000598268	0.00858595	0.00726772	APBA2/ATP2B4/CNTN5/CTBP2/CTNND1/DGKI/DISC1/GABBR1/GABRA2/GPC4/GPM6A/GRM3/ITSN1/KCNC2/KCNJ10/KCTD8/KIF1B/LIN7A/NCS1/NTRK2/OPHN1/OPRM1/PCDH17/PDLIM5/PNISR/PRKN/PTN/RAB8B/SCAMP1/SEPTIN4/SLC1A2/SLC2A1/SLC6A1/SLC6A11/SNCAIP/STON2/STXBP3/TNIK	38
Astrocytes	CC	GO:0031091	platelet alpha granule	12/869	91/19520	0.000697145	0.00974169	0.00824601	CLU/F5/FN1/OLA1/PCDH7/PHACTR2/PROS1/SERPINE2/SPARC/STXBP3/TGFB2/VEGFA	12
Astrocytes	CC	GO:0031527	filopodium membrane	5/869	18/19520	0.000911926	0.0121058	0.0102472	ANTXR1/ITGAV/MYO10/TTYH1/UTRN	5
Astrocytes	CC	GO:0043034	costamere	5/869	18/19520	0.000911926	0.0121058	0.0102472	ANK2/DAG1/SDC4/SVIL/VCL	5
Astrocytes	CC	GO:0043296	apical junction complex	15/869	137/19520	0.00116845	0.0147273	0.0124662	AMOT/AMOTL1/APC/CLDN10/CTNNA1/CTNND1/EPCAM/FRMD4A/JAM2/LIN7A/PARD3/PARD3B/PLEKHA7/SORBS1/USP53	15
Astrocytes	CC	GO:0016010	dystrophin-associated glycoprotein complex	5/869	19/19520	0.00119261	0.0147273	0.0124662	DAG1/SGCE/SNTA1/SNTB1/UTRN	5
Astrocytes	CC	GO:0090665	glycoprotein complex	5/869	19/19520	0.00119261	0.0147273	0.0124662	DAG1/SGCE/SNTA1/SNTB1/UTRN	5
Astrocytes	CC	GO:0044295	axonal growth cone	6/869	28/19520	0.00124198	0.0149884	0.0126872	C9orf72/GPM6A/LRP1/MYO9A/PARD3/PTCH1	6
Astrocytes	CC	GO:0044853	plasma membrane raft	13/869	111/19520	0.00131587	0.0155272	0.0131433	AKAP6/ATP2B4/BMPR2/CTNNA1/DAG1/KCND2/LRP4/LRP6/MLC1/PTCH1/SLC2A1/SMO/SPRED1	13
Astrocytes	CC	GO:0019897	extrinsic component of plasma membrane	17/869	169/19520	0.00146497	0.0169109	0.0143145	APC/APC2/CDH20/CDH4/CTNNA1/CTNNA2/CTNND1/FARP1/FERMT2/FYN/GNA12/GNA13/KCNIP1/MFGE8/SERPINE2/SNX9/YES1	17
Astrocytes	CC	GO:0099699	integral component of synaptic membrane	14/869	128/19520	0.00169864	0.019191	0.0162446	ATP2B4/CSPG5/GPM6A/GRID2/GRM3/KCND2/LRFN5/NRP2/OPRM1/PCDH17/PTPRA/SLC1A2/SLC6A11/SLITRK2	14
Astrocytes	CC	GO:0098889	intrinsic component of presynaptic membrane	9/869	64/19520	0.00201353	0.0222747	0.0188548	ATP2B4/CNTN5/GPC4/GPM6A/GRM3/OPRM1/PCDH17/SLC1A2/SLC6A11	9
Astrocytes	CC	GO:0031258	lamellipodium membrane	5/869	22/19520	0.00241748	0.0261976	0.0221754	ANTXR1/APC2/FERMT2/ITGAV/NCKAP1	5
Astrocytes	CC	GO:0042383	sarcolemma	14/869	134/19520	0.00261445	0.0277655	0.0235026	AKAP6/ANK2/AQP4/ATP2B4/CAMK2D/DAG1/LAMA2/OPRM1/SGCE/SLC2A1/SNTA1/SNTB1/UTRN/VCL	14
Astrocytes	CC	GO:0005901	caveola	10/869	80/19520	0.00284462	0.0296175	0.0250702	AKAP6/ATP2B4/BMPR2/CTNNA1/LRP6/MLC1/PTCH1/SLC2A1/SMO/SPRED1	10
Astrocytes	CC	GO:0042734	presynaptic membrane	14/869	137/19520	0.00320589	0.032737	0.0277108	ATP2B4/CNTN5/GABBR1/GPC4/GPM6A/GRM3/ITSN1/KCNC2/KCTD8/OPRM1/PCDH17/SLC1A2/SLC6A11/SNCAIP	14
Astrocytes	CC	GO:0005905	clathrin-coated pit	9/869	71/19520	0.00413298	0.0414078	0.0350503	ARRB1/EPS15/EPS15L1/FNBP1/ITSN1/LRP1/MYO6/REPS1/SGIP1	9
Astrocytes	CC	GO:0150034	distal axon	23/869	287/19520	0.00487987	0.0475882	0.0402818	ABI1/AUTS2/C9orf72/CPEB4/CTNND1/DISC1/EPS8/FGF13/GPM6A/KCNC2/LRP1/MYO9A/NCS1/NDRG2/NRP1/NTRK2/OPHN1/PARD3/PPP1R9A/PREX1/PTCH1/TIMP2/UTRN	23
Astrocytes	CC	GO:0019898	extrinsic component of membrane	24/869	304/19520	0.0049291	0.0475882	0.0402818	ACADVL/APC/APC2/CDH20/CDH4/CTNNA1/CTNNA2/CTNND1/EMC2/FARP1/FERMT2/FYN/GNA12/GNA13/KCNIP1/MFGE8/MGLL/MTMR3/NMT1/PIK3C2A/SERPINE2/SNX9/WDR91/YES1	24
Astrocytes	CC	GO:0014704	intercalated disc	7/869	48/19520	0.00506102	0.0479893	0.0406214	AKAP6/ANK2/CTNNA1/FGF13/GJA1/SLC2A1/VCL	7
Astrocytes	MF	GO:0003779	actin binding	48/841	439/18337	2.27026e-08	1.99783e-05	1.73735e-05	ABLIM1/ACTR3B/ADD3/ANTXR1/CAPZA1/CCDC88A/CNN3/CTNNA1/CTNNA2/DAG1/DST/EGFR/ENAH/EPB41L2/EPS8/FAM107A/FERMT2/FGD4/FHDC1/FMN2/INPPL1/IQGAP2/KLHL5/MACF1/MLPH/MTSS2/MYO10/MYO6/MYO9A/OPHN1/PACRG/PDLIM5/PHACTR2/PHACTR4/PPP1R9A/PRKN/RAI14/SETD3/SNTA1/SNTB1/SORBS1/SPIRE1/SVIL/SYNE1/UTRN/VCL/WASF3/WIPF3	48
Astrocytes	MF	GO:0019199	transmembrane receptor protein kinase activity	15/841	80/18337	3.00918e-06	0.00128718	0.00111935	ACVR1C/BMPR1B/BMPR2/EGFR/FGFR1/FGFR2/LTBP1/MERTK/NRP1/NRP2/NTRK2/NTRK3/PDGFRB/TEK/TGFBR3	15
Astrocytes	MF	GO:0019838	growth factor binding	20/841	137/18337	4.38812e-06	0.00128718	0.00111935	ACVR1C/BMPR2/EGFR/FGFR1/FGFR2/GHR/HTRA1/IGFBP7/ITGAV/LIFR/LTBP1/NRP1/NRP2/NTRK2/NTRK3/PDGFRB/PTN/S100A13/TEK/TGFBR3	20
Astrocytes	MF	GO:0008013	beta-catenin binding	15/841	85/18337	6.5866e-06	0.00144905	0.00126012	APC/APC2/CTNNA1/CTNNA2/FOXO1/GJA1/GLI3/KANK1/LZIC/PRKN/RORA/TBL1X/TCF4/TCF7L2/VCL	15
Astrocytes	MF	GO:1901681	sulfur compound binding	28/841	260/18337	2.54963e-05	0.00448734	0.00390227	ACADVL/ACBD4/ACBD7/ADGRG1/ANOS1/BMP7/COL11A1/DBI/FGF1/FGF2/FGFR1/FGFR2/FN1/HACL1/LRP1/MCCC1/NRP1/NRP2/OGDH/PC/PTCH1/PTN/SERPINE2/SMAD4/SOAT1/TGFBR3/TPMT/VEGFA	28
Astrocytes	MF	GO:0005096	GTPase activator activity	27/841	276/18337	0.000181071	0.0265571	0.0230945	ADGRB3/ARAP1/ARHGAP29/ARHGAP31/ARHGAP42/ARHGAP5/ARHGEF12/ARHGEF6/ARRB1/ASAP3/DOCK1/FAM13A/HACD3/IQGAP2/MTSS2/MYO9A/NRP1/OPHN1/PLXNB1/PREX1/PREX2/RANBP3L/RGS17/RGS20/SIPA1L2/SRGAP1/VAV3	27
Astrocytes	MF	GO:0046943	carboxylic acid transmembrane transporter activity	18/841	157/18337	0.000318842	0.0362872	0.031556	SFXN1/SFXN5/SLC10A7/SLC13A5/SLC16A9/SLC19A2/SLC1A2/SLC1A3/SLC1A4/SLC25A21/SLC27A1/SLC3A2/SLC6A1/SLC6A11/SLC7A10/SLC7A11/SLC7A2/SLCO1C1	18
Astrocytes	MF	GO:0005342	organic acid transmembrane transporter activity	18/841	158/18337	0.000344775	0.0362872	0.031556	SFXN1/SFXN5/SLC10A7/SLC13A5/SLC16A9/SLC19A2/SLC1A2/SLC1A3/SLC1A4/SLC25A21/SLC27A1/SLC3A2/SLC6A1/SLC6A11/SLC7A10/SLC7A11/SLC7A2/SLCO1C1	18
Astrocytes	MF	GO:0004714	transmembrane receptor protein tyrosine kinase activity	10/841	61/18337	0.00042019	0.0362872	0.031556	EGFR/FGFR1/FGFR2/MERTK/NRP1/NRP2/NTRK2/NTRK3/PDGFRB/TEK	10
Astrocytes	MF	GO:0030695	GTPase regulator activity	38/841	467/18337	0.000467223	0.0362872	0.031556	ADGRB3/AKAP13/ARAP1/ARHGAP29/ARHGAP31/ARHGAP42/ARHGAP5/ARHGEF12/ARHGEF4/ARHGEF6/ARRB1/ASAP3/C9orf72/CCDC88A/CCZ1/DOCK1/FAM13A/FARP1/FGD4/GPSM2/HACD3/IQGAP2/ITSN1/MTSS2/MYO9A/NRP1/OPHN1/PLXNB1/PREX1/PREX2/RANBP3L/RAPGEF3/RGL1/RGS17/RGS20/SIPA1L2/SRGAP1/VAV3	38
Astrocytes	MF	GO:0008514	organic anion transmembrane transporter activity	19/841	177/18337	0.000508658	0.0362872	0.031556	GJA1/SFXN1/SFXN5/SLC13A5/SLC19A2/SLC1A2/SLC1A3/SLC1A4/SLC25A21/SLC27A1/SLC2A1/SLC3A2/SLC4A4/SLC6A1/SLC6A11/SLC7A10/SLC7A11/SLC7A2/SLCO1C1	19
Astrocytes	MF	GO:0004879	nuclear receptor activity	9/841	52/18337	0.000536062	0.0362872	0.031556	ESRRG/NR1D2/NR2E1/NR2F1/NR3C2/PPARA/RORA/RORB/STAT3	9
Astrocytes	MF	GO:0098531	ligand-activated transcription factor activity	9/841	52/18337	0.000536062	0.0362872	0.031556	ESRRG/NR1D2/NR2E1/NR2F1/NR3C2/PPARA/RORA/RORB/STAT3	9
Astrocytes	MF	GO:0008509	anion transmembrane transporter activity	37/841	459/18337	0.000657241	0.0365332	0.0317699	ABCA1/ANO6/CLIC4/DISP1/GABRA2/GABRB1/GABRG1/GJA1/LRRC8A/SFXN1/SFXN5/SLC10A7/SLC12A8/SLC13A5/SLC15A2/SLC16A9/SLC19A2/SLC1A2/SLC1A3/SLC1A4/SLC25A21/SLC25A26/SLC25A33/SLC25A48/SLC27A1/SLC2A1/SLC3A2/SLC4A4/SLC6A1/SLC6A11/SLC7A10/SLC7A11/SLC7A2/SLC9A9/SLCO1C1/TTYH1/XPR1	37
Astrocytes	MF	GO:0004725	protein tyrosine phosphatase activity	13/841	102/18337	0.000777163	0.0365332	0.0317699	CDC14A/CDC14B/EYA2/EYA4/MTMR3/PALD1/PTPN13/PTPN14/PTPN4/PTPRA/PTPRM/PTPRR/PTPRZ1	13
Astrocytes	MF	GO:0017124	SH3 domain binding	15/841	128/18337	0.000778197	0.0365332	0.0317699	ABI1/ARHGAP31/CBLB/DOCK1/ENAH/EPS15/FUT8/GJA1/INPPL1/PRKN/QKI/REPS1/SGIP1/TP53BP2/WIPF3	15
Astrocytes	MF	GO:0005324	long-chain fatty acid transporter activity	5/841	17/18337	0.000782165	0.0365332	0.0317699	ABCD2/ABCD3/FABP5/SLC27A1/SLC2A1	5
Astrocytes	MF	GO:0005178	integrin binding	16/841	142/18337	0.000812764	0.0365332	0.0317699	CD81/COL16A1/DST/EGFR/FERMT2/FGF1/FGF2/FN1/ITGAV/JAM2/MFGE8/PLPP3/PTN/PTPRZ1/TIMP2/UTRN	16
Astrocytes	MF	GO:0050840	extracellular matrix binding	9/841	55/18337	0.00081954	0.0365332	0.0317699	ADGRG1/BCAM/COL11A1/DAG1/ITGAV/NID1/SPARC/SPARCL1/VEGFA	9
Astrocytes	MF	GO:0005201	extracellular matrix structural constituent	18/841	170/18337	0.0008303	0.0365332	0.0317699	ANOS1/COL11A1/COL16A1/COL18A1/COL5A2/COL7A1/FN1/IGFBP7/LAMA1/LAMA2/LTBP1/MFGE8/NID1/OIT3/SPARC/SPON1/SRPX/THSD4	18
Astrocytes	MF	GO:0015355	secondary active monocarboxylate transmembrane transporter activity	5/841	18/18337	0.0010424	0.0436816	0.0379862	SLC1A2/SLC1A3/SLC6A1/SLC6A11/SLC7A11	5
Endothelial cells	BP	GO:0006613	cotranslational protein targeting to membrane	52/932	110/18862	1.65332e-38	8.59065e-35	6.57673e-35	RPL10/RPL10A/RPL11/RPL12/RPL13/RPL14/RPL18/RPL19/RPL24/RPL26/RPL27/RPL28/RPL3/RPL32/RPL34/RPL35A/RPL36/RPL37A/RPL38/RPL39/RPL4/RPL5/RPL7/RPL7A/RPL8/RPLP0/RPLP2/RPS11/RPS14/RPS15/RPS16/RPS17/RPS18/RPS19/RPS20/RPS23/RPS26/RPS27A/RPS28/RPS29/RPS3/RPS3A/RPS4X/RPS5/RPS6/RPS7/RPS8/RPS9/SSR1/SSR2/TRAM1/TRAM2	52
Endothelial cells	BP	GO:0006614	SRP-dependent cotranslational protein targeting to membrane	50/932	105/18862	2.88839e-37	7.50403e-34	5.74485e-34	RPL10/RPL10A/RPL11/RPL12/RPL13/RPL14/RPL18/RPL19/RPL24/RPL26/RPL27/RPL28/RPL3/RPL32/RPL34/RPL35A/RPL36/RPL37A/RPL38/RPL39/RPL4/RPL5/RPL7/RPL7A/RPL8/RPLP0/RPLP2/RPS11/RPS14/RPS15/RPS16/RPS17/RPS18/RPS19/RPS20/RPS23/RPS26/RPS27A/RPS28/RPS29/RPS3/RPS3A/RPS4X/RPS5/RPS6/RPS7/RPS8/RPS9/TRAM1/TRAM2	50
Endothelial cells	BP	GO:0045047	protein targeting to ER	52/932	120/18862	4.12133e-36	7.13814e-33	5.46473e-33	HERPUD1/RPL10/RPL10A/RPL11/RPL12/RPL13/RPL14/RPL18/RPL19/RPL24/RPL26/RPL27/RPL28/RPL3/RPL32/RPL34/RPL35A/RPL36/RPL37A/RPL38/RPL39/RPL4/RPL5/RPL7/RPL7A/RPL8/RPLP0/RPLP2/RPS11/RPS14/RPS15/RPS16/RPS17/RPS18/RPS19/RPS20/RPS23/RPS26/RPS27A/RPS28/RPS29/RPS3/RPS3A/RPS4X/RPS5/RPS6/RPS7/RPS8/RPS9/SPCS3/TRAM1/TRAM2	52
Endothelial cells	BP	GO:0072599	establishment of protein localization to endoplasmic reticulum	52/932	124/18862	3.11278e-35	4.0435e-32	3.09557e-32	HERPUD1/RPL10/RPL10A/RPL11/RPL12/RPL13/RPL14/RPL18/RPL19/RPL24/RPL26/RPL27/RPL28/RPL3/RPL32/RPL34/RPL35A/RPL36/RPL37A/RPL38/RPL39/RPL4/RPL5/RPL7/RPL7A/RPL8/RPLP0/RPLP2/RPS11/RPS14/RPS15/RPS16/RPS17/RPS18/RPS19/RPS20/RPS23/RPS26/RPS27A/RPS28/RPS29/RPS3/RPS3A/RPS4X/RPS5/RPS6/RPS7/RPS8/RPS9/SPCS3/TRAM1/TRAM2	52
Endothelial cells	BP	GO:0000184	nuclear-transcribed mRNA catabolic process, nonsense-mediated decay	50/932	120/18862	9.33615e-34	9.70213e-31	7.42765e-31	PABPC1/PNRC2/RPL10/RPL10A/RPL11/RPL12/RPL13/RPL14/RPL18/RPL19/RPL24/RPL26/RPL27/RPL28/RPL3/RPL32/RPL34/RPL35A/RPL36/RPL37A/RPL38/RPL39/RPL4/RPL5/RPL7/RPL7A/RPL8/RPLP0/RPLP2/RPS11/RPS14/RPS15/RPS16/RPS17/RPS18/RPS19/RPS20/RPS23/RPS26/RPS27A/RPS28/RPS29/RPS3/RPS3A/RPS4X/RPS5/RPS6/RPS7/RPS8/RPS9	50
Endothelial cells	BP	GO:0070972	protein localization to endoplasmic reticulum	54/932	152/18862	3.97584e-32	3.44308e-29	2.63591e-29	HERPUD1/KDELR3/LRRK2/RPL10/RPL10A/RPL11/RPL12/RPL13/RPL14/RPL18/RPL19/RPL24/RPL26/RPL27/RPL28/RPL3/RPL32/RPL34/RPL35A/RPL36/RPL37A/RPL38/RPL39/RPL4/RPL5/RPL7/RPL7A/RPL8/RPLP0/RPLP2/RPS11/RPS14/RPS15/RPS16/RPS17/RPS18/RPS19/RPS20/RPS23/RPS26/RPS27A/RPS28/RPS29/RPS3/RPS3A/RPS4X/RPS5/RPS6/RPS7/RPS8/RPS9/SPCS3/TRAM1/TRAM2	54
Endothelial cells	BP	GO:0019080	viral gene expression	56/932	198/18862	1.88659e-27	1.40039e-24	1.07209e-24	EIF3A/EIF3F/EIF3G/LEF1/MDFIC/NUP43/PTBP1/RPL10/RPL10A/RPL11/RPL12/RPL13/RPL14/RPL18/RPL19/RPL24/RPL26/RPL27/RPL28/RPL3/RPL32/RPL34/RPL35A/RPL36/RPL37A/RPL38/RPL39/RPL4/RPL5/RPL7/RPL7A/RPL8/RPLP0/RPLP2/RPS11/RPS14/RPS15/RPS16/RPS17/RPS18/RPS19/RPS20/RPS23/RPS26/RPS27A/RPS28/RPS29/RPS3/RPS3A/RPS4X/RPS5/RPS6/RPS7/RPS8/RPS9/SPCS3	56
Endothelial cells	BP	GO:0006413	translational initiation	55/932	193/18862	3.66701e-27	2.38172e-24	1.82337e-24	EIF1/EIF3A/EIF3F/EIF3G/HSPB1/PABPC1/PPP1CA/RPL10/RPL10A/RPL11/RPL12/RPL13/RPL14/RPL18/RPL19/RPL24/RPL26/RPL27/RPL28/RPL3/RPL32/RPL34/RPL35A/RPL36/RPL37A/RPL38/RPL39/RPL4/RPL5/RPL7/RPL7A/RPL8/RPLP0/RPLP2/RPS11/RPS14/RPS15/RPS16/RPS17/RPS18/RPS19/RPS20/RPS23/RPS26/RPS27A/RPS28/RPS29/RPS3/RPS3A/RPS4X/RPS5/RPS6/RPS7/RPS8/RPS9	55
Endothelial cells	BP	GO:0006612	protein targeting to membrane	56/932	211/18862	6.48637e-26	3.7448e-23	2.8669e-23	ERBB2/ITGB1BP1/MYO1C/RPL10/RPL10A/RPL11/RPL12/RPL13/RPL14/RPL18/RPL19/RPL24/RPL26/RPL27/RPL28/RPL3/RPL32/RPL34/RPL35A/RPL36/RPL37A/RPL38/RPL39/RPL4/RPL5/RPL7/RPL7A/RPL8/RPLP0/RPLP2/RPS11/RPS14/RPS15/RPS16/RPS17/RPS18/RPS19/RPS20/RPS23/RPS26/RPS27A/RPS28/RPS29/RPS3/RPS3A/RPS4X/RPS5/RPS6/RPS7/RPS8/RPS9/SSR1/SSR2/STOM/TRAM1/TRAM2	56
Endothelial cells	BP	GO:0019083	viral transcription	51/932	180/18862	3.84599e-25	1.99838e-22	1.5299e-22	LEF1/MDFIC/NUP43/RPL10/RPL10A/RPL11/RPL12/RPL13/RPL14/RPL18/RPL19/RPL24/RPL26/RPL27/RPL28/RPL3/RPL32/RPL34/RPL35A/RPL36/RPL37A/RPL38/RPL39/RPL4/RPL5/RPL7/RPL7A/RPL8/RPLP0/RPLP2/RPS11/RPS14/RPS15/RPS16/RPS17/RPS18/RPS19/RPS20/RPS23/RPS26/RPS27A/RPS28/RPS29/RPS3/RPS3A/RPS4X/RPS5/RPS6/RPS7/RPS8/RPS9	51
Endothelial cells	BP	GO:0090150	establishment of protein localization to membrane	68/932	354/18862	1.98432e-22	9.37321e-20	7.17584e-20	CASP8/EGFR/ERBB2/HSP90AA1/ITGB1BP1/MYO1C/NSG1/RAB11A/RACK1/RFTN1/RPL10/RPL10A/RPL11/RPL12/RPL13/RPL14/RPL18/RPL19/RPL24/RPL26/RPL27/RPL28/RPL3/RPL32/RPL34/RPL35A/RPL36/RPL37A/RPL38/RPL39/RPL4/RPL5/RPL7/RPL7A/RPL8/RPLP0/RPLP2/RPS11/RPS14/RPS15/RPS16/RPS17/RPS18/RPS19/RPS20/RPS23/RPS26/RPS27A/RPS28/RPS29/RPS3/RPS3A/RPS4X/RPS5/RPS6/RPS7/RPS8/RPS9/SPTBN1/SSR1/SSR2/STOM/TP53/TRAM1/TRAM2/TRARG1/VAMP3/V…	68
Endothelial cells	BP	GO:0000956	nuclear-transcribed mRNA catabolic process	51/932	208/18862	5.21528e-22	2.25821e-19	1.72882e-19	PABPC1/PNRC2/RPL10/RPL10A/RPL11/RPL12/RPL13/RPL14/RPL18/RPL19/RPL24/RPL26/RPL27/RPL28/RPL3/RPL32/RPL34/RPL35A/RPL36/RPL37A/RPL38/RPL39/RPL4/RPL5/RPL7/RPL7A/RPL8/RPLP0/RPLP2/RPS11/RPS14/RPS15/RPS16/RPS17/RPS18/RPS19/RPS20/RPS23/RPS26/RPS27A/RPS28/RPS29/RPS3/RPS3A/RPS4X/RPS5/RPS6/RPS7/RPS8/RPS9/ZFP36L1	51
Endothelial cells	BP	GO:0006605	protein targeting	73/932	441/18862	4.66405e-20	1.86419e-17	1.42716e-17	AIP/BAG3/CLU/CROT/ERBB2/GSTK1/HERPUD1/HSP90AA1/ITGB1BP1/LAPTM5/LRRK2/MTERF4/MYO1C/NEDD4/NUCB1/PHYH/RASSF9/RPL10/RPL10A/RPL11/RPL12/RPL13/RPL14/RPL18/RPL19/RPL24/RPL26/RPL27/RPL28/RPL3/RPL32/RPL34/RPL35A/RPL36/RPL37A/RPL38/RPL39/RPL4/RPL5/RPL7/RPL7A/RPL8/RPLP0/RPLP2/RPS11/RPS14/RPS15/RPS16/RPS17/RPS18/RPS19/RPS20/RPS23/RPS26/RPS27A/RPS28/RPS29/RPS3/RPS3A/RPS4X/RPS5/RPS6/RPS7/RPS8/RPS9/SPCS3/SSR1/S…	73
Endothelial cells	BP	GO:0006402	mRNA catabolic process	66/932	375/18862	1.12946e-19	4.19189e-17	3.20918e-17	AXIN2/HSPB1/IGF2BP2/MOV10/PABPC1/PNRC2/PSMB4/PSMB8/PSMB9/PSMD12/PSME1/RPL10/RPL10A/RPL11/RPL12/RPL13/RPL14/RPL18/RPL19/RPL24/RPL26/RPL27/RPL28/RPL3/RPL32/RPL34/RPL35A/RPL36/RPL37A/RPL38/RPL39/RPL4/RPL5/RPL7/RPL7A/RPL8/RPLP0/RPLP2/RPS11/RPS14/RPS15/RPS16/RPS17/RPS18/RPS19/RPS20/RPS23/RPS26/RPS27A/RPS28/RPS29/RPS3/RPS3A/RPS4X/RPS5/RPS6/RPS7/RPS8/RPS9/SERBP1/SYNCRIP/UBB/VIM/YBX3/ZC3HAV1/ZFP36L1	66
Endothelial cells	BP	GO:0001667	ameboidal-type cell migration	73/932	473/18862	2.7162e-18	9.40892e-16	7.20317e-16	ACVR1/ADGRA2/AKAP12/AMOTL2/ANGPT2/ANXA1/ANXA3/ARHGDIB/CAP1/CARD10/CDH5/CEACAM1/CLEC14A/DCN/DLL4/DOCK1/EDN1/EFNA1/EMP2/EPHA2/ETS1/FN1/FSTL1/GADD45A/GATA2/GPX1/HDAC5/HDAC7/HMGB1/HSPB1/HYAL1/ID1/ITGB1/ITGB1BP1/JCAD/KDR/KITLG/KLF4/LRP5/MMRN2/MYH9/NOS3/NOTCH1/NR2F2/PDGFB/PFN1/PKN3/PLCG1/PLCG2/PPM1F/PRKD2/PTPRG/PTPRM/PXN/RAB11A/RAB13/RGCC/RHOA/RHOJ/RIN2/RRAS/RREB1/SCARB1/SEMA3G/SOX18/SPARC/SYDE1/TGFBR2…	73
Endothelial cells	BP	GO:0006401	RNA catabolic process	67/932	414/18862	5.76444e-18	1.872e-15	1.43315e-15	AXIN2/HSPB1/IGF2BP2/MOV10/PABPC1/PNRC2/PSMB4/PSMB8/PSMB9/PSMD12/PSME1/RPL10/RPL10A/RPL11/RPL12/RPL13/RPL14/RPL18/RPL19/RPL24/RPL26/RPL27/RPL28/RPL3/RPL32/RPL34/RPL35A/RPL36/RPL37A/RPL38/RPL39/RPL4/RPL5/RPL7/RPL7A/RPL8/RPLP0/RPLP2/RPS11/RPS14/RPS15/RPS16/RPS17/RPS18/RPS19/RPS20/RPS23/RPS26/RPS27A/RPS28/RPS29/RPS3/RPS3A/RPS4X/RPS5/RPS6/RPS7/RPS8/RPS9/SERBP1/SYNCRIP/TNFRSF1B/UBB/VIM/YBX3/ZC3HAV1/ZFP…	67
Endothelial cells	BP	GO:0090130	tissue migration	62/932	365/18862	9.24169e-18	2.8247e-15	2.1625e-15	ADGRA2/ANGPT2/ANXA1/ANXA3/CARD10/CDH5/CEACAM1/CLEC14A/DCN/DLL4/DOCK1/EDN1/EFNA1/EMP2/EPHA2/ETS1/FOXF1/FSTL1/GADD45A/GATA2/GPX1/HDAC5/HDAC7/HMGB1/HSPB1/HYAL1/ID1/ITGB1BP1/JCAD/KDR/KLF4/MMRN2/MYH9/NOS3/NOTCH1/NR2F2/PDGFB/PFN1/PKN3/PLCG1/PLCG2/PPM1F/PRKD2/PTPRG/PTPRM/PXN/RAB11A/RAB13/RGCC/RHOA/RHOJ/RIN2/RRAS/RREB1/SCARB1/SOX18/SPARC/TGFBR2/THBS1/TMSB4X/TNFSF12/VEGFC	62
Endothelial cells	BP	GO:0010631	epithelial cell migration	61/932	357/18862	1.27625e-17	3.68412e-15	2.82044e-15	ADGRA2/ANGPT2/ANXA1/ANXA3/CARD10/CDH5/CEACAM1/CLEC14A/DCN/DLL4/DOCK1/EDN1/EFNA1/EMP2/EPHA2/ETS1/FSTL1/GADD45A/GATA2/GPX1/HDAC5/HDAC7/HMGB1/HSPB1/HYAL1/ID1/ITGB1BP1/JCAD/KDR/KLF4/MMRN2/MYH9/NOS3/NOTCH1/NR2F2/PDGFB/PFN1/PKN3/PLCG1/PLCG2/PPM1F/PRKD2/PTPRG/PTPRM/PXN/RAB11A/RAB13/RGCC/RHOA/RHOJ/RIN2/RRAS/RREB1/SCARB1/SOX18/SPARC/TGFBR2/THBS1/TMSB4X/TNFSF12/VEGFC	61
Endothelial cells	BP	GO:0090132	epithelium migration	61/932	360/18862	1.93694e-17	5.29703e-15	4.05524e-15	ADGRA2/ANGPT2/ANXA1/ANXA3/CARD10/CDH5/CEACAM1/CLEC14A/DCN/DLL4/DOCK1/EDN1/EFNA1/EMP2/EPHA2/ETS1/FSTL1/GADD45A/GATA2/GPX1/HDAC5/HDAC7/HMGB1/HSPB1/HYAL1/ID1/ITGB1BP1/JCAD/KDR/KLF4/MMRN2/MYH9/NOS3/NOTCH1/NR2F2/PDGFB/PFN1/PKN3/PLCG1/PLCG2/PPM1F/PRKD2/PTPRG/PTPRM/PXN/RAB11A/RAB13/RGCC/RHOA/RHOJ/RIN2/RRAS/RREB1/SCARB1/SOX18/SPARC/TGFBR2/THBS1/TMSB4X/TNFSF12/VEGFC	61
Endothelial cells	BP	GO:0001570	vasculogenesis	27/932	78/18862	2.25074e-16	5.84741e-14	4.4766e-14	ADM/CAV1/CD34/CEACAM1/EGFL7/EMP2/ENG/EPHA2/FOXF1/GJC1/HEG1/HEY1/HEY2/KDR/NOTCH1/PDGFRB/RAMP2/RASIP1/RIN2/RRAS/SOX18/TBX20/TEAD2/TGFBR2/TIE1/YAP1/ZFP36L1	27
Endothelial cells	BP	GO:0043542	endothelial cell migration	51/932	278/18862	3.07486e-16	7.60809e-14	5.82452e-14	ADGRA2/ANGPT2/ANXA1/ANXA3/CARD10/CDH5/CEACAM1/CLEC14A/DCN/DLL4/EDN1/EFNA1/EMP2/EPHA2/ETS1/FSTL1/GADD45A/GATA2/GPX1/HDAC5/HDAC7/HMGB1/HSPB1/ID1/ITGB1BP1/JCAD/KDR/KLF4/MMRN2/MYH9/NOS3/NOTCH1/NR2F2/PDGFB/PLCG1/PRKD2/PTPRM/PXN/RAB13/RGCC/RHOA/RHOJ/RIN2/RRAS/SCARB1/SOX18/SPARC/THBS1/TMSB4X/TNFSF12/VEGFC	51
Endothelial cells	BP	GO:0003158	endothelium development	35/932	137/18862	4.14741e-16	9.79542e-14	7.49907e-14	ACVR1/APOLD1/CD34/CDH5/CEACAM1/CLDN5/CLIC4/COL18A1/CTNNB1/DLL4/ENG/F11R/FSTL1/GJA4/GPX1/HEG1/HEY1/HEY2/ID1/JAG1/KDR/MARVELD2/MSN/NOTCH1/NOTCH4/NR2F2/PECAM1/PRKD2/RAP1B/RHOA/ROBO4/S1PR1/SOX18/TIE1/TJP2	35
Endothelial cells	BP	GO:0031589	cell-substrate adhesion	58/932	359/18862	1.13361e-15	2.56098e-13	1.96061e-13	ACER2/ACTG1/AJUBA/ANGPT2/ARHGAP6/AXL/BCAM/BST1/CCN1/CD34/CD63/CDK6/COL1A1/COL3A1/COL8A1/DLC1/DOCK1/ECM2/EFNA1/EMP2/FN1/FOXF1/GCNT2/ID1/ILK/ITGA1/ITGA6/ITGB1/ITGB1BP1/JAG1/KDR/LAMB2/LAMC3/LGALS1/LIMS1/LIMS2/NEDD9/NOTCH1/P4HB/PARVB/PDGFB/PHLDB2/PPM1F/PXN/RHOA/RIN2/RRAS/RREB1/S100A10/SMAD3/SNED1/SORBS1/SORBS3/SPOCK2/THBS1/UTRN/VAMP3/VWF	58
Endothelial cells	BP	GO:0010632	regulation of epithelial cell migration	50/932	293/18862	1.22056e-14	2.64252e-12	2.02303e-12	ADGRA2/ANGPT2/ANXA1/ANXA3/CARD10/CEACAM1/DCN/DLL4/DOCK1/EDN1/EFNA1/EMP2/EPHA2/ETS1/GADD45A/GATA2/HDAC5/HDAC7/HMGB1/HSPB1/HYAL1/ITGB1BP1/JCAD/KDR/KLF4/MMRN2/NOS3/NOTCH1/NR2F2/PDGFB/PFN1/PLCG1/PLCG2/PPM1F/PRKD2/PTPRG/PTPRM/RAB11A/RGCC/RHOA/RHOJ/RIN2/RRAS/RREB1/SCARB1/SPARC/TGFBR2/THBS1/TMSB4X/VEGFC	50
Endothelial cells	BP	GO:1901342	regulation of vasculature development	54/932	341/18862	2.64734e-14	5.50222e-12	4.21233e-12	ADAM10/ADGRA2/ADM/ANGPT2/ANXA3/CD34/CDH5/CEACAM1/CLDN5/COL4A3/CTNNB1/DCN/ECSCR/EFNA1/EMP2/ENG/EPHA2/ERBB2/ETS1/FLT1/GADD45A/GATA2/GPR4/HHEX/HMGB1/HSPB1/HSPB6/HSPG2/HYAL1/ID1/ITGB1/JCAD/KDR/KLF2/KLF4/NIBAN2/NOS3/PLCG1/PRKD2/PTGIS/PTPRM/RAMP2/RGCC/RHOJ/RRAS/SARS1/SFRP2/SPARC/STAB1/TGFBR2/THBS1/TIE1/TNFSF12/VEGFC	54
Endothelial cells	BP	GO:0043534	blood vessel endothelial cell migration	37/932	175/18862	3.99345e-14	7.98076e-12	6.10982e-12	ANGPT2/ANXA1/CARD10/CDH5/CLEC14A/DLL4/EFNA1/EMP2/EPHA2/ETS1/GADD45A/GATA2/GPX1/HDAC5/HDAC7/HMGB1/HSPB1/ID1/ITGB1BP1/JCAD/KDR/KLF4/MMRN2/MYH9/NOS3/NOTCH1/PDGFB/PLCG1/PRKD2/RGCC/RHOA/RHOJ/SCARB1/SOX18/THBS1/TMSB4X/VEGFC	37
Endothelial cells	BP	GO:0045785	positive regulation of cell adhesion	61/932	425/18862	5.35399e-14	1.03034e-11	7.888e-12	ANXA1/CAV1/CCN1/CD46/CDK6/COL8A1/CXCL12/CYTH3/DOCK1/ECM2/EMP2/ERBB2/ETS1/F11R/FLOT2/FN1/FOXF1/GCNT2/HES1/HMGB1/HYAL1/ILK/ITGA6/ITPKB/KDR/LEF1/LGALS1/LIMS1/LIMS2/NEDD9/P4HB/PDGFB/PIEZO1/PODXL/PPM1F/PRKD2/RARA/RHOA/RIN2/RIPK2/RPS3/RRAS/RREB1/S100A10/SFRP2/SLC7A1/SMAD3/SMAD7/SOCS1/SOX13/SPOCK2/ST3GAL4/STX4/TFRC/TGFBR2/TGM2/TPM1/UTRN/VSIR/YES1/ZFHX3	61
Endothelial cells	BP	GO:0030198	extracellular matrix organization	58/932	393/18862	6.73814e-14	1.25041e-11	9.57273e-12	ADAM10/CAPN2/CAPNS1/CAV1/CAV2/CCN1/CFLAR/COL12A1/COL14A1/COL18A1/COL1A1/COL1A2/COL23A1/COL3A1/COL4A1/COL4A3/COL4A4/COL8A1/COLGALT1/CTSS/CTSV/DCN/ECM2/ENG/ETS1/F11R/FN1/FOXF1/FOXF2/HSPG2/ITGA1/ITGA6/ITGB1/JAM2/KDR/LAMA2/LAMA3/LAMA4/LAMB2/LAMC3/NOTCH1/OLFML2A/PDGFB/PECAM1/PHLDB2/RAMP2/RGCC/SERPINH1/SFRP2/SLC39A8/SMAD3/SPARC/SPOCK2/THBS1/TIE1/TIMP1/TNFRSF1B/VWF	58
Endothelial cells	BP	GO:0043062	extracellular structure organization	58/932	394/18862	7.53619e-14	1.35028e-11	1.03373e-11	ADAM10/CAPN2/CAPNS1/CAV1/CAV2/CCN1/CFLAR/COL12A1/COL14A1/COL18A1/COL1A1/COL1A2/COL23A1/COL3A1/COL4A1/COL4A3/COL4A4/COL8A1/COLGALT1/CTSS/CTSV/DCN/ECM2/ENG/ETS1/F11R/FN1/FOXF1/FOXF2/HSPG2/ITGA1/ITGA6/ITGB1/JAM2/KDR/LAMA2/LAMA3/LAMA4/LAMB2/LAMC3/NOTCH1/OLFML2A/PDGFB/PECAM1/PHLDB2/RAMP2/RGCC/SERPINH1/SFRP2/SLC39A8/SMAD3/SPARC/SPOCK2/THBS1/TIE1/TIMP1/TNFRSF1B/VWF	58
Endothelial cells	BP	GO:0045229	external encapsulating structure organization	58/932	396/18862	9.41467e-14	1.63062e-11	1.24835e-11	ADAM10/CAPN2/CAPNS1/CAV1/CAV2/CCN1/CFLAR/COL12A1/COL14A1/COL18A1/COL1A1/COL1A2/COL23A1/COL3A1/COL4A1/COL4A3/COL4A4/COL8A1/COLGALT1/CTSS/CTSV/DCN/ECM2/ENG/ETS1/F11R/FN1/FOXF1/FOXF2/HSPG2/ITGA1/ITGA6/ITGB1/JAM2/KDR/LAMA2/LAMA3/LAMA4/LAMB2/LAMC3/NOTCH1/OLFML2A/PDGFB/PECAM1/PHLDB2/RAMP2/RGCC/SERPINH1/SFRP2/SLC39A8/SMAD3/SPARC/SPOCK2/THBS1/TIE1/TIMP1/TNFRSF1B/VWF	58
Endothelial cells	BP	GO:0045765	regulation of angiogenesis	52/932	335/18862	1.81889e-13	3.0487e-11	2.33399e-11	ADGRA2/ADM/ANGPT2/ANXA3/CD34/CDH5/CEACAM1/CLDN5/COL4A3/CTNNB1/DCN/ECSCR/EFNA1/EMP2/ENG/EPHA2/ERBB2/ETS1/FLT1/GADD45A/GATA2/GPR4/HHEX/HMGB1/HSPB1/HSPB6/HSPG2/HYAL1/ITGB1/JCAD/KDR/KLF2/KLF4/NIBAN2/NOS3/PLCG1/PRKD2/PTGIS/PTPRM/RAMP2/RGCC/RHOJ/RRAS/SARS1/SFRP2/SPARC/STAB1/TGFBR2/THBS1/TIE1/TNFSF12/VEGFC	52
Endothelial cells	BP	GO:0045446	endothelial cell differentiation	29/932	119/18862	5.16049e-13	8.37935e-11	6.41497e-11	ACVR1/APOLD1/CDH5/CEACAM1/CLDN5/CLIC4/COL18A1/ENG/F11R/FSTL1/GPX1/HEG1/HEY1/HEY2/ID1/JAG1/KDR/MARVELD2/MSN/NOTCH1/NOTCH4/NR2F2/PECAM1/RAP1B/ROBO4/S1PR1/SOX18/TIE1/TJP2	29
Endothelial cells	BP	GO:0010594	regulation of endothelial cell migration	41/932	231/18862	8.11773e-13	1.27817e-10	9.7853e-11	ADGRA2/ANGPT2/ANXA1/ANXA3/CARD10/CEACAM1/DCN/DLL4/EDN1/EFNA1/EMP2/EPHA2/ETS1/GADD45A/GATA2/HDAC5/HDAC7/HMGB1/HSPB1/ITGB1BP1/JCAD/KDR/KLF4/MMRN2/NOS3/NOTCH1/NR2F2/PDGFB/PLCG1/PRKD2/PTPRM/RGCC/RHOA/RHOJ/RIN2/RRAS/SCARB1/SPARC/THBS1/TMSB4X/VEGFC	41
Endothelial cells	BP	GO:0010810	regulation of cell-substrate adhesion	39/932	218/18862	2.27799e-12	3.4813e-10	2.66518e-10	ACER2/ACTG1/ANGPT2/ARHGAP6/BST1/CCN1/CDK6/COL1A1/COL8A1/DLC1/DOCK1/ECM2/EMP2/FN1/FOXF1/GCNT2/ILK/ITGA6/ITGB1BP1/JAG1/KDR/LGALS1/LIMS1/LIMS2/NEDD9/NOTCH1/P4HB/PDGFB/PHLDB2/PPM1F/RHOA/RIN2/RRAS/RREB1/S100A10/SMAD3/SPOCK2/THBS1/UTRN	39
Endothelial cells	BP	GO:0032835	glomerulus development	20/932	62/18862	7.87459e-12	1.16904e-09	8.94979e-10	ANGPT2/CD34/CFLAR/COL4A3/COL4A4/ENPEP/GPR4/HES1/HEYL/JAG1/LAMB2/NOTCH1/PDGFB/PDGFD/PDGFRB/PECAM1/PLCE1/PODXL/PROM1/WWTR1	20
Endothelial cells	BP	GO:0008360	regulation of cell shape	31/932	151/18862	1.05371e-11	1.52085e-09	1.16432e-09	ANXA1/ARHGAP15/ARHGAP18/ATP10A/BAMBI/CDC42EP1/CDC42EP2/CDC42EP4/CDC42EP5/COCH/DLC1/EPS8/F11R/FGD5/FGD6/FMNL3/FN1/KDR/MSN/MYH9/PALM2AKAP2/PALMD/PARVB/PLXNA2/RHOA/RHOC/RHOG/RHOJ/SLC26A5/TPM1/WDR1	31
Endothelial cells	BP	GO:0003018	vascular process in circulatory system	40/932	245/18862	2.35264e-11	3.30386e-09	2.52934e-09	ABCB1/ABCC9/ABCG2/ADM/ADORA2A/AKAP12/CAV1/CDH5/CEACAM1/CLDN5/ECE1/EDN1/EDNRA/EGFR/FABP5/GPER1/GPR4/GPX1/GUCY1A1/INSR/ITGA1/ITGB1BP1/KLF2/MFSD2A/NOS3/OCLN/RAMP2/SCPEP1/SLC1A4/SLC2A1/SLC38A3/SLC38A5/SLC6A13/SLC6A20/SLC7A1/SLC7A5/SLCO2B1/TFRC/TJP2/YES1	40
Endothelial cells	BP	GO:0001894	tissue homeostasis	41/932	260/18862	4.08299e-11	5.58295e-09	4.27413e-09	ACTB/ACTG1/ADGRF5/ADGRV1/B2M/BGLAP/CD34/CDH5/CLDN5/CYTL1/EGFR/EPAS1/ESAM/F11R/GATA2/GCNT2/HSPB1/IL20RA/IL20RB/ITGB1/JAM2/LAMA2/LIPA/LSR/MFSD2A/NOS3/NOTCH1/OCLN/PDK4/PECAM1/PROM1/PTH1R/RCN3/S1PR1/SLC2A1/SLC39A8/TFRC/TJP2/TNFRSF11A/WWTR1/YAP1	41
Endothelial cells	BP	GO:0022604	regulation of cell morphogenesis	45/932	305/18862	4.57475e-11	6.09497e-09	4.66612e-09	ANXA1/ARHGAP15/ARHGAP18/ATP10A/BAMBI/CDC42EP1/CDC42EP2/CDC42EP4/CDC42EP5/COCH/DLC1/DOCK1/EPS8/F11R/FGD5/FGD6/FMNL3/FN1/ILK/ITGB1BP1/KDR/LIMS1/LIMS2/LRP8/MFSD2A/MOV10/MSN/MYH9/NEDD9/P4HB/PALM2AKAP2/PALMD/PARVB/PLXNA2/RELN/RHOA/RHOC/RHOG/RHOJ/RREB1/S100A10/SLC26A5/SPARC/TPM1/WDR1	45
Endothelial cells	BP	GO:0002181	cytoplasmic translation	24/932	102/18862	1.15355e-10	1.49846e-08	1.14718e-08	CNBP/EIF3A/EIF3F/EIF3G/RPL10A/RPL11/RPL18/RPL19/RPL22L1/RPL24/RPL26/RPL32/RPL35A/RPL36/RPL38/RPL39/RPL8/RPLP0/RPLP2/RPS23/RPS26/RPS28/RPS29/YBX3	24
Endothelial cells	BP	GO:0010634	positive regulation of epithelial cell migration	32/932	175/18862	1.19619e-10	1.51595e-08	1.16056e-08	ADGRA2/ANXA1/ANXA3/DOCK1/EDN1/ETS1/GATA2/HDAC7/HMGB1/HSPB1/HYAL1/ITGB1BP1/JCAD/KDR/NOS3/PDGFB/PFN1/PLCG1/PLCG2/PPM1F/PRKD2/RAB11A/RHOJ/RIN2/RRAS/RREB1/SCARB1/SPARC/TGFBR2/THBS1/TMSB4X/VEGFC	32
Endothelial cells	BP	GO:0007015	actin filament organization	55/932	435/18862	1.47084e-10	1.81964e-08	1.39306e-08	ACTG1/ARHGAP18/ARHGAP6/CALD1/CATIP/CD2AP/CDC42EP1/CDC42EP2/CDC42EP4/CDC42EP5/CFL2/CGNL1/CXCL12/DLC1/EMP2/EPS8/ESAM/F11R/ID1/ITGB1BP1/KANK3/MSRB2/MYO1B/MYO1C/NEDD9/PAWR/PFN1/PHLDB2/PLEKHG2/PLS3/PPM1F/PXN/RGCC/RHOA/RHOC/RHOG/S100A10/S1PR1/SHANK3/SHROOM1/SHROOM4/SMAD3/SORBS1/SORBS3/SPTBN1/SVIL/TMOD3/TMSB10/TMSB4X/TNFAIP1/TPM1/TPM4/TTN/VASP/WDR1	55
Endothelial cells	BP	GO:0035633	maintenance of blood-brain barrier	14/932	33/18862	1.59575e-10	1.92826e-08	1.47622e-08	ACTB/ACTG1/CDH5/CLDN5/ESAM/F11R/ITGB1/JAM2/LAMA2/LSR/MFSD2A/OCLN/PECAM1/TJP2	14
Endothelial cells	BP	GO:0043535	regulation of blood vessel endothelial cell migration	29/932	150/18862	2.23411e-10	2.63828e-08	2.01978e-08	ANGPT2/ANXA1/CARD10/DLL4/EFNA1/EPHA2/ETS1/GADD45A/GATA2/HDAC5/HDAC7/HMGB1/HSPB1/ITGB1BP1/JCAD/KDR/KLF4/MMRN2/NOS3/NOTCH1/PDGFB/PLCG1/PRKD2/RGCC/RHOA/RHOJ/THBS1/TMSB4X/VEGFC	29
Endothelial cells	BP	GO:0060485	mesenchyme development	42/932	287/18862	2.64071e-10	3.04914e-08	2.33433e-08	ACVR1/AXIN2/BAMBI/BMP5/COL1A1/CTNNB1/EDN1/EDNRA/EFNA1/ENG/FN1/FOXF1/FOXF2/FRZB/GCNT2/HES1/HEY1/HEY2/HEYL/HNRNPAB/JAG1/KITLG/LEF1/NOS3/NOTCH1/NOTCH4/PDGFRB/PHLDB2/RGCC/SDHAF2/SEMA3G/SFRP2/SMAD3/SMAD7/TBX2/TBX20/TEAD2/TGFBR2/VASN/WWTR1/YAP1/ZFP36L1	42
Endothelial cells	BP	GO:0051017	actin filament bundle assembly	29/932	154/18862	4.29788e-10	4.85473e-08	3.71663e-08	ACTG1/ARHGAP6/CALD1/CGNL1/DLC1/EPS8/F11R/ID1/ITGB1BP1/MYO1B/NEDD9/PAWR/PFN1/PHLDB2/PLS3/PPM1F/PXN/RGCC/RHOA/RHOC/S100A10/S1PR1/SHANK3/SHROOM1/SMAD3/SORBS1/SORBS3/TNFAIP1/TPM1	29
Endothelial cells	BP	GO:2001212	regulation of vasculogenesis	10/932	16/18862	5.05121e-10	5.58427e-08	4.27514e-08	ADM/CD34/CEACAM1/EMP2/HEY1/HEY2/KDR/RAMP2/RIN2/RRAS	10
Endothelial cells	BP	GO:0061572	actin filament bundle organization	29/932	158/18862	8.07269e-10	8.73868e-08	6.69006e-08	ACTG1/ARHGAP6/CALD1/CGNL1/DLC1/EPS8/F11R/ID1/ITGB1BP1/MYO1B/NEDD9/PAWR/PFN1/PHLDB2/PLS3/PPM1F/PXN/RGCC/RHOA/RHOC/S100A10/S1PR1/SHANK3/SHROOM1/SMAD3/SORBS1/SORBS3/TNFAIP1/TPM1	29
Endothelial cells	BP	GO:2001233	regulation of apoptotic signaling pathway	46/932	348/18862	1.14377e-09	1.21286e-07	9.28531e-08	ACVR1/BCL2L1/BMP5/CASP8/CAV1/CFLAR/CLU/CTSC/CXCL12/GNAI2/GPER1/GPX1/HERPUD1/HNRNPK/HSPB1/IL20RA/ITGA6/LGALS3/LRRK2/LTBR/MCL1/NOS3/NUPR1/P4HB/PPP1CA/PTTG1IP/RACK1/RPL11/RPL26/RPS3/RPS7/SFRP2/SGMS1/STK3/STX4/THBS1/TIMP3/TMBIM1/TMBIM6/TNFSF10/TNFSF12/TP53/TRAF1/UBB/YAP1/YBX3	46
Endothelial cells	BP	GO:0007266	Rho protein signal transduction	26/932	134/18862	1.7562e-09	1.82504e-07	1.39719e-07	ARHGAP29/ARHGAP6/ARHGDIB/CDC42EP1/CDC42EP2/CDC42EP4/CDC42EP5/COL1A2/COL3A1/DLC1/EPS8/F11R/F2RL2/GPR4/HEG1/KCTD10/NET1/NTN1/PDGFRB/RASIP1/RHOA/RHOG/RHOJ/STARD8/TAX1BP3/TNFAIP1	26
Endothelial cells	BP	GO:0003007	heart morphogenesis	36/932	239/18862	2.27424e-09	2.31705e-07	1.77386e-07	ACVR1/AXIN2/BMP5/CCN1/CLDN5/CTNNB1/DLC1/DLL4/EFNA1/ENG/FOXF1/HEG1/HES1/HEY1/HEY2/HEYL/INSR/JAG1/NOS3/NOTCH1/S1PR1/SAV1/SFRP2/SMAD3/SMAD7/SOX18/TBX2/TBX20/TBX3/TEAD2/TGFBR2/TP53/TPM1/TTN/YAP1/ZIC3	36
Endothelial cells	BP	GO:0110053	regulation of actin filament organization	39/932	273/18862	2.32963e-09	2.32784e-07	1.78212e-07	ACTG1/ARHGAP18/ARHGAP6/CDC42EP1/CDC42EP2/CDC42EP4/CDC42EP5/CFL2/CGNL1/CXCL12/DLC1/EPS8/ESAM/F11R/ID1/ITGB1BP1/KANK3/MYO1C/PFN1/PHLDB2/PLEKHG2/PPM1F/PXN/RGCC/RHOA/RHOC/S100A10/S1PR1/SHANK3/SMAD3/SORBS3/SPTBN1/SVIL/TMOD3/TMSB10/TMSB4X/TPM1/VASP/WDR1	39
Endothelial cells	BP	GO:1902903	regulation of supramolecular fiber organization	47/932	370/18862	2.80532e-09	2.75028e-07	2.10553e-07	ACTG1/ARHGAP18/ARHGAP6/CDC42EP1/CDC42EP2/CDC42EP4/CDC42EP5/CDH5/CFL2/CGNL1/CLU/COLGALT1/CXCL12/DLC1/EDN1/EPS8/ESAM/F11R/GPX1/ID1/ITGB1BP1/KANK3/MAPRE1/MYO1C/OCLN/PFN1/PHLDB2/PLEKHG2/PPM1F/PXN/RGCC/RHOA/RHOC/RPS3/S100A10/S1PR1/SHANK3/SMAD3/SORBS3/SPTBN1/SVIL/TMOD3/TMSB10/TMSB4X/TPM1/VASP/WDR1	47
Endothelial cells	BP	GO:0007599	hemostasis	45/932	346/18862	2.91062e-09	2.80066e-07	2.1441e-07	ACTB/ACTG1/ADORA2A/AK3/ANXA5/AXL/CAV1/CD34/CD59/CEACAM1/CLIC1/COL1A1/COL1A2/COL3A1/DOCK1/DOCK11/DOCK6/DOCK9/EDN1/F11R/F2RL2/FLI1/FN1/FZD6/GATA2/HSPB1/ILK/ITPR3/MAFK/MYH9/NOS3/PDGFB/PEAR1/PLAT/PLCG2/PRKCH/SERPINA5/SERPING1/ST3GAL4/TEC/THBS1/TLN1/TRPC3/VKORC1/VWF	45
Endothelial cells	BP	GO:0002576	platelet degranulation	25/932	128/18862	3.12059e-09	2.9481e-07	2.25698e-07	ANXA5/APLP2/CD63/CLEC3B/CLU/FN1/LGALS3BP/PDGFB/PECAM1/PHACTR2/RARRES2/SERPING1/SPARC/SRGN/STXBP2/TAGLN2/THBS1/TIMP1/TIMP3/TLN1/TMSB4X/TTN/VEGFC/VWF/WDR1	25
Endothelial cells	BP	GO:0001569	branching involved in blood vessel morphogenesis	13/932	34/18862	3.39571e-09	3.15073e-07	2.4121e-07	ACVR1/COL4A1/CTNNB1/DLL4/EDN1/EDNRA/ENG/KDR/LEF1/NOTCH4/SFRP2/TBX20/TGFBR2	13
Endothelial cells	BP	GO:0048568	embryonic organ development	50/932	412/18862	4.14685e-09	3.78018e-07	2.89399e-07	ACVR1/ADM/BMP5/CASP8/CCN1/CTNNB1/EDN1/EFNA1/ENG/EPAS1/EPHA2/FOXF1/FOXF2/FRZB/FZD6/GATA2/HES1/HEY1/HEY2/HYAL1/ID3/KDR/KITLG/LEF1/NES/NOTCH1/NR2F2/NTN1/PDGFB/PDGFC/RARRES2/RPL10/RPL38/SLC39A1/SLITRK6/SMAD3/SOX18/STK3/STRA6/TBX18/TBX2/TBX20/TBX3/TEAD2/TGFBR2/TP53/YAP1/ZFP36L1/ZIC1/ZIC3	50
Endothelial cells	BP	GO:0034329	cell junction assembly	51/932	425/18862	4.25705e-09	3.81373e-07	2.91967e-07	ACTB/ACTG1/AJUBA/ARHGAP6/CAV1/CD151/CDH5/CLDN5/CTNNB1/CTNND1/DLC1/EPHA2/ESAM/F11R/FN1/GJA4/GJC1/HEG1/ILK/ITGA6/ITGB1BP1/KDR/LAMA3/LIMS1/LIMS2/LSR/MARVELD2/MYO1C/NTN1/OCLN/PDLIM5/PECAM1/PHLDB2/PPM1F/PRKCH/RAB13/RAMP2/RAP1B/RHOA/RHOC/S100A10/SHANK3/SLITRK6/SMAD3/SMAD7/SORBS1/SPOCK2/THBS1/TLN1/VASP/WDR1	51
Endothelial cells	BP	GO:0010811	positive regulation of cell-substrate adhesion	24/932	121/18862	4.66288e-09	4.1065e-07	3.1438e-07	CCN1/CDK6/COL8A1/DOCK1/ECM2/EMP2/FN1/FOXF1/ILK/ITGA6/KDR/LIMS1/LIMS2/NEDD9/P4HB/PDGFB/PPM1F/RIN2/RRAS/RREB1/S100A10/SMAD3/SPOCK2/UTRN	24
Endothelial cells	BP	GO:0031032	actomyosin structure organization	31/932	191/18862	4.81076e-09	4.16612e-07	3.18945e-07	ACTG1/ARHGAP6/CFL2/CFLAR/CGNL1/CNN3/CSRP2/DLC1/EDN1/EPB41L4A/F11R/ITGB1BP1/MYH9/PDGFRB/PFN1/PHLDB2/PPM1F/PXN/RGCC/RHOA/RHOC/S100A10/S1PR1/SMAD3/SORBS1/SORBS3/TMOD3/TNFAIP1/TPM1/TTN/WDR1	31
Endothelial cells	BP	GO:0032956	regulation of actin cytoskeleton organization	45/932	352/18862	5.00517e-09	4.26342e-07	3.26394e-07	ACTG1/ARHGAP18/ARHGAP6/ARHGDIB/BST1/CD2AP/CDC42EP1/CDC42EP2/CDC42EP4/CDC42EP5/CFL2/CGNL1/CXCL12/DLC1/EDN1/EPS8/ESAM/F11R/ID1/ITGB1BP1/KANK3/MYO1C/PDGFRB/PFN1/PHLDB2/PLEKHG2/PPM1F/PXN/RGCC/RHOA/RHOC/RHOG/S100A10/S1PR1/SHANK3/SMAD3/SORBS3/SPTBN1/SVIL/TMOD3/TMSB10/TMSB4X/TPM1/VASP/WDR1	45
Endothelial cells	BP	GO:0007596	blood coagulation	44/932	342/18862	6.10414e-09	5.11567e-07	3.91639e-07	ACTB/ACTG1/ADORA2A/AK3/ANXA5/AXL/CAV1/CD34/CD59/CEACAM1/CLIC1/COL1A1/COL1A2/COL3A1/DOCK1/DOCK11/DOCK6/DOCK9/EDN1/F11R/F2RL2/FN1/FZD6/GATA2/HSPB1/ILK/ITPR3/MAFK/MYH9/NOS3/PDGFB/PEAR1/PLAT/PLCG2/PRKCH/SERPINA5/SERPING1/ST3GAL4/TEC/THBS1/TLN1/TRPC3/VKORC1/VWF	44
Endothelial cells	BP	GO:0001837	epithelial to mesenchymal transition	27/932	153/18862	7.48261e-09	6.17137e-07	4.72461e-07	ACVR1/AXIN2/BAMBI/BMP5/COL1A1/CTNNB1/EFNA1/ENG/FOXF2/GCNT2/HEY1/HEY2/HEYL/HNRNPAB/JAG1/LEF1/NOTCH1/NOTCH4/PHLDB2/RGCC/SDHAF2/SFRP2/SMAD3/SMAD7/TGFBR2/VASN/WWTR1	27
Endothelial cells	BP	GO:0060411	cardiac septum morphogenesis	17/932	64/18862	8.28834e-09	6.72909e-07	5.15158e-07	ACVR1/BMP5/CCN1/ENG/HES1/HEY1/HEY2/HEYL/JAG1/NOTCH1/SAV1/SMAD7/TBX2/TBX20/TBX3/TGFBR2/TP53	17
Endothelial cells	BP	GO:0045766	positive regulation of angiogenesis	29/932	175/18862	9.27233e-09	7.29985e-07	5.58854e-07	ADM/ANGPT2/ANXA3/CD34/CDH5/ENG/ETS1/FLT1/GATA2/HMGB1/HSPB1/HSPB6/HYAL1/ITGB1/JCAD/KDR/KLF4/NOS3/PLCG1/PRKD2/PTGIS/RAMP2/RRAS/SFRP2/TGFBR2/THBS1/TIE1/TNFSF12/VEGFC	29
Endothelial cells	BP	GO:1904018	positive regulation of vasculature development	29/932	175/18862	9.27233e-09	7.29985e-07	5.58854e-07	ADM/ANGPT2/ANXA3/CD34/CDH5/ENG/ETS1/FLT1/GATA2/HMGB1/HSPB1/HSPB6/HYAL1/ITGB1/JCAD/KDR/KLF4/NOS3/PLCG1/PRKD2/PTGIS/RAMP2/RRAS/SFRP2/TGFBR2/THBS1/TIE1/TNFSF12/VEGFC	29
Endothelial cells	BP	GO:0050817	coagulation	44/932	347/18862	9.52313e-09	7.3854e-07	5.65403e-07	ACTB/ACTG1/ADORA2A/AK3/ANXA5/AXL/CAV1/CD34/CD59/CEACAM1/CLIC1/COL1A1/COL1A2/COL3A1/DOCK1/DOCK11/DOCK6/DOCK9/EDN1/F11R/F2RL2/FN1/FZD6/GATA2/HSPB1/ILK/ITPR3/MAFK/MYH9/NOS3/PDGFB/PEAR1/PLAT/PLCG2/PRKCH/SERPINA5/SERPING1/ST3GAL4/TEC/THBS1/TLN1/TRPC3/VKORC1/VWF	44
Endothelial cells	BP	GO:0001701	in utero embryonic development	43/932	335/18862	9.73886e-09	7.44164e-07	5.69708e-07	ACVR1/ADAM10/ADM/BMP5/BTF3/CAPN2/CASP8/CCN1/EDN1/EDNRA/EPAS1/FOXF1/GATA2/HEG1/HES1/HEY1/HEY2/KLF2/KLF4/LEF1/MBNL1/MFNG/MYH9/NOTCH1/NR2F2/NXN/PDGFB/PLCG1/PTH1R/RCN1/RPL13/SLC30A1/SLC39A1/SMAD3/SOX18/STK3/TBX3/TGFBR2/TIE1/TP53/YAP1/YBX3/ZFP36L1	43
Endothelial cells	BP	GO:0048762	mesenchymal cell differentiation	34/932	231/18862	1.15157e-08	8.67185e-07	6.6389e-07	ACVR1/AXIN2/BAMBI/BMP5/COL1A1/CTNNB1/EDN1/EDNRA/EFNA1/ENG/FN1/FOXF2/FRZB/GCNT2/HES1/HEY1/HEY2/HEYL/HNRNPAB/JAG1/KITLG/LEF1/NOTCH1/NOTCH4/PHLDB2/RGCC/SDHAF2/SEMA3G/SFRP2/SMAD3/SMAD7/TGFBR2/VASN/WWTR1	34
Endothelial cells	BP	GO:0045216	cell-cell junction organization	32/932	209/18862	1.17684e-08	8.73555e-07	6.68766e-07	ACTB/ACTG1/ADAM10/CAV1/CDH5/CLDN5/CTNNB1/CTNND1/EPHA2/ESAM/F11R/GJA4/GJC1/HEG1/LIMS1/LIMS2/LSR/MARVELD2/MYO1C/NECTIN2/OCLN/PECAM1/PRKCH/RAB13/RAMP2/RHOA/RHOC/SMAD3/SMAD7/TJP2/TLN1/WDR1	32
Endothelial cells	BP	GO:0007043	cell-cell junction assembly	26/932	147/18862	1.34765e-08	9.86254e-07	7.55045e-07	ACTB/ACTG1/CAV1/CDH5/CLDN5/CTNNB1/CTNND1/EPHA2/ESAM/F11R/GJA4/GJC1/HEG1/LSR/MARVELD2/MYO1C/OCLN/PECAM1/PRKCH/RAB13/RAMP2/RHOA/RHOC/SMAD7/TLN1/WDR1	26
Endothelial cells	BP	GO:0032970	regulation of actin filament-based process	47/932	389/18862	1.39913e-08	1.00971e-06	7.73001e-07	ACTG1/ARHGAP18/ARHGAP6/ARHGDIB/BST1/CAV1/CD2AP/CDC42EP1/CDC42EP2/CDC42EP4/CDC42EP5/CFL2/CGNL1/CXCL12/DLC1/EDN1/EPS8/ESAM/F11R/ID1/ITGB1BP1/KANK3/MYH9/MYO1C/PDGFRB/PFN1/PHLDB2/PLEKHG2/PPM1F/PXN/RGCC/RHOA/RHOC/RHOG/S100A10/S1PR1/SHANK3/SMAD3/SORBS3/SPTBN1/SVIL/TMOD3/TMSB10/TMSB4X/TPM1/VASP/WDR1	47
Endothelial cells	BP	GO:0050673	epithelial cell proliferation	50/932	428/18862	1.47079e-08	1.03716e-06	7.94018e-07	B2M/BMP5/CAV1/CAV2/CCND1/CD34/CDK6/CDKN1C/CEACAM1/CFLAR/COL4A3/COL8A1/CXCL12/DLL4/EGFL7/EGFR/EPHA2/ERBB2/FLT1/GATA2/GPX1/HES1/HMGB1/HYAL1/ID1/ITGB1BP1/JCAD/KDR/LIMS2/NOTCH1/NR2F2/NRAS/NUPR1/PDGFB/PLCG1/PRKD2/PTPRM/RGCC/RREB1/SAV1/SCARB1/SFRP2/SMAD3/SPARC/THBS1/TIE1/TNFSF12/VEGFC/YAP1/ZFP36L1	50
Endothelial cells	BP	GO:0010717	regulation of epithelial to mesenchymal transition	21/932	100/18862	1.4771e-08	1.03716e-06	7.94018e-07	ACVR1/AXIN2/BAMBI/BMP5/COL1A1/CTNNB1/EFNA1/ENG/GCNT2/JAG1/LEF1/NOTCH1/PHLDB2/RGCC/SDHAF2/SFRP2/SMAD3/SMAD7/TGFBR2/VASN/WWTR1	21
Endothelial cells	BP	GO:0007162	negative regulation of cell adhesion	39/932	295/18862	2.10495e-08	1.45831e-06	1.11644e-06	ACER2/ADAM10/ANGPT2/ANXA1/ARHGAP6/ARHGDIB/ASS1/CEACAM1/COL1A1/CXCL12/DLC1/DUSP1/ERBB2/FXYD5/GCNT2/HMGB1/IL20RB/ITGB1BP1/JAG1/KLF4/LAPTM5/LGALS1/LGALS3/LRRC32/NOTCH1/NOTCH4/PAWR/PHLDB2/PLXNA2/PODXL/PPM1F/RGCC/RHOA/SIPA1/SMAD7/SOCS1/THBS1/TNFRSF21/VSIR	39
Endothelial cells	BP	GO:0060562	epithelial tube morphogenesis	40/932	309/18862	2.51778e-08	1.72137e-06	1.31783e-06	ACVR1/ADM/BMP5/CLIC4/COL4A1/CTNNB1/DLC1/DLL4/EDN1/EDNRA/ENG/EPHA2/FOXF1/FZD6/HES1/KDR/LEF1/LRP5/NOTCH1/NOTCH4/NTN1/PODXL/PPP1CA/PRKD2/RASIP1/RHOA/RPS7/SFRP2/SMAD3/SOX18/STK3/TBX2/TBX20/TBX3/TEAD2/TGFBR2/TIE1/VASP/YAP1/ZIC3	40
Endothelial cells	BP	GO:0010595	positive regulation of endothelial cell migration	24/932	132/18862	2.78463e-08	1.87908e-06	1.43856e-06	ADGRA2/ANXA1/ANXA3/EDN1/ETS1/GATA2/HDAC7/HMGB1/HSPB1/ITGB1BP1/JCAD/KDR/NOS3/PDGFB/PLCG1/PRKD2/RHOJ/RIN2/RRAS/SCARB1/SPARC/THBS1/TMSB4X/VEGFC	24
Endothelial cells	BP	GO:0050678	regulation of epithelial cell proliferation	45/932	374/18862	3.22727e-08	2.14986e-06	1.64586e-06	B2M/BMP5/CAV1/CAV2/CCND1/CDK6/CDKN1C/CEACAM1/CFLAR/COL4A3/CXCL12/DLL4/EGFL7/EGFR/ERBB2/FLT1/GATA2/GPX1/HES1/HMGB1/HYAL1/ID1/JCAD/KDR/LIMS2/NOTCH1/NR2F2/NRAS/NUPR1/PDGFB/PLCG1/PRKD2/PTPRM/RGCC/RREB1/SAV1/SFRP2/SMAD3/SPARC/THBS1/TIE1/TNFSF12/VEGFC/YAP1/ZFP36L1	45
Endothelial cells	BP	GO:0007160	cell-matrix adhesion	33/932	230/18862	3.55419e-08	2.33767e-06	1.78965e-06	ACER2/ACTG1/AJUBA/ARHGAP6/BCAM/BST1/CD34/CD63/CDK6/COL3A1/DLC1/ECM2/EMP2/FN1/ILK/ITGA1/ITGB1/ITGB1BP1/JAG1/KDR/LIMS1/PHLDB2/PPM1F/PXN/RHOA/RIN2/RRAS/S100A10/SMAD3/SNED1/SORBS1/THBS1/UTRN	33
Endothelial cells	BP	GO:0003279	cardiac septum development	20/932	96/18862	3.7429e-08	2.43101e-06	1.86111e-06	ACVR1/BMP5/CCN1/ENG/HEG1/HES1/HEY1/HEY2/HEYL/JAG1/NOTCH1/SAV1/SMAD7/SNX17/STRA6/TBX2/TBX20/TBX3/TGFBR2/TP53	20
Endothelial cells	BP	GO:0003206	cardiac chamber morphogenesis	22/932	115/18862	4.05007e-08	2.59804e-06	1.98898e-06	ACVR1/BMP5/CCN1/DLL4/ENG/FOXF1/HEG1/HES1/HEY1/HEY2/HEYL/JAG1/NOTCH1/SAV1/SFRP2/SMAD7/TBX2/TBX20/TBX3/TGFBR2/TP53/TPM1	22
Endothelial cells	BP	GO:0007229	integrin-mediated signaling pathway	21/932	106/18862	4.34616e-08	2.75398e-06	2.10836e-06	ADAM10/BST1/CD63/CEACAM1/COL3A1/DOCK1/EMP2/FN1/ILK/ITGA1/ITGA6/ITGB1/ITGB1BP1/LAMA3/LIMS1/LIMS2/MYH9/NEDD9/TEC/TIMP1/TLN1	21
Endothelial cells	BP	GO:0051056	regulation of small GTPase mediated signal transduction	40/932	319/18862	6.10533e-08	3.82208e-06	2.92607e-06	ARAP3/ARHGAP10/ARHGAP15/ARHGAP18/ARHGAP29/ARHGAP31/ARHGAP6/ARHGDIB/ARHGEF9/CD2AP/CGNL1/COL3A1/CYTH3/DLC1/EPS8/F11R/F2RL2/FAM13A/GPR4/HEG1/ITPKB/KCTD10/KITLG/NET1/NOTCH1/PDGFRB/PLCE1/PLEKHG2/RASIP1/RELN/RHOA/RHOC/RHOG/RHOJ/SHC1/SIPA1/STARD8/SYDE1/TNFAIP1/TRIP10	40
Endothelial cells	BP	GO:0072132	mesenchyme morphogenesis	14/932	49/18862	6.27387e-08	3.88084e-06	2.97105e-06	ACVR1/BMP5/ENG/FOXF1/HEY1/HEY2/HEYL/LEF1/NOS3/NOTCH1/SMAD3/TBX2/TBX20/TGFBR2	14
Endothelial cells	BP	GO:0003197	endocardial cushion development	13/932	42/18862	6.45854e-08	3.94807e-06	3.02252e-06	ACVR1/BMP5/ENG/FOXF1/HEY1/HEY2/HEYL/JAG1/NOS3/NOTCH1/TBX2/TBX20/TGFBR2	13
Endothelial cells	BP	GO:0071900	regulation of protein serine/threonine kinase activity	53/932	492/18862	8.31289e-08	5.02253e-06	3.84509e-06	ACTB/AJUBA/AVPI1/CAV1/CBLC/CCND1/CCND3/CDKN1B/CDKN1C/DUSP1/EDN1/EGFR/ERBB2/FLT1/GADD45A/HEG1/HERC5/HHEX/HIPK3/HSPB1/IGFBP6/INKA1/INSR/IRAK3/ITGA1/KITLG/LRP5/LRRK2/MAP3K11/MAP3K20/MAP4K2/MDFIC/NR2F2/PDGFB/PDGFC/PDGFD/PDGFRB/PLCE1/RASIP1/RGCC/RHOA/RIPK2/RPS27A/RPS3/SERTAD1/SFRP2/SHC1/STK3/TCIM/THBS1/TNFRSF11A/TRIB1/UBB	53
Endothelial cells	BP	GO:0001885	endothelial cell development	16/932	66/18862	9.25791e-08	5.52921e-06	4.23299e-06	CDH5/CLDN5/CLIC4/COL18A1/ENG/F11R/GPX1/HEG1/MARVELD2/MSN/NOTCH4/PECAM1/RAP1B/ROBO4/SOX18/TJP2	16
Endothelial cells	BP	GO:0032231	regulation of actin filament bundle assembly	20/932	102/18862	1.08637e-07	6.3931e-06	4.89436e-06	ACTG1/ARHGAP6/CGNL1/DLC1/F11R/ID1/ITGB1BP1/PFN1/PHLDB2/PPM1F/PXN/RGCC/RHOA/RHOC/S100A10/S1PR1/SHANK3/SMAD3/SORBS3/TPM1	20
Endothelial cells	BP	GO:0010718	positive regulation of epithelial to mesenchymal transition	14/932	51/18862	1.09505e-07	6.3931e-06	4.89436e-06	ACVR1/AXIN2/BAMBI/COL1A1/CTNNB1/ENG/GCNT2/JAG1/LEF1/NOTCH1/RGCC/SMAD3/TGFBR2/WWTR1	14
Endothelial cells	BP	GO:0072012	glomerulus vasculature development	10/932	25/18862	1.37129e-07	7.91692e-06	6.06095e-06	ANGPT2/CD34/CFLAR/GPR4/HES1/NOTCH1/PDGFB/PDGFD/PDGFRB/PECAM1	10
Endothelial cells	BP	GO:0045862	positive regulation of proteolysis	43/932	367/18862	1.39158e-07	7.94577e-06	6.08303e-06	ACER2/CASP10/CASP8/CAV1/CCN1/CFLAR/CLEC3B/CLU/COL4A3/CTSC/DLC1/ECSCR/EFNA1/FN1/GPER1/HERPUD1/HMGB1/IL33/IST1/LAPTM5/LRRK2/MYH9/NOP53/NUPR1/PPM1F/PSENEN/PSME1/RACK1/RCN3/RIPK2/RNF144B/RPS27L/RPS3/SFRP2/SH3RF2/SMAD3/SMAD7/SOX7/TNFRSF1B/TNFSF10/TRIB1/UACA/VSIR	43
Endothelial cells	BP	GO:0030038	contractile actin filament bundle assembly	20/932	104/18862	1.51978e-07	8.49118e-06	6.50058e-06	ACTG1/ARHGAP6/CGNL1/DLC1/F11R/ITGB1BP1/PFN1/PHLDB2/PPM1F/PXN/RGCC/RHOA/RHOC/S100A10/S1PR1/SMAD3/SORBS1/SORBS3/TNFAIP1/TPM1	20
Endothelial cells	BP	GO:0043149	stress fiber assembly	20/932	104/18862	1.51978e-07	8.49118e-06	6.50058e-06	ACTG1/ARHGAP6/CGNL1/DLC1/F11R/ITGB1BP1/PFN1/PHLDB2/PPM1F/PXN/RGCC/RHOA/RHOC/S100A10/S1PR1/SMAD3/SORBS1/SORBS3/TNFAIP1/TPM1	20
Endothelial cells	BP	GO:0030336	negative regulation of cell migration	40/932	330/18862	1.53625e-07	8.49185e-06	6.5011e-06	ANGPT2/ARHGDIB/BMP5/CARD10/CERS2/CLDN5/CLIC4/COL3A1/CXCL12/DACH1/DCN/DLC1/DLL4/DUSP1/ENG/GADD45A/HDAC5/HMGB1/IL33/ITGB1BP1/JAG1/KLF4/MMRN2/NOTCH1/NR2F2/PHLDB2/PODN/PTPRG/PTPRM/RGCC/RHOA/RRAS/SFRP2/SMAD7/THBS1/TIE1/TIMP1/TP53INP1/TPM1/TRIB1	40
Endothelial cells	BP	GO:0071559	response to transforming growth factor beta	34/932	257/18862	1.65413e-07	9.04722e-06	6.92627e-06	ACVR1/BAMBI/CAV1/CAV2/CDH5/CDKN1C/CFLAR/CLDN5/CLEC3B/COL1A1/COL1A2/COL3A1/EDN1/ENG/F11R/GCNT2/ID1/LIMS1/LRRC32/LTBP4/NR3C1/PDGFD/PXN/RHOA/RPS27A/SMAD3/SMAD7/TGFBR2/THBS1/TP53/UBB/VASN/ZFHX3/ZFP36L1	34
Endothelial cells	BP	GO:0003179	heart valve morphogenesis	14/932	53/18862	1.8567e-07	1.00494e-05	7.69349e-06	ACVR1/CCN1/DLL4/EFNA1/HEY1/HEY2/HEYL/JAG1/NOS3/NOTCH1/STRA6/TBX20/TGFBR2/TIE1	14
Endothelial cells	BP	GO:0060537	muscle tissue development	43/932	371/18862	1.88781e-07	1.00955e-05	7.72882e-06	ACVR1/BMP5/CAV1/CAV2/CFL2/CFLAR/CSRP2/DCN/DLL4/EDN1/ENG/GJC1/GPCPD1/GPX1/HEG1/HEY2/HEYL/HLF/LEF1/MYLK/NIBAN2/NOTCH1/NR2F2/NUPR1/PDGFRB/PDLIM5/S1PR1/SAV1/SMAD3/SMAD7/STRA6/SVIL/TBX18/TBX2/TBX20/TBX3/TGFBR2/TPM1/TTN/VAMP5/YAP1/YBX3/YY1	43
Endothelial cells	BP	GO:0003170	heart valve development	15/932	61/18862	1.90408e-07	1.00955e-05	7.72882e-06	ACVR1/CCN1/DLL4/EFNA1/HEY1/HEY2/HEYL/JAG1/NOS3/NOTCH1/STRA6/TBX20/TGFBR2/TIE1/TNFRSF1B	15
Endothelial cells	BP	GO:0001765	membrane raft assembly	7/932	11/18862	1.94915e-07	1.02301e-05	7.83185e-06	ANXA2/CAV1/CAV2/EMP2/FLOT2/RFTN1/S100A10	7
Endothelial cells	BP	GO:0061437	renal system vasculature development	10/932	26/18862	2.12981e-07	1.08998e-05	8.34457e-06	ANGPT2/CD34/CFLAR/GPR4/HES1/NOTCH1/PDGFB/PDGFD/PDGFRB/PECAM1	10
Endothelial cells	BP	GO:0061440	kidney vasculature development	10/932	26/18862	2.12981e-07	1.08998e-05	8.34457e-06	ANGPT2/CD34/CFLAR/GPR4/HES1/NOTCH1/PDGFB/PDGFD/PDGFRB/PECAM1	10
Endothelial cells	BP	GO:0030168	platelet activation	25/932	157/18862	2.13969e-07	1.08998e-05	8.34457e-06	ACTB/ACTG1/AXL/CEACAM1/CLIC1/COL1A1/COL1A2/COL3A1/F11R/F2RL2/FN1/FZD6/HSPB1/ILK/ITPR3/MYH9/NOS3/PDGFB/PEAR1/PLCG2/PRKCH/TEC/TLN1/TRPC3/VWF	25
Endothelial cells	BP	GO:0110020	regulation of actomyosin structure organization	19/932	98/18862	2.70936e-07	1.36678e-05	1.04636e-05	ACTG1/ARHGAP6/CGNL1/DLC1/EDN1/F11R/ITGB1BP1/PFN1/PHLDB2/PPM1F/PXN/RGCC/RHOA/RHOC/S100A10/S1PR1/SMAD3/SORBS3/TPM1	19
Endothelial cells	BP	GO:0051492	regulation of stress fiber assembly	18/932	89/18862	2.86455e-07	1.38782e-05	1.06247e-05	ACTG1/ARHGAP6/CGNL1/DLC1/F11R/ITGB1BP1/PFN1/PHLDB2/PPM1F/PXN/RGCC/RHOA/RHOC/S100A10/S1PR1/SMAD3/SORBS3/TPM1	18
Endothelial cells	BP	GO:0003203	endocardial cushion morphogenesis	11/932	33/18862	2.87088e-07	1.38782e-05	1.06247e-05	ACVR1/BMP5/ENG/HEY1/HEY2/HEYL/NOS3/NOTCH1/TBX2/TBX20/TGFBR2	11
Endothelial cells	BP	GO:0008593	regulation of Notch signaling pathway	20/932	108/18862	2.89583e-07	1.38782e-05	1.06247e-05	ADAM10/CD46/DLL4/EGFL7/EGFR/GATA2/HES1/HEY1/HEY2/ITGB1BP1/JAG1/MFNG/NFKBIA/NIBAN2/NOS3/NOTCH1/NOTCH4/TCIM/TSPAN5/YAP1	20
Endothelial cells	BP	GO:0003177	pulmonary valve development	9/932	21/18862	2.90017e-07	1.38782e-05	1.06247e-05	HEY1/HEY2/HEYL/JAG1/NOS3/NOTCH1/STRA6/TBX20/TNFRSF1B	9
Endothelial cells	BP	GO:0071560	cellular response to transforming growth factor beta stimulus	33/932	251/18862	2.90175e-07	1.38782e-05	1.06247e-05	ACVR1/BAMBI/CAV1/CAV2/CDH5/CDKN1C/CFLAR/CLDN5/CLEC3B/COL1A1/COL1A2/COL3A1/EDN1/ENG/F11R/GCNT2/ID1/LIMS1/LRRC32/LTBP4/NR3C1/PDGFD/PXN/RHOA/RPS27A/SMAD3/SMAD7/TGFBR2/THBS1/TP53/UBB/VASN/ZFP36L1	33
Endothelial cells	BP	GO:0007265	Ras protein signal transduction	40/932	338/18862	2.91132e-07	1.38782e-05	1.06247e-05	ARHGAP29/ARHGAP6/ARHGDIB/CDC42EP1/CDC42EP2/CDC42EP4/CDC42EP5/COL1A2/COL3A1/CYTH3/DLC1/EPS8/F11R/F2RL2/GPR4/HEG1/ITPKB/KCTD10/KITLG/NET1/NOTCH1/NRAS/NTN1/PDGFRB/PLCE1/RAP1B/RASGRP2/RASGRP3/RASIP1/RHOA/RHOG/RHOJ/RIT1/RRAS/RREB1/SHC1/STARD8/TAX1BP3/TNFAIP1/TP53	40
Endothelial cells	BP	GO:2001242	regulation of intrinsic apoptotic signaling pathway	25/932	160/18862	3.10333e-07	1.4659e-05	1.12225e-05	BCL2L1/CAV1/CLU/CXCL12/GPX1/HERPUD1/HNRNPK/HSPB1/IL20RA/LRRK2/MCL1/NUPR1/P4HB/PTTG1IP/RACK1/RPL11/RPL26/RPS3/RPS7/SFRP2/SGMS1/TMBIM6/TP53/UBB/YBX3	25
Endothelial cells	BP	GO:0035924	cellular response to vascular endothelial growth factor stimulus	16/932	72/18862	3.37091e-07	1.57795e-05	1.20803e-05	ADGRA2/ANXA1/CD63/DCN/DLL4/FLT1/HSPB1/ITGB1BP1/JCAD/KDR/MYO1C/NOTCH1/PDGFRB/PRKD2/RAMP2/VEGFC	16
Endothelial cells	BP	GO:0042255	ribosome assembly	15/932	64/18862	3.74723e-07	1.73341e-05	1.32705e-05	MTERF4/NOP53/RPL10/RPL11/RPL24/RPL3/RPL38/RPL5/RPLP0/RPS14/RPS15/RPS19/RPS27L/RPS28/RPS5	15
Endothelial cells	BP	GO:0007044	cell-substrate junction assembly	19/932	100/18862	3.76974e-07	1.73341e-05	1.32705e-05	ACTG1/AJUBA/ARHGAP6/CD151/DLC1/FN1/ITGA6/ITGB1BP1/KDR/LAMA3/LIMS1/PHLDB2/PPM1F/RHOA/S100A10/SMAD3/SORBS1/THBS1/TLN1	19
Endothelial cells	BP	GO:0003205	cardiac chamber development	24/932	151/18862	3.85942e-07	1.75908e-05	1.3467e-05	ACVR1/BMP5/CCN1/DLL4/ENG/FOXF1/HEG1/HES1/HEY1/HEY2/HEYL/JAG1/NOTCH1/SAV1/SFRP2/SMAD7/SNX17/STRA6/TBX2/TBX20/TBX3/TGFBR2/TP53/TPM1	24
Endothelial cells	BP	GO:0002064	epithelial cell development	29/932	207/18862	3.96536e-07	1.79165e-05	1.37163e-05	BMP5/CDH5/CDK6/CLDN5/CLIC4/COL18A1/ENG/EPHA2/F11R/GPR4/GPX1/HEG1/JAG1/LAMB2/MARVELD2/MSN/NOTCH1/NOTCH4/PDGFB/PECAM1/PODXL/RAB13/RAP1B/ROBO4/SLITRK6/SOX18/TJP2/VIM/YAP1	29
Endothelial cells	BP	GO:1905314	semi-lunar valve development	12/932	41/18862	4.12668e-07	1.84847e-05	1.41513e-05	DLL4/EFNA1/HEY1/HEY2/HEYL/JAG1/NOS3/NOTCH1/STRA6/TBX20/TIE1/TNFRSF1B	12
Endothelial cells	BP	GO:2001214	positive regulation of vasculogenesis	7/932	12/18862	4.4777e-07	1.98856e-05	1.52238e-05	ADM/CD34/CEACAM1/KDR/RAMP2/RIN2/RRAS	7
Endothelial cells	BP	GO:2000146	negative regulation of cell motility	40/932	345/18862	4.98864e-07	2.19669e-05	1.68172e-05	ANGPT2/ARHGDIB/BMP5/CARD10/CERS2/CLDN5/CLIC4/COL3A1/CXCL12/DACH1/DCN/DLC1/DLL4/DUSP1/ENG/GADD45A/HDAC5/HMGB1/IL33/ITGB1BP1/JAG1/KLF4/MMRN2/NOTCH1/NR2F2/PHLDB2/PODN/PTPRG/PTPRM/RGCC/RHOA/RRAS/SFRP2/SMAD7/THBS1/TIE1/TIMP1/TP53INP1/TPM1/TRIB1	40
Endothelial cells	BP	GO:0048754	branching morphogenesis of an epithelial tube	23/932	143/18862	5.40764e-07	2.36118e-05	1.80765e-05	ACVR1/CLIC4/COL4A1/CTNNB1/DLL4/EDN1/EDNRA/ENG/EPHA2/FOXF1/KDR/LEF1/LRP5/NOTCH1/NOTCH4/PPP1CA/RASIP1/SFRP2/TBX20/TBX3/TGFBR2/TIE1/YAP1	23
Endothelial cells	BP	GO:2001236	regulation of extrinsic apoptotic signaling pathway	24/932	154/18862	5.59125e-07	2.41626e-05	1.84981e-05	ACVR1/BCL2L1/BMP5/CASP8/CAV1/CFLAR/GPER1/GPX1/ITGA6/LGALS3/LTBR/MCL1/NOS3/PPP1CA/SFRP2/STK3/STX4/THBS1/TIMP3/TMBIM1/TNFSF10/TNFSF12/TRAF1/YAP1	24
Endothelial cells	BP	GO:0003184	pulmonary valve morphogenesis	8/932	17/18862	5.62677e-07	2.41626e-05	1.84981e-05	HEY1/HEY2/HEYL/JAG1/NOS3/NOTCH1/STRA6/TBX20	8
Endothelial cells	BP	GO:0090287	regulation of cellular response to growth factor stimulus	36/932	296/18862	5.87919e-07	2.50395e-05	1.91695e-05	ADGRA2/BAMBI/CAV1/CAV2/CCN1/CD63/CDH5/CDKN1C/CFLAR/CRIM1/DCN/ENG/FSTL1/GRB10/HES1/HHEX/JCAD/LTBP4/MMRN2/MYO1C/NEDD4/NIBAN2/NOTCH1/PRKD2/RPS27A/SFRP2/SMAD3/SMAD7/TGFBR2/THBS1/TMEM204/TP53/UBB/VASN/VEGFC/ZNF423	36
Endothelial cells	BP	GO:0043536	positive regulation of blood vessel endothelial cell migration	16/932	75/18862	6.09128e-07	2.57319e-05	1.96996e-05	ANXA1/ETS1/GATA2/HDAC7/HMGB1/HSPB1/JCAD/KDR/NOS3/PDGFB/PLCG1/PRKD2/RHOJ/THBS1/TMSB4X/VEGFC	16
Endothelial cells	BP	GO:0003231	cardiac ventricle development	20/932	114/18862	7.16186e-07	3.00105e-05	2.29751e-05	ACVR1/CCN1/DLL4/ENG/FOXF1/HEG1/HES1/HEY1/HEY2/HEYL/JAG1/NOTCH1/SAV1/SFRP2/SMAD7/STRA6/TBX20/TBX3/TGFBR2/TPM1	20
Endothelial cells	BP	GO:0060284	regulation of cell development	50/932	485/18862	7.31855e-07	3.04218e-05	2.32899e-05	ADGRA2/ASPA/AXIN2/B2M/CDH5/CERS2/CLDN5/CTNNB1/CXCL12/DLL4/DOCK1/F11R/FN1/FRZB/GPER1/HES1/HEY1/HEY2/HEYL/ID1/ILK/IST1/ITGB1BP1/LIMS1/LIMS2/LRP8/LRRK2/MME/NEDD9/NIBAN2/NOTCH1/NTN1/P4HB/PLXNA2/PRKCH/PRTG/RAB11A/RELN/RHOA/RPS19/RREB1/S100A10/SEMA3G/SHANK3/SMAD7/TNFRSF1B/TP53/TRIB1/VEGFC/YAP1	50
Endothelial cells	BP	GO:0040013	negative regulation of locomotion	42/932	377/18862	7.61333e-07	3.13959e-05	2.40357e-05	ADORA2A/ANGPT2/ARHGDIB/BMP5/CARD10/CERS2/CLDN5/CLIC4/COL3A1/CXCL12/DACH1/DCN/DLC1/DLL4/DUSP1/ENG/GADD45A/HDAC5/HMGB1/IL33/ITGB1BP1/JAG1/KLF4/MMRN2/NOTCH1/NR2F2/PHLDB2/PODN/PTPRG/PTPRM/RGCC/RHOA/RRAS/SEMA3G/SFRP2/SMAD7/THBS1/TIE1/TIMP1/TP53INP1/TPM1/TRIB1	42
Endothelial cells	BP	GO:1902041	regulation of extrinsic apoptotic signaling pathway via death domain receptors	14/932	59/18862	7.78673e-07	3.14138e-05	2.40494e-05	BCL2L1/BMP5/CASP8/CFLAR/GPX1/LGALS3/NOS3/SFRP2/STK3/STX4/THBS1/TIMP3/TMBIM1/TNFSF10	14
Endothelial cells	BP	GO:0009612	response to mechanical stimulus	28/932	202/18862	7.79698e-07	3.14138e-05	2.40494e-05	ADGRV1/ANGPT2/BAG3/BGLAP/CASP8/COL1A1/COL3A1/CTNNB1/CXCL12/DCN/EDN1/EGFR/ENG/ETS1/F11R/GADD45A/LTBR/MAP3K1/NFKBIA/PIEZO1/SHANK3/SLC2A1/SLITRK6/STRA6/TGFBR2/THBS1/TTN/TXNIP	28
Endothelial cells	BP	GO:0014706	striated muscle tissue development	40/932	351/18862	7.79905e-07	3.14138e-05	2.40494e-05	ACVR1/BMP5/CAV1/CAV2/CFL2/CFLAR/DCN/DLL4/EDN1/ENG/GJC1/GPCPD1/GPX1/HEG1/HEY2/HEYL/HLF/LEF1/NIBAN2/NOTCH1/NR2F2/NUPR1/PDGFRB/PDLIM5/S1PR1/SAV1/SMAD3/SMAD7/SVIL/TBX18/TBX2/TBX20/TBX3/TGFBR2/TPM1/TTN/VAMP5/YAP1/YBX3/YY1	40
Endothelial cells	BP	GO:0043087	regulation of GTPase activity	50/932	487/18862	8.26737e-07	3.26861e-05	2.50234e-05	ADAP2/AJUBA/ALS2CL/ARAP3/ARHGAP10/ARHGAP15/ARHGAP18/ARHGAP29/ARHGAP31/ARHGAP6/ARHGDIB/BCAR3/BNIP2/CAV2/CCL14/CDC42EP2/DLC1/DOCK1/DOCK11/DOCK9/EPHA2/ERBB2/F11R/FAM13A/FGD5/FGD6/ITGA6/ITGB1/ITGB1BP1/LIMS1/LRRK2/NEDD9/NET1/PLXNA2/PREX2/RACK1/RASGRP2/RASGRP3/RASIP1/RGS5/RHOG/RIN2/S100A10/S1PR1/SH3BP4/SIPA1/STARD8/SYDE1/TAX1BP3/TBC1D4	50
Endothelial cells	BP	GO:0001935	endothelial cell proliferation	27/932	191/18862	8.26865e-07	3.26861e-05	2.50234e-05	CAV1/CAV2/CD34/COL4A3/CXCL12/DLL4/EGFL7/EPHA2/FLT1/GATA2/HMGB1/ITGB1BP1/JCAD/KDR/NR2F2/NRAS/PDGFB/PLCG1/PRKD2/PTPRM/RGCC/SCARB1/SPARC/THBS1/TIE1/TNFSF12/VEGFC	27
Endothelial cells	BP	GO:0030111	regulation of Wnt signaling pathway	41/932	365/18862	8.30362e-07	3.26861e-05	2.50234e-05	ADGRA2/APCDD1/AXIN2/BAMBI/CAV1/COL1A1/CTNNB1/CTNND1/EGFR/FRZB/FZD6/GRB10/HHEX/IGFBP6/ILK/LEF1/LRRK2/MDFIC/NKD1/NOTCH1/NXN/PPP1CA/PSMB4/PSMB8/PSMB9/PSMD12/PSME1/RACK1/RBMS3/SDHAF2/SFRP2/SHISA6/SMAD3/SOX13/SOX7/STK3/TAX1BP3/TBX18/TMEM88/WWTR1/YAP1	41
Endothelial cells	BP	GO:0051271	negative regulation of cellular component movement	40/932	352/18862	8.39122e-07	3.27825e-05	2.50973e-05	ANGPT2/ARHGDIB/BMP5/CARD10/CERS2/CLDN5/CLIC4/COL3A1/CXCL12/DACH1/DCN/DLC1/DLL4/DUSP1/ENG/GADD45A/HDAC5/HMGB1/IL33/ITGB1BP1/JAG1/KLF4/MMRN2/NOTCH1/NR2F2/PHLDB2/PODN/PTPRG/PTPRM/RGCC/RHOA/RRAS/SFRP2/SMAD7/THBS1/TIE1/TIMP1/TP53INP1/TPM1/TRIB1	40
Endothelial cells	BP	GO:2001235	positive regulation of apoptotic signaling pathway	21/932	126/18862	9.16688e-07	3.55456e-05	2.72126e-05	BCL2L1/CAV1/CTSC/GPER1/IL20RA/LTBR/MCL1/NUPR1/PPP1CA/RACK1/RPL11/RPL26/RPS3/RPS7/STK3/THBS1/TIMP3/TNFSF10/TNFSF12/TP53/UBB	21
Endothelial cells	BP	GO:0150115	cell-substrate junction organization	19/932	106/18862	9.62079e-07	3.70294e-05	2.83485e-05	ACTG1/AJUBA/ARHGAP6/CD151/DLC1/FN1/ITGA6/ITGB1BP1/KDR/LAMA3/LIMS1/PHLDB2/PPM1F/RHOA/S100A10/SMAD3/SORBS1/THBS1/TLN1	19
Endothelial cells	BP	GO:0097191	extrinsic apoptotic signaling pathway	29/932	217/18862	1.07261e-06	4.098e-05	3.1373e-05	ACVR1/BAG3/BCL2L1/BMP5/CASP8/CAV1/CFLAR/GPER1/GPX1/IL33/ITGA6/KITLG/LGALS3/LTBR/MCL1/NOS3/PPP1CA/SFRP2/SMAD3/STK3/STX4/THBS1/TIMP3/TMBIM1/TNFRSF1B/TNFSF10/TNFSF12/TRAF1/YAP1	29
Endothelial cells	BP	GO:0072006	nephron development	22/932	138/18862	1.10827e-06	4.20334e-05	3.21795e-05	ANGPT2/CD34/CFLAR/COL4A3/COL4A4/CTNNB1/ENPEP/GPR4/HES1/HEYL/JAG1/LAMB2/NOTCH1/PDGFB/PDGFD/PDGFRB/PECAM1/PLCE1/PODXL/PROM1/WWTR1/YAP1	22
Endothelial cells	BP	GO:0007517	muscle organ development	37/932	317/18862	1.13097e-06	4.25835e-05	3.26006e-05	ASS1/CAV1/CAV2/CFL2/CFLAR/DCN/DLL4/ENG/FLNB/GPCPD1/GPX1/HEG1/HEY2/HEYL/HLF/ID3/LAMA2/LEF1/MYLK/NIBAN2/NOTCH1/NR2F2/NUPR1/S1PR1/SMAD3/SMAD7/SMTN/STRA6/SVIL/TAGLN/TBX20/TPM1/TTN/UTRN/VAMP5/YBX3/ZFHX3	37
Endothelial cells	BP	GO:0051145	smooth muscle cell differentiation	15/932	70/18862	1.28389e-06	4.79934e-05	3.67422e-05	ACVR1/ADM/ENG/FOXF1/GPER1/HES1/HEY1/HEY2/NOTCH1/PDGFB/RAMP2/TBX18/TBX2/TBX3/TMEM204	15
Endothelial cells	BP	GO:0061138	morphogenesis of a branching epithelium	25/932	173/18862	1.38674e-06	5.14678e-05	3.94021e-05	ACVR1/ADM/CLIC4/COL4A1/CTNNB1/DLL4/EDN1/EDNRA/ENG/EPHA2/FOXF1/KDR/LEF1/LRP5/NOTCH1/NOTCH4/PPP1CA/RASIP1/SFRP2/TBX20/TBX3/TGFBR2/TGM2/TIE1/YAP1	25
Endothelial cells	BP	GO:0060070	canonical Wnt signaling pathway	38/932	333/18862	1.41855e-06	5.19634e-05	3.97816e-05	ADGRA2/AXIN2/BAMBI/CAV1/COL1A1/CTNNB1/CTNND1/EGFR/FRZB/FZD6/HHEX/IGFBP6/ILK/KLF4/LEF1/LRP5/LRRK2/NKD1/NOTCH1/PPP1CA/PSMB4/PSMB8/PSMB9/PSMD12/PSME1/RBMS3/SDHAF2/SFRP2/SHISA6/SMAD3/SOX13/SOX7/STK3/TBX18/TCF7/TMEM88/WWTR1/YAP1	38
Endothelial cells	BP	GO:0001655	urogenital system development	37/932	320/18862	1.42009e-06	5.19634e-05	3.97816e-05	ANGPT2/ANXA1/ASS1/CD34/CFLAR/COL4A1/COL4A3/COL4A4/CRIP1/CTNNB1/DCN/ENPEP/FOXF1/GATA2/GPR4/HES1/HEYL/ID3/JAG1/LAMB2/LRRK2/MME/NOTCH1/PDGFB/PDGFD/PDGFRB/PECAM1/PLCE1/PODXL/PROM1/SMAD3/SMAD7/SNX17/STRA6/TBX18/WWTR1/YAP1	37
Endothelial cells	BP	GO:0031960	response to corticosteroid	23/932	152/18862	1.6208e-06	5.80539e-05	4.44443e-05	ADM/ANXA1/ANXA3/ASS1/BGLAP/CCND1/CFLAR/COL1A1/DDIT4/DUSP1/EDN1/EGFR/ENG/GPER1/HEY1/HMGB1/IGFBP7/MAOB/NOTCH1/NR3C1/PCNA/SPARC/ZFP36L1	23
Endothelial cells	BP	GO:0051348	negative regulation of transferase activity	35/932	296/18862	1.62532e-06	5.80539e-05	4.44443e-05	ADORA2A/AJUBA/CAV1/CBLC/CDKN1B/CDKN1C/CEACAM1/DTX3L/DUSP1/GADD45A/HEG1/HHEX/HIPK3/HSPB1/INKA1/IRAK3/ITGB1BP1/LRP5/MVP/NR2F2/PPM1F/PTPRB/RACK1/RASIP1/RPL11/RPL5/RPS7/SFRP2/SMAD7/SOCS1/TAF7/TP53/TRIB1/VPS25/WWTR1	35
Endothelial cells	BP	GO:0001763	morphogenesis of a branching structure	26/932	186/18862	1.63123e-06	5.80539e-05	4.44443e-05	ACVR1/ADM/CLIC4/COL4A1/CTNNB1/DLL4/EDN1/EDNRA/ENG/EPHA2/FOXF1/KDR/LEF1/LRP5/LRRK2/NOTCH1/NOTCH4/PPP1CA/RASIP1/SFRP2/TBX20/TBX3/TGFBR2/TGM2/TIE1/YAP1	26
Endothelial cells	BP	GO:0007219	Notch signaling pathway	26/932	186/18862	1.63123e-06	5.80539e-05	4.44443e-05	ADAM10/CD46/DLL4/DTX3L/EGFL7/EGFR/GATA2/HES1/HEY1/HEY2/HEYL/ITGB1BP1/JAG1/MFNG/NFKBIA/NIBAN2/NOS3/NOTCH1/NOTCH4/PSENEN/TBX2/TCIM/TGFBR2/TSPAN5/YAP1/ZNF423	26
Endothelial cells	BP	GO:0003171	atrioventricular valve development	9/932	25/18862	1.68514e-06	5.95645e-05	4.56007e-05	ACVR1/CCN1/EFNA1/HEY1/HEY2/HEYL/NOTCH1/TBX20/TGFBR2	9
Endothelial cells	BP	GO:0010952	positive regulation of peptidase activity	27/932	200/18862	2.05365e-06	7.20998e-05	5.51973e-05	ACER2/CASP10/CASP8/CAV1/CCN1/CFLAR/COL4A3/DLC1/EFNA1/FN1/GPER1/HMGB1/LAPTM5/PPM1F/PSENEN/PSME1/RACK1/RCN3/RIPK2/RPS27L/RPS3/SFRP2/SMAD3/SOX7/TNFSF10/UACA/VSIR	27
Endothelial cells	BP	GO:0060828	regulation of canonical Wnt signaling pathway	34/932	287/18862	2.18674e-06	7.6257e-05	5.83799e-05	ADGRA2/AXIN2/BAMBI/CAV1/COL1A1/CTNNB1/CTNND1/EGFR/FRZB/FZD6/HHEX/IGFBP6/ILK/LRRK2/NKD1/NOTCH1/PPP1CA/PSMB4/PSMB8/PSMB9/PSMD12/PSME1/RBMS3/SDHAF2/SFRP2/SHISA6/SMAD3/SOX13/SOX7/STK3/TBX18/TMEM88/WWTR1/YAP1	34
Endothelial cells	BP	GO:0007159	leukocyte cell-cell adhesion	40/932	366/18862	2.25265e-06	7.80318e-05	5.97387e-05	ANXA1/ASS1/CAV1/CD46/CEACAM1/CXCL12/ERBB2/ETS1/F11R/FLOT2/HES1/HMGB1/IL20RB/ITGB1/ITPKB/JAM2/KLF4/LAPTM5/LEF1/LGALS1/LGALS3/LRRC32/MSN/PAWR/PECAM1/RARA/RHOA/RIPK2/RPS3/SLC39A8/SLC7A1/SMAD7/SOCS1/SOX13/ST3GAL4/TFRC/TGFBR2/TNFRSF21/VSIR/YES1	40
Endothelial cells	BP	GO:0072001	renal system development	34/932	288/18862	2.36481e-06	8.13744e-05	6.22977e-05	ANGPT2/ASS1/CD34/CFLAR/COL4A1/COL4A3/COL4A4/CTNNB1/DCN/ENPEP/FOXF1/GPR4/HES1/HEYL/ID3/JAG1/LAMB2/LRRK2/MME/NOTCH1/PDGFB/PDGFD/PDGFRB/PECAM1/PLCE1/PODXL/PROM1/SMAD3/SMAD7/SNX17/STRA6/TBX18/WWTR1/YAP1	34
Endothelial cells	BP	GO:0001945	lymph vessel development	9/932	26/18862	2.46452e-06	8.42476e-05	6.44973e-05	CLEC14A/EPHA2/HEG1/NR2F2/PTPN14/SOX18/TIE1/TMEM204/VEGFC	9
Endothelial cells	BP	GO:0097084	vascular associated smooth muscle cell development	6/932	10/18862	2.53468e-06	8.60797e-05	6.58999e-05	ADM/ENG/HES1/HEY2/NOTCH1/RAMP2	6
Endothelial cells	BP	GO:0035909	aorta morphogenesis	10/932	33/18862	2.70551e-06	9.12845e-05	6.98845e-05	DLL4/ENG/HES1/HEY1/HEY2/JAG1/MYLK/NOTCH1/PDGFRB/TBX2	10
Endothelial cells	BP	GO:1902905	positive regulation of supramolecular fiber organization	27/932	203/18862	2.74186e-06	9.19142e-05	7.03666e-05	CDC42EP1/CDC42EP2/CDC42EP4/CDC42EP5/CFL2/CLU/COLGALT1/EDN1/GPX1/ID1/ITGB1BP1/MAPRE1/MYO1C/OCLN/PFN1/PPM1F/PXN/RGCC/RHOA/RHOC/RPS3/S100A10/SMAD3/SORBS3/TPM1/VASP/WDR1	27
Endothelial cells	BP	GO:0060249	anatomical structure homeostasis	47/932	466/18862	2.88148e-06	9.59756e-05	7.34759e-05	ACTB/ACTG1/ADGRF5/ADGRV1/B2M/BAG3/BGLAP/CD34/CDH5/CFL2/CLDN5/CYTL1/EGFR/EPAS1/ESAM/F11R/GATA2/GCNT2/HNRNPA1/HSP90AA1/HSPB1/IL20RA/IL20RB/ITGB1/JAM2/LAMA2/LIPA/LSR/MFSD2A/NOS3/NOTCH1/OCLN/PCNA/PDK4/PECAM1/PROM1/PTGES3/PTH1R/RCN3/S1PR1/SLC2A1/SLC39A8/TFRC/TJP2/TNFRSF11A/WWTR1/YAP1	47
Endothelial cells	BP	GO:0048545	response to steroid hormone	37/932	330/18862	2.95519e-06	9.78035e-05	7.48753e-05	ADM/ANXA1/ANXA3/ASS1/BGLAP/CAV1/CCND1/CFLAR/COL1A1/DDIT4/DUSP1/EDN1/EGFR/ENG/GPER1/HEY1/HEYL/HMGB1/IGFBP7/LEF1/MAOB/NEDD4/NOTCH1/NR1H3/NR3C1/PCNA/PLPP1/RAMP2/SPARC/SRARP/TAF7/TGFBR2/THBS1/TXNIP/YAP1/ZFP36L1/ZNF366	37
Endothelial cells	BP	GO:0043547	positive regulation of GTPase activity	43/932	411/18862	2.98194e-06	9.80644e-05	7.5075e-05	ADAP2/ALS2CL/ARAP3/ARHGAP10/ARHGAP15/ARHGAP18/ARHGAP29/ARHGAP31/ARHGAP6/ARHGDIB/BCAR3/BNIP2/CAV2/CCL14/CDC42EP2/DLC1/DOCK1/DOCK11/DOCK9/EPHA2/ERBB2/F11R/FAM13A/ITGA6/ITGB1/LIMS1/LRRK2/NEDD9/NET1/PREX2/RACK1/RASGRP2/RASGRP3/RGS5/RHOG/RIN2/S100A10/S1PR1/SIPA1/STARD8/SYDE1/TAX1BP3/TBC1D4	43
Endothelial cells	BP	GO:0001952	regulation of cell-matrix adhesion	20/932	125/18862	3.18626e-06	0.000103634	7.93389e-05	ACER2/ACTG1/ARHGAP6/BST1/CDK6/DLC1/EMP2/ITGB1BP1/JAG1/KDR/LIMS1/PHLDB2/PPM1F/RHOA/RIN2/RRAS/S100A10/SMAD3/THBS1/UTRN	20
Endothelial cells	BP	GO:2001044	regulation of integrin-mediated signaling pathway	7/932	15/18862	3.19119e-06	0.000103634	7.93389e-05	BST1/CD63/EMP2/ITGB1BP1/LIMS1/LIMS2/TIMP1	7
Endothelial cells	BP	GO:0007178	transmembrane receptor protein serine/threonine kinase signaling pathway	39/932	358/18862	3.25302e-06	0.000104986	8.03738e-05	ACVR1/BAMBI/BMP5/CAV1/CAV2/CCN1/CDH5/CDKN1C/CLDN5/COL1A2/COL3A1/CRIM1/ENG/F11R/FSTL1/GCNT2/HES1/ID1/LEF1/LRRC32/LTBP4/NOTCH1/PXN/RBPMS/RHOA/RPS27A/SFRP2/SMAD3/SMAD7/TBX20/TGFBR2/THBS1/TP53/UBB/UBE2D1/VASN/VIM/WWTR1/ZNF423	39
Endothelial cells	BP	GO:0043405	regulation of MAP kinase activity	35/932	307/18862	3.74304e-06	0.000120055	9.191e-05	AJUBA/AVPI1/CAV1/CBLC/DUSP1/EDN1/EGFR/ERBB2/FLT1/GADD45A/HIPK3/IGFBP6/INSR/IRAK3/ITGA1/KITLG/LRRK2/MAP3K11/MAP3K20/MAP4K2/MDFIC/PDGFB/PDGFC/PDGFD/PDGFRB/PLCE1/RIPK2/RPS27A/RPS3/SFRP2/SHC1/THBS1/TNFRSF11A/TRIB1/UBB	35
Endothelial cells	BP	GO:0002011	morphogenesis of an epithelial sheet	13/932	58/18862	3.82894e-06	0.000122056	9.34426e-05	AJUBA/BMP5/CCN1/CD151/CEACAM1/DLL4/JAG1/NOTCH1/PHLDB2/RHOA/RHOC/RREB1/TBX20	13
Endothelial cells	BP	GO:0150105	protein localization to cell-cell junction	8/932	21/18862	3.94543e-06	0.000125003	9.56982e-05	ACTB/ACTG1/CDH5/CGNL1/F11R/LSR/PECAM1/TJP2	8
Endothelial cells	BP	GO:0043114	regulation of vascular permeability	11/932	42/18862	4.21816e-06	0.000132079	0.000101116	ADM/ADORA2A/AKAP12/CDH5/CEACAM1/CLDN5/GPR4/OCLN/RAMP2/TJP2/YES1	11
Endothelial cells	BP	GO:0048010	vascular endothelial growth factor receptor signaling pathway	17/932	96/18862	4.21963e-06	0.000132079	0.000101116	AXL/CLEC14A/DOCK1/FLT1/GRB10/HHEX/HSP90AA1/HSPB1/KDR/MMRN2/NEDD4/NIBAN2/PRKD2/PXN/RHOA/TMEM204/VEGFC	17
Endothelial cells	BP	GO:0002683	negative regulation of immune system process	42/932	403/18862	4.27724e-06	0.000133081	0.000101883	ADGRF5/ANXA1/AXL/BMP5/CD59/CDK6/CEACAM1/COL3A1/CXCL12/DUSP1/ERBB2/FOXF1/GATA2/GPER1/GPX1/HMGB1/IL20RB/IL33/IRAK3/KITLG/LAPTM5/LGALS3/LRRC32/NMI/NR1H3/PARP14/PAWR/PSMB4/RARA/RPS19/SAMHD1/SERPING1/SMAD7/SOCS1/THBS1/TMBIM6/TMEM176A/TMEM176B/TNFRSF21/TRIB1/VSIR/ZBTB46	42
Endothelial cells	BP	GO:0090049	regulation of cell migration involved in sprouting angiogenesis	15/932	77/18862	4.54273e-06	0.0001405	0.000107563	ANXA1/CARD10/DLL4/GATA2/HDAC5/HDAC7/ITGB1BP1/JCAD/KDR/KLF4/MMRN2/NOTCH1/RHOA/RHOJ/THBS1	15
Endothelial cells	BP	GO:0150104	transport across blood-brain barrier	16/932	87/18862	4.83743e-06	0.000148729	0.000113863	ABCB1/ABCC9/ABCG2/FABP5/INSR/MFSD2A/SLC1A4/SLC2A1/SLC38A3/SLC38A5/SLC6A13/SLC6A20/SLC7A1/SLC7A5/SLCO2B1/TFRC	16
Endothelial cells	BP	GO:0030099	myeloid cell differentiation	43/932	419/18862	4.8888e-06	0.000149425	0.000114395	ADGRF5/ANXA2/B2M/BGLAP/CASP8/CDK6/CEACAM1/EPAS1/EPHA2/ETS1/FLI1/GATA2/GPR171/HMGB1/ITPKB/JAG1/KITLG/KLF10/KLF2/L3MBTL3/LBR/LEF1/LGALS3/LTBR/MOV10/MYH9/NBEAL2/NFKBIA/RARA/RPS14/RPS19/RPS6/SNRK/TFRC/TGFBR2/THBS1/TMOD3/TNFRSF11A/TRIB1/TSPAN2/WDR1/ZBTB46/ZFP36L1	43
Endothelial cells	BP	GO:0061314	Notch signaling involved in heart development	6/932	11/18862	5.34239e-06	0.000162334	0.000124278	DLL4/HEY1/HEY2/HEYL/JAG1/NOTCH1	6
Endothelial cells	BP	GO:0034446	substrate adhesion-dependent cell spreading	18/932	108/18862	5.42753e-06	0.000163119	0.000124879	AXL/DOCK1/EFNA1/FN1/ILK/ITGB1BP1/LAMB2/LAMC3/LIMS1/LIMS2/NEDD9/P4HB/PARVB/PXN/RHOA/RREB1/S100A10/VAMP3	18
Endothelial cells	BP	GO:0072109	glomerular mesangium development	7/932	16/18862	5.43103e-06	0.000163119	0.000124879	CD34/CFLAR/GPR4/NOTCH1/PDGFB/PDGFD/PDGFRB	7
Endothelial cells	BP	GO:0010232	vascular transport	16/932	88/18862	5.64483e-06	0.000168566	0.000129049	ABCB1/ABCC9/ABCG2/FABP5/INSR/MFSD2A/SLC1A4/SLC2A1/SLC38A3/SLC38A5/SLC6A13/SLC6A20/SLC7A1/SLC7A5/SLCO2B1/TFRC	16
Endothelial cells	BP	GO:0003208	cardiac ventricle morphogenesis	14/932	69/18862	5.71097e-06	0.000168604	0.000129078	DLL4/ENG/FOXF1/HEG1/HEY1/HEY2/HEYL/JAG1/NOTCH1/SFRP2/SMAD7/TBX20/TGFBR2/TPM1	14
Endothelial cells	BP	GO:0071229	cellular response to acid chemical	14/932	69/18862	5.71097e-06	0.000168604	0.000129078	ASS1/CAPN2/CASTOR1/COL1A1/COL1A2/COL4A1/KLF2/LAMTOR5/PDGFC/PDGFD/SH3BP4/SIPA1/SOCS1/SPAAR	14
Endothelial cells	BP	GO:0001101	response to acid chemical	19/932	119/18862	5.76016e-06	0.000169095	0.000129454	ASS1/CAPN2/CASTOR1/COL18A1/COL1A1/COL1A2/COL4A1/EDN1/KLF2/LAMTOR5/NQO1/PCNA/PDGFC/PDGFD/SH3BP4/SIPA1/SOCS1/SPAAR/TMBIM6	19
Endothelial cells	BP	GO:0090066	regulation of anatomical structure size	48/932	493/18862	5.96488e-06	0.000174121	0.000133302	ADM/ADORA2A/ARHGAP18/CAV1/CDC42EP1/CDC42EP2/CDC42EP4/CDC42EP5/CFL2/CXCL12/ECE1/EDN1/EDNRA/EGFR/EPS8/ESAM/FN1/GPER1/GPX1/GUCY1A1/IST1/ITGA1/ITGB1BP1/KANK3/KLF2/LAMTOR5/LRRK2/MSN/MYO1C/NOS3/NTN1/PFN1/PLEKHG2/PPP1CA/RAB11A/RHOA/SCPEP1/SEMA3G/SHANK3/SLC12A7/SPTBN1/SVIL/TMEM123/TMOD3/TMSB10/TMSB4X/VASP/WDR1	48
Endothelial cells	BP	GO:1903034	regulation of response to wounding	23/932	164/18862	6.06178e-06	0.000175961	0.00013471	ACTG1/ANXA1/CAV1/CD34/CEACAM1/CERS2/EDN1/HMGB1/ITGB1/KLF4/MYLK/NOS3/OCLN/PDGFB/PHLDB2/PLAT/RREB1/SCARF1/SERPING1/SMAD3/ST3GAL4/THBS1/VKORC1	23
Endothelial cells	BP	GO:0022407	regulation of cell-cell adhesion	44/932	437/18862	6.2173e-06	0.000179473	0.000137399	ANXA1/ASS1/CAV1/CD46/CEACAM1/CXCL12/ERBB2/ETS1/F11R/FLOT2/FXYD5/GCNT2/HES1/HMGB1/IL20RB/ITPKB/JAG1/KLF4/LAPTM5/LEF1/LGALS1/LGALS3/LRRC32/NOTCH1/NOTCH4/PAWR/PIEZO1/PODXL/PPM1F/RARA/RGCC/RHOA/RIPK2/RPS3/SLC7A1/SMAD7/SOCS1/SOX13/ST3GAL4/TFRC/TGFBR2/TNFRSF21/VSIR/YES1	44
Endothelial cells	BP	GO:0030178	negative regulation of Wnt signaling pathway	27/932	212/18862	6.27203e-06	0.000180052	0.000137842	APCDD1/AXIN2/CAV1/CTNND1/FRZB/FZD6/GRB10/IGFBP6/NKD1/NOTCH1/NXN/PSMB4/PSMB8/PSMB9/PSMD12/PSME1/RACK1/RBMS3/SDHAF2/SFRP2/SHISA6/SOX13/STK3/TAX1BP3/TBX18/TMEM88/WWTR1	27
Endothelial cells	BP	GO:0003176	aortic valve development	10/932	36/18862	6.4902e-06	0.000185292	0.000141853	DLL4/EFNA1/HEY2/HEYL/JAG1/NOS3/NOTCH1/TBX20/TIE1/TNFRSF1B	10
Endothelial cells	BP	GO:0061041	regulation of wound healing	20/932	131/18862	6.6444e-06	0.000188657	0.00014443	ACTG1/ANXA1/CAV1/CD34/CEACAM1/EDN1/HMGB1/ITGB1/MYLK/NOS3/OCLN/PDGFB/PHLDB2/PLAT/RREB1/SERPING1/SMAD3/ST3GAL4/THBS1/VKORC1	20
Endothelial cells	BP	GO:0048844	artery morphogenesis	14/932	70/18862	6.81775e-06	0.000192527	0.000147393	ADGRF5/DLL4/ENG/FOXF1/HES1/HEY1/HEY2/JAG1/MYLK/NOTCH1/PDGFRB/SMAD7/STRA6/TBX2	14
Endothelial cells	BP	GO:0010720	positive regulation of cell development	33/932	290/18862	7.32315e-06	0.000205682	0.000157463	ASPA/CDH5/CLDN5/CTNNB1/CXCL12/DOCK1/F11R/FN1/GPER1/HES1/ILK/IST1/LIMS1/LIMS2/LRP8/MME/NEDD9/NIBAN2/NOTCH1/NTN1/P4HB/PLXNA2/PRKCH/RAB11A/RELN/RHOA/RREB1/S100A10/SHANK3/SMAD7/TNFRSF1B/TRIB1/VEGFC	33
Endothelial cells	BP	GO:0051098	regulation of binding	38/932	357/18862	7.46142e-06	0.000207783	0.000159072	ACTB/ANXA2/B2M/BAMBI/CAV1/CLDN5/CLIC2/CTNNB1/DTX3L/HDAC5/HES1/HEY1/HEY2/HMGB1/ID1/ITGB1BP1/KLF4/LAMTOR5/LEF1/LRRK2/MAPRE1/MFNG/NES/NFKBIA/NIBAN2/PARP9/PDGFB/PPP1CA/RACK1/RAMP2/RARA/RIPK2/RPL11/S100A10/SMAD3/STK3/TMBIM6/TMSB4X	38
Endothelial cells	BP	GO:1903076	regulation of protein localization to plasma membrane	17/932	100/18862	7.47795e-06	0.000207783	0.000159072	ACTB/BCL2L1/EGFR/EPHA2/GPER1/ITGB1/LGALS3/PRKCH/RAB11A/RACK1/RHOG/SORBS1/SPTBN1/STX4/STX7/TMBIM1/VAMP8	17
Endothelial cells	BP	GO:0052547	regulation of peptidase activity	45/932	455/18862	7.77477e-06	0.000214881	0.000164506	ACER2/ADORA2A/ANXA2/APLP2/CASP10/CASP8/CAV1/CCN1/CFLAR/COL4A3/CRIM1/DLC1/EFNA1/FN1/GPER1/GPX1/HERPUD1/HMGB1/ITIH5/KLF4/LAMTOR5/LAPTM5/PPM1F/PSENEN/PSMB8/PSMB9/PSME1/RACK1/RCN3/RIPK2/RPS27L/RPS3/SERPINA5/SERPING1/SERPINH1/SFRP2/SMAD3/SOX7/SPOCK2/THBS1/TIMP1/TIMP3/TNFSF10/UACA/VSIR	45
Endothelial cells	BP	GO:0060412	ventricular septum morphogenesis	10/932	37/18862	8.50238e-06	0.000233748	0.00017895	ACVR1/HES1/HEY1/HEY2/HEYL/NOTCH1/SAV1/SMAD7/TBX3/TGFBR2	10
Endothelial cells	BP	GO:0003181	atrioventricular valve morphogenesis	8/932	23/18862	8.70225e-06	0.000237984	0.000182193	ACVR1/CCN1/EFNA1/HEY1/HEY2/HEYL/NOTCH1/TGFBR2	8
Endothelial cells	BP	GO:0030856	regulation of epithelial cell differentiation	22/932	156/18862	8.76292e-06	0.000238388	0.000182502	APOLD1/CAV1/CCND1/CDH5/CEACAM1/CLDN5/CTNNB1/CTSV/F11R/FRZB/HES1/HEY2/ID1/JAG1/NOTCH1/NOTCH4/PRKCH/PROM1/TBX3/WWTR1/YAP1/ZFP36L1	22
Endothelial cells	BP	GO:0001503	ossification	41/932	401/18862	8.84776e-06	0.000239443	0.00018331	ACVR1/ADGRV1/AXIN2/BAMBI/BGLAP/BMP5/CCN1/CDK6/CLEC3B/CLIC1/COL1A1/COL1A2/CRIM1/EGFR/EPHA2/HDAC7/ID3/JAG1/KLF10/LEF1/LRP5/MGP/MRC2/NOTCH1/OSTF1/PTH1R/RHOA/RPL38/RPS15/S1PR1/SFRP2/SMAD3/SMAD7/SPARC/SRGN/SYNCRIP/TNFRSF11A/TPM4/VEGFC/WWTR1/YAP1	41
Endothelial cells	BP	GO:0034612	response to tumor necrosis factor	35/932	320/18862	9.40387e-06	0.000253174	0.000193822	ADAM10/AKAP12/ASS1/CASP8/CCL14/COL1A1/EDN1/GGT5/GPER1/HYAL1/ILK/KLF2/LAPTM5/LIMS1/LTBR/NFKBIA/OCLN/PSMB4/PSMB8/PSMB9/PSMD12/PSME1/RACK1/RPS3/SGMS1/THBS1/TMSB4X/TNFRSF11A/TNFRSF1B/TNFRSF21/TNFSF12/TP53/TRAF1/YBX3/ZFP36L1	35
Endothelial cells	BP	GO:0042273	ribosomal large subunit biogenesis	14/932	72/18862	9.61579e-06	0.000257545	0.000197168	NOP53/RPL10/RPL10A/RPL11/RPL14/RPL24/RPL26/RPL3/RPL35A/RPL38/RPL5/RPL7/RPL7A/RPLP0	14
Endothelial cells	BP	GO:0043406	positive regulation of MAP kinase activity	28/932	230/18862	1.01182e-05	0.00026961	0.000206405	AJUBA/AVPI1/EDN1/EGFR/ERBB2/FLT1/GADD45A/IGFBP6/INSR/ITGA1/KITLG/LRRK2/MAP3K11/MAP3K20/MAP4K2/MDFIC/PDGFB/PDGFC/PDGFD/PDGFRB/PLCE1/RIPK2/RPS27A/RPS3/SHC1/THBS1/TNFRSF11A/UBB	28
Endothelial cells	BP	GO:0016525	negative regulation of angiogenesis	21/932	146/18862	1.0225e-05	0.000271068	0.000207521	ANGPT2/CLDN5/COL4A3/CTNNB1/DCN/ECSCR/EPHA2/GADD45A/GPR4/HHEX/HSPG2/KLF2/KLF4/NIBAN2/PTPRM/RGCC/SARS1/SPARC/STAB1/THBS1/TIE1	21
Endothelial cells	BP	GO:0061448	connective tissue development	29/932	243/18862	1.04136e-05	0.000274665	0.000210275	AXIN2/BMP5/CCN1/CD34/CFLAR/COL1A1/CREB3L2/CRIP1/CYTL1/EDN1/FRZB/GPR4/HYAL1/LRP5/MGP/NOTCH1/PDGFB/PDGFD/PDGFRB/PLAAT3/PTH1R/SELENOM/SERPINH1/SFRP2/SMAD3/SMAD7/TGFBR2/TIMP1/UBB	29
Endothelial cells	BP	GO:0051099	positive regulation of binding	23/932	170/18862	1.10996e-05	0.000290612	0.000222483	ANXA2/B2M/BAMBI/CAV1/CLDN5/CLIC2/CTNNB1/DTX3L/HES1/HMGB1/KLF4/LAMTOR5/LRRK2/MAPRE1/MFNG/NIBAN2/PARP9/RAMP2/RARA/RIPK2/RPL11/S100A10/STK3	23
Endothelial cells	BP	GO:1905475	regulation of protein localization to membrane	25/932	194/18862	1.11301e-05	0.000290612	0.000222483	ACTB/ADAM10/BCL2L1/CASP8/EGFR/EPHA2/ERBB2/GPER1/ITGB1/ITGB1BP1/LGALS3/MYO1C/PRKCH/RAB11A/RACK1/RHOG/SHISA6/SORBS1/SPTBN1/STOM/STX4/STX7/TMBIM1/TP53/VAMP8	25
Endothelial cells	BP	GO:0010950	positive regulation of endopeptidase activity	24/932	182/18862	1.1206e-05	0.000291133	0.000222882	ACER2/CASP10/CASP8/CCN1/CFLAR/COL4A3/DLC1/EFNA1/GPER1/HMGB1/LAPTM5/PPM1F/PSENEN/PSME1/RACK1/RIPK2/RPS27L/RPS3/SFRP2/SMAD3/SOX7/TNFSF10/UACA/VSIR	24
Endothelial cells	BP	GO:0071356	cellular response to tumor necrosis factor	33/932	296/18862	1.12799e-05	0.000291595	0.000223236	AKAP12/ASS1/CASP8/CCL14/COL1A1/EDN1/GPER1/HYAL1/ILK/KLF2/LAPTM5/LIMS1/LTBR/NFKBIA/OCLN/PSMB4/PSMB8/PSMB9/PSMD12/PSME1/RACK1/RPS3/SGMS1/THBS1/TMSB4X/TNFRSF11A/TNFRSF1B/TNFRSF21/TNFSF12/TP53/TRAF1/YBX3/ZFP36L1	33
Endothelial cells	BP	GO:0003151	outflow tract morphogenesis	14/932	73/18862	1.1363e-05	0.000292287	0.000223766	CLDN5/CTNNB1/ENG/HES1/HEY2/HEYL/JAG1/NOTCH1/SFRP2/SOX18/TBX2/TBX20/TBX3/TGFBR2	14
Endothelial cells	BP	GO:0002042	cell migration involved in sprouting angiogenesis	16/932	93/18862	1.17806e-05	0.000301537	0.000230848	ANXA1/CARD10/CLEC14A/DLL4/GATA2/HDAC5/HDAC7/ITGB1BP1/JCAD/KDR/KLF4/MMRN2/NOTCH1/RHOA/RHOJ/THBS1	16
Endothelial cells	BP	GO:0003281	ventricular septum development	13/932	64/18862	1.21092e-05	0.000308428	0.000236123	ACVR1/CCN1/HEG1/HES1/HEY1/HEY2/HEYL/NOTCH1/SAV1/SMAD7/STRA6/TBX3/TGFBR2	13
Endothelial cells	BP	GO:0003272	endocardial cushion formation	8/932	24/18862	1.24894e-05	0.0003162	0.000242073	ACVR1/BMP5/ENG/HEY2/HEYL/NOTCH1/TBX20/TGFBR2	8
Endothelial cells	BP	GO:2000181	negative regulation of blood vessel morphogenesis	21/932	148/18862	1.26607e-05	0.0003162	0.000242073	ANGPT2/CLDN5/COL4A3/CTNNB1/DCN/ECSCR/EPHA2/GADD45A/GPR4/HHEX/HSPG2/KLF2/KLF4/NIBAN2/PTPRM/RGCC/SARS1/SPARC/STAB1/THBS1/TIE1	21
Endothelial cells	BP	GO:0071902	positive regulation of protein serine/threonine kinase activity	34/932	311/18862	1.26859e-05	0.0003162	0.000242073	AJUBA/AVPI1/CCND1/CCND3/EDN1/EGFR/ERBB2/FLT1/GADD45A/IGFBP6/INSR/ITGA1/KITLG/LRRK2/MAP3K11/MAP3K20/MAP4K2/MDFIC/PDGFB/PDGFC/PDGFD/PDGFRB/PLCE1/RGCC/RHOA/RIPK2/RPS27A/RPS3/SHC1/STK3/TCIM/THBS1/TNFRSF11A/UBB	34
Endothelial cells	BP	GO:0003180	aortic valve morphogenesis	9/932	31/18862	1.27186e-05	0.0003162	0.000242073	DLL4/EFNA1/HEY2/HEYL/JAG1/NOS3/NOTCH1/TBX20/TIE1	9
Endothelial cells	BP	GO:0060317	cardiac epithelial to mesenchymal transition	9/932	31/18862	1.27186e-05	0.0003162	0.000242073	ACVR1/EFNA1/ENG/HEY1/HEY2/HEYL/JAG1/NOTCH1/TGFBR2	9
Endothelial cells	BP	GO:0002040	sprouting angiogenesis	24/932	184/18862	1.35031e-05	0.000334104	0.00025578	ADGRA2/ANXA1/CARD10/CEACAM1/CLEC14A/DLL4/EPHA2/GATA2/HDAC5/HDAC7/HMGB1/ITGB1BP1/JCAD/KDR/KLF2/KLF4/LEF1/MMRN2/NOTCH1/RAMP2/RHOA/RHOJ/THBS1/VEGFC	24
Endothelial cells	BP	GO:0008625	extrinsic apoptotic signaling pathway via death domain receptors	15/932	84/18862	1.38065e-05	0.000339993	0.000260288	BAG3/BCL2L1/BMP5/CASP8/CFLAR/GPX1/LGALS3/NOS3/SFRP2/STK3/STX4/THBS1/TIMP3/TMBIM1/TNFSF10	15
Endothelial cells	BP	GO:1901343	negative regulation of vasculature development	21/932	149/18862	1.40648e-05	0.00034472	0.000263907	ANGPT2/CLDN5/COL4A3/CTNNB1/DCN/ECSCR/EPHA2/GADD45A/GPR4/HHEX/HSPG2/KLF2/KLF4/NIBAN2/PTPRM/RGCC/SARS1/SPARC/STAB1/THBS1/TIE1	21
Endothelial cells	BP	GO:0003012	muscle system process	44/932	453/18862	1.53666e-05	0.000374858	0.00028698	CALCRL/CALD1/CAV1/CFLAR/CLIC2/DES/EDN1/EDNRA/GJC1/GPER1/GUCY1A1/HEY2/HSPB6/ITGA1/KCNQ1/KLF4/LMCD1/MYLK/NOS3/NOTCH1/PDLIM5/PLCE1/PXN/RCSD1/SMAD3/SMAD7/SMTN/SNTB1/SORBS1/SORBS3/TBX2/TBX20/TBX3/TLN1/TMOD3/TNFRSF1B/TNNI1/TPM1/TPM4/TRPC3/TTN/UTRN/VIM/YY1	44
Endothelial cells	BP	GO:0042176	regulation of protein catabolic process	39/932	383/18862	1.59987e-05	0.000388455	0.000297389	ANXA2/CAV1/CDKN1B/CLU/CTSC/ECSCR/EFNA1/EGFR/FOXF2/GPX1/HERPUD1/HSP90AA1/IL33/IRAK3/LAPTM5/LRRK2/MSN/NEDD4/NKD1/NOP53/NUPR1/OAZ2/PSME1/PTTG1IP/RACK1/RHBDF1/RNF144B/RPL11/RPL5/RPS7/SH3RF2/SMAD3/SMAD7/TIMP1/TIMP3/TNFRSF1B/TNFSF12/TRIB1/UBB	39
Endothelial cells	BP	GO:0072659	protein localization to plasma membrane	31/932	275/18862	1.65674e-05	0.000400391	0.000306527	ACTB/BCL2L1/EGFR/EMP2/EPHA2/F11R/FLOT2/GPER1/ITGB1/ITGB1BP1/LGALS3/NSG1/PRKCH/RAB11A/RAB13/RACK1/RAMP2/RHOG/S100A10/SLC9A3R2/SORBS1/SPTBN1/STX4/STX7/TMBIM1/TMEM88/TRARG1/TSPAN5/VAMP3/VAMP5/VAMP8	31
Endothelial cells	BP	GO:0052548	regulation of endopeptidase activity	42/932	426/18862	1.673e-05	0.000402449	0.000308102	ACER2/ADORA2A/ANXA2/APLP2/CASP10/CASP8/CCN1/CFLAR/COL4A3/CRIM1/DLC1/EFNA1/GPER1/GPX1/HERPUD1/HMGB1/ITIH5/KLF4/LAMTOR5/LAPTM5/PPM1F/PSENEN/PSMB8/PSMB9/PSME1/RACK1/RIPK2/RPS27L/RPS3/SERPINA5/SERPING1/SERPINH1/SFRP2/SMAD3/SOX7/SPOCK2/THBS1/TIMP1/TIMP3/TNFSF10/UACA/VSIR	42
Endothelial cells	BP	GO:0035850	epithelial cell differentiation involved in kidney development	11/932	48/18862	1.69643e-05	0.000402496	0.000308138	CD34/CTNNB1/GPR4/JAG1/LAMB2/NOTCH1/PDGFB/PODXL/PROM1/WWTR1/YAP1	11
Endothelial cells	BP	GO:0038084	vascular endothelial growth factor signaling pathway	11/932	48/18862	1.69643e-05	0.000402496	0.000308138	ADGRA2/CD63/DCN/FLT1/HSPB1/JCAD/KDR/MYO1C/PDGFRB/PRKD2/VEGFC	11
Endothelial cells	BP	GO:0061028	establishment of endothelial barrier	11/932	48/18862	1.69643e-05	0.000402496	0.000308138	CDH5/CLDN5/ENG/F11R/MARVELD2/MSN/PECAM1/RAP1B/ROBO4/SOX18/TJP2	11
Endothelial cells	BP	GO:0048771	tissue remodeling	23/932	175/18862	1.79191e-05	0.000421302	0.000322536	AXL/BGLAP/CAV1/CEACAM1/DLL4/EGFR/EPAS1/EPHA2/IL20RA/JAG1/LIPA/LRP5/NOS3/PDK4/PTH1R/S1PR1/TFRC/TGM2/TIE1/TIMP1/TMBIM1/TNFRSF11A/TP53	23
Endothelial cells	BP	GO:0052126	movement in host environment	23/932	175/18862	1.79191e-05	0.000421302	0.000322536	AXL/CAV1/CAV2/CD46/CHMP2A/CHMP4C/CTNNB1/CTNND1/EGFR/EPHA2/F11R/HYAL1/IST1/ITGB1/LGALS1/NECTIN2/P4HB/SCARB1/SLC52A2/TFRC/TRIM38/VAMP8/XPR1	23
Endothelial cells	BP	GO:0010812	negative regulation of cell-substrate adhesion	13/932	67/18862	2.03874e-05	0.000475114	0.000363732	ACER2/ANGPT2/ARHGAP6/COL1A1/DLC1/GCNT2/ITGB1BP1/JAG1/LGALS1/NOTCH1/PHLDB2/RHOA/THBS1	13
Endothelial cells	BP	GO:0010596	negative regulation of endothelial cell migration	16/932	97/18862	2.03908e-05	0.000475114	0.000363732	ANGPT2/CARD10/DCN/DLL4/GADD45A/HDAC5/HMGB1/ITGB1BP1/KLF4/MMRN2/NOTCH1/NR2F2/PTPRM/RGCC/RHOA/THBS1	16
Endothelial cells	BP	GO:0043297	apical junction assembly	15/932	87/18862	2.13686e-05	0.000495309	0.000379193	CDH5/CLDN5/EPHA2/ESAM/F11R/MARVELD2/MYO1C/OCLN/PECAM1/PRKCH/RAB13/RAMP2/RHOA/RHOC/WDR1	15
Endothelial cells	BP	GO:0061005	cell differentiation involved in kidney development	12/932	58/18862	2.14482e-05	0.000495309	0.000379193	CD34/CTNNB1/GPR4/HES1/JAG1/LAMB2/NOTCH1/PDGFB/PODXL/PROM1/WWTR1/YAP1	12
Endothelial cells	BP	GO:0001936	regulation of endothelial cell proliferation	23/932	177/18862	2.1572e-05	0.000495965	0.000379695	CAV1/CAV2/COL4A3/CXCL12/DLL4/EGFL7/FLT1/GATA2/HMGB1/JCAD/KDR/NR2F2/NRAS/PDGFB/PLCG1/PRKD2/PTPRM/RGCC/SPARC/THBS1/TIE1/TNFSF12/VEGFC	23
Endothelial cells	BP	GO:0007179	transforming growth factor beta receptor signaling pathway	25/932	202/18862	2.24406e-05	0.000513663	0.000393244	ACVR1/BAMBI/CAV1/CAV2/CDH5/CDKN1C/CLDN5/COL1A2/COL3A1/ENG/F11R/GCNT2/ID1/LRRC32/LTBP4/PXN/RHOA/RPS27A/SMAD3/SMAD7/TGFBR2/THBS1/TP53/UBB/VASN	25
Endothelial cells	BP	GO:0001822	kidney development	31/932	280/18862	2.36323e-05	0.000538567	0.00041231	ANGPT2/ASS1/CD34/CFLAR/COL4A3/COL4A4/CTNNB1/DCN/ENPEP/GPR4/HES1/HEYL/ID3/JAG1/LAMB2/LRRK2/MME/NOTCH1/PDGFB/PDGFD/PDGFRB/PECAM1/PLCE1/PODXL/PROM1/SMAD3/SMAD7/SNX17/STRA6/WWTR1/YAP1	31
Endothelial cells	BP	GO:0001666	response to hypoxia	36/932	348/18862	2.39531e-05	0.000543494	0.000416082	ADM/AJUBA/ANGPT2/APOLD1/CAPN2/CAV1/CD34/CFLAR/CXCL12/DDIT4/EDN1/EDNRA/EPAS1/ETS1/NOP53/NOTCH1/P4HB/PSMB4/PSMB8/PSMB9/PSMD12/PSME1/PTGIS/RAMP2/RGCC/RPS27A/SLC2A1/SMAD3/TGFBR2/THBS1/TMBIM6/TP53/UBB/VASN/VEGFC/ZFP36L1	36
Endothelial cells	BP	GO:0042692	muscle cell differentiation	37/932	362/18862	2.41538e-05	0.000545666	0.000417744	ACVR1/ADM/BNIP2/CAPN2/CAV2/CFL2/CFLAR/CSRP2/CTNNB1/EDN1/ENG/FOXF1/GPER1/GPX1/HDAC5/HES1/HEY1/HEY2/JAM2/MYH9/NIBAN2/NOTCH1/PDGFB/PDGFRB/PDLIM5/PTBP1/RAMP2/TANC1/TBX18/TBX2/TBX3/TMEM204/TMOD3/TPM1/TTN/WDR1/YY1	37
Endothelial cells	BP	GO:1904375	regulation of protein localization to cell periphery	18/932	121/18862	2.71886e-05	0.000611566	0.000468196	ACTB/ADAM10/BCL2L1/EGFR/EPHA2/GPER1/ITGB1/LGALS3/PRKCH/RAB11A/RACK1/RHOG/SORBS1/SPTBN1/STX4/STX7/TMBIM1/VAMP8	18
Endothelial cells	BP	GO:2000116	regulation of cysteine-type endopeptidase activity	27/932	230/18862	2.79387e-05	0.00062573	0.000479039	ACER2/ADORA2A/CASP10/CASP8/CCN1/CFLAR/COL4A3/DLC1/GPER1/GPX1/HERPUD1/HMGB1/KLF4/LAMTOR5/LAPTM5/PPM1F/PSMB9/RACK1/RIPK2/RPS27L/RPS3/SFRP2/SMAD3/SOX7/THBS1/TNFSF10/UACA	27
Endothelial cells	BP	GO:0006469	negative regulation of protein kinase activity	28/932	243/18862	2.81304e-05	0.000626812	0.000479868	ADORA2A/CAV1/CBLC/CDKN1B/CDKN1C/CEACAM1/DUSP1/GADD45A/HEG1/HHEX/HIPK3/HSPB1/INKA1/IRAK3/ITGB1BP1/LRP5/MVP/NR2F2/PPM1F/PTPRB/RACK1/RASIP1/SFRP2/SOCS1/TAF7/TRIB1/VPS25/WWTR1	28
Endothelial cells	BP	GO:0003143	embryonic heart tube morphogenesis	13/932	69/18862	2.83438e-05	0.000626812	0.000479868	ACVR1/ENG/HES1/NOTCH1/SMAD3/SOX18/TBX2/TBX20/TBX3/TEAD2/TGFBR2/YAP1/ZIC3	13
Endothelial cells	BP	GO:0009896	positive regulation of catabolic process	43/932	450/18862	2.83489e-05	0.000626812	0.000479868	BAG3/CALCOCO2/CAV1/CDKN1B/CLU/CPT1A/CTSC/DCN/DTX3L/ECSCR/FYCO1/HERPUD1/HMGB1/HSP90AA1/IL33/INSR/KDR/LAPTM5/LRRK2/MOV10/MSN/NEDD4/NKD1/NOP53/NUPR1/OAZ2/PABPC1/PNPLA2/PTTG1IP/RACK1/RIPK2/RNF144B/SH3BP4/SH3RF2/SMAD7/TNFRSF1B/TNFSF12/TP53INP1/TRIB1/TRIM38/VSIR/ZC3HAV1/ZFP36L1	43
Endothelial cells	BP	GO:0055001	muscle cell development	22/932	168/18862	2.86578e-05	0.000630958	0.000483042	ADM/CAV2/CFL2/CFLAR/CSRP2/EDN1/ENG/GPX1/HES1/HEY2/NIBAN2/NOTCH1/PDGFRB/PDLIM5/RAMP2/TBX18/TBX3/TMOD3/TPM1/TTN/WDR1/YY1	22
Endothelial cells	BP	GO:0043281	regulation of cysteine-type endopeptidase activity involved in apoptotic process	25/932	205/18862	2.88532e-05	0.000632444	0.00048418	ACER2/ADORA2A/CASP10/CASP8/CCN1/CFLAR/COL4A3/DLC1/GPER1/GPX1/HERPUD1/HMGB1/KLF4/LAMTOR5/LAPTM5/PPM1F/RACK1/RPS27L/RPS3/SFRP2/SMAD3/SOX7/THBS1/TNFSF10/UACA	25
Endothelial cells	BP	GO:0001892	embryonic placenta development	14/932	79/18862	2.90285e-05	0.000632444	0.00048418	ADM/BMP5/CASP8/CCN1/EPAS1/GATA2/HES1/HEY1/HEY2/LEF1/NR2F2/PDGFB/STK3/ZFP36L1	14
Endothelial cells	BP	GO:0097193	intrinsic apoptotic signaling pathway	31/932	283/18862	2.90905e-05	0.000632444	0.00048418	BCL2L1/CAV1/CLU/CRIP1/CXCL12/DDIT4/EPHA2/GPX1/HERPUD1/HNRNPK/HSPB1/IL20RA/LRRK2/MCL1/NUPR1/P4HB/PPM1F/PTTG1IP/RACK1/RPL11/RPL26/RPS27L/RPS3/RPS7/SFRP2/SGMS1/TMBIM6/TNFRSF1B/TP53/UBB/YBX3	31
Endothelial cells	BP	GO:1903078	positive regulation of protein localization to plasma membrane	12/932	60/18862	3.07282e-05	0.000662504	0.000507193	EGFR/EPHA2/GPER1/ITGB1/LGALS3/PRKCH/RAB11A/RACK1/RHOG/SORBS1/SPTBN1/STX4	12
Endothelial cells	BP	GO:2001244	positive regulation of intrinsic apoptotic signaling pathway	12/932	60/18862	3.07282e-05	0.000662504	0.000507193	BCL2L1/CAV1/IL20RA/MCL1/NUPR1/RACK1/RPL11/RPL26/RPS3/RPS7/TP53/UBB	12
Endothelial cells	BP	GO:0043277	apoptotic cell clearance	11/932	51/18862	3.12186e-05	0.000670296	0.000513158	ANXA1/AXL/HMGB1/NR1H3/PEAR1/RARA/RHOG/SCARB1/TGM2/THBS1/TXNDC5	11
Endothelial cells	BP	GO:0051701	interaction with host	26/932	219/18862	3.2163e-05	0.000687732	0.000526506	AXL/BCL2L1/CASP8/CAV1/CAV2/CD46/CHMP2A/CHMP4C/CTNNB1/CTNND1/EGFR/EPHA2/F11R/HYAL1/INSR/IST1/ITGB1/LGALS1/NECTIN2/P4HB/SCARB1/SLC52A2/TFRC/TRIM38/VAMP8/XPR1	26
Endothelial cells	BP	GO:2000379	positive regulation of reactive oxygen species metabolic process	16/932	101/18862	3.41792e-05	0.000727848	0.000557218	ASS1/CLU/EDN1/EGFR/GADD45A/GNAI2/HSP90AA1/INSR/KLF2/KLF4/PDGFB/PDGFRB/SMAD3/TGFBR2/THBS1/TP53	16
Endothelial cells	BP	GO:0061383	trabecula morphogenesis	10/932	43/18862	3.5735e-05	0.000757873	0.000580204	BMP5/COL1A1/DLL4/ENG/HEG1/HEY1/HEY2/NOTCH1/RHOA/S1PR1	10
Endothelial cells	BP	GO:0042542	response to hydrogen peroxide	19/932	135/18862	3.62932e-05	0.000763479	0.000584496	ANXA1/AXL/CAPN2/COL1A1/DUSP1/ETS1/GPX1/KLF2/KLF4/LRRK2/NET1/NQO1/PAWR/PCNA/PDGFD/PDGFRB/RACK1/RPS3/TXNIP	19
Endothelial cells	BP	GO:0051384	response to glucocorticoid	19/932	135/18862	3.62932e-05	0.000763479	0.000584496	ADM/ANXA1/ANXA3/ASS1/BGLAP/CCND1/CFLAR/DDIT4/DUSP1/EDN1/EGFR/HEY1/HMGB1/IGFBP7/MAOB/NR3C1/PCNA/SPARC/ZFP36L1	19
Endothelial cells	BP	GO:0071230	cellular response to amino acid stimulus	12/932	61/18862	3.65529e-05	0.000765842	0.000586305	ASS1/CAPN2/CASTOR1/COL1A1/COL1A2/COL4A1/LAMTOR5/PDGFC/PDGFD/SH3BP4/SOCS1/SPAAR	12
Endothelial cells	BP	GO:0043200	response to amino acid	16/932	102/18862	3.87086e-05	0.000806603	0.00061751	ASS1/CAPN2/CASTOR1/COL1A1/COL1A2/COL4A1/EDN1/LAMTOR5/NQO1/PCNA/PDGFC/PDGFD/SH3BP4/SOCS1/SPAAR/TMBIM6	16
Endothelial cells	BP	GO:0120192	tight junction assembly	14/932	81/18862	3.88088e-05	0.000806603	0.00061751	ACTG1/CDH5/CLDN5/EPHA2/ESAM/F11R/LSR/MARVELD2/MYO1C/OCLN/PECAM1/PRKCH/RAB13/RAMP2	14
Endothelial cells	BP	GO:0070482	response to oxygen levels	38/932	385/18862	4.07158e-05	0.000841312	0.000644082	ADM/AJUBA/ANGPT2/APOLD1/CAPN2/CAV1/CD34/CFLAR/COL1A1/CXCL12/DDIT4/EDN1/EDNRA/EPAS1/ETS1/NOP53/NOTCH1/P4HB/PDGFRB/PSMB4/PSMB8/PSMB9/PSMD12/PSME1/PTGIS/RAMP2/RGCC/RPS27A/SLC2A1/SMAD3/TGFBR2/THBS1/TMBIM6/TP53/UBB/VASN/VEGFC/ZFP36L1	38
Endothelial cells	BP	GO:1990778	protein localization to cell periphery	34/932	329/18862	4.08026e-05	0.000841312	0.000644082	ACTB/ADAM10/BCL2L1/CAV1/EGFR/EMP2/EPHA2/F11R/FLOT2/GPER1/ITGB1/ITGB1BP1/LGALS3/NSG1/PRKCH/RAB11A/RAB13/RACK1/RAMP2/RHOG/S100A10/SHISA6/SLC9A3R2/SORBS1/SPTBN1/STX4/STX7/TMBIM1/TMEM88/TRARG1/TSPAN5/VAMP3/VAMP5/VAMP8	34
Endothelial cells	BP	GO:0032355	response to estradiol	18/932	125/18862	4.24062e-05	0.000870919	0.000666748	ANXA1/ASS1/CASP8/CCND1/CFLAR/COL1A1/CTNNB1/DUSP1/EGFR/ETS1/GGT5/GPER1/NQO1/NR2F2/PCNA/PDGFRB/RAMP2/TXNIP	18
Endothelial cells	BP	GO:0032233	positive regulation of actin filament bundle assembly	12/932	62/18862	4.33113e-05	0.000884135	0.000676866	ID1/ITGB1BP1/PFN1/PPM1F/PXN/RGCC/RHOA/RHOC/S100A10/SMAD3/SORBS3/TPM1	12
Endothelial cells	BP	GO:1903037	regulation of leukocyte cell-cell adhesion	34/932	330/18862	4.339e-05	0.000884135	0.000676866	ANXA1/ASS1/CAV1/CD46/CEACAM1/CXCL12/ERBB2/ETS1/FLOT2/HES1/HMGB1/IL20RB/ITPKB/KLF4/LAPTM5/LEF1/LGALS1/LGALS3/LRRC32/PAWR/RARA/RHOA/RIPK2/RPS3/SLC7A1/SMAD7/SOCS1/SOX13/ST3GAL4/TFRC/TGFBR2/TNFRSF21/VSIR/YES1	34
Endothelial cells	BP	GO:0010633	negative regulation of epithelial cell migration	17/932	114/18862	4.3687e-05	0.000886709	0.000678837	ANGPT2/CARD10/DCN/DLL4/GADD45A/HDAC5/HMGB1/ITGB1BP1/KLF4/MMRN2/NOTCH1/NR2F2/PTPRG/PTPRM/RGCC/RHOA/THBS1	17
Endothelial cells	BP	GO:0001649	osteoblast differentiation	26/932	223/18862	4.39193e-05	0.000887418	0.000679379	ACVR1/AXIN2/BAMBI/BGLAP/CCN1/CDK6/CLIC1/COL1A1/CRIM1/EPHA2/HDAC7/ID3/JAG1/LEF1/LRP5/MRC2/NOTCH1/PTH1R/RPS15/SFRP2/SMAD3/SYNCRIP/TPM4/VEGFC/WWTR1/YAP1	26
Endothelial cells	BP	GO:0051090	regulation of DNA-binding transcription factor activity	42/932	444/18862	4.42389e-05	0.000887418	0.000679379	ANXA3/CAV1/CFLAR/CLU/CTNNB1/CYTL1/EDN1/FLOT2/FOXS1/FZD6/HDAC5/HES1/HEYL/ID1/ID3/IRAK3/KLF4/LAMTOR5/LRP5/LRP8/NFKBIA/NUPR1/PRKCH/PRKD2/PTGIS/RELN/RGCC/RIPK2/RPS27A/RPS3/SAV1/SMAD3/SMAD7/STK3/TFRC/TMSB4X/TNFRSF11A/TRAF1/TRIB1/TRIM38/UBB/ZIC2	42
Endothelial cells	BP	GO:0000027	ribosomal large subunit assembly	8/932	28/18862	4.42458e-05	0.000887418	0.000679379	NOP53/RPL10/RPL11/RPL24/RPL3/RPL38/RPL5/RPLP0	8
Endothelial cells	BP	GO:0000028	ribosomal small subunit assembly	7/932	21/18862	4.4405e-05	0.000887418	0.000679379	RPL38/RPS14/RPS15/RPS19/RPS27L/RPS28/RPS5	7
Endothelial cells	BP	GO:0042493	response to drug	36/932	359/18862	4.6319e-05	0.000922121	0.000705947	ABCB1/ACER2/ADAM10/ADIRF/ADORA2A/ANXA1/ASS1/B2M/BCAR3/BGLAP/CCND1/COL18A1/COL1A1/CPT1A/CTNNB1/EDN1/EGFR/ENG/HDAC5/KCNQ1/LGALS1/LRP8/MAOB/NQO1/PPM1F/PTPRM/RAP1B/S100A10/SFRP2/TFRC/TGFBR2/TGIF1/THBS1/TP53/TXNIP/VEGFC	36
Endothelial cells	BP	GO:0000302	response to reactive oxygen species	26/932	224/18862	4.74066e-05	0.000935511	0.000716198	ANXA1/AXL/CAPN2/CFLAR/COL1A1/DUSP1/EDN1/EGFR/ETS1/GPX1/HYAL1/KLF2/KLF4/LRRK2/NET1/NOS3/NQO1/PAWR/PCNA/PDGFD/PDGFRB/PXN/RACK1/RPS3/TPM1/TXNIP	26
Endothelial cells	BP	GO:0050920	regulation of chemotaxis	26/932	224/18862	4.74066e-05	0.000935511	0.000716198	ADAM10/ADGRA2/ANGPT2/BST1/CXCL12/DUSP1/EDN1/GPSM3/HMGB1/HSPB1/KDR/MTUS1/NOTCH1/PDGFB/PDGFD/PDGFRB/PPM1F/PRKD2/RARRES2/S1PR1/SEMA3G/SMAD3/STX4/THBS1/TMSB4X/VEGFC	26
Endothelial cells	BP	GO:0071709	membrane assembly	9/932	36/18862	4.75318e-05	0.000935511	0.000716198	ANXA2/CAV1/CAV2/EMP2/FLOT2/RFTN1/S100A10/SPTBN1/STX4	9
Endothelial cells	BP	GO:0048562	embryonic organ morphogenesis	30/932	277/18862	4.81268e-05	0.000943648	0.000722427	ACVR1/CTNNB1/EDN1/EFNA1/ENG/EPHA2/FOXF1/FOXF2/FRZB/FZD6/GATA2/HES1/HYAL1/NOTCH1/NTN1/RPL38/SLC39A1/SLITRK6/SMAD3/SOX18/STRA6/TBX18/TBX2/TBX20/TBX3/TEAD2/TGFBR2/YAP1/ZIC1/ZIC3	30
Endothelial cells	BP	GO:0036293	response to decreased oxygen levels	36/932	360/18862	4.90883e-05	0.000958883	0.000734091	ADM/AJUBA/ANGPT2/APOLD1/CAPN2/CAV1/CD34/CFLAR/CXCL12/DDIT4/EDN1/EDNRA/EPAS1/ETS1/NOP53/NOTCH1/P4HB/PSMB4/PSMB8/PSMB9/PSMD12/PSME1/PTGIS/RAMP2/RGCC/RPS27A/SLC2A1/SMAD3/TGFBR2/THBS1/TMBIM6/TP53/UBB/VASN/VEGFC/ZFP36L1	36
Endothelial cells	BP	GO:1903362	regulation of cellular protein catabolic process	28/932	251/18862	5.04443e-05	0.00098168	0.000751543	ANXA2/CAV1/CLU/CTSC/ECSCR/EFNA1/FOXF2/GPX1/HERPUD1/HSP90AA1/IL33/LAPTM5/LRRK2/MSN/NOP53/NUPR1/PSME1/PTTG1IP/RACK1/RHBDF1/RNF144B/RPL11/RPL5/RPS7/SH3RF2/SMAD7/TRIB1/UBB	28
Endothelial cells	BP	GO:0062197	cellular response to chemical stress	35/932	347/18862	5.21839e-05	0.00101174	0.000774559	ANXA1/AXL/CAV1/CFLAR/EGFR/EPAS1/ERMP1/ETS1/GPX1/GPX8/HSPB1/KLF2/KLF4/LRRK2/MCL1/MYLK/NET1/NOS3/NQO1/P4HB/PAWR/PCNA/PDGFD/PXN/PYROXD1/RACK1/RCSD1/RPS3/SLC2A1/STX4/TP53/TP53INP1/TPM1/YBX3/ZFP36L1	35
Endothelial cells	BP	GO:1905477	positive regulation of protein localization to membrane	18/932	127/18862	5.25357e-05	0.00101418	0.000776427	CASP8/EGFR/EPHA2/ERBB2/GPER1/ITGB1/ITGB1BP1/LGALS3/MYO1C/PRKCH/RAB11A/RACK1/RHOG/SORBS1/SPTBN1/STOM/STX4/TP53	18
Endothelial cells	BP	GO:0006809	nitric oxide biosynthetic process	13/932	73/18862	5.27e-05	0.00101418	0.000776427	ASS1/CAV1/CD34/CLU/EDN1/HSP90AA1/INSR/KLF2/KLF4/NOS3/NQO1/PTGIS/SMAD3	13
Endothelial cells	BP	GO:0050921	positive regulation of chemotaxis	19/932	139/18862	5.46265e-05	0.00104604	0.000800814	ADAM10/CXCL12/EDN1/GPSM3/HMGB1/HSPB1/KDR/PDGFB/PDGFD/PDGFRB/PPM1F/PRKD2/RARRES2/S1PR1/SMAD3/STX4/THBS1/TMSB4X/VEGFC	19
Endothelial cells	BP	GO:1904019	epithelial cell apoptotic process	17/932	116/18862	5.4758e-05	0.00104604	0.000800814	CD248/CDH5/CFLAR/COL4A3/ECSCR/GATA2/GPER1/KDR/NUPR1/PLCG1/RAMP2/RGCC/STK3/TGFBR2/THBS1/YAP1/ZFP36L1	17
Endothelial cells	BP	GO:0051091	positive regulation of DNA-binding transcription factor activity	29/932	266/18862	5.67197e-05	0.00107954	0.000826465	ANXA3/CAV1/CFLAR/CLU/CTNNB1/CYTL1/EDN1/FLOT2/HDAC5/IRAK3/LAMTOR5/LRP5/LRP8/PRKCH/PRKD2/RELN/RGCC/RIPK2/RPS27A/RPS3/SAV1/SMAD3/STK3/TFRC/TNFRSF11A/TRAF1/TRIM38/UBB/ZIC2	29
Endothelial cells	BP	GO:0003209	cardiac atrium morphogenesis	8/932	29/18862	5.84697e-05	0.00110433	0.000845441	ACVR1/CCN1/DLL4/ENG/HEG1/HEY2/NOTCH1/TBX20	8
Endothelial cells	BP	GO:0061311	cell surface receptor signaling pathway involved in heart development	8/932	29/18862	5.84697e-05	0.00110433	0.000845441	ACVR1/CTNNB1/DLL4/HEY1/HEY2/HEYL/JAG1/NOTCH1	8
Endothelial cells	BP	GO:0035023	regulation of Rho protein signal transduction	14/932	84/18862	5.88721e-05	0.00110433	0.000845441	ARHGDIB/COL3A1/DLC1/EPS8/F11R/F2RL2/GPR4/HEG1/KCTD10/NET1/PDGFRB/RASIP1/STARD8/TNFAIP1	14
Endothelial cells	BP	GO:0120193	tight junction organization	14/932	84/18862	5.88721e-05	0.00110433	0.000845441	ACTG1/CDH5/CLDN5/EPHA2/ESAM/F11R/LSR/MARVELD2/MYO1C/OCLN/PECAM1/PRKCH/RAB13/RAMP2	14
Endothelial cells	BP	GO:0051893	regulation of focal adhesion assembly	12/932	64/18862	6.01291e-05	0.00111982	0.000857302	ACTG1/ARHGAP6/DLC1/ITGB1BP1/KDR/LIMS1/PHLDB2/PPM1F/RHOA/S100A10/SMAD3/THBS1	12
Endothelial cells	BP	GO:0090109	regulation of cell-substrate junction assembly	12/932	64/18862	6.01291e-05	0.00111982	0.000857302	ACTG1/ARHGAP6/DLC1/ITGB1BP1/KDR/LIMS1/PHLDB2/PPM1F/RHOA/S100A10/SMAD3/THBS1	12
Endothelial cells	BP	GO:0033673	negative regulation of kinase activity	29/932	267/18862	6.07044e-05	0.0011265	0.000862414	ADORA2A/AJUBA/CAV1/CBLC/CDKN1B/CDKN1C/CEACAM1/DUSP1/GADD45A/HEG1/HHEX/HIPK3/HSPB1/INKA1/IRAK3/ITGB1BP1/LRP5/MVP/NR2F2/PPM1F/PTPRB/RACK1/RASIP1/SFRP2/SOCS1/TAF7/TRIB1/VPS25/WWTR1	29
Endothelial cells	BP	GO:0022408	negative regulation of cell-cell adhesion	23/932	189/18862	6.13908e-05	0.00113518	0.000869061	ANXA1/ASS1/CEACAM1/CXCL12/ERBB2/FXYD5/HMGB1/IL20RB/JAG1/KLF4/LAPTM5/LGALS3/LRRC32/NOTCH1/NOTCH4/PAWR/PODXL/PPM1F/RGCC/SMAD7/SOCS1/TNFRSF21/VSIR	23
Endothelial cells	BP	GO:0060840	artery development	15/932	95/18862	6.19984e-05	0.00114235	0.00087455	ADGRF5/DLL4/ENG/FOXF1/HES1/HEY1/HEY2/JAG1/MYLK/NOTCH1/PDGFRB/SMAD7/SNX17/STRA6/TBX2	15
Endothelial cells	BP	GO:0008217	regulation of blood pressure	22/932	177/18862	6.4017e-05	0.00117538	0.000899834	ADM/CD34/COL1A2/ECE1/EDN1/EDNRA/EMP2/ENPEP/ERAP1/F11R/GUCY1A1/LRP5/MME/NOS3/NR2F2/PDGFB/RAMP2/RARRES2/SCPEP1/SMAD3/TPM1/VEGFC	22
Endothelial cells	BP	GO:1903829	positive regulation of cellular protein localization	31/932	295/18862	6.43122e-05	0.00117664	0.0009008	BAG3/CARD10/CASP8/CD2AP/DTX3L/EGFR/EPHA2/ERBB2/GPER1/ITGB1/ITGB1BP1/LAMTOR5/LGALS3/LIMK2/MSN/MYO1C/PARP9/PRKCH/RAB11A/RACK1/RHOG/SMAD3/SORBS1/SPTBN1/STOM/STX4/TFRC/TP53/WWTR1/YAP1/ZIC1	31
Endothelial cells	BP	GO:0035904	aorta development	11/932	55/18862	6.54634e-05	0.0011935	0.000913707	DLL4/ENG/HES1/HEY1/HEY2/JAG1/MYLK/NOTCH1/PDGFRB/SNX17/TBX2	11
Endothelial cells	BP	GO:0044409	entry into host	20/932	153/18862	6.68608e-05	0.00121471	0.000929948	AXL/CAV1/CAV2/CD46/CTNNB1/CTNND1/EGFR/EPHA2/F11R/HYAL1/ITGB1/LGALS1/NECTIN2/P4HB/SCARB1/SLC52A2/TFRC/TRIM38/VAMP8/XPR1	20
Endothelial cells	BP	GO:0048041	focal adhesion assembly	14/932	85/18862	6.73239e-05	0.00121887	0.000933126	ACTG1/AJUBA/ARHGAP6/DLC1/ITGB1BP1/KDR/LIMS1/PHLDB2/PPM1F/RHOA/S100A10/SMAD3/SORBS1/THBS1	14
Endothelial cells	BP	GO:0043010	camera-type eye development	32/932	310/18862	6.95174e-05	0.00125421	0.000960184	BCAR3/CLIC4/COL4A1/COL8A1/CRYBB3/CRYBG3/DLL4/EPHA2/FLT1/FOXF2/JAG1/KLF4/LAMB2/LAMC3/LIMK2/LRP5/MFSD2A/MTERF4/NES/PDGFRB/PROM1/PTPRM/RCN1/RHOJ/RPL24/SLITRK6/SMAD3/STRA6/TBX2/TGFBR2/VIM/YY1	32
Endothelial cells	BP	GO:0042274	ribosomal small subunit biogenesis	13/932	75/18862	7.05899e-05	0.00126915	0.000971623	RPL38/RPS14/RPS15/RPS16/RPS17/RPS19/RPS27L/RPS28/RPS5/RPS6/RPS7/RPS8/WDR46	13
Endothelial cells	BP	GO:0014065	phosphatidylinositol 3-kinase signaling	20/932	154/18862	7.33447e-05	0.00131413	0.00100606	CEACAM1/DCN/EDN1/EGFR/ERBB2/FLT1/FN1/GPER1/INSR/KDR/KLF4/NEDD4/NOP53/PDGFB/PDGFC/PDGFD/PDGFRB/PEAR1/PREX2/ZFP36L1	20
Endothelial cells	BP	GO:0003198	epithelial to mesenchymal transition involved in endocardial cushion formation	6/932	16/18862	7.47878e-05	0.00133539	0.00102233	ACVR1/ENG/HEY2/HEYL/NOTCH1/TGFBR2	6
Endothelial cells	BP	GO:0090090	negative regulation of canonical Wnt signaling pathway	22/932	179/18862	7.58529e-05	0.00134977	0.00103334	AXIN2/CAV1/CTNND1/FRZB/FZD6/IGFBP6/NKD1/NOTCH1/PSMB4/PSMB8/PSMB9/PSMD12/PSME1/RBMS3/SDHAF2/SFRP2/SHISA6/SOX13/STK3/TBX18/TMEM88/WWTR1	22
Endothelial cells	BP	GO:0061384	heart trabecula morphogenesis	8/932	30/18862	7.62994e-05	0.00135308	0.00103587	BMP5/DLL4/ENG/HEG1/HEY1/HEY2/NOTCH1/S1PR1	8
Endothelial cells	BP	GO:0031099	regeneration	23/932	192/18862	7.84031e-05	0.00138565	0.00106081	ADM/ANGPT2/ANXA1/ANXA3/AXL/CCND1/CDKN1B/CERS2/CFLAR/CPT1A/CXCL12/EGFR/GPX1/KLF4/LAMB2/NOTCH1/PCNA/PTPN12/SCARF1/SPAAR/TEC/TGFBR2/YAP1	23
Endothelial cells	BP	GO:0030857	negative regulation of epithelial cell differentiation	10/932	47/18862	8.06555e-05	0.00142063	0.00108759	CAV1/CCND1/FRZB/HES1/ID1/JAG1/NOTCH1/NOTCH4/TBX3/YAP1	10
Endothelial cells	BP	GO:0018108	peptidyl-tyrosine phosphorylation	36/932	369/18862	8.16718e-05	0.00143367	0.00109757	ACVR1/AXL/BST1/CAV1/CBLC/EFNA1/EGFR/EPHA2/ERBB2/FLT1/HES1/HIPK3/INSR/KDR/KITLG/LRP8/MVP/NEDD9/PARP14/PARP9/PDGFB/PDGFC/PDGFD/PDGFRB/PECAM1/RACK1/RELN/RIPK2/SFRP2/SHC1/SOCS1/TEC/TIE1/TP53/TTN/VPS25	36
Endothelial cells	BP	GO:0031331	positive regulation of cellular catabolic process	37/932	384/18862	8.47183e-05	0.0014811	0.00113388	BAG3/CALCOCO2/CAV1/CLU/CPT1A/CTSC/DCN/DTX3L/ECSCR/FYCO1/HERPUD1/HMGB1/HSP90AA1/IL33/INSR/KDR/LAPTM5/LRRK2/MOV10/MSN/NOP53/NUPR1/PABPC1/PNPLA2/PTTG1IP/RACK1/RIPK2/RNF144B/SH3BP4/SH3RF2/SMAD7/TNFRSF1B/TP53INP1/TRIB1/TRIM38/ZC3HAV1/ZFP36L1	37
Endothelial cells	BP	GO:1901654	response to ketone	23/932	193/18862	8.49437e-05	0.0014811	0.00113388	ABCB4/ASS1/BGLAP/CAV1/CCND1/CFLAR/DDIT4/DUSP1/EDN1/EGFR/IGFBP7/KLF2/KLF4/MAOB/MSN/NQO1/NR1H3/NR3C1/PCNA/RAMP2/THBS1/TXNIP/YAP1	23
Endothelial cells	BP	GO:0051495	positive regulation of cytoskeleton organization	25/932	220/18862	9.29608e-05	0.00161098	0.00123332	CDC42EP1/CDC42EP2/CDC42EP4/CDC42EP5/CFL2/EDN1/ID1/ITGB1BP1/MAPRE1/MYO1C/NES/OCLN/PFN1/PPM1F/PXN/RGCC/RHOA/RHOC/RPS3/S100A10/SMAD3/SORBS3/TPM1/VASP/WDR1	25
Endothelial cells	BP	GO:0046209	nitric oxide metabolic process	13/932	77/18862	9.35213e-05	0.00161098	0.00123332	ASS1/CAV1/CD34/CLU/EDN1/HSP90AA1/INSR/KLF2/KLF4/NOS3/NQO1/PTGIS/SMAD3	13
Endothelial cells	BP	GO:0070372	regulation of ERK1 and ERK2 cascade	31/932	301/18862	9.35833e-05	0.00161098	0.00123332	AKAP12/CCL14/CCN1/CEACAM1/CFLAR/DENND2B/DUSP1/EGFR/EIF3A/EPHA2/ERBB2/FN1/GCNT2/GNAI2/GPER1/HMGB1/ITGB1BP1/KDR/KLF4/NOTCH1/PDGFB/PDGFC/PDGFD/PDGFRB/PRKD2/RAP1B/RIPK2/RRAS/SHC1/TIMP3/TNFRSF11A	31
Endothelial cells	BP	GO:0045746	negative regulation of Notch signaling pathway	9/932	39/18862	9.36327e-05	0.00161098	0.00123332	DLL4/EGFL7/EGFR/GATA2/HEY1/HEY2/NFKBIA/NIBAN2/TCIM	9
Endothelial cells	BP	GO:0042110	T cell activation	43/932	474/18862	9.45837e-05	0.00162197	0.00124173	ANXA1/B2M/CASP8/CAV1/CCND3/CD151/CD46/CEACAM1/DDOST/DLL4/ERBB2/FLOT2/HES1/HMGB1/IL20RB/ITPKB/LAPTM5/LEF1/LGALS1/LGALS3/LRRC32/MSN/MYH9/PAWR/PRDM1/RARA/RIPK2/RPS3/RPS6/SLC7A1/SMAD3/SMAD7/SOCS1/SOX13/TCF7/TFRC/TGFBR2/TNFRSF1B/TNFRSF21/TP53/VSIR/YES1/ZFP36L1	43
Endothelial cells	BP	GO:1904377	positive regulation of protein localization to cell periphery	12/932	67/18862	9.58167e-05	0.00163771	0.00125378	EGFR/EPHA2/GPER1/ITGB1/LGALS3/PRKCH/RAB11A/RACK1/RHOG/SORBS1/SPTBN1/STX4	12
Endothelial cells	BP	GO:0018212	peptidyl-tyrosine modification	36/932	372/18862	9.62671e-05	0.00164001	0.00125554	ACVR1/AXL/BST1/CAV1/CBLC/EFNA1/EGFR/EPHA2/ERBB2/FLT1/HES1/HIPK3/INSR/KDR/KITLG/LRP8/MVP/NEDD9/PARP14/PARP9/PDGFB/PDGFC/PDGFD/PDGFRB/PECAM1/RACK1/RELN/RIPK2/SFRP2/SHC1/SOCS1/TEC/TIE1/TP53/TTN/VPS25	36
Endothelial cells	BP	GO:0002262	myeloid cell homeostasis	19/932	145/18862	9.75635e-05	0.00165127	0.00126416	ADGRF5/ANXA1/AXL/B2M/CDK6/EPAS1/ETS1/GATA2/HMGB1/ITPKB/KITLG/KLF2/L3MBTL3/RPS14/RPS17/RPS19/RPS6/TMOD3/ZFP36L1	19
Endothelial cells	BP	GO:0051592	response to calcium ion	19/932	145/18862	9.75635e-05	0.00165127	0.00126416	ADGRV1/ANXA7/CAV1/CCND1/CLIC4/CPNE8/DUSP1/EDN1/EGFR/ITPKB/ITPR3/NEDD4/RASGRP2/S100A16/SPARC/THBS1/TRPC3/TTN/TXNIP	19
Endothelial cells	BP	GO:1901888	regulation of cell junction assembly	23/932	195/18862	9.95017e-05	0.00167105	0.0012793	ACTG1/ARHGAP6/CAV1/CLDN5/DLC1/EPHA2/F11R/ITGB1BP1/KDR/LIMS1/MYO1C/NTN1/OCLN/PDLIM5/PHLDB2/PPM1F/PRKCH/RAP1B/RHOA/S100A10/SLITRK6/SMAD3/THBS1	23
Endothelial cells	BP	GO:0071214	cellular response to abiotic stimulus	33/932	330/18862	9.97805e-05	0.00167105	0.0012793	ADIRF/BAG3/CASP8/COL1A1/CRIP1/EEF1D/EGFR/ENG/F11R/GADD45A/HYAL1/LTBR/MAP3K1/MAP3K20/MME/MYLK/NEDD4/NET1/PCNA/PIEZO1/RCSD1/RPL26/SFRP2/SIPA1/SLC2A1/SLC38A3/TIMP1/TP53/TP53INP1/YAP1/YBX3/YY1/ZFP36L1	33
Endothelial cells	BP	GO:0104004	cellular response to environmental stimulus	33/932	330/18862	9.97805e-05	0.00167105	0.0012793	ADIRF/BAG3/CASP8/COL1A1/CRIP1/EEF1D/EGFR/ENG/F11R/GADD45A/HYAL1/LTBR/MAP3K1/MAP3K20/MME/MYLK/NEDD4/NET1/PCNA/PIEZO1/RCSD1/RPL26/SFRP2/SIPA1/SLC2A1/SLC38A3/TIMP1/TP53/TP53INP1/YAP1/YBX3/YY1/ZFP36L1	33
Endothelial cells	BP	GO:0045444	fat cell differentiation	25/932	221/18862	0.000100018	0.00167105	0.0012793	ADGRF5/ADIRF/ARL4A/CCND1/ERAP1/FRZB/GATA2/GPER1/GPX1/HES1/JAG1/KLF4/LRP5/PSMB8/RARRES2/RREB1/SAV1/SFRP2/SMAD3/SOCS1/SOX13/STK3/WWTR1/YAP1/ZFP36L1	25
Endothelial cells	BP	GO:0035050	embryonic heart tube development	13/932	78/18862	0.000107224	0.00176897	0.00135427	ACVR1/ENG/HES1/NOTCH1/SMAD3/SOX18/TBX2/TBX20/TBX3/TEAD2/TGFBR2/YAP1/ZIC3	13
Endothelial cells	BP	GO:0043537	negative regulation of blood vessel endothelial cell migration	13/932	78/18862	0.000107224	0.00176897	0.00135427	ANGPT2/CARD10/DLL4/GADD45A/HDAC5/HMGB1/ITGB1BP1/KLF4/MMRN2/NOTCH1/RGCC/RHOA/THBS1	13
Endothelial cells	BP	GO:2001057	reactive nitrogen species metabolic process	13/932	78/18862	0.000107224	0.00176897	0.00135427	ASS1/CAV1/CD34/CLU/EDN1/HSP90AA1/INSR/KLF2/KLF4/NOS3/NQO1/PTGIS/SMAD3	13
Endothelial cells	BP	GO:0043393	regulation of protein binding	23/932	196/18862	0.000107582	0.00176897	0.00135427	ACTB/ANXA2/B2M/BAMBI/CAV1/CLDN5/DTX3L/HDAC5/ID1/ITGB1BP1/LEF1/LRRK2/MAPRE1/MFNG/NES/PDGFB/PPP1CA/RACK1/RAMP2/RIPK2/RPL11/STK3/TMBIM6	23
Endothelial cells	BP	GO:0048017	inositol lipid-mediated signaling	23/932	196/18862	0.000107582	0.00176897	0.00135427	ADAP2/CEACAM1/DCN/EDN1/EGFR/ERBB2/FLT1/FN1/GPER1/INSR/KDR/KLF4/NEDD4/NOP53/PDGFB/PDGFC/PDGFD/PDGFRB/PEAR1/PLCE1/PREX2/RHOA/ZFP36L1	23
Endothelial cells	BP	GO:0048872	homeostasis of number of cells	27/932	249/18862	0.000110596	0.00179846	0.00137685	ADGRF5/ANXA1/AXL/B2M/CDK6/DOCK11/EMCN/EPAS1/ETS1/FSTL1/GATA2/HMGB1/IL20RB/ITPKB/KITLG/KLF2/L3MBTL3/LIPA/MYCT1/NOS3/NOTCH1/RPS14/RPS17/RPS19/RPS6/TMOD3/ZFP36L1	27
Endothelial cells	BP	GO:0001946	lymphangiogenesis	6/932	17/18862	0.00011076	0.00179846	0.00137685	CLEC14A/EPHA2/PTPN14/SOX18/TIE1/VEGFC	6
Endothelial cells	BP	GO:0043116	negative regulation of vascular permeability	6/932	17/18862	0.00011076	0.00179846	0.00137685	ADM/ADORA2A/AKAP12/CEACAM1/CLDN5/RAMP2	6
Endothelial cells	BP	GO:0071850	mitotic cell cycle arrest	6/932	17/18862	0.00011076	0.00179846	0.00137685	CDC14A/CDKN1B/DUSP1/GADD45A/RGCC/TP53	6
Endothelial cells	BP	GO:0008630	intrinsic apoptotic signaling pathway in response to DNA damage	15/932	100/18862	0.000113085	0.0018305	0.00140137	BCL2L1/CLU/CRIP1/CXCL12/DDIT4/EPHA2/HNRNPK/MCL1/NUPR1/RPL26/RPS27L/RPS3/SFRP2/TNFRSF1B/TP53	15
Endothelial cells	BP	GO:0043280	positive regulation of cysteine-type endopeptidase activity involved in apoptotic process	18/932	135/18862	0.000117768	0.00190038	0.00145487	ACER2/CASP10/CASP8/CCN1/CFLAR/COL4A3/DLC1/GPER1/HMGB1/LAPTM5/PPM1F/RACK1/RPS27L/RPS3/SMAD3/SOX7/TNFSF10/UACA	18
Endothelial cells	BP	GO:0001933	negative regulation of protein phosphorylation	35/932	362/18862	0.000121909	0.00196111	0.00150137	ADORA2A/CAV1/CBLC/CDKN1B/CDKN1C/CEACAM1/DDIT4/DUSP1/ENG/GADD45A/HEG1/HHEX/HIPK3/HSPB1/INKA1/IRAK3/ITGB1BP1/LRP5/LRRK2/MVP/NIBAN1/NR2F2/OCLN/PARP14/PPM1F/PTPRB/RACK1/RASIP1/SFRP2/SMAD7/SOCS1/TAF7/TRIB1/VPS25/WWTR1	35
Endothelial cells	BP	GO:0048145	regulation of fibroblast proliferation	13/932	79/18862	0.000122627	0.00196657	0.00150554	CDK6/CTNNB1/DACH1/FN1/NUPR1/PAWR/PDGFB/PDGFC/PDGFD/PDGFRB/S100A6/TP53/TP53INP1	13
Endothelial cells	BP	GO:0019058	viral life cycle	34/932	348/18862	0.000123977	0.0019821	0.00151743	AXL/BANF1/CAV1/CAV2/CD46/CHMP2A/CHMP4C/EGFR/EPHA2/F11R/HYAL1/IST1/ITGB1/LAMTOR5/LGALS1/MVB12A/NECTIN2/NEDD4/NOTCH1/NUP43/P4HB/PABPC1/PCBP1/RESF1/RPS27A/SCARB1/SLC52A2/STOM/TFRC/TRIM38/UBB/VAMP8/XPR1/ZC3HAV1	34
Endothelial cells	BP	GO:0035767	endothelial cell chemotaxis	8/932	32/18862	0.000125578	0.00200155	0.00153232	HMGB1/HSPB1/KDR/NOTCH1/PRKD2/RAB13/THBS1/TMSB4X	8
Endothelial cells	BP	GO:0070371	ERK1 and ERK2 cascade	32/932	320/18862	0.000126414	0.00200557	0.0015354	AKAP12/CCL14/CCN1/CEACAM1/CFLAR/DENND2B/DUSP1/EGFR/EIF3A/EPHA2/ERBB2/FN1/GCNT2/GNAI2/GPER1/HMGB1/ITGB1BP1/KDR/KLF4/NOTCH1/PDGFB/PDGFC/PDGFD/PDGFRB/PRKD2/RAP1B/RIPK2/RRAS/SHC1/TIMP3/TNFRSF11A/ZFP36L1	32
Endothelial cells	BP	GO:0060326	cell chemotaxis	31/932	306/18862	0.000126602	0.00200557	0.0015354	ADAM10/ANXA1/BST1/CCL14/CXCL12/DUSP1/EDN1/EPHA2/FLT1/GPSM3/HMGB1/HSPB1/ITGA1/KDR/LEF1/LGALS3/MTUS1/NOTCH1/PDGFB/PDGFD/PDGFRB/PRKD2/RAB13/RARRES2/RHOG/RPS19/S1PR1/THBS1/TMSB4X/TNFRSF11A/VEGFC	31
Endothelial cells	BP	GO:0045428	regulation of nitric oxide biosynthetic process	11/932	59/18862	0.000127838	0.00201899	0.00154568	ASS1/CAV1/CD34/CLU/EDN1/HSP90AA1/INSR/KLF2/KLF4/PTGIS/SMAD3	11
Endothelial cells	BP	GO:0150116	regulation of cell-substrate junction organization	12/932	69/18862	0.00012863	0.00202534	0.00155053	ACTG1/ARHGAP6/DLC1/ITGB1BP1/KDR/LIMS1/PHLDB2/PPM1F/RHOA/S100A10/SMAD3/THBS1	12
Endothelial cells	BP	GO:0045668	negative regulation of osteoblast differentiation	10/932	50/18862	0.000139888	0.0021895	0.00167621	AXIN2/BAMBI/CDK6/CRIM1/HDAC7/ID3/LRP5/NOTCH1/SMAD3/VEGFC	10
Endothelial cells	BP	GO:0048144	fibroblast proliferation	13/932	80/18862	0.000139899	0.0021895	0.00167621	CDK6/CTNNB1/DACH1/FN1/NUPR1/PAWR/PDGFB/PDGFC/PDGFD/PDGFRB/S100A6/TP53/TP53INP1	13
Endothelial cells	BP	GO:0044091	membrane biogenesis	9/932	41/18862	0.000141642	0.00219694	0.00168191	ANXA2/CAV1/CAV2/EMP2/FLOT2/RFTN1/S100A10/SPTBN1/STX4	9
Endothelial cells	BP	GO:0051180	vitamin transport	9/932	41/18862	0.000141642	0.00219694	0.00168191	ABCG2/CD320/FOLR2/SCARB1/SLC19A3/SLC2A1/SLC52A2/STRA6/TCN2	9
Endothelial cells	BP	GO:1902042	negative regulation of extrinsic apoptotic signaling pathway via death domain receptors	9/932	41/18862	0.000141642	0.00219694	0.00168191	BCL2L1/BMP5/CASP8/CFLAR/GPX1/NOS3/SFRP2/TMBIM1/TNFSF10	9
Endothelial cells	BP	GO:0072593	reactive oxygen species metabolic process	29/932	281/18862	0.000150025	0.00232002	0.00177614	ASS1/BST1/CAV1/CCN1/CD34/CFLAR/CLU/DDIT4/EDN1/EGFR/GADD45A/GNAI2/GPX1/HSP90AA1/INSR/KLF2/KLF4/LRRK2/MAOB/NOS3/NQO1/PDGFB/PDGFRB/PDK4/PTGIS/SMAD3/TGFBR2/THBS1/TP53	29
Endothelial cells	BP	GO:0031579	membrane raft organization	7/932	25/18862	0.000154325	0.00237241	0.00181624	ANXA2/CAV1/CAV2/EMP2/FLOT2/RFTN1/S100A10	7
Endothelial cells	BP	GO:0033622	integrin activation	7/932	25/18862	0.000154325	0.00237241	0.00181624	CXCL12/FN1/ITGB1BP1/PIEZO1/RAP1B/RASIP1/TLN1	7
Endothelial cells	BP	GO:0060541	respiratory system development	22/932	188/18862	0.000156809	0.00240348	0.00184003	ASS1/EGFR/EPAS1/FOXF1/HEG1/HES1/HMGB1/KLF2/LEF1/LIPA/MME/NOTCH1/PDGFRB/PPP1CA/RCN3/SAV1/SMCHD1/SPARC/STRA6/TGFBR2/YAP1/ZIC3	22
Endothelial cells	BP	GO:0030851	granulocyte differentiation	8/932	33/18862	0.000158641	0.00241261	0.00184702	CEACAM1/GATA2/L3MBTL3/LBR/LEF1/RARA/TRIB1/ZBTB46	8
Endothelial cells	BP	GO:0030947	regulation of vascular endothelial growth factor receptor signaling pathway	8/932	33/18862	0.000158641	0.00241261	0.00184702	GRB10/HHEX/MMRN2/NEDD4/NIBAN2/PRKD2/TMEM204/VEGFC	8
Endothelial cells	BP	GO:2001237	negative regulation of extrinsic apoptotic signaling pathway	15/932	103/18862	0.000158797	0.00241261	0.00184702	ACVR1/BCL2L1/BMP5/CASP8/CFLAR/GPX1/ITGA6/LGALS3/MCL1/NOS3/SFRP2/THBS1/TMBIM1/TNFSF10/YAP1	15
Endothelial cells	BP	GO:1903131	mononuclear cell differentiation	38/932	411/18862	0.000161287	0.00244329	0.0018705	ANXA1/AXL/B2M/CD46/CDK6/DLL4/DOCK11/ERBB2/HDAC5/HHEX/HMGB1/ITGB1/ITM2A/ITPKB/KLF6/LEF1/LGALS1/LTBR/MFNG/MYH9/PLCG2/PRDM1/RARA/RIPK2/RPS6/SMAD7/SOCS1/SOX13/ST3GAL1/TCF7/TGFBR2/TMEM176A/TMEM176B/TP53/VSIR/YY1/ZBTB46/ZFP36L1	38
Endothelial cells	BP	GO:1903050	regulation of proteolysis involved in cellular protein catabolic process	24/932	215/18862	0.000167714	0.00252926	0.00193632	CAV1/CLU/CTSC/ECSCR/EFNA1/FOXF2/GPX1/HERPUD1/IL33/LAPTM5/LRRK2/NOP53/NUPR1/PSME1/RACK1/RHBDF1/RNF144B/RPL11/RPL5/RPS7/SH3RF2/SMAD7/TRIB1/UBB	24
Endothelial cells	BP	GO:2001056	positive regulation of cysteine-type endopeptidase activity	19/932	151/18862	0.000167936	0.00252926	0.00193632	ACER2/CASP10/CASP8/CCN1/CFLAR/COL4A3/DLC1/GPER1/HMGB1/LAPTM5/PPM1F/RACK1/RIPK2/RPS27L/RPS3/SMAD3/SOX7/TNFSF10/UACA	19
Endothelial cells	BP	GO:0050818	regulation of coagulation	12/932	71/18862	0.000170629	0.00256239	0.00196169	ANXA5/CAV1/CD34/CEACAM1/EDN1/NOS3/PDGFB/PLAT/SERPING1/ST3GAL4/THBS1/VKORC1	12
Endothelial cells	BP	GO:0014002	astrocyte development	9/932	42/18862	0.000172449	0.00257484	0.00197122	ADORA2A/BACE2/CDK6/EGFR/IFNGR1/LAMB2/LAMC3/TSPAN2/VIM	9
Endothelial cells	BP	GO:0090051	negative regulation of cell migration involved in sprouting angiogenesis	9/932	42/18862	0.000172449	0.00257484	0.00197122	CARD10/DLL4/HDAC5/ITGB1BP1/KLF4/MMRN2/NOTCH1/RHOA/THBS1	9
Endothelial cells	BP	GO:0080164	regulation of nitric oxide metabolic process	11/932	61/18862	0.000174517	0.00259826	0.00198915	ASS1/CAV1/CD34/CLU/EDN1/HSP90AA1/INSR/KLF2/KLF4/PTGIS/SMAD3	11
Endothelial cells	BP	GO:0050679	positive regulation of epithelial cell proliferation	23/932	203/18862	0.000182446	0.00270653	0.00207203	BMP5/CAV2/CCND1/CFLAR/CXCL12/EGFL7/EGFR/ERBB2/GATA2/HMGB1/HYAL1/ID1/JCAD/KDR/NOTCH1/NRAS/PDGFB/PLCG1/PRKD2/RREB1/TNFSF12/VEGFC/YAP1	23
Endothelial cells	BP	GO:0071674	mononuclear cell migration	22/932	190/18862	0.000182831	0.00270653	0.00207203	ADAM10/ANXA1/BMP5/CCL14/CXCL12/DUSP1/EPS8/F11R/FLT1/HMGB1/JAM2/LGALS3/MSN/PDGFB/PDGFD/PECAM1/RARRES2/RHOA/RPS19/S1PR1/THBS1/TNFRSF11A	22
Endothelial cells	BP	GO:0046718	viral entry into host cell	18/932	140/18862	0.000187943	0.0027743	0.00212392	AXL/CAV1/CAV2/CD46/EGFR/EPHA2/F11R/HYAL1/ITGB1/LGALS1/NECTIN2/P4HB/SCARB1/SLC52A2/TFRC/TRIM38/VAMP8/XPR1	18
Endothelial cells	BP	GO:0045667	regulation of osteoblast differentiation	17/932	128/18862	0.000189202	0.00278497	0.00213209	ACVR1/AXIN2/BAMBI/CCN1/CDK6/CLIC1/CRIM1/HDAC7/ID3/JAG1/LRP5/NOTCH1/SFRP2/SMAD3/VEGFC/WWTR1/YAP1	17
Endothelial cells	BP	GO:0051496	positive regulation of stress fiber assembly	10/932	52/18862	0.000197	0.00288978	0.00221232	ITGB1BP1/PPM1F/PXN/RGCC/RHOA/RHOC/S100A10/SMAD3/SORBS3/TPM1	10
Endothelial cells	BP	GO:0032232	negative regulation of actin filament bundle assembly	8/932	34/18862	0.000198547	0.00288978	0.00221232	ARHGAP6/CGNL1/DLC1/F11R/PFN1/PHLDB2/S1PR1/SHANK3	8
Endothelial cells	BP	GO:0044319	wound healing, spreading of cells	8/932	34/18862	0.000198547	0.00288978	0.00221232	AJUBA/CCN1/CD151/CEACAM1/PHLDB2/RHOA/RHOC/RREB1	8
Endothelial cells	BP	GO:0090505	epiboly involved in wound healing	8/932	34/18862	0.000198547	0.00288978	0.00221232	AJUBA/CCN1/CD151/CEACAM1/PHLDB2/RHOA/RHOC/RREB1	8
Endothelial cells	BP	GO:0070527	platelet aggregation	11/932	62/18862	0.000202817	0.00294368	0.00225359	ACTB/ACTG1/CEACAM1/CLIC1/F11R/FN1/HSPB1/ILK/MYH9/PEAR1/TLN1	11
Endothelial cells	BP	GO:1904035	regulation of epithelial cell apoptotic process	14/932	94/18862	0.00020456	0.00295654	0.00226343	CD248/CDH5/CFLAR/ECSCR/GATA2/GPER1/KDR/NUPR1/PLCG1/RAMP2/RGCC/THBS1/YAP1/ZFP36L1	14
Endothelial cells	BP	GO:0032092	positive regulation of protein binding	13/932	83/18862	0.000204841	0.00295654	0.00226343	ANXA2/B2M/BAMBI/CAV1/CLDN5/DTX3L/LRRK2/MAPRE1/MFNG/RAMP2/RIPK2/RPL11/STK3	13
Endothelial cells	BP	GO:0007369	gastrulation	21/932	179/18862	0.000211595	0.00304556	0.00233159	ACVR1/COL12A1/COL8A1/DUSP1/EPHA2/FN1/FOXF1/ITGB1/KLF4/LAMA3/LEF1/LRP5/PHLDB2/RACK1/RPS6/SFRP2/SMAD3/SOX7/TBX20/TGFBR2/TP53	21
Endothelial cells	BP	GO:0048015	phosphatidylinositol-mediated signaling	22/932	192/18862	0.000212594	0.00305149	0.00233612	CEACAM1/DCN/EDN1/EGFR/ERBB2/FLT1/FN1/GPER1/INSR/KDR/KLF4/NEDD4/NOP53/PDGFB/PDGFC/PDGFD/PDGFRB/PEAR1/PLCE1/PREX2/RHOA/ZFP36L1	22
Endothelial cells	BP	GO:1901222	regulation of NIK/NF-kappaB signaling	15/932	106/18862	0.000219748	0.00314548	0.00240808	EDN1/EGFR/HDAC7/HMGB1/IFI35/ILK/LAPTM5/LIMS1/NFKBIA/NMI/RHOA/RPS3/TCIM/TMSB4X/UACA	15
Endothelial cells	BP	GO:0001654	eye development	34/932	359/18862	0.000224056	0.00319834	0.00244855	BCAR3/CLIC4/COL4A1/COL8A1/CRYBB3/CRYBG3/DLL4/EPHA2/FLT1/FOXF2/HMGB1/JAG1/KLF4/LAMB2/LAMC3/LIMK2/LRP5/MFSD2A/MTERF4/NES/NKD1/PDGFRB/PROM1/PTPRM/RCN1/RHOJ/RPL24/SLITRK6/SMAD3/STRA6/TBX2/TGFBR2/VIM/YY1	34
Endothelial cells	BP	GO:0030323	respiratory tube development	20/932	167/18862	0.000224997	0.00320298	0.0024521	EGFR/EPAS1/FOXF1/HECA/HEG1/HES1/HMGB1/KLF2/LIPA/MME/NOTCH1/PDGFRB/PPP1CA/RCN3/SAV1/SPARC/STRA6/TGFBR2/YAP1/ZIC3	20
Endothelial cells	BP	GO:0003230	cardiac atrium development	8/932	35/18862	0.000246332	0.00348758	0.00266998	ACVR1/CCN1/DLL4/ENG/HEG1/HEY2/NOTCH1/TBX20	8
Endothelial cells	BP	GO:0090504	epiboly	8/932	35/18862	0.000246332	0.00348758	0.00266998	AJUBA/CCN1/CD151/CEACAM1/PHLDB2/RHOA/RHOC/RREB1	8
Endothelial cells	BP	GO:0060711	labyrinthine layer development	9/932	44/18862	0.000250918	0.00354286	0.0027123	ADM/BMP5/CASP8/CCN1/HES1/HEY1/HEY2/LEF1/ZFP36L1	9
Endothelial cells	BP	GO:1901653	cellular response to peptide	36/932	391/18862	0.000257415	0.00362474	0.00277499	ADCY4/ANO1/ASS1/ATP6V0E1/BCAR3/BGLAP/CAV1/CAV2/CCND3/CEACAM1/CFLAR/EDN1/GNAI2/GPER1/GRB10/HDAC5/ID1/INSR/KLF10/KLF2/KLF4/MYO1C/PDK4/PXN/RAB13/RAP1B/RARRES2/RIPK2/SHC1/SOCS1/SORBS1/TBC1D4/TP53/TRARG1/VIM/ZFP36L1	36
Endothelial cells	BP	GO:0048738	cardiac muscle tissue development	23/932	208/18862	0.000261126	0.00365852	0.00280085	ACVR1/BMP5/DLL4/EDN1/ENG/GJC1/HEG1/HEY2/NOTCH1/PDGFRB/PDLIM5/S1PR1/SAV1/SMAD7/TBX18/TBX2/TBX20/TBX3/TGFBR2/TPM1/TTN/YAP1/YY1	23
Endothelial cells	BP	GO:0034109	homotypic cell-cell adhesion	13/932	85/18862	0.000261223	0.00365852	0.00280085	ACTB/ACTG1/CEACAM1/CLIC1/F11R/FN1/HSPB1/ILK/LGALS1/MYH9/PEAR1/TJP2/TLN1	13
Endothelial cells	BP	GO:0042098	T cell proliferation	22/932	195/18862	0.000265246	0.00370489	0.00283635	ANXA1/CCND3/CD151/CD46/ERBB2/HES1/HMGB1/IL20RB/LGALS3/LRRC32/MSN/PAWR/RIPK2/RPS3/RPS6/SLC7A1/TFRC/TGFBR2/TNFRSF1B/TNFRSF21/TP53/VSIR	22
Endothelial cells	BP	GO:0003222	ventricular trabecula myocardium morphogenesis	5/932	13/18862	0.00026889	0.00371584	0.00284473	DLL4/ENG/HEG1/HEY2/NOTCH1	5
Endothelial cells	BP	GO:0015801	aromatic amino acid transport	5/932	13/18862	0.00026889	0.00371584	0.00284473	SLC38A3/SLC38A5/SLC3A2/SLC7A1/SLC7A5	5
Endothelial cells	BP	GO:0034616	response to laminar fluid shear stress	5/932	13/18862	0.00026889	0.00371584	0.00284473	ASS1/ETS1/KLF2/KLF4/SMAD7	5
Endothelial cells	BP	GO:0060841	venous blood vessel development	5/932	13/18862	0.00026889	0.00371584	0.00284473	ENG/FOXF1/HEG1/NOTCH1/TBX20	5
Endothelial cells	BP	GO:0072089	stem cell proliferation	11/932	64/18862	0.00027118	0.0037218	0.00284929	ABCB1/CD34/KITLG/MECOM/NES/SFRP2/SOX18/TBX3/VEGFC/YAP1/ZFP36L1	11
Endothelial cells	BP	GO:0072577	endothelial cell apoptotic process	11/932	64/18862	0.00027118	0.0037218	0.00284929	CD248/CDH5/COL4A3/ECSCR/GATA2/GPER1/KDR/PLCG1/RAMP2/RGCC/THBS1	11
Endothelial cells	BP	GO:0033002	muscle cell proliferation	24/932	222/18862	0.000272483	0.0037218	0.00284929	CALCRL/CDKN1B/CFLAR/CTNNB1/EDN1/EGFR/GNAI2/GPER1/HEY2/KLF4/NOTCH1/PDGFB/PDGFD/PDGFRB/S1PR1/SAV1/TBX2/TBX20/TGFBR2/TGM2/THBS1/TPM1/TRIB1/YAP1	24
Endothelial cells	BP	GO:0001954	positive regulation of cell-matrix adhesion	10/932	54/18862	0.000272519	0.0037218	0.00284929	CDK6/EMP2/KDR/LIMS1/PPM1F/RIN2/RRAS/S100A10/SMAD3/UTRN	10
Endothelial cells	BP	GO:0042326	negative regulation of phosphorylation	37/932	407/18862	0.000272903	0.0037218	0.00284929	ADORA2A/AJUBA/CAV1/CBLC/CDKN1B/CDKN1C/CEACAM1/DDIT4/DUSP1/ENG/GADD45A/HEG1/HHEX/HIPK3/HSPB1/INKA1/IRAK3/ITGB1BP1/LRP5/LRRK2/MVP/NIBAN1/NR2F2/NUPR1/OCLN/PARP14/PPM1F/PTPRB/RACK1/RASIP1/SFRP2/SMAD7/SOCS1/TAF7/TRIB1/VPS25/WWTR1	37
Endothelial cells	BP	GO:0150063	visual system development	34/932	363/18862	0.000275435	0.00374649	0.0028682	BCAR3/CLIC4/COL4A1/COL8A1/CRYBB3/CRYBG3/DLL4/EPHA2/FLT1/FOXF2/HMGB1/JAG1/KLF4/LAMB2/LAMC3/LIMK2/LRP5/MFSD2A/MTERF4/NES/NKD1/PDGFRB/PROM1/PTPRM/RCN1/RHOJ/RPL24/SLITRK6/SMAD3/STRA6/TBX2/TGFBR2/VIM/YY1	34
Endothelial cells	BP	GO:0002446	neutrophil mediated immunity	43/932	499/18862	0.000292036	0.00396193	0.00303313	ADAM10/ANXA2/ANXA3/B2M/BST1/CAP1/CD59/CD63/CEACAM1/CREG1/CTSC/CTSS/CYSTM1/DDOST/FABP5/HEBP2/HMGB1/HSP90AA1/ILF2/IST1/LGALS3/METTL7A/MME/MVP/NBEAL2/NPC2/NRAS/OSTF1/PECAM1/PSMD12/PTPRB/RAP1B/RHOA/RHOG/S100A11/STOM/STXBP2/TMBIM1/TMEM179B/TNFRSF1B/TXNDC5/VAMP8/WDR1	43
Endothelial cells	BP	GO:0045930	negative regulation of mitotic cell cycle	31/932	321/18862	0.000297179	0.00402121	0.00307851	AVEN/BCL2L1/CCND1/CDC14A/CDK2AP2/CDK6/CDKN1B/CDKN1C/CHMP4C/CTNNB1/DUSP1/EGFR/FBXL7/FOXN3/GADD45A/HECA/KLF4/MAP3K20/NOP53/PCNA/PSMB4/PSMB8/PSMB9/PSMD12/PSME1/RGCC/RPL26/RPS27L/SMAD3/TP53/ZFP36L1	31
Endothelial cells	BP	GO:1902414	protein localization to cell junction	15/932	109/18862	0.00029994	0.00403914	0.00309224	ACTB/ACTG1/ADAM10/CDH5/CGNL1/F11R/HEG1/HSPB1/LSR/NSG1/PECAM1/RAB11A/SHISA6/STX7/TJP2	15
Endothelial cells	BP	GO:0045601	regulation of endothelial cell differentiation	9/932	45/18862	0.000300059	0.00403914	0.00309224	APOLD1/CDH5/CEACAM1/CLDN5/F11R/ID1/JAG1/NOTCH1/NOTCH4	9
Endothelial cells	BP	GO:0090092	regulation of transmembrane receptor protein serine/threonine kinase signaling pathway	26/932	251/18862	0.000304788	0.00408902	0.00313043	ACVR1/BAMBI/BMP5/CAV1/CAV2/CCN1/CDH5/CDKN1C/CRIM1/ENG/FSTL1/HES1/LTBP4/NOTCH1/RBPMS/RPS27A/SFRP2/SMAD3/SMAD7/TBX20/TGFBR2/THBS1/TP53/UBB/VASN/ZNF423	26
Endothelial cells	BP	GO:0060039	pericardium development	6/932	20/18862	0.000305339	0.00408902	0.00313043	BMP5/DLL4/HEG1/NOTCH1/SMAD3/TBX20	6
Endothelial cells	BP	GO:1902105	regulation of leukocyte differentiation	28/932	279/18862	0.000307602	0.00410875	0.00314553	ANXA1/AXL/BGLAP/CASP8/CD46/CDK6/CEACAM1/ERBB2/GATA2/HMGB1/ITPKB/KITLG/KLF10/LEF1/PRDM1/RARA/RIPK2/SMAD7/SOCS1/SOX13/TCF7/TGFBR2/TMEM176A/TMEM176B/TRIB1/VSIR/ZBTB46/ZFP36L1	28
Endothelial cells	BP	GO:0043312	neutrophil degranulation	42/932	485/18862	0.00030852	0.00411043	0.00314682	ADAM10/ANXA2/ANXA3/B2M/BST1/CAP1/CD59/CD63/CEACAM1/CREG1/CTSC/CTSS/CYSTM1/DDOST/FABP5/HEBP2/HMGB1/HSP90AA1/ILF2/IST1/LGALS3/METTL7A/MME/MVP/NBEAL2/NPC2/NRAS/OSTF1/PECAM1/PSMD12/PTPRB/RAP1B/RHOA/RHOG/S100A11/STOM/STXBP2/TMBIM1/TMEM179B/TNFRSF1B/TXNDC5/VAMP8	42
Endothelial cells	BP	GO:2001234	negative regulation of apoptotic signaling pathway	24/932	224/18862	0.000311476	0.00413921	0.00316885	ACVR1/BCL2L1/BMP5/CASP8/CFLAR/CLU/CXCL12/GNAI2/GPX1/HERPUD1/HSPB1/ITGA6/LGALS3/LRRK2/MCL1/NOS3/PTTG1IP/SFRP2/THBS1/TMBIM1/TMBIM6/TNFSF10/YAP1/YBX3	24
Endothelial cells	BP	GO:0006936	muscle contraction	33/932	352/18862	0.000331061	0.00438824	0.0033595	CALCRL/CALD1/CAV1/CLIC2/DES/EDN1/EDNRA/GJC1/GPER1/GUCY1A1/HSPB6/ITGA1/KCNQ1/MYLK/PLCE1/PXN/RCSD1/SMAD7/SMTN/SNTB1/SORBS1/SORBS3/TBX2/TBX20/TBX3/TLN1/TMOD3/TNNI1/TPM1/TPM4/TTN/UTRN/VIM	33
Endothelial cells	BP	GO:0045732	positive regulation of protein catabolic process	24/932	225/18862	0.000332754	0.00439172	0.00336216	CAV1/CDKN1B/CLU/CTSC/ECSCR/HERPUD1/HSP90AA1/IL33/LAPTM5/LRRK2/MSN/NEDD4/NKD1/NOP53/NUPR1/OAZ2/PTTG1IP/RACK1/RNF144B/SH3RF2/SMAD7/TNFRSF1B/TNFSF12/TRIB1	24
Endothelial cells	BP	GO:0038061	NIK/NF-kappaB signaling	21/932	185/18862	0.000333319	0.00439172	0.00336216	CARD10/EDN1/EGFR/HDAC7/HMGB1/IFI35/ILK/LAPTM5/LIMS1/NFKBIA/NMI/PSMB4/PSMB8/PSMB9/PSMD12/PSME1/RHOA/RPS3/TCIM/TMSB4X/UACA	21
Endothelial cells	BP	GO:1902253	regulation of intrinsic apoptotic signaling pathway by p53 class mediator	7/932	28/18862	0.000333859	0.00439172	0.00336216	HNRNPK/PTTG1IP/RPL11/RPL26/RPS7/TP53/UBB	7
Endothelial cells	BP	GO:0002283	neutrophil activation involved in immune response	42/932	488/18862	0.000350861	0.00460372	0.00352446	ADAM10/ANXA2/ANXA3/B2M/BST1/CAP1/CD59/CD63/CEACAM1/CREG1/CTSC/CTSS/CYSTM1/DDOST/FABP5/HEBP2/HMGB1/HSP90AA1/ILF2/IST1/LGALS3/METTL7A/MME/MVP/NBEAL2/NPC2/NRAS/OSTF1/PECAM1/PSMD12/PTPRB/RAP1B/RHOA/RHOG/S100A11/STOM/STXBP2/TMBIM1/TMEM179B/TNFRSF1B/TXNDC5/VAMP8	42
Endothelial cells	BP	GO:0031214	biomineral tissue development	19/932	160/18862	0.000356273	0.00465935	0.00356705	ACVR1/ADGRV1/AXIN2/BGLAP/CCN1/CLEC3B/COL1A1/COL1A2/HEY1/HEY2/ITGB1BP1/KLF10/MGP/NOS3/NOTCH1/PTH1R/S1PR1/SMAD3/SRGN	19
Endothelial cells	BP	GO:0035329	hippo signaling	9/932	46/18862	0.000356894	0.00465935	0.00356705	AJUBA/AMOTL2/SAV1/STK3/TEAD2/TJP2/WWC2/WWTR1/YAP1	9
Endothelial cells	BP	GO:0030193	regulation of blood coagulation	11/932	66/18862	0.000358017	0.00466113	0.00356841	CAV1/CD34/CEACAM1/EDN1/NOS3/PDGFB/PLAT/SERPING1/ST3GAL4/THBS1/VKORC1	11
Endothelial cells	BP	GO:0016050	vesicle organization	32/932	339/18862	0.000358905	0.00466113	0.00356841	ALS2CL/ANXA1/ANXA2/CAV1/CAV2/CD2AP/CD34/CD59/CHMP2A/CHMP4C/CTSC/DOC2B/FNBP1L/IST1/MCFD2/MVB12A/NECTIN2/RAB11A/RAB13/S100A10/SAR1A/SRGN/STX11/STX4/STX7/STXBP6/TAP1/TAPBP/TBC1D4/VAMP3/VAMP8/VPS25	32
Endothelial cells	BP	GO:0001890	placenta development	17/932	135/18862	0.000359721	0.00466113	0.00356841	ADM/BMP5/CASP8/CCN1/DCN/EPAS1/GATA2/HES1/HEY1/HEY2/LEF1/MME/NR2F2/PDGFB/RPS6/STK3/ZFP36L1	17
Endothelial cells	BP	GO:0035886	vascular associated smooth muscle cell differentiation	8/932	37/18862	0.000370182	0.00478475	0.00366305	ADM/ENG/GPER1/HES1/HEY2/NOTCH1/PDGFB/RAMP2	8
Endothelial cells	BP	GO:0048880	sensory system development	34/932	369/18862	0.00037228	0.00479992	0.00367467	BCAR3/CLIC4/COL4A1/COL8A1/CRYBB3/CRYBG3/DLL4/EPHA2/FLT1/FOXF2/HMGB1/JAG1/KLF4/LAMB2/LAMC3/LIMK2/LRP5/MFSD2A/MTERF4/NES/NKD1/PDGFRB/PROM1/PTPRM/RCN1/RHOJ/RPL24/SLITRK6/SMAD3/STRA6/TBX2/TGFBR2/VIM/YY1	34
Endothelial cells	BP	GO:0042063	gliogenesis	28/932	283/18862	0.000387689	0.00498621	0.00381729	ADORA2A/ANXA1/ASPA/BACE2/CDK6/CERS2/CLU/EGFR/ERBB2/HES1/IFNGR1/IL33/LAMA2/LAMB2/LAMC3/LEF1/LRP8/NOTCH1/PRKCH/RELN/SOX13/SYNE2/TNFRSF1B/TNFRSF21/TRPC4/TSPAN2/VIM/WDR1	28
Endothelial cells	BP	GO:0045598	regulation of fat cell differentiation	17/932	136/18862	0.000392597	0.00503688	0.00385608	ADIRF/FRZB/GATA2/GPER1/HES1/JAG1/LRP5/RARRES2/RREB1/SAV1/SFRP2/SMAD3/SOX13/STK3/WWTR1/YAP1/ZFP36L1	17
Endothelial cells	BP	GO:0070661	leukocyte proliferation	30/932	312/18862	0.00039746	0.00507427	0.0038847	ANXA1/BST1/CCND3/CD151/CD320/CD46/CLU/ERBB2/HES1/HHEX/HMGB1/IL20RB/IL33/KITLG/LEF1/LGALS3/LRRC32/MSN/PAWR/RIPK2/RPS3/RPS6/SLC39A10/SLC7A1/TFRC/TGFBR2/TNFRSF1B/TNFRSF21/TP53/VSIR	30
Endothelial cells	BP	GO:1903706	regulation of hemopoiesis	37/932	415/18862	0.000397465	0.00507427	0.0038847	ANXA1/AXL/B2M/BGLAP/CASP8/CD46/CDK6/CEACAM1/ERBB2/ETS1/GATA2/GPR171/HMGB1/ITPKB/JAG1/KITLG/KLF10/LEF1/LGALS3/MOV10/NFKBIA/PRDM1/RARA/RIPK2/SMAD7/SOCS1/SOX13/TCF7/TCIM/TGFBR2/THBS1/TMEM176A/TMEM176B/TRIB1/VSIR/ZBTB46/ZFP36L1	37
Endothelial cells	BP	GO:0003188	heart valve formation	5/932	14/18862	0.000401305	0.00509824	0.00390305	EFNA1/HEY1/HEY2/NOTCH1/TBX20	5
Endothelial cells	BP	GO:0003214	cardiac left ventricle morphogenesis	5/932	14/18862	0.000401305	0.00509824	0.00390305	FOXF1/HEY2/NOTCH1/SFRP2/TGFBR2	5
Endothelial cells	BP	GO:0050863	regulation of T cell activation	31/932	327/18862	0.000409341	0.00514219	0.0039367	ANXA1/CAV1/CD46/CEACAM1/ERBB2/FLOT2/HES1/HMGB1/IL20RB/ITPKB/LAPTM5/LEF1/LGALS1/LGALS3/LRRC32/PAWR/PRDM1/RARA/RIPK2/RPS3/SLC7A1/SMAD7/SOCS1/SOX13/TCF7/TFRC/TGFBR2/TNFRSF1B/TNFRSF21/VSIR/YES1	31
Endothelial cells	BP	GO:0060415	muscle tissue morphogenesis	11/932	67/18862	0.00040952	0.00514219	0.0039367	DLL4/ENG/HEG1/HEY2/MYLK/NOTCH1/S1PR1/SMAD7/TBX20/TPM1/TTN	11
Endothelial cells	BP	GO:1900046	regulation of hemostasis	11/932	67/18862	0.00040952	0.00514219	0.0039367	CAV1/CD34/CEACAM1/EDN1/NOS3/PDGFB/PLAT/SERPING1/ST3GAL4/THBS1/VKORC1	11
Endothelial cells	BP	GO:1901224	positive regulation of NIK/NF-kappaB signaling	11/932	67/18862	0.00040952	0.00514219	0.0039367	EDN1/EGFR/HMGB1/IFI35/ILK/LAPTM5/LIMS1/NMI/RHOA/RPS3/TCIM	11
Endothelial cells	BP	GO:0036303	lymph vessel morphogenesis	6/932	21/18862	0.000409713	0.00514219	0.0039367	CLEC14A/EPHA2/PTPN14/SOX18/TIE1/VEGFC	6
Endothelial cells	BP	GO:0110148	biomineralization	19/932	162/18862	0.000417142	0.00522282	0.00399843	ACVR1/ADGRV1/AXIN2/BGLAP/CCN1/CLEC3B/COL1A1/COL1A2/HEY1/HEY2/ITGB1BP1/KLF10/MGP/NOS3/NOTCH1/PTH1R/S1PR1/SMAD3/SRGN	19
Endothelial cells	BP	GO:0008154	actin polymerization or depolymerization	23/932	215/18862	0.000420915	0.00524969	0.004019	ARHGAP18/ARHGAP6/CATIP/CDC42EP1/CDC42EP2/CDC42EP4/CDC42EP5/CFL2/CXCL12/EPS8/ESAM/KANK3/MSRB2/MYO1C/PFN1/PLEKHG2/SPTBN1/SVIL/TMOD3/TMSB10/TMSB4X/VASP/WDR1	23
Endothelial cells	BP	GO:0060055	angiogenesis involved in wound healing	7/932	29/18862	0.000421482	0.00524969	0.004019	CD34/ETS1/GATA2/GPR4/GPX1/KDR/MCAM	7
Endothelial cells	BP	GO:1903053	regulation of extracellular matrix organization	9/932	47/18862	0.000422319	0.00524969	0.004019	CFLAR/COLGALT1/ETS1/NOTCH1/PHLDB2/RGCC/SMAD3/TIE1/TNFRSF1B	9
Endothelial cells	BP	GO:0034599	cellular response to oxidative stress	29/932	299/18862	0.000427835	0.00530556	0.00406177	ANXA1/AXL/CFLAR/EGFR/EPAS1/ERMP1/ETS1/GPX1/GPX8/HSPB1/KLF2/KLF4/LRRK2/MCL1/NET1/NOS3/NQO1/P4HB/PAWR/PCNA/PDGFD/PXN/PYROXD1/RACK1/RPS3/STX4/TP53/TP53INP1/TPM1	29
Endothelial cells	BP	GO:0045747	positive regulation of Notch signaling pathway	10/932	57/18862	0.000430129	0.00530867	0.00406415	DLL4/HES1/ITGB1BP1/JAG1/MFNG/NOS3/NOTCH1/NOTCH4/TSPAN5/YAP1	10
Endothelial cells	BP	GO:0055008	cardiac muscle tissue morphogenesis	10/932	57/18862	0.000430129	0.00530867	0.00406415	DLL4/ENG/HEG1/HEY2/NOTCH1/S1PR1/SMAD7/TBX20/TPM1/TTN	10
Endothelial cells	BP	GO:0043583	ear development	22/932	202/18862	0.000434774	0.00535328	0.0040983	ADAM10/ADGRV1/CYTL1/ECE1/EDN1/FRZB/FZD6/GATA2/HES1/HEY2/JAG1/KCNQ1/LRP10/NOTCH1/NTN1/PDGFRB/RPL38/SLITRK6/SPARC/STRA6/TBX18/ZIC1	22
Endothelial cells	BP	GO:0048565	digestive tract development	16/932	125/18862	0.000440992	0.00541701	0.0041471	ASS1/EGFR/FOXF1/FOXF2/HES1/NOTCH1/PDGFC/RARRES2/SAV1/SFRP2/SMAD3/STRA6/TBX2/TGFBR2/YAP1/ZIC3	16
Endothelial cells	BP	GO:0050777	negative regulation of immune response	18/932	150/18862	0.000443672	0.00542428	0.00415266	ANXA1/CD59/CEACAM1/COL3A1/FOXF1/GPX1/IL20RB/IL33/IRAK3/LGALS3/NMI/NR1H3/PARP14/PSMB4/RPS19/SAMHD1/SERPING1/SMAD7	18
Endothelial cells	BP	GO:1903364	positive regulation of cellular protein catabolic process	18/932	150/18862	0.000443672	0.00542428	0.00415266	CAV1/CLU/CTSC/ECSCR/HERPUD1/HSP90AA1/IL33/LAPTM5/LRRK2/MSN/NOP53/NUPR1/PTTG1IP/RACK1/RNF144B/SH3RF2/SMAD7/TRIB1	18
Endothelial cells	BP	GO:0045429	positive regulation of nitric oxide biosynthetic process	8/932	38/18862	0.000448818	0.00547432	0.00419097	ASS1/CLU/EDN1/HSP90AA1/INSR/KLF2/KLF4/SMAD3	8
Endothelial cells	BP	GO:0030324	lung development	19/932	163/18862	0.000450825	0.00548592	0.00419985	EGFR/EPAS1/FOXF1/HEG1/HES1/HMGB1/KLF2/LIPA/MME/NOTCH1/PDGFRB/PPP1CA/RCN3/SAV1/SPARC/STRA6/TGFBR2/YAP1/ZIC3	19
Endothelial cells	BP	GO:0070301	cellular response to hydrogen peroxide	13/932	90/18862	0.000462975	0.0056206	0.00430296	ANXA1/AXL/ETS1/KLF2/KLF4/LRRK2/NET1/NQO1/PAWR/PCNA/PDGFD/RACK1/RPS3	13
Endothelial cells	BP	GO:0070830	bicellular tight junction assembly	12/932	79/18862	0.000475262	0.00575632	0.00440686	CDH5/CLDN5/EPHA2/ESAM/F11R/MARVELD2/MYO1C/OCLN/PECAM1/PRKCH/RAB13/RAMP2	12
Endothelial cells	BP	GO:0043434	response to peptide hormone	38/932	435/18862	0.000495763	0.0059758	0.00457489	ADCY4/ADM/ANXA1/ASS1/ATP6V0E1/BCAR3/BGLAP/CAV1/CAV2/CCND3/CEACAM1/CFLAR/COL1A1/CXCL12/EDN1/GNAI2/GPER1/GRB10/HDAC5/HHEX/INSR/LRP5/MYO1C/PDK4/PXN/RAB13/RAP1B/RARRES2/SHC1/SLC2A1/SOCS1/SORBS1/SPARC/TBC1D4/TIMP1/TNFSF10/TRARG1/ZFP36L1	38
Endothelial cells	BP	GO:2000351	regulation of endothelial cell apoptotic process	10/932	58/18862	0.000497072	0.0059758	0.00457489	CD248/CDH5/ECSCR/GATA2/GPER1/KDR/PLCG1/RAMP2/RGCC/THBS1	10
Endothelial cells	BP	GO:2001238	positive regulation of extrinsic apoptotic signaling pathway	9/932	48/18862	0.000497297	0.0059758	0.00457489	CAV1/GPER1/LTBR/PPP1CA/STK3/THBS1/TIMP3/TNFSF10/TNFSF12	9
Endothelial cells	BP	GO:0002573	myeloid leukocyte differentiation	22/932	204/18862	0.000497983	0.0059758	0.00457489	ANXA2/BGLAP/CASP8/CDK6/CEACAM1/EPHA2/GATA2/KITLG/KLF10/L3MBTL3/LBR/LEF1/LTBR/MYH9/RARA/TFRC/TGFBR2/TNFRSF11A/TRIB1/TSPAN2/ZBTB46/ZFP36L1	22
Endothelial cells	BP	GO:0071711	basement membrane organization	7/932	30/18862	0.000526538	0.0063039	0.00482607	CAV1/CAV2/COL4A1/CTSS/LAMB2/PHLDB2/RAMP2	7
Endothelial cells	BP	GO:0002685	regulation of leukocyte migration	22/932	205/18862	0.000532489	0.00636048	0.00486939	ADAM10/ANXA1/BMP5/BST1/CXCL12/DUSP1/EDN1/GPSM3/HMGB1/IL33/JAM2/KITLG/LGALS3/MSN/MTUS1/PDGFD/RARRES2/RHOA/RHOG/ST3GAL4/THBS1/VEGFC	22
Endothelial cells	BP	GO:0045445	myoblast differentiation	12/932	80/18862	0.000534444	0.0063692	0.00487606	EPAS1/FLOT2/ID3/JAG1/LGALS1/MBNL1/MBNL3/NOTCH1/SRA1/TBX2/TBX3/ZFP36L1	12
Endothelial cells	BP	GO:0001704	formation of primary germ layer	15/932	115/18862	0.000537921	0.00638136	0.00488537	ACVR1/COL12A1/COL8A1/DUSP1/EPHA2/FN1/FOXF1/ITGB1/KLF4/LAMA3/LEF1/SFRP2/SMAD3/SOX7/TBX20	15
Endothelial cells	BP	GO:0043620	regulation of DNA-templated transcription in response to stress	15/932	115/18862	0.000537921	0.00638136	0.00488537	BAG3/EPAS1/KLF2/NEDD4/NOTCH1/PSMB4/PSMB8/PSMB9/PSMD12/PSME1/RPS27A/TCIM/TMBIM6/TP53/UBB	15
Endothelial cells	BP	GO:1904407	positive regulation of nitric oxide metabolic process	8/932	39/18862	0.000540479	0.0063971	0.00489742	ASS1/CLU/EDN1/HSP90AA1/INSR/KLF2/KLF4/SMAD3	8
Endothelial cells	BP	GO:2000377	regulation of reactive oxygen species metabolic process	21/932	192/18862	0.000549164	0.00648512	0.00496481	ASS1/BST1/CAV1/CD34/CFLAR/CLU/EDN1/EGFR/GADD45A/GNAI2/HSP90AA1/INSR/KLF2/KLF4/PDGFB/PDGFRB/PTGIS/SMAD3/TGFBR2/THBS1/TP53	21
Endothelial cells	BP	GO:0042119	neutrophil activation	42/932	500/18862	0.000577021	0.00678969	0.00519797	ADAM10/ANXA2/ANXA3/B2M/BST1/CAP1/CD59/CD63/CEACAM1/CREG1/CTSC/CTSS/CYSTM1/DDOST/FABP5/HEBP2/HMGB1/HSP90AA1/ILF2/IST1/LGALS3/METTL7A/MME/MVP/NBEAL2/NPC2/NRAS/OSTF1/PECAM1/PSMD12/PTPRB/RAP1B/RHOA/RHOG/S100A11/STOM/STXBP2/TMBIM1/TMEM179B/TNFRSF1B/TXNDC5/VAMP8	42
Endothelial cells	BP	GO:0030852	regulation of granulocyte differentiation	5/932	15/18862	0.000577568	0.00678969	0.00519797	CEACAM1/LEF1/RARA/TRIB1/ZBTB46	5
Endothelial cells	BP	GO:0022409	positive regulation of cell-cell adhesion	27/932	276/18862	0.000582454	0.00683167	0.00523011	ANXA1/CAV1/CD46/ETS1/F11R/FLOT2/GCNT2/HES1/HMGB1/ITPKB/LEF1/LGALS1/PIEZO1/PODXL/RARA/RHOA/RIPK2/RPS3/SLC7A1/SMAD7/SOCS1/SOX13/ST3GAL4/TFRC/TGFBR2/VSIR/YES1	27
Endothelial cells	BP	GO:0050730	regulation of peptidyl-tyrosine phosphorylation	26/932	262/18862	0.000588869	0.00689136	0.00527581	ACVR1/BST1/CAV1/CBLC/EFNA1/EGFR/HES1/KITLG/LRP8/MVP/NEDD9/PARP14/PARP9/PDGFB/PDGFC/PDGFD/PECAM1/RACK1/RELN/RIPK2/SFRP2/SHC1/SOCS1/TEC/TP53/VPS25	26
Endothelial cells	BP	GO:0006906	vesicle fusion	14/932	104/18862	0.000591374	0.00690512	0.00528634	ANXA1/ANXA2/CAV2/DOC2B/RAB13/STX11/STX4/STX7/STXBP6/TAP1/TAPBP/TBC1D4/VAMP3/VAMP8	14
Endothelial cells	BP	GO:1902107	positive regulation of leukocyte differentiation	18/932	154/18862	0.000609657	0.00708675	0.00542539	ANXA1/AXL/CASP8/CD46/HMGB1/ITPKB/KITLG/KLF10/LEF1/RARA/RIPK2/SOCS1/SOX13/TGFBR2/TRIB1/VSIR/ZBTB46/ZFP36L1	18
Endothelial cells	BP	GO:1903708	positive regulation of hemopoiesis	18/932	154/18862	0.000609657	0.00708675	0.00542539	ANXA1/AXL/CASP8/CD46/HMGB1/ITPKB/KITLG/KLF10/LEF1/RARA/RIPK2/SOCS1/SOX13/TGFBR2/TRIB1/VSIR/ZBTB46/ZFP36L1	18
Endothelial cells	BP	GO:0034405	response to fluid shear stress	7/932	31/18862	0.000651408	0.00752159	0.00575829	ASS1/ETS1/KLF2/KLF4/NOS3/PDGFRB/SMAD7	7
Endothelial cells	BP	GO:0045920	negative regulation of exocytosis	7/932	31/18862	0.000651408	0.00752159	0.00575829	ANXA1/CEACAM1/FOXF1/GNAI2/NOTCH1/RAP1B/STXBP6	7
Endothelial cells	BP	GO:0051497	negative regulation of stress fiber assembly	7/932	31/18862	0.000651408	0.00752159	0.00575829	ARHGAP6/CGNL1/DLC1/F11R/PFN1/PHLDB2/S1PR1	7
Endothelial cells	BP	GO:0042254	ribosome biogenesis	29/932	307/18862	0.000656419	0.0075524	0.00578188	MTERF4/NOP53/RPL10/RPL10A/RPL11/RPL14/RPL24/RPL26/RPL27/RPL3/RPL35A/RPL38/RPL5/RPL7/RPL7A/RPLP0/RPS14/RPS15/RPS16/RPS17/RPS19/RPS27L/RPS28/RPS5/RPS6/RPS7/RPS8/RPS9/WDR46	29
Endothelial cells	BP	GO:0071384	cellular response to corticosteroid stimulus	10/932	60/18862	0.000656984	0.0075524	0.00578188	ANXA1/ASS1/CFLAR/DDIT4/EDN1/EGFR/GPER1/HEY1/NR3C1/ZFP36L1	10
Endothelial cells	BP	GO:2000353	positive regulation of endothelial cell apoptotic process	6/932	23/18862	0.000700253	0.00803204	0.00614908	CD248/ECSCR/GPER1/PLCG1/RGCC/THBS1	6
Endothelial cells	BP	GO:0006979	response to oxidative stress	38/932	444/18862	0.000730817	0.00836415	0.00640333	ANXA1/AXL/CAPN2/CFLAR/COL1A1/DUSP1/EDN1/EGFR/EPAS1/ERMP1/ETS1/GPX1/GPX8/HSPB1/HYAL1/KLF2/KLF4/LRRK2/MCL1/MSRB2/NET1/NOS3/NQO1/P4HB/PAWR/PCNA/PDGFD/PDGFRB/PXN/PYROXD1/RACK1/RBPMS/RPS3/STX4/TP53/TP53INP1/TPM1/TXNIP	38
Endothelial cells	BP	GO:0010001	glial cell differentiation	22/932	210/18862	0.000738052	0.00842839	0.00645251	ADORA2A/ASPA/BACE2/CDK6/CLU/EGFR/ERBB2/HES1/IFNGR1/LAMA2/LAMB2/LAMC3/LEF1/NOTCH1/RELN/SOX13/TNFRSF1B/TNFRSF21/TRPC4/TSPAN2/VIM/WDR1	22
Endothelial cells	BP	GO:0045995	regulation of embryonic development	10/932	61/18862	0.000751585	0.00856411	0.00655641	HES1/INSR/LAMA2/LAMA3/LAMA4/NIBAN2/PHLDB2/RACK1/SFRP2/TBX18	10
Endothelial cells	BP	GO:0001738	morphogenesis of a polarized epithelium	17/932	144/18862	0.000762502	0.0086695	0.00663709	ACTB/ACTG1/FOXF1/FOXF2/FZD6/LAMA3/MSN/NKD1/PFN1/PSMB4/PSMB8/PSMB9/PSMD12/PSME1/RHOA/SFRP2/WDR1	17
Endothelial cells	BP	GO:0060538	skeletal muscle organ development	18/932	157/18862	0.000766899	0.00867382	0.00664041	ASS1/CAV1/CAV2/CFL2/CFLAR/DCN/GPCPD1/GPX1/HEYL/HLF/NIBAN2/NOTCH1/NR2F2/NUPR1/STRA6/SVIL/VAMP5/YBX3	18
Endothelial cells	BP	GO:0010939	regulation of necrotic cell death	8/932	41/18862	0.000769147	0.00867382	0.00664041	CASP8/CAV1/CFLAR/HEBP2/NUPR1/SLC6A13/TP53/YBX3	8
Endothelial cells	BP	GO:1900026	positive regulation of substrate adhesion-dependent cell spreading	8/932	41/18862	0.000769147	0.00867382	0.00664041	DOCK1/ILK/LIMS1/LIMS2/NEDD9/P4HB/RREB1/S100A10	8
Endothelial cells	BP	GO:0048708	astrocyte differentiation	11/932	72/18862	0.00076956	0.00867382	0.00664041	ADORA2A/BACE2/CDK6/EGFR/HES1/IFNGR1/LAMB2/LAMC3/NOTCH1/TSPAN2/VIM	11
Endothelial cells	BP	GO:0043254	regulation of protein-containing complex assembly	38/932	446/18862	0.000794802	0.00892151	0.00683003	AJUBA/ARHGAP18/CDC42EP1/CDC42EP2/CDC42EP4/CDC42EP5/CDH5/CLU/EPS8/ESAM/HMGB1/HSP90AA1/KANK3/LGALS3/MAPRE1/MSN/MYO1C/NOP53/OCLN/PFN1/PIEZO1/PLEKHG2/RACK1/RAP1B/RASIP1/RHOC/RPS3/SAR1A/SPTBN1/STXBP6/SVIL/TBX20/TFRC/TMOD3/TMSB10/TMSB4X/TP53/VASP	38
Endothelial cells	BP	GO:0032535	regulation of cellular component size	33/932	370/18862	0.000794969	0.00892151	0.00683003	ARHGAP18/CDC42EP1/CDC42EP2/CDC42EP4/CDC42EP5/CFL2/CXCL12/EDN1/EPS8/ESAM/FN1/IST1/KANK3/LAMTOR5/MSN/MYO1C/NTN1/PFN1/PLEKHG2/PPP1CA/RAB11A/RHOA/SEMA3G/SHANK3/SLC12A7/SPTBN1/SVIL/TMEM123/TMOD3/TMSB10/TMSB4X/VASP/WDR1	33
Endothelial cells	BP	GO:1903902	positive regulation of viral life cycle	7/932	32/18862	0.00079864	0.00894339	0.00684678	AXL/CAV2/CHMP2A/CHMP4C/LGALS1/P4HB/TRIM38	7
Endothelial cells	BP	GO:0051444	negative regulation of ubiquitin-protein transferase activity	5/932	16/18862	0.000806104	0.00898824	0.00688111	DTX3L/RPL11/RPL5/RPS7/SMAD7	5
Endothelial cells	BP	GO:1901201	regulation of extracellular matrix assembly	5/932	16/18862	0.000806104	0.00898824	0.00688111	NOTCH1/PHLDB2/RGCC/SMAD3/TIE1	5
Endothelial cells	BP	GO:0007163	establishment or maintenance of cell polarity	22/932	212/18862	0.000837756	0.00932116	0.00713599	ACTB/AMOTL2/CAP1/CDH5/CLIC4/CYTH3/FLOT2/FOXF1/HES1/HSP90AA1/INSC/ITGB1/KIAA1614/MSN/MYH9/PARVB/RACK1/RAP1B/RHOA/RHOC/RHOG/WDR1	22
Endothelial cells	BP	GO:0008064	regulation of actin polymerization or depolymerization	20/932	185/18862	0.000852524	0.0094652	0.00724626	ARHGAP18/CDC42EP1/CDC42EP2/CDC42EP4/CDC42EP5/CFL2/CXCL12/EPS8/ESAM/KANK3/MYO1C/PFN1/PLEKHG2/SPTBN1/SVIL/TMOD3/TMSB10/TMSB4X/VASP/WDR1	20
Endothelial cells	BP	GO:0031100	animal organ regeneration	11/932	73/18862	0.000866385	0.00957817	0.00733274	ADM/ANGPT2/ANXA3/AXL/CCND1/CPT1A/CXCL12/EGFR/NOTCH1/PCNA/TGFBR2	11
Endothelial cells	BP	GO:0048644	muscle organ morphogenesis	11/932	73/18862	0.000866385	0.00957817	0.00733274	DLL4/ENG/HEG1/HEY2/MYLK/NOTCH1/S1PR1/SMAD7/TBX20/TPM1/TTN	11
Endothelial cells	BP	GO:0061025	membrane fusion	19/932	172/18862	0.000876014	0.00966405	0.00739849	ANXA1/ANXA2/ANXA7/CAV2/DOC2B/FOLR2/NECTIN2/RAB13/SERPINA5/STX11/STX4/STX7/STXBP6/TAP1/TAPBP/TBC1D4/TIE1/VAMP3/VAMP8	19
Endothelial cells	BP	GO:0034614	cellular response to reactive oxygen species	18/932	159/18862	0.000890039	0.00979028	0.00749513	ANXA1/AXL/CFLAR/EGFR/ETS1/KLF2/KLF4/LRRK2/NET1/NOS3/NQO1/PAWR/PCNA/PDGFD/PXN/RACK1/RPS3/TPM1	18
Endothelial cells	BP	GO:0006929	substrate-dependent cell migration	6/932	24/18862	0.000894993	0.00979028	0.00749513	ANKS1A/CD2AP/FN1/ITGB1BP1/NTN1/VEGFC	6
Endothelial cells	BP	GO:0072010	glomerular epithelium development	6/932	24/18862	0.000894993	0.00979028	0.00749513	CD34/JAG1/LAMB2/PECAM1/PODXL/PROM1	6
Endothelial cells	BP	GO:2001026	regulation of endothelial cell chemotaxis	6/932	24/18862	0.000894993	0.00979028	0.00749513	HSPB1/KDR/NOTCH1/PRKD2/THBS1/TMSB4X	6
Endothelial cells	BP	GO:0006509	membrane protein ectodomain proteolysis	8/932	42/18862	0.000909546	0.00989754	0.00757725	ADAM10/BACE2/ERAP1/MYH9/PSENEN/TIMP1/TIMP3/TNFRSF1B	8
Endothelial cells	BP	GO:0071364	cellular response to epidermal growth factor stimulus	8/932	42/18862	0.000909546	0.00989754	0.00757725	CFLAR/COL1A1/EGFR/ERBB2/ID1/PLCG1/PTPN12/ZFP36L1	8
Endothelial cells	BP	GO:0030832	regulation of actin filament length	20/932	186/18862	0.000912024	0.00989754	0.00757725	ARHGAP18/CDC42EP1/CDC42EP2/CDC42EP4/CDC42EP5/CFL2/CXCL12/EPS8/ESAM/KANK3/MYO1C/PFN1/PLEKHG2/SPTBN1/SVIL/TMOD3/TMSB10/TMSB4X/VASP/WDR1	20
Endothelial cells	BP	GO:0030098	lymphocyte differentiation	32/932	358/18862	0.000913307	0.00989754	0.00757725	ANXA1/AXL/B2M/CD46/DLL4/DOCK11/ERBB2/HDAC5/HHEX/HMGB1/ITGB1/ITM2A/ITPKB/KLF6/LEF1/LGALS1/MFNG/PLCG2/PRDM1/RARA/RIPK2/RPS6/SMAD7/SOCS1/SOX13/ST3GAL1/TCF7/TGFBR2/TP53/VSIR/YY1/ZFP36L1	32
Endothelial cells	BP	GO:0050819	negative regulation of coagulation	9/932	52/18862	0.000914323	0.00989754	0.00757725	ANXA5/CD34/CEACAM1/EDN1/NOS3/PDGFB/PLAT/SERPING1/THBS1	9
Endothelial cells	BP	GO:0034101	erythrocyte homeostasis	15/932	121/18862	0.000921239	0.00995168	0.00761869	ADGRF5/AXL/B2M/CDK6/EPAS1/ETS1/GATA2/KLF2/L3MBTL3/RPS14/RPS17/RPS19/RPS6/TMOD3/ZFP36L1	15
Endothelial cells	BP	GO:1900182	positive regulation of protein localization to nucleus	12/932	85/18862	0.000931478	0.0100414	0.00768739	BAG3/CARD10/CD2AP/DTX3L/LAMTOR5/LIMK2/PARP9/SMAD3/TFRC/WWTR1/YAP1/ZIC1	12
Endothelial cells	BP	GO:0043618	regulation of transcription from RNA polymerase II promoter in response to stress	14/932	109/18862	0.000949677	0.0102164	0.00782136	BAG3/EPAS1/KLF2/NEDD4/NOTCH1/PSMB4/PSMB8/PSMB9/PSMD12/PSME1/RPS27A/TMBIM6/TP53/UBB	14
Endothelial cells	BP	GO:0055123	digestive system development	16/932	134/18862	0.000952188	0.0102222	0.00782583	ASS1/EGFR/FOXF1/FOXF2/HES1/NOTCH1/PDGFC/RARRES2/SAV1/SFRP2/SMAD3/STRA6/TBX2/TGFBR2/YAP1/ZIC3	16
Endothelial cells	BP	GO:0050680	negative regulation of epithelial cell proliferation	18/932	160/18862	0.000957699	0.0102602	0.0078549	B2M/CAV1/CAV2/CDK6/CDKN1C/CEACAM1/COL4A3/DLL4/FLT1/LIMS2/NR2F2/NUPR1/PTPRM/RGCC/SAV1/SFRP2/SPARC/THBS1	18
Endothelial cells	BP	GO:0090263	positive regulation of canonical Wnt signaling pathway	17/932	147/18862	0.000963046	0.0102963	0.0078825	ADGRA2/AXIN2/BAMBI/CAV1/COL1A1/EGFR/HHEX/ILK/LRRK2/PSMB4/PSMB8/PSMB9/PSMD12/PSME1/SFRP2/SMAD3/YAP1	17
Endothelial cells	BP	GO:0071260	cellular response to mechanical stimulus	11/932	74/18862	0.00097308	0.0103574	0.0079293	BAG3/CASP8/COL1A1/EGFR/ENG/F11R/GADD45A/LTBR/MAP3K1/PIEZO1/SLC2A1	11
Endothelial cells	BP	GO:0015808	L-alanine transport	4/932	10/18862	0.00097873	0.0103574	0.0079293	SLC1A4/SLC38A3/SLC38A5/SLC3A2	4
Endothelial cells	BP	GO:0032060	bleb assembly	4/932	10/18862	0.00097873	0.0103574	0.0079293	EMP1/EMP2/EMP3/MYLK	4
Endothelial cells	BP	GO:0035907	dorsal aorta development	4/932	10/18862	0.00097873	0.0103574	0.0079293	DLL4/ENG/HEY1/HEY2	4
Endothelial cells	BP	GO:2000048	negative regulation of cell-cell adhesion mediated by cadherin	4/932	10/18862	0.00097873	0.0103574	0.0079293	NOTCH1/NOTCH4/PPM1F/RGCC	4
Endothelial cells	BP	GO:1902904	negative regulation of supramolecular fiber organization	18/932	161/18862	0.0010297	0.0108747	0.00832531	ARHGAP6/CDH5/CGNL1/CLU/DLC1/EPS8/F11R/KANK3/MAPRE1/PFN1/PHLDB2/S1PR1/SHANK3/SPTBN1/SVIL/TMOD3/TMSB10/TMSB4X	18
Endothelial cells	BP	GO:0090174	organelle membrane fusion	14/932	110/18862	0.00103979	0.0109578	0.00838896	ANXA1/ANXA2/CAV2/DOC2B/RAB13/STX11/STX4/STX7/STXBP6/TAP1/TAPBP/TBC1D4/VAMP3/VAMP8	14
Endothelial cells	BP	GO:0030041	actin filament polymerization	20/932	188/18862	0.00104179	0.0109578	0.00838896	ARHGAP18/ARHGAP6/CATIP/CDC42EP1/CDC42EP2/CDC42EP4/CDC42EP5/EPS8/ESAM/KANK3/MSRB2/MYO1C/PFN1/PLEKHG2/SPTBN1/SVIL/TMOD3/TMSB10/TMSB4X/VASP	20
Endothelial cells	BP	GO:0043491	protein kinase B signaling	26/932	273/18862	0.00108222	0.01136	0.00869687	AXL/EGFR/ENG/EPHA2/ERBB2/GCNT2/GPER1/GPX1/HSP90AA1/INSR/ITGB1/ITGB1BP1/KDR/KITLG/KLF4/NOP53/PDGFB/PDGFRB/PEAR1/RACK1/RCN3/RHOG/RRAS/STK3/THBS1/ZFP36L1	26
Endothelial cells	BP	GO:0007498	mesoderm development	15/932	123/18862	0.00109189	0.0114107	0.00873567	ACVR1/EPHA2/FOXF1/ITGB1/KLF4/LEF1/RPL38/SFRP2/SMAD3/TBX20/TBX3/TEAD2/TIE1/YAP1/ZFP36L1	15
Endothelial cells	BP	GO:1903409	reactive oxygen species biosynthetic process	15/932	123/18862	0.00109189	0.0114107	0.00873567	ASS1/CAV1/CD34/CFLAR/CLU/EDN1/HSP90AA1/INSR/KLF2/KLF4/MAOB/NOS3/NQO1/PTGIS/SMAD3	15
Endothelial cells	BP	GO:0030903	notochord development	5/932	17/18862	0.00109583	0.0114107	0.00873567	EFNA1/EPHA2/ID3/TEAD2/YAP1	5
Endothelial cells	BP	GO:2000811	negative regulation of anoikis	5/932	17/18862	0.00109583	0.0114107	0.00873567	CAV1/ITGB1/MCL1/NOTCH1/PDK4	5
Endothelial cells	BP	GO:0022612	gland morphogenesis	14/932	111/18862	0.00113698	0.0118155	0.00904559	CAV1/CEACAM1/CFLAR/CRIP1/EPHA2/LIMS2/LRP5/MSN/NOTCH1/NTN1/TBX2/TBX3/TGFBR2/TGM2	14
Endothelial cells	BP	GO:0032102	negative regulation of response to external stimulus	34/932	394/18862	0.00118056	0.0122439	0.00937354	ADORA2A/ANGPT2/CALCRL/CD34/CDH5/CEACAM1/CERS2/DUSP1/EDN1/FOXF1/GPER1/GPX1/IL20RB/IRAK3/KLF4/NENF/NMI/NOS3/NOTCH1/NR1H3/PARP14/PDGFB/PHLDB2/PLAT/PSMB4/PTGIS/RPS19/SAMHD1/SEMA3G/SERPING1/SMAD3/THBS1/TNFRSF1B/TRIB1	34
Endothelial cells	BP	GO:0046578	regulation of Ras protein signal transduction	20/932	190/18862	0.00118708	0.0122683	0.00939226	ARHGDIB/COL3A1/CYTH3/DLC1/EPS8/F11R/F2RL2/GPR4/HEG1/ITPKB/KCTD10/KITLG/NET1/NOTCH1/PDGFRB/PLCE1/RASIP1/SHC1/STARD8/TNFAIP1	20
Endothelial cells	BP	GO:0034250	positive regulation of cellular amide metabolic process	18/932	163/18862	0.00118764	0.0122683	0.00939226	CCN1/CLU/CNBP/EFNA1/EIF5A/ERBB2/IFNGR1/NIBAN1/PABPC1/RACK1/RPL26/RPL5/RPS27L/RPS4X/RPS9/THBS1/VIM/YBX3	18
Endothelial cells	BP	GO:0071346	cellular response to interferon-gamma	19/932	177/18862	0.00123549	0.0127373	0.00975126	ASS1/B2M/CCL14/CDC42EP2/CDC42EP4/EDN1/IFNGR1/MYO1C/NMI/NR1H3/PARP14/PARP9/SOCS1/STX4/SYNCRIP/TP53/TRIM38/VAMP3/VIM	19
Endothelial cells	BP	GO:0001756	somitogenesis	10/932	65/18862	0.00124889	0.01285	0.00983753	AXIN2/FOXF1/LEF1/NKD1/NOTCH1/PLXNA2/SFRP2/SMAD3/TBX18/TP53	10
Endothelial cells	BP	GO:1903038	negative regulation of leukocyte cell-cell adhesion	16/932	138/18862	0.0013055	0.0134059	0.0102632	ANXA1/ASS1/CEACAM1/CXCL12/ERBB2/HMGB1/IL20RB/KLF4/LAPTM5/LGALS3/LRRC32/PAWR/SMAD7/SOCS1/TNFRSF21/VSIR	16
Endothelial cells	BP	GO:0051057	positive regulation of small GTPase mediated signal transduction	11/932	77/18862	0.0013601	0.0139336	0.0106671	COL3A1/F11R/F2RL2/GPR4/ITPKB/KITLG/NET1/NOTCH1/PDGFRB/RELN/SHC1	11
Endothelial cells	BP	GO:0071456	cellular response to hypoxia	21/932	206/18862	0.00136225	0.0139336	0.0106671	AJUBA/CD34/CFLAR/EDN1/EPAS1/NOP53/NOTCH1/P4HB/PSMB4/PSMB8/PSMB9/PSMD12/PSME1/PTGIS/RGCC/RPS27A/TMBIM6/TP53/UBB/VASN/ZFP36L1	21
Endothelial cells	BP	GO:0001818	negative regulation of cytokine production	32/932	367/18862	0.00137316	0.0140175	0.0107314	ANXA1/AXL/CD2AP/CD34/CEACAM1/EPHA2/FN1/HDAC7/HERC5/HMGB1/IFIH1/IL20RB/IL33/IRAK3/KLF2/KLF4/LAPTM5/LEF1/LRRC32/NMI/RARA/RGCC/SARS1/SMAD7/SRGN/THBS1/TMSB4X/TNFRSF21/UBA7/UBE2L6/VSIR/YY1	32
Endothelial cells	BP	GO:0048732	gland development	35/932	413/18862	0.00137709	0.0140301	0.010741	ANXA1/ASS1/CAV1/CCND1/CEACAM1/CFLAR/CPT1A/CRIP1/EGFR/EPHA2/ETS1/FOXF1/FRZB/GATA2/GPX1/HES1/LEF1/LIMS2/LRP5/LSR/MSN/NOTCH1/NOTCH4/NTN1/PCNA/RREB1/SERPINA5/SMAD3/STRA6/TBX2/TBX3/TGFBR2/TGM2/TNFRSF11A/ZIC3	35
Endothelial cells	BP	GO:0010038	response to metal ion	31/932	352/18862	0.0013822	0.0140511	0.0107571	ADGRV1/ANXA7/ASS1/B2M/BGLAP/CASP8/CAV1/CCND1/CDKN1B/CLIC4/CPNE8/CRIP1/DUSP1/EDN1/EGFR/ITPKB/ITPR3/LRRK2/MAOB/NEDD4/NQO1/PCNA/PPP1CA/RASGRP2/S100A16/SLC30A1/SPARC/THBS1/TRPC3/TTN/TXNIP	31
Endothelial cells	BP	GO:0071385	cellular response to glucocorticoid stimulus	9/932	55/18862	0.00138455	0.0140511	0.0107571	ANXA1/ASS1/CFLAR/DDIT4/EDN1/EGFR/HEY1/NR3C1/ZFP36L1	9
Endothelial cells	BP	GO:0000079	regulation of cyclin-dependent protein serine/threonine kinase activity	13/932	101/18862	0.00139671	0.0140689	0.0107707	ACTB/CCND1/CCND3/CDKN1B/CDKN1C/EGFR/GADD45A/HERC5/HHEX/NR2F2/PDGFB/RGCC/SERTAD1	13
Endothelial cells	BP	GO:1902106	negative regulation of leukocyte differentiation	13/932	101/18862	0.00139671	0.0140689	0.0107707	ANXA1/CDK6/CEACAM1/ERBB2/GATA2/HMGB1/RARA/SMAD7/SOCS1/TMEM176A/TMEM176B/TRIB1/ZBTB46	13
Endothelial cells	BP	GO:0018149	peptide cross-linking	7/932	35/18862	0.00140242	0.0140689	0.0107707	ANXA1/COL3A1/DCN/FN1/SPOCK2/TGM2/THBS1	7
Endothelial cells	BP	GO:0043243	positive regulation of protein-containing complex disassembly	7/932	35/18862	0.00140242	0.0140689	0.0107707	CALCOCO2/CFL2/EIF5A/FYCO1/INSR/NES/WDR1	7
Endothelial cells	BP	GO:0002313	mature B cell differentiation involved in immune response	6/932	26/18862	0.00140688	0.0140689	0.0107707	DOCK11/ITM2A/LGALS1/MFNG/PLCG2/ST3GAL1	6
Endothelial cells	BP	GO:0050926	regulation of positive chemotaxis	6/932	26/18862	0.00140688	0.0140689	0.0107707	ANGPT2/CXCL12/KDR/S1PR1/SMAD3/VEGFC	6
Endothelial cells	BP	GO:2000810	regulation of bicellular tight junction assembly	6/932	26/18862	0.00140688	0.0140689	0.0107707	CLDN5/EPHA2/F11R/MYO1C/OCLN/PRKCH	6
Endothelial cells	BP	GO:0045600	positive regulation of fat cell differentiation	10/932	66/18862	0.00140797	0.0140689	0.0107707	ADIRF/FRZB/LRP5/RARRES2/RREB1/SAV1/SFRP2/SOX13/STK3/ZFP36L1	10
Endothelial cells	BP	GO:0051895	negative regulation of focal adhesion assembly	5/932	18/18862	0.00145607	0.0144249	0.0110432	ARHGAP6/DLC1/ITGB1BP1/PHLDB2/THBS1	5
Endothelial cells	BP	GO:0061298	retina vasculature development in camera-type eye	5/932	18/18862	0.00145607	0.0144249	0.0110432	CLIC4/COL4A1/LRP5/PDGFRB/RHOJ	5
Endothelial cells	BP	GO:0150118	negative regulation of cell-substrate junction organization	5/932	18/18862	0.00145607	0.0144249	0.0110432	ARHGAP6/DLC1/ITGB1BP1/PHLDB2/THBS1	5
Endothelial cells	BP	GO:0001974	blood vessel remodeling	8/932	45/18862	0.00145748	0.0144249	0.0110432	AXL/CEACAM1/DLL4/EPAS1/JAG1/NOS3/TGM2/TMBIM1	8
Endothelial cells	BP	GO:0085029	extracellular matrix assembly	8/932	45/18862	0.00145748	0.0144249	0.0110432	COL1A2/LAMB2/NOTCH1/PHLDB2/RAMP2/RGCC/SMAD3/TIE1	8
Endothelial cells	BP	GO:0003157	endocardium development	4/932	11/18862	0.00147807	0.0145456	0.0111357	ACVR1/NOTCH1/SOX18/STK3	4
Endothelial cells	BP	GO:0061299	retina vasculature morphogenesis in camera-type eye	4/932	11/18862	0.00147807	0.0145456	0.0111357	CLIC4/COL4A1/LRP5/RHOJ	4
Endothelial cells	BP	GO:0072110	glomerular mesangial cell proliferation	4/932	11/18862	0.00147807	0.0145456	0.0111357	CFLAR/PDGFB/PDGFD/PDGFRB	4
Endothelial cells	BP	GO:0014066	regulation of phosphatidylinositol 3-kinase signaling	15/932	127/18862	0.00151388	0.0147859	0.0113196	CEACAM1/DCN/EGFR/FLT1/FN1/GPER1/INSR/KDR/KLF4/NEDD4/NOP53/PDGFB/PDGFC/PDGFD/PDGFRB	15
Endothelial cells	BP	GO:0035296	regulation of tube diameter	15/932	127/18862	0.00151388	0.0147859	0.0113196	ADM/ADORA2A/CAV1/ECE1/EDN1/EDNRA/EGFR/GPER1/GPX1/GUCY1A1/ITGA1/ITGB1BP1/KLF2/NOS3/SCPEP1	15
Endothelial cells	BP	GO:0097746	regulation of blood vessel diameter	15/932	127/18862	0.00151388	0.0147859	0.0113196	ADM/ADORA2A/CAV1/ECE1/EDN1/EDNRA/EGFR/GPER1/GPX1/GUCY1A1/ITGA1/ITGB1BP1/KLF2/NOS3/SCPEP1	15
Endothelial cells	BP	GO:1903052	positive regulation of proteolysis involved in cellular protein catabolic process	15/932	127/18862	0.00151388	0.0147859	0.0113196	CAV1/CLU/CTSC/ECSCR/HERPUD1/IL33/LAPTM5/LRRK2/NOP53/NUPR1/RACK1/RNF144B/SH3RF2/SMAD7/TRIB1	15
Endothelial cells	BP	GO:1903793	positive regulation of anion transport	39/932	478/18862	0.0015275	0.0148871	0.0113971	ABCB1/ABCB4/ACTB/ADORA2A/ANO1/ANXA2/BAG3/CASP8/CAV1/CD2AP/CXCL12/DOC2B/EDN1/EGFR/ERBB2/GPER1/INSR/ITGB1/ITGB1BP1/MYO1C/MYRIP/NFKBIA/NR1H3/OAZ2/OCLN/PLTP/RACK1/SAR1A/SLC38A3/SMAD3/SORBS1/STOM/STX4/TNFRSF11A/TP53/TTN/VAMP8/VEGFC/ZIC1	39
Endothelial cells	BP	GO:0071887	leukocyte apoptotic process	13/932	102/18862	0.00152997	0.0148871	0.0113971	ANXA1/AXL/CXCL12/EFNA1/ITPKB/KITLG/LGALS3/RPS6/SLC39A10/ST3GAL1/TNFRSF21/TP53/TRAF3IP2	13
Endothelial cells	BP	GO:0035150	regulation of tube size	15/932	128/18862	0.00163844	0.0159127	0.0121823	ADM/ADORA2A/CAV1/ECE1/EDN1/EDNRA/EGFR/GPER1/GPX1/GUCY1A1/ITGA1/ITGB1BP1/KLF2/NOS3/SCPEP1	15
Endothelial cells	BP	GO:0042311	vasodilation	7/932	36/18862	0.00166776	0.0161482	0.0123625	ADORA2A/GPER1/GPX1/GUCY1A1/ITGA1/KLF2/NOS3	7
Endothelial cells	BP	GO:0032496	response to lipopolysaccharide	29/932	326/18862	0.00166889	0.0161482	0.0123625	ADM/AKAP12/ASS1/AXL/CAPN2/CASP8/CSF2RB/DCN/EDN1/GGT5/HDAC5/HMGB1/IFNAR1/IRAK3/MAOB/NFKBIA/NOS3/NOTCH1/NR1H3/PLCG2/RHOA/RIPK2/SCARB1/SGMS1/SPARC/TNFRSF11A/TNFRSF1B/TRIB1/VIM	29
Endothelial cells	BP	GO:0043112	receptor metabolic process	18/932	168/18862	0.00167502	0.0161774	0.0123849	ADM/ANXA2/CALCRL/CAV1/CD63/CEACAM1/DTX3L/ECE1/INSR/ITGB1/LAPTM5/MVB12A/NEDD4/NSG1/PLCG2/RAMP2/TFRC/VAMP3	18
Endothelial cells	BP	GO:0070849	response to epidermal growth factor	8/932	46/18862	0.00168918	0.0162839	0.0124664	CFLAR/COL1A1/EGFR/ERBB2/ID1/PLCG1/PTPN12/ZFP36L1	8
Endothelial cells	BP	GO:0061136	regulation of proteasomal protein catabolic process	19/932	182/18862	0.00171372	0.0164767	0.012614	CAV1/CLU/ECSCR/FOXF2/GPX1/HERPUD1/IL33/LRRK2/NOP53/NUPR1/PSME1/RACK1/RHBDF1/RNF144B/RPL11/SH3RF2/SMAD7/TRIB1/UBB	19
Endothelial cells	BP	GO:0022618	ribonucleoprotein complex assembly	22/932	224/18862	0.00171553	0.0164767	0.012614	EIF3A/EIF3F/EIF3G/HSP90AA1/NOP53/PTGES3/PUF60/RPL10/RPL11/RPL24/RPL3/RPL38/RPL5/RPLP0/RPS14/RPS15/RPS19/RPS27L/RPS28/RPS5/SNRPE/SRSF10	22
Endothelial cells	BP	GO:0046651	lymphocyte proliferation	26/932	282/18862	0.00172067	0.0164956	0.0126285	ANXA1/BST1/CCND3/CD151/CD320/CD46/ERBB2/HES1/HMGB1/IL20RB/LEF1/LGALS3/LRRC32/MSN/PAWR/RIPK2/RPS3/RPS6/SLC39A10/SLC7A1/TFRC/TGFBR2/TNFRSF1B/TNFRSF21/TP53/VSIR	26
Endothelial cells	BP	GO:0045927	positive regulation of growth	24/932	253/18862	0.0017413	0.0166626	0.0127564	ADAM10/CXCL12/EDN1/EGFR/ERBB2/FN1/FOXS1/HEY2/HYAL1/INSR/IST1/MFSD2A/NOTCH1/NTN1/PPM1F/RAB11A/RFTN1/SFRP2/SMAD7/TBX2/TBX20/TGFBR2/YAP1/YBX3	24
Endothelial cells	BP	GO:0002548	monocyte chemotaxis	10/932	68/18862	0.00177556	0.0169592	0.0129835	ANXA1/CCL14/CXCL12/DUSP1/FLT1/HMGB1/LGALS3/PDGFB/RPS19/TNFRSF11A	10
Endothelial cells	BP	GO:1901988	negative regulation of cell cycle phase transition	25/932	268/18862	0.00178096	0.0169796	0.012999	ABRAXAS1/AVEN/CCND1/CDK2AP2/CDK6/CDKN1B/CHMP4C/DUSP1/FBXL7/FOXN3/GADD45A/KLF4/NOP53/PCNA/PSMB4/PSMB8/PSMB9/PSMD12/PSME1/RGCC/RPL26/RPS27L/SUSD2/TP53/ZFP36L1	25
Endothelial cells	BP	GO:1900024	regulation of substrate adhesion-dependent cell spreading	9/932	57/18862	0.00179402	0.0170727	0.0130704	DOCK1/ILK/ITGB1BP1/LIMS1/LIMS2/NEDD9/P4HB/RREB1/S100A10	9
Endothelial cells	BP	GO:0032271	regulation of protein polymerization	22/932	225/18862	0.00181529	0.0172436	0.0132012	ARHGAP18/CDC42EP1/CDC42EP2/CDC42EP4/CDC42EP5/CDH5/EPS8/ESAM/HSP90AA1/KANK3/MAPRE1/MYO1C/OCLN/PFN1/PLEKHG2/RPS3/SPTBN1/SVIL/TMOD3/TMSB10/TMSB4X/VASP	22
Endothelial cells	BP	GO:0002456	T cell mediated immunity	13/932	104/18862	0.0018282	0.0173143	0.0132553	B2M/CD46/CEACAM1/CTSC/EMP2/HMGB1/IL20RB/JAG1/NECTIN2/RFTN1/SMAD7/STX7/TNFRSF1B	13
Endothelial cells	BP	GO:0032147	activation of protein kinase activity	29/932	328/18862	0.0018294	0.0173143	0.0132553	ADCY4/AVPI1/CARD10/EGFR/EMP2/GADD45A/HMGB1/IGFBP6/INSR/ITGA1/ITGB1BP1/LRRK2/MAP3K1/MAP3K11/MAP3K20/MAP4K2/MDFIC/PDGFB/PDGFC/PLCE1/RGCC/RIPK2/RPS27A/SHC1/SOCS1/STK3/TGFBR2/THBS1/UBB	29
Endothelial cells	BP	GO:0034341	response to interferon-gamma	20/932	197/18862	0.00183983	0.0173814	0.0133066	ASS1/B2M/CALCOCO2/CCL14/CDC42EP2/CDC42EP4/EDN1/IFNGR1/MYO1C/NMI/NR1H3/PARP14/PARP9/SOCS1/STX4/SYNCRIP/TP53/TRIM38/VAMP3/VIM	20
Endothelial cells	BP	GO:0048608	reproductive structure development	34/932	405/18862	0.00187005	0.0176348	0.0135007	ADM/ANXA1/AXL/BMP5/CASP8/CCN1/CCND1/CRIP1/DCN/EPAS1/FOXF2/GATA2/HES1/HEY1/HEY2/KITLG/LEF1/MME/NOTCH1/NR2F2/NUPR1/PDGFB/PDGFRB/RAB13/RPS6/SERPINA5/SFRP2/STK3/STRA6/TBX3/TNFSF10/UBB/YBX3/ZFP36L1	34
Endothelial cells	BP	GO:0055017	cardiac muscle tissue growth	12/932	92/18862	0.00187475	0.0176471	0.01351	EDN1/HEG1/HEY2/NOTCH1/PDLIM5/S1PR1/SAV1/TBX2/TBX20/TGFBR2/YAP1/YY1	12
Endothelial cells	BP	GO:1903844	regulation of cellular response to transforming growth factor beta stimulus	15/932	130/18862	0.00191335	0.0179778	0.0137633	BAMBI/CAV1/CAV2/CDKN1C/CFLAR/ENG/LTBP4/RPS27A/SMAD3/SMAD7/TGFBR2/THBS1/TP53/UBB/VASN	15
Endothelial cells	BP	GO:0010662	regulation of striated muscle cell apoptotic process	8/932	47/18862	0.00194905	0.0182803	0.0139948	BAG3/CAPN2/CFLAR/HEY2/HSPB6/NUPR1/SFRP2/TP53	8
Endothelial cells	BP	GO:0010737	protein kinase A signaling	7/932	37/18862	0.00197053	0.0184152	0.0140981	ADGRV1/AIP/AKAP12/LRRK2/RAB13/TCIM/TTN	7
Endothelial cells	BP	GO:1902229	regulation of intrinsic apoptotic signaling pathway in response to DNA damage	7/932	37/18862	0.00197053	0.0184152	0.0140981	BCL2L1/CLU/CXCL12/HNRNPK/RPL26/RPS3/SFRP2	7
Endothelial cells	BP	GO:0070663	regulation of leukocyte proliferation	23/932	241/18862	0.00198687	0.0185144	0.014174	ANXA1/BST1/CD320/CD46/ERBB2/HES1/HHEX/HMGB1/IL20RB/IL33/KITLG/LGALS3/LRRC32/PAWR/RIPK2/RPS3/SLC39A10/SLC7A1/TFRC/TGFBR2/TNFRSF1B/TNFRSF21/VSIR	23
Endothelial cells	BP	GO:1903707	negative regulation of hemopoiesis	13/932	105/18862	0.00199441	0.0185144	0.014174	ANXA1/CDK6/CEACAM1/ERBB2/GATA2/HMGB1/RARA/SMAD7/SOCS1/TMEM176A/TMEM176B/TRIB1/ZBTB46	13
Endothelial cells	BP	GO:1904029	regulation of cyclin-dependent protein kinase activity	13/932	105/18862	0.00199441	0.0185144	0.014174	ACTB/CCND1/CCND3/CDKN1B/CDKN1C/EGFR/GADD45A/HERC5/HHEX/NR2F2/PDGFB/RGCC/SERTAD1	13
Endothelial cells	BP	GO:0032943	mononuclear cell proliferation	26/932	285/18862	0.00199539	0.0185144	0.014174	ANXA1/BST1/CCND3/CD151/CD320/CD46/ERBB2/HES1/HMGB1/IL20RB/LEF1/LGALS3/LRRC32/MSN/PAWR/RIPK2/RPS3/RPS6/SLC39A10/SLC7A1/TFRC/TGFBR2/TNFRSF1B/TNFRSF21/TP53/VSIR	26
Endothelial cells	BP	GO:0035051	cardiocyte differentiation	16/932	144/18862	0.00203873	0.0188828	0.0144561	ACVR1/EDN1/EGFR/GPER1/HES1/HEY2/JAG1/NOTCH1/PDGFRB/PDLIM5/SOX18/TBX18/TBX2/TBX3/TTN/YY1	16
Endothelial cells	BP	GO:0002237	response to molecule of bacterial origin	30/932	346/18862	0.00207735	0.0191721	0.0146776	ADM/AKAP12/ASS1/AXL/B2M/CAPN2/CASP8/CSF2RB/DCN/EDN1/GGT5/HDAC5/HMGB1/IFNAR1/IRAK3/MAOB/NFKBIA/NOS3/NOTCH1/NR1H3/PLCG2/RHOA/RIPK2/SCARB1/SGMS1/SPARC/TNFRSF11A/TNFRSF1B/TRIB1/VIM	30
Endothelial cells	BP	GO:0010639	negative regulation of organelle organization	30/932	346/18862	0.00207735	0.0191721	0.0146776	ARHGAP6/BCL2L1/CDH5/CGNL1/CLU/DLC1/DUSP1/EPS8/F11R/GPX1/HNRNPA1/KANK3/LIMK2/LRRK2/MAPRE1/NAA10/NUPR1/PFN1/PHLDB2/S1PR1/SHANK3/SPTBN1/SVIL/TBC1D4/TFRC/TMOD3/TMSB10/TMSB4X/TP53/YAP1	30
Endothelial cells	BP	GO:0061458	reproductive system development	34/932	408/18862	0.00211002	0.0193906	0.0148448	ADM/ANXA1/AXL/BMP5/CASP8/CCN1/CCND1/CRIP1/DCN/EPAS1/FOXF2/GATA2/HES1/HEY1/HEY2/KITLG/LEF1/MME/NOTCH1/NR2F2/NUPR1/PDGFB/PDGFRB/RAB13/RPS6/SERPINA5/SFRP2/STK3/STRA6/TBX3/TNFSF10/UBB/YBX3/ZFP36L1	34
Endothelial cells	BP	GO:0018146	keratan sulfate biosynthetic process	6/932	28/18862	0.00211605	0.0193906	0.0148448	B4GALT4/PRELP/SLC35D2/ST3GAL1/ST3GAL4/ST3GAL6	6
Endothelial cells	BP	GO:0044331	cell-cell adhesion mediated by cadherin	6/932	28/18862	0.00211605	0.0193906	0.0148448	CDH5/CTNND1/NOTCH1/NOTCH4/PPM1F/RGCC	6
Endothelial cells	BP	GO:0062098	regulation of programmed necrotic cell death	6/932	28/18862	0.00211605	0.0193906	0.0148448	CASP8/CAV1/CFLAR/NUPR1/TP53/YBX3	6
Endothelial cells	BP	GO:0051494	negative regulation of cytoskeleton organization	17/932	158/18862	0.00212518	0.0193906	0.0148448	ARHGAP6/CDH5/CGNL1/DLC1/EPS8/F11R/KANK3/MAPRE1/PFN1/PHLDB2/S1PR1/SHANK3/SPTBN1/SVIL/TMOD3/TMSB10/TMSB4X	17
Endothelial cells	BP	GO:0034333	adherens junction assembly	4/932	12/18862	0.00213087	0.0193906	0.0148448	ACTB/CTNNB1/RAMP2/SMAD7	4
Endothelial cells	BP	GO:0045117	azole transmembrane transport	4/932	12/18862	0.00213087	0.0193906	0.0148448	SLC19A3/SLC38A3/SLC38A5/SLC7A1	4
Endothelial cells	BP	GO:0070278	extracellular matrix constituent secretion	4/932	12/18862	0.00213087	0.0193906	0.0148448	ENG/NOTCH1/RGCC/TNFRSF1B	4
Endothelial cells	BP	GO:0006364	rRNA processing	22/932	228/18862	0.00214473	0.0194825	0.0149152	MTERF4/NOP53/RPL10A/RPL11/RPL14/RPL26/RPL27/RPL35A/RPL5/RPL7/RPL7A/RPS14/RPS15/RPS16/RPS17/RPS19/RPS28/RPS6/RPS7/RPS8/RPS9/WDR46	22
Endothelial cells	BP	GO:0036294	cellular response to decreased oxygen levels	21/932	214/18862	0.00218086	0.0197761	0.01514	AJUBA/CD34/CFLAR/EDN1/EPAS1/NOP53/NOTCH1/P4HB/PSMB4/PSMB8/PSMB9/PSMD12/PSME1/PTGIS/RGCC/RPS27A/TMBIM6/TP53/UBB/VASN/ZFP36L1	21
Endothelial cells	BP	GO:0038127	ERBB signaling pathway	16/932	145/18862	0.00218928	0.0197834	0.0151456	BCAR3/CBLC/CEACAM1/EGFR/ERBB2/GPER1/HSP90AA1/ITGA1/MVB12A/MVP/PLCE1/PLCG1/PTPN12/RHBDF1/SHC1/VPS25	16
Endothelial cells	BP	GO:0071901	negative regulation of protein serine/threonine kinase activity	16/932	145/18862	0.00218928	0.0197834	0.0151456	CAV1/CBLC/CDKN1B/CDKN1C/DUSP1/GADD45A/HEG1/HHEX/HIPK3/HSPB1/INKA1/IRAK3/LRP5/NR2F2/RASIP1/SFRP2	16
Endothelial cells	BP	GO:0050866	negative regulation of cell activation	20/932	200/18862	0.00220102	0.0198551	0.0152004	ADGRF5/ANXA1/AXL/CEACAM1/ERBB2/FOXF1/GPER1/HMGB1/IL20RB/LAPTM5/LGALS3/LRRC32/NOS3/NR1H3/PAWR/PDGFB/SMAD7/SOCS1/TNFRSF21/VSIR	20
Endothelial cells	BP	GO:0048332	mesoderm morphogenesis	10/932	70/18862	0.00221709	0.0199653	0.0152848	ACVR1/EPHA2/FOXF1/ITGB1/KLF4/LEF1/SFRP2/SMAD3/TBX20/TBX3	10
Endothelial cells	BP	GO:0030195	negative regulation of blood coagulation	8/932	48/18862	0.0022394	0.0200966	0.0153853	CD34/CEACAM1/EDN1/NOS3/PDGFB/PLAT/SERPING1/THBS1	8
Endothelial cells	BP	GO:0043330	response to exogenous dsRNA	8/932	48/18862	0.0022394	0.0200966	0.0153853	CAV1/COLEC12/IFIH1/IRAK3/NFKBIA/RFTN1/RIPK2/SLC3A2	8
Endothelial cells	BP	GO:0070167	regulation of biomineral tissue development	12/932	94/18862	0.00225553	0.0202064	0.0154694	ACVR1/ADGRV1/BGLAP/CCN1/HEY1/HEY2/MGP/NOS3/NOTCH1/S1PR1/SMAD3/SRGN	12
Endothelial cells	BP	GO:0050767	regulation of neurogenesis	30/932	348/18862	0.002266	0.0202653	0.0155145	ASPA/B2M/CERS2/CTNNB1/CXCL12/DLL4/FN1/GPER1/HES1/HEY1/HEY2/HEYL/ID1/IST1/LRP8/MME/NOTCH1/NTN1/PLXNA2/PRKCH/PRTG/RAB11A/RELN/RHOA/SEMA3G/SHANK3/TNFRSF1B/TP53/VEGFC/YAP1	30
Endothelial cells	BP	GO:2000177	regulation of neural precursor cell proliferation	11/932	82/18862	0.00227982	0.0203538	0.0155822	CTNNB1/DLL4/GATA2/GNAI2/LIMS2/LRRK2/NES/NOTCH1/TP53/VEGFC/ZNF423	11
Endothelial cells	BP	GO:0030239	myofibril assembly	9/932	59/18862	0.002295	0.0203843	0.0156056	CFL2/CFLAR/CSRP2/EDN1/PDGFRB/TMOD3/TPM1/TTN/WDR1	9
Endothelial cells	BP	GO:0032663	regulation of interleukin-2 production	9/932	59/18862	0.002295	0.0203843	0.0156056	ANXA1/CD34/HDAC7/IL20RB/LAPTM5/PRKD2/RIPK2/RPS3/SPTBN1	9
Endothelial cells	BP	GO:0090303	positive regulation of wound healing	9/932	59/18862	0.002295	0.0203843	0.0156056	ACTG1/ANXA1/HMGB1/ITGB1/MYLK/OCLN/RREB1/ST3GAL4/THBS1	9
Endothelial cells	BP	GO:0071548	response to dexamethasone	7/932	38/18862	0.00231414	0.0205192	0.0157089	ASS1/CFLAR/DDIT4/EDN1/EGFR/NR3C1/PCNA	7
Endothelial cells	BP	GO:2000278	regulation of DNA biosynthetic process	13/932	107/18862	0.00236424	0.0209278	0.0160217	DACH1/DUSP1/HNRNPA1/HSP90AA1/KLF4/NIBAN2/PCNA/PDGFB/PDGFRB/PRKD2/PTGES3/RGCC/TP53	13
Endothelial cells	BP	GO:0050729	positive regulation of inflammatory response	15/932	133/18862	0.00239696	0.0211813	0.0162158	CTSC/EGFR/ETS1/GPR4/GPSM3/IFI35/IL33/LRRK2/NFKBIA/NMI/NUPR1/RPS19/TGM2/TNFRSF11A/VAMP8	15
Endothelial cells	BP	GO:0032495	response to muramyl dipeptide	5/932	20/18862	0.00242681	0.0212513	0.0162693	JAG1/NFKBIA/NOTCH1/RIPK2/VIM	5
Endothelial cells	BP	GO:0051767	nitric-oxide synthase biosynthetic process	5/932	20/18862	0.00242681	0.0212513	0.0162693	AKAP12/EDN1/IL33/KDR/LRRK2	5
Endothelial cells	BP	GO:0051769	regulation of nitric-oxide synthase biosynthetic process	5/932	20/18862	0.00242681	0.0212513	0.0162693	AKAP12/EDN1/IL33/KDR/LRRK2	5
Endothelial cells	BP	GO:0060713	labyrinthine layer morphogenesis	5/932	20/18862	0.00242681	0.0212513	0.0162693	ADM/BMP5/CCN1/LEF1/ZFP36L1	5
Endothelial cells	BP	GO:0097503	sialylation	5/932	20/18862	0.00242681	0.0212513	0.0162693	ST3GAL1/ST3GAL4/ST3GAL6/ST6GAL1/ST8SIA4	5
Endothelial cells	BP	GO:0048660	regulation of smooth muscle cell proliferation	17/932	160/18862	0.00242942	0.0212513	0.0162693	CALCRL/CDKN1B/CTNNB1/EDN1/EGFR/GNAI2/GPER1/KLF4/PDGFB/PDGFD/PDGFRB/S1PR1/TGFBR2/TGM2/THBS1/TPM1/TRIB1	17
Endothelial cells	BP	GO:2001243	negative regulation of intrinsic apoptotic signaling pathway	12/932	95/18862	0.00246833	0.021523	0.0164773	BCL2L1/CLU/CXCL12/GPX1/HERPUD1/HSPB1/LRRK2/MCL1/PTTG1IP/SFRP2/TMBIM6/YBX3	12
Endothelial cells	BP	GO:0046579	positive regulation of Ras protein signal transduction	10/932	71/18862	0.00246876	0.021523	0.0164773	COL3A1/F11R/F2RL2/GPR4/ITPKB/KITLG/NET1/NOTCH1/PDGFRB/SHC1	10
Endothelial cells	BP	GO:0033209	tumor necrosis factor-mediated signaling pathway	18/932	174/18862	0.00247314	0.021525	0.0164789	CASP8/ILK/LAPTM5/LIMS1/LTBR/NFKBIA/PSMB4/PSMB8/PSMB9/PSMD12/PSME1/RACK1/TMSB4X/TNFRSF11A/TNFRSF1B/TNFSF12/TP53/TRAF1	18
Endothelial cells	BP	GO:0007519	skeletal muscle tissue development	16/932	147/18862	0.00251825	0.0218538	0.0167305	CAV1/CAV2/CFL2/CFLAR/DCN/GPCPD1/GPX1/HEYL/HLF/NIBAN2/NOTCH1/NR2F2/NUPR1/SVIL/VAMP5/YBX3	16
Endothelial cells	BP	GO:0071453	cellular response to oxygen levels	22/932	231/18862	0.00252353	0.0218538	0.0167305	AJUBA/CAV1/CD34/CFLAR/EDN1/EPAS1/NOP53/NOTCH1/P4HB/PSMB4/PSMB8/PSMB9/PSMD12/PSME1/PTGIS/RGCC/RPS27A/TMBIM6/TP53/UBB/VASN/ZFP36L1	22
Endothelial cells	BP	GO:0071826	ribonucleoprotein complex subunit organization	22/932	231/18862	0.00252353	0.0218538	0.0167305	EIF3A/EIF3F/EIF3G/HSP90AA1/NOP53/PTGES3/PUF60/RPL10/RPL11/RPL24/RPL3/RPL38/RPL5/RPLP0/RPS14/RPS15/RPS19/RPS27L/RPS28/RPS5/SNRPE/SRSF10	22
Endothelial cells	BP	GO:1900047	negative regulation of hemostasis	8/932	49/18862	0.00256263	0.0221555	0.0169615	CD34/CEACAM1/EDN1/NOS3/PDGFB/PLAT/SERPING1/THBS1	8
Endothelial cells	BP	GO:0001938	positive regulation of endothelial cell proliferation	13/932	108/18862	0.00256924	0.0221757	0.016977	CAV2/CXCL12/EGFL7/GATA2/HMGB1/JCAD/KDR/NRAS/PDGFB/PLCG1/PRKD2/TNFSF12/VEGFC	13
Endothelial cells	BP	GO:0090101	negative regulation of transmembrane receptor protein serine/threonine kinase signaling pathway	15/932	134/18862	0.00257908	0.0222237	0.0170138	ACVR1/BAMBI/CAV1/CAV2/CRIM1/NOTCH1/RPS27A/SFRP2/SMAD3/SMAD7/TBX20/TGFBR2/TP53/UBB/VASN	15
Endothelial cells	BP	GO:0009952	anterior/posterior pattern specification	20/932	203/18862	0.0026203	0.0225415	0.0172571	AXIN2/FOXF1/HES1/HEY1/HEY2/HEYL/HHEX/LEF1/LRP5/NKD1/NOTCH1/NR2F2/PLXNA2/SFRP2/SMAD3/TBX18/TBX3/TP53/YY1/ZIC3	20
Endothelial cells	BP	GO:0007254	JNK cascade	19/932	189/18862	0.00263961	0.0226701	0.0173555	CDC42EP5/EGFR/GADD45A/HIPK3/HMGB1/LTBR/MAP3K11/MAP3K20/MAP4K2/MDFIC/MECOM/RIPK2/RPS27A/SFRP2/SH3RF2/STK3/TRAF1/TRIB1/UBB	19
Endothelial cells	BP	GO:0032091	negative regulation of protein binding	12/932	96/18862	0.0026972	0.0230154	0.0176199	ACTB/B2M/CAV1/ID1/ITGB1BP1/LEF1/LRRK2/NES/PDGFB/PPP1CA/RACK1/TMBIM6	12
Endothelial cells	BP	GO:0110149	regulation of biomineralization	12/932	96/18862	0.0026972	0.0230154	0.0176199	ACVR1/ADGRV1/BGLAP/CCN1/HEY1/HEY2/MGP/NOS3/NOTCH1/S1PR1/SMAD3/SRGN	12
Endothelial cells	BP	GO:1901184	regulation of ERBB signaling pathway	12/932	96/18862	0.0026972	0.0230154	0.0176199	BCAR3/CBLC/CEACAM1/EGFR/ERBB2/GPER1/ITGA1/MVB12A/MVP/PTPN12/RHBDF1/VPS25	12
Endothelial cells	BP	GO:0046467	membrane lipid biosynthetic process	16/932	148/18862	0.00269753	0.0230154	0.0176199	A4GALT/ACER2/CCN1/CERS2/CWH43/DEGS2/DPM3/ORMDL2/PLPP1/PRKD2/PRKD3/RACK1/SGMS1/ST3GAL1/ST3GAL4/ST8SIA4	16
Endothelial cells	BP	GO:0051896	regulation of protein kinase B signaling	23/932	247/18862	0.00272077	0.0231756	0.0177425	AXL/EGFR/ENG/EPHA2/ERBB2/GCNT2/GPER1/GPX1/HSP90AA1/INSR/ITGB1/ITGB1BP1/KITLG/KLF4/NOP53/PDGFB/PDGFRB/RACK1/RCN3/RHOG/RRAS/STK3/THBS1	23
Endothelial cells	BP	GO:0097529	myeloid leukocyte migration	21/932	218/18862	0.00272623	0.0231841	0.017749	ANXA1/BST1/CCL14/CXCL12/DUSP1/EDN1/FLT1/HMGB1/ITGA1/LGALS3/MTUS1/PDGFB/PDGFD/PECAM1/RARRES2/RHOG/RPS19/THBS1/TNFRSF11A/VEGFC/WDR1	21
Endothelial cells	BP	GO:1903036	positive regulation of response to wounding	10/932	72/18862	0.00274283	0.0232871	0.0178279	ACTG1/ANXA1/HMGB1/ITGB1/MYLK/OCLN/RREB1/SCARF1/ST3GAL4/THBS1	10
Endothelial cells	BP	GO:0014031	mesenchymal cell development	11/932	84/18862	0.00276612	0.0233961	0.0179113	ACVR1/EDN1/EDNRA/FN1/HES1/HEY2/HEYL/JAG1/KITLG/NOTCH1/SEMA3G	11
Endothelial cells	BP	GO:0061053	somite development	11/932	84/18862	0.00276612	0.0233961	0.0179113	AXIN2/FOXF1/FRZB/LEF1/NKD1/NOTCH1/PLXNA2/SFRP2/SMAD3/TBX18/TP53	11
Endothelial cells	BP	GO:0048659	smooth muscle cell proliferation	17/932	162/18862	0.00276916	0.0233961	0.0179113	CALCRL/CDKN1B/CTNNB1/EDN1/EGFR/GNAI2/GPER1/KLF4/PDGFB/PDGFD/PDGFRB/S1PR1/TGFBR2/TGM2/THBS1/TPM1/TRIB1	17
Endothelial cells	BP	GO:0030148	sphingolipid biosynthetic process	13/932	109/18862	0.00278855	0.0234455	0.0179491	A4GALT/ACER2/CCN1/CERS2/DEGS2/ORMDL2/PLPP1/PRKD2/PRKD3/RACK1/SGMS1/ST3GAL1/ST8SIA4	13
Endothelial cells	BP	GO:0032963	collagen metabolic process	13/932	109/18862	0.00278855	0.0234455	0.0179491	COL1A1/COL1A2/CTSS/ENG/ITGB1/MRC2/PDGFRB/RCN3/RGCC/SERPINH1/TRAM2/VIM/VSIR	13
Endothelial cells	BP	GO:1901800	positive regulation of proteasomal protein catabolic process	13/932	109/18862	0.00278855	0.0234455	0.0179491	CAV1/CLU/ECSCR/HERPUD1/IL33/LRRK2/NOP53/NUPR1/RACK1/RNF144B/SH3RF2/SMAD7/TRIB1	13
Endothelial cells	BP	GO:0048839	inner ear development	18/932	176/18862	0.00280137	0.0235152	0.0180025	ADAM10/ADGRV1/CYTL1/FRZB/FZD6/GATA2/HES1/HEY2/JAG1/KCNQ1/LRP10/NOTCH1/NTN1/PDGFRB/SLITRK6/SPARC/TBX18/ZIC1	18
Endothelial cells	BP	GO:0032623	interleukin-2 production	9/932	61/18862	0.00290122	0.0243141	0.0186141	ANXA1/CD34/HDAC7/IL20RB/LAPTM5/PRKD2/RIPK2/RPS3/SPTBN1	9
Endothelial cells	BP	GO:0003229	ventricular cardiac muscle tissue development	8/932	50/18862	0.00292121	0.0244029	0.0186821	DLL4/ENG/HEG1/HEY2/NOTCH1/SMAD7/TBX3/TPM1	8
Endothelial cells	BP	GO:0010658	striated muscle cell apoptotic process	8/932	50/18862	0.00292121	0.0244029	0.0186821	BAG3/CAPN2/CFLAR/HEY2/HSPB6/NUPR1/SFRP2/TP53	8
Endothelial cells	BP	GO:1903039	positive regulation of leukocyte cell-cell adhesion	22/932	234/18862	0.00295737	0.0245167	0.0187692	ANXA1/CAV1/CD46/ETS1/FLOT2/HES1/HMGB1/ITPKB/LEF1/LGALS1/RARA/RHOA/RIPK2/RPS3/SLC7A1/SOCS1/SOX13/ST3GAL4/TFRC/TGFBR2/VSIR/YES1	22
Endothelial cells	BP	GO:0001886	endothelial cell morphogenesis	4/932	13/18862	0.00295842	0.0245167	0.0187692	CLIC4/COL18A1/HEG1/NOTCH4	4
Endothelial cells	BP	GO:0031274	positive regulation of pseudopodium assembly	4/932	13/18862	0.00295842	0.0245167	0.0187692	CDC42EP1/CDC42EP2/CDC42EP4/CDC42EP5	4
Endothelial cells	BP	GO:0072182	regulation of nephron tubule epithelial cell differentiation	4/932	13/18862	0.00295842	0.0245167	0.0187692	CTNNB1/PROM1/WWTR1/YAP1	4
Endothelial cells	BP	GO:2001198	regulation of dendritic cell differentiation	4/932	13/18862	0.00295842	0.0245167	0.0187692	HMGB1/TMEM176A/TMEM176B/ZBTB46	4
Endothelial cells	BP	GO:0050821	protein stabilization	19/932	191/18862	0.00297056	0.0245781	0.0188162	BAG3/CLU/COG7/CTNND1/EFNA1/FLOT2/HSP90AA1/NOP53/PFN1/PTGES3/RPL11/RPL5/RPS7/SAV1/SMAD3/SMAD7/STK3/TMEM88/TP53	19
Endothelial cells	BP	GO:0015849	organic acid transport	28/932	324/18862	0.00300977	0.0248629	0.0190343	ABCB1/ABCG2/ADORA2A/ANXA1/CEACAM1/CPT1A/CROT/EDN1/FABP5/FOLR2/ITGB1/MFSD2A/SLC1A4/SLC26A5/SLC2A1/SLC38A3/SLC38A5/SLC3A2/SLC6A13/SLC6A20/SLC7A1/SLC7A5/SLCO1A2/SLCO2B1/STRA6/THBS1/TNFRSF11A/TRPC4	28
Endothelial cells	BP	GO:0090288	negative regulation of cellular response to growth factor stimulus	13/932	110/18862	0.00302292	0.0249319	0.0190871	ADGRA2/BAMBI/CFLAR/CRIM1/DCN/HHEX/MMRN2/NEDD4/NIBAN2/NOTCH1/SFRP2/SMAD7/THBS1	13
Endothelial cells	BP	GO:0007173	epidermal growth factor receptor signaling pathway	14/932	123/18862	0.00302811	0.0249351	0.0190895	BCAR3/CBLC/CEACAM1/EGFR/GPER1/ITGA1/MVB12A/MVP/PLCE1/PLCG1/PTPN12/RHBDF1/SHC1/VPS25	14
Endothelial cells	BP	GO:0042246	tissue regeneration	10/932	73/18862	0.00304067	0.0249351	0.0190895	ANXA1/CDKN1B/CFLAR/GPX1/NOTCH1/PTPN12/SPAAR/TEC/TGFBR2/YAP1	10
Endothelial cells	BP	GO:0060193	positive regulation of lipase activity	10/932	73/18862	0.00304067	0.0249351	0.0190895	ARHGAP6/CCN1/EDNRA/EGFR/FLT1/NR1H3/PDGFRB/PLCG1/RHOA/RHOC	10
Endothelial cells	BP	GO:0002697	regulation of immune effector process	37/932	465/18862	0.0030425	0.0249351	0.0190895	ANXA1/B2M/C1S/CD46/CD59/CEACAM1/CFB/CFH/CFI/CLU/DTX3L/FOXF1/GATA2/HERC5/HMGB1/HSP90AA1/IL20RB/IL33/IRAK3/LAPTM5/LGALS3/NECTIN2/PARP9/RARA/RIPK2/RPS19/SERPING1/SLC7A5/SMAD7/STX4/STX7/STXBP2/TFRC/TMBIM6/TNFRSF1B/TRAF3IP2/VAMP8	37
Endothelial cells	BP	GO:0051258	protein polymerization	26/932	294/18862	0.00305538	0.0249701	0.0191163	ARHGAP18/ARHGAP6/CATIP/CDC42EP1/CDC42EP2/CDC42EP4/CDC42EP5/CDH5/CHMP2A/EPS8/ESAM/HSP90AA1/KANK3/MAPRE1/MSRB2/MYO1C/OCLN/PFN1/PLEKHG2/RPS3/SPTBN1/SVIL/TMOD3/TMSB10/TMSB4X/VASP	26
Endothelial cells	BP	GO:0035024	negative regulation of Rho protein signal transduction	5/932	21/18862	0.00305716	0.0249701	0.0191163	DLC1/HEG1/KCTD10/RASIP1/TNFAIP1	5
Endothelial cells	BP	GO:0033137	negative regulation of peptidyl-serine phosphorylation	6/932	30/18862	0.003066	0.0249701	0.0191163	CAV1/DDIT4/GADD45A/PPM1F/RACK1/SMAD7	6
Endothelial cells	BP	GO:0036258	multivesicular body assembly	6/932	30/18862	0.003066	0.0249701	0.0191163	CHMP2A/CHMP4C/IST1/MVB12A/RAB11A/VPS25	6
Endothelial cells	BP	GO:0070555	response to interleukin-1	20/932	206/18862	0.00310473	0.025246	0.0193275	AKAP12/ANXA1/CCL14/EDN1/ETS1/HYAL1/IRAK3/KLF2/NFKBIA/PSMB4/PSMB8/PSMB9/PSMD12/PSME1/PTGIS/RIPK2/RPS27A/TNFRSF11A/UBB/YY1	20
Endothelial cells	BP	GO:0050856	regulation of T cell receptor signaling pathway	7/932	40/18862	0.00313813	0.0253588	0.0194139	CEACAM1/LAPTM5/LGALS3/NECTIN2/PAWR/PRKD2/RPS3	7
Endothelial cells	BP	GO:0060443	mammary gland morphogenesis	7/932	40/18862	0.00313813	0.0253588	0.0194139	CAV1/EPHA2/LRP5/NTN1/TBX2/TBX3/TGFBR2	7
Endothelial cells	BP	GO:0071634	regulation of transforming growth factor beta production	7/932	40/18862	0.00313813	0.0253588	0.0194139	CD2AP/CD34/CD46/FN1/LRRC32/SMAD3/THBS1	7
Endothelial cells	BP	GO:1902895	positive regulation of pri-miRNA transcription by RNA polymerase II	7/932	40/18862	0.00313813	0.0253588	0.0194139	ETS1/GATA2/KLF4/NR3C1/PDGFB/SMAD3/TP53	7
Endothelial cells	BP	GO:0071375	cellular response to peptide hormone stimulus	28/932	325/18862	0.00314331	0.0253613	0.0194158	ADCY4/ASS1/ATP6V0E1/BCAR3/BGLAP/CAV1/CAV2/CCND3/CEACAM1/CFLAR/EDN1/GNAI2/GPER1/GRB10/HDAC5/INSR/MYO1C/PDK4/PXN/RAB13/RAP1B/RARRES2/SHC1/SOCS1/SORBS1/TBC1D4/TRARG1/ZFP36L1	28
Endothelial cells	BP	GO:1901991	negative regulation of mitotic cell cycle phase transition	23/932	250/18862	0.0031663	0.0255072	0.0195275	AVEN/CCND1/CDK2AP2/CDK6/CDKN1B/CHMP4C/DUSP1/FBXL7/FOXN3/GADD45A/KLF4/NOP53/PCNA/PSMB4/PSMB8/PSMB9/PSMD12/PSME1/RGCC/RPL26/RPS27L/TP53/ZFP36L1	23
Endothelial cells	BP	GO:0032964	collagen biosynthetic process	8/932	51/18862	0.00331769	0.0266029	0.0203664	COL1A1/ENG/PDGFRB/RCN3/RGCC/SERPINH1/TRAM2/VIM	8
Endothelial cells	BP	GO:0042733	embryonic digit morphogenesis	8/932	51/18862	0.00331769	0.0266029	0.0203664	ECE1/FZD6/LRP5/MAP3K20/NOTCH1/SFRP2/TBX2/TBX3	8
Endothelial cells	BP	GO:1902893	regulation of pri-miRNA transcription by RNA polymerase II	8/932	51/18862	0.00331769	0.0266029	0.0203664	ETS1/GATA2/KLF4/NR3C1/PDGFB/SMAD3/TP53/YY1	8
Endothelial cells	BP	GO:0030177	positive regulation of Wnt signaling pathway	18/932	179/18862	0.00336127	0.0268892	0.0205855	ADGRA2/AXIN2/BAMBI/CAV1/COL1A1/EGFR/HHEX/ILK/LRRK2/NKD1/PSMB4/PSMB8/PSMB9/PSMD12/PSME1/SFRP2/SMAD3/YAP1	18
Endothelial cells	BP	GO:0061045	negative regulation of wound healing	10/932	74/18862	0.00336374	0.0268892	0.0205855	CD34/CEACAM1/EDN1/NOS3/PDGFB/PHLDB2/PLAT/SERPING1/SMAD3/THBS1	10
Endothelial cells	BP	GO:0001889	liver development	15/932	138/18862	0.00342572	0.0273426	0.0209326	ANXA1/ASS1/CCND1/CEACAM1/CFLAR/CPT1A/EGFR/FRZB/HES1/LIMS2/LSR/NOTCH1/PCNA/SMAD3/ZIC3	15
Endothelial cells	BP	GO:1903320	regulation of protein modification by small protein conjugation or removal	22/932	237/18862	0.00345234	0.0275128	0.0210629	CAV1/CTNNB1/DTX3L/EPAS1/FOXF2/HERPUD1/HSP90AA1/LAPTM5/LRRK2/NMI/NOP53/NXN/PTTG1IP/RIPK2/RPL11/RPL5/RPS3/RPS7/SH3RF2/SMAD7/UBB/UBE2D1	22
Endothelial cells	BP	GO:1903426	regulation of reactive oxygen species biosynthetic process	12/932	99/18862	0.00348913	0.0277634	0.0212548	ASS1/CAV1/CD34/CFLAR/CLU/EDN1/HSP90AA1/INSR/KLF2/KLF4/PTGIS/SMAD3	12
Endothelial cells	BP	GO:0006898	receptor-mediated endocytosis	28/932	328/18862	0.0035745	0.0283838	0.0217298	ADM/ANXA2/B2M/CALCRL/CAP1/CAV1/CAV2/CD2AP/CD63/CEACAM1/CLU/COLEC12/FNBP1L/HNRNPK/HSP90AA1/HSPG2/INSR/ITGB1/NEDD4/PLCG2/RAMP2/SCARB1/SCARF1/SNX17/SPARC/STAB1/TFRC/TGFBR2	28
Endothelial cells	BP	GO:0051960	regulation of nervous system development	34/932	422/18862	0.00361349	0.0283838	0.0217298	ASPA/B2M/CERS2/CTNNB1/CTSC/CXCL12/DLL4/FN1/GPER1/HES1/HEY1/HEY2/HEYL/ID1/IST1/JAM2/LRP8/MME/NOTCH1/NTN1/PLXNA2/PRKCH/PRTG/RAB11A/RELN/RHOA/SEMA3G/SHANK3/SLITRK6/TNFRSF1B/TNFRSF21/TP53/VEGFC/YAP1	34
Endothelial cells	BP	GO:0001501	skeletal system development	38/932	486/18862	0.00361972	0.0283838	0.0217298	ANXA2/AXIN2/BGLAP/BMP5/CCN1/COL1A1/COL1A2/COL3A1/CREB3L2/CTNNB1/CYTL1/EDN1/ENG/EPHA2/FLI1/FOXN3/FRZB/HAPLN3/HYAL1/LRP5/MGP/PDGFC/PLS3/PRELP/PTH1R/RHOA/RPL13/RPL38/SERPINH1/SFRP2/SLC39A1/SMAD3/SMAD7/TBX3/TGFBR2/TIMP1/TP53/VKORC1	38
Endothelial cells	BP	GO:0001709	cell fate determination	7/932	41/18862	0.00362586	0.0283838	0.0217298	GATA2/HES1/JAG1/KLF4/MCL1/NOTCH4/TBX2	7
Endothelial cells	BP	GO:0001953	negative regulation of cell-matrix adhesion	7/932	41/18862	0.00362586	0.0283838	0.0217298	ACER2/ARHGAP6/DLC1/ITGB1BP1/JAG1/PHLDB2/THBS1	7
Endothelial cells	BP	GO:0032689	negative regulation of interferon-gamma production	7/932	41/18862	0.00362586	0.0283838	0.0217298	AXL/HMGB1/IL20RB/IL33/LAPTM5/RARA/VSIR	7
Endothelial cells	BP	GO:0033574	response to testosterone	7/932	41/18862	0.00362586	0.0283838	0.0217298	BGLAP/CFLAR/DUSP1/EDN1/MSN/NQO1/THBS1	7
Endothelial cells	BP	GO:0001947	heart looping	9/932	63/18862	0.0036273	0.0283838	0.0217298	ENG/NOTCH1/SMAD3/SOX18/TBX2/TBX20/TBX3/TGFBR2/ZIC3	9
Endothelial cells	BP	GO:0016072	rRNA metabolic process	22/932	238/18862	0.00363202	0.0283838	0.0217298	MTERF4/NOP53/RPL10A/RPL11/RPL14/RPL26/RPL27/RPL35A/RPL5/RPL7/RPL7A/RPS14/RPS15/RPS16/RPS17/RPS19/RPS28/RPS6/RPS7/RPS8/RPS9/WDR46	22
Endothelial cells	BP	GO:0002335	mature B cell differentiation	6/932	31/18862	0.0036455	0.0283838	0.0217298	DOCK11/ITM2A/LGALS1/MFNG/PLCG2/ST3GAL1	6
Endothelial cells	BP	GO:0002347	response to tumor cell	6/932	31/18862	0.0036455	0.0283838	0.0217298	CEACAM1/HMGB1/LAPTM5/NECTIN2/RBMS3/TXNIP	6
Endothelial cells	BP	GO:0032373	positive regulation of sterol transport	6/932	31/18862	0.0036455	0.0283838	0.0217298	ABCB4/ANXA2/CAV1/NFKBIA/NR1H3/PLTP	6
Endothelial cells	BP	GO:0032376	positive regulation of cholesterol transport	6/932	31/18862	0.0036455	0.0283838	0.0217298	ABCB4/ANXA2/CAV1/NFKBIA/NR1H3/PLTP	6
Endothelial cells	BP	GO:0036257	multivesicular body organization	6/932	31/18862	0.0036455	0.0283838	0.0217298	CHMP2A/CHMP4C/IST1/MVB12A/RAB11A/VPS25	6
Endothelial cells	BP	GO:0006919	activation of cysteine-type endopeptidase activity involved in apoptotic process	11/932	87/18862	0.00364904	0.0283838	0.0217298	ACER2/CASP10/CASP8/CFLAR/COL4A3/DLC1/LAPTM5/RACK1/RPS27L/SMAD3/TNFSF10	11
Endothelial cells	BP	GO:1903531	negative regulation of secretion by cell	15/932	139/18862	0.00366964	0.0285014	0.0218198	ANXA1/CEACAM1/EDN1/FOXF1/GNAI2/MAOB/NOTCH1/NR1H3/RAP1B/RHBDF1/SLC30A1/STXBP6/TNFRSF1B/VAMP3/VAMP8	15
Endothelial cells	BP	GO:0001937	negative regulation of endothelial cell proliferation	10/932	75/18862	0.00371348	0.0287132	0.0219819	CAV1/CAV2/COL4A3/DLL4/FLT1/NR2F2/PTPRM/RGCC/SPARC/THBS1	10
Endothelial cells	BP	GO:0002479	antigen processing and presentation of exogenous peptide antigen via MHC class I, TAP-dependent	10/932	75/18862	0.00371348	0.0287132	0.0219819	B2M/PSMB4/PSMB8/PSMB9/PSMD12/PSME1/TAP1/TAPBP/VAMP3/VAMP8	10
Endothelial cells	BP	GO:0072332	intrinsic apoptotic signaling pathway by p53 class mediator	10/932	75/18862	0.00371348	0.0287132	0.0219819	DDIT4/HNRNPK/NUPR1/PTTG1IP/RPL11/RPL26/RPS27L/RPS7/TP53/UBB	10
Endothelial cells	BP	GO:0061614	pri-miRNA transcription by RNA polymerase II	8/932	52/18862	0.00375466	0.0289884	0.0221926	ETS1/GATA2/KLF4/NR3C1/PDGFB/SMAD3/TP53/YY1	8
Endothelial cells	BP	GO:0060419	heart growth	12/932	100/18862	0.0037913	0.029146	0.0223133	EDN1/HEG1/HEY2/NOTCH1/PDLIM5/S1PR1/SAV1/TBX2/TBX20/TGFBR2/YAP1/YY1	12
Endothelial cells	BP	GO:0071772	response to BMP	17/932	167/18862	0.0037946	0.029146	0.0223133	ACVR1/BAMBI/BMP5/CCN1/CDH5/CRIM1/ENG/FSTL1/HES1/HEYL/LEF1/NOTCH1/SFRP2/SMAD3/SMAD7/UBE2D1/ZNF423	17
Endothelial cells	BP	GO:0071773	cellular response to BMP stimulus	17/932	167/18862	0.0037946	0.029146	0.0223133	ACVR1/BAMBI/BMP5/CCN1/CDH5/CRIM1/ENG/FSTL1/HES1/HEYL/LEF1/NOTCH1/SFRP2/SMAD3/SMAD7/UBE2D1/ZNF423	17
Endothelial cells	BP	GO:1903306	negative regulation of regulated secretory pathway	5/932	22/18862	0.00379751	0.029146	0.0223133	CEACAM1/FOXF1/GNAI2/NOTCH1/RAP1B	5
Endothelial cells	BP	GO:0030282	bone mineralization	13/932	113/18862	0.00382397	0.0293058	0.0224356	ACVR1/ADGRV1/AXIN2/BGLAP/CCN1/CLEC3B/COL1A2/KLF10/MGP/PTH1R/S1PR1/SMAD3/SRGN	13
Endothelial cells	BP	GO:0031334	positive regulation of protein-containing complex assembly	23/932	254/18862	0.00385454	0.0294929	0.0225788	AJUBA/CDC42EP1/CDC42EP2/CDC42EP4/CDC42EP5/CDH5/CLU/HSP90AA1/LGALS3/MAPRE1/MSN/MYO1C/OCLN/PFN1/PIEZO1/RACK1/RAP1B/RASIP1/RHOC/RPS3/TFRC/TP53/VASP	23
Endothelial cells	BP	GO:0070374	positive regulation of ERK1 and ERK2 cascade	20/932	210/18862	0.00386518	0.0294929	0.0225788	AKAP12/CCL14/CFLAR/DENND2B/EGFR/GCNT2/GNAI2/GPER1/HMGB1/KDR/NOTCH1/PDGFB/PDGFC/PDGFD/PDGFRB/PRKD2/RAP1B/RIPK2/SHC1/TNFRSF11A	20
Endothelial cells	BP	GO:0051146	striated muscle cell differentiation	24/932	269/18862	0.00386541	0.0294929	0.0225788	ACVR1/CAPN2/CAV2/CFL2/CFLAR/CSRP2/EDN1/GPX1/HDAC5/HEY2/JAM2/MYH9/NIBAN2/NOTCH1/PDGFRB/PDLIM5/TANC1/TBX18/TBX3/TMOD3/TPM1/TTN/WDR1/YY1	24
Endothelial cells	BP	GO:0061008	hepaticobiliary system development	15/932	140/18862	0.00392759	0.0299234	0.0229084	ANXA1/ASS1/CCND1/CEACAM1/CFLAR/CPT1A/EGFR/FRZB/HES1/LIMS2/LSR/NOTCH1/PCNA/SMAD3/ZIC3	15
Endothelial cells	BP	GO:0001780	neutrophil homeostasis	4/932	14/18862	0.00398127	0.0300242	0.0229856	ANXA1/AXL/HMGB1/ITPKB	4
Endothelial cells	BP	GO:0001921	positive regulation of receptor recycling	4/932	14/18862	0.00398127	0.0300242	0.0229856	ANXA2/ECE1/NSG1/VAMP3	4
Endothelial cells	BP	GO:0030948	negative regulation of vascular endothelial growth factor receptor signaling pathway	4/932	14/18862	0.00398127	0.0300242	0.0229856	HHEX/MMRN2/NEDD4/NIBAN2	4
Endothelial cells	BP	GO:0031272	regulation of pseudopodium assembly	4/932	14/18862	0.00398127	0.0300242	0.0229856	CDC42EP1/CDC42EP2/CDC42EP4/CDC42EP5	4
Endothelial cells	BP	GO:0034349	glial cell apoptotic process	4/932	14/18862	0.00398127	0.0300242	0.0229856	AKAP12/PRKCH/TNFRSF21/TP53	4
Endothelial cells	BP	GO:0048368	lateral mesoderm development	4/932	14/18862	0.00398127	0.0300242	0.0229856	FOXF1/TBX20/TEAD2/YAP1	4
Endothelial cells	BP	GO:0070141	response to UV-A	4/932	14/18862	0.00398127	0.0300242	0.0229856	CCND1/EGFR/MME/TIMP1	4
Endothelial cells	BP	GO:0032436	positive regulation of proteasomal ubiquitin-dependent protein catabolic process	11/932	88/18862	0.00398886	0.0300379	0.022996	CAV1/CLU/HERPUD1/IL33/LRRK2/NOP53/RACK1/RNF144B/SH3RF2/SMAD7/TRIB1	11
Endothelial cells	BP	GO:0030509	BMP signaling pathway	16/932	154/18862	0.00400918	0.0301175	0.023057	ACVR1/BAMBI/BMP5/CCN1/CDH5/CRIM1/ENG/FSTL1/HES1/LEF1/NOTCH1/SFRP2/SMAD3/SMAD7/UBE2D1/ZNF423	16
Endothelial cells	BP	GO:0002695	negative regulation of leukocyte activation	18/932	182/18862	0.00401103	0.0301175	0.023057	ADGRF5/ANXA1/AXL/CEACAM1/ERBB2/FOXF1/GPER1/HMGB1/IL20RB/LAPTM5/LGALS3/LRRC32/NR1H3/PAWR/SMAD7/SOCS1/TNFRSF21/VSIR	18
Endothelial cells	BP	GO:0022613	ribonucleoprotein complex biogenesis	37/932	473/18862	0.00402767	0.0301969	0.0231178	EIF3A/EIF3F/EIF3G/HSP90AA1/MTERF4/NOP53/PTGES3/PUF60/RPL10/RPL10A/RPL11/RPL14/RPL24/RPL26/RPL27/RPL3/RPL35A/RPL38/RPL5/RPL7/RPL7A/RPLP0/RPS14/RPS15/RPS16/RPS17/RPS19/RPS27L/RPS28/RPS5/RPS6/RPS7/RPS8/RPS9/SNRPE/SRSF10/WDR46	37
Endothelial cells	BP	GO:0042129	regulation of T cell proliferation	17/932	168/18862	0.00403323	0.0301969	0.0231178	ANXA1/CD46/ERBB2/HES1/HMGB1/IL20RB/LGALS3/LRRC32/PAWR/RIPK2/RPS3/SLC7A1/TFRC/TGFBR2/TNFRSF1B/TNFRSF21/VSIR	17
Endothelial cells	BP	GO:0000041	transition metal ion transport	14/932	127/18862	0.00405593	0.0302797	0.0231812	ATP6V0E1/B2M/FLVCR2/SCARA5/SLC30A1/SLC31A1/SLC39A1/SLC39A10/SLC39A8/SLC40A1/TCN2/TFRC/TRPC3/TRPC4	14
Endothelial cells	BP	GO:0017015	regulation of transforming growth factor beta receptor signaling pathway	14/932	127/18862	0.00405593	0.0302797	0.0231812	BAMBI/CAV1/CAV2/CDKN1C/ENG/LTBP4/RPS27A/SMAD3/SMAD7/TGFBR2/THBS1/TP53/UBB/VASN	14
Endothelial cells	BP	GO:0007492	endoderm development	10/932	76/18862	0.00409141	0.0305007	0.0233504	COL12A1/COL8A1/DUSP1/FN1/LAMA3/NOTCH1/SMAD3/SOX7/TBX20/ZFP36L1	10
Endothelial cells	BP	GO:0032869	cellular response to insulin stimulus	21/932	226/18862	0.00416499	0.0309468	0.0236919	ATP6V0E1/BCAR3/BGLAP/CAV2/CCND3/CEACAM1/CFLAR/GNAI2/GRB10/HDAC5/INSR/MYO1C/PDK4/RAB13/RARRES2/SHC1/SOCS1/SORBS1/TBC1D4/TRARG1/ZFP36L1	21
Endothelial cells	BP	GO:0071604	transforming growth factor beta production	7/932	42/18862	0.00416912	0.0309468	0.0236919	CD2AP/CD34/CD46/FN1/LRRC32/SMAD3/THBS1	7
Endothelial cells	BP	GO:0089718	amino acid import across plasma membrane	7/932	42/18862	0.00416912	0.0309468	0.0236919	ITGB1/SLC1A4/SLC3A2/SLC6A13/SLC6A20/SLC7A1/SLC7A5	7
Endothelial cells	BP	GO:0030833	regulation of actin filament polymerization	17/932	169/18862	0.00428407	0.0317547	0.0243104	ARHGAP18/CDC42EP1/CDC42EP2/CDC42EP4/CDC42EP5/EPS8/ESAM/KANK3/MYO1C/PFN1/PLEKHG2/SPTBN1/SVIL/TMOD3/TMSB10/TMSB4X/VASP	17
Endothelial cells	BP	GO:0010664	negative regulation of striated muscle cell apoptotic process	6/932	32/18862	0.00430247	0.0318003	0.0243453	BAG3/CFLAR/HEY2/HSPB6/NUPR1/SFRP2	6
Endothelial cells	BP	GO:0071353	cellular response to interleukin-4	6/932	32/18862	0.00430247	0.0318003	0.0243453	LEF1/NFIL3/PARP14/RPL3/RPLP0/TCF7	6
Endothelial cells	BP	GO:0042058	regulation of epidermal growth factor receptor signaling pathway	11/932	89/18862	0.00435344	0.0320858	0.0245639	BCAR3/CBLC/CEACAM1/EGFR/GPER1/ITGA1/MVB12A/MVP/PTPN12/RHBDF1/VPS25	11
Endothelial cells	BP	GO:1901532	regulation of hematopoietic progenitor cell differentiation	11/932	89/18862	0.00435344	0.0320858	0.0245639	GATA2/HES1/KITLG/LMO2/NOTCH1/PSMB4/PSMB8/PSMB9/PSMD12/PSME1/YAP1	11
Endothelial cells	BP	GO:0030218	erythrocyte differentiation	13/932	115/18862	0.00444756	0.0327331	0.0250594	ADGRF5/B2M/CDK6/EPAS1/ETS1/GATA2/KLF2/L3MBTL3/RPS14/RPS19/RPS6/TMOD3/ZFP36L1	13
Endothelial cells	BP	GO:0046620	regulation of organ growth	12/932	102/18862	0.00445872	0.0327688	0.0250867	EDN1/HEY2/NOTCH1/SAV1/STK3/TBX2/TBX20/TGFBR2/WWC2/YAP1/YBX3/YY1	12
Endothelial cells	BP	GO:0070265	necrotic cell death	9/932	65/18862	0.00448866	0.0328958	0.025184	CASP8/CAV1/CFLAR/HEBP2/NUPR1/SLC6A13/TMEM123/TP53/YBX3	9
Endothelial cells	BP	GO:2000573	positive regulation of DNA biosynthetic process	9/932	65/18862	0.00448866	0.0328958	0.025184	HNRNPA1/HSP90AA1/KLF4/PCNA/PDGFB/PDGFRB/PRKD2/PTGES3/RGCC	9
Endothelial cells	BP	GO:0061418	regulation of transcription from RNA polymerase II promoter in response to hypoxia	10/932	77/18862	0.00449907	0.0329256	0.0252068	EPAS1/NOTCH1/PSMB4/PSMB8/PSMB9/PSMD12/PSME1/RPS27A/TP53/UBB	10
Endothelial cells	BP	GO:0010738	regulation of protein kinase A signaling	5/932	23/18862	0.00465785	0.0338492	0.0259139	ADGRV1/AIP/AKAP12/LRRK2/TCIM	5
Endothelial cells	BP	GO:0035162	embryonic hemopoiesis	5/932	23/18862	0.00465785	0.0338492	0.0259139	GATA2/KDR/KITLG/STK3/TGFBR2	5
Endothelial cells	BP	GO:0050857	positive regulation of antigen receptor-mediated signaling pathway	5/932	23/18862	0.00465785	0.0338492	0.0259139	NECTIN2/PRKCH/PRKD2/RPS3/SLC39A10	5
Endothelial cells	BP	GO:0060561	apoptotic process involved in morphogenesis	5/932	23/18862	0.00465785	0.0338492	0.0259139	CCN1/LEF1/LRP5/NOTCH1/TNFRSF1B	5
Endothelial cells	BP	GO:1903055	positive regulation of extracellular matrix organization	5/932	23/18862	0.00465785	0.0338492	0.0259139	CFLAR/COLGALT1/PHLDB2/RGCC/SMAD3	5
Endothelial cells	BP	GO:0050727	regulation of inflammatory response	30/932	366/18862	0.00473129	0.0342016	0.0261837	ANXA1/BST1/CALCRL/CDH5/CTSC/EGFR/ETS1/FOXF1/GPER1/GPR4/GPSM3/GPX1/IFI35/IL20RB/IL33/KLF4/LRRK2/NFKBIA/NMI/NR1H3/NUPR1/PSMB4/PTGIS/RPS19/SMAD3/TGM2/TMSB4X/TNFRSF11A/TNFRSF1B/VAMP8	30
Endothelial cells	BP	GO:0003073	regulation of systemic arterial blood pressure	11/932	90/18862	0.00474403	0.0342016	0.0261837	ADM/ECE1/EDN1/EMP2/ENPEP/MME/NOS3/NR2F2/PDGFB/RARRES2/TPM1	11
Endothelial cells	BP	GO:0014068	positive regulation of phosphatidylinositol 3-kinase signaling	11/932	90/18862	0.00474403	0.0342016	0.0261837	DCN/FLT1/FN1/GPER1/INSR/KDR/NEDD4/PDGFB/PDGFC/PDGFD/PDGFRB	11
Endothelial cells	BP	GO:1903035	negative regulation of response to wounding	11/932	90/18862	0.00474403	0.0342016	0.0261837	CD34/CEACAM1/CERS2/EDN1/NOS3/PDGFB/PHLDB2/PLAT/SERPING1/SMAD3/THBS1	11
Endothelial cells	BP	GO:0030199	collagen fibril organization	8/932	54/18862	0.00476084	0.0342016	0.0261837	COL12A1/COL14A1/COL1A1/COL1A2/COL3A1/COLGALT1/SERPINH1/SFRP2	8
Endothelial cells	BP	GO:0043331	response to dsRNA	8/932	54/18862	0.00476084	0.0342016	0.0261837	CAV1/COLEC12/IFIH1/IRAK3/NFKBIA/RFTN1/RIPK2/SLC3A2	8
Endothelial cells	BP	GO:0061756	leukocyte adhesion to vascular endothelial cell	8/932	54/18862	0.00476084	0.0342016	0.0261837	CXCL12/ETS1/ITGB1/JAM2/KLF4/RHOA/SLC39A8/ST3GAL4	8
Endothelial cells	BP	GO:0010565	regulation of cellular ketone metabolic process	18/932	185/18862	0.00476116	0.0342016	0.0261837	ADM/ANXA1/BMP5/CAV1/CEACAM1/CPT1A/ETFBKMT/FABP5/MFSD2A/NQO1/NR1H3/OAZ2/PDK4/PSMB4/PSMB8/PSMB9/PSMD12/PSME1	18
Endothelial cells	BP	GO:0046677	response to antibiotic	7/932	43/18862	0.00477177	0.0342016	0.0261837	CASP8/CPT1A/CRIP1/HSP90AA1/HYAL1/TP53/VKORC1	7
Endothelial cells	BP	GO:1901987	regulation of cell cycle phase transition	37/932	478/18862	0.00477216	0.0342016	0.0261837	ABRAXAS1/ANXA1/AVEN/CCND1/CCND3/CDC14A/CDK2AP2/CDK6/CDKN1B/CEP135/CHMP4C/DUSP1/EGFR/FBXL7/FOXN3/GADD45A/HSP90AA1/HYAL1/KLF4/MAPRE1/NOP53/PCNA/PSMB4/PSMB8/PSMB9/PSMD12/PSME1/RAB11A/RGCC/RPL26/RPS27L/SUSD2/TCIM/TMOD3/TP53/UBE2D1/ZFP36L1	37
Endothelial cells	BP	GO:0051302	regulation of cell division	17/932	171/18862	0.00482422	0.0344448	0.0263699	BCL2L1/CDC14A/CDK2AP2/CHMP4C/INSC/ITGB1BP1/PDGFB/PDGFC/PDGFD/RAB11A/RACK1/RHOA/SFRP2/SUSD2/SVIL/TXNIP/VEGFC	17
Endothelial cells	BP	GO:0031532	actin cytoskeleton reorganization	12/932	103/18862	0.00482599	0.0344448	0.0263699	ANXA1/ARHGDIB/CD2AP/ESAM/F11R/MYH9/NEDD9/PARVB/RHOA/S1PR1/SHC1/SYDE1	12
Endothelial cells	BP	GO:0055002	striated muscle cell development	12/932	103/18862	0.00482599	0.0344448	0.0263699	CAV2/CFL2/CFLAR/CSRP2/EDN1/GPX1/NIBAN2/PDGFRB/TMOD3/TPM1/TTN/WDR1	12
Endothelial cells	BP	GO:0002224	toll-like receptor signaling pathway	16/932	157/18862	0.00483879	0.0344888	0.0264036	CASP8/CAV1/COLEC12/CTSS/HMGB1/IFI35/IRAK3/MAP3K1/NFKBIA/NMI/NR1H3/RFTN1/RIPK2/RPS27A/UBB/UBE2D1	16
Endothelial cells	BP	GO:0030522	intracellular receptor signaling pathway	24/932	274/18862	0.00486502	0.0346283	0.0265103	ALPK1/CASP8/CREM/FABP5/GPER1/HEYL/IFIH1/KLF2/NEDD4/NFKBIA/NOP53/NR1H3/NR2F2/NR3C1/PLPP1/PTGIS/RARA/RIPK2/RPS27A/SRARP/TAF7/UBB/YAP1/ZNF366	24
Endothelial cells	BP	GO:0090596	sensory organ morphogenesis	22/932	244/18862	0.00488216	0.0347028	0.0265673	BCAR3/COL8A1/EDN1/EPHA2/FOXF2/FRZB/FZD6/GATA2/JAG1/LRP5/MFSD2A/NKD1/NTN1/PROM1/PTPRM/RPL38/SLITRK6/STRA6/TBX18/TBX2/YY1/ZIC1	22
Endothelial cells	BP	GO:0010770	positive regulation of cell morphogenesis involved in differentiation	10/932	78/18862	0.00493803	0.0350041	0.026798	DOCK1/ILK/LIMS1/LIMS2/LRP8/NEDD9/P4HB/RELN/RREB1/S100A10	10
Endothelial cells	BP	GO:0032272	negative regulation of protein polymerization	10/932	78/18862	0.00493803	0.0350041	0.026798	CDH5/EPS8/KANK3/MAPRE1/PFN1/SPTBN1/SVIL/TMOD3/TMSB10/TMSB4X	10
Endothelial cells	BP	GO:0050854	regulation of antigen receptor-mediated signaling pathway	9/932	66/18862	0.00497509	0.0352187	0.0269624	CEACAM1/LAPTM5/LGALS3/NECTIN2/PAWR/PRKCH/PRKD2/RPS3/SLC39A10	9
Endothelial cells	BP	GO:0006643	membrane lipid metabolic process	20/932	215/18862	0.00502744	0.0355046	0.0271812	A4GALT/ACER2/B4GALT4/CCN1/CERS2/CWH43/DEGS2/DPM3/ESYT1/NAAA/ORMDL2/PLPP1/PRKD2/PRKD3/RACK1/SGMS1/ST3GAL1/ST3GAL4/ST3GAL6/ST8SIA4	20
Endothelial cells	BP	GO:0120032	regulation of plasma membrane bounded cell projection assembly	18/932	186/18862	0.00503542	0.0355046	0.0271812	CAV1/CDC42EP1/CDC42EP2/CDC42EP4/CDC42EP5/CEP135/DOCK11/EPHA2/EPS8/FNBP1L/LIMK2/OCLN/PFN1/PLCE1/PODXL/RHOG/SYNE2/YAP1	18
Endothelial cells	BP	GO:0035025	positive regulation of Rho protein signal transduction	6/932	33/18862	0.00504281	0.0355046	0.0271812	COL3A1/F11R/F2RL2/GPR4/NET1/PDGFRB	6
Endothelial cells	BP	GO:0042339	keratan sulfate metabolic process	6/932	33/18862	0.00504281	0.0355046	0.0271812	B4GALT4/PRELP/SLC35D2/ST3GAL1/ST3GAL4/ST3GAL6	6
Endothelial cells	BP	GO:0030510	regulation of BMP signaling pathway	11/932	91/18862	0.00516187	0.0362938	0.0277854	BAMBI/CCN1/CDH5/CRIM1/ENG/FSTL1/HES1/NOTCH1/SFRP2/SMAD7/ZNF423	11
Endothelial cells	BP	GO:2000060	positive regulation of ubiquitin-dependent protein catabolic process	12/932	104/18862	0.00521701	0.0363509	0.0278291	CAV1/CLU/HERPUD1/IL33/LAPTM5/LRRK2/NOP53/RACK1/RNF144B/SH3RF2/SMAD7/TRIB1	12
Endothelial cells	BP	GO:0032328	alanine transport	4/932	15/18862	0.00521898	0.0363509	0.0278291	SLC1A4/SLC38A3/SLC38A5/SLC3A2	4
Endothelial cells	BP	GO:0051770	positive regulation of nitric-oxide synthase biosynthetic process	4/932	15/18862	0.00521898	0.0363509	0.0278291	AKAP12/IL33/KDR/LRRK2	4
Endothelial cells	BP	GO:0060413	atrial septum morphogenesis	4/932	15/18862	0.00521898	0.0363509	0.0278291	ACVR1/CCN1/HEY2/TBX20	4
Endothelial cells	BP	GO:0072160	nephron tubule epithelial cell differentiation	4/932	15/18862	0.00521898	0.0363509	0.0278291	CTNNB1/PROM1/WWTR1/YAP1	4
Endothelial cells	BP	GO:0072224	metanephric glomerulus development	4/932	15/18862	0.00521898	0.0363509	0.0278291	CD34/LAMB2/PDGFB/PDGFRB	4
Endothelial cells	BP	GO:2001028	positive regulation of endothelial cell chemotaxis	4/932	15/18862	0.00521898	0.0363509	0.0278291	HSPB1/KDR/PRKD2/TMSB4X	4
Endothelial cells	BP	GO:1903428	positive regulation of reactive oxygen species biosynthetic process	8/932	55/18862	0.00533552	0.037113	0.0284125	ASS1/CLU/EDN1/HSP90AA1/INSR/KLF2/KLF4/SMAD3	8
Endothelial cells	BP	GO:0072073	kidney epithelium development	14/932	131/18862	0.0053506	0.0371681	0.0284547	CD34/CTNNB1/HES1/HEYL/JAG1/LAMB2/NOTCH1/PECAM1/PODXL/PROM1/SMAD3/SMAD7/WWTR1/YAP1	14
Endothelial cells	BP	GO:0045124	regulation of bone resorption	7/932	44/18862	0.00543773	0.0376224	0.0288026	BGLAP/EGFR/IL20RA/PDK4/S1PR1/TFRC/TNFRSF11A	7
Endothelial cells	BP	GO:0055010	ventricular cardiac muscle tissue morphogenesis	7/932	44/18862	0.00543773	0.0376224	0.0288026	DLL4/ENG/HEG1/HEY2/NOTCH1/SMAD7/TPM1	7
Endothelial cells	BP	GO:1903573	negative regulation of response to endoplasmic reticulum stress	7/932	44/18862	0.00543773	0.0376224	0.0288026	BCL2L1/CLU/HERPUD1/LRRK2/NR1H3/RACK1/TMBIM6	7
Endothelial cells	BP	GO:0048284	organelle fusion	15/932	145/18862	0.0054489	0.0376496	0.0288233	ANXA1/ANXA2/CAV2/DOC2B/RAB13/STX11/STX4/STX7/STXBP6/TAP1/TAPBP/TBC1D4/TFRC/VAMP3/VAMP8	15
Endothelial cells	BP	GO:0051092	positive regulation of NF-kappaB transcription factor activity	16/932	159/18862	0.00546584	0.0376664	0.0288362	CAV1/CFLAR/CLU/FLOT2/IRAK3/LAMTOR5/PRKCH/PRKD2/RIPK2/RPS27A/RPS3/TFRC/TNFRSF11A/TRAF1/TRIM38/UBB	16
Endothelial cells	BP	GO:0051100	negative regulation of binding	16/932	159/18862	0.00546584	0.0376664	0.0288362	ACTB/B2M/CAV1/HEY1/HEY2/ID1/ITGB1BP1/LEF1/LRRK2/NES/NFKBIA/PDGFB/PPP1CA/RACK1/TMBIM6/TMSB4X	16
Endothelial cells	BP	GO:0046637	regulation of alpha-beta T cell differentiation	9/932	67/18862	0.00550142	0.0377614	0.028909	ANXA1/HMGB1/ITPKB/PRDM1/RARA/RIPK2/SMAD7/SOCS1/TGFBR2	9
Endothelial cells	BP	GO:0050918	positive chemotaxis	9/932	67/18862	0.00550142	0.0377614	0.028909	ANGPT2/CXCL12/HMGB1/KDR/LGALS3/PDGFB/S1PR1/SMAD3/VEGFC	9
Endothelial cells	BP	GO:0061371	determination of heart left/right asymmetry	9/932	67/18862	0.00550142	0.0377614	0.028909	ENG/NOTCH1/SMAD3/SOX18/TBX2/TBX20/TBX3/TGFBR2/ZIC3	9
Endothelial cells	BP	GO:0007411	axon guidance	24/932	277/18862	0.00556204	0.0381271	0.0291889	CXCL12/EFNA1/EPHA2/ERBB2/GRB10/LAMA2/LAMA3/LAMB2/NEXN/NIBAN2/NOTCH1/NTN1/PLCG1/PLXNA2/PTPRM/RELN/RHOG/ROBO4/RPL24/SEMA3G/SHANK3/SHC1/SPTBN1/VASP	24
Endothelial cells	BP	GO:1901216	positive regulation of neuron death	11/932	92/18862	0.00560827	0.0383627	0.0293692	CAPN2/CASP8/CLU/CTNNB1/DDIT4/ITGA1/MAP3K11/MCL1/NQO1/NUPR1/TP53	11
Endothelial cells	BP	GO:0060491	regulation of cell projection assembly	18/932	188/18862	0.00562282	0.0383627	0.0293692	CAV1/CDC42EP1/CDC42EP2/CDC42EP4/CDC42EP5/CEP135/DOCK11/EPHA2/EPS8/FNBP1L/LIMK2/OCLN/PFN1/PLCE1/PODXL/RHOG/SYNE2/YAP1	18
Endothelial cells	BP	GO:0003094	glomerular filtration	5/932	24/18862	0.00564808	0.0383627	0.0293692	ADGRF5/CD34/EMP2/MCAM/PDGFB	5
Endothelial cells	BP	GO:0045662	negative regulation of myoblast differentiation	5/932	24/18862	0.00564808	0.0383627	0.0293692	ID3/MBNL3/NOTCH1/SRA1/TBX3	5
Endothelial cells	BP	GO:0060037	pharyngeal system development	5/932	24/18862	0.00564808	0.0383627	0.0293692	ACVR1/ADGRF5/BMP5/HES1/PLXNA2	5
Endothelial cells	BP	GO:0060669	embryonic placenta morphogenesis	5/932	24/18862	0.00564808	0.0383627	0.0293692	ADM/BMP5/CCN1/LEF1/ZFP36L1	5
Endothelial cells	BP	GO:2000209	regulation of anoikis	5/932	24/18862	0.00564808	0.0383627	0.0293692	CAV1/ITGB1/MCL1/NOTCH1/PDK4	5
Endothelial cells	BP	GO:0030879	mammary gland development	14/932	132/18862	0.00572136	0.0388096	0.0297114	CAV1/CCND1/EPHA2/FOXF1/GPX1/LEF1/LRP5/NOTCH4/NTN1/RREB1/TBX2/TBX3/TGFBR2/TNFRSF11A	14
Endothelial cells	BP	GO:0045580	regulation of T cell differentiation	15/932	146/18862	0.00580385	0.0392708	0.0300645	ANXA1/CD46/ERBB2/HMGB1/ITPKB/LEF1/PRDM1/RARA/RIPK2/SMAD7/SOCS1/SOX13/TCF7/TGFBR2/VSIR	15
Endothelial cells	BP	GO:0032868	response to insulin	24/932	278/18862	0.00581201	0.0392708	0.0300645	ADM/ATP6V0E1/BCAR3/BGLAP/CAV2/CCND3/CEACAM1/CFLAR/GNAI2/GRB10/HDAC5/INSR/MYO1C/PDK4/RAB13/RARRES2/SHC1/SLC2A1/SOCS1/SORBS1/TBC1D4/TNFSF10/TRARG1/ZFP36L1	24
Endothelial cells	BP	GO:0097485	neuron projection guidance	24/932	278/18862	0.00581201	0.0392708	0.0300645	CXCL12/EFNA1/EPHA2/ERBB2/GRB10/LAMA2/LAMA3/LAMB2/NEXN/NIBAN2/NOTCH1/NTN1/PLCG1/PLXNA2/PTPRM/RELN/RHOG/ROBO4/RPL24/SEMA3G/SHANK3/SHC1/SPTBN1/VASP	24
Endothelial cells	BP	GO:0030513	positive regulation of BMP signaling pathway	6/932	34/18862	0.00587244	0.0395761	0.0302982	CCN1/CDH5/ENG/HES1/NOTCH1/ZNF423	6
Endothelial cells	BP	GO:0090050	positive regulation of cell migration involved in sprouting angiogenesis	6/932	34/18862	0.00587244	0.0395761	0.0302982	ANXA1/GATA2/HDAC7/JCAD/KDR/RHOJ	6
Endothelial cells	BP	GO:0042590	antigen processing and presentation of exogenous peptide antigen via MHC class I	10/932	80/18862	0.00591627	0.0397683	0.0304454	B2M/PSMB4/PSMB8/PSMB9/PSMD12/PSME1/TAP1/TAPBP/VAMP3/VAMP8	10
Endothelial cells	BP	GO:2000106	regulation of leukocyte apoptotic process	10/932	80/18862	0.00591627	0.0397683	0.0304454	ANXA1/AXL/CXCL12/EFNA1/ITPKB/KITLG/LGALS3/SLC39A10/ST3GAL1/TP53	10
Endothelial cells	BP	GO:0002285	lymphocyte activation involved in immune response	18/932	189/18862	0.00593684	0.039773	0.030449	ANXA1/CD46/CEACAM1/DOCK11/HMGB1/ITM2A/LEF1/LGALS1/LGALS3/MFNG/PLCG2/RARA/RIPK2/RPS6/SMAD7/ST3GAL1/TFRC/TP53	18
Endothelial cells	BP	GO:0060759	regulation of response to cytokine stimulus	18/932	189/18862	0.00593684	0.039773	0.030449	AXL/CASP8/CAV1/EDN1/IFIH1/IFNGR1/IRAK3/KLF4/LAPTM5/LIFR/NR1H3/PARP14/PARP9/RACK1/RIPK2/SAMHD1/SOCS1/TRAF1	18
Endothelial cells	BP	GO:0050868	negative regulation of T cell activation	13/932	119/18862	0.00593993	0.039773	0.030449	ANXA1/CEACAM1/ERBB2/HMGB1/IL20RB/LAPTM5/LGALS3/LRRC32/PAWR/SMAD7/SOCS1/TNFRSF21/VSIR	13
Endothelial cells	BP	GO:0001707	mesoderm formation	9/932	68/18862	0.00606978	0.0405176	0.031019	ACVR1/EPHA2/FOXF1/ITGB1/KLF4/LEF1/SFRP2/SMAD3/TBX20	9
Endothelial cells	BP	GO:0045619	regulation of lymphocyte differentiation	17/932	175/18862	0.00607187	0.0405176	0.031019	ANXA1/AXL/CD46/ERBB2/HMGB1/ITPKB/LEF1/PRDM1/RARA/RIPK2/SMAD7/SOCS1/SOX13/TCF7/TGFBR2/VSIR/ZFP36L1	17
Endothelial cells	BP	GO:0072009	nephron epithelium development	12/932	106/18862	0.00607452	0.0405176	0.031019	CD34/CTNNB1/HES1/HEYL/JAG1/LAMB2/NOTCH1/PECAM1/PODXL/PROM1/WWTR1/YAP1	12
Endothelial cells	BP	GO:0048709	oligodendrocyte differentiation	11/932	93/18862	0.00608454	0.0405324	0.0310303	ASPA/CLU/ERBB2/HES1/NOTCH1/SOX13/TNFRSF1B/TNFRSF21/TRPC4/TSPAN2/WDR1	11
Endothelial cells	BP	GO:0098739	import across plasma membrane	16/932	161/18862	0.00615726	0.0408461	0.0312705	ABCC9/FOLR2/ITGB1/SLC12A7/SLC1A4/SLC2A1/SLC30A1/SLC31A1/SLC39A10/SLC39A8/SLC3A2/SLC6A13/SLC6A20/SLC7A1/SLC7A5/THBS1	16
Endothelial cells	BP	GO:2000058	regulation of ubiquitin-dependent protein catabolic process	16/932	161/18862	0.00615726	0.0408461	0.0312705	CAV1/CLU/FOXF2/HERPUD1/IL33/LAPTM5/LRRK2/NOP53/RACK1/RNF144B/RPL11/RPL5/RPS7/SH3RF2/SMAD7/TRIB1	16
Endothelial cells	BP	GO:0010665	regulation of cardiac muscle cell apoptotic process	7/932	45/18862	0.00617094	0.0408461	0.0312705	CAPN2/CFLAR/HEY2/HSPB6/NUPR1/SFRP2/TP53	7
Endothelial cells	BP	GO:0061001	regulation of dendritic spine morphogenesis	7/932	45/18862	0.00617094	0.0408461	0.0312705	ADAM10/EFNA1/LRP8/LRRK2/PDLIM5/RELN/SHANK3	7
Endothelial cells	BP	GO:0090102	cochlea development	7/932	45/18862	0.00617094	0.0408461	0.0312705	ADAM10/FRZB/GATA2/HES1/HEY2/SLITRK6/TBX18	7
Endothelial cells	BP	GO:0051051	negative regulation of transport	34/932	438/18862	0.00636664	0.0420879	0.0322211	ANXA1/BAG3/CAV1/CEACAM1/CLIC2/CTTNBP2NL/EDN1/FABP5/FOXF1/GNAI2/GRB10/HMGB1/ITGB1BP1/LGALS3/LRRK2/MAOB/MDFIC/NEDD4/NOTCH1/NR1H3/OAZ2/PPM1F/RACK1/RAP1B/RHBDF1/RRAD/SLC30A1/STXBP6/TBC1D4/THBS1/TMBIM6/TNFRSF1B/VAMP3/VAMP8	34
Endothelial cells	BP	GO:0031396	regulation of protein ubiquitination	19/932	205/18862	0.00639257	0.0422056	0.0323113	CAV1/DTX3L/FOXF2/HERPUD1/HSP90AA1/LAPTM5/LRRK2/NMI/NXN/PTTG1IP/RIPK2/RPL11/RPL5/RPS3/RPS7/SH3RF2/SMAD7/UBB/UBE2D1	19
Endothelial cells	BP	GO:0006024	glycosaminoglycan biosynthetic process	12/932	107/18862	0.00654319	0.0431452	0.0330306	B4GALT4/DCN/GCNT2/HSPG2/HYAL1/PDGFB/PDGFRB/PRELP/SLC35D2/ST3GAL1/ST3GAL4/ST3GAL6	12
Endothelial cells	BP	GO:1901990	regulation of mitotic cell cycle phase transition	34/932	439/18862	0.00658534	0.0432402	0.0331033	ANXA1/AVEN/CCND1/CCND3/CDC14A/CDK2AP2/CDK6/CDKN1B/CEP135/CHMP4C/DUSP1/EGFR/FBXL7/FOXN3/GADD45A/HSP90AA1/HYAL1/KLF4/MAPRE1/NOP53/PCNA/PSMB4/PSMB8/PSMB9/PSMD12/PSME1/RAB11A/RGCC/RPL26/RPS27L/TMOD3/TP53/UBE2D1/ZFP36L1	34
Endothelial cells	BP	GO:0010769	regulation of cell morphogenesis involved in differentiation	11/932	94/18862	0.006592	0.0432402	0.0331033	DOCK1/ILK/ITGB1BP1/LIMS1/LIMS2/LRP8/NEDD9/P4HB/RELN/RREB1/S100A10	11
Endothelial cells	BP	GO:0042982	amyloid precursor protein metabolic process	11/932	94/18862	0.006592	0.0432402	0.0331033	ADAM10/BACE2/CLU/EFNA1/FLOT2/IFNGR1/ITM2A/ITM2B/NSG1/PAWR/PSENEN	11
Endothelial cells	BP	GO:0061097	regulation of protein tyrosine kinase activity	11/932	94/18862	0.006592	0.0432402	0.0331033	CAV1/CBLC/EFNA1/LRP8/MVP/NEDD9/PDGFB/RACK1/RELN/SHC1/VPS25	11
Endothelial cells	BP	GO:0009615	response to virus	29/932	359/18862	0.00660753	0.0432402	0.0331033	ABCC9/BANF1/BCL2L1/CDK6/CLU/CXCL12/DDIT4/DTX3L/HERC5/HSP90AA1/HSPB1/HYAL1/IFIH1/IFIT3/IFNAR1/IFNGR1/IL33/IRAK3/LAMTOR5/MOV10/NMI/NOP53/NPC2/PARP9/SAMHD1/TRAF3IP2/VAMP8/XPR1/ZC3HAV1	29
Endothelial cells	BP	GO:0010948	negative regulation of cell cycle process	29/932	359/18862	0.00660753	0.0432402	0.0331033	ABRAXAS1/ADAM10/AVEN/CCND1/CDK2AP2/CDK6/CDKN1B/CHMP2A/CHMP4C/DUSP1/FBXL7/FOXN3/GADD45A/GPER1/KLF4/NAA10/NOP53/PCNA/PSMB4/PSMB8/PSMB9/PSMD12/PSME1/RGCC/RPL26/RPS27L/SUSD2/TP53/ZFP36L1	29
Endothelial cells	BP	GO:0019081	viral translation	4/932	16/18862	0.00668993	0.0436147	0.03339	EIF3A/EIF3F/EIF3G/PTBP1	4
Endothelial cells	BP	GO:0031269	pseudopodium assembly	4/932	16/18862	0.00668993	0.0436147	0.03339	CDC42EP1/CDC42EP2/CDC42EP4/CDC42EP5	4
Endothelial cells	BP	GO:0033151	V(D)J recombination	4/932	16/18862	0.00668993	0.0436147	0.03339	HMGB1/LEF1/TCF7/YY1	4
Endothelial cells	BP	GO:0048863	stem cell differentiation	22/932	251/18862	0.00677183	0.0437048	0.033459	ACVR1/EDN1/EDNRA/FN1/FRZB/GATA2/HES1/JAG1/KITLG/LMO2/NOTCH1/PSMB4/PSMB8/PSMB9/PSMD12/PSME1/SEMA3G/SOX18/TBX2/TEAD2/TP53/YAP1	22
Endothelial cells	BP	GO:0033119	negative regulation of RNA splicing	5/932	25/18862	0.00677788	0.0437048	0.033459	HNRNPK/PTBP1/RPS26/SRSF10/TMBIM6	5
Endothelial cells	BP	GO:0050927	positive regulation of positive chemotaxis	5/932	25/18862	0.00677788	0.0437048	0.033459	CXCL12/KDR/S1PR1/SMAD3/VEGFC	5
Endothelial cells	BP	GO:0051894	positive regulation of focal adhesion assembly	5/932	25/18862	0.00677788	0.0437048	0.033459	KDR/LIMS1/PPM1F/S100A10/SMAD3	5
Endothelial cells	BP	GO:0060330	regulation of response to interferon-gamma	5/932	25/18862	0.00677788	0.0437048	0.033459	IFNGR1/NR1H3/PARP14/PARP9/SOCS1	5
Endothelial cells	BP	GO:0060334	regulation of interferon-gamma-mediated signaling pathway	5/932	25/18862	0.00677788	0.0437048	0.033459	IFNGR1/NR1H3/PARP14/PARP9/SOCS1	5
Endothelial cells	BP	GO:0072202	cell differentiation involved in metanephros development	5/932	25/18862	0.00677788	0.0437048	0.033459	CD34/LAMB2/PDGFB/WWTR1/YAP1	5
Endothelial cells	BP	GO:0097205	renal filtration	5/932	25/18862	0.00677788	0.0437048	0.033459	ADGRF5/CD34/EMP2/MCAM/PDGFB	5
Endothelial cells	BP	GO:0050670	regulation of lymphocyte proliferation	20/932	221/18862	0.00678787	0.0437048	0.033459	ANXA1/BST1/CD320/CD46/ERBB2/HES1/HMGB1/IL20RB/LGALS3/LRRC32/PAWR/RIPK2/RPS3/SLC39A10/SLC7A1/TFRC/TGFBR2/TNFRSF1B/TNFRSF21/VSIR	20
Endothelial cells	BP	GO:2001020	regulation of response to DNA damage stimulus	20/932	221/18862	0.00678787	0.0437048	0.033459	ABRAXAS1/AXIN2/BCL2L1/CLU/CXCL12/DTX3L/EGFR/HMGB1/HNRNPK/MAP3K20/MCL1/NSMCE4A/PARP9/PCNA/PTTG1IP/RPL26/RPS3/SFRP2/SMCHD1/TP53	20
Endothelial cells	BP	GO:0070670	response to interleukin-4	6/932	35/18862	0.00679727	0.0437112	0.0334639	LEF1/NFIL3/PARP14/RPL3/RPLP0/TCF7	6
Endothelial cells	BP	GO:0048146	positive regulation of fibroblast proliferation	7/932	46/18862	0.00697535	0.0447456	0.0342558	CDK6/FN1/PDGFB/PDGFC/PDGFD/PDGFRB/S100A6	7
Endothelial cells	BP	GO:2000107	negative regulation of leukocyte apoptotic process	7/932	46/18862	0.00697535	0.0447456	0.0342558	AXL/CXCL12/EFNA1/ITPKB/KITLG/SLC39A10/ST3GAL1	7
Endothelial cells	BP	GO:0035282	segmentation	11/932	95/18862	0.007132	0.0456941	0.0349819	AXIN2/FOXF1/LEF1/NKD1/NOTCH1/PLXNA2/SFRP2/SMAD3/TBX18/TBX3/TP53	11
Endothelial cells	BP	GO:0045123	cellular extravasation	9/932	70/18862	0.00734107	0.0469178	0.0359188	BST1/CXCL12/F11R/ITGA1/ITGB1/JAM2/PDGFD/PECAM1/ST3GAL4	9
Endothelial cells	BP	GO:0055021	regulation of cardiac muscle tissue growth	9/932	70/18862	0.00734107	0.0469178	0.0359188	EDN1/HEY2/NOTCH1/SAV1/TBX2/TBX20/TGFBR2/YAP1/YY1	9
Endothelial cells	BP	GO:0050732	negative regulation of peptidyl-tyrosine phosphorylation	8/932	58/18862	0.00737968	0.0471066	0.0360634	CAV1/CBLC/MVP/PARP14/RACK1/SFRP2/SOCS1/VPS25	8
Endothelial cells	BP	GO:0030048	actin filament-based movement	15/932	150/18862	0.00741453	0.0472131	0.0361449	CAV1/DES/EMP2/FNBP1L/GJC1/KCNQ1/MYH9/MYO1B/MYO1C/SYNE2/TNNI1/TPM1/TPM4/TTN/VIM	15
Endothelial cells	BP	GO:0045834	positive regulation of lipid metabolic process	15/932	150/18862	0.00741453	0.0472131	0.0361449	ADGRF5/ADM/ANXA1/CAPN2/CCN1/CPT1A/FLT1/MFSD2A/NR1H3/PDGFB/PDGFRB/PNPLA2/RACK1/SCARB1/SORBS1	15
Endothelial cells	BP	GO:0002221	pattern recognition receptor signaling pathway	19/932	208/18862	0.00743738	0.0473007	0.0362119	ALPK1/CASP8/CAV1/COLEC12/CTSS/HMGB1/IFI35/IFIH1/IRAK3/MAP3K1/NFKBIA/NMI/NOP53/NR1H3/RFTN1/RIPK2/RPS27A/UBB/UBE2D1	19
Endothelial cells	BP	GO:0032944	regulation of mononuclear cell proliferation	20/932	223/18862	0.00747581	0.0474869	0.0363545	ANXA1/BST1/CD320/CD46/ERBB2/HES1/HMGB1/IL20RB/LGALS3/LRRC32/PAWR/RIPK2/RPS3/SLC39A10/SLC7A1/TFRC/TGFBR2/TNFRSF1B/TNFRSF21/VSIR	20
Endothelial cells	BP	GO:0046942	carboxylic acid transport	24/932	284/18862	0.00751473	0.0476758	0.0364991	ABCB4/ABCG2/ADORA2A/ANXA1/CEACAM1/EDN1/FOLR2/ITGB1/SLC16A4/SLC1A4/SLC26A5/SLC35D2/SLC38A3/SLC38A5/SLC3A2/SLC6A13/SLC6A20/SLC7A1/SLC7A5/SLCO1A2/SLCO2B1/STRA6/TNFRSF11A/TRPC4	24
Endothelial cells	BP	GO:0043506	regulation of JUN kinase activity	10/932	83/18862	0.00765921	0.0484742	0.0371103	EDN1/HIPK3/MAP3K11/MAP3K20/MAP4K2/MDFIC/RIPK2/RPS3/SFRP2/TNFRSF11A	10
Endothelial cells	BP	GO:0055006	cardiac cell development	10/932	83/18862	0.00765921	0.0484742	0.0371103	EDN1/HEY2/JAG1/NOTCH1/PDGFRB/PDLIM5/TBX18/TBX3/TTN/YY1	10
Endothelial cells	BP	GO:0048661	positive regulation of smooth muscle cell proliferation	11/932	96/18862	0.00770592	0.0487104	0.0372911	CALCRL/EDN1/EGFR/GNAI2/PDGFB/PDGFD/PDGFRB/S1PR1/TGFBR2/TGM2/THBS1	11
Endothelial cells	BP	GO:0071897	DNA biosynthetic process	18/932	194/18862	0.00772843	0.0487933	0.0373546	DACH1/DUSP1/HNRNPA1/HSP90AA1/KLF4/NIBAN2/PCLAF/PCNA/PDGFB/PDGFRB/PRKD2/PTGES3/RGCC/RPS27A/TP53/UBB/UBE2L6/USP43	18
Endothelial cells	BP	GO:0007528	neuromuscular junction development	7/932	47/18862	0.00785495	0.049412	0.0378283	COL4A1/ERBB2/LAMB2/LRRK2/NEDD4/SHANK3/UTRN	7
Endothelial cells	BP	GO:0031952	regulation of protein autophosphorylation	7/932	47/18862	0.00785495	0.049412	0.0378283	CAV1/ENG/MVP/PDGFB/PDGFC/PDGFD/VEGFC	7
Endothelial cells	BP	GO:0097028	dendritic cell differentiation	7/932	47/18862	0.00785495	0.049412	0.0378283	AXL/HMGB1/LTBR/TGFBR2/TMEM176A/TMEM176B/ZBTB46	7
Endothelial cells	BP	GO:0050867	positive regulation of cell activation	32/932	412/18862	0.00789575	0.0495506	0.0379344	ANXA1/AXL/BST1/CAV1/CD320/CD46/CTSC/FLOT2/GATA2/HES1/HMGB1/IL33/ITPKB/LEF1/LGALS1/LRRK2/NECTIN2/PDGFRB/RARA/RIPK2/RPS3/SLC39A10/SLC7A1/SOCS1/SOX13/STX4/TFRC/TGFBR2/THBS1/VAMP8/VSIR/YES1	32
Endothelial cells	BP	GO:0030010	establishment of cell polarity	14/932	137/18862	0.00789605	0.0495506	0.0379344	AMOTL2/CDH5/CYTH3/FLOT2/FOXF1/HES1/HSP90AA1/INSC/ITGB1/MSN/MYH9/RACK1/RAP1B/RHOA	14
Endothelial cells	BP	GO:0006869	lipid transport	35/932	461/18862	0.00794626	0.0498055	0.0381295	ABCA9/ABCB1/ABCB4/ADORA2A/ANXA1/ANXA2/APOLD1/ATP10A/CAV1/CEACAM1/CLU/CPT1A/CROT/EDN1/ESYT1/FABP5/GULP1/ITGB1/LRP10/MFSD2A/NFKBIA/NPC2/NR1H3/PLTP/SCARB1/SELENOM/SERPINA5/SLC1A4/SLC2A1/SLCO1A2/SLCO2B1/STARD10/STRA6/THBS1/TNFRSF11A	35
Endothelial cells	BP	GO:0071347	cellular response to interleukin-1	17/932	180/18862	0.00798689	0.0499998	0.0382783	AKAP12/CCL14/EDN1/HYAL1/IRAK3/KLF2/NFKBIA/PSMB4/PSMB8/PSMB9/PSMD12/PSME1/PTGIS/RIPK2/RPS27A/UBB/YY1	17
Endothelial cells	CC	GO:0005925	focal adhesion	108/958	416/19520	1.42133e-48	7.81734e-46	6.34364e-46	ABCB4/ACTB/ACTG1/ADAM10/AHNAK/AJUBA/AKAP12/ANXA1/ANXA5/ARHGAP31/B2M/BCAR3/CAP1/CAPN2/CAV1/CAV2/CD151/CD46/CD59/CDC42EP1/CNN3/CSRP2/CTNNB1/DLC1/EGFR/ENG/EPHA2/FLNB/FLOT2/FLT1/HNRNPK/HSPB1/HSPG2/ILK/ITGA1/ITGA6/ITGB1/LIMS1/LIMS2/MAPRE1/MCAM/MME/MRC2/MSN/MYH9/NECTIN2/NEDD9/NEXN/P4HB/PABPC1/PARVB/PDGFRB/PFN1/PHLDB2/PTPN12/PXN/REXO2/RHOA/RHOG/RPL10A/RPL12/RPL18/RPL19/RPL27/RPL3/RPL37A/RPL38/RPL4/RPL5/…	108
Endothelial cells	CC	GO:0030055	cell-substrate junction	108/958	423/19520	8.30842e-48	2.28482e-45	1.85409e-45	ABCB4/ACTB/ACTG1/ADAM10/AHNAK/AJUBA/AKAP12/ANXA1/ANXA5/ARHGAP31/B2M/BCAR3/CAP1/CAPN2/CAV1/CAV2/CD151/CD46/CD59/CDC42EP1/CNN3/CSRP2/CTNNB1/DLC1/EGFR/ENG/EPHA2/FLNB/FLOT2/FLT1/HNRNPK/HSPB1/HSPG2/ILK/ITGA1/ITGA6/ITGB1/LIMS1/LIMS2/MAPRE1/MCAM/MME/MRC2/MSN/MYH9/NECTIN2/NEDD9/NEXN/P4HB/PABPC1/PARVB/PDGFRB/PFN1/PHLDB2/PTPN12/PXN/REXO2/RHOA/RHOG/RPL10A/RPL12/RPL18/RPL19/RPL27/RPL3/RPL37A/RPL38/RPL4/RPL5/…	108
Endothelial cells	CC	GO:0022626	cytosolic ribosome	49/958	107/19520	1.23015e-35	2.25528e-33	1.83012e-33	RPL10/RPL10A/RPL11/RPL12/RPL13/RPL14/RPL18/RPL19/RPL24/RPL26/RPL27/RPL28/RPL3/RPL32/RPL34/RPL35A/RPL36/RPL37A/RPL38/RPL39/RPL4/RPL5/RPL7/RPL7A/RPL8/RPLP0/RPLP2/RPS11/RPS14/RPS15/RPS16/RPS17/RPS18/RPS19/RPS20/RPS23/RPS26/RPS27A/RPS27L/RPS28/RPS29/RPS3/RPS3A/RPS4X/RPS5/RPS6/RPS7/RPS8/RPS9	49
Endothelial cells	CC	GO:0044391	ribosomal subunit	52/958	187/19520	2.61438e-25	3.59477e-23	2.9171e-23	MRPL52/MTERF4/RACK1/RPL10/RPL10A/RPL11/RPL12/RPL13/RPL14/RPL18/RPL19/RPL24/RPL26/RPL27/RPL28/RPL3/RPL32/RPL34/RPL35A/RPL36/RPL37A/RPL38/RPL39/RPL4/RPL5/RPL7/RPL7A/RPL8/RPLP0/RPLP2/RPS11/RPS14/RPS15/RPS16/RPS17/RPS18/RPS19/RPS20/RPS23/RPS26/RPS27A/RPS27L/RPS28/RPS29/RPS3/RPS3A/RPS4X/RPS5/RPS6/RPS7/RPS8/RPS9	52
Endothelial cells	CC	GO:0005840	ribosome	55/958	243/19520	5.65222e-22	6.21744e-20	5.04535e-20	BTF3/MRPL52/MTERF4/RACK1/RPL10/RPL10A/RPL11/RPL12/RPL13/RPL14/RPL18/RPL19/RPL22L1/RPL24/RPL26/RPL27/RPL28/RPL3/RPL32/RPL34/RPL35A/RPL36/RPL37A/RPL38/RPL39/RPL4/RPL5/RPL7/RPL7A/RPL8/RPLP0/RPLP2/RPS11/RPS14/RPS15/RPS16/RPS17/RPS18/RPS19/RPS20/RPS23/RPS26/RPS27A/RPS27L/RPS28/RPS29/RPS3/RPS3A/RPS4X/RPS5/RPS6/RPS7/RPS8/RPS9/SERP1	55
Endothelial cells	CC	GO:0022625	cytosolic large ribosomal subunit	27/958	57/19520	1.08155e-20	9.91425e-19	8.04525e-19	RPL10/RPL10A/RPL11/RPL12/RPL13/RPL14/RPL18/RPL19/RPL24/RPL26/RPL27/RPL28/RPL3/RPL32/RPL34/RPL35A/RPL36/RPL37A/RPL38/RPL39/RPL4/RPL5/RPL7/RPL7A/RPL8/RPLP0/RPLP2	27
Endothelial cells	CC	GO:0005911	cell-cell junction	77/958	485/19520	3.89961e-20	3.06398e-18	2.48637e-18	ABCB4/ACTB/ACTG1/ADAM10/AHNAK/AJUBA/AMOTL2/ANXA1/ANXA2/CCDC85A/CCND1/CD2AP/CDC42EP1/CDC42EP4/CDH5/CEACAM1/CGNL1/CLDN5/CLIC4/CNN3/CTNNB1/CTNND1/CYTH3/DES/EPHA2/ESAM/F11R/FLOT2/GJA4/GJC1/HEG1/HMCN1/IGSF5/ITGA6/JAG1/JAM2/JCAD/LIMS1/LIMS2/LSR/MARVELD2/MYH9/NECTIN2/NEXN/NIBAN2/NOTCH1/OCLN/PDLIM2/PDLIM5/PECAM1/PLCG1/PODXL/PPP1CA/PTPRM/PXN/RAB13/RAP1B/RASIP1/RHOA/S100A11/SAV1/SHROOM1/SHROOM4/SLC2A1/SMAD…	77
Endothelial cells	CC	GO:0022627	cytosolic small ribosomal subunit	22/958	46/19520	3.21018e-17	2.207e-15	1.79094e-15	RPS11/RPS14/RPS15/RPS16/RPS17/RPS18/RPS19/RPS20/RPS23/RPS26/RPS27A/RPS27L/RPS28/RPS29/RPS3/RPS3A/RPS4X/RPS5/RPS6/RPS7/RPS8/RPS9	22
Endothelial cells	CC	GO:0005912	adherens junction	39/958	172/19520	5.56034e-16	3.39799e-14	2.75741e-14	ACTB/ADAM10/AJUBA/ANXA1/ANXA2/CCDC85A/CDC42EP1/CDC42EP4/CDH5/CEACAM1/CNN3/CTNNB1/CTNND1/CYTH3/ESAM/FLOT2/HMCN1/ITGA6/JAG1/JCAD/MYH9/NECTIN2/NEXN/NIBAN2/NOTCH1/PDLIM2/PDLIM5/PPP1CA/PTPRM/S100A11/SHROOM1/SHROOM4/SMAD7/SORBS1/STXBP6/TJP2/TLN1/TMEM204/TMOD3	39
Endothelial cells	CC	GO:0062023	collagen-containing extracellular matrix	62/958	423/19520	9.41409e-15	5.17775e-13	4.20166e-13	ANGPT2/ANXA1/ANXA2/ANXA5/ANXA7/BCAM/CCN1/CD151/CLEC14A/CLEC3B/CLU/COCH/COL12A1/COL14A1/COL18A1/COL1A1/COL1A2/COL23A1/COL3A1/COL4A1/COL4A3/COL4A4/COL8A1/CTSC/CTSS/CXCL12/DCN/EGFL7/FN1/HMCN1/HSPG2/IGFBP7/ITIH5/LAMA2/LAMA3/LAMA4/LAMB2/LAMC3/LGALS1/LGALS3/LGALS3BP/LTBP4/MGP/MMRN2/NTN1/PDGFB/PODN/PRELP/RARRES2/S100A10/S100A6/SERPINA5/SERPING1/SERPINH1/SFRP2/SPARC/SPARCL1/TGM2/THBS1/TIMP1/TIMP3/VWF	62
Endothelial cells	CC	GO:0015934	large ribosomal subunit	29/958	115/19520	1.71034e-13	8.55169e-12	6.93955e-12	MRPL52/MTERF4/RPL10/RPL10A/RPL11/RPL12/RPL13/RPL14/RPL18/RPL19/RPL24/RPL26/RPL27/RPL28/RPL3/RPL32/RPL34/RPL35A/RPL36/RPL37A/RPL38/RPL39/RPL4/RPL5/RPL7/RPL7A/RPL8/RPLP0/RPLP2	29
Endothelial cells	CC	GO:0042788	polysomal ribosome	16/958	32/19520	2.8715e-13	1.3161e-11	1.068e-11	BTF3/RPL10A/RPL11/RPL18/RPL19/RPL24/RPL32/RPL36/RPL38/RPL39/RPL7A/RPL8/RPS23/RPS26/RPS28/RPS29	16
Endothelial cells	CC	GO:0015935	small ribosomal subunit	23/958	74/19520	4.52715e-13	1.91533e-11	1.55426e-11	RACK1/RPS11/RPS14/RPS15/RPS16/RPS17/RPS18/RPS19/RPS20/RPS23/RPS26/RPS27A/RPS27L/RPS28/RPS29/RPS3/RPS3A/RPS4X/RPS5/RPS6/RPS7/RPS8/RPS9	23
Endothelial cells	CC	GO:0031252	cell leading edge	56/958	411/19520	4.00971e-12	1.57524e-10	1.27828e-10	ACTB/ADGRV1/ADORA2A/AJUBA/ARAP3/ARHGAP18/ARHGAP31/CD2AP/CDK6/CTNND1/CTTNBP2NL/CYTH3/DLC1/EPHA2/EPS8/FGD5/FGD6/FLOT2/GPER1/ILK/INSR/ITGB1/ITGB1BP1/JCAD/KITLG/MYH9/MYLK/MYO1C/NEDD9/OCLN/P4HB/PABPC1/PARVB/PHLDB2/PIEZO1/PLCE1/PLCG1/PODXL/PTPRM/PXN/RAB13/RASGRP2/RHOA/RPS3/S100A11/S100A6/SHISA6/SNX2/SPTBN1/SRA1/STX4/SYNE2/TLN1/TPM1/VASP/VIM	56
Endothelial cells	CC	GO:0005788	endoplasmic reticulum lumen	46/958	306/19520	1.16751e-11	4.28087e-10	3.47385e-10	ADAM10/APLP2/B2M/BGLAP/CCN1/CLU/COL12A1/COL14A1/COL18A1/COL1A1/COL1A2/COL23A1/COL3A1/COL4A1/COL4A3/COL4A4/COL8A1/COLGALT1/CTSC/EDN1/EOGT/ERAP1/FN1/FSTL1/GPX8/IGFBP7/LAMB2/LGALS1/NUCB1/P4HA2/P4HB/PDGFB/PDGFC/PDGFD/PNPLA2/POGLUT3/PRSS23/RCN1/RCN3/SELENOM/SERPINH1/SPARCL1/THBS1/TIMP1/TSPAN5/TXNDC5	46
Endothelial cells	CC	GO:0005844	polysome	20/958	68/19520	4.71702e-11	1.62147e-09	1.3158e-09	BTF3/RPL10A/RPL11/RPL18/RPL19/RPL24/RPL32/RPL36/RPL38/RPL39/RPL7A/RPL8/RPS23/RPS26/RPS28/RPS29/RPS3/RPS4X/RPS6/VIM	20
Endothelial cells	CC	GO:0045121	membrane raft	45/958	323/19520	2.56884e-10	7.84924e-09	6.36952e-09	ABCB4/ABCG2/AHNAK/ANO1/ANXA2/CAPN2/CASP8/CAV1/CAV2/CAVIN1/CAVIN2/CAVIN3/CBLC/CFLAR/DLC1/EGFR/EMP2/FLOT2/GNAI2/INSR/ITGA1/ITGB1/KCNQ1/KDR/LAMTOR5/LRP8/LRRK2/MME/MYO1C/NOS3/PECAM1/PLPP1/PODXL/PTGIS/RFTN1/S100A10/S1PR1/SCARB1/SERPINH1/SLC2A1/SORBS1/STOM/TGFBR2/TNFRSF1B/TRPC4	45
Endothelial cells	CC	GO:0098857	membrane microdomain	45/958	323/19520	2.56884e-10	7.84924e-09	6.36952e-09	ABCB4/ABCG2/AHNAK/ANO1/ANXA2/CAPN2/CASP8/CAV1/CAV2/CAVIN1/CAVIN2/CAVIN3/CBLC/CFLAR/DLC1/EGFR/EMP2/FLOT2/GNAI2/INSR/ITGA1/ITGB1/KCNQ1/KDR/LAMTOR5/LRP8/LRRK2/MME/MYO1C/NOS3/PECAM1/PLPP1/PODXL/PTGIS/RFTN1/S100A10/S1PR1/SCARB1/SERPINH1/SLC2A1/SORBS1/STOM/TGFBR2/TNFRSF1B/TRPC4	45
Endothelial cells	CC	GO:0005938	cell cortex	41/958	301/19520	3.16807e-09	9.17072e-08	7.44189e-08	AKAP12/CALD1/CAP1/CAPN2/CAV1/CLDN5/CTNNB1/CTNND1/DENND2B/DLC1/EPS8/EXOC3L1/FLNB/FLOT2/FNBP1L/GYPC/HMCN1/INSC/KIAA1614/MAPRE1/MYH9/MYRIP/MYZAP/NEDD4/NEDD9/PFN1/PHLDB2/PXN/RHOA/RHOC/RHOG/SEPTIN10/SHROOM1/SHROOM4/SLC2A1/SPTBN1/STXBP6/TRIP10/TRPC4/UTRN/WDR1	41
Endothelial cells	CC	GO:0030027	lamellipodium	31/958	196/19520	7.81091e-09	2.148e-07	1.74307e-07	ACTB/AJUBA/ARAP3/ARHGAP31/CTNND1/CTTNBP2NL/EPHA2/FGD5/FGD6/FLOT2/ILK/ITGB1/ITGB1BP1/KITLG/MYLK/NEDD9/P4HB/PABPC1/PARVB/PIEZO1/PLCE1/PLCG1/PODXL/PTPRM/PXN/RAB13/RHOA/SNX2/STX4/SYNE2/VASP	31
Endothelial cells	CC	GO:0043296	apical junction complex	24/958	137/19520	5.18596e-08	1.35823e-06	1.10218e-06	ACTB/ACTG1/AMOTL2/CCND1/CDH5/CGNL1/CLDN5/CTNND1/CYTH3/ESAM/F11R/IGSF5/JAM2/MARVELD2/NECTIN2/OCLN/RAB13/RHOA/SHROOM1/SHROOM4/SORBS1/TJP2/VASP/YBX3	24
Endothelial cells	CC	GO:0005604	basement membrane	19/958	94/19520	1.22772e-07	3.06931e-06	2.49069e-06	ANXA2/CD151/COL18A1/COL4A1/COL4A3/COL4A4/COL8A1/FN1/HMCN1/HSPG2/LAMA2/LAMA3/LAMA4/LAMB2/LAMC3/MMRN2/NTN1/SPARC/TIMP1	19
Endothelial cells	CC	GO:0005901	caveola	17/958	80/19520	2.63678e-07	6.30533e-06	5.11667e-06	CAV1/CAV2/CAVIN1/CAVIN2/CAVIN3/DLC1/FLOT2/INSR/LRP8/LRRK2/NOS3/PLPP1/PTGIS/SCARB1/SLC2A1/TGFBR2/TRPC4	17
Endothelial cells	CC	GO:0045177	apical part of cell	45/958	414/19520	5.18024e-07	1.18714e-05	9.63343e-06	ABCB1/ABCB4/ABCG2/ACVR1/ADGRF5/ANO1/ANXA1/CD34/CEACAM1/CLIC4/EGFR/EMP2/ENPEP/ERBB2/F2RL2/FN1/FZD6/IGSF5/INSC/ITPR3/JAG1/KIAA1614/MARVELD2/MSN/MYO1B/NOTCH1/OCLN/PDGFRB/PLPP1/PODXL/PROM1/PTH1R/SHROOM1/SHROOM4/SLC2A1/SLC38A3/SLC39A8/SLC3A2/SLC6A20/SLC7A1/SLC7A5/SLC9A3R2/SLCO2B1/TRPM6/VAMP3	45
Endothelial cells	CC	GO:0016324	apical plasma membrane	39/958	351/19520	1.72001e-06	3.78401e-05	3.07066e-05	ABCB1/ABCB4/ABCG2/ANO1/ANXA1/CD34/CEACAM1/EGFR/EMP2/ENPEP/ERBB2/F2RL2/FN1/FZD6/IGSF5/JAG1/KIAA1614/MARVELD2/MSN/NOTCH1/OCLN/PDGFRB/PLPP1/PODXL/PROM1/PTH1R/SHROOM1/SHROOM4/SLC2A1/SLC38A3/SLC39A8/SLC3A2/SLC6A20/SLC7A1/SLC7A5/SLC9A3R2/SLCO2B1/TRPM6/VAMP3	39
Endothelial cells	CC	GO:0030863	cortical cytoskeleton	18/958	104/19520	2.84393e-06	6.016e-05	4.88188e-05	CALD1/CAP1/CAPN2/CLDN5/DLC1/FLOT2/GYPC/MAPRE1/MYH9/MYRIP/MYZAP/SHROOM1/SHROOM4/SLC2A1/SPTBN1/TRPC4/UTRN/WDR1	18
Endothelial cells	CC	GO:0030864	cortical actin cytoskeleton	15/958	78/19520	4.95892e-06	0.000101015	8.1972e-05	CALD1/CAP1/CAPN2/CLDN5/DLC1/FLOT2/MYH9/MYRIP/MYZAP/SHROOM1/SHROOM4/SLC2A1/SPTBN1/UTRN/WDR1	15
Endothelial cells	CC	GO:0070160	tight junction	19/958	124/19520	9.69905e-06	0.000190517	0.000154601	ACTB/AMOTL2/CCND1/CDH5/CGNL1/CLDN5/CYTH3/EPHA2/ESAM/F11R/IGSF5/JAM2/LSR/MARVELD2/OCLN/RAB13/TJP2/VASP/YBX3	19
Endothelial cells	CC	GO:0045178	basal part of cell	30/958	258/19520	1.09019e-05	0.000206759	0.000167782	ANXA1/ANXA2/CD34/CEACAM1/CTNNB1/EDN1/EGFR/ERBB2/FLOT2/ITGA1/KCNQ1/MAP4K2/MARVELD2/MSN/MYO1C/PDGFB/PHLDB2/PTH1R/SHROOM4/SLC2A1/SLC38A3/SLC39A8/SLC3A2/SLC40A1/SLC6A13/SLC7A1/SLC7A5/STX4/TFRC/TRPC4	30
Endothelial cells	CC	GO:0001726	ruffle	23/958	175/19520	1.61575e-05	0.000296222	0.000240379	ARAP3/ARHGAP18/CD2AP/CDK6/CYTH3/DLC1/EPHA2/EPS8/FGD5/FGD6/ITGB1/ITGB1BP1/JCAD/MYH9/MYO1C/PLCG1/PODXL/RASGRP2/RPS3/S100A11/S100A6/TLN1/TPM1	23
Endothelial cells	CC	GO:0044853	plasma membrane raft	17/958	111/19520	2.83228e-05	0.000502501	0.000407771	CAV1/CAV2/CAVIN1/CAVIN2/CAVIN3/DLC1/FLOT2/INSR/LRP8/LRRK2/NOS3/PLPP1/PTGIS/SCARB1/SLC2A1/TGFBR2/TRPC4	17
Endothelial cells	CC	GO:0031091	platelet alpha granule	15/958	91/19520	3.43201e-05	0.000589877	0.000478675	APLP2/CLU/FN1/PDGFB/PECAM1/PHACTR2/SERPINA5/SERPING1/SPARC/SRGN/THBS1/TIMP1/TMSB4X/VEGFC/VWF	15
Endothelial cells	CC	GO:0098644	complex of collagen trimers	7/958	21/19520	4.25461e-05	0.000709101	0.000575424	COL1A1/COL1A2/COL3A1/COL4A1/COL4A3/COL4A4/COL8A1	7
Endothelial cells	CC	GO:0030667	secretory granule membrane	32/958	305/19520	4.49581e-05	0.000727263	0.000590162	ADAM10/ANXA7/APLP2/BST1/CAV1/CAV2/CD46/CD59/CD63/CEACAM1/CYSTM1/DDOST/FABP5/ITPR3/LGALS3/MME/NBEAL2/NRAS/PECAM1/PHACTR2/PLA1A/PTPRB/RAP1B/RHOA/RHOG/SERPINA5/SPARC/STOM/TMBIM1/TMEM179B/TNFRSF1B/VAMP8	32
Endothelial cells	CC	GO:0009925	basal plasma membrane	27/958	240/19520	5.28536e-05	0.000830556	0.000673982	ANXA1/ANXA2/CD34/CEACAM1/CTNNB1/EGFR/ERBB2/FLOT2/KCNQ1/MAP4K2/MARVELD2/MSN/MYO1C/PDGFB/PTH1R/SHROOM4/SLC2A1/SLC38A3/SLC39A8/SLC3A2/SLC40A1/SLC6A13/SLC7A1/SLC7A5/STX4/TFRC/TRPC4	27
Endothelial cells	CC	GO:0031983	vesicle lumen	33/958	328/19520	7.85239e-05	0.00119967	0.000973513	ANXA2/B2M/CAP1/CLEC3B/CLU/CREG1/CTSC/EGFR/FABP5/FN1/HEBP2/HMGB1/HSP90AA1/ILF2/IST1/LGALS3BP/MVP/NPC2/OSTF1/PDGFB/PSMD12/RARRES2/S100A11/SERPING1/SPARC/SRGN/THBS1/TIMP1/TIMP3/TMSB4X/TXNDC5/VEGFC/VWF	33
Endothelial cells	CC	GO:0005581	collagen trimer	14/958	87/19520	8.15023e-05	0.00121152	0.000983129	C1QTNF7/COL12A1/COL14A1/COL18A1/COL1A1/COL1A2/COL23A1/COL3A1/COL4A1/COL4A3/COL4A4/COL8A1/COLEC12/DCN	14
Endothelial cells	CC	GO:0030016	myofibril	25/958	224/19520	0.000112117	0.00162274	0.00131683	ABCC9/AHNAK/BAG3/CALD1/CFL2/CSRP2/DES/FHL5/FLNB/ILK/MYZAP/NEXN/PARVB/PDLIM2/PDLIM5/PYROXD1/SLC2A1/SPTBN1/SVIL/SYNE2/TMOD3/TNNI1/TPM1/TPM4/TTN	25
Endothelial cells	CC	GO:0005775	vacuolar lumen	21/958	173/19520	0.000119453	0.00164454	0.00133452	ANXA2/CAP1/CREG1/CTSC/CTSS/CTSV/DCN/FABP5/HEBP2/HSP90AA1/HSPG2/HYAL1/IST1/LIPA/NAAA/NPC2/NSG1/PDGFRB/PRELP/TCN2/TXNDC5	21
Endothelial cells	CC	GO:0030139	endocytic vesicle	31/958	307/19520	0.000119603	0.00164454	0.00133452	ANXA3/ATP6V0E1/B2M/CAV1/CD2AP/CDC42EP2/CDC42EP4/COLEC12/CTSS/EGFR/FLOT2/HSP90AA1/MYO1C/NOS3/NOSTRIN/OCLN/RAB11A/RAB13/RPS27A/SCARB1/SCARF1/SPARC/STAB1/STX4/STX7/TAP1/TAPBP/UBB/VAMP3/VAMP8/VIM	31
Endothelial cells	CC	GO:0034774	secretory granule lumen	32/958	322/19520	0.000126058	0.00165347	0.00134176	ANXA2/B2M/CAP1/CLEC3B/CLU/CREG1/CTSC/FABP5/FN1/HEBP2/HMGB1/HSP90AA1/ILF2/IST1/LGALS3BP/MVP/NPC2/OSTF1/PDGFB/PSMD12/RARRES2/S100A11/SERPING1/SPARC/SRGN/THBS1/TIMP1/TIMP3/TMSB4X/TXNDC5/VEGFC/VWF	32
Endothelial cells	CC	GO:0005884	actin filament	16/958	113/19520	0.000126265	0.00165347	0.00134176	ACTB/ACTG1/ANXA1/ARHGAP6/CD2AP/MYO1B/MYO1C/PAWR/PDLIM2/PDLIM5/PLS3/RCSD1/SHROOM4/SMTN/TPM1/TPM4	16
Endothelial cells	CC	GO:0060205	cytoplasmic vesicle lumen	32/958	326/19520	0.000158333	0.00202519	0.00164341	ANXA2/B2M/CAP1/CLEC3B/CLU/CREG1/CTSC/FABP5/FN1/HEBP2/HMGB1/HSP90AA1/ILF2/IST1/LGALS3BP/MVP/NPC2/OSTF1/PDGFB/PSMD12/RARRES2/S100A11/SERPING1/SPARC/SRGN/THBS1/TIMP1/TIMP3/TMSB4X/TXNDC5/VEGFC/VWF	32
Endothelial cells	CC	GO:0043292	contractile fiber	25/958	231/19520	0.000182513	0.00228141	0.00185132	ABCC9/AHNAK/BAG3/CALD1/CFL2/CSRP2/DES/FHL5/FLNB/ILK/MYZAP/NEXN/PARVB/PDLIM2/PDLIM5/PYROXD1/SLC2A1/SPTBN1/SVIL/SYNE2/TMOD3/TNNI1/TPM1/TPM4/TTN	25
Endothelial cells	CC	GO:0005923	bicellular tight junction	16/958	117/19520	0.000190935	0.00233365	0.00189372	AMOTL2/CCND1/CDH5/CGNL1/CLDN5/CYTH3/ESAM/F11R/IGSF5/JAM2/MARVELD2/OCLN/RAB13/TJP2/VASP/YBX3	16
Endothelial cells	CC	GO:0032432	actin filament bundle	12/958	73/19520	0.000210523	0.00251712	0.0020426	BAG3/ILK/MYH9/MYLK/PDLIM2/PDLIM5/PLS3/PXN/SHROOM4/SORBS1/TPM1/TPM4	12
Endothelial cells	CC	GO:0043202	lysosomal lumen	14/958	96/19520	0.00023956	0.00280336	0.00227488	CTSS/CTSV/DCN/HSP90AA1/HSPG2/HYAL1/LIPA/NAAA/NPC2/NSG1/PDGFRB/PRELP/TCN2/TXNDC5	14
Endothelial cells	CC	GO:0001725	stress fiber	11/958	64/19520	0.000256103	0.00287463	0.00233271	BAG3/ILK/MYH9/MYLK/PDLIM2/PDLIM5/PXN/SHROOM4/SORBS1/TPM1/TPM4	11
Endothelial cells	CC	GO:0097517	contractile actin filament bundle	11/958	64/19520	0.000256103	0.00287463	0.00233271	BAG3/ILK/MYH9/MYLK/PDLIM2/PDLIM5/PXN/SHROOM4/SORBS1/TPM1/TPM4	11
Endothelial cells	CC	GO:0031253	cell projection membrane	32/958	337/19520	0.000288533	0.00315999	0.00256428	ABCG2/ADGRV1/ADORA2A/CEACAM1/DLC1/EPHA2/EPS8/FGD5/GPER1/INSR/ITGB1/JCAD/MAPRE1/MSN/MYO1C/PIEZO1/PODXL/PROM1/PTH1R/RASGRP2/RPS3/SCARB1/SHANK3/SHISA6/SLC7A5/SPTBN1/SYNE2/TLN1/TPM1/TRPM6/UTRN/VASP	32
Endothelial cells	CC	GO:0016323	basolateral plasma membrane	23/958	211/19520	0.000293017	0.00315999	0.00256428	ANXA1/ANXA2/CTNNB1/EGFR/ERBB2/FLOT2/KCNQ1/MAP4K2/MARVELD2/MSN/PDGFB/PTH1R/SLC2A1/SLC38A3/SLC39A8/SLC3A2/SLC40A1/SLC6A13/SLC7A1/SLC7A5/STX4/TFRC/TRPC4	23
Endothelial cells	CC	GO:0031256	leading edge membrane	20/958	173/19520	0.000330889	0.00349979	0.00284002	ADGRV1/ADORA2A/DLC1/EPHA2/EPS8/FGD5/GPER1/INSR/ITGB1/JCAD/MYO1C/PIEZO1/RASGRP2/RPS3/SHISA6/SPTBN1/SYNE2/TLN1/TPM1/VASP	20
Endothelial cells	CC	GO:0031093	platelet alpha granule lumen	11/958	67/19520	0.000387092	0.004017	0.00325972	CLU/FN1/PDGFB/SERPING1/SPARC/SRGN/THBS1/TIMP1/TMSB4X/VEGFC/VWF	11
Endothelial cells	CC	GO:0030017	sarcomere	22/958	203/19520	0.000425959	0.00433847	0.0035206	ABCC9/BAG3/CFL2/CSRP2/DES/FHL5/FLNB/ILK/MYZAP/NEXN/PARVB/PDLIM2/PDLIM5/PYROXD1/SLC2A1/SPTBN1/SYNE2/TMOD3/TNNI1/TPM1/TPM4/TTN	22
Endothelial cells	CC	GO:0042641	actomyosin	11/958	74/19520	0.000921666	0.00921666	0.00747916	BAG3/ILK/MYH9/MYLK/PDLIM2/PDLIM5/PXN/SHROOM4/SORBS1/TPM1/TPM4	11
Endothelial cells	CC	GO:0098858	actin-based cell projection	22/958	216/19520	0.000985306	0.00967711	0.00785281	ADGRA2/ADGRV1/CDC14A/CEACAM1/CLIC4/EPS8/ITGA6/ITGB1/KITLG/LRRK2/MSN/MYO1B/MYO1C/PODXL/PROM1/RHOC/SCARB1/SLC7A5/STARD10/SYNE2/UTRN/VASP	22
Endothelial cells	CC	GO:0005791	rough endoplasmic reticulum	11/958	75/19520	0.00103309	0.00996837	0.00808916	BGLAP/EDN1/NUCB1/RPL18/RPL27/RPL4/RPS23/RPS26/RPS28/RPS29/SSR4	11
Endothelial cells	CC	GO:0032154	cleavage furrow	9/958	54/19520	0.00115485	0.0108452	0.00880069	HMCN1/ITGB1/KLHDC8B/MYH9/MYLK/RAB11A/RHOA/RHOC/SVIL	9
Endothelial cells	CC	GO:0098562	cytoplasmic side of membrane	20/958	191/19520	0.00116964	0.0108452	0.00880069	CAV2/CHMP4C/CYTH3/ESYT1/GNAI2/GNG11/GNG5/LRRK2/MYH9/MYZAP/RHOA/RPL27/RPS26/RPS28/RPS29/S100A6/SHANK3/SHROOM4/TRAF1/YES1	20
Endothelial cells	CC	GO:0070820	tertiary granule	18/958	164/19520	0.00118311	0.0108452	0.00880069	ADAM10/B2M/CD59/CEACAM1/CTSS/CYSTM1/ILF2/LGALS3/METTL7A/NBEAL2/NRAS/PTPRB/RHOA/STOM/STX7/STXBP2/TMEM179B/VAMP8	18
Endothelial cells	CC	GO:0031528	microvillus membrane	6/958	26/19520	0.00135911	0.0122543	0.00994412	CEACAM1/MSN/PODXL/PROM1/SCARB1/SLC7A5	6
Endothelial cells	CC	GO:0005766	primary lysosome	17/958	155/19520	0.00161187	0.0140719	0.0114191	ANXA2/CAP1/CD63/CREG1/CTSC/DDOST/FABP5/HEBP2/IST1/NPC2/RAP1B/STOM/STX7/STXBP2/TMEM179B/TXNDC5/VAMP8	17
Endothelial cells	CC	GO:0042582	azurophil granule	17/958	155/19520	0.00161187	0.0140719	0.0114191	ANXA2/CAP1/CD63/CREG1/CTSC/DDOST/FABP5/HEBP2/IST1/NPC2/RAP1B/STOM/STX7/STXBP2/TMEM179B/TXNDC5/VAMP8	17
Endothelial cells	CC	GO:1990909	Wnt signalosome	4/958	12/19520	0.00207871	0.0178639	0.0144963	ADGRA2/CTNNB1/LRP5/LRRK2	4
Endothelial cells	CC	GO:0072562	blood microparticle	16/958	146/19520	0.0021984	0.0186019	0.0150951	ACTB/ACTG1/C1S/CFB/CFH/CLIC1/CLU/ENG/FN1/LGALS3BP/MSN/PFN1/SERPING1/SLC2A1/STOM/TFRC	16
Endothelial cells	CC	GO:0032153	cell division site	10/958	72/19520	0.00261368	0.0217032	0.0176118	HMCN1/ITGB1/KLHDC8B/MYH9/MYLK/RAB11A/RHOA/RHOC/SEPTIN10/SVIL	10
Endothelial cells	CC	GO:0030018	Z disc	14/958	122/19520	0.00264385	0.0217032	0.0176118	BAG3/CFL2/CSRP2/DES/FHL5/FLNB/MYZAP/NEXN/PARVB/PDLIM2/PDLIM5/SLC2A1/SYNE2/TTN	14
Endothelial cells	CC	GO:0030666	endocytic vesicle membrane	17/958	163/19520	0.00275966	0.0221912	0.0180078	ANXA3/ATP6V0E1/B2M/CAV1/COLEC12/NOS3/NOSTRIN/RPS27A/SCARB1/SCARF1/STAB1/STX4/TAP1/TAPBP/UBB/VAMP3/VAMP8	17
Endothelial cells	CC	GO:0009897	external side of plasma membrane	33/958	402/19520	0.00278398	0.0221912	0.0180078	ABCB1/ABCG2/ANXA1/B2M/BCAM/CAPN2/CD248/CD34/CD59/CDH5/CLEC14A/CXCL12/ECE1/ENG/ENPEP/FCGRT/FOLR2/HEG1/IL13RA1/INSR/ITGA1/LIFR/MCAM/P4HB/S1PR1/SCARA5/SERPINA5/SLC7A5/TFRC/TGFBR2/THBS1/TMEM123/TNFRSF11A	33
Endothelial cells	CC	GO:0001931	uropod	4/958	13/19520	0.00288676	0.0223622	0.0181466	BST1/FLOT2/MSN/MYH9	4
Endothelial cells	CC	GO:0031254	cell trailing edge	4/958	13/19520	0.00288676	0.0223622	0.0181466	BST1/FLOT2/MSN/MYH9	4
Endothelial cells	CC	GO:0042827	platelet dense granule	5/958	21/19520	0.00296929	0.0226821	0.0184061	CD63/CLEC3B/LGALS3BP/RARRES2/TIMP3	5
Endothelial cells	CC	GO:0031089	platelet dense granule lumen	4/958	14/19520	0.00388586	0.029277	0.0237578	CLEC3B/LGALS3BP/RARRES2/TIMP3	4
Endothelial cells	CC	GO:0019897	extrinsic component of plasma membrane	17/958	169/19520	0.00401013	0.0294689	0.0239135	ANXA1/CAV2/CDH5/CTNNB1/CTNND1/CYTH3/ESYT1/GNAI2/GNG11/GNG5/MYZAP/RHOA/S100A10/S100A6/SHANK3/SMAD7/YES1	17
Endothelial cells	CC	GO:0043209	myelin sheath	7/958	42/19520	0.00401849	0.0294689	0.0239135	CA13/ERBB2/HSP90AA1/ITPR3/MARVELD2/STX4/TSPAN2	7
Endothelial cells	CC	GO:0005902	microvillus	11/958	91/19520	0.0049131	0.0355554	0.0288526	CEACAM1/CLIC4/LRRK2/MSN/MYO1B/MYO1C/PODXL/PROM1/SCARB1/SLC7A5/STARD10	11
Endothelial cells	CC	GO:0098554	cytoplasmic side of endoplasmic reticulum membrane	4/958	15/19520	0.00509524	0.0363946	0.0295336	RPL27/RPS26/RPS28/RPS29	4
Endothelial cells	CC	GO:0042470	melanosome	12/958	106/19520	0.00576867	0.0401616	0.0325905	ANXA2/CD63/HSP90AA1/ITGB1/MYRIP/P4HB/SLC1A4/SLC2A1/SLC3A2/STOM/SYPL1/TFRC	12
Endothelial cells	CC	GO:0048770	pigment granule	12/958	106/19520	0.00576867	0.0401616	0.0325905	ANXA2/CD63/HSP90AA1/ITGB1/MYRIP/P4HB/SLC1A4/SLC2A1/SLC3A2/STOM/SYPL1/TFRC	12
Endothelial cells	CC	GO:0031674	I band	14/958	134/19520	0.00616512	0.0423852	0.0343949	BAG3/CFL2/CSRP2/DES/FHL5/FLNB/MYZAP/NEXN/PARVB/PDLIM2/PDLIM5/SLC2A1/SYNE2/TTN	14
Endothelial cells	CC	GO:0044291	cell-cell contact zone	9/958	69/19520	0.00640433	0.0434862	0.0352883	AHNAK/DES/FLOT2/GJC1/JAM2/NECTIN2/SLC2A1/TJP2/VAMP5	9
Endothelial cells	CC	GO:0005667	transcription regulator complex	32/958	409/19520	0.00649248	0.0435471	0.0353377	AJUBA/CCND1/CREM/CTNNB1/DACH1/DR1/DRAP1/EPAS1/FOXF1/FOXF2/GATA2/HEY2/HMGB1/HNRNPAB/KLF4/LEF1/LMO2/NR1H3/SMAD3/SMAD7/SOX18/SRA1/TAF7/TBX18/TBX2/TCF7/TEAD2/TP53/WWTR1/YAP1/YY1/ZFHX3	32
Endothelial cells	CC	GO:0002080	acrosomal membrane	5/958	25/19520	0.00659018	0.0436699	0.0354374	CAV1/CAV2/CD46/PLA1A/SERPINA5	5
Endothelial cells	CC	GO:0032587	ruffle membrane	11/958	95/19520	0.006796	0.0444976	0.0361091	DLC1/EPHA2/EPS8/FGD5/ITGB1/JCAD/MYO1C/RASGRP2/RPS3/TLN1/TPM1	11
Endothelial cells	CC	GO:0045335	phagocytic vesicle	14/958	136/19520	0.00701102	0.0453654	0.0368133	ANXA3/ATP6V0E1/B2M/CDC42EP2/CDC42EP4/CTSS/MYO1C/RAB11A/STX4/TAP1/TAPBP/VAMP3/VAMP8/VIM	14
Endothelial cells	MF	GO:0003735	structural constituent of ribosome	51/946	180/18337	2.68174e-24	2.27144e-21	1.90263e-21	MRPL52/RPL10/RPL10A/RPL11/RPL12/RPL13/RPL14/RPL18/RPL19/RPL22L1/RPL24/RPL26/RPL27/RPL28/RPL3/RPL32/RPL34/RPL35A/RPL36/RPL37A/RPL38/RPL39/RPL4/RPL5/RPL7/RPL7A/RPL8/RPLP0/RPLP2/RPS11/RPS14/RPS15/RPS16/RPS17/RPS18/RPS19/RPS20/RPS23/RPS26/RPS27A/RPS27L/RPS28/RPS29/RPS3/RPS3A/RPS4X/RPS5/RPS6/RPS7/RPS8/RPS9	51
Endothelial cells	MF	GO:0045296	cadherin binding	65/946	332/18337	5.71517e-21	2.42037e-18	2.02738e-18	ACVR1/AHNAK/ANXA1/ANXA2/ARHGAP18/BAG3/CALD1/CD2AP/CD46/CDC42EP1/CDH5/CLIC1/CNN3/COBLL1/CTNNB1/CTNND1/DOCK9/EEF1D/EGFR/EPHA2/F11R/FLNB/FNBP1L/FXYD5/HNRNPK/IST1/ITGA6/ITGB1/KDR/MAPRE1/MYH9/MYO1B/NIBAN2/PCBP1/PDLIM5/PFN1/PHLDB2/PPP1CA/PROM1/PTPRB/PTPRM/PUF60/RACK1/RPL14/RPL24/RPL34/RPL7A/RPS26/S100A11/SERBP1/SLC3A2/SLC9A3R2/SNX2/SPTBN1/STXBP6/TAGLN2/TES/TJP2/TLN1/TMOD3/TMPO/TRPC4/VASN/VASP/ZC3HAV1	65
Endothelial cells	MF	GO:0019838	growth factor binding	28/946	137/18337	3.12626e-10	7.45375e-08	6.24349e-08	ACVR1/CCN1/COL1A1/COL1A2/COL3A1/COL4A1/CRIM1/DUSP1/EGFR/ENG/ERBB2/FLT1/IGFBP6/IGFBP7/INSR/ITGA6/KDR/LIFR/LRRC32/LTBP4/PDGFB/PDGFRB/RHBDF1/RPS19/SHC1/TGFBR2/THBS1/VASN	28
Endothelial cells	MF	GO:0003779	actin binding	56/946	439/18337	3.52007e-10	7.45375e-08	6.24349e-08	AJUBA/CALD1/CAP1/CEACAM1/CFL2/CNN3/COBLL1/EGFR/EPS8/FLNB/FMNL3/FXYD5/ITGB1/ITPRID2/KLHL4/LRRK2/MSN/MSRB2/MYH9/MYLK/MYO1B/MYO1C/MYRIP/NEXN/NOS3/P4HB/PARVB/PAWR/PDLIM2/PDLIM5/PFN1/PHACTR2/PLS3/RCSD1/SHANK3/SHROOM1/SHROOM4/SMTN/SNTB1/SORBS1/SPTBN1/SVIL/SYNE2/TAGLN/TLN1/TMOD3/TMSB10/TMSB4X/TNNI1/TNS1/TPM1/TPM4/TTN/UTRN/VASP/WDR1	56
Endothelial cells	MF	GO:0005178	integrin binding	28/946	142/18337	7.44986e-10	1.26201e-07	1.0571e-07	ADAM10/ANXA7/CCN1/CD151/COL3A1/COL4A3/CXCL12/ECM2/EGFR/EMP2/F11R/FN1/HMGB1/ITGB1/ITGB1BP1/JAM2/KDR/LAMA3/LAMB2/LTBP4/MYH9/P4HB/SFRP2/THBS1/TLN1/TSPAN4/UTRN/VWF	28
Endothelial cells	MF	GO:0005201	extracellular matrix structural constituent	30/946	170/18337	3.00369e-09	4.2402e-07	3.55173e-07	CCN1/COL12A1/COL14A1/COL18A1/COL1A1/COL1A2/COL23A1/COL3A1/COL4A1/COL4A3/COL4A4/COL8A1/DCN/FN1/HMCN1/HSPG2/IGFBP7/LAMA2/LAMA3/LAMA4/LAMB2/LTBP4/MGP/MMRN2/PODN/PRELP/SPARC/THBS1/VWF/ZPLD1	30
Endothelial cells	MF	GO:0005518	collagen binding	18/946	68/18337	6.29273e-09	7.6142e-07	6.37789e-07	COCH/COL14A1/CTSS/DCN/ECM2/FN1/ITGA1/ITGB1/MRC2/PDGFB/PODN/SERPINH1/SMAD3/SMAD7/SPARC/SPARCL1/THBS1/VWF	18
Endothelial cells	MF	GO:0050840	extracellular matrix binding	15/946	55/18337	7.46119e-08	7.48207e-06	6.26722e-06	BCAM/CCN1/CD248/CLEC14A/CTSS/DCN/ITGA6/ITGB1/LGALS1/LGALS3/OLFML2A/SPARC/SPARCL1/SPOCK2/THBS1	15
Endothelial cells	MF	GO:0098641	cadherin binding involved in cell-cell adhesion	9/946	18/18337	7.95026e-08	7.48207e-06	6.26722e-06	ANXA1/ANXA2/CDC42EP1/CNN3/PDLIM5/PPP1CA/S100A11/STXBP6/TMOD3	9
Endothelial cells	MF	GO:0019843	rRNA binding	16/946	64/18337	1.04766e-07	8.87369e-06	7.43288e-06	CAVIN1/MTERF4/NOP53/RPL11/RPL12/RPL3/RPL5/RPL8/RPLP0/RPS11/RPS14/RPS18/RPS3/RPS4X/RPS5/RPS9	16
Endothelial cells	MF	GO:0098631	cell adhesion mediator activity	15/946	58/18337	1.61307e-07	1.24207e-05	1.04039e-05	ANXA1/ANXA2/BCAM/CDC42EP1/CNN3/ESAM/ITGA1/ITGB1/NEXN/PDLIM5/PPP1CA/ROBO4/S100A11/STXBP6/TMOD3	15
Endothelial cells	MF	GO:0030020	extracellular matrix structural constituent conferring tensile strength	11/946	41/18337	4.92759e-06	0.000339077	0.000284021	COL12A1/COL14A1/COL18A1/COL1A1/COL1A2/COL23A1/COL3A1/COL4A1/COL4A3/COL4A4/COL8A1	11
Endothelial cells	MF	GO:0098632	cell-cell adhesion mediator activity	12/946	49/18337	5.20425e-06	0.000339077	0.000284021	ANXA1/ANXA2/CDC42EP1/CNN3/ESAM/NEXN/PDLIM5/PPP1CA/ROBO4/S100A11/STXBP6/TMOD3	12
Endothelial cells	MF	GO:0048407	platelet-derived growth factor binding	6/946	11/18337	6.85572e-06	0.000414771	0.000347425	COL1A1/COL1A2/COL3A1/COL4A1/PDGFB/PDGFRB	6
Endothelial cells	MF	GO:1990782	protein tyrosine kinase binding	16/946	98/18337	3.91473e-05	0.00221052	0.0018516	ACVR1/ANGPT2/CBLC/CDH5/CEACAM1/EIF3A/HSP90AA1/ITGB1/NEDD9/PCNA/PLCG1/PTPN14/RACK1/SHC1/TJP2/TP53	16
Endothelial cells	MF	GO:0019199	transmembrane receptor protein kinase activity	14/946	80/18337	5.3672e-05	0.00284126	0.00237993	ACVR1/AXL/CRIM1/EGFR/ENG/EPHA2/ERBB2/FLT1/INSR/KDR/LTBP4/PDGFRB/TGFBR2/TIE1	14
Endothelial cells	MF	GO:0015173	aromatic amino acid transmembrane transporter activity	5/946	10/18337	7.33099e-05	0.00365256	0.0030595	SLC38A3/SLC38A5/SLC3A2/SLC7A1/SLC7A5	5
Endothelial cells	MF	GO:0005080	protein kinase C binding	11/946	54/18337	8.07189e-05	0.00379827	0.00318155	ADCY4/CAVIN2/CAVIN3/GRK5/HDAC5/HDAC7/HSPB1/KIAA1614/PDLIM5/PRKD2/RACK1	11
Endothelial cells	MF	GO:0030169	low-density lipoprotein particle binding	6/946	17/18337	0.000140511	0.00626381	0.00524677	COLEC12/PLTP/SCARB1/SCARF1/STAB1/THBS1	6
Endothelial cells	MF	GO:0050431	transforming growth factor beta binding	7/946	24/18337	0.000151851	0.00629519	0.00527305	ACVR1/ENG/LRRC32/LTBP4/TGFBR2/THBS1/VASN	7
Endothelial cells	MF	GO:0003727	single-stranded RNA binding	14/946	88/18337	0.000156079	0.00629519	0.00527305	ANXA1/CNBP/HMGB1/HNRNPA1/HNRNPH1/IFIH1/PABPC1/PTBP1/RBMS1/RBMS2/RBMS3/RBPMS/RPS7/SRA1	14
Endothelial cells	MF	GO:0005112	Notch binding	7/946	25/18337	0.00020157	0.00776046	0.0065004	DLL4/JAG1/KCTD10/NOTCH1/NOTCH4/SNED1/TCIM	7
Endothelial cells	MF	GO:0019955	cytokine binding	18/946	136/18337	0.000220369	0.00811533	0.00679766	ACVR1/ENG/HMGB1/IFNAR1/IFNGR1/IL13RA1/IL20RA/IL20RB/ITGB1/LIFR/LRRC32/LTBP4/PLP2/TGFBR2/THBS1/TNFRSF11A/TNFRSF1B/VASN	18
Endothelial cells	MF	GO:0048027	mRNA 5'-UTR binding	7/946	26/18337	0.000263636	0.00930417	0.00779346	IGF2BP2/RPL26/RPL5/RPS14/RPS3A/RPS7/SYNCRIP	7
Endothelial cells	MF	GO:0016504	peptidase activator activity	9/946	43/18337	0.000287508	0.00974078	0.00815919	CAV1/CTSC/FN1/PSENEN/PSME1/RACK1/RPS27L/SFRP2/VSIR	9
Endothelial cells	MF	GO:0004859	phospholipase inhibitor activity	5/946	13/18337	0.000328717	0.0107086	0.00896984	ANXA1/ANXA2/ANXA3/ANXA5/ANXA9	5
Endothelial cells	MF	GO:0008013	beta-catenin binding	13/946	85/18337	0.000395077	0.0122407	0.0102532	AXIN2/CD2AP/CDH5/CTNNB1/KLF4/LEF1/PXN/SLC9A3R2/SMAD3/SMAD7/TAX1BP3/TCF7/TRPC4	13
Endothelial cells	MF	GO:0038024	cargo receptor activity	12/946	75/18337	0.000428912	0.0122407	0.0102532	CFI/COLEC12/FOLR2/INSR/LGALS3BP/LRP10/LRP8/SCARA5/SCARB1/SCARF1/STAB1/TFRC	12
Endothelial cells	MF	GO:0004857	enzyme inhibitor activity	36/946	385/18337	0.000429094	0.0122407	0.0102532	ANP32E/ANXA1/ANXA2/ANXA3/ANXA5/ANXA9/APLP2/CDKN1B/CDKN1C/COL4A3/CRIM1/DTX3L/HSPB1/INKA1/ITIH5/LGALS3/LRRK2/NOTCH1/OAZ2/PARP9/PHACTR2/RACK1/RPL11/RPL5/RPS7/SERPINA5/SERPING1/SERPINH1/SH3RF2/SOCS1/SPOCK2/TIMP1/TIMP3/TMBIM6/TRIB1/TXNIP	36
Endothelial cells	MF	GO:0008187	poly-pyrimidine tract binding	7/946	28/18337	0.000433556	0.0122407	0.0102532	HNRNPH1/PABPC1/PTBP1/RBMS1/RBMS2/RBMS3/RPS7	7
Endothelial cells	MF	GO:0043236	laminin binding	7/946	29/18337	0.000546299	0.0149263	0.0125027	BCAM/CTSS/ITGA6/ITGB1/LGALS1/LGALS3/THBS1	7
Endothelial cells	MF	GO:0030695	GTPase regulator activity	41/946	467/18337	0.000645703	0.0169689	0.0142137	ADAP2/ALS2CL/ARAP3/ARHGAP10/ARHGAP15/ARHGAP18/ARHGAP29/ARHGAP31/ARHGAP6/ARHGDIB/ARHGEF9/BCAR3/BNIP2/CDC42EP2/CYTH3/DENND2B/DLC1/DOCK1/DOCK11/DOCK6/DOCK9/EEF1D/FAM13A/FGD5/FGD6/GPSM3/ITGB1BP1/LAMTOR5/LRRK2/NUCB1/PLCE1/PREX2/RASGRP2/RASGRP3/RGS5/RIN2/SH3BP4/SIPA1/STARD8/SYDE1/TBC1D4	41
Endothelial cells	MF	GO:0071813	lipoprotein particle binding	7/946	30/18337	0.000681161	0.0169689	0.0142137	COLEC12/LRP8/PLTP/SCARB1/SCARF1/STAB1/THBS1	7
Endothelial cells	MF	GO:0071814	protein-lipid complex binding	7/946	30/18337	0.000681161	0.0169689	0.0142137	COLEC12/LRP8/PLTP/SCARB1/SCARF1/STAB1/THBS1	7
Endothelial cells	MF	GO:0004714	transmembrane receptor protein tyrosine kinase activity	10/946	61/18337	0.0010448	0.0252842	0.0211788	AXL/CRIM1/EGFR/EPHA2/ERBB2/FLT1/INSR/KDR/PDGFRB/TIE1	10
Endothelial cells	MF	GO:0051015	actin filament binding	22/946	208/18337	0.00113561	0.0267185	0.0223802	AJUBA/CFL2/EGFR/FMNL3/ITPRID2/MYH9/MYO1B/MYO1C/NEXN/PLS3/RCSD1/SHROOM1/SHROOM4/SVIL/SYNE2/TAGLN/TLN1/TPM1/TPM4/TTN/UTRN/WDR1	22
Endothelial cells	MF	GO:0008266	poly(U) RNA binding	6/946	25/18337	0.00141067	0.0319309	0.0267463	HNRNPH1/PABPC1/RBMS1/RBMS2/RBMS3/RPS7	6
Endothelial cells	MF	GO:0008022	protein C-terminus binding	20/946	185/18337	0.00143255	0.0319309	0.0267463	BANF1/BCAM/CD2AP/CEP135/CTNNB1/ERBB2/FN1/FOXN3/HSPG2/ID1/MAPRE1/MYO1C/PABPC1/PCNA/SHANK3/SIPA1/SLC9A3R2/SNX17/TAX1BP3/YAP1	20
Endothelial cells	MF	GO:0044389	ubiquitin-like protein ligase binding	29/946	312/18337	0.00163113	0.032476	0.0272029	ABCB1/ACTG1/AXIN2/CASP10/CASP8/CCDC50/CLU/DTX3L/EGFR/FZD6/HSP90AA1/LAPTM5/LTBR/NFKBIA/PARP9/RPL11/RPL5/RPS27A/SMAD3/SMAD7/TMBIM6/TNFRSF1B/TP53/TRAF1/TRIB1/TXNIP/UBB/UBE2D1/UBE2L6	29
Endothelial cells	MF	GO:0005544	calcium-dependent phospholipid binding	9/946	54/18337	0.00163218	0.032476	0.0272029	ANXA1/ANXA2/ANXA3/ANXA5/ANXA7/ANXA9/CPNE8/DOC2B/ESYT1	9
Endothelial cells	MF	GO:0001618	virus receptor activity	11/946	76/18337	0.00171931	0.032476	0.0272029	AXL/CD46/EGFR/EPHA2/F11R/ITGB1/NECTIN2/SCARB1/SLC52A2/TFRC/XPR1	11
Endothelial cells	MF	GO:0008097	5S rRNA binding	4/946	11/18337	0.00173474	0.032476	0.0272029	NOP53/RPL11/RPL3/RPL5	4
Endothelial cells	MF	GO:0017166	vinculin binding	4/946	11/18337	0.00173474	0.032476	0.0272029	PXN/SORBS3/TLN1/UTRN	4
Endothelial cells	MF	GO:0061133	endopeptidase activator activity	4/946	11/18337	0.00173474	0.032476	0.0272029	PSENEN/PSME1/SFRP2/VSIR	4
Endothelial cells	MF	GO:1901474	azole transmembrane transporter activity	4/946	11/18337	0.00173474	0.032476	0.0272029	SLC19A3/SLC38A3/SLC38A5/SLC7A1	4
Endothelial cells	MF	GO:0055102	lipase inhibitor activity	5/946	18/18337	0.00176375	0.032476	0.0272029	ANXA1/ANXA2/ANXA3/ANXA5/ANXA9	5
Endothelial cells	MF	GO:0046332	SMAD binding	11/946	77/18337	0.00191437	0.0337806	0.0282957	ACVR1/AXIN2/COL1A2/CTNNB1/RGCC/SAV1/SMAD3/SMAD7/TGFBR2/TGIF1/YY1	11
Endothelial cells	MF	GO:0140272	exogenous protein binding	11/946	77/18337	0.00191437	0.0337806	0.0282957	AXL/CD46/EGFR/EPHA2/F11R/ITGB1/NECTIN2/SCARB1/SLC52A2/TFRC/XPR1	11
Endothelial cells	MF	GO:0042805	actinin binding	7/946	36/18337	0.00213306	0.0365726	0.0306343	ADORA2A/CSRP2/PDLIM2/PDLIM5/PROM1/RARA/TTN	7
Endothelial cells	MF	GO:0035035	histone acetyltransferase binding	6/946	27/18337	0.00215895	0.0365726	0.0306343	EID1/EPAS1/ETS1/PCNA/TAF7/TP53	6
Endothelial cells	MF	GO:0030674	protein-macromolecule adaptor activity	25/946	263/18337	0.00244871	0.040664	0.0340614	ADAP2/CARD10/CAV1/CAV2/CNTLN/COL14A1/COL1A2/EPS8/HERPUD1/INSC/LRRK2/MYH9/RACK1/SAV1/SHANK3/SHC1/SLC9A3R2/SORBS1/STX11/STX4/STX7/SYNE2/TJP2/VAMP3/VAMP8	25
Endothelial cells	MF	GO:0022858	alanine transmembrane transporter activity	4/946	12/18337	0.00249649	0.040664	0.0340614	SLC1A4/SLC38A3/SLC38A5/SLC3A2	4
Endothelial cells	MF	GO:0031625	ubiquitin protein ligase binding	27/946	293/18337	0.00261648	0.0418142	0.0350249	ABCB1/ACTG1/AXIN2/CASP10/CASP8/CCDC50/CLU/EGFR/FZD6/HSP90AA1/LAPTM5/LTBR/NFKBIA/RPL11/RPL5/RPS27A/SMAD3/SMAD7/TMBIM6/TNFRSF1B/TP53/TRAF1/TRIB1/TXNIP/UBB/UBE2D1/UBE2L6	27
Endothelial cells	MF	GO:0008200	ion channel inhibitor activity	7/946	38/18337	0.00294865	0.0462502	0.0387406	CAV1/MCUB/NEDD4/RACK1/SLC30A1/STX7/VAMP8	7
Endothelial cells	MF	GO:0002020	protease binding	15/946	131/18337	0.00310929	0.047149	0.0394935	ANXA2/ANXA9/CFLAR/COL1A1/COL1A2/COL3A1/FN1/ITGB1/RIPK2/SERPINA5/TIMP1/TIMP3/TP53/TTN/VWF	15
Endothelial cells	MF	GO:0005520	insulin-like growth factor binding	6/946	29/18337	0.00317296	0.047149	0.0394935	CCN1/CRIM1/IGFBP6/IGFBP7/INSR/ITGA6	6
Endothelial cells	MF	GO:0090482	vitamin transmembrane transporter activity	6/946	29/18337	0.00317296	0.047149	0.0394935	ABCG2/CD320/SLC19A3/SLC2A1/SLC52A2/STRA6	6
Endothelial cells	MF	GO:0016248	channel inhibitor activity	7/946	39/18337	0.00343657	0.0480422	0.0402416	CAV1/MCUB/NEDD4/RACK1/SLC30A1/STX7/VAMP8	7
Endothelial cells	MF	GO:0001786	phosphatidylserine binding	9/946	60/18337	0.00344532	0.0480422	0.0402416	ANXA2/ANXA9/AXL/CAVIN2/HMGB1/MME/SCARB1/THBS1/TLN1	9
Endothelial cells	MF	GO:0005024	transforming growth factor beta-activated receptor activity	4/946	13/18337	0.00345994	0.0480422	0.0402416	ACVR1/ENG/LTBP4/TGFBR2	4
Endothelial cells	MF	GO:0140333	glycerophospholipid flippase activity	4/946	13/18337	0.00345994	0.0480422	0.0402416	ABCB1/ABCB4/ATP10A/MFSD2A	4
Excitatory neurons	BP	GO:0050804	modulation of chemical synaptic transmission	112/1137	405/18862	1.94008e-44	6.16908e-41	5.30642e-41	ABR/ADCY1/ADCY8/ADORA1/AKAP12/ATP2A2/BTBD9/CACNA1A/CACNA1B/CACNB2/CACNB3/CACNG2/CACNG3/CACNG5/CACNG8/CAMK2A/CAMK2B/CDH11/CDH2/CELF4/CHRNA7/CLSTN1/CLSTN2/CLSTN3/CNTN4/CNTNAP4/CPEB3/CUX2/CX3CL1/DGKI/DGKZ/DLGAP1/DLGAP2/DLGAP3/DLGAP4/EPHA4/ERC1/ERC2/FGF14/GRIA1/GRID1/GRIK1/GRIK2/GRIK3/GRIN1/GRIN2A/GRIN2B/GRM1/GRM5/GRM7/GRM8/HOMER1/JAK2/JPH4/KCNB1/KCNMB4/LRFN2/LRP8/LRRC4C/LRRK2/MAP1B/MAPT/MCTP1/MEF2C/…	112
Excitatory neurons	BP	GO:0099177	regulation of trans-synaptic signaling	112/1137	406/18862	2.53194e-44	6.16908e-41	5.30642e-41	ABR/ADCY1/ADCY8/ADORA1/AKAP12/ATP2A2/BTBD9/CACNA1A/CACNA1B/CACNB2/CACNB3/CACNG2/CACNG3/CACNG5/CACNG8/CAMK2A/CAMK2B/CDH11/CDH2/CELF4/CHRNA7/CLSTN1/CLSTN2/CLSTN3/CNTN4/CNTNAP4/CPEB3/CUX2/CX3CL1/DGKI/DGKZ/DLGAP1/DLGAP2/DLGAP3/DLGAP4/EPHA4/ERC1/ERC2/FGF14/GRIA1/GRID1/GRIK1/GRIK2/GRIK3/GRIN1/GRIN2A/GRIN2B/GRM1/GRM5/GRM7/GRM8/HOMER1/JAK2/JPH4/KCNB1/KCNMB4/LRFN2/LRP8/LRRC4C/LRRK2/MAP1B/MAPT/MCTP1/MEF2C/…	112
Excitatory neurons	BP	GO:0050808	synapse organization	109/1137	412/18862	2.99711e-41	4.86831e-38	4.18755e-38	ACTN1/ADD2/ADGRB3/ADGRL1/ADGRL2/ARHGAP39/ARHGAP44/ASIC2/BSN/CACNB2/CACNB3/CACNB4/CACNG2/CAMK2B/CAMKV/CAST/CDH2/CDH8/CDH9/CDKL5/CHRNA7/CLSTN1/CLSTN2/CLSTN3/CNKSR2/CNTN5/CUX2/CX3CL1/DCTN1/DLGAP3/DRP2/DSCAM/EFNB2/EPHA4/EPHA7/ERC1/ERC2/FLRT2/FRMPD4/GABRA1/GABRA2/GABRB2/GABRB3/GABRG2/GAP43/GLRB/GPC6/GRIN2B/GRM5/HOMER1/IGSF21/IL1RAPL1/IL1RAPL2/INA/KALRN/KIRREL3/LHFPL4/LRFN2/LRFN5/LRP8/LRRC4C/LRRK2/LRRN…	109
Excitatory neurons	BP	GO:0042391	regulation of membrane potential	96/1137	431/18862	7.32596e-30	8.92485e-27	7.67684e-27	ACTN2/ADORA1/ASIC2/ATP1A1/ATP2A2/CACNA1A/CACNA1B/CACNA1C/CACNA1D/CACNA1E/CACNA1G/CACNA1I/CACNA2D1/CACNB2/CACNB3/CACNB4/CACNG2/CELF4/CHRM1/CHRNA7/CNIH3/CNTNAP1/CUX2/CXADR/DMD/FGF12/FGF14/FHL1/GABRA1/GABRA2/GABRA3/GABRA4/GABRA5/GABRB1/GABRB2/GABRB3/GABRD/GABRG2/GLRA2/GLRB/GRIA1/GRIA3/GRID1/GRIK1/GRIK2/GRIK3/GRIN1/GRIN2A/GRIN2B/GRM1/GRM5/HCN1/KCNB1/KCND2/KCND3/KCNH1/KCNH3/KCNH4/KCNH5/KCNH7/KCNIP2/KC…	96
Excitatory neurons	BP	GO:0010975	regulation of neuron projection development	91/1137	428/18862	9.27207e-27	9.03656e-24	7.77293e-24	ADGRB3/ARHGAP44/BCL11A/CAMK1D/CAMK2B/CAMK2G/CAMSAP2/CDH2/CDKL5/CHN1/CNTN1/CRMP1/CSMD3/CUX1/CUX2/CX3CL1/DAB1/DGKG/DSCAM/EFNB2/ENC1/EPHA4/EPHA7/FSTL4/HECW1/HECW2/IL1RAPL1/IQGAP1/KALRN/KIAA0319/KNDC1/LINGO1/LRP8/LRRC4C/LRRC7/LRRK2/LZTS3/MAP1B/MAP2/MAP6/MAPT/MCF2/NDRG4/NEDD4L/NEGR1/NGEF/NIN/NPTN/NTNG1/NTRK3/PACSIN1/PAK3/PLK5/PLXNA1/PLXNA2/PLXNA4/PLXNC1/PPFIA2/PPP3CA/PTK2B/PTPRD/PTPRG/PTPRO/RAPGEF2/RO…	91
Excitatory neurons	BP	GO:0099601	regulation of neurotransmitter receptor activity	36/1137	81/18862	6.71933e-23	5.45722e-20	4.6941e-20	ACTN2/CACNG2/CACNG3/CACNG5/CACNG8/CNIH3/DAPK1/DLG2/DLG3/DLGAP1/DLGAP2/DLGAP3/DLGAP4/GRIA1/GRIA2/GRIA3/GRIA4/GRIN1/GRIN2A/GRIN2B/GSG1L/HOMER1/LRRC7/LYPD6B/MEF2C/NETO1/NETO2/NPTX1/NPTXR/PPARGC1A/PTK2B/RASGRF1/RASGRF2/SHANK1/SHANK2/SHISA9	36
Excitatory neurons	BP	GO:0050803	regulation of synapse structure or activity	56/1137	214/18862	2.19944e-21	1.36215e-18	1.17167e-18	ADGRB3/ADGRL1/ADGRL2/ARHGAP44/ASIC2/CAMK2B/CAMKV/CDH2/CDH8/CDKL5/CLSTN1/CLSTN2/CLSTN3/CUX2/DCTN1/EPHA4/EPHA7/FLRT2/FRMPD4/GPC6/GRIN2B/HOMER1/IL1RAPL1/IL1RAPL2/KALRN/LHFPL4/LRFN2/LRFN5/LRP8/LRRK2/LRRN3/LRRTM3/LRTM2/LZTS3/MEF2C/NEURL1/NGEF/NRXN1/PAK3/PPFIA2/PTPRD/PTPRT/ROBO2/SEPTIN11/SIPA1L1/SLC17A6/SLC17A7/SLITRK1/SLITRK3/SYNDIG1/SYNGAP1/TANC2/TIAM1/WNT5A/YWHAZ/ZNF804A	56
Excitatory neurons	BP	GO:0007409	axonogenesis	86/1137	460/18862	2.23624e-21	1.36215e-18	1.17167e-18	ADARB1/ADCY1/B3GNT2/B4GALT5/BAIAP2/CDH11/CDH2/CDKL5/CHN1/CNTN4/CRMP1/CRPPA/DAB1/DCLK1/DOCK7/DOK6/DSCAM/EFNA5/EFNB2/EMB/EPHA4/EPHA5/EPHA6/EPHA7/EPHB6/EVL/EXT1/FLRT2/FSTL4/GAP43/KALRN/KIAA0319/LINGO1/LRRC4C/LRTM2/MAP1B/MAP2/MAP6/MAPT/MCF2/MYCBP2/NIN/NPTN/NPTX1/NRCAM/NRXN1/NRXN3/NTNG1/NUMB/PAK3/PLPPR4/PLXNA1/PLXNA2/PLXNA4/PLXNC1/PTPRO/ROBO1/ROBO2/RTN4R/RYK/SEMA3E/SEMA4F/SEMA5B/SEMA6B/SH3KBP1/SHC3/SI…	86
Excitatory neurons	BP	GO:0016358	dendrite development	58/1137	234/18862	7.62914e-21	4.13076e-18	3.55313e-18	ADGRB3/ARHGAP44/ASAP1/BCL11A/CAMK1D/CAMK2A/CAMK2B/CAMSAP2/CDKL5/CELSR2/CHRNA7/CPEB3/CSMD3/CUX1/CUX2/DAB1/DCLK1/DGKG/DSCAM/EPHA4/FSTL4/GRIP1/HECW1/HECW2/IL1RAPL1/IQGAP1/KALRN/KIAA0319/KLHL1/KNDC1/LRP8/LRRK2/LZTS3/MAP1B/MAP2/MAP6/MEF2C/NEDD4L/NEURL1/NGEF/PACSIN1/PAK3/PHACTR1/PLK2/PPFIA2/PPP3CA/PTPRD/RAPGEF2/RBFOX2/SHANK1/SHANK2/SIPA1L1/SLC12A5/SRGAP2/SYNGAP1/TANC2/TIAM1/TRPC6	58
Excitatory neurons	BP	GO:0007416	synapse assembly	49/1137	173/18862	1.81191e-20	8.82945e-18	7.59477e-18	ADD2/ADGRB3/ADGRL2/ASIC2/BSN/CDH2/CDH9/CLSTN1/CLSTN2/CLSTN3/CNTN5/CUX2/DSCAM/EFNB2/EPHA7/FLRT2/GABRA1/GABRA2/GABRB2/GABRB3/GABRG2/GAP43/GPC6/IL1RAPL1/IL1RAPL2/KIRREL3/LHFPL4/LRFN5/LRRN3/LRRTM3/LRTM2/MAP1B/MEF2C/NLGN4X/NPTN/NRCAM/NRXN1/PCLO/PTPRD/ROBO2/RYK/SDK2/SHANK1/SHANK2/SLITRK1/SLITRK3/SPTBN2/SYNDIG1/WNT5A	49
Excitatory neurons	BP	GO:0060078	regulation of postsynaptic membrane potential	43/1137	136/18862	3.74595e-20	1.52622e-17	1.3128e-17	ADORA1/CACNB3/CELF4/CHRM1/CHRNA7/CUX2/FGF14/GABRA1/GABRA2/GABRA3/GABRA4/GABRA5/GABRB1/GABRB2/GABRG2/GLRA2/GLRB/GRIA1/GRIA3/GRID1/GRIK1/GRIK2/GRIK3/GRIN1/GRIN2A/GRIN2B/GRM1/GRM5/KCND2/LRRK2/MEF2C/NETO1/NLGN4X/NRXN1/PPP3CA/PTK2B/RGS7BP/RIMS1/RIMS2/SHANK1/SHANK2/SLC8A3/TMEM108	43
Excitatory neurons	BP	GO:0050807	regulation of synapse organization	53/1137	204/18862	3.75839e-20	1.52622e-17	1.3128e-17	ADGRB3/ADGRL1/ADGRL2/ARHGAP44/ASIC2/CAMK2B/CAMKV/CDH2/CDH8/CDKL5/CLSTN1/CLSTN2/CLSTN3/CUX2/DCTN1/EPHA4/EPHA7/FLRT2/FRMPD4/GPC6/GRIN2B/HOMER1/IL1RAPL1/IL1RAPL2/KALRN/LHFPL4/LRFN2/LRFN5/LRP8/LRRK2/LRRN3/LRRTM3/LRTM2/LZTS3/MEF2C/NEURL1/NGEF/NRXN1/PAK3/PPFIA2/PTPRD/PTPRT/ROBO2/SEPTIN11/SIPA1L1/SLITRK1/SLITRK3/SYNDIG1/TANC2/TIAM1/WNT5A/YWHAZ/ZNF804A	53
Excitatory neurons	BP	GO:0048167	regulation of synaptic plasticity	49/1137	176/18862	4.07288e-20	1.52671e-17	1.31322e-17	ADCY1/ADCY8/ADORA1/CAMK2A/CAMK2B/CHRNA7/CNTN4/CPEB3/CX3CL1/EPHA4/ERC1/ERC2/FGF14/GRIA1/GRIK2/GRIN1/GRIN2A/GRIN2B/GRM5/JPH4/KCNB1/MAP1B/MAPT/MCTP1/MEF2C/NETO1/NEURL1/NPTN/PLK2/PTK2B/RAPGEF2/RASGRF1/RASGRF2/RIMS1/RIMS2/RIMS3/SHANK1/SHANK2/SHISA9/SIPA1L1/SLC4A10/SLC8A3/SNAP25/SORCS3/STXBP1/SYNGAP1/SYT7/UNC13C/ZDHHC2	49
Excitatory neurons	BP	GO:0032412	regulation of ion transmembrane transporter activity	59/1137	257/18862	2.00579e-19	6.98159e-17	6.00531e-17	ABCB1/ACTN2/CACNA1D/CACNA2D1/CACNB2/CACNB3/CACNB4/CACNG2/CACNG3/CACNG5/CACNG8/CHRM3/CNIH3/CRHR1/DAPK1/DLG2/DLG3/DMD/FGF12/FGF14/FHL1/GNB5/GRIA1/GRIA2/GRIA3/GRIA4/GRIN1/GRIN2A/GRIN2B/GRM5/GSG1L/HECW1/HECW2/HOMER1/JPH1/JPH4/KCNAB1/KCNIP2/LRRC7/MEF2C/NEDD4L/NETO1/NETO2/PDE4D/PPARGC1A/PRKCE/PTK2B/PTPN3/RASGRF1/RASGRF2/RYR2/SCN3B/SHANK1/SHANK2/SHISA9/STIM2/TESC/TRPC6/WNK2	59
Excitatory neurons	BP	GO:0035249	synaptic transmission, glutamatergic	34/1137	90/18862	5.58877e-19	1.81561e-16	1.56172e-16	ADORA1/CACNG2/CACNG3/CACNG5/CACNG8/CDH2/CDH8/CLSTN3/CNIH3/DGKI/DGKZ/EXT1/GRIA2/GRID1/GRIK1/GRIK2/GRIK3/GRM1/GRM5/GRM7/GRM8/HOMER1/LRRK2/MEF2C/NRXN1/PTK2B/SHANK1/SHANK2/SLC17A6/SLC17A7/STXBP1/SYT1/UNC13A/UNC13C	34
Excitatory neurons	BP	GO:0032409	regulation of transporter activity	61/1137	283/18862	1.355e-18	4.12682e-16	3.54974e-16	ABCB1/ACTN2/CACNA1D/CACNA2D1/CACNB2/CACNB3/CACNB4/CACNG2/CACNG3/CACNG5/CACNG8/CHRM3/CNIH3/CRHR1/DAPK1/DLG2/DLG3/DMD/FGF12/FGF14/FHL1/GNB5/GRIA1/GRIA2/GRIA3/GRIA4/GRIN1/GRIN2A/GRIN2B/GRM5/GSG1L/HECW1/HECW2/HOMER1/JPH1/JPH4/KCNAB1/KCNIP2/KMT2A/LRRC7/MEF2C/NDFIP2/NEDD4L/NETO1/NETO2/PDE4D/PPARGC1A/PRKCE/PTK2B/PTPN3/RASGRF1/RASGRF2/RYR2/SCN3B/SHANK1/SHANK2/SHISA9/STIM2/TESC/TRPC6/WNK2	61
Excitatory neurons	BP	GO:0022898	regulation of transmembrane transporter activity	59/1137	268/18862	1.72605e-18	4.94768e-16	4.25582e-16	ABCB1/ACTN2/CACNA1D/CACNA2D1/CACNB2/CACNB3/CACNB4/CACNG2/CACNG3/CACNG5/CACNG8/CHRM3/CNIH3/CRHR1/DAPK1/DLG2/DLG3/DMD/FGF12/FGF14/FHL1/GNB5/GRIA1/GRIA2/GRIA3/GRIA4/GRIN1/GRIN2A/GRIN2B/GRM5/GSG1L/HECW1/HECW2/HOMER1/JPH1/JPH4/KCNAB1/KCNIP2/LRRC7/MEF2C/NEDD4L/NETO1/NETO2/PDE4D/PPARGC1A/PRKCE/PTK2B/PTPN3/RASGRF1/RASGRF2/RYR2/SCN3B/SHANK1/SHANK2/SHISA9/STIM2/TESC/TRPC6/WNK2	59
Excitatory neurons	BP	GO:0099003	vesicle-mediated transport in synapse	48/1137	194/18862	1.94627e-17	5.26899e-15	4.5322e-15	ADCY1/ATP2A2/BSN/BTBD9/CACNB2/CADPS/CADPS2/CDH2/CLSTN1/DGKQ/DOC2A/ERC2/FGF14/GRIP1/GSG1L/LRRK2/NLGN4X/NUMB/PACSIN1/PCLO/PPFIA2/PREPL/PRKAR1B/PRKCB/PRKCG/RAB27B/RAPGEF4/RIMS1/RIMS2/RIMS3/RIMS4/SH3GL2/SLC17A6/SLC17A7/SNAP25/SNAP91/STX2/STXBP1/STXBP5/STXBP5L/SV2A/SYNDIG1/SYNJ1/SYT1/SYT7/TRIM9/UNC13A/UNC13C	48
Excitatory neurons	BP	GO:0034329	cell junction assembly	74/1137	425/18862	9.28647e-17	2.38173e-14	2.04868e-14	ACTN1/ACTN2/ADD2/ADGRB3/ADGRL2/AFDN/ASIC2/BSN/CDH11/CDH12/CDH2/CDH22/CDH6/CDH7/CDH8/CDH9/CLASP1/CLSTN1/CLSTN2/CLSTN3/CNTN5/CNTNAP1/CUX2/DSCAM/EFNA5/EFNB2/EPB41L3/EPHA7/FLRT2/FMN1/GABRA1/GABRA2/GABRB2/GABRB3/GABRG2/GAP43/GPC6/IL1RAPL1/IL1RAPL2/IQGAP1/KIRREL3/LAMC1/LHFPL4/LRFN5/LRRN3/LRRTM3/LRTM2/MAP1B/MEF2C/NLGN4X/NPHP4/NPTN/NRCAM/NRXN1/PCLO/PLEC/PTK2B/PTPRD/PTPRO/RAPGEF2/ROBO2/ROCK2/RYK/SDK2/SHAN…	74
Excitatory neurons	BP	GO:0051960	regulation of nervous system development	73/1137	422/18862	2.16877e-16	5.28421e-14	4.54529e-14	ADGRB3/ADGRL2/ARNTL/ASIC2/BRINP1/CAMK2B/CDKL5/CLSTN1/CLSTN2/CLSTN3/CUX1/CUX2/CX3CL1/DAB1/DOCK7/DSCAM/EPHA4/EPHA7/FLRT2/FSTL4/IL1RAPL1/KALRN/KIAA0319/LINGO1/LRP8/LRRN3/LRRTM3/LRTM2/MAP1B/MAP2/MAP6/MAPT/MCF2/NAP1L1/NEURL1/NIN/NPTN/NRXN1/NUMB/PAK3/PER2/PLXNA1/PLXNA2/PLXNA4/PLXNC1/PPP3CA/PRTG/PTPRD/RAPGEF2/RARB/RNF112/ROBO1/ROBO2/RTN4R/RYK/SEMA3E/SEMA4F/SEMA5B/SEMA6B/SLC25A12/SLIT2/SLITRK1/SLITRK3/SO…	73
Excitatory neurons	BP	GO:1904062	regulation of cation transmembrane transport	64/1137	340/18862	2.4177e-16	5.61022e-14	4.82571e-14	ACTN2/CACNA1C/CACNA1D/CACNA2D1/CACNB2/CACNB3/CACNB4/CACNG2/CACNG3/CACNG5/CACNG8/CNIH3/CRHR1/CX3CL1/DAPK1/DLG2/DLG3/DMD/DPP10/FGF12/FGF14/FHL1/GNB5/GRIA1/GRIA2/GRIA3/GRIA4/GRIN1/GRIN2A/GRIN2B/GSG1L/HECW1/HECW2/HOMER1/JPH1/JPH4/KCNAB1/KCNIP2/KCNIP4/KCNN2/LRRC7/MEF2C/NEDD4L/NETO1/NETO2/PDE4D/PPARGC1A/PRKCE/PTK2B/PTPN3/RASGRF1/RASGRF2/RYR2/SCN3B/SHANK1/SHANK2/SHISA9/SLC8A1/STIM2/TESC/THY1/TMC1/TSPAN1…	64
Excitatory neurons	BP	GO:0099504	synaptic vesicle cycle	44/1137	177/18862	3.5433e-16	7.50718e-14	6.45741e-14	ADCY1/ATP2A2/BSN/BTBD9/CACNB2/CADPS/CADPS2/CDH2/DGKQ/DOC2A/ERC2/FGF14/LRRK2/NLGN4X/PACSIN1/PCLO/PPFIA2/PREPL/PRKAR1B/PRKCB/PRKCG/RAB27B/RAPGEF4/RIMS1/RIMS2/RIMS3/RIMS4/SH3GL2/SLC17A6/SLC17A7/SNAP25/SNAP91/STX2/STXBP1/STXBP5/STXBP5L/SV2A/SYNDIG1/SYNJ1/SYT1/SYT7/TRIM9/UNC13A/UNC13C	44
Excitatory neurons	BP	GO:2001257	regulation of cation channel activity	44/1137	177/18862	3.5433e-16	7.50718e-14	6.45741e-14	ACTN2/CACNA2D1/CACNB2/CACNB3/CACNB4/CACNG2/CACNG3/CACNG5/CACNG8/CNIH3/CRHR1/DAPK1/DLG2/DLG3/DMD/FGF12/FGF14/GNB5/GRIA1/GRIA2/GRIA3/GRIA4/GRIN1/GRIN2A/GRIN2B/GSG1L/HOMER1/JPH1/JPH4/KCNAB1/KCNIP2/LRRC7/MEF2C/NETO1/NETO2/PDE4D/PPARGC1A/PTK2B/RASGRF1/RASGRF2/SHANK1/SHANK2/SHISA9/STIM2	44
Excitatory neurons	BP	GO:0010469	regulation of signaling receptor activity	45/1137	188/18862	7.57515e-16	1.53807e-13	1.32299e-13	ACTN2/ADORA1/BICD1/CACNG2/CACNG3/CACNG5/CACNG8/CNIH3/DAPK1/DLG2/DLG3/DLGAP1/DLGAP2/DLGAP3/DLGAP4/FBXW7/GRIA1/GRIA2/GRIA3/GRIA4/GRIN1/GRIN2A/GRIN2B/GSG1L/HOMER1/JAK2/LRRC7/LY6H/LYPD6B/MEF2C/NCOA3/NETO1/NETO2/NEURL1/NPTX1/NPTXR/PDE4D/PPARGC1A/PTK2B/RASGRF1/RASGRF2/SHANK1/SHANK2/SHISA9/TAFA1	45
Excitatory neurons	BP	GO:0050770	regulation of axonogenesis	39/1137	151/18862	4.35111e-15	8.48119e-13	7.29521e-13	CDH2/CDKL5/CHN1/DAB1/DSCAM/EPHA4/EPHA7/FSTL4/KIAA0319/LINGO1/LRRC4C/MAP1B/MAP2/MAP6/MAPT/MCF2/NIN/PAK3/PLXNA1/PLXNA2/PLXNA4/PLXNC1/ROBO1/ROBO2/RTN4R/RYK/SEMA3E/SEMA4F/SEMA5B/SEMA6B/SIPA1L1/SLIT2/SLITRK1/SYNGAP1/THY1/TIAM1/TIAM2/WNT5A/ZFYVE27	39
Excitatory neurons	BP	GO:0007215	glutamate receptor signaling pathway	23/1137	53/18862	7.72463e-15	1.44777e-12	1.24532e-12	CPEB4/CX3CL1/FRRS1L/GRIA1/GRIA2/GRIA3/GRIA4/GRID1/GRIK1/GRIK2/GRIK3/GRIN1/GRIN2A/GRIN2B/GRM1/GRM5/GRM7/GRM8/HOMER1/KCNB1/PLCB1/PTK2B/TIAM1	23
Excitatory neurons	BP	GO:0099173	postsynapse organization	40/1137	161/18862	8.04284e-15	1.45158e-12	1.2486e-12	ACTN1/ARHGAP39/ARHGAP44/CAMK2B/CDH2/CDKL5/CHRNA7/CNKSR2/CUX2/EPHA4/EPHA7/GAP43/GLRB/GRIN2B/HOMER1/IL1RAPL1/INA/KALRN/LHFPL4/LRFN2/LRP8/LRRK2/LZTS3/NGEF/NLGN4X/NRXN1/PAK3/PPFIA2/PTPRD/SHANK1/SHANK2/SIPA1L1/SPTBN2/SYNGAP1/TANC2/TIAM1/TMEM108/WNT5A/ZDHHC2/ZNF804A	40
Excitatory neurons	BP	GO:0006836	neurotransmitter transport	46/1137	209/18862	1.06688e-14	1.85675e-12	1.59711e-12	ADCY1/ATP2A2/CACNB2/CADPS/CADPS2/CAMK2A/DOC2A/ERC2/GABRA2/ICA1/KCNMB4/LRRK2/MCTP1/MEF2C/NRXN1/PCLO/PER2/PPFIA2/PREPL/PRKCB/PRKCG/PTPRN2/RIMS1/RIMS2/RIMS3/RIMS4/RPH3A/SLC17A6/SLC17A7/SLC6A15/SLC6A17/SNAP25/STX2/STXBP1/STXBP5/STXBP5L/SV2A/SV2B/SV2C/SYNJ1/SYT1/SYT4/SYT7/TRIM9/UNC13A/UNC13C	46
Excitatory neurons	BP	GO:0050890	cognition	53/1137	276/18862	4.03636e-14	6.78247e-12	5.83404e-12	ADCY1/ADCY3/ADCY8/ADGRB3/ADORA1/ATXN1/BRINP1/BTBD9/CAMK4/CHRM1/CHRNA7/CNTNAP2/CPEB3/CUX2/DOP1B/GABRA5/GRIA1/GRIN1/GRIN2A/GRIN2B/GRM5/KALRN/KCNK2/MAPT/MEF2C/NDRG4/NETO1/NLGN4X/NPTN/NRXN1/NRXN3/PAK5/PIAS1/PLCB1/PLK2/PRKAR1B/PRKAR2B/PRKCG/PTCHD1/RASGRF1/SCN2A/SHANK1/SHANK2/SLC12A5/SLC8A3/SNAP25/SOBP/SORCS3/SYNGAP1/SYNJ1/TAFA2/TBR1/TUSC3	53
Excitatory neurons	BP	GO:0048813	dendrite morphogenesis	36/1137	139/18862	4.50063e-14	7.31052e-12	6.28824e-12	ADGRB3/ARHGAP44/CAMK2B/CDKL5/CELSR2/CHRNA7/CUX1/CUX2/DCLK1/DSCAM/EPHA4/HECW1/HECW2/IL1RAPL1/KALRN/KNDC1/LRP8/LRRK2/LZTS3/MAP2/MAP6/NEDD4L/NGEF/PAK3/PHACTR1/PPFIA2/PPP3CA/PTPRD/RAPGEF2/RBFOX2/SHANK1/SHANK2/SIPA1L1/TANC2/TIAM1/TRPC6	36
Excitatory neurons	BP	GO:0007611	learning or memory	48/1137	235/18862	5.78904e-14	9.1e-12	7.82749e-12	ADCY1/ADCY3/ADCY8/ADGRB3/ATXN1/BRINP1/BTBD9/CAMK4/CHRNA7/CNTNAP2/CPEB3/CUX2/GABRA5/GRIA1/GRIN1/GRIN2A/GRIN2B/GRM5/KALRN/KCNK2/MAPT/MEF2C/NDRG4/NETO1/NLGN4X/NPTN/NRXN1/NRXN3/PAK5/PIAS1/PLCB1/PLK2/PRKAR1B/PRKAR2B/PRKCG/PTCHD1/RASGRF1/SCN2A/SHANK1/SHANK2/SLC12A5/SLC8A3/SNAP25/SORCS3/SYNGAP1/SYNJ1/TAFA2/TBR1	48
Excitatory neurons	BP	GO:0035418	protein localization to synapse	27/1137	80/18862	6.01035e-14	9.15263e-12	7.87277e-12	ADAM22/ARHGAP44/ASIC2/BSN/CACNG2/CACNG3/CACNG5/CACNG8/CLSTN1/CLSTN3/DLG2/DLG3/GPC6/GRIN2A/GRIP1/KIF17/LRRC7/MAPT/NETO1/NPTN/NRXN1/PCLO/RAB27B/SHANK1/SNAP25/WNT5A/ZDHHC2	27
Excitatory neurons	BP	GO:0051966	regulation of synaptic transmission, glutamatergic	25/1137	69/18862	7.91201e-14	1.16834e-11	1.00496e-11	ADORA1/CACNG2/CACNG3/CACNG5/CACNG8/CDH2/DGKI/DGKZ/GRIK1/GRIK2/GRIK3/GRM1/GRM5/GRM7/GRM8/HOMER1/LRRK2/MEF2C/NRXN1/PTK2B/SHANK1/SHANK2/STXBP1/SYT1/UNC13A	25
Excitatory neurons	BP	GO:0023061	signal release	73/1137	475/18862	1.21276e-13	1.73817e-11	1.49511e-11	ABCC4/ABCC8/ADCY1/ADCY8/ADORA1/ARNTL/ATP2A2/CACNA1A/CACNA1C/CACNA1D/CACNA1E/CACNB2/CADPS/CADPS2/CAMK2A/CAMK2G/CLOCK/CRHR1/DOC2A/EFNA5/EPHA5/ERC2/HTR2C/ICA1/ILDR2/INHBA/ITPR1/JAK2/KALRN/KCNB1/KCNMB4/LRRK2/MCTP1/MEF2C/MYRIP/NRXN1/PASK/PCLO/PCSK5/PER2/PPFIA2/PPP3CA/PREPL/PRKCB/PRKCE/PRKCG/PTPRN/PTPRN2/RAPGEF4/RIMS1/RIMS2/RIMS3/RIMS4/RPH3A/SLC16A10/SLC9B2/SMPD3/SNAP25/STX2/STXBP1/STXBP5/STXBP5L/SV2A/…	73
Excitatory neurons	BP	GO:0006813	potassium ion transport	47/1137	232/18862	1.45905e-13	2.03142e-11	1.74735e-11	ABCC8/ACTN2/ADORA1/ATP1A1/CACNA1D/DPP10/FHL1/HCN1/KCNA3/KCNA4/KCNAB1/KCNB1/KCNB2/KCNC1/KCND2/KCND3/KCNH1/KCNH3/KCNH4/KCNH5/KCNH7/KCNIP2/KCNIP4/KCNJ3/KCNJ6/KCNK12/KCNK2/KCNMA1/KCNMB4/KCNN2/KCNQ2/KCNQ3/KCNQ5/KCNT1/KCNT2/NALCN/NEDD4L/NETO1/NETO2/NSF/PTK2B/SLC12A5/SLC24A4/SLC9A5/SLC9A7/SNAP25/WNK2	47
Excitatory neurons	BP	GO:0007269	neurotransmitter secretion	37/1137	155/18862	3.11006e-13	4.09604e-11	3.52326e-11	ADCY1/ATP2A2/CACNB2/CADPS/CADPS2/CAMK2A/DOC2A/ERC2/KCNMB4/LRRK2/MCTP1/MEF2C/NRXN1/PCLO/PPFIA2/PREPL/PRKCB/PRKCG/PTPRN2/RIMS1/RIMS2/RIMS3/RIMS4/RPH3A/SNAP25/STX2/STXBP1/STXBP5/STXBP5L/SV2A/SYNJ1/SYT1/SYT4/SYT7/TRIM9/UNC13A/UNC13C	37
Excitatory neurons	BP	GO:0099643	signal release from synapse	37/1137	155/18862	3.11006e-13	4.09604e-11	3.52326e-11	ADCY1/ATP2A2/CACNB2/CADPS/CADPS2/CAMK2A/DOC2A/ERC2/KCNMB4/LRRK2/MCTP1/MEF2C/NRXN1/PCLO/PPFIA2/PREPL/PRKCB/PRKCG/PTPRN2/RIMS1/RIMS2/RIMS3/RIMS4/RPH3A/SNAP25/STX2/STXBP1/STXBP5/STXBP5L/SV2A/SYNJ1/SYT1/SYT4/SYT7/TRIM9/UNC13A/UNC13C	37
Excitatory neurons	BP	GO:0071805	potassium ion transmembrane transport	44/1137	212/18862	3.62533e-13	4.649e-11	3.9989e-11	ABCC8/ACTN2/ATP1A1/CACNA1D/DPP10/FHL1/HCN1/KCNA3/KCNA4/KCNAB1/KCNB1/KCNB2/KCNC1/KCND2/KCND3/KCNH1/KCNH3/KCNH4/KCNH5/KCNH7/KCNIP2/KCNIP4/KCNJ3/KCNJ6/KCNK12/KCNK2/KCNMA1/KCNMB4/KCNN2/KCNQ2/KCNQ3/KCNQ5/KCNT1/KCNT2/NALCN/NEDD4L/NETO1/NETO2/SLC12A5/SLC24A4/SLC9A5/SLC9A7/SNAP25/WNK2	44
Excitatory neurons	BP	GO:0007411	axon guidance	51/1137	277/18862	6.74467e-13	8.42738e-11	7.24893e-11	B3GNT2/CHN1/CNTN4/CRMP1/CRPPA/DAB1/DOK6/DSCAM/EFNA5/EFNB2/EMB/EPHA4/EPHA5/EPHA6/EPHA7/EPHB6/EVL/EXT1/FLRT2/GAP43/KALRN/LRTM2/MYCBP2/NPTN/NRCAM/NRXN1/NRXN3/PLXNA1/PLXNA2/PLXNA4/PLXNC1/PTPRO/ROBO1/ROBO2/RYK/SEMA3E/SEMA4F/SEMA5B/SEMA6B/SH3KBP1/SHC3/SLIT2/SLIT3/SPTAN1/SPTBN2/SPTBN4/TBR1/UNC5C/UNC5D/USP33/WNT5A	51
Excitatory neurons	BP	GO:0097485	neuron projection guidance	51/1137	278/18862	7.78994e-13	9.4901e-11	8.16304e-11	B3GNT2/CHN1/CNTN4/CRMP1/CRPPA/DAB1/DOK6/DSCAM/EFNA5/EFNB2/EMB/EPHA4/EPHA5/EPHA6/EPHA7/EPHB6/EVL/EXT1/FLRT2/GAP43/KALRN/LRTM2/MYCBP2/NPTN/NRCAM/NRXN1/NRXN3/PLXNA1/PLXNA2/PLXNA4/PLXNC1/PTPRO/ROBO1/ROBO2/RYK/SEMA3E/SEMA4F/SEMA5B/SEMA6B/SH3KBP1/SHC3/SLIT2/SLIT3/SPTAN1/SPTBN2/SPTBN4/TBR1/UNC5C/UNC5D/USP33/WNT5A	51
Excitatory neurons	BP	GO:0035637	multicellular organismal signaling	42/1137	203/18862	1.39174e-12	1.65024e-10	1.41948e-10	ATP1A1/ATP2A2/ATP2B1/ATP2B2/ATP2B3/CACNA1C/CACNA1D/CACNA1G/CACNA1I/CACNA2D1/CACNA2D3/CACNB2/CACNB3/CACNB4/CACNG2/CACNG3/CACNG5/CACNG8/CNTNAP1/CNTNAP2/CXADR/FGF12/GRIK2/ITPR1/KCND2/KCND3/KCNIP2/KCNIP4/KCNJ3/KCNMB4/KCNN2/PDE4D/RYR2/SCN2A/SCN3A/SCN3B/SCN8A/SLC4A3/SLC8A1/SLC8A3/SPTBN4/TMEM65	42
Excitatory neurons	BP	GO:0050767	regulation of neurogenesis	58/1137	348/18862	1.42233e-12	1.65024e-10	1.41948e-10	ARNTL/BRINP1/CAMK2B/CDKL5/CUX1/CUX2/CX3CL1/DAB1/DOCK7/DSCAM/EPHA4/EPHA7/FSTL4/IL1RAPL1/KALRN/KIAA0319/LINGO1/LRP8/MAP1B/MAP2/MAP6/MAPT/MCF2/NAP1L1/NEURL1/NIN/NPTN/NUMB/PAK3/PER2/PLXNA1/PLXNA2/PLXNA4/PLXNC1/PPP3CA/PRTG/PTPRD/RAPGEF2/RNF112/ROBO1/ROBO2/RTN4R/RYK/SEMA3E/SEMA4F/SEMA5B/SEMA6B/SLIT2/SLITRK1/SORL1/SYNGAP1/TENM4/THY1/TIAM1/TIAM2/TRPC6/WNT5A/ZFYVE27	58
Excitatory neurons	BP	GO:0050773	regulation of dendrite development	28/1137	97/18862	1.66481e-12	1.88666e-10	1.62283e-10	ADGRB3/BCL11A/CAMK1D/CAMK2B/CAMSAP2/CDKL5/CSMD3/CUX1/CUX2/DGKG/EPHA4/HECW1/HECW2/IL1RAPL1/IQGAP1/KALRN/KIAA0319/KNDC1/LRP8/NEDD4L/PACSIN1/PAK3/PPP3CA/PTPRD/RAPGEF2/SIPA1L1/TIAM1/TRPC6	28
Excitatory neurons	BP	GO:0016079	synaptic vesicle exocytosis	29/1137	104/18862	1.75419e-12	1.94276e-10	1.67109e-10	ADCY1/ATP2A2/CACNB2/CADPS/CADPS2/DOC2A/ERC2/LRRK2/PCLO/PPFIA2/PREPL/PRKCB/PRKCG/RIMS1/RIMS2/RIMS3/RIMS4/SNAP25/STX2/STXBP1/STXBP5/STXBP5L/SV2A/SYNJ1/SYT1/SYT7/TRIM9/UNC13A/UNC13C	29
Excitatory neurons	BP	GO:0070588	calcium ion transmembrane transport	53/1137	304/18862	2.21597e-12	2.39965e-10	2.06409e-10	ANXA6/ATP2A2/ATP2B1/ATP2B2/ATP2B3/CACNA1A/CACNA1B/CACNA1C/CACNA1D/CACNA1E/CACNA1G/CACNA1I/CACNA2D1/CACNA2D3/CACNB2/CACNB3/CACNB4/CACNG2/CACNG3/CACNG5/CACNG8/CHRNA7/CRHR1/CX3CL1/DMD/FAM155A/FGF14/GNB5/GRIN1/GRIN2A/GRIN2B/HTR2C/ITPR1/JPH1/JPH4/MCOLN3/MICU3/NALCN/PDE4D/PKD1/PRKCE/PTK2B/RYR2/SLC24A4/SLC35G1/SLC8A1/SLC8A3/STIM2/THY1/TMC1/TRPC6/TRPM2/TSPAN13	53
Excitatory neurons	BP	GO:0031644	regulation of nervous system process	33/1137	137/18862	4.54496e-12	4.8147e-10	4.14143e-10	ADORA1/CACNB3/CACNG5/CELF4/CHRNA7/CUX2/DLGAP1/DLGAP2/DLGAP3/DLGAP4/FGF12/GRIN1/GRM1/HOMER1/HTR2C/LRRK2/NETO1/NLGN4X/NPTX1/NPTXR/NRXN1/PTK2B/RIMS1/RIMS2/ROCK2/SHANK1/SHANK2/SHISA9/SLC25A12/SLC8A3/TENM4/TMEM108/ZFHX2	33
Excitatory neurons	BP	GO:2000310	regulation of NMDA receptor activity	17/1137	36/18862	4.70097e-12	4.87401e-10	4.19245e-10	ACTN2/DAPK1/DLG2/DLG3/GRIA1/GRIA2/GRIA3/GRIA4/GRIN1/GRIN2A/GRIN2B/LRRC7/MEF2C/PPARGC1A/PTK2B/RASGRF1/RASGRF2	17
Excitatory neurons	BP	GO:0017157	regulation of exocytosis	40/1137	197/18862	8.87504e-12	9.01002e-10	7.75009e-10	ADCY1/ATP13A2/ATP2A2/CACNA1G/CACNA1I/CACNB2/CADPS/CADPS2/CLASP1/DOC2A/FER/IL1RAPL1/KCNB1/LRRK2/NSF/PCLO/PPFIA2/PREPL/PRKCB/PRKCG/RAB27A/RAB27B/RAB3C/RALA/RAPGEF4/RIMS1/RIMS2/RIMS3/RIMS4/SMPD3/STXBP1/STXBP5/STXBP5L/STXBP6/SYT1/SYT13/SYT4/SYT7/TRIM9/VSNL1	40
Excitatory neurons	BP	GO:1990138	neuron projection extension	36/1137	164/18862	9.13702e-12	9.08668e-10	7.81603e-10	BCL11A/CDKL5/CPNE5/DCLK1/DSCAM/IQGAP1/KIAA0319/MAP1B/MAP2/MAPT/NEDD4L/NRCAM/PLXNA1/PLXNA4/RIMS1/RIMS2/RNF157/RTN4R/RYK/SEMA3E/SEMA4F/SEMA5B/SEMA6B/SH3GL2/SLC23A2/SLIT2/SLIT3/SYT1/SYT4/TIAM1/TMEM108/TTL/UNC13A/WASF1/WNT5A/ZFYVE27	36
Excitatory neurons	BP	GO:0030001	metal ion transport	69/1137	486/18862	2.46289e-11	2.40033e-09	2.06468e-09	ANXA6/ATP1A1/ATP2A2/ATP2B1/ATP2B2/ATP2B3/CACNA1A/CACNA1B/CACNA1C/CACNA1D/CACNA1E/CACNA1G/CACNA1I/CACNA2D1/CACNA2D3/CACNB2/CACNB3/CACNB4/CACNG2/CACNG3/CACNG5/CACNG8/CAMK2A/CAMK2B/CAMK2G/CHRNA7/CRHR1/CX3CL1/DMD/EPB41/FAM155A/FGF14/GNB5/GRIN1/GRIN2A/GRIN2B/HOMER1/HTR2C/ITPR1/JPH1/JPH4/KCND3/KCNIP2/KCNT2/MCOLN3/MICU3/NALCN/NDFIP2/NIPAL2/PDE4D/PKD1/PPP3CA/PRKCB/PRKCE/PTK2B/RYR2/SLC24A4/SLC35G1/SLC39A1…	69
Excitatory neurons	BP	GO:1902414	protein localization to cell junction	28/1137	109/18862	3.66068e-11	3.49774e-09	3.00863e-09	ADAM22/ARHGAP44/ASIC2/BSN/CACNG2/CACNG3/CACNG5/CACNG8/CLSTN1/CLSTN3/DLG2/DLG3/GPC6/GRIN2A/GRIP1/KIF17/LRRC7/MAPT/NECTIN3/NETO1/NPTN/NRXN1/PCLO/RAB27B/SHANK1/SNAP25/WNT5A/ZDHHC2	28
Excitatory neurons	BP	GO:1990778	protein localization to cell periphery	53/1137	329/18862	4.9774e-11	4.6644e-09	4.01215e-09	ACTN2/ADAM22/AFDN/ARHGAP44/C2CD5/CACNB2/CACNB3/CACNG2/CACNG3/CACNG5/CACNG8/CDH2/CLSTN1/DAB2/DPP10/EFCAB7/EFR3B/EPB41/EPB41L3/FAM126B/FYB2/GPC6/GPR158/GRIN2A/GRIP1/KCNB1/KCNB2/KCNIP4/NECTIN3/NKD2/NSF/NUBP1/NUMB/PACSIN1/PID1/PKDCC/PREPL/PRKCE/RAB3C/RAPGEF2/ROCK2/SCN3B/SKAP1/SNAP25/SORBS1/SPTBN4/STXBP1/TESC/TTC7B/TUB/WDR19/ZDHHC2/ZFYVE27	53
Excitatory neurons	BP	GO:0061337	cardiac conduction	33/1137	149/18862	5.19424e-11	4.77576e-09	4.10794e-09	ATP1A1/ATP2A2/ATP2B1/ATP2B2/ATP2B3/CACNA1C/CACNA1D/CACNA1G/CACNA2D1/CACNA2D3/CACNB2/CACNB3/CACNB4/CACNG2/CACNG3/CACNG5/CACNG8/CXADR/ITPR1/KCND2/KCND3/KCNIP2/KCNIP4/KCNJ3/KCNN2/PDE4D/RYR2/SCN3B/SLC4A3/SLC8A1/SLC8A3/SPTBN4/TMEM65	33
Excitatory neurons	BP	GO:0051962	positive regulation of nervous system development	46/1137	263/18862	5.67626e-11	5.1223e-09	4.40602e-09	ADGRB3/ADGRL2/ASIC2/CAMK2B/CDKL5/CLSTN1/CLSTN2/CLSTN3/CUX1/CUX2/CX3CL1/DSCAM/EPHA4/FLRT2/IL1RAPL1/KALRN/LRP8/LRRN3/LRRTM3/LRTM2/MAP1B/MAP6/MAPT/NAP1L1/NEURL1/NIN/NPTN/NRXN1/NUMB/PAK3/PLXNA1/PLXNA2/PLXNA4/PLXNC1/PTPRD/RNF112/ROBO1/ROBO2/SLIT2/SLITRK1/SLITRK3/SYNDIG1/TENM4/TIAM1/TIAM2/ZFYVE27	46
Excitatory neurons	BP	GO:0060284	regulation of cell development	68/1137	485/18862	6.0635e-11	5.37226e-09	4.62103e-09	ARNTL/BCL11A/BRINP1/CAMK2B/CDKL5/CLOCK/CUX1/CUX2/CX3CL1/DAB1/DOCK7/DSCAM/EFNA5/EPHA4/EPHA7/FBXW7/FSTL4/IL1RAPL1/KALRN/KIAA0319/LINGO1/LRP8/LRRK2/MAP1B/MAP2/MAP6/MAPT/MCF2/NAP1L1/NEURL1/NIN/NPTN/NUMB/PAK3/PER2/PLCB1/PLXNA1/PLXNA2/PLXNA4/PLXNC1/PPP3CA/PRTG/PTPRD/RAPGEF2/RNF112/ROBO1/ROBO2/ROCK2/RTN4R/RYK/SEMA3E/SEMA4F/SEMA5B/SEMA6B/SLC9B2/SLIT2/SLITRK1/SORL1/SYNGAP1/TENM4/THRB/THY1/TIAM1/TIAM2/TRPC…	68
Excitatory neurons	BP	GO:0035235	ionotropic glutamate receptor signaling pathway	14/1137	27/18862	7.40148e-11	6.44061e-09	5.53998e-09	CPEB4/GRIA1/GRIA2/GRIA3/GRIA4/GRID1/GRIK1/GRIK2/GRIK3/GRIN1/GRIN2A/GRIN2B/PTK2B/TIAM1	14
Excitatory neurons	BP	GO:0001505	regulation of neurotransmitter levels	40/1137	211/18862	8.24056e-11	7.03515e-09	6.05138e-09	ADCY1/ATP2A2/CACNB2/CADPS/CADPS2/CAMK2A/DOC2A/ERC2/GABRA2/KCNMB4/LRRK2/MCTP1/MEF2C/MOXD1/NRXN1/PCLO/PER2/PPFIA2/PREPL/PRKCB/PRKCG/PTPRN2/RIMS1/RIMS2/RIMS3/RIMS4/RPH3A/SNAP25/STX2/STXBP1/STXBP5/STXBP5L/SV2A/SYNJ1/SYT1/SYT4/SYT7/TRIM9/UNC13A/UNC13C	40
Excitatory neurons	BP	GO:0060996	dendritic spine development	26/1137	98/18862	8.37346e-11	7.03515e-09	6.05138e-09	ARHGAP44/ASAP1/CAMK2A/CAMK2B/CDKL5/CPEB3/CUX2/EPHA4/FSTL4/KALRN/LRP8/LRRK2/LZTS3/MEF2C/NEURL1/NGEF/PAK3/PLK2/PPFIA2/SHANK1/SHANK2/SIPA1L1/SLC12A5/SRGAP2/TANC2/TIAM1	26
Excitatory neurons	BP	GO:0050806	positive regulation of synaptic transmission	32/1137	144/18862	9.26081e-11	7.6488e-09	6.57922e-09	ADCY1/ADCY8/ADORA1/CACNB2/CACNG2/CACNG3/CACNG5/CACNG8/CHRNA7/CLSTN1/CLSTN2/CLSTN3/EPHA4/GRIK2/GRIN2A/GRIN2B/NPTN/NRXN1/PLK2/PRKCE/PTK2B/RASGRF2/RIMS1/RIMS2/RIMS3/SHANK1/SHANK2/SLC8A3/SNAP25/STXBP1/SYT1/ZDHHC2	32
Excitatory neurons	BP	GO:0048588	developmental cell growth	41/1137	222/18862	1.11747e-10	9.07576e-09	7.80664e-09	BCL11A/CDKL5/CPNE5/DCLK1/DSCAM/EPHA7/FSTL4/IQGAP1/KIAA0319/MAP1B/MAP2/MAP2K4/MAPT/NEDD4L/NIN/NRCAM/PLXNA1/PLXNA4/RIMS1/RIMS2/RNF157/RTN4R/RYK/SEMA3E/SEMA4F/SEMA5B/SEMA6B/SH3GL2/SLC23A2/SLIT2/SLIT3/SORBS2/SYT1/SYT4/TIAM1/TMEM108/TTL/UNC13A/WASF1/WNT5A/ZFYVE27	41
Excitatory neurons	BP	GO:0006816	calcium ion transport	60/1137	409/18862	1.34606e-10	1.0753e-08	9.24936e-09	ANXA6/ATP2A2/ATP2B1/ATP2B2/ATP2B3/CACNA1A/CACNA1B/CACNA1C/CACNA1D/CACNA1E/CACNA1G/CACNA1I/CACNA2D1/CACNA2D3/CACNB2/CACNB3/CACNB4/CACNG2/CACNG3/CACNG5/CACNG8/CAMK2A/CAMK2B/CAMK2G/CHRNA7/CRHR1/CX3CL1/DMD/EPB41/FAM155A/FGF14/GNB5/GRIN1/GRIN2A/GRIN2B/HOMER1/HTR2C/ITPR1/JPH1/JPH4/MCOLN3/MICU3/NALCN/PDE4D/PKD1/PPP3CA/PRKCB/PRKCE/PTK2B/RYR2/SLC24A4/SLC35G1/SLC8A1/SLC8A3/STIM2/THY1/TMC1/TRPC6/TRPM2/TSPAN…	60
Excitatory neurons	BP	GO:0060560	developmental growth involved in morphogenesis	41/1137	225/18862	1.71907e-10	1.35113e-08	1.1622e-08	BCL11A/CDKL5/CPNE5/DCLK1/DSCAM/EPHA7/EXT1/FMN1/FSTL4/IQGAP1/KIAA0319/MAP1B/MAP2/MAPT/NEDD4L/NIN/NRCAM/PLXNA1/PLXNA4/RIMS1/RIMS2/RNF157/RTN4R/RYK/SEMA3E/SEMA4F/SEMA5B/SEMA6B/SH3GL2/SLC23A2/SLIT2/SLIT3/SYT1/SYT4/TIAM1/TMEM108/TTL/UNC13A/WASF1/WNT5A/ZFYVE27	41
Excitatory neurons	BP	GO:0099175	regulation of postsynapse organization	24/1137	87/18862	1.83407e-10	1.41863e-08	1.22026e-08	ARHGAP44/CAMK2B/CDH2/CDKL5/CUX2/EPHA4/EPHA7/GRIN2B/HOMER1/IL1RAPL1/KALRN/LRFN2/LRP8/LRRK2/LZTS3/NGEF/PAK3/PPFIA2/PTPRD/SIPA1L1/TANC2/TIAM1/WNT5A/ZNF804A	24
Excitatory neurons	BP	GO:0051963	regulation of synapse assembly	25/1137	95/18862	2.33004e-10	1.7741e-08	1.52602e-08	ADGRB3/ADGRL2/ASIC2/CLSTN1/CLSTN2/CLSTN3/CUX2/EPHA7/FLRT2/GPC6/IL1RAPL1/IL1RAPL2/LHFPL4/LRFN5/LRRN3/LRRTM3/LRTM2/MEF2C/NRXN1/PTPRD/ROBO2/SLITRK1/SLITRK3/SYNDIG1/WNT5A	25
Excitatory neurons	BP	GO:0001508	action potential	30/1137	135/18862	3.56418e-10	2.67204e-08	2.29839e-08	ATP1A1/ATP2A2/CACNA1C/CACNA1D/CACNA1G/CACNA1I/CACNA2D1/CACNB2/CACNB3/CNTNAP1/CXADR/DMD/FGF12/GRIK2/KCNB1/KCND2/KCND3/KCNIP2/KCNJ3/KCNMB4/KCNN2/NEDD4L/PTPN3/RYR2/SCN2A/SCN3A/SCN3B/SCN8A/SLC4A3/SLC8A1	30
Excitatory neurons	BP	GO:0009187	cyclic nucleotide metabolic process	16/1137	40/18862	4.35003e-10	3.21177e-08	2.76265e-08	ADCY1/ADCY2/ADCY3/ADCY8/GUCY1A1/GUCY1A2/GUCY1B1/PDE10A/PDE1A/PDE2A/PDE4A/PDE4D/PDE7A/PDE8B/PDE9A/RORA	16
Excitatory neurons	BP	GO:0050919	negative chemotaxis	17/1137	46/18862	5.3801e-10	3.91302e-08	3.36584e-08	EPHA7/FLRT2/LRTM2/NRG1/NRG3/PLXNA4/ROBO1/ROBO2/RYK/SEMA3E/SEMA4F/SEMA5B/SEMA6B/SLIT2/SLIT3/UNC5C/WNT5A	17
Excitatory neurons	BP	GO:0035725	sodium ion transmembrane transport	34/1137	171/18862	5.77239e-10	4.1366e-08	3.55815e-08	ASIC2/ATP1A1/CACNA1G/CACNA1I/DMD/FGF12/FGF14/HCN1/HECW1/HECW2/NALCN/NEDD4L/NETO1/NETO2/PRKCE/PTPN3/SCN2A/SCN3A/SCN3B/SCN8A/SCNN1A/SLC17A7/SLC24A4/SLC4A10/SLC6A15/SLC6A17/SLC8A1/SLC8A3/SLC9A5/SLC9A7/SLC9B2/TESC/TRPM2/WNK2	34
Excitatory neurons	BP	GO:0098742	cell-cell adhesion via plasma-membrane adhesion molecules	45/1137	273/18862	6.76537e-10	4.77792e-08	4.10979e-08	ADGRL1/CADM3/CDH11/CDH12/CDH2/CDH22/CDH6/CDH7/CDH8/CDH9/CELSR2/CELSR3/CLSTN1/CLSTN2/CLSTN3/CNTN4/CX3CL1/CXADR/DAB1/DSCAM/EMB/FAT3/GPC6/IGSF21/IL1RAPL1/KIRREL3/LRFN5/LRRC4C/NECTIN3/NPTN/NTNG1/PCDH1/PCDH7/PKD1/PTPRD/PTPRT/ROBO1/ROBO2/SDK2/SLITRK1/SLITRK3/TENM1/TENM2/TENM4/UNC5D	45
Excitatory neurons	BP	GO:0048814	regulation of dendrite morphogenesis	20/1137	65/18862	7.14393e-10	4.97319e-08	4.27776e-08	ADGRB3/CAMK2B/CDKL5/CUX1/CUX2/EPHA4/HECW1/HECW2/IL1RAPL1/KALRN/KNDC1/LRP8/NEDD4L/PAK3/PPP3CA/PTPRD/RAPGEF2/SIPA1L1/TIAM1/TRPC6	20
Excitatory neurons	BP	GO:0043087	regulation of GTPase activity	65/1137	487/18862	1.28051e-09	8.7886e-08	7.55964e-08	ABR/ADGRB3/AFDN/ALS2/ARHGAP20/ARHGAP26/ARHGAP32/ARHGAP39/ARHGAP44/ARHGEF11/ASAP1/ASAP2/CCPG1/CDKL5/CHM/CHN1/CX3CL1/DENND1B/DOCK7/EFNA5/ELMOD1/EPHA4/EPHA5/EVI5/GNB5/IQGAP1/KALRN/LRRK2/NGEF/NTRK3/PLCB1/PLXNA1/PLXNA2/PLXNA4/PLXNC1/PTK2B/PTPRN2/RABGAP1L/RALGAPA2/RAP1GAP2/RAPGEF2/RASA1/RASA2/RASGRF1/RASGRP1/RGS11/RGS17/RGS6/RGS7/RIC8B/RTN4R/SGSM1/SIPA1L1/SLIT2/SMAP1/SRGAP2/STXBP5/STXBP5L/SYNGAP1/TBC1D…	65
Excitatory neurons	BP	GO:0060047	heart contraction	45/1137	279/18862	1.38185e-09	9.35241e-08	8.0446e-08	ADORA1/ATP1A1/ATP2A2/ATP2B1/ATP2B2/ATP2B3/CACNA1C/CACNA1D/CACNA1G/CACNA2D1/CACNA2D3/CACNB2/CACNB3/CACNB4/CACNG2/CACNG3/CACNG5/CACNG8/CELF2/CHRM2/CXADR/DMD/EXT1/FGF12/ITPR1/JAK2/KCND2/KCND3/KCNIP2/KCNIP4/KCNJ3/KCNN2/NEDD4L/PDE4D/RNLS/RYR2/SCN3B/SGCD/SGCZ/SLC4A3/SLC8A1/SLC8A3/SPTBN4/THRB/TMEM65	45
Excitatory neurons	BP	GO:1903522	regulation of blood circulation	46/1137	290/18862	1.57848e-09	1.05369e-07	9.06346e-08	ADORA1/ASIC2/ATP1A1/ATP2A2/ATP2B1/ATP2B2/ATP2B3/CACNA1C/CACNA1D/CACNA1G/CACNA2D1/CACNA2D3/CACNB2/CACNB3/CACNB4/CACNG2/CACNG3/CACNG5/CACNG8/CELF2/CHRM2/CHRM3/CXADR/DMD/HRH2/ITPR1/JAK2/KCND2/KCND3/KCNIP2/KCNIP4/KCNJ3/KCNMB4/KCNN2/PDE4D/PER2/RNLS/RYR2/SCN3B/SLC4A3/SLC8A1/SLC8A3/SPTBN4/THRB/TMEM65/ZDHHC21	46
[truncated: 2,104 more rows]

## Sheet: Alpaca-Liver
Cluster	Ontology	ID	Description	Gene Ratio	Bg Ratio	pvalue	p.adjust	qvalue	Gene ID	Count
[truncated: 1,981 more rows]

## Sheet: Alpaca-Lung
Cluster	Ontology	ID	Description	Gene Ratio	Bg Ratio	pvalue	p.adjust	qvalue	Gene ID	Count
[truncated: 1,657 more rows]

[truncated: 27 more sheets: Hedgehog-Brain, Hedgehog-Kidney, Chinchilla-Brain, Chinchilla-Kidney, Hamster-Frontal lobe, Hamster-Liver, Hamster-Kidney, Hamster-Heart, Mink-Frontal lobe, Mink-Kidney, Mink-Liver, Dalmatian pelican-PBMC, Black necked crane-PBMC, Red and green macaw-PBMC, Peacock-PBMC, Blue and yellow macaw-PBMC, Helmeted guineafowl-PBMC, Green cheeked parakeet-PBMC, Monk parakeet-PBMC, Sun conure-PBMC …]
