# Supplementary material for: Screening of cell‐virus, cell‐cell, gene‐gene crosstalk among animal kingdom at single cell resolution
Source: Clin Transl Med. 2022 Aug 2;12(8):e886. doi: 10.1002/ctm2.886 (PMC9345398; doi:10.1002/ctm2.886)
Supplement: Supplementary file 5 — Table S4. Expressions of receptors for coronaviruses and viruses infecting PBMC, brain and lung [file CTM2-12-e886-s008.xlsx]

## Sheet: Coronavirus
features.plot	avg.exp	pct.exp	id	avg.exp.scaled	Sample	Tissue	Virus	Family
ANPEP	0.0772925	0.948509	Hepatic stellate cells	-0.370708	Alpaca	Liver	Human coronavirus 229E	Coronaviridae
ANPEP	0.183192	20	Endothelial cells	2.26663	Alpaca	Frontal lobe	Human coronavirus 229E	Coronaviridae
ANPEP	0.00526212	0.933126	Excitatory neurons	-0.323365	Alpaca	Frontal lobe	Human coronavirus 229E	Coronaviridae
ANPEP	0	0	Oligodendrocyte progenitor cells	-0.399961	Alpaca	Frontal lobe	Human coronavirus 229E	Coronaviridae
ANPEP	0.0331743	0.813008	Cholangiocytes	-0.804501	Alpaca	Liver	Human coronavirus 229E	Coronaviridae
ANPEP	0.0852049	1.21877	Liver sinusoidal endothelial cells	-0.292908	Alpaca	Liver	Human coronavirus 229E	Coronaviridae
ANPEP	0.00388415	0.22805	Astrocytes	-0.343423	Alpaca	Frontal lobe	Human coronavirus 229E	Coronaviridae
ANPEP	0.0952696	0.746269	Kupffer cells	-0.193947	Alpaca	Liver	Human coronavirus 229E	Coronaviridae
ANPEP	0.107009	0.952381	ATI	-0.497162	Alpaca	Lung	Human coronavirus 229E	Coronaviridae
ANPEP	0.023151	0.194932	Fibroblasts	-0.542326	Alpaca	Lung	Human coronavirus 229E	Coronaviridae
ANPEP	4.76839	41.4894	Epithelial	2.01333	Alpaca	Lung	Human coronavirus 229E	Coronaviridae
ANPEP	0.860687	12.5	ATII	-0.0912523	Alpaca	Lung	Human coronavirus 229E	Coronaviridae
ANPEP	0	0	Inhibitory neurons	-0.399961	Alpaca	Frontal lobe	Human coronavirus 229E	Coronaviridae
ANPEP	0.0811106	2.99747	Hepatocytes	-0.333166	Alpaca	Liver	Human coronavirus 229E	Coronaviridae
ANPEP	0	0	Microglia	-0.399961	Alpaca	Frontal lobe	Human coronavirus 229E	Coronaviridae
ANPEP	0.317916	3.68098	Immune cells	1.99523	Alpaca	Liver	Human coronavirus 229E	Coronaviridae
ANPEP	0.0975875	0.744417	Endothelial cells	-0.502237	Alpaca	Lung	Human coronavirus 229E	Coronaviridae
ANPEP	0	0	Oligodendrocytes	-0.399961	Alpaca	Frontal lobe	Human coronavirus 229E	Coronaviridae
ANPEP	0.323905	3.91061	Ciliated cells	-0.380348	Alpaca	Lung	Human coronavirus 229E	Coronaviridae
ACE2	0	0	Microglia	-0.722738	Alpaca	Frontal lobe	Human coronavirus NL63	Coronaviridae
ACE2	0.00875778	1.28205	Inhibitory neurons	-0.135975	Alpaca	Frontal lobe	Human coronavirus NL63	Coronaviridae
ACE2	0.0104336	0.406918	Oligodendrocytes	-0.0236992	Alpaca	Frontal lobe	Human coronavirus NL63	Coronaviridae
ACE2	0.00875162	0.4561	Astrocytes	-0.136387	Alpaca	Frontal lobe	Human coronavirus NL63	Coronaviridae
ACE2	0.387224	5.24071	Liver sinusoidal endothelial cells	-0.48144	Alpaca	Liver	Human coronavirus NL63	Coronaviridae
ACE2	0.5088	5.22388	Kupffer cells	-0.0173167	Alpaca	Liver	Human coronavirus NL63	Coronaviridae
ACE2	0	0	Oligodendrocyte progenitor cells	-0.722738	Alpaca	Frontal lobe	Human coronavirus NL63	Coronaviridae
ACE2	0.433681	6.50407	Hepatic stellate cells	-0.304089	Alpaca	Liver	Human coronavirus NL63	Coronaviridae
ACE2	0.0432479	6.66667	Endothelial cells	2.17483	Alpaca	Frontal lobe	Human coronavirus NL63	Coronaviridae
ACE2	0.221974	4.47154	Cholangiocytes	-1.11229	Alpaca	Liver	Human coronavirus NL63	Coronaviridae
ACE2	0.529556	9.20245	Immune cells	0.0619174	Alpaca	Liver	Human coronavirus NL63	Coronaviridae
ACE2	0.00432008	0.933126	Excitatory neurons	-0.433297	Alpaca	Frontal lobe	Human coronavirus NL63	Coronaviridae
ACE2	0.998783	31.0723	Hepatocytes	1.85322	Alpaca	Liver	Human coronavirus NL63	Coronaviridae
DPP4	0.100391	4.44444	Oligodendrocyte progenitor cells	1.76312	Alpaca	Frontal lobe	Middle East respiratory syndrome-related coronavirus	Coronaviridae
DPP4	0.000980713	0.101729	Oligodendrocytes	-0.938527	Alpaca	Frontal lobe	Middle East respiratory syndrome-related coronavirus	Coronaviridae
DPP4	1.10602	17.0732	Hepatic stellate cells	-0.706838	Alpaca	Liver	Middle East respiratory syndrome-related coronavirus	Coronaviridae
DPP4	0.149999	1.90476	ATI	-0.796382	Alpaca	Lung	Middle East respiratory syndrome-related coronavirus	Coronaviridae
DPP4	0.0935693	3.52941	Neutrophils	0.12951	Alpaca	PBMC	Middle East respiratory syndrome-related coronavirus	Coronaviridae
DPP4	1.10981	14.8374	Cholangiocytes	-0.704679	Alpaca	Liver	Middle East respiratory syndrome-related coronavirus	Coronaviridae
DPP4	0.614154	5.58659	Ciliated cells	-0.489099	Alpaca	Lung	Middle East respiratory syndrome-related coronavirus	Coronaviridae
DPP4	4.02817	33.7469	Endothelial cells	1.77107	Alpaca	Lung	Middle East respiratory syndrome-related coronavirus	Coronaviridae
DPP4	0.0514616	7.62053	Excitatory neurons	0.433381	Alpaca	Frontal lobe	Middle East respiratory syndrome-related coronavirus	Coronaviridae
DPP4	0.00412115	0.22805	Astrocytes	-0.85318	Alpaca	Frontal lobe	Middle East respiratory syndrome-related coronavirus	Coronaviridae
DPP4	2.2858	28.7234	Epithelial	0.617571	Alpaca	Lung	Middle East respiratory syndrome-related coronavirus	Coronaviridae
DPP4	0	0	Endothelial cells	-0.96518	Alpaca	Frontal lobe	Middle East respiratory syndrome-related coronavirus	Coronaviridae
DPP4	0.156536	2.54042	T cells	0.928935	Alpaca	PBMC	Middle East respiratory syndrome-related coronavirus	Coronaviridae
DPP4	0.0437675	0.840336	Microglia	0.224281	Alpaca	Frontal lobe	Middle East respiratory syndrome-related coronavirus	Coronaviridae
DPP4	0.516239	3.89864	Fibroblasts	-0.553921	Alpaca	Lung	Middle East respiratory syndrome-related coronavirus	Coronaviridae
DPP4	0	0	B cells	-1.05845	Alpaca	PBMC	Middle East respiratory syndrome-related coronavirus	Coronaviridae
DPP4	5.59446	78.9333	Hepatocytes	1.85059	Alpaca	Liver	Middle East respiratory syndrome-related coronavirus	Coronaviridae
DPP4	2.88365	26.9939	Immune cells	0.306025	Alpaca	Liver	Middle East respiratory syndrome-related coronavirus	Coronaviridae
DPP4	2.25854	17.5373	Kupffer cells	-0.0501503	Alpaca	Liver	Middle East respiratory syndrome-related coronavirus	Coronaviridae
DPP4	0.523317	6.61765	ATII	-0.549236	Alpaca	Lung	Middle East respiratory syndrome-related coronavirus	Coronaviridae
DPP4	1.12689	14.2596	Liver sinusoidal endothelial cells	-0.694949	Alpaca	Liver	Middle East respiratory syndrome-related coronavirus	Coronaviridae
DPP4	0.0478823	5.12821	Inhibitory neurons	0.336108	Alpaca	Frontal lobe	Middle East respiratory syndrome-related coronavirus	Coronaviridae
ACE2	0	0	Microglia	-0.722738	Alpaca	Frontal lobe	SARS coronavirus	Coronaviridae
ACE2	0.00875778	1.28205	Inhibitory neurons	-0.135975	Alpaca	Frontal lobe	SARS coronavirus	Coronaviridae
ACE2	0.0104336	0.406918	Oligodendrocytes	-0.0236992	Alpaca	Frontal lobe	SARS coronavirus	Coronaviridae
ACE2	0.00875162	0.4561	Astrocytes	-0.136387	Alpaca	Frontal lobe	SARS coronavirus	Coronaviridae
ACE2	0.387224	5.24071	Liver sinusoidal endothelial cells	-0.48144	Alpaca	Liver	SARS coronavirus	Coronaviridae
ACE2	0.5088	5.22388	Kupffer cells	-0.0173167	Alpaca	Liver	SARS coronavirus	Coronaviridae
ACE2	0	0	Oligodendrocyte progenitor cells	-0.722738	Alpaca	Frontal lobe	SARS coronavirus	Coronaviridae
ACE2	0.433681	6.50407	Hepatic stellate cells	-0.304089	Alpaca	Liver	SARS coronavirus	Coronaviridae
ACE2	0.0432479	6.66667	Endothelial cells	2.17483	Alpaca	Frontal lobe	SARS coronavirus	Coronaviridae
ACE2	0.221974	4.47154	Cholangiocytes	-1.11229	Alpaca	Liver	SARS coronavirus	Coronaviridae
ACE2	0.529556	9.20245	Immune cells	0.0619174	Alpaca	Liver	SARS coronavirus	Coronaviridae
ACE2	0.00432008	0.933126	Excitatory neurons	-0.433297	Alpaca	Frontal lobe	SARS coronavirus	Coronaviridae
ACE2	0.998783	31.0723	Hepatocytes	1.85322	Alpaca	Liver	SARS coronavirus	Coronaviridae
CD209	0.0632799	1.08401	Hepatic stellate cells	-0.0823208	Alpaca	Liver	SARS coronavirus	Coronaviridae
CD209	0.011363	0.408106	Hepatocytes	-0.895542	Alpaca	Liver	SARS coronavirus	Coronaviridae
CD209	0.101572	0.613497	Immune cells	0.517488	Alpaca	Liver	SARS coronavirus	Coronaviridae
CD209	0.00247929	0.203252	Cholangiocytes	-1.0347	Alpaca	Liver	SARS coronavirus	Coronaviridae
CD209	0.0567937	0.373134	Kupffer cells	-0.183921	Alpaca	Liver	SARS coronavirus	Coronaviridae
CD209	0.175724	2.86411	Liver sinusoidal endothelial cells	1.67899	Alpaca	Liver	SARS coronavirus	Coronaviridae
CLEC4G	1.59158	39.8818	Hepatocytes	-0.558508	Alpaca	Liver	SARS coronavirus	Coronaviridae
CLEC4G	0.0101824	0.570125	Astrocytes	-0.331502	Alpaca	Frontal lobe	SARS coronavirus	Coronaviridae
CLEC4G	0	0	Endothelial cells	-0.618575	Alpaca	Frontal lobe	SARS coronavirus	Coronaviridae
CLEC4G	0.0224478	4.51011	Excitatory neurons	0.0142975	Alpaca	Frontal lobe	SARS coronavirus	Coronaviridae
CLEC4G	3.81123	37.6694	Hepatic stellate cells	-0.393303	Alpaca	Liver	SARS coronavirus	Coronaviridae
CLEC4G	5.29089	39.2638	Immune cells	-0.283175	Alpaca	Liver	SARS coronavirus	Coronaviridae
CLEC4G	0.0217747	0.888889	Oligodendrocyte progenitor cells	-0.00467986	Alpaca	Frontal lobe	SARS coronavirus	Coronaviridae
CLEC4G	5.41571	36.5672	Kupffer cells	-0.273885	Alpaca	Liver	SARS coronavirus	Coronaviridae
CLEC4G	2.13148	23.9837	Cholangiocytes	-0.518324	Alpaca	Liver	SARS coronavirus	Coronaviridae
CLEC4G	0.0991799	15.3846	Inhibitory neurons	2.17761	Alpaca	Frontal lobe	SARS coronavirus	Coronaviridae
CLEC4G	0	0	Microglia	-0.618575	Alpaca	Frontal lobe	SARS coronavirus	Coronaviridae
CLEC4G	36.3325	90.2498	Liver sinusoidal endothelial cells	2.0272	Alpaca	Liver	SARS coronavirus	Coronaviridae
CLEC4G	0	0	Oligodendrocytes	-0.618575	Alpaca	Frontal lobe	SARS coronavirus	Coronaviridae
ACE2	0	0	Microglia	-0.722738	Alpaca	Frontal lobe	SARS coronavirus 2	Coronaviridae
ACE2	0.00875778	1.28205	Inhibitory neurons	-0.135975	Alpaca	Frontal lobe	SARS coronavirus 2	Coronaviridae
ACE2	0.0104336	0.406918	Oligodendrocytes	-0.0236992	Alpaca	Frontal lobe	SARS coronavirus 2	Coronaviridae
ACE2	0.00875162	0.4561	Astrocytes	-0.136387	Alpaca	Frontal lobe	SARS coronavirus 2	Coronaviridae
ACE2	0.387224	5.24071	Liver sinusoidal endothelial cells	-0.48144	Alpaca	Liver	SARS coronavirus 2	Coronaviridae
ACE2	0.5088	5.22388	Kupffer cells	-0.0173167	Alpaca	Liver	SARS coronavirus 2	Coronaviridae
ACE2	0	0	Oligodendrocyte progenitor cells	-0.722738	Alpaca	Frontal lobe	SARS coronavirus 2	Coronaviridae
ACE2	0.433681	6.50407	Hepatic stellate cells	-0.304089	Alpaca	Liver	SARS coronavirus 2	Coronaviridae
ACE2	0.0432479	6.66667	Endothelial cells	2.17483	Alpaca	Frontal lobe	SARS coronavirus 2	Coronaviridae
ACE2	0.221974	4.47154	Cholangiocytes	-1.11229	Alpaca	Liver	SARS coronavirus 2	Coronaviridae
ACE2	0.529556	9.20245	Immune cells	0.0619174	Alpaca	Liver	SARS coronavirus 2	Coronaviridae
ACE2	0.00432008	0.933126	Excitatory neurons	-0.433297	Alpaca	Frontal lobe	SARS coronavirus 2	Coronaviridae
ACE2	0.998783	31.0723	Hepatocytes	1.85322	Alpaca	Liver	SARS coronavirus 2	Coronaviridae
AXL	0.0926441	0.952381	ATI	0.820882	Alpaca	Lung	SARS coronavirus 2	Coronaviridae
AXL	0.0650006	2.13632	Oligodendrocytes	-0.696635	Alpaca	Frontal lobe	SARS coronavirus 2	Coronaviridae
AXL	0.00608357	0.203252	Cholangiocytes	-0.735906	Alpaca	Liver	SARS coronavirus 2	Coronaviridae
AXL	0.0735608	0.613497	Immune cells	-0.477818	Alpaca	Liver	SARS coronavirus 2	Coronaviridae
AXL	0	0	Endothelial cells	-0.621964	Alpaca	Lung	SARS coronavirus 2	Coronaviridae
AXL	0	0	ATII	-0.621964	Alpaca	Lung	SARS coronavirus 2	Coronaviridae
AXL	0.381068	19.4983	Astrocytes	0.0006566	Alpaca	Frontal lobe	SARS coronavirus 2	Coronaviridae
AXL	0	0	Epithelial	-0.621964	Alpaca	Lung	SARS coronavirus 2	Coronaviridae
AXL	1.04706	53.3333	Endothelial cells	1.46994	Alpaca	Frontal lobe	SARS coronavirus 2	Coronaviridae
AXL	0.366072	6.09756	Hepatic stellate cells	0.640983	Alpaca	Liver	SARS coronavirus 2	Coronaviridae
AXL	0.032782	0.999156	Hepatocytes	-0.633789	Alpaca	Liver	SARS coronavirus 2	Coronaviridae
AXL	0.0218715	4.04355	Excitatory neurons	-0.791784	Alpaca	Frontal lobe	SARS coronavirus 2	Coronaviridae
AXL	0.659411	6.34328	Kupffer cells	1.76295	Alpaca	Liver	SARS coronavirus 2	Coronaviridae
AXL	0.146971	1.36452	Fibroblasts	1.66697	Alpaca	Lung	SARS coronavirus 2	Coronaviridae
AXL	0.0530112	0.7922	Liver sinusoidal endothelial cells	-0.556417	Alpaca	Liver	SARS coronavirus 2	Coronaviridae
AXL	0.0451752	5.12821	Inhibitory neurons	-0.740372	Alpaca	Frontal lobe	SARS coronavirus 2	Coronaviridae
AXL	0.993416	26.8908	Microglia	1.35159	Alpaca	Frontal lobe	SARS coronavirus 2	Coronaviridae
AXL	0	0	Ciliated cells	-0.621964	Alpaca	Lung	SARS coronavirus 2	Coronaviridae
AXL	0.111798	5.33333	Oligodendrocyte progenitor cells	-0.593393	Alpaca	Frontal lobe	SARS coronavirus 2	Coronaviridae
NRP1	1.45481	12.8834	Immune cells	-0.558337	Alpaca	Liver	SARS coronavirus 2	Coronaviridae
NRP1	1.88998	36.1345	Microglia	1.82632	Alpaca	Frontal lobe	SARS coronavirus 2	Coronaviridae
NRP1	3.84534	37.5339	Hepatic stellate cells	-0.135211	Alpaca	Liver	SARS coronavirus 2	Coronaviridae
NRP1	0.55245	15.6347	Hepatocytes	-0.718056	Alpaca	Liver	SARS coronavirus 2	Coronaviridae
NRP1	5.15182	42.6471	ATII	1.47714	Alpaca	Lung	SARS coronavirus 2	Coronaviridae
NRP1	1.71361	20.2128	Epithelial	-0.779227	Alpaca	Lung	SARS coronavirus 2	Coronaviridae
NRP1	0.236365	24.359	Inhibitory neurons	-0.578394	Alpaca	Frontal lobe	SARS coronavirus 2	Coronaviridae
NRP1	0.0200137	0.712106	Oligodendrocytes	-0.893014	Alpaca	Frontal lobe	SARS coronavirus 2	Coronaviridae
NRP1	2.57201	23.5772	Cholangiocytes	-0.360592	Alpaca	Liver	SARS coronavirus 2	Coronaviridae
NRP1	0.0121617	1.17647	Neutrophils	-0.350168	Alpaca	PBMC	SARS coronavirus 2	Coronaviridae
NRP1	3.35725	24.6269	Kupffer cells	-0.221604	Alpaca	Liver	SARS coronavirus 2	Coronaviridae
NRP1	0.065084	3.11111	Oligodendrocyte progenitor cells	-0.827472	Alpaca	Frontal lobe	SARS coronavirus 2	Coronaviridae
NRP1	0.768175	30.6727	Astrocytes	0.194972	Alpaca	Frontal lobe	SARS coronavirus 2	Coronaviridae
NRP1	3.27782	26.3027	Endothelial cells	0.24731	Alpaca	Lung	SARS coronavirus 2	Coronaviridae
NRP1	1.15658	60	Endothelial cells	0.759797	Alpaca	Frontal lobe	SARS coronavirus 2	Coronaviridae
NRP1	4.07933	29.2398	Fibroblasts	0.773306	Alpaca	Lung	SARS coronavirus 2	Coronaviridae
NRP1	0.302506	35.6921	Excitatory neurons	-0.482209	Alpaca	Frontal lobe	SARS coronavirus 2	Coronaviridae
NRP1	0	0	T cells	-0.777826	Alpaca	PBMC	SARS coronavirus 2	Coronaviridae
NRP1	1.88674	20.9524	ATI	-0.665605	Alpaca	Lung	SARS coronavirus 2	Coronaviridae
NRP1	1.29654	10.6145	Ciliated cells	-1.05293	Alpaca	Lung	SARS coronavirus 2	Coronaviridae
NRP1	15.8736	73.4308	Liver sinusoidal endothelial cells	1.9938	Alpaca	Liver	SARS coronavirus 2	Coronaviridae
NRP1	0.0541974	1.90476	B cells	1.12799	Alpaca	PBMC	SARS coronavirus 2	Coronaviridae
SCARB1	0.177429	1.75439	Fibroblasts	-0.597696	Alpaca	Lung	SARS coronavirus 2	Coronaviridae
SCARB1	0.508634	9.81595	Immune cells	-0.276818	Alpaca	Liver	SARS coronavirus 2	Coronaviridae
SCARB1	0.133983	1.11732	Ciliated cells	-0.707474	Alpaca	Lung	SARS coronavirus 2	Coronaviridae
SCARB1	3.26028	86.6667	Endothelial cells	2.24663	Alpaca	Frontal lobe	SARS coronavirus 2	Coronaviridae
SCARB1	0.403241	6.30081	Cholangiocytes	-0.864202	Alpaca	Liver	SARS coronavirus 2	Coronaviridae
SCARB1	0.421723	53.4215	Excitatory neurons	-0.302561	Alpaca	Frontal lobe	SARS coronavirus 2	Coronaviridae
SCARB1	0.564696	21.3333	Oligodendrocyte progenitor cells	-0.174162	Alpaca	Frontal lobe	SARS coronavirus 2	Coronaviridae
SCARB1	0.383401	6.63957	Hepatic stellate cells	-0.974775	Alpaca	Liver	SARS coronavirus 2	Coronaviridae
SCARB1	0.169296	4.41176	ATII	-0.618246	Alpaca	Lung	SARS coronavirus 2	Coronaviridae
SCARB1	0.792386	8.95522	Kupffer cells	1.30462	Alpaca	Liver	SARS coronavirus 2	Coronaviridae
SCARB1	0.310166	2.85714	ATI	-0.262301	Alpaca	Lung	SARS coronavirus 2	Coronaviridae
SCARB1	0.307991	11.7647	Microglia	-0.404699	Alpaca	Frontal lobe	SARS coronavirus 2	Coronaviridae
SCARB1	0.769788	25.0211	Hepatocytes	1.17867	Alpaca	Liver	SARS coronavirus 2	Coronaviridae
SCARB1	0.527103	10.6383	Epithelial	0.285847	Alpaca	Lung	SARS coronavirus 2	Coronaviridae
SCARB1	0.243966	29.4872	Inhibitory neurons	-0.462197	Alpaca	Frontal lobe	SARS coronavirus 2	Coronaviridae
SCARB1	0.424136	19.4983	Astrocytes	-0.300394	Alpaca	Frontal lobe	SARS coronavirus 2	Coronaviridae
SCARB1	0.0876073	2.74669	Oligodendrocytes	-0.602616	Alpaca	Frontal lobe	SARS coronavirus 2	Coronaviridae
SCARB1	1.16587	12.6551	Endothelial cells	1.89987	Alpaca	Lung	SARS coronavirus 2	Coronaviridae
SCARB1	0.492364	6.58135	Liver sinusoidal endothelial cells	-0.367494	Alpaca	Liver	SARS coronavirus 2	Coronaviridae
TMPRSS2	0.49314	7.35294	ATII	0.296584	Alpaca	Lung	SARS coronavirus 2	Coronaviridae
TMPRSS2	0.000700609	0.0281452	Hepatocytes	-0.446724	Alpaca	Liver	SARS coronavirus 2	Coronaviridae
TMPRSS2	0.0454329	0.813008	Cholangiocytes	2.0199	Alpaca	Liver	SARS coronavirus 2	Coronaviridae
TMPRSS2	0.00667823	0.135501	Hepatic stellate cells	-0.117106	Alpaca	Liver	SARS coronavirus 2	Coronaviridae
TMPRSS2	0	0	Immune cells	-0.485357	Alpaca	Liver	SARS coronavirus 2	Coronaviridae
TMPRSS2	1.31967	14.8936	Epithelial	1.89277	Alpaca	Lung	SARS coronavirus 2	Coronaviridae
TMPRSS2	0	0	Liver sinusoidal endothelial cells	-0.485357	Alpaca	Liver	SARS coronavirus 2	Coronaviridae
TMPRSS2	0	0	Endothelial cells	-0.655767	Alpaca	Lung	SARS coronavirus 2	Coronaviridae
TMPRSS2	0.00610497	0.194932	Fibroblasts	-0.643977	Alpaca	Lung	SARS coronavirus 2	Coronaviridae
TMPRSS2	0	0	Kupffer cells	-0.485357	Alpaca	Liver	SARS coronavirus 2	Coronaviridae
TMPRSS2	0.218476	3.35196	Ciliated cells	-0.233846	Alpaca	Lung	SARS coronavirus 2	Coronaviridae
TMPRSS2	0	0	ATI	-0.655767	Alpaca	Lung	SARS coronavirus 2	Coronaviridae
ANPEP	0.317019	6.44709	Macrophages	-0.285055	Bat	Lung	Human coronavirus 229E	Coronaviridae
ANPEP	0.263643	3.15789	Mesothelial cells	-0.39122	Bat	Lung	Human coronavirus 229E	Coronaviridae
ANPEP	0	0	Smooth muscle cells	-0.915608	Bat	Lung	Human coronavirus 229E	Coronaviridae
ANPEP	0.361176	4.19162	T cells	-0.197227	Bat	Lung	Human coronavirus 229E	Coronaviridae
ANPEP	0.688654	10.5422	ATI	0.45413	Bat	Lung	Human coronavirus 229E	Coronaviridae
ANPEP	1.88215	33.9695	ATII	2.5	Bat	Lung	Human coronavirus 229E	Coronaviridae
ANPEP	0.189437	1.96312	Endothelial cells	-0.538817	Bat	Lung	Human coronavirus 229E	Coronaviridae
ANPEP	0.225212	2.64505	Fibroblasts	-0.467661	Bat	Lung	Human coronavirus 229E	Coronaviridae
ANPEP	0.062831	2.17391	Brush cells	-0.790637	Bat	Lung	Human coronavirus 229E	Coronaviridae
ANPEP	0.153135	4.89314	Ciliated cells	-0.611022	Bat	Lung	Human coronavirus 229E	Coronaviridae
ANPEP	0.572715	7.50799	B cells	0.223526	Bat	Lung	Human coronavirus 229E	Coronaviridae
ANPEP	0.299173	8.15661	Secretory cells	-0.320551	Bat	Lung	Human coronavirus 229E	Coronaviridae
ACE2	0	0	Brush cells	-0.704525	Bat	Lung	Human coronavirus NL63	Coronaviridae
ACE2	0.0411958	1.29359	Ciliated cells	2.44086	Bat	Lung	Human coronavirus NL63	Coronaviridae
ACE2	0.0109152	0.170648	Fibroblasts	0.128875	Bat	Lung	Human coronavirus NL63	Coronaviridae
ACE2	0	0	Endothelial cells	-0.704525	Bat	Lung	Human coronavirus NL63	Coronaviridae
ACE2	0.00726941	0.0700771	Macrophages	-0.149491	Bat	Lung	Human coronavirus NL63	Coronaviridae
ACE2	0.00314223	0.19084	ATII	-0.464609	Bat	Lung	Human coronavirus NL63	Coronaviridae
ACE2	0	0	Smooth muscle cells	-0.704525	Bat	Lung	Human coronavirus NL63	Coronaviridae
ACE2	0	0	Mesothelial cells	-0.704525	Bat	Lung	Human coronavirus NL63	Coronaviridae
ACE2	0.00825598	0.200803	ATI	-0.0741641	Bat	Lung	Human coronavirus NL63	Coronaviridae
ACE2	0	0	B cells	-0.704525	Bat	Lung	Human coronavirus NL63	Coronaviridae
ACE2	0.0267135	0.570962	Secretory cells	1.33511	Bat	Lung	Human coronavirus NL63	Coronaviridae
ACE2	0	0	T cells	-0.704525	Bat	Lung	Human coronavirus NL63	Coronaviridae
DPP4	0.0760899	1.00402	ATI	-0.513346	Bat	Lung	Middle East respiratory syndrome-related coronavirus	Coronaviridae
DPP4	0.960207	12.5954	ATII	0.143141	Bat	Lung	Middle East respiratory syndrome-related coronavirus	Coronaviridae
DPP4	0.0885572	1.10922	Fibroblasts	-0.504088	Bat	Lung	Middle East respiratory syndrome-related coronavirus	Coronaviridae
DPP4	0.194891	3.35463	B cells	-0.425132	Bat	Lung	Middle East respiratory syndrome-related coronavirus	Coronaviridae
DPP4	0.160708	1.48721	Endothelial cells	-0.450514	Bat	Lung	Middle East respiratory syndrome-related coronavirus	Coronaviridae
DPP4	0.0423035	1.12123	Macrophages	-0.538433	Bat	Lung	Middle East respiratory syndrome-related coronavirus	Coronaviridae
DPP4	0.0820551	2.19348	Ciliated cells	-0.508916	Bat	Lung	Middle East respiratory syndrome-related coronavirus	Coronaviridae
DPP4	3.65602	21.1577	T cells	2.14487	Bat	Lung	Middle East respiratory syndrome-related coronavirus	Coronaviridae
DPP4	0	0	Brush cells	-0.569845	Bat	Lung	Middle East respiratory syndrome-related coronavirus	Coronaviridae
DPP4	0.0754531	2.03915	Secretory cells	-0.513818	Bat	Lung	Middle East respiratory syndrome-related coronavirus	Coronaviridae
DPP4	0	0	Smooth muscle cells	-0.569845	Bat	Lung	Middle East respiratory syndrome-related coronavirus	Coronaviridae
DPP4	3.78209	30.1754	Mesothelial cells	2.23848	Bat	Lung	Middle East respiratory syndrome-related coronavirus	Coronaviridae
ACE2	0	0	Brush cells	-0.704525	Bat	Lung	SARS coronavirus	Coronaviridae
ACE2	0.0411958	1.29359	Ciliated cells	2.44086	Bat	Lung	SARS coronavirus	Coronaviridae
ACE2	0.0109152	0.170648	Fibroblasts	0.128875	Bat	Lung	SARS coronavirus	Coronaviridae
ACE2	0	0	Endothelial cells	-0.704525	Bat	Lung	SARS coronavirus	Coronaviridae
ACE2	0.00726941	0.0700771	Macrophages	-0.149491	Bat	Lung	SARS coronavirus	Coronaviridae
ACE2	0.00314223	0.19084	ATII	-0.464609	Bat	Lung	SARS coronavirus	Coronaviridae
ACE2	0	0	Smooth muscle cells	-0.704525	Bat	Lung	SARS coronavirus	Coronaviridae
ACE2	0	0	Mesothelial cells	-0.704525	Bat	Lung	SARS coronavirus	Coronaviridae
ACE2	0.00825598	0.200803	ATI	-0.0741641	Bat	Lung	SARS coronavirus	Coronaviridae
ACE2	0	0	B cells	-0.704525	Bat	Lung	SARS coronavirus	Coronaviridae
ACE2	0.0267135	0.570962	Secretory cells	1.33511	Bat	Lung	SARS coronavirus	Coronaviridae
ACE2	0	0	T cells	-0.704525	Bat	Lung	SARS coronavirus	Coronaviridae
CLEC4G	0.0202966	0.237954	Endothelial cells	-0.0114573	Bat	Lung	SARS coronavirus	Coronaviridae
CLEC4G	0.00250824	0.112486	Ciliated cells	-0.40655	Bat	Lung	SARS coronavirus	Coronaviridae
CLEC4G	0.018294	0.49054	Macrophages	-0.055936	Bat	Lung	SARS coronavirus	Coronaviridae
CLEC4G	0	0	Brush cells	-0.46226	Bat	Lung	SARS coronavirus	Coronaviridae
CLEC4G	0.0122958	0.200803	ATI	-0.189161	Bat	Lung	SARS coronavirus	Coronaviridae
CLEC4G	0	0	Smooth muscle cells	-0.46226	Bat	Lung	SARS coronavirus	Coronaviridae
CLEC4G	0.00318704	0.0954198	ATII	-0.391474	Bat	Lung	SARS coronavirus	Coronaviridae
CLEC4G	0	0	Secretory cells	-0.46226	Bat	Lung	SARS coronavirus	Coronaviridae
CLEC4G	0.00503608	0.159744	B cells	-0.350405	Bat	Lung	SARS coronavirus	Coronaviridae
CLEC4G	0	0	T cells	-0.46226	Bat	Lung	SARS coronavirus	Coronaviridae
CLEC4G	0.017474	0.175439	Mesothelial cells	-0.0741498	Bat	Lung	SARS coronavirus	Coronaviridae
CLEC4G	0.0236906	0.255973	Fibroblasts	0.063927	Bat	Lung	SARS coronavirus	Coronaviridae
ACE2	0	0	Brush cells	-0.704525	Bat	Lung	SARS coronavirus 2	Coronaviridae
ACE2	0.0411958	1.29359	Ciliated cells	2.44086	Bat	Lung	SARS coronavirus 2	Coronaviridae
ACE2	0.0109152	0.170648	Fibroblasts	0.128875	Bat	Lung	SARS coronavirus 2	Coronaviridae
ACE2	0	0	Endothelial cells	-0.704525	Bat	Lung	SARS coronavirus 2	Coronaviridae
ACE2	0.00726941	0.0700771	Macrophages	-0.149491	Bat	Lung	SARS coronavirus 2	Coronaviridae
ACE2	0.00314223	0.19084	ATII	-0.464609	Bat	Lung	SARS coronavirus 2	Coronaviridae
ACE2	0	0	Smooth muscle cells	-0.704525	Bat	Lung	SARS coronavirus 2	Coronaviridae
ACE2	0	0	Mesothelial cells	-0.704525	Bat	Lung	SARS coronavirus 2	Coronaviridae
ACE2	0.00825598	0.200803	ATI	-0.0741641	Bat	Lung	SARS coronavirus 2	Coronaviridae
ACE2	0	0	B cells	-0.704525	Bat	Lung	SARS coronavirus 2	Coronaviridae
ACE2	0.0267135	0.570962	Secretory cells	1.33511	Bat	Lung	SARS coronavirus 2	Coronaviridae
ACE2	0	0	T cells	-0.704525	Bat	Lung	SARS coronavirus 2	Coronaviridae
AXL	0.0936438	3.03712	Ciliated cells	-0.585198	Bat	Lung	SARS coronavirus 2	Coronaviridae
AXL	2.4597	45.2698	Macrophages	2.5	Bat	Lung	SARS coronavirus 2	Coronaviridae
AXL	1.10211	13.4185	B cells	0.834674	Bat	Lung	SARS coronavirus 2	Coronaviridae
AXL	0.194528	2.17391	Brush cells	-0.443158	Bat	Lung	SARS coronavirus 2	Coronaviridae
AXL	0.117408	2.10843	ATI	-0.55174	Bat	Lung	SARS coronavirus 2	Coronaviridae
AXL	0.136432	3.24427	ATII	-0.524954	Bat	Lung	SARS coronavirus 2	Coronaviridae
AXL	0.11097	2.77325	Secretory cells	-0.560804	Bat	Lung	SARS coronavirus 2	Coronaviridae
AXL	0.175399	1.36986	Smooth muscle cells	-0.470091	Bat	Lung	SARS coronavirus 2	Coronaviridae
AXL	0.154312	1.72516	Endothelial cells	-0.49978	Bat	Lung	SARS coronavirus 2	Coronaviridae
AXL	0.185026	1.79641	T cells	-0.456537	Bat	Lung	SARS coronavirus 2	Coronaviridae
AXL	0.191877	3.33333	Mesothelial cells	-0.44689	Bat	Lung	SARS coronavirus 2	Coronaviridae
AXL	1.34953	13.9078	Fibroblasts	1.18303	Bat	Lung	SARS coronavirus 2	Coronaviridae
NRP1	2.34261	20.7585	T cells	-0.409201	Bat	Lung	SARS coronavirus 2	Coronaviridae
NRP1	10.999	77.8626	ATII	2.5	Bat	Lung	SARS coronavirus 2	Coronaviridae
NRP1	4.11396	58.0238	Macrophages	0.244767	Bat	Lung	SARS coronavirus 2	Coronaviridae
NRP1	4.38041	35.1536	Fibroblasts	0.343139	Bat	Lung	SARS coronavirus 2	Coronaviridae
NRP1	3.65704	39.4578	ATI	0.076078	Bat	Lung	SARS coronavirus 2	Coronaviridae
NRP1	1.33174	16.8421	Mesothelial cells	-0.782404	Bat	Lung	SARS coronavirus 2	Coronaviridae
NRP1	2.13274	18.2035	Endothelial cells	-0.486682	Bat	Lung	SARS coronavirus 2	Coronaviridae
NRP1	5.48261	59.9511	Secretory cells	0.750063	Bat	Lung	SARS coronavirus 2	Coronaviridae
NRP1	4.43547	38.4984	B cells	0.363466	Bat	Lung	SARS coronavirus 2	Coronaviridae
NRP1	1.70679	13.6986	Smooth muscle cells	-0.64394	Bat	Lung	SARS coronavirus 2	Coronaviridae
NRP1	0.923873	10.8696	Brush cells	-0.932987	Bat	Lung	SARS coronavirus 2	Coronaviridae
NRP1	0.826072	17.8853	Ciliated cells	-0.969094	Bat	Lung	SARS coronavirus 2	Coronaviridae
SCARB1	0.93343	12.6198	B cells	-0.0794931	Bat	Lung	SARS coronavirus 2	Coronaviridae
SCARB1	1.69318	35.459	Macrophages	1.11535	Bat	Lung	SARS coronavirus 2	Coronaviridae
SCARB1	2.31893	19.9881	Endothelial cells	2.09946	Bat	Lung	SARS coronavirus 2	Coronaviridae
SCARB1	0.329694	5.32129	ATI	-1.02898	Bat	Lung	SARS coronavirus 2	Coronaviridae
SCARB1	0.967738	10.6655	Fibroblasts	-0.0255386	Bat	Lung	SARS coronavirus 2	Coronaviridae
SCARB1	0.648239	8.69565	Brush cells	-0.52801	Bat	Lung	SARS coronavirus 2	Coronaviridae
SCARB1	0.522941	5.47945	Smooth muscle cells	-0.725064	Bat	Lung	SARS coronavirus 2	Coronaviridae
SCARB1	0.671934	7.58483	T cells	-0.490745	Bat	Lung	SARS coronavirus 2	Coronaviridae
SCARB1	0.563442	13.8358	Ciliated cells	-0.661368	Bat	Lung	SARS coronavirus 2	Coronaviridae
SCARB1	0.664154	15.8397	ATII	-0.50298	Bat	Lung	SARS coronavirus 2	Coronaviridae
SCARB1	0.713827	16.6395	Secretory cells	-0.42486	Bat	Lung	SARS coronavirus 2	Coronaviridae
SCARB1	0.659595	8.59649	Mesothelial cells	-0.51015	Bat	Lung	SARS coronavirus 2	Coronaviridae
TMPRSS2	0.183974	4.97547	Macrophages	-0.662404	Bat	Lung	SARS coronavirus 2	Coronaviridae
TMPRSS2	1.28515	27.6718	ATII	0.572036	Bat	Lung	SARS coronavirus 2	Coronaviridae
TMPRSS2	0.345145	5.43478	Brush cells	-0.481729	Bat	Lung	SARS coronavirus 2	Coronaviridae
TMPRSS2	0.874394	24.8594	Ciliated cells	0.111569	Bat	Lung	SARS coronavirus 2	Coronaviridae
TMPRSS2	0.468917	5.47945	Smooth muscle cells	-0.342978	Bat	Lung	SARS coronavirus 2	Coronaviridae
TMPRSS2	3.49157	45.6827	ATI	2.5	Bat	Lung	SARS coronavirus 2	Coronaviridae
TMPRSS2	0.300057	3.27186	Endothelial cells	-0.532273	Bat	Lung	SARS coronavirus 2	Coronaviridae
TMPRSS2	0.256498	3.50877	Mesothelial cells	-0.581103	Bat	Lung	SARS coronavirus 2	Coronaviridae
TMPRSS2	1.04031	28.2219	Secretory cells	0.297567	Bat	Lung	SARS coronavirus 2	Coronaviridae
TMPRSS2	0.492773	5.38922	T cells	-0.316235	Bat	Lung	SARS coronavirus 2	Coronaviridae
TMPRSS2	0.343205	3.75427	Fibroblasts	-0.483904	Bat	Lung	SARS coronavirus 2	Coronaviridae
TMPRSS2	0.118613	2.71565	B cells	-0.735676	Bat	Lung	SARS coronavirus 2	Coronaviridae
ANPEP	0.018417	0.0651042	Microglia	0.0182495	Blind mole rat	Total brain	Human coronavirus 229E	Coronaviridae
ACE2	0.423461	1.5625	Microglia	0.353091	Blind mole rat	Total brain	Human coronavirus NL63	Coronaviridae
DPP4	0.0143191	0.0651042	Microglia	0.0142175	Blind mole rat	Total brain	Middle East respiratory syndrome-related coronavirus	Coronaviridae
ACE2	0.423461	1.5625	Microglia	0.353091	Blind mole rat	Total brain	SARS coronavirus	Coronaviridae
CLEC4G	0.0156471	0.130208	Microglia	0.015526	Blind mole rat	Total brain	SARS coronavirus	Coronaviridae
ACE2	0.423461	1.5625	Microglia	0.353091	Blind mole rat	Total brain	SARS coronavirus 2	Coronaviridae
AXL	9.62681	24.8047	Microglia	2.36338	Blind mole rat	Total brain	SARS coronavirus 2	Coronaviridae
NRP1	1.56171	4.23177	Microglia	0.940676	Blind mole rat	Total brain	SARS coronavirus 2	Coronaviridae
SCARB1	1.18021	2.60417	Microglia	0.77942	Blind mole rat	Total brain	SARS coronavirus 2	Coronaviridae
TMPRSS2	0.00741505	0.0651042	Microglia	0.0073877	Blind mole rat	Total brain	SARS coronavirus 2	Coronaviridae
ANPEP	0.000928281	0.287356	Endothelial cells	-0.400276	Cat	Lung	Human coronavirus 229E	Coronaviridae
ANPEP	0	0	ATII	-0.450563	Cat	Lung	Human coronavirus 229E	Coronaviridae
ANPEP	0	0	Secretory cells	-0.450563	Cat	Lung	Human coronavirus 229E	Coronaviridae
ANPEP	0	0	B cells	-0.450563	Cat	Lung	Human coronavirus 229E	Coronaviridae
ANPEP	0	0	ATI	-0.450563	Cat	Lung	Human coronavirus 229E	Coronaviridae
ANPEP	0	0	T cells	-0.450563	Cat	Lung	Human coronavirus 229E	Coronaviridae
ANPEP	0.0256667	0.2079	Macrophages	0.939854	Cat	Lung	Human coronavirus 229E	Coronaviridae
ANPEP	0.0556609	2.8404	Fibroblasts	2.5	Cat	Lung	Human coronavirus 229E	Coronaviridae
ANPEP	0.000916692	0.306185	Ciliated cells	-0.400904	Cat	Lung	Human coronavirus 229E	Coronaviridae
ANPEP	0	0	Dendritic cells	-0.450563	Cat	Lung	Human coronavirus 229E	Coronaviridae
ACE2	0.128853	11.7575	Ciliated cells	0.984494	Cat	Lung	Human coronavirus NL63	Coronaviridae
ACE2	0.240455	14.578	Secretory cells	2.44481	Cat	Lung	Human coronavirus NL63	Coronaviridae
ACE2	0.0325927	1.66817	Fibroblasts	-0.275078	Cat	Lung	Human coronavirus NL63	Coronaviridae
ACE2	0	0	T cells	-0.701554	Cat	Lung	Human coronavirus NL63	Coronaviridae
ACE2	0.0161109	2.44253	Endothelial cells	-0.490742	Cat	Lung	Human coronavirus NL63	Coronaviridae
ACE2	0.0628753	0.4158	Macrophages	0.12117	Cat	Lung	Human coronavirus NL63	Coronaviridae
ACE2	0	0	Dendritic cells	-0.701554	Cat	Lung	Human coronavirus NL63	Coronaviridae
ACE2	0.0342035	0.62448	ATI	-0.254	Cat	Lung	Human coronavirus NL63	Coronaviridae
ACE2	0.0210596	1.3245	ATII	-0.425988	Cat	Lung	Human coronavirus NL63	Coronaviridae
ACE2	0	0	B cells	-0.701554	Cat	Lung	Human coronavirus NL63	Coronaviridae
DPP4	0.657858	36.8034	Ciliated cells	-0.433073	Cat	Lung	Middle East respiratory syndrome-related coronavirus	Coronaviridae
DPP4	0.198783	12.2762	Secretory cells	-0.869584	Cat	Lung	Middle East respiratory syndrome-related coronavirus	Coronaviridae
DPP4	0.727937	23.5632	Endothelial cells	-0.366438	Cat	Lung	Middle East respiratory syndrome-related coronavirus	Coronaviridae
DPP4	0.336025	4.7817	Macrophages	-0.739087	Cat	Lung	Middle East respiratory syndrome-related coronavirus	Coronaviridae
DPP4	1.56793	17.0213	T cells	0.432265	Cat	Lung	Middle East respiratory syndrome-related coronavirus	Coronaviridae
DPP4	3.24551	53.4768	ATII	2.02739	Cat	Lung	Middle East respiratory syndrome-related coronavirus	Coronaviridae
DPP4	0.576253	12.2814	ATI	-0.510668	Cat	Lung	Middle East respiratory syndrome-related coronavirus	Coronaviridae
DPP4	0.176616	10	Dendritic cells	-0.890661	Cat	Lung	Middle East respiratory syndrome-related coronavirus	Coronaviridae
DPP4	2.60785	51.4427	Fibroblasts	1.42107	Cat	Lung	Middle East respiratory syndrome-related coronavirus	Coronaviridae
DPP4	1.03842	6.66667	B cells	-0.0712151	Cat	Lung	Middle East respiratory syndrome-related coronavirus	Coronaviridae
ACE2	0.128853	11.7575	Ciliated cells	0.984494	Cat	Lung	SARS coronavirus	Coronaviridae
ACE2	0.240455	14.578	Secretory cells	2.44481	Cat	Lung	SARS coronavirus	Coronaviridae
ACE2	0.0325927	1.66817	Fibroblasts	-0.275078	Cat	Lung	SARS coronavirus	Coronaviridae
ACE2	0	0	T cells	-0.701554	Cat	Lung	SARS coronavirus	Coronaviridae
ACE2	0.0161109	2.44253	Endothelial cells	-0.490742	Cat	Lung	SARS coronavirus	Coronaviridae
ACE2	0.0628753	0.4158	Macrophages	0.12117	Cat	Lung	SARS coronavirus	Coronaviridae
ACE2	0	0	Dendritic cells	-0.701554	Cat	Lung	SARS coronavirus	Coronaviridae
ACE2	0.0342035	0.62448	ATI	-0.254	Cat	Lung	SARS coronavirus	Coronaviridae
ACE2	0.0210596	1.3245	ATII	-0.425988	Cat	Lung	SARS coronavirus	Coronaviridae
ACE2	0	0	B cells	-0.701554	Cat	Lung	SARS coronavirus	Coronaviridae
CLEC4G	0	0	Secretory cells	-0.331305	Cat	Lung	SARS coronavirus	Coronaviridae
CLEC4G	0.000757754	0.122474	Ciliated cells	-0.192916	Cat	Lung	SARS coronavirus	Coronaviridae
CLEC4G	0	0	ATII	-0.331305	Cat	Lung	SARS coronavirus	Coronaviridae
CLEC4G	0	0	Dendritic cells	-0.331305	Cat	Lung	SARS coronavirus	Coronaviridae
CLEC4G	0	0	B cells	-0.331305	Cat	Lung	SARS coronavirus	Coronaviridae
CLEC4G	0	0	Fibroblasts	-0.331305	Cat	Lung	SARS coronavirus	Coronaviridae
CLEC4G	0	0	T cells	-0.331305	Cat	Lung	SARS coronavirus	Coronaviridae
CLEC4G	0	0	ATI	-0.331305	Cat	Lung	SARS coronavirus	Coronaviridae
CLEC4G	0	0	Endothelial cells	-0.331305	Cat	Lung	SARS coronavirus	Coronaviridae
CLEC4G	0.017383	0.2079	Macrophages	2.5	Cat	Lung	SARS coronavirus	Coronaviridae
ACE2	0.128853	11.7575	Ciliated cells	0.984494	Cat	Lung	SARS coronavirus 2	Coronaviridae
ACE2	0.240455	14.578	Secretory cells	2.44481	Cat	Lung	SARS coronavirus 2	Coronaviridae
ACE2	0.0325927	1.66817	Fibroblasts	-0.275078	Cat	Lung	SARS coronavirus 2	Coronaviridae
ACE2	0	0	T cells	-0.701554	Cat	Lung	SARS coronavirus 2	Coronaviridae
ACE2	0.0161109	2.44253	Endothelial cells	-0.490742	Cat	Lung	SARS coronavirus 2	Coronaviridae
ACE2	0.0628753	0.4158	Macrophages	0.12117	Cat	Lung	SARS coronavirus 2	Coronaviridae
ACE2	0	0	Dendritic cells	-0.701554	Cat	Lung	SARS coronavirus 2	Coronaviridae
ACE2	0.0342035	0.62448	ATI	-0.254	Cat	Lung	SARS coronavirus 2	Coronaviridae
ACE2	0.0210596	1.3245	ATII	-0.425988	Cat	Lung	SARS coronavirus 2	Coronaviridae
ACE2	0	0	B cells	-0.701554	Cat	Lung	SARS coronavirus 2	Coronaviridae
AXL	0	0	B cells	-0.46566	Cat	Lung	SARS coronavirus 2	Coronaviridae
AXL	0.0215546	1.27877	Secretory cells	-0.401751	Cat	Lung	SARS coronavirus 2	Coronaviridae
AXL	0.00712862	0.496689	ATII	-0.444524	Cat	Lung	SARS coronavirus 2	Coronaviridae
AXL	0.134569	4.64382	Fibroblasts	-0.0666629	Cat	Lung	SARS coronavirus 2	Coronaviridae
AXL	0.135803	1.6632	Macrophages	-0.0630038	Cat	Lung	SARS coronavirus 2	Coronaviridae
AXL	0.0624757	3.06185	Ciliated cells	-0.280419	Cat	Lung	SARS coronavirus 2	Coronaviridae
AXL	0.0222117	0.70922	T cells	-0.399802	Cat	Lung	SARS coronavirus 2	Coronaviridae
AXL	0.00850582	1.00575	Endothelial cells	-0.440441	Cat	Lung	SARS coronavirus 2	Coronaviridae
AXL	0.0720776	1.29059	ATI	-0.25195	Cat	Lung	SARS coronavirus 2	Coronaviridae
AXL	1.10619	10	Dendritic cells	2.5	Cat	Lung	SARS coronavirus 2	Coronaviridae
NRP1	2.67008	42.0483	ATI	0.813201	Cat	Lung	SARS coronavirus 2	Coronaviridae
NRP1	0	0	Dendritic cells	-1.40395	Cat	Lung	SARS coronavirus 2	Coronaviridae
NRP1	2.3526	52.6854	Secretory cells	0.549576	Cat	Lung	SARS coronavirus 2	Coronaviridae
NRP1	0.646965	9.21986	T cells	-0.866732	Cat	Lung	SARS coronavirus 2	Coronaviridae
NRP1	1.61108	28.1785	Fibroblasts	-0.0661613	Cat	Lung	SARS coronavirus 2	Coronaviridae
NRP1	3.90278	59.7682	ATII	1.8368	Cat	Lung	SARS coronavirus 2	Coronaviridae
NRP1	1.76759	17.8794	Macrophages	0.0638015	Cat	Lung	SARS coronavirus 2	Coronaviridae
NRP1	1.95867	36.3506	Endothelial cells	0.222468	Cat	Lung	SARS coronavirus 2	Coronaviridae
NRP1	0.0573625	6.66667	B cells	-1.35632	Cat	Lung	SARS coronavirus 2	Coronaviridae
NRP1	1.94043	45.0704	Ciliated cells	0.207321	Cat	Lung	SARS coronavirus 2	Coronaviridae
SCARB1	0.47452	6.65281	Macrophages	0.240182	Cat	Lung	SARS coronavirus 2	Coronaviridae
SCARB1	0.387939	6.38298	T cells	-0.0245594	Cat	Lung	SARS coronavirus 2	Coronaviridae
SCARB1	0.131338	2.9975	ATI	-0.809176	Cat	Lung	SARS coronavirus 2	Coronaviridae
SCARB1	0.707096	20	Dendritic cells	0.951338	Cat	Lung	SARS coronavirus 2	Coronaviridae
SCARB1	0.30022	17.1355	Secretory cells	-0.292781	Cat	Lung	SARS coronavirus 2	Coronaviridae
SCARB1	1.17459	25.2874	Endothelial cells	2.3808	Cat	Lung	SARS coronavirus 2	Coronaviridae
SCARB1	0.201882	13.3333	B cells	-0.593474	Cat	Lung	SARS coronavirus 2	Coronaviridae
SCARB1	0.153657	6.62759	Fibroblasts	-0.74093	Cat	Lung	SARS coronavirus 2	Coronaviridae
SCARB1	0.290636	20.5756	Ciliated cells	-0.322085	Cat	Lung	SARS coronavirus 2	Coronaviridae
SCARB1	0.137833	4.4702	ATII	-0.789319	Cat	Lung	SARS coronavirus 2	Coronaviridae
TMPRSS2	3.34865	63.245	ATII	1.12546	Cat	Lung	SARS coronavirus 2	Coronaviridae
TMPRSS2	1.09728	30	Dendritic cells	-1.08714	Cat	Lung	SARS coronavirus 2	Coronaviridae
TMPRSS2	1.56685	35.2011	Endothelial cells	-0.625661	Cat	Lung	SARS coronavirus 2	Coronaviridae
TMPRSS2	1.07513	26.6667	B cells	-1.10891	Cat	Lung	SARS coronavirus 2	Coronaviridae
TMPRSS2	3.17998	71.6473	Ciliated cells	0.959689	Cat	Lung	SARS coronavirus 2	Coronaviridae
TMPRSS2	1.77511	23.4043	T cells	-0.420985	Cat	Lung	SARS coronavirus 2	Coronaviridae
TMPRSS2	1.24555	35.0766	Fibroblasts	-0.941425	Cat	Lung	SARS coronavirus 2	Coronaviridae
TMPRSS2	2.70969	44.9209	ATI	0.4975	Cat	Lung	SARS coronavirus 2	Coronaviridae
TMPRSS2	2.16209	18.2952	Macrophages	-0.04067	Cat	Lung	SARS coronavirus 2	Coronaviridae
TMPRSS2	3.8744	84.6547	Secretory cells	1.64215	Cat	Lung	SARS coronavirus 2	Coronaviridae
ANPEP	0.0143766	0.335796	Astrocytes	-0.451445	Chinchilla	Brain	Human coronavirus 229E	Coronaviridae
ANPEP	0.00230275	0.128806	Excitatory neurons	-0.55595	Chinchilla	Brain	Human coronavirus 229E	Coronaviridae
ANPEP	0.00118804	0.134771	Inhibitory neurons	-0.565598	Chinchilla	Brain	Human coronavirus 229E	Coronaviridae
ANPEP	1.27136	10.4575	Podocytes	0.0581654	Chinchilla	Kidney	Human coronavirus 229E	Coronaviridae
ANPEP	0.741591	7.31707	B cells	-0.339956	Chinchilla	Kidney	Human coronavirus 229E	Coronaviridae
ANPEP	0.129269	5.44747	Endothelial cells	0.543006	Chinchilla	Brain	Human coronavirus 229E	Coronaviridae
ANPEP	0.00130865	0.0231107	Oligodendrocytes	-0.564554	Chinchilla	Brain	Human coronavirus 229E	Coronaviridae
ANPEP	1.48149	9.27562	Loop of Henle cells	0.21608	Chinchilla	Kidney	Human coronavirus 229E	Coronaviridae
ANPEP	0.0497936	0.416667	Microglia	-0.144894	Chinchilla	Brain	Human coronavirus 229E	Coronaviridae
ANPEP	0.330809	5.68182	Smooth muscle cells	2.28743	Chinchilla	Brain	Human coronavirus 229E	Coronaviridae
ANPEP	4.59555	31.4143	Proximal tubule cells	2.5	Chinchilla	Kidney	Human coronavirus 229E	Coronaviridae
ANPEP	0.00322145	0.087108	Oligodendrocyte progenitor cells	-0.547998	Chinchilla	Brain	Human coronavirus 229E	Coronaviridae
ANPEP	0.526732	4.8583	Collecting duct transient cells	-0.501424	Chinchilla	Kidney	Human coronavirus 229E	Coronaviridae
ANPEP	0.751855	5.39084	Endothelial cells	-0.332243	Chinchilla	Kidney	Human coronavirus 229E	Coronaviridae
ANPEP	0.610051	5.90551	Smooth muscle cells	-0.438809	Chinchilla	Kidney	Human coronavirus 229E	Coronaviridae
ANPEP	0.328971	5.17241	Collecting duct principal cells	-0.650042	Chinchilla	Kidney	Human coronavirus 229E	Coronaviridae
ANPEP	0.438033	3.68098	Collecting duct intercalated cells	-0.568081	Chinchilla	Kidney	Human coronavirus 229E	Coronaviridae
ACE2	0.00173111	0.269542	Inhibitory neurons	-0.373887	Chinchilla	Brain	Human coronavirus NL63	Coronaviridae
ACE2	0.0317856	0.269542	Endothelial cells	-0.261676	Chinchilla	Kidney	Human coronavirus NL63	Coronaviridae
ACE2	0.00165085	0.0936768	Excitatory neurons	-0.382345	Chinchilla	Brain	Human coronavirus NL63	Coronaviridae
ACE2	0.0640763	1.0453	B cells	0.68858	Chinchilla	Kidney	Human coronavirus NL63	Coronaviridae
ACE2	0.0986909	0.809717	Collecting duct transient cells	1.70723	Chinchilla	Kidney	Human coronavirus NL63	Coronaviridae
ACE2	0.000985951	0.0231107	Oligodendrocytes	-0.452416	Chinchilla	Brain	Human coronavirus NL63	Coronaviridae
ACE2	0.0282046	0.378788	Smooth muscle cells	2.41608	Chinchilla	Brain	Human coronavirus NL63	Coronaviridae
ACE2	0	0	Podocytes	-1.19707	Chinchilla	Kidney	Human coronavirus NL63	Coronaviridae
ACE2	0.0033528	0.0671592	Astrocytes	-0.202981	Chinchilla	Brain	Human coronavirus NL63	Coronaviridae
ACE2	0	0	Endothelial cells	-0.556323	Chinchilla	Brain	Human coronavirus NL63	Coronaviridae
ACE2	0	0	Oligodendrocyte progenitor cells	-0.556323	Chinchilla	Brain	Human coronavirus NL63	Coronaviridae
ACE2	0.0420203	0.306748	Collecting duct intercalated cells	0.0395143	Chinchilla	Kidney	Human coronavirus NL63	Coronaviridae
ACE2	0.0651974	0.625782	Proximal tubule cells	0.721572	Chinchilla	Kidney	Human coronavirus NL63	Coronaviridae
ACE2	0	0	Smooth muscle cells	-1.19707	Chinchilla	Kidney	Human coronavirus NL63	Coronaviridae
ACE2	0.0565387	0.441696	Loop of Henle cells	0.466764	Chinchilla	Kidney	Human coronavirus NL63	Coronaviridae
ACE2	0.00778919	0.0907441	Collecting duct principal cells	-0.967846	Chinchilla	Kidney	Human coronavirus NL63	Coronaviridae
ACE2	0.00630549	0.104167	Microglia	0.108194	Chinchilla	Brain	Human coronavirus NL63	Coronaviridae
DPP4	0	0	Endothelial cells	-1.29936	Chinchilla	Kidney	Middle East respiratory syndrome-related coronavirus	Coronaviridae
DPP4	0.182932	1.32509	Loop of Henle cells	0.872225	Chinchilla	Kidney	Middle East respiratory syndrome-related coronavirus	Coronaviridae
DPP4	0.0249453	1.88679	Inhibitory neurons	-0.507229	Chinchilla	Brain	Middle East respiratory syndrome-related coronavirus	Coronaviridae
DPP4	0.187493	2.65152	Smooth muscle cells	0.191387	Chinchilla	Brain	Middle East respiratory syndrome-related coronavirus	Coronaviridae
DPP4	0.0154847	0.380569	Astrocytes	-0.54789	Chinchilla	Brain	Middle East respiratory syndrome-related coronavirus	Coronaviridae
DPP4	0.12416	0.809717	Collecting duct transient cells	0.174538	Chinchilla	Kidney	Middle East respiratory syndrome-related coronavirus	Coronaviridae
DPP4	0.120963	0.920245	Collecting duct intercalated cells	0.13659	Chinchilla	Kidney	Middle East respiratory syndrome-related coronavirus	Coronaviridae
DPP4	0.0822348	1.04167	Microglia	-0.261003	Chinchilla	Brain	Middle East respiratory syndrome-related coronavirus	Coronaviridae
DPP4	0.0361024	0.508435	Oligodendrocytes	-0.459276	Chinchilla	Brain	Middle East respiratory syndrome-related coronavirus	Coronaviridae
DPP4	0.0400085	2.3185	Excitatory neurons	-0.442488	Chinchilla	Brain	Middle East respiratory syndrome-related coronavirus	Coronaviridae
DPP4	0.189625	1.96078	Podocytes	0.951677	Chinchilla	Kidney	Middle East respiratory syndrome-related coronavirus	Coronaviridae
DPP4	0.0811839	1.1811	Smooth muscle cells	-0.335624	Chinchilla	Kidney	Middle East respiratory syndrome-related coronavirus	Coronaviridae
DPP4	0.0547393	1.36187	Endothelial cells	-0.379176	Chinchilla	Brain	Middle East respiratory syndrome-related coronavirus	Coronaviridae
DPP4	0.0469296	0.696864	B cells	-0.742257	Chinchilla	Kidney	Middle East respiratory syndrome-related coronavirus	Coronaviridae
DPP4	0.702693	15.331	Oligodendrocyte progenitor cells	2.40568	Chinchilla	Brain	Middle East respiratory syndrome-related coronavirus	Coronaviridae
DPP4	0.237339	2.50313	Proximal tubule cells	1.51809	Chinchilla	Kidney	Middle East respiratory syndrome-related coronavirus	Coronaviridae
DPP4	0.001977	0.0907441	Collecting duct principal cells	-1.27589	Chinchilla	Kidney	Middle East respiratory syndrome-related coronavirus	Coronaviridae
ACE2	0.00173111	0.269542	Inhibitory neurons	-0.373887	Chinchilla	Brain	SARS coronavirus	Coronaviridae
ACE2	0.0317856	0.269542	Endothelial cells	-0.261676	Chinchilla	Kidney	SARS coronavirus	Coronaviridae
ACE2	0.00165085	0.0936768	Excitatory neurons	-0.382345	Chinchilla	Brain	SARS coronavirus	Coronaviridae
ACE2	0.0640763	1.0453	B cells	0.68858	Chinchilla	Kidney	SARS coronavirus	Coronaviridae
ACE2	0.0986909	0.809717	Collecting duct transient cells	1.70723	Chinchilla	Kidney	SARS coronavirus	Coronaviridae
ACE2	0.000985951	0.0231107	Oligodendrocytes	-0.452416	Chinchilla	Brain	SARS coronavirus	Coronaviridae
ACE2	0.0282046	0.378788	Smooth muscle cells	2.41608	Chinchilla	Brain	SARS coronavirus	Coronaviridae
ACE2	0	0	Podocytes	-1.19707	Chinchilla	Kidney	SARS coronavirus	Coronaviridae
ACE2	0.0033528	0.0671592	Astrocytes	-0.202981	Chinchilla	Brain	SARS coronavirus	Coronaviridae
ACE2	0	0	Endothelial cells	-0.556323	Chinchilla	Brain	SARS coronavirus	Coronaviridae
ACE2	0	0	Oligodendrocyte progenitor cells	-0.556323	Chinchilla	Brain	SARS coronavirus	Coronaviridae
ACE2	0.0420203	0.306748	Collecting duct intercalated cells	0.0395143	Chinchilla	Kidney	SARS coronavirus	Coronaviridae
ACE2	0.0651974	0.625782	Proximal tubule cells	0.721572	Chinchilla	Kidney	SARS coronavirus	Coronaviridae
ACE2	0	0	Smooth muscle cells	-1.19707	Chinchilla	Kidney	SARS coronavirus	Coronaviridae
ACE2	0.0565387	0.441696	Loop of Henle cells	0.466764	Chinchilla	Kidney	SARS coronavirus	Coronaviridae
ACE2	0.00778919	0.0907441	Collecting duct principal cells	-0.967846	Chinchilla	Kidney	SARS coronavirus	Coronaviridae
ACE2	0.00630549	0.104167	Microglia	0.108194	Chinchilla	Brain	SARS coronavirus	Coronaviridae
CLEC4G	0.00156153	0.0231107	Oligodendrocytes	-0.444991	Chinchilla	Brain	SARS coronavirus	Coronaviridae
CLEC4G	0	0	Endothelial cells	-0.87293	Chinchilla	Brain	SARS coronavirus	Coronaviridae
CLEC4G	0.00250829	0.0671592	Astrocytes	-0.185533	Chinchilla	Brain	SARS coronavirus	Coronaviridae
CLEC4G	0	0	Microglia	-0.87293	Chinchilla	Brain	SARS coronavirus	Coronaviridae
CLEC4G	0.0100061	0.632319	Excitatory neurons	1.86923	Chinchilla	Brain	SARS coronavirus	Coronaviridae
CLEC4G	0	0	Smooth muscle cells	-0.87293	Chinchilla	Brain	SARS coronavirus	Coronaviridae
CLEC4G	0.00521917	0.087108	Oligodendrocyte progenitor cells	0.557387	Chinchilla	Brain	SARS coronavirus	Coronaviridae
CLEC4G	0.00618727	0.404313	Inhibitory neurons	0.822695	Chinchilla	Brain	SARS coronavirus	Coronaviridae
ACE2	0.00173111	0.269542	Inhibitory neurons	-0.373887	Chinchilla	Brain	SARS coronavirus 2	Coronaviridae
ACE2	0.0317856	0.269542	Endothelial cells	-0.261676	Chinchilla	Kidney	SARS coronavirus 2	Coronaviridae
ACE2	0.00165085	0.0936768	Excitatory neurons	-0.382345	Chinchilla	Brain	SARS coronavirus 2	Coronaviridae
ACE2	0.0640763	1.0453	B cells	0.68858	Chinchilla	Kidney	SARS coronavirus 2	Coronaviridae
ACE2	0.0986909	0.809717	Collecting duct transient cells	1.70723	Chinchilla	Kidney	SARS coronavirus 2	Coronaviridae
ACE2	0.000985951	0.0231107	Oligodendrocytes	-0.452416	Chinchilla	Brain	SARS coronavirus 2	Coronaviridae
ACE2	0.0282046	0.378788	Smooth muscle cells	2.41608	Chinchilla	Brain	SARS coronavirus 2	Coronaviridae
ACE2	0	0	Podocytes	-1.19707	Chinchilla	Kidney	SARS coronavirus 2	Coronaviridae
ACE2	0.0033528	0.0671592	Astrocytes	-0.202981	Chinchilla	Brain	SARS coronavirus 2	Coronaviridae
ACE2	0	0	Endothelial cells	-0.556323	Chinchilla	Brain	SARS coronavirus 2	Coronaviridae
ACE2	0	0	Oligodendrocyte progenitor cells	-0.556323	Chinchilla	Brain	SARS coronavirus 2	Coronaviridae
ACE2	0.0420203	0.306748	Collecting duct intercalated cells	0.0395143	Chinchilla	Kidney	SARS coronavirus 2	Coronaviridae
ACE2	0.0651974	0.625782	Proximal tubule cells	0.721572	Chinchilla	Kidney	SARS coronavirus 2	Coronaviridae
ACE2	0	0	Smooth muscle cells	-1.19707	Chinchilla	Kidney	SARS coronavirus 2	Coronaviridae
ACE2	0.0565387	0.441696	Loop of Henle cells	0.466764	Chinchilla	Kidney	SARS coronavirus 2	Coronaviridae
ACE2	0.00778919	0.0907441	Collecting duct principal cells	-0.967846	Chinchilla	Kidney	SARS coronavirus 2	Coronaviridae
ACE2	0.00630549	0.104167	Microglia	0.108194	Chinchilla	Brain	SARS coronavirus 2	Coronaviridae
AXL	0.0730709	0.696864	B cells	0.282244	Chinchilla	Kidney	SARS coronavirus 2	Coronaviridae
AXL	0	0	Collecting duct intercalated cells	-0.703978	Chinchilla	Kidney	SARS coronavirus 2	Coronaviridae
AXL	0.0320228	1.25293	Excitatory neurons	-1.01721	Chinchilla	Brain	SARS coronavirus 2	Coronaviridae
AXL	0.127459	3.13589	Oligodendrocyte progenitor cells	0.0783909	Chinchilla	Brain	SARS coronavirus 2	Coronaviridae
AXL	0.212881	4.56682	Astrocytes	1.05902	Chinchilla	Brain	SARS coronavirus 2	Coronaviridae
AXL	0.204072	8.75486	Endothelial cells	0.957892	Chinchilla	Brain	SARS coronavirus 2	Coronaviridae
AXL	0.0185348	0.943396	Inhibitory neurons	-1.17205	Chinchilla	Brain	SARS coronavirus 2	Coronaviridae
AXL	0.0681349	1.04167	Microglia	-0.602643	Chinchilla	Brain	SARS coronavirus 2	Coronaviridae
AXL	0.236775	5.30303	Smooth muscle cells	1.33333	Chinchilla	Brain	SARS coronavirus 2	Coronaviridae
AXL	0	0	Collecting duct principal cells	-0.703978	Chinchilla	Kidney	SARS coronavirus 2	Coronaviridae
AXL	0.0581693	0.404858	Collecting duct transient cells	0.0811202	Chinchilla	Kidney	SARS coronavirus 2	Coronaviridae
AXL	0.2372	1.96078	Podocytes	2.49746	Chinchilla	Kidney	SARS coronavirus 2	Coronaviridae
AXL	0.036459	0.500626	Proximal tubule cells	-0.211899	Chinchilla	Kidney	SARS coronavirus 2	Coronaviridae
AXL	0.0335668	0.269542	Endothelial cells	-0.250934	Chinchilla	Kidney	SARS coronavirus 2	Coronaviridae
AXL	0.0651653	1.01687	Oligodendrocytes	-0.636735	Chinchilla	Brain	SARS coronavirus 2	Coronaviridae
AXL	0	0	Smooth muscle cells	-0.703978	Chinchilla	Kidney	SARS coronavirus 2	Coronaviridae
AXL	0.0309644	0.265018	Loop of Henle cells	-0.286058	Chinchilla	Kidney	SARS coronavirus 2	Coronaviridae
NRP1	0.319871	2.16431	Loop of Henle cells	0.146986	Chinchilla	Kidney	SARS coronavirus 2	Coronaviridae
NRP1	0.993624	18.4016	Astrocytes	-0.185935	Chinchilla	Brain	SARS coronavirus 2	Coronaviridae
NRP1	0.342637	2.15633	Endothelial cells	0.262872	Chinchilla	Kidney	SARS coronavirus 2	Coronaviridae
NRP1	2.10438	35.6031	Endothelial cells	1.40803	Chinchilla	Brain	SARS coronavirus 2	Coronaviridae
NRP1	0.736209	6.50814	Proximal tubule cells	2.26625	Chinchilla	Kidney	SARS coronavirus 2	Coronaviridae
NRP1	0.471411	19.407	Inhibitory neurons	-0.935329	Chinchilla	Brain	SARS coronavirus 2	Coronaviridae
NRP1	0.0701436	0.613497	Collecting duct intercalated cells	-1.12419	Chinchilla	Kidney	SARS coronavirus 2	Coronaviridae
NRP1	0.379051	3.14961	Smooth muscle cells	0.44823	Chinchilla	Kidney	SARS coronavirus 2	Coronaviridae
NRP1	0.208062	2.43902	B cells	-0.422149	Chinchilla	Kidney	SARS coronavirus 2	Coronaviridae
NRP1	1.3169	32.8923	Excitatory neurons	0.277983	Chinchilla	Brain	SARS coronavirus 2	Coronaviridae
NRP1	0.268684	1.96078	Podocytes	-0.113569	Chinchilla	Kidney	SARS coronavirus 2	Coronaviridae
NRP1	1.85107	24.2424	Smooth muscle cells	1.04453	Chinchilla	Brain	SARS coronavirus 2	Coronaviridae
NRP1	1.56786	16.1458	Microglia	0.638121	Chinchilla	Brain	SARS coronavirus 2	Coronaviridae
NRP1	0.17671	1.21457	Collecting duct transient cells	-0.58174	Chinchilla	Kidney	SARS coronavirus 2	Coronaviridae
NRP1	0.117586	1.90563	Collecting duct principal cells	-0.882693	Chinchilla	Kidney	SARS coronavirus 2	Coronaviridae
NRP1	0.298558	4.48348	Oligodendrocytes	-1.18338	Chinchilla	Brain	SARS coronavirus 2	Coronaviridae
NRP1	0.381732	8.53659	Oligodendrocyte progenitor cells	-1.06402	Chinchilla	Brain	SARS coronavirus 2	Coronaviridae
SCARB1	0.0777549	0.795053	Loop of Henle cells	0.358071	Chinchilla	Kidney	SARS coronavirus 2	Coronaviridae
SCARB1	0.0611734	0.787402	Smooth muscle cells	-0.0727022	Chinchilla	Kidney	SARS coronavirus 2	Coronaviridae
SCARB1	0	0	Podocytes	-1.66194	Chinchilla	Kidney	SARS coronavirus 2	Coronaviridae
SCARB1	0.551277	8.4375	Microglia	0.0490021	Chinchilla	Brain	SARS coronavirus 2	Coronaviridae
SCARB1	0.421177	9.49477	Oligodendrocyte progenitor cells	-0.350451	Chinchilla	Brain	SARS coronavirus 2	Coronaviridae
SCARB1	0.0925758	1.0453	B cells	0.743108	Chinchilla	Kidney	SARS coronavirus 2	Coronaviridae
SCARB1	0.276334	5.68182	Smooth muscle cells	-0.795172	Chinchilla	Brain	SARS coronavirus 2	Coronaviridae
SCARB1	1.02967	45.9719	Excitatory neurons	1.51785	Chinchilla	Brain	SARS coronavirus 2	Coronaviridae
SCARB1	1.05245	40.8356	Inhibitory neurons	1.5878	Chinchilla	Brain	SARS coronavirus 2	Coronaviridae
SCARB1	0.0785162	0.625782	Proximal tubule cells	0.37785	Chinchilla	Kidney	SARS coronavirus 2	Coronaviridae
SCARB1	0.0863967	2.45009	Collecting duct principal cells	0.58258	Chinchilla	Kidney	SARS coronavirus 2	Coronaviridae
SCARB1	0.307427	8.75486	Endothelial cells	-0.699704	Chinchilla	Brain	SARS coronavirus 2	Coronaviridae
SCARB1	0.0159304	0.269542	Endothelial cells	-1.24808	Chinchilla	Kidney	SARS coronavirus 2	Coronaviridae
SCARB1	0.0423686	0.306748	Collecting duct intercalated cells	-0.561238	Chinchilla	Kidney	SARS coronavirus 2	Coronaviridae
SCARB1	0.383363	8.17103	Astrocytes	-0.466554	Chinchilla	Brain	SARS coronavirus 2	Coronaviridae
SCARB1	0.260832	3.90571	Oligodendrocytes	-0.842768	Chinchilla	Brain	SARS coronavirus 2	Coronaviridae
SCARB1	0.121031	1.21457	Collecting duct transient cells	1.48235	Chinchilla	Kidney	SARS coronavirus 2	Coronaviridae
TMPRSS2	0.00220057	0.128806	Excitatory neurons	0.726683	Chinchilla	Brain	SARS coronavirus 2	Coronaviridae
TMPRSS2	0	0	Microglia	-0.494065	Chinchilla	Brain	SARS coronavirus 2	Coronaviridae
TMPRSS2	0.371296	3.14961	Smooth muscle cells	0.418981	Chinchilla	Kidney	SARS coronavirus 2	Coronaviridae
TMPRSS2	0	0	Smooth muscle cells	-0.494065	Chinchilla	Brain	SARS coronavirus 2	Coronaviridae
TMPRSS2	0	0	Inhibitory neurons	-0.494065	Chinchilla	Brain	SARS coronavirus 2	Coronaviridae
TMPRSS2	0.141899	1.25156	Proximal tubule cells	-0.776131	Chinchilla	Kidney	SARS coronavirus 2	Coronaviridae
TMPRSS2	0	0	Endothelial cells	-0.494065	Chinchilla	Brain	SARS coronavirus 2	Coronaviridae
TMPRSS2	0.60559	8.36237	B cells	1.6396	Chinchilla	Kidney	SARS coronavirus 2	Coronaviridae
TMPRSS2	0.457348	9.61887	Collecting duct principal cells	0.867291	Chinchilla	Kidney	SARS coronavirus 2	Coronaviridae
TMPRSS2	0.0376513	0.539084	Endothelial cells	-1.31924	Chinchilla	Kidney	SARS coronavirus 2	Coronaviridae
TMPRSS2	0.134822	1.06007	Loop of Henle cells	-0.813004	Chinchilla	Kidney	SARS coronavirus 2	Coronaviridae
TMPRSS2	0.172785	1.96078	Podocytes	-0.615222	Chinchilla	Kidney	SARS coronavirus 2	Coronaviridae
TMPRSS2	0.00492439	0.0895456	Astrocytes	2.23771	Chinchilla	Brain	SARS coronavirus 2	Coronaviridae
TMPRSS2	0	0	Oligodendrocytes	-0.494065	Chinchilla	Brain	SARS coronavirus 2	Coronaviridae
TMPRSS2	0	0	Oligodendrocyte progenitor cells	-0.494065	Chinchilla	Brain	SARS coronavirus 2	Coronaviridae
TMPRSS2	0.225104	2.02429	Collecting duct transient cells	-0.342652	Chinchilla	Kidney	SARS coronavirus 2	Coronaviridae
TMPRSS2	0.471377	3.68098	Collecting duct intercalated cells	0.94038	Chinchilla	Kidney	SARS coronavirus 2	Coronaviridae
ANPEP	0	0	Hepatic stellate cells	-0.408248	Civet	Liver	Human coronavirus 229E	Coronaviridae
ANPEP	0	0	Cholangiocytes	-0.408248	Civet	Liver	Human coronavirus 229E	Coronaviridae
ANPEP	0	0	Liver sinusoidal endothelial cells	-0.408248	Civet	Liver	Human coronavirus 229E	Coronaviridae
ANPEP	0.0018473	0.0368762	Hepatocytes	2.04124	Civet	Liver	Human coronavirus 229E	Coronaviridae
ANPEP	0	0	Immune cells	-0.408248	Civet	Liver	Human coronavirus 229E	Coronaviridae
ACE2	0	0	Macrophages	-0.481298	Civet	Lung	Human coronavirus NL63	Coronaviridae
ACE2	0.513106	3.47826	Distal convoluted tubule cells	-0.167496	Civet	Kidney	Human coronavirus NL63	Coronaviridae
ACE2	0	0	Astrocytes	-0.513528	Civet	Frontal lobe	Human coronavirus NL63	Coronaviridae
ACE2	0.482607	5.26316	Endothelial cells	-0.272884	Civet	Kidney	Human coronavirus NL63	Coronaviridae
ACE2	0	0	Regulatory T cells	-0.646576	Civet	Spleen	Human coronavirus NL63	Coronaviridae
ACE2	0.000449734	0.127877	B cells	-0.548248	Civet	Spleen	Human coronavirus NL63	Coronaviridae
ACE2	0	0	Fibroblasts	-0.646576	Civet	Spleen	Human coronavirus NL63	Coronaviridae
ACE2	0	0	Inhibitory Neurons	-0.513528	Civet	Frontal lobe	Human coronavirus NL63	Coronaviridae
ACE2	0.00240096	0.0914355	ATI	-0.0295237	Civet	Lung	Human coronavirus NL63	Coronaviridae
ACE2	0.0117011	0.21097	Natural killer cells	1.9117	Civet	Spleen	Human coronavirus NL63	Coronaviridae
ACE2	0	0	Smooth muscle cells	-0.513528	Civet	Frontal lobe	Human coronavirus NL63	Coronaviridae
ACE2	1.18842	10.6624	Proximal tubule cells	2.16599	Civet	Kidney	Human coronavirus NL63	Coronaviridae
ACE2	0	0	Ciliated cells	-0.481298	Civet	Lung	Human coronavirus NL63	Coronaviridae
ACE2	0	0	Naive T cells	-0.646576	Civet	Spleen	Human coronavirus NL63	Coronaviridae
ACE2	0.366493	2.82132	Pericytes	-0.674108	Civet	Kidney	Human coronavirus NL63	Coronaviridae
ACE2	0.369577	3.96825	Collecting duct principal cells	-0.66345	Civet	Kidney	Human coronavirus NL63	Coronaviridae
ACE2	0.0359497	0.630631	Immune cells	-1.21253	Civet	Liver	Human coronavirus NL63	Coronaviridae
ACE2	0.00419826	0.06035	Dendritic cells	0.271315	Civet	Spleen	Human coronavirus NL63	Coronaviridae
ACE2	0.00195714	0.0946074	ATII	-0.113035	Civet	Lung	Human coronavirus NL63	Coronaviridae
ACE2	0	0	Macrophages	-0.646576	Civet	Spleen	Human coronavirus NL63	Coronaviridae
ACE2	0	0	Epithelial	-0.481298	Civet	Lung	Human coronavirus NL63	Coronaviridae
ACE2	0.0154946	0.192802	Fibroblasts	2.43423	Civet	Lung	Human coronavirus NL63	Coronaviridae
ACE2	0.0104409	0.315457	Excitatory Neurons	2.11978	Civet	Frontal lobe	Human coronavirus NL63	Coronaviridae
ACE2	0.00494916	0.106101	T follicular helper cells	0.435488	Civet	Spleen	Human coronavirus NL63	Coronaviridae
ACE2	0	0	Oligodendrocyte progenitor cells	-0.513528	Civet	Frontal lobe	Human coronavirus NL63	Coronaviridae
ACE2	0.00584795	0.0833333	Oligodendrocytes	0.961391	Civet	Frontal lobe	Human coronavirus NL63	Coronaviridae
ACE2	0	0	Endothelial cells	-0.513528	Civet	Frontal lobe	Human coronavirus NL63	Coronaviridae
ACE2	0	0	Microglia	-0.513528	Civet	Frontal lobe	Human coronavirus NL63	Coronaviridae
ACE2	0.0589322	1.14371	Hepatic stellate cells	0.893957	Civet	Liver	Human coronavirus NL63	Coronaviridae
ACE2	0.535255	5.33333	Collecting duct intercalated cells	-0.0909623	Civet	Kidney	Human coronavirus NL63	Coronaviridae
ACE2	0	0	Neutrophils	-0.646576	Civet	Spleen	Human coronavirus NL63	Coronaviridae
ACE2	0.000610233	0.164745	Endothelial cells	-0.366474	Civet	Lung	Human coronavirus NL63	Coronaviridae
ACE2	0.0463056	0.58309	Cholangiocytes	-0.263357	Civet	Liver	Human coronavirus NL63	Coronaviridae
ACE2	0.288981	3.125	Podocytes	-0.941944	Civet	Kidney	Human coronavirus NL63	Coronaviridae
ACE2	0	0	Endothelial cells	-0.646576	Civet	Spleen	Human coronavirus NL63	Coronaviridae
ACE2	0.0112323	0.136799	T cells	1.8092	Civet	Spleen	Human coronavirus NL63	Coronaviridae
ACE2	0.0598984	1.11038	Hepatocytes	0.982516	Civet	Liver	Human coronavirus NL63	Coronaviridae
ACE2	0.0371875	0.925475	Liver sinusoidal endothelial cells	-1.09909	Civet	Liver	Human coronavirus NL63	Coronaviridae
ACE2	0.748199	9.43396	Loop of Henle cells	0.644851	Civet	Kidney	Human coronavirus NL63	Coronaviridae
ACE2	0	0	Macrophages	-0.481298	Civet	Lung	SARS coronavirus	Coronaviridae
ACE2	0.513106	3.47826	Distal convoluted tubule cells	-0.167496	Civet	Kidney	SARS coronavirus	Coronaviridae
ACE2	0	0	Astrocytes	-0.513528	Civet	Frontal lobe	SARS coronavirus	Coronaviridae
ACE2	0.482607	5.26316	Endothelial cells	-0.272884	Civet	Kidney	SARS coronavirus	Coronaviridae
ACE2	0	0	Regulatory T cells	-0.646576	Civet	Spleen	SARS coronavirus	Coronaviridae
ACE2	0.000449734	0.127877	B cells	-0.548248	Civet	Spleen	SARS coronavirus	Coronaviridae
ACE2	0	0	Fibroblasts	-0.646576	Civet	Spleen	SARS coronavirus	Coronaviridae
ACE2	0	0	Inhibitory Neurons	-0.513528	Civet	Frontal lobe	SARS coronavirus	Coronaviridae
ACE2	0.00240096	0.0914355	ATI	-0.0295237	Civet	Lung	SARS coronavirus	Coronaviridae
ACE2	0.0117011	0.21097	Natural killer cells	1.9117	Civet	Spleen	SARS coronavirus	Coronaviridae
ACE2	0	0	Smooth muscle cells	-0.513528	Civet	Frontal lobe	SARS coronavirus	Coronaviridae
ACE2	1.18842	10.6624	Proximal tubule cells	2.16599	Civet	Kidney	SARS coronavirus	Coronaviridae
ACE2	0	0	Ciliated cells	-0.481298	Civet	Lung	SARS coronavirus	Coronaviridae
ACE2	0	0	Naive T cells	-0.646576	Civet	Spleen	SARS coronavirus	Coronaviridae
ACE2	0.366493	2.82132	Pericytes	-0.674108	Civet	Kidney	SARS coronavirus	Coronaviridae
ACE2	0.369577	3.96825	Collecting duct principal cells	-0.66345	Civet	Kidney	SARS coronavirus	Coronaviridae
ACE2	0.0359497	0.630631	Immune cells	-1.21253	Civet	Liver	SARS coronavirus	Coronaviridae
ACE2	0.00419826	0.06035	Dendritic cells	0.271315	Civet	Spleen	SARS coronavirus	Coronaviridae
ACE2	0.00195714	0.0946074	ATII	-0.113035	Civet	Lung	SARS coronavirus	Coronaviridae
ACE2	0	0	Macrophages	-0.646576	Civet	Spleen	SARS coronavirus	Coronaviridae
ACE2	0	0	Epithelial	-0.481298	Civet	Lung	SARS coronavirus	Coronaviridae
ACE2	0.0154946	0.192802	Fibroblasts	2.43423	Civet	Lung	SARS coronavirus	Coronaviridae
ACE2	0.0104409	0.315457	Excitatory Neurons	2.11978	Civet	Frontal lobe	SARS coronavirus	Coronaviridae
ACE2	0.00494916	0.106101	T follicular helper cells	0.435488	Civet	Spleen	SARS coronavirus	Coronaviridae
ACE2	0	0	Oligodendrocyte progenitor cells	-0.513528	Civet	Frontal lobe	SARS coronavirus	Coronaviridae
ACE2	0.00584795	0.0833333	Oligodendrocytes	0.961391	Civet	Frontal lobe	SARS coronavirus	Coronaviridae
ACE2	0	0	Endothelial cells	-0.513528	Civet	Frontal lobe	SARS coronavirus	Coronaviridae
ACE2	0	0	Microglia	-0.513528	Civet	Frontal lobe	SARS coronavirus	Coronaviridae
ACE2	0.0589322	1.14371	Hepatic stellate cells	0.893957	Civet	Liver	SARS coronavirus	Coronaviridae
ACE2	0.535255	5.33333	Collecting duct intercalated cells	-0.0909623	Civet	Kidney	SARS coronavirus	Coronaviridae
ACE2	0	0	Neutrophils	-0.646576	Civet	Spleen	SARS coronavirus	Coronaviridae
ACE2	0.000610233	0.164745	Endothelial cells	-0.366474	Civet	Lung	SARS coronavirus	Coronaviridae
ACE2	0.0463056	0.58309	Cholangiocytes	-0.263357	Civet	Liver	SARS coronavirus	Coronaviridae
ACE2	0.288981	3.125	Podocytes	-0.941944	Civet	Kidney	SARS coronavirus	Coronaviridae
ACE2	0	0	Endothelial cells	-0.646576	Civet	Spleen	SARS coronavirus	Coronaviridae
ACE2	0.0112323	0.136799	T cells	1.8092	Civet	Spleen	SARS coronavirus	Coronaviridae
ACE2	0.0598984	1.11038	Hepatocytes	0.982516	Civet	Liver	SARS coronavirus	Coronaviridae
ACE2	0.0371875	0.925475	Liver sinusoidal endothelial cells	-1.09909	Civet	Liver	SARS coronavirus	Coronaviridae
ACE2	0.748199	9.43396	Loop of Henle cells	0.644851	Civet	Kidney	SARS coronavirus	Coronaviridae
CLEC4G	0	0	Podocytes	-0.353553	Civet	Kidney	SARS coronavirus	Coronaviridae
CLEC4G	0	0	Astrocytes	-0.422352	Civet	Frontal lobe	SARS coronavirus	Coronaviridae
CLEC4G	0	0	Pericytes	-0.353553	Civet	Kidney	SARS coronavirus	Coronaviridae
CLEC4G	0	0	Loop of Henle cells	-0.353553	Civet	Kidney	SARS coronavirus	Coronaviridae
CLEC4G	0	0	Endothelial cells	-0.353553	Civet	Kidney	SARS coronavirus	Coronaviridae
CLEC4G	0.0853352	0.869565	Distal convoluted tubule cells	2.47487	Civet	Kidney	SARS coronavirus	Coronaviridae
CLEC4G	0	0	Smooth muscle cells	-0.422352	Civet	Frontal lobe	SARS coronavirus	Coronaviridae
CLEC4G	0.0139447	0.18018	Immune cells	-0.203699	Civet	Liver	SARS coronavirus	Coronaviridae
CLEC4G	0.00930606	0.143407	Hepatocytes	-0.456983	Civet	Liver	SARS coronavirus	Coronaviridae
CLEC4G	0	0	Oligodendrocyte progenitor cells	-0.422352	Civet	Frontal lobe	SARS coronavirus	Coronaviridae
CLEC4G	0.0530423	1.02289	Liver sinusoidal endothelial cells	1.93116	Civet	Liver	SARS coronavirus	Coronaviridae
CLEC4G	0	0	Collecting duct intercalated cells	-0.353553	Civet	Kidney	SARS coronavirus	Coronaviridae
CLEC4G	0	0	Collecting duct principal cells	-0.353553	Civet	Kidney	SARS coronavirus	Coronaviridae
CLEC4G	0.012219	0.291545	Cholangiocytes	-0.297927	Civet	Liver	SARS coronavirus	Coronaviridae
CLEC4G	0	0	Oligodendrocytes	-0.422352	Civet	Frontal lobe	SARS coronavirus	Coronaviridae
CLEC4G	0	0	Proximal tubule cells	-0.353553	Civet	Kidney	SARS coronavirus	Coronaviridae
CLEC4G	0.0175391	0.298359	Hepatic stellate cells	-0.00743	Civet	Liver	SARS coronavirus	Coronaviridae
CLEC4G	0.00102338	0.0350508	Excitatory Neurons	0.101112	Civet	Frontal lobe	SARS coronavirus	Coronaviridae
CLEC4G	0.00558227	0.182149	Inhibitory Neurons	2.433	Civet	Frontal lobe	SARS coronavirus	Coronaviridae
CLEC4G	0	0	Microglia	-0.422352	Civet	Frontal lobe	SARS coronavirus	Coronaviridae
CLEC4G	0	0	Endothelial cells	-0.422352	Civet	Frontal lobe	SARS coronavirus	Coronaviridae
ACE2	0	0	Macrophages	-0.481298	Civet	Lung	SARS coronavirus 2	Coronaviridae
ACE2	0.513106	3.47826	Distal convoluted tubule cells	-0.167496	Civet	Kidney	SARS coronavirus 2	Coronaviridae
ACE2	0	0	Astrocytes	-0.513528	Civet	Frontal lobe	SARS coronavirus 2	Coronaviridae
ACE2	0.482607	5.26316	Endothelial cells	-0.272884	Civet	Kidney	SARS coronavirus 2	Coronaviridae
ACE2	0	0	Regulatory T cells	-0.646576	Civet	Spleen	SARS coronavirus 2	Coronaviridae
ACE2	0.000449734	0.127877	B cells	-0.548248	Civet	Spleen	SARS coronavirus 2	Coronaviridae
ACE2	0	0	Fibroblasts	-0.646576	Civet	Spleen	SARS coronavirus 2	Coronaviridae
ACE2	0	0	Inhibitory Neurons	-0.513528	Civet	Frontal lobe	SARS coronavirus 2	Coronaviridae
ACE2	0.00240096	0.0914355	ATI	-0.0295237	Civet	Lung	SARS coronavirus 2	Coronaviridae
ACE2	0.0117011	0.21097	Natural killer cells	1.9117	Civet	Spleen	SARS coronavirus 2	Coronaviridae
ACE2	0	0	Smooth muscle cells	-0.513528	Civet	Frontal lobe	SARS coronavirus 2	Coronaviridae
ACE2	1.18842	10.6624	Proximal tubule cells	2.16599	Civet	Kidney	SARS coronavirus 2	Coronaviridae
ACE2	0	0	Ciliated cells	-0.481298	Civet	Lung	SARS coronavirus 2	Coronaviridae
ACE2	0	0	Naive T cells	-0.646576	Civet	Spleen	SARS coronavirus 2	Coronaviridae
ACE2	0.366493	2.82132	Pericytes	-0.674108	Civet	Kidney	SARS coronavirus 2	Coronaviridae
ACE2	0.369577	3.96825	Collecting duct principal cells	-0.66345	Civet	Kidney	SARS coronavirus 2	Coronaviridae
ACE2	0.0359497	0.630631	Immune cells	-1.21253	Civet	Liver	SARS coronavirus 2	Coronaviridae
ACE2	0.00419826	0.06035	Dendritic cells	0.271315	Civet	Spleen	SARS coronavirus 2	Coronaviridae
ACE2	0.00195714	0.0946074	ATII	-0.113035	Civet	Lung	SARS coronavirus 2	Coronaviridae
ACE2	0	0	Macrophages	-0.646576	Civet	Spleen	SARS coronavirus 2	Coronaviridae
ACE2	0	0	Epithelial	-0.481298	Civet	Lung	SARS coronavirus 2	Coronaviridae
ACE2	0.0154946	0.192802	Fibroblasts	2.43423	Civet	Lung	SARS coronavirus 2	Coronaviridae
ACE2	0.0104409	0.315457	Excitatory Neurons	2.11978	Civet	Frontal lobe	SARS coronavirus 2	Coronaviridae
ACE2	0.00494916	0.106101	T follicular helper cells	0.435488	Civet	Spleen	SARS coronavirus 2	Coronaviridae
ACE2	0	0	Oligodendrocyte progenitor cells	-0.513528	Civet	Frontal lobe	SARS coronavirus 2	Coronaviridae
ACE2	0.00584795	0.0833333	Oligodendrocytes	0.961391	Civet	Frontal lobe	SARS coronavirus 2	Coronaviridae
ACE2	0	0	Endothelial cells	-0.513528	Civet	Frontal lobe	SARS coronavirus 2	Coronaviridae
ACE2	0	0	Microglia	-0.513528	Civet	Frontal lobe	SARS coronavirus 2	Coronaviridae
ACE2	0.0589322	1.14371	Hepatic stellate cells	0.893957	Civet	Liver	SARS coronavirus 2	Coronaviridae
ACE2	0.535255	5.33333	Collecting duct intercalated cells	-0.0909623	Civet	Kidney	SARS coronavirus 2	Coronaviridae
ACE2	0	0	Neutrophils	-0.646576	Civet	Spleen	SARS coronavirus 2	Coronaviridae
ACE2	0.000610233	0.164745	Endothelial cells	-0.366474	Civet	Lung	SARS coronavirus 2	Coronaviridae
ACE2	0.0463056	0.58309	Cholangiocytes	-0.263357	Civet	Liver	SARS coronavirus 2	Coronaviridae
ACE2	0.288981	3.125	Podocytes	-0.941944	Civet	Kidney	SARS coronavirus 2	Coronaviridae
ACE2	0	0	Endothelial cells	-0.646576	Civet	Spleen	SARS coronavirus 2	Coronaviridae
ACE2	0.0112323	0.136799	T cells	1.8092	Civet	Spleen	SARS coronavirus 2	Coronaviridae
ACE2	0.0598984	1.11038	Hepatocytes	0.982516	Civet	Liver	SARS coronavirus 2	Coronaviridae
ACE2	0.0371875	0.925475	Liver sinusoidal endothelial cells	-1.09909	Civet	Liver	SARS coronavirus 2	Coronaviridae
ACE2	0.748199	9.43396	Loop of Henle cells	0.644851	Civet	Kidney	SARS coronavirus 2	Coronaviridae
AXL	0.0573808	1.01626	Macrophages	-0.616882	Civet	Spleen	SARS coronavirus 2	Coronaviridae
AXL	0	0	Pericytes	-0.353553	Civet	Kidney	SARS coronavirus 2	Coronaviridae
AXL	0	0	Endothelial cells	-0.353553	Civet	Kidney	SARS coronavirus 2	Coronaviridae
AXL	0.13372	2.12082	Fibroblasts	-0.0634944	Civet	Lung	SARS coronavirus 2	Coronaviridae
AXL	0.0134825	0.736067	Excitatory Neurons	-0.401856	Civet	Frontal lobe	SARS coronavirus 2	Coronaviridae
AXL	0	0	Collecting duct intercalated cells	-0.353553	Civet	Kidney	SARS coronavirus 2	Coronaviridae
AXL	0.0599805	0.512821	Oligodendrocyte progenitor cells	0.387954	Civet	Frontal lobe	SARS coronavirus 2	Coronaviridae
AXL	0.0828786	1.52091	Regulatory T cells	-0.443004	Civet	Spleen	SARS coronavirus 2	Coronaviridae
AXL	0.356189	3.31925	Dendritic cells	1.42079	Civet	Spleen	SARS coronavirus 2	Coronaviridae
AXL	0.173546	2.60285	Astrocytes	2.31697	Civet	Frontal lobe	SARS coronavirus 2	Coronaviridae
AXL	0.124395	2.32068	Natural killer cells	-0.159886	Civet	Spleen	SARS coronavirus 2	Coronaviridae
AXL	0	0	Endothelial cells	-0.630868	Civet	Frontal lobe	SARS coronavirus 2	Coronaviridae
AXL	0.118211	8.4399	B cells	-0.202058	Civet	Spleen	SARS coronavirus 2	Coronaviridae
AXL	0.102608	0.78125	Podocytes	2.47487	Civet	Kidney	SARS coronavirus 2	Coronaviridae
AXL	0.0153413	0.988468	Endothelial cells	-0.503602	Civet	Lung	SARS coronavirus 2	Coronaviridae
AXL	0.16207	3.07692	T follicular helper cells	0.0970296	Civet	Spleen	SARS coronavirus 2	Coronaviridae
AXL	0	0	Oligodendrocytes	-0.630868	Civet	Frontal lobe	SARS coronavirus 2	Coronaviridae
AXL	0	0	Smooth muscle cells	-0.630868	Civet	Frontal lobe	SARS coronavirus 2	Coronaviridae
AXL	0.0207802	0.899116	ATI	-0.483381	Civet	Lung	SARS coronavirus 2	Coronaviridae
AXL	0	0	Naive T cells	-1.00818	Civet	Spleen	SARS coronavirus 2	Coronaviridae
AXL	0.0722945	1.56454	Endothelial cells	-0.515181	Civet	Spleen	SARS coronavirus 2	Coronaviridae
AXL	0.475407	5.78778	Fibroblasts	2.23378	Civet	Spleen	SARS coronavirus 2	Coronaviridae
AXL	0.0142206	0.357201	Liver sinusoidal endothelial cells	-0.701064	Civet	Liver	SARS coronavirus 2	Coronaviridae
AXL	0	0	Collecting duct principal cells	-0.353553	Civet	Kidney	SARS coronavirus 2	Coronaviridae
AXL	0.00846777	0.291545	Cholangiocytes	-1.11114	Civet	Liver	SARS coronavirus 2	Coronaviridae
AXL	0.0158772	0.299107	Hepatocytes	-0.582973	Civet	Liver	SARS coronavirus 2	Coronaviridae
AXL	0	0	Distal convoluted tubule cells	-0.353553	Civet	Kidney	SARS coronavirus 2	Coronaviridae
AXL	0.00994411	0.454545	Ciliated cells	-0.523667	Civet	Lung	SARS coronavirus 2	Coronaviridae
AXL	0.797703	7.54098	Macrophages	2.40504	Civet	Lung	SARS coronavirus 2	Coronaviridae
AXL	0.033193	0.946074	ATII	-0.437233	Civet	Lung	SARS coronavirus 2	Coronaviridae
AXL	0.0168107	1.45985	Epithelial	-0.498139	Civet	Lung	SARS coronavirus 2	Coronaviridae
AXL	0.0446327	0.646445	Hepatic stellate cells	1.46682	Civet	Liver	SARS coronavirus 2	Coronaviridae
AXL	0	0	Loop of Henle cells	-0.353553	Civet	Kidney	SARS coronavirus 2	Coronaviridae
AXL	0.0246859	0.36036	Immune cells	0.0449386	Civet	Liver	SARS coronavirus 2	Coronaviridae
AXL	0.033533	0.763359	Microglia	-0.0612793	Civet	Frontal lobe	SARS coronavirus 2	Coronaviridae
AXL	0.0165836	0.546448	Inhibitory Neurons	-0.349181	Civet	Frontal lobe	SARS coronavirus 2	Coronaviridae
AXL	0	0	Neutrophils	-1.00818	Civet	Spleen	SARS coronavirus 2	Coronaviridae
AXL	0.17743	3.00958	T cells	0.201773	Civet	Spleen	SARS coronavirus 2	Coronaviridae
AXL	0	0	Proximal tubule cells	-0.353553	Civet	Kidney	SARS coronavirus 2	Coronaviridae
NRP1	2.08416	15.8721	Dendritic cells	-0.362272	Civet	Spleen	SARS coronavirus 2	Coronaviridae
NRP1	0.0769798	1.28205	Oligodendrocyte progenitor cells	-0.821511	Civet	Frontal lobe	SARS coronavirus 2	Coronaviridae
NRP1	3.08289	44.0909	Ciliated cells	-1.1019	Civet	Lung	SARS coronavirus 2	Coronaviridae
NRP1	0.956344	10.2273	Smooth muscle cells	-0.0398413	Civet	Frontal lobe	SARS coronavirus 2	Coronaviridae
NRP1	1.64937	19.8153	Astrocytes	0.576187	Civet	Frontal lobe	SARS coronavirus 2	Coronaviridae
NRP1	0.321486	2	Collecting duct intercalated cells	-0.579739	Civet	Kidney	SARS coronavirus 2	Coronaviridae
NRP1	2.63004	17.2932	Endothelial cells	2.15925	Civet	Kidney	SARS coronavirus 2	Coronaviridae
NRP1	4.33633	49.635	Epithelial	-0.536261	Civet	Lung	SARS coronavirus 2	Coronaviridae
NRP1	0.0960677	0.75	Oligodendrocytes	-0.804544	Civet	Frontal lobe	SARS coronavirus 2	Coronaviridae
NRP1	0.240252	1.73913	Distal convoluted tubule cells	-0.67612	Civet	Kidney	SARS coronavirus 2	Coronaviridae
NRP1	8.2989	67.392	ATII	1.25192	Civet	Lung	SARS coronavirus 2	Coronaviridae
NRP1	1.01037	19.4093	Natural killer cells	-0.473582	Civet	Spleen	SARS coronavirus 2	Coronaviridae
NRP1	10.5921	67.1447	Endothelial cells	0.519653	Civet	Spleen	SARS coronavirus 2	Coronaviridae
NRP1	0.594501	9.62099	Cholangiocytes	-0.204383	Civet	Liver	SARS coronavirus 2	Coronaviridae
NRP1	5.94648	48.6504	Fibroblasts	0.19035	Civet	Lung	SARS coronavirus 2	Coronaviridae
NRP1	1.01943	29.4777	Excitatory Neurons	0.0162328	Civet	Frontal lobe	SARS coronavirus 2	Coronaviridae
NRP1	0.719083	13.6612	Inhibitory Neurons	-0.250744	Civet	Frontal lobe	SARS coronavirus 2	Coronaviridae
NRP1	3.83521	36.0212	T follicular helper cells	-0.18076	Civet	Spleen	SARS coronavirus 2	Coronaviridae
NRP1	1.79052	34.1432	B cells	-0.392711	Civet	Spleen	SARS coronavirus 2	Coronaviridae
NRP1	1.2051	14.8438	Podocytes	0.468634	Civet	Kidney	SARS coronavirus 2	Coronaviridae
NRP1	0.0765878	0.763359	Microglia	-0.82186	Civet	Frontal lobe	SARS coronavirus 2	Coronaviridae
NRP1	1.71341	18.75	Naive T cells	-0.400704	Civet	Spleen	SARS coronavirus 2	Coronaviridae
NRP1	3.41547	35	Endothelial cells	2.14608	Civet	Frontal lobe	SARS coronavirus 2	Coronaviridae
NRP1	0.353577	3.06947	Proximal tubule cells	-0.541665	Civet	Kidney	SARS coronavirus 2	Coronaviridae
NRP1	0.275602	2.38095	Collecting duct principal cells	-0.634179	Civet	Kidney	SARS coronavirus 2	Coronaviridae
NRP1	0.578408	8.1982	Immune cells	-0.228467	Civet	Liver	SARS coronavirus 2	Coronaviridae
NRP1	0.401338	6.57215	Hepatocytes	-0.493468	Civet	Liver	SARS coronavirus 2	Coronaviridae
NRP1	8.4365	57.6606	Endothelial cells	1.31401	Civet	Lung	SARS coronavirus 2	Coronaviridae
NRP1	0.261988	2.19436	Pericytes	-0.650331	Civet	Kidney	SARS coronavirus 2	Coronaviridae
NRP1	2.49264	22.1311	Macrophages	-1.36825	Civet	Lung	SARS coronavirus 2	Coronaviridae
NRP1	0.364876	6.01691	Hepatic stellate cells	-0.548036	Civet	Liver	SARS coronavirus 2	Coronaviridae
NRP1	2.0704	17.1103	Regulatory T cells	-0.363699	Civet	Spleen	SARS coronavirus 2	Coronaviridae
NRP1	2.31715	27.0325	Macrophages	-0.338121	Civet	Spleen	SARS coronavirus 2	Coronaviridae
NRP1	1.41615	15.1125	Fibroblasts	-0.431518	Civet	Spleen	SARS coronavirus 2	Coronaviridae
NRP1	33.4941	93.6389	T cells	2.5	Civet	Spleen	SARS coronavirus 2	Coronaviridae
NRP1	1.04537	9.375	Neutrophils	-0.469953	Civet	Spleen	SARS coronavirus 2	Coronaviridae
NRP1	2.07873	28.1864	Liver sinusoidal endothelial cells	2.01689	Civet	Liver	SARS coronavirus 2	Coronaviridae
NRP1	6.60797	77.5069	ATI	0.488858	Civet	Lung	SARS coronavirus 2	Coronaviridae
NRP1	1.19289	8.01887	Loop of Henle cells	0.454146	Civet	Kidney	SARS coronavirus 2	Coronaviridae
TMPRSS2	0	0	Distal convoluted tubule cells	-0.547193	Civet	Kidney	SARS coronavirus 2	Coronaviridae
TMPRSS2	0	0	Endothelial cells	-0.547193	Civet	Kidney	SARS coronavirus 2	Coronaviridae
TMPRSS2	0	0	Collecting duct principal cells	-0.547193	Civet	Kidney	SARS coronavirus 2	Coronaviridae
TMPRSS2	0.120555	0.666667	Collecting duct intercalated cells	1.28032	Civet	Kidney	SARS coronavirus 2	Coronaviridae
TMPRSS2	0.0233724	0.706941	Fibroblasts	-0.0764702	Civet	Lung	SARS coronavirus 2	Coronaviridae
TMPRSS2	0.00861906	0.163934	Macrophages	-0.56758	Civet	Lung	SARS coronavirus 2	Coronaviridae
TMPRSS2	0.00599669	0.161551	Proximal tubule cells	-0.456288	Civet	Kidney	SARS coronavirus 2	Coronaviridae
TMPRSS2	0	0	Loop of Henle cells	-0.547193	Civet	Kidney	SARS coronavirus 2	Coronaviridae
TMPRSS2	0	0	Podocytes	-0.547193	Civet	Kidney	SARS coronavirus 2	Coronaviridae
TMPRSS2	0.16222	1.25392	Pericytes	1.91193	Civet	Kidney	SARS coronavirus 2	Coronaviridae
TMPRSS2	0.00910701	0.729927	Epithelial	-0.551337	Civet	Lung	SARS coronavirus 2	Coronaviridae
TMPRSS2	0.0218973	1.1277	ATI	-0.125573	Civet	Lung	SARS coronavirus 2	Coronaviridae
TMPRSS2	0.0201274	0.504573	ATII	-0.18449	Civet	Lung	SARS coronavirus 2	Coronaviridae
TMPRSS2	0.0242368	0.988468	Endothelial cells	-0.0476961	Civet	Lung	SARS coronavirus 2	Coronaviridae
TMPRSS2	0.000981062	0.454545	Ciliated cells	-0.821835	Civet	Lung	SARS coronavirus 2	Coronaviridae
ANPEP	0.000569345	0.255537	Coronary artery_endothelial cells1	-0.537506	Crab-eating macaque	Coronary artery	Human coronavirus 229E	Coronaviridae
ANPEP	0.000867828	0.413793	Coronary artery_endothelial cells2	-0.518135	Crab-eating macaque	Coronary artery	Human coronavirus 229E	Coronaviridae
ANPEP	0.00265323	3.33333	Epicardial	-0.572095	Crab-eating macaque	Aortic artery	Human coronavirus 229E	Coronaviridae
ANPEP	0	0	Lymphatic_endothelial cells	-0.662556	Crab-eating macaque	Aortic artery	Human coronavirus 229E	Coronaviridae
ANPEP	0.000292142	0.205677	Aortic artery_endothelial cells	-0.652596	Crab-eating macaque	Aortic artery	Human coronavirus 229E	Coronaviridae
ANPEP	0	0	Coronary artery_endothelial cells1	-0.662556	Crab-eating macaque	Aortic artery	Human coronavirus 229E	Coronaviridae
ANPEP	0.0219427	3.00752	Adventitial fibroblasts	0.849535	Crab-eating macaque	Coronary artery	Human coronavirus 229E	Coronaviridae
ANPEP	0.079978	5.90551	Adventitial fibroblasts	2.06427	Crab-eating macaque	Aortic artery	Human coronavirus 229E	Coronaviridae
ANPEP	0.0453845	9.31677	Immune cells	2.37081	Crab-eating macaque	Coronary artery	Human coronavirus 229E	Coronaviridae
ANPEP	0	0	Aortic artery_smooth muscle cells	-0.574454	Crab-eating macaque	Coronary artery	Human coronavirus 229E	Coronaviridae
ANPEP	0.00422014	2.59067	Lymphatic_endothelial cells	-0.300584	Crab-eating macaque	Coronary artery	Human coronavirus 229E	Coronaviridae
ANPEP	0.0440955	3.42466	Immune cells	0.840867	Crab-eating macaque	Aortic artery	Human coronavirus 229E	Coronaviridae
ANPEP	0	0	Microglia	0	Crab-eating macaque	Total brain	Human coronavirus 229E	Coronaviridae
ANPEP	0.0437707	22.2222	Coronary artery_smooth muscle cells	0.82979	Crab-eating macaque	Aortic artery	Human coronavirus 229E	Coronaviridae
ANPEP	0.0066829	2.35571	Coronary artery_smooth muscle cells	-0.140761	Crab-eating macaque	Coronary artery	Human coronavirus 229E	Coronaviridae
ANPEP	0	0	Coronary artery_endothelial cells2	-0.662556	Crab-eating macaque	Aortic artery	Human coronavirus 229E	Coronaviridae
ANPEP	0	0	Epicardial	-0.574454	Crab-eating macaque	Coronary artery	Human coronavirus 229E	Coronaviridae
ANPEP	0	0	Aortic artery_endothelial cells	-0.574454	Crab-eating macaque	Coronary artery	Human coronavirus 229E	Coronaviridae
ANPEP	0.00410596	2.23285	Aortic artery_smooth muscle cells	-0.522565	Crab-eating macaque	Aortic artery	Human coronavirus 229E	Coronaviridae
ACE2	0.00198757	1.24224	Immune cells	-0.571426	Crab-eating macaque	Coronary artery	Human coronavirus NL63	Coronaviridae
ACE2	0.0256894	1.51724	Coronary artery_endothelial cells2	0.514963	Crab-eating macaque	Coronary artery	Human coronavirus NL63	Coronaviridae
ACE2	0	0	Microglia	0	Crab-eating macaque	Total brain	Human coronavirus NL63	Coronaviridae
ACE2	0	0	Aortic artery_smooth muscle cells	-0.662527	Crab-eating macaque	Coronary artery	Human coronavirus NL63	Coronaviridae
ACE2	0.0676403	4.08163	Aortic artery_endothelial cells	2.43781	Crab-eating macaque	Coronary artery	Human coronavirus NL63	Coronaviridae
ACE2	0	0	Coronary artery_smooth muscle cells	-0.764835	Crab-eating macaque	Aortic artery	Human coronavirus NL63	Coronaviridae
ACE2	0.000325008	0.518135	Lymphatic_endothelial cells	-0.64763	Crab-eating macaque	Coronary artery	Human coronavirus NL63	Coronaviridae
ACE2	0.000930719	0.956938	Aortic artery_smooth muscle cells	-0.718147	Crab-eating macaque	Aortic artery	Human coronavirus NL63	Coronaviridae
ACE2	0.00688874	0.235571	Coronary artery_smooth muscle cells	-0.346777	Crab-eating macaque	Coronary artery	Human coronavirus NL63	Coronaviridae
ACE2	0	0	Epicardial	-0.764835	Crab-eating macaque	Aortic artery	Human coronavirus NL63	Coronaviridae
ACE2	0.010018	2.05479	Immune cells	-0.262293	Crab-eating macaque	Aortic artery	Human coronavirus NL63	Coronaviridae
ACE2	0.0453459	5.18305	Aortic artery_endothelial cells	1.5099	Crab-eating macaque	Aortic artery	Human coronavirus NL63	Coronaviridae
ACE2	0.0170837	1.87394	Coronary artery_endothelial cells1	0.120515	Crab-eating macaque	Coronary artery	Human coronavirus NL63	Coronaviridae
ACE2	0	0	Epicardial	-0.662527	Crab-eating macaque	Coronary artery	Human coronavirus NL63	Coronaviridae
ACE2	0	0	Lymphatic_endothelial cells	-0.764835	Crab-eating macaque	Aortic artery	Human coronavirus NL63	Coronaviridae
ACE2	0.0270317	2.23097	Adventitial fibroblasts	0.591189	Crab-eating macaque	Aortic artery	Human coronavirus NL63	Coronaviridae
ACE2	0.0485198	5.15464	Coronary artery_endothelial cells1	1.66912	Crab-eating macaque	Aortic artery	Human coronavirus NL63	Coronaviridae
ACE2	0.0053738	1.86567	Coronary artery_endothelial cells2	-0.495263	Crab-eating macaque	Aortic artery	Human coronavirus NL63	Coronaviridae
ACE2	0.0104749	0.501253	Adventitial fibroblasts	-0.182402	Crab-eating macaque	Coronary artery	Human coronavirus NL63	Coronaviridae
DPP4	0.0540502	5.51378	Adventitial fibroblasts	-0.472517	Crab-eating macaque	Coronary artery	Middle East respiratory syndrome-related coronavirus	Coronaviridae
DPP4	0.00893183	1.70358	Coronary artery_endothelial cells1	-0.537396	Crab-eating macaque	Coronary artery	Middle East respiratory syndrome-related coronavirus	Coronaviridae
DPP4	0	0	Aortic artery_smooth muscle cells	-0.55024	Crab-eating macaque	Coronary artery	Middle East respiratory syndrome-related coronavirus	Coronaviridae
DPP4	2.00522	75	Epicardial	2.33323	Crab-eating macaque	Coronary artery	Middle East respiratory syndrome-related coronavirus	Coronaviridae
DPP4	0.00785134	3.41578	Coronary artery_smooth muscle cells	-0.53895	Crab-eating macaque	Coronary artery	Middle East respiratory syndrome-related coronavirus	Coronaviridae
DPP4	0	0	Aortic artery_endothelial cells	-0.55024	Crab-eating macaque	Coronary artery	Middle East respiratory syndrome-related coronavirus	Coronaviridae
DPP4	0.122327	9.10345	Coronary artery_endothelial cells2	-0.374337	Crab-eating macaque	Coronary artery	Middle East respiratory syndrome-related coronavirus	Coronaviridae
DPP4	0.0191535	22.2222	Coronary artery_smooth muscle cells	-0.57666	Crab-eating macaque	Aortic artery	Middle East respiratory syndrome-related coronavirus	Coronaviridae
DPP4	0.191372	11.1801	Immune cells	-0.275052	Crab-eating macaque	Coronary artery	Middle East respiratory syndrome-related coronavirus	Coronaviridae
DPP4	1.05408	39.3782	Lymphatic_endothelial cells	0.965503	Crab-eating macaque	Coronary artery	Middle East respiratory syndrome-related coronavirus	Coronaviridae
DPP4	0.0863385	7.87402	Adventitial fibroblasts	-0.356905	Crab-eating macaque	Aortic artery	Middle East respiratory syndrome-related coronavirus	Coronaviridae
DPP4	0.0114883	3.50877	Aortic artery_smooth muscle cells	-0.601732	Crab-eating macaque	Aortic artery	Middle East respiratory syndrome-related coronavirus	Coronaviridae
DPP4	0.846157	53.3333	Epicardial	2.12837	Crab-eating macaque	Aortic artery	Middle East respiratory syndrome-related coronavirus	Coronaviridae
DPP4	0.0936724	10.274	Immune cells	-0.332917	Crab-eating macaque	Aortic artery	Middle East respiratory syndrome-related coronavirus	Coronaviridae
DPP4	0.211919	1.69271	Microglia	0.192205	Crab-eating macaque	Total brain	Middle East respiratory syndrome-related coronavirus	Coronaviridae
DPP4	0.0020398	0.987248	Aortic artery_endothelial cells	-0.632637	Crab-eating macaque	Aortic artery	Middle East respiratory syndrome-related coronavirus	Coronaviridae
DPP4	0.0377908	2.06186	Coronary artery_endothelial cells1	-0.515699	Crab-eating macaque	Aortic artery	Middle East respiratory syndrome-related coronavirus	Coronaviridae
DPP4	0.593918	23.0769	Lymphatic_endothelial cells	1.30333	Crab-eating macaque	Aortic artery	Middle East respiratory syndrome-related coronavirus	Coronaviridae
DPP4	0.0685309	7.08955	Coronary artery_endothelial cells2	-0.415152	Crab-eating macaque	Aortic artery	Middle East respiratory syndrome-related coronavirus	Coronaviridae
ACE2	0.00198757	1.24224	Immune cells	-0.571426	Crab-eating macaque	Coronary artery	SARS coronavirus	Coronaviridae
ACE2	0.0256894	1.51724	Coronary artery_endothelial cells2	0.514963	Crab-eating macaque	Coronary artery	SARS coronavirus	Coronaviridae
ACE2	0	0	Microglia	0	Crab-eating macaque	Total brain	SARS coronavirus	Coronaviridae
ACE2	0	0	Aortic artery_smooth muscle cells	-0.662527	Crab-eating macaque	Coronary artery	SARS coronavirus	Coronaviridae
ACE2	0.0676403	4.08163	Aortic artery_endothelial cells	2.43781	Crab-eating macaque	Coronary artery	SARS coronavirus	Coronaviridae
ACE2	0	0	Coronary artery_smooth muscle cells	-0.764835	Crab-eating macaque	Aortic artery	SARS coronavirus	Coronaviridae
ACE2	0.000325008	0.518135	Lymphatic_endothelial cells	-0.64763	Crab-eating macaque	Coronary artery	SARS coronavirus	Coronaviridae
ACE2	0.000930719	0.956938	Aortic artery_smooth muscle cells	-0.718147	Crab-eating macaque	Aortic artery	SARS coronavirus	Coronaviridae
ACE2	0.00688874	0.235571	Coronary artery_smooth muscle cells	-0.346777	Crab-eating macaque	Coronary artery	SARS coronavirus	Coronaviridae
ACE2	0	0	Epicardial	-0.764835	Crab-eating macaque	Aortic artery	SARS coronavirus	Coronaviridae
ACE2	0.010018	2.05479	Immune cells	-0.262293	Crab-eating macaque	Aortic artery	SARS coronavirus	Coronaviridae
ACE2	0.0453459	5.18305	Aortic artery_endothelial cells	1.5099	Crab-eating macaque	Aortic artery	SARS coronavirus	Coronaviridae
ACE2	0.0170837	1.87394	Coronary artery_endothelial cells1	0.120515	Crab-eating macaque	Coronary artery	SARS coronavirus	Coronaviridae
ACE2	0	0	Epicardial	-0.662527	Crab-eating macaque	Coronary artery	SARS coronavirus	Coronaviridae
ACE2	0	0	Lymphatic_endothelial cells	-0.764835	Crab-eating macaque	Aortic artery	SARS coronavirus	Coronaviridae
ACE2	0.0270317	2.23097	Adventitial fibroblasts	0.591189	Crab-eating macaque	Aortic artery	SARS coronavirus	Coronaviridae
ACE2	0.0485198	5.15464	Coronary artery_endothelial cells1	1.66912	Crab-eating macaque	Aortic artery	SARS coronavirus	Coronaviridae
ACE2	0.0053738	1.86567	Coronary artery_endothelial cells2	-0.495263	Crab-eating macaque	Aortic artery	SARS coronavirus	Coronaviridae
ACE2	0.0104749	0.501253	Adventitial fibroblasts	-0.182402	Crab-eating macaque	Coronary artery	SARS coronavirus	Coronaviridae
CD209	0	0	Microglia	0	Crab-eating macaque	Total brain	SARS coronavirus	Coronaviridae
CLEC4G	0.114959	15.9284	Coronary artery_endothelial cells1	-0.411541	Crab-eating macaque	Coronary artery	SARS coronavirus	Coronaviridae
CLEC4G	0.283312	14.2857	Immune cells	-0.0353259	Crab-eating macaque	Coronary artery	SARS coronavirus	Coronaviridae
CLEC4G	0	0	Microglia	0	Crab-eating macaque	Total brain	SARS coronavirus	Coronaviridae
CLEC4G	0.00768418	5	Aortic artery_smooth muscle cells	-0.651265	Crab-eating macaque	Coronary artery	SARS coronavirus	Coronaviridae
CLEC4G	0.149981	11.1111	Coronary artery_smooth muscle cells	-0.559509	Crab-eating macaque	Aortic artery	SARS coronavirus	Coronaviridae
CLEC4G	0.0196134	4.1225	Coronary artery_smooth muscle cells	-0.624607	Crab-eating macaque	Coronary artery	SARS coronavirus	Coronaviridae
CLEC4G	0.180576	20.2073	Lymphatic_endothelial cells	-0.264907	Crab-eating macaque	Coronary artery	SARS coronavirus	Coronaviridae
CLEC4G	0.476543	54.8507	Coronary artery_endothelial cells2	-0.113052	Crab-eating macaque	Aortic artery	SARS coronavirus	Coronaviridae
CLEC4G	0.581774	38.4615	Lymphatic_endothelial cells	0.0308146	Crab-eating macaque	Aortic artery	SARS coronavirus	Coronaviridae
CLEC4G	0.052451	7.33652	Aortic artery_smooth muscle cells	-0.692847	Crab-eating macaque	Aortic artery	SARS coronavirus	Coronaviridae
CLEC4G	0.0513356	5.26316	Adventitial fibroblasts	-0.553719	Crab-eating macaque	Coronary artery	SARS coronavirus	Coronaviridae
CLEC4G	0.151951	13.3333	Epicardial	-0.556817	Crab-eating macaque	Aortic artery	SARS coronavirus	Coronaviridae
CLEC4G	0.970449	46.3918	Coronary artery_endothelial cells1	0.56219	Crab-eating macaque	Aortic artery	SARS coronavirus	Coronaviridae
CLEC4G	1.34656	40.8163	Aortic artery_endothelial cells	2.3407	Crab-eating macaque	Coronary artery	SARS coronavirus	Coronaviridae
CLEC4G	0.681769	29.2414	Coronary artery_endothelial cells2	0.855095	Crab-eating macaque	Coronary artery	SARS coronavirus	Coronaviridae
CLEC4G	0.275516	18.4932	Immune cells	-0.387885	Crab-eating macaque	Aortic artery	SARS coronavirus	Coronaviridae
CLEC4G	2.33707	71.9868	Aortic artery_endothelial cells	2.43056	Crab-eating macaque	Aortic artery	SARS coronavirus	Coronaviridae
CLEC4G	0.0373797	7.48031	Adventitial fibroblasts	-0.713452	Crab-eating macaque	Aortic artery	SARS coronavirus	Coronaviridae
CLEC4G	0.00626937	6.25	Epicardial	-0.654427	Crab-eating macaque	Coronary artery	SARS coronavirus	Coronaviridae
ACE2	0.00198757	1.24224	Immune cells	-0.571426	Crab-eating macaque	Coronary artery	SARS coronavirus 2	Coronaviridae
ACE2	0.0256894	1.51724	Coronary artery_endothelial cells2	0.514963	Crab-eating macaque	Coronary artery	SARS coronavirus 2	Coronaviridae
ACE2	0	0	Microglia	0	Crab-eating macaque	Total brain	SARS coronavirus 2	Coronaviridae
ACE2	0	0	Aortic artery_smooth muscle cells	-0.662527	Crab-eating macaque	Coronary artery	SARS coronavirus 2	Coronaviridae
ACE2	0.0676403	4.08163	Aortic artery_endothelial cells	2.43781	Crab-eating macaque	Coronary artery	SARS coronavirus 2	Coronaviridae
ACE2	0	0	Coronary artery_smooth muscle cells	-0.764835	Crab-eating macaque	Aortic artery	SARS coronavirus 2	Coronaviridae
ACE2	0.000325008	0.518135	Lymphatic_endothelial cells	-0.64763	Crab-eating macaque	Coronary artery	SARS coronavirus 2	Coronaviridae
ACE2	0.000930719	0.956938	Aortic artery_smooth muscle cells	-0.718147	Crab-eating macaque	Aortic artery	SARS coronavirus 2	Coronaviridae
ACE2	0.00688874	0.235571	Coronary artery_smooth muscle cells	-0.346777	Crab-eating macaque	Coronary artery	SARS coronavirus 2	Coronaviridae
ACE2	0	0	Epicardial	-0.764835	Crab-eating macaque	Aortic artery	SARS coronavirus 2	Coronaviridae
ACE2	0.010018	2.05479	Immune cells	-0.262293	Crab-eating macaque	Aortic artery	SARS coronavirus 2	Coronaviridae
ACE2	0.0453459	5.18305	Aortic artery_endothelial cells	1.5099	Crab-eating macaque	Aortic artery	SARS coronavirus 2	Coronaviridae
ACE2	0.0170837	1.87394	Coronary artery_endothelial cells1	0.120515	Crab-eating macaque	Coronary artery	SARS coronavirus 2	Coronaviridae
ACE2	0	0	Epicardial	-0.662527	Crab-eating macaque	Coronary artery	SARS coronavirus 2	Coronaviridae
ACE2	0	0	Lymphatic_endothelial cells	-0.764835	Crab-eating macaque	Aortic artery	SARS coronavirus 2	Coronaviridae
ACE2	0.0270317	2.23097	Adventitial fibroblasts	0.591189	Crab-eating macaque	Aortic artery	SARS coronavirus 2	Coronaviridae
ACE2	0.0485198	5.15464	Coronary artery_endothelial cells1	1.66912	Crab-eating macaque	Aortic artery	SARS coronavirus 2	Coronaviridae
ACE2	0.0053738	1.86567	Coronary artery_endothelial cells2	-0.495263	Crab-eating macaque	Aortic artery	SARS coronavirus 2	Coronaviridae
ACE2	0.0104749	0.501253	Adventitial fibroblasts	-0.182402	Crab-eating macaque	Coronary artery	SARS coronavirus 2	Coronaviridae
AXL	0.288002	66.6667	Coronary artery_smooth muscle cells	-0.409189	Crab-eating macaque	Aortic artery	SARS coronavirus 2	Coronaviridae
AXL	0.537599	54.1096	Immune cells	0.000755573	Crab-eating macaque	Aortic artery	SARS coronavirus 2	Coronaviridae
AXL	0.209266	11.5843	Coronary artery_endothelial cells1	-0.58419	Crab-eating macaque	Coronary artery	SARS coronavirus 2	Coronaviridae
AXL	0.923637	65.2532	Coronary artery_smooth muscle cells	0.704926	Crab-eating macaque	Coronary artery	SARS coronavirus 2	Coronaviridae
AXL	0.578325	66.6667	Epicardial	0.0676462	Crab-eating macaque	Aortic artery	SARS coronavirus 2	Coronaviridae
AXL	0.238881	27.1905	Aortic artery_endothelial cells	-0.489865	Crab-eating macaque	Aortic artery	SARS coronavirus 2	Coronaviridae
AXL	0.0563541	9.84456	Lymphatic_endothelial cells	-0.860126	Crab-eating macaque	Coronary artery	SARS coronavirus 2	Coronaviridae
AXL	1.22467	79.7448	Aortic artery_smooth muscle cells	1.12921	Crab-eating macaque	Aortic artery	SARS coronavirus 2	Coronaviridae
AXL	5.39921	22.0052	Microglia	1.85617	Crab-eating macaque	Total brain	SARS coronavirus 2	Coronaviridae
AXL	0.0210035	7.69231	Lymphatic_endothelial cells	-0.847714	Crab-eating macaque	Aortic artery	SARS coronavirus 2	Coronaviridae
AXL	0.374959	37.2671	Immune cells	-0.285188	Crab-eating macaque	Coronary artery	SARS coronavirus 2	Coronaviridae
AXL	0.0317568	10.7586	Coronary artery_endothelial cells2	-0.904513	Crab-eating macaque	Coronary artery	SARS coronavirus 2	Coronaviridae
AXL	1.81363	81.8898	Adventitial fibroblasts	2.09655	Crab-eating macaque	Aortic artery	SARS coronavirus 2	Coronaviridae
AXL	1.33462	68.1704	Adventitial fibroblasts	1.44656	Crab-eating macaque	Coronary artery	SARS coronavirus 2	Coronaviridae
AXL	0.0491023	16.791	Coronary artery_endothelial cells2	-0.801564	Crab-eating macaque	Aortic artery	SARS coronavirus 2	Coronaviridae
AXL	0.200668	12.2449	Aortic artery_endothelial cells	-0.599704	Crab-eating macaque	Coronary artery	SARS coronavirus 2	Coronaviridae
AXL	0.215195	56.25	Epicardial	-0.573491	Crab-eating macaque	Coronary artery	SARS coronavirus 2	Coronaviridae
AXL	0.0830361	8.24742	Coronary artery_endothelial cells1	-0.74583	Crab-eating macaque	Aortic artery	SARS coronavirus 2	Coronaviridae
AXL	1.45053	82.5	Aortic artery_smooth muscle cells	1.65573	Crab-eating macaque	Coronary artery	SARS coronavirus 2	Coronaviridae
NRP1	0.896562	59.7938	Coronary artery_endothelial cells1	-0.0520382	Crab-eating macaque	Aortic artery	SARS coronavirus 2	Coronaviridae
NRP1	1.26815	64.6982	Adventitial fibroblasts	0.291179	Crab-eating macaque	Aortic artery	SARS coronavirus 2	Coronaviridae
NRP1	0.997919	56.5217	Immune cells	-0.0135061	Crab-eating macaque	Coronary artery	SARS coronavirus 2	Coronaviridae
NRP1	3.44035	90.6716	Coronary artery_endothelial cells2	2.29754	Crab-eating macaque	Aortic artery	SARS coronavirus 2	Coronaviridae
NRP1	1.49445	73.3032	Aortic artery_endothelial cells	0.500199	Crab-eating macaque	Aortic artery	SARS coronavirus 2	Coronaviridae
NRP1	0.274144	35	Aortic artery_smooth muscle cells	-0.767812	Crab-eating macaque	Coronary artery	SARS coronavirus 2	Coronaviridae
NRP1	0.0600497	23.0769	Lymphatic_endothelial cells	-0.824684	Crab-eating macaque	Aortic artery	SARS coronavirus 2	Coronaviridae
NRP1	1.07787	54.6366	Adventitial fibroblasts	0.0698165	Crab-eating macaque	Coronary artery	SARS coronavirus 2	Coronaviridae
NRP1	3.05461	81.3793	Coronary artery_endothelial cells2	2.12995	Crab-eating macaque	Coronary artery	SARS coronavirus 2	Coronaviridae
NRP1	0.102189	44.4444	Coronary artery_smooth muscle cells	-0.785762	Crab-eating macaque	Aortic artery	SARS coronavirus 2	Coronaviridae
NRP1	1.11555	57.4106	Coronary artery_endothelial cells1	0.10909	Crab-eating macaque	Coronary artery	SARS coronavirus 2	Coronaviridae
NRP1	0.284338	46.252	Aortic artery_smooth muscle cells	-0.61752	Crab-eating macaque	Aortic artery	SARS coronavirus 2	Coronaviridae
NRP1	1.87034	63.2653	Aortic artery_endothelial cells	0.895714	Crab-eating macaque	Coronary artery	SARS coronavirus 2	Coronaviridae
NRP1	0.0307211	25	Epicardial	-1.0215	Crab-eating macaque	Coronary artery	SARS coronavirus 2	Coronaviridae
NRP1	0.223596	43.0052	Lymphatic_endothelial cells	-0.820491	Crab-eating macaque	Coronary artery	SARS coronavirus 2	Coronaviridae
NRP1	0.0445792	33.3333	Epicardial	-0.838973	Crab-eating macaque	Aortic artery	SARS coronavirus 2	Coronaviridae
NRP1	0.985452	55.4795	Immune cells	0.0300646	Crab-eating macaque	Aortic artery	SARS coronavirus 2	Coronaviridae
NRP1	0.453149	41.8139	Coronary artery_smooth muscle cells	-0.581255	Crab-eating macaque	Coronary artery	SARS coronavirus 2	Coronaviridae
NRP1	1.43675	8.33333	Microglia	0.890666	Crab-eating macaque	Total brain	SARS coronavirus 2	Coronaviridae
SCARB1	0.0422121	11.1643	Aortic artery_smooth muscle cells	-0.611594	Crab-eating macaque	Aortic artery	SARS coronavirus 2	Coronaviridae
SCARB1	0.0047148	10	Epicardial	-0.852637	Crab-eating macaque	Aortic artery	SARS coronavirus 2	Coronaviridae
SCARB1	1.29603	9.24479	Microglia	0.83118	Crab-eating macaque	Total brain	SARS coronavirus 2	Coronaviridae
SCARB1	0.0196848	12.5	Epicardial	-0.528076	Crab-eating macaque	Coronary artery	SARS coronavirus 2	Coronaviridae
SCARB1	0.149981	11.1111	Coronary artery_smooth muscle cells	0.0811756	Crab-eating macaque	Aortic artery	SARS coronavirus 2	Coronaviridae
SCARB1	0.00407038	5	Aortic artery_smooth muscle cells	-0.598883	Crab-eating macaque	Coronary artery	SARS coronavirus 2	Coronaviridae
SCARB1	0.345111	22.6027	Immune cells	1.33552	Crab-eating macaque	Aortic artery	SARS coronavirus 2	Coronaviridae
SCARB1	0.0200014	8.16327	Aortic artery_endothelial cells	-0.526641	Crab-eating macaque	Coronary artery	SARS coronavirus 2	Coronaviridae
SCARB1	0.172992	16.7702	Immune cells	0.167123	Crab-eating macaque	Coronary artery	SARS coronavirus 2	Coronaviridae
SCARB1	0.104608	16.5803	Lymphatic_endothelial cells	-0.142976	Crab-eating macaque	Coronary artery	SARS coronavirus 2	Coronaviridae
SCARB1	0.0465257	23.0769	Lymphatic_endothelial cells	-0.583865	Crab-eating macaque	Aortic artery	SARS coronavirus 2	Coronaviridae
SCARB1	0.705755	32.9655	Coronary artery_endothelial cells2	2.5	Crab-eating macaque	Coronary artery	SARS coronavirus 2	Coronaviridae
SCARB1	0.448469	38.806	Coronary artery_endothelial cells2	1.99994	Crab-eating macaque	Aortic artery	SARS coronavirus 2	Coronaviridae
SCARB1	0.0827367	13.7392	Aortic artery_endothelial cells	-0.351091	Crab-eating macaque	Aortic artery	SARS coronavirus 2	Coronaviridae
SCARB1	0.0189771	8.24742	Coronary artery_endothelial cells1	-0.760955	Crab-eating macaque	Aortic artery	SARS coronavirus 2	Coronaviridae
SCARB1	0.105869	13.5434	Coronary artery_endothelial cells1	-0.137262	Crab-eating macaque	Coronary artery	SARS coronavirus 2	Coronaviridae
SCARB1	0.0637067	10.7769	Adventitial fibroblasts	-0.328452	Crab-eating macaque	Coronary artery	SARS coronavirus 2	Coronaviridae
SCARB1	0.0974522	14.1732	Adventitial fibroblasts	-0.256495	Crab-eating macaque	Aortic artery	SARS coronavirus 2	Coronaviridae
SCARB1	0.0285539	5.88928	Coronary artery_smooth muscle cells	-0.487858	Crab-eating macaque	Coronary artery	SARS coronavirus 2	Coronaviridae
TMPRSS2	0.0110744	12.5	Epicardial	-0.841641	Crab-eating macaque	Coronary artery	SARS coronavirus 2	Coronaviridae
TMPRSS2	0	0	Coronary artery_smooth muscle cells	-0.566011	Crab-eating macaque	Aortic artery	SARS coronavirus 2	Coronaviridae
TMPRSS2	0.0251406	5	Aortic artery_smooth muscle cells	-0.168807	Crab-eating macaque	Coronary artery	SARS coronavirus 2	Coronaviridae
TMPRSS2	0.0346247	3.57751	Coronary artery_endothelial cells1	0.284853	Crab-eating macaque	Coronary artery	SARS coronavirus 2	Coronaviridae
TMPRSS2	0	0	Lymphatic_endothelial cells	-0.566011	Crab-eating macaque	Aortic artery	SARS coronavirus 2	Coronaviridae
TMPRSS2	0.0321593	1.86335	Immune cells	0.166924	Crab-eating macaque	Coronary artery	SARS coronavirus 2	Coronaviridae
TMPRSS2	0.0339661	4.40148	Aortic artery_endothelial cells	-0.0682974	Crab-eating macaque	Aortic artery	SARS coronavirus 2	Coronaviridae
TMPRSS2	0.0080405	1.5544	Lymphatic_endothelial cells	-0.986763	Crab-eating macaque	Coronary artery	SARS coronavirus 2	Coronaviridae
TMPRSS2	0.0140258	2.39234	Aortic artery_smooth muscle cells	-0.360487	Crab-eating macaque	Aortic artery	SARS coronavirus 2	Coronaviridae
TMPRSS2	0	0	Epicardial	-0.566011	Crab-eating macaque	Aortic artery	SARS coronavirus 2	Coronaviridae
TMPRSS2	0.020018	2.73973	Immune cells	-0.272682	Crab-eating macaque	Aortic artery	SARS coronavirus 2	Coronaviridae
TMPRSS2	0.0602061	4.85075	Coronary artery_endothelial cells2	0.316204	Crab-eating macaque	Aortic artery	SARS coronavirus 2	Coronaviridae
TMPRSS2	0.0172242	4.08163	Aortic artery_endothelial cells	-0.547473	Crab-eating macaque	Coronary artery	SARS coronavirus 2	Coronaviridae
TMPRSS2	0.0781942	4.82759	Coronary artery_endothelial cells2	2.36894	Crab-eating macaque	Coronary artery	SARS coronavirus 2	Coronaviridae
TMPRSS2	0.0186832	2.70907	Coronary artery_smooth muscle cells	-0.477685	Crab-eating macaque	Coronary artery	SARS coronavirus 2	Coronaviridae
TMPRSS2	0	0	Microglia	0	Crab-eating macaque	Total brain	SARS coronavirus 2	Coronaviridae
TMPRSS2	0.00666824	1.83727	Adventitial fibroblasts	-0.468299	Crab-eating macaque	Aortic artery	SARS coronavirus 2	Coronaviridae
TMPRSS2	0.0328854	2.50627	Adventitial fibroblasts	0.201655	Crab-eating macaque	Coronary artery	SARS coronavirus 2	Coronaviridae
TMPRSS2	0.212759	6.18557	Coronary artery_endothelial cells1	2.5	Crab-eating macaque	Aortic artery	SARS coronavirus 2	Coronaviridae
ANPEP	0.00658285	0.2	ATI	-0.409298	Deer	Lung	Human coronavirus 229E	Coronaviridae
ANPEP	0.00810284	0.238024	ATII	-0.190029	Deer	Lung	Human coronavirus 229E	Coronaviridae
ANPEP	0.0149344	0.394737	Ciliated cells	0.795461	Deer	Lung	Human coronavirus 229E	Coronaviridae
ANPEP	0.00705582	0.0826788	B cells	-0.341069	Deer	Lung	Human coronavirus 229E	Coronaviridae
ANPEP	0.00337748	0.0923077	Endothelial cells	-0.871692	Deer	Lung	Human coronavirus 229E	Coronaviridae
ANPEP	0.0107256	0.351803	Fibroblasts	0.188326	Deer	Lung	Human coronavirus 229E	Coronaviridae
ANPEP	0.0100459	0.15625	Macrophages	0.0902718	Deer	Lung	Human coronavirus 229E	Coronaviridae
ANPEP	0	0	T cells	-1.35891	Deer	Lung	Human coronavirus 229E	Coronaviridae
ANPEP	0.0239564	0.419287	Secretory cells	2.09694	Deer	Lung	Human coronavirus 229E	Coronaviridae
ACE2	0.0064303	0.123077	Endothelial cells	0.477095	Deer	Lung	Human coronavirus NL63	Coronaviridae
ACE2	0.0114625	0.2	ATI	1.58264	Deer	Lung	Human coronavirus NL63	Coronaviridae
ACE2	0	0	Macrophages	-0.935595	Deer	Lung	Human coronavirus NL63	Coronaviridae
ACE2	0	0	Ciliated cells	-0.935595	Deer	Lung	Human coronavirus NL63	Coronaviridae
ACE2	0	0	T cells	-0.935595	Deer	Lung	Human coronavirus NL63	Coronaviridae
ACE2	0.00666767	0.104136	ATII	0.529242	Deer	Lung	Human coronavirus NL63	Coronaviridae
ACE2	0.00396731	0.0413394	B cells	-0.064006	Deer	Lung	Human coronavirus NL63	Coronaviridae
ACE2	0.00980009	0.395778	Fibroblasts	1.21741	Deer	Lung	Human coronavirus NL63	Coronaviridae
ACE2	0	0	Secretory cells	-0.935595	Deer	Lung	Human coronavirus NL63	Coronaviridae
DPP4	0	0	T cells	-0.539487	Deer	Lung	Middle East respiratory syndrome-related coronavirus	Coronaviridae
DPP4	0.112502	2.32074	ATII	-0.317046	Deer	Lung	Middle East respiratory syndrome-related coronavirus	Coronaviridae
DPP4	0.0720605	1.09375	Macrophages	-0.397008	Deer	Lung	Middle East respiratory syndrome-related coronavirus	Coronaviridae
DPP4	0.153857	5.03145	Secretory cells	-0.23528	Deer	Lung	Middle East respiratory syndrome-related coronavirus	Coronaviridae
DPP4	0.0660682	1.9	ATI	-0.408856	Deer	Lung	Middle East respiratory syndrome-related coronavirus	Coronaviridae
DPP4	1.60826	17.2615	Endothelial cells	2.5	Deer	Lung	Middle East respiratory syndrome-related coronavirus	Coronaviridae
DPP4	0.0669345	0.868127	B cells	-0.407144	Deer	Lung	Middle East respiratory syndrome-related coronavirus	Coronaviridae
DPP4	0.25451	7.78364	Fibroblasts	-0.036267	Deer	Lung	Middle East respiratory syndrome-related coronavirus	Coronaviridae
DPP4	0.121479	3.28947	Ciliated cells	-0.299297	Deer	Lung	Middle East respiratory syndrome-related coronavirus	Coronaviridae
ACE2	0.0064303	0.123077	Endothelial cells	0.477095	Deer	Lung	SARS coronavirus	Coronaviridae
ACE2	0.0114625	0.2	ATI	1.58264	Deer	Lung	SARS coronavirus	Coronaviridae
ACE2	0	0	Macrophages	-0.935595	Deer	Lung	SARS coronavirus	Coronaviridae
ACE2	0	0	Ciliated cells	-0.935595	Deer	Lung	SARS coronavirus	Coronaviridae
ACE2	0	0	T cells	-0.935595	Deer	Lung	SARS coronavirus	Coronaviridae
ACE2	0.00666767	0.104136	ATII	0.529242	Deer	Lung	SARS coronavirus	Coronaviridae
ACE2	0.00396731	0.0413394	B cells	-0.064006	Deer	Lung	SARS coronavirus	Coronaviridae
ACE2	0.00980009	0.395778	Fibroblasts	1.21741	Deer	Lung	SARS coronavirus	Coronaviridae
ACE2	0	0	Secretory cells	-0.935595	Deer	Lung	SARS coronavirus	Coronaviridae
CLEC4G	0.196494	2.67692	Endothelial cells	-0.342632	Deer	Lung	SARS coronavirus	Coronaviridae
CLEC4G	3.48311	33.3333	T cells	2.5	Deer	Lung	SARS coronavirus	Coronaviridae
CLEC4G	0.198358	3.8	ATI	-0.340928	Deer	Lung	SARS coronavirus	Coronaviridae
CLEC4G	0.117916	3.16623	Fibroblasts	-0.414473	Deer	Lung	SARS coronavirus	Coronaviridae
CLEC4G	0.22877	2.88605	ATII	-0.313123	Deer	Lung	SARS coronavirus	Coronaviridae
CLEC4G	0.138986	3.45912	Secretory cells	-0.395209	Deer	Lung	SARS coronavirus	Coronaviridae
CLEC4G	0.326983	4.6875	Macrophages	-0.223331	Deer	Lung	SARS coronavirus	Coronaviridae
CLEC4G	0.26942	2.76974	B cells	-0.275959	Deer	Lung	SARS coronavirus	Coronaviridae
CLEC4G	0.181298	3.81579	Ciliated cells	-0.356525	Deer	Lung	SARS coronavirus	Coronaviridae
ACE2	0.0064303	0.123077	Endothelial cells	0.477095	Deer	Lung	SARS coronavirus 2	Coronaviridae
ACE2	0.0114625	0.2	ATI	1.58264	Deer	Lung	SARS coronavirus 2	Coronaviridae
ACE2	0	0	Macrophages	-0.935595	Deer	Lung	SARS coronavirus 2	Coronaviridae
ACE2	0	0	Ciliated cells	-0.935595	Deer	Lung	SARS coronavirus 2	Coronaviridae
ACE2	0	0	T cells	-0.935595	Deer	Lung	SARS coronavirus 2	Coronaviridae
ACE2	0.00666767	0.104136	ATII	0.529242	Deer	Lung	SARS coronavirus 2	Coronaviridae
ACE2	0.00396731	0.0413394	B cells	-0.064006	Deer	Lung	SARS coronavirus 2	Coronaviridae
ACE2	0.00980009	0.395778	Fibroblasts	1.21741	Deer	Lung	SARS coronavirus 2	Coronaviridae
ACE2	0	0	Secretory cells	-0.935595	Deer	Lung	SARS coronavirus 2	Coronaviridae
AXL	0.0274918	0.8	ATI	-0.495266	Deer	Lung	SARS coronavirus 2	Coronaviridae
AXL	0.0450148	0.861538	Endothelial cells	-0.402882	Deer	Lung	SARS coronavirus 2	Coronaviridae
AXL	0.207729	7.03606	Fibroblasts	0.454974	Deer	Lung	SARS coronavirus 2	Coronaviridae
AXL	0.0349524	0.892591	ATII	-0.455933	Deer	Lung	SARS coronavirus 2	Coronaviridae
AXL	0.0514957	2.20126	Secretory cells	-0.368714	Deer	Lung	SARS coronavirus 2	Coronaviridae
AXL	0.601089	11.7969	Macrophages	2.5	Deer	Lung	SARS coronavirus 2	Coronaviridae
AXL	0.0906872	2.76316	Ciliated cells	-0.162089	Deer	Lung	SARS coronavirus 2	Coronaviridae
AXL	0	0	T cells	-0.640208	Deer	Lung	SARS coronavirus 2	Coronaviridae
AXL	0.0344239	0.372055	B cells	-0.458719	Deer	Lung	SARS coronavirus 2	Coronaviridae
NRP1	4.78033	39.1253	ATII	-0.194651	Deer	Lung	SARS coronavirus 2	Coronaviridae
NRP1	0	0	T cells	-1.94901	Deer	Lung	SARS coronavirus 2	Coronaviridae
NRP1	7.10354	51.7231	Endothelial cells	0.657954	Deer	Lung	SARS coronavirus 2	Coronaviridae
NRP1	7.38121	54.6094	Macrophages	0.759857	Deer	Lung	SARS coronavirus 2	Coronaviridae
NRP1	4.86704	60.9015	Secretory cells	-0.162829	Deer	Lung	SARS coronavirus 2	Coronaviridae
NRP1	4.94675	35.4279	B cells	-0.133577	Deer	Lung	SARS coronavirus 2	Coronaviridae
NRP1	3.02152	37.6316	Ciliated cells	-0.840127	Deer	Lung	SARS coronavirus 2	Coronaviridae
NRP1	9.42374	74.4503	Fibroblasts	1.50946	Deer	Lung	SARS coronavirus 2	Coronaviridae
NRP1	6.27238	56.35	ATI	0.352924	Deer	Lung	SARS coronavirus 2	Coronaviridae
SCARB1	0.611924	14.9895	Secretory cells	0.164966	Deer	Lung	SARS coronavirus 2	Coronaviridae
SCARB1	0.982627	24.1425	Fibroblasts	1.4293	Deer	Lung	SARS coronavirus 2	Coronaviridae
SCARB1	0.482529	4.96073	B cells	-0.27635	Deer	Lung	SARS coronavirus 2	Coronaviridae
SCARB1	0.87939	12.2154	Endothelial cells	1.07719	Deer	Lung	SARS coronavirus 2	Coronaviridae
SCARB1	0.482186	6.90271	ATII	-0.277519	Deer	Lung	SARS coronavirus 2	Coronaviridae
SCARB1	0.47177	10.6579	Ciliated cells	-0.313046	Deer	Lung	SARS coronavirus 2	Coronaviridae
SCARB1	0	0	T cells	-1.92208	Deer	Lung	SARS coronavirus 2	Coronaviridae
SCARB1	0.393402	8	ATI	-0.580329	Deer	Lung	SARS coronavirus 2	Coronaviridae
SCARB1	0.76817	10.4688	Macrophages	0.697864	Deer	Lung	SARS coronavirus 2	Coronaviridae
TMPRSS2	1.13559	27.1768	Fibroblasts	-0.751934	Deer	Lung	SARS coronavirus 2	Coronaviridae
TMPRSS2	2.52533	36.2	ATI	0.627061	Deer	Lung	SARS coronavirus 2	Coronaviridae
TMPRSS2	2.72879	28.7266	ATII	0.82895	Deer	Lung	SARS coronavirus 2	Coronaviridae
TMPRSS2	1.34607	15.7812	Macrophages	-0.543081	Deer	Lung	SARS coronavirus 2	Coronaviridae
TMPRSS2	2.91041	49.5807	Secretory cells	1.00917	Deer	Lung	SARS coronavirus 2	Coronaviridae
TMPRSS2	1.98826	31.7105	Ciliated cells	0.0941418	Deer	Lung	SARS coronavirus 2	Coronaviridae
TMPRSS2	0	0	T cells	-1.87875	Deer	Lung	SARS coronavirus 2	Coronaviridae
TMPRSS2	3.01972	26.3332	B cells	1.11764	Deer	Lung	SARS coronavirus 2	Coronaviridae
TMPRSS2	1.38628	19.0769	Endothelial cells	-0.503187	Deer	Lung	SARS coronavirus 2	Coronaviridae
ANPEP	0.321188	14.9826	Secretory cells	-0.625632	Dog	Lung	Human coronavirus 229E	Coronaviridae
ANPEP	0.397073	28.7016	Ciliated cells	-0.488219	Dog	Lung	Human coronavirus 229E	Coronaviridae
ANPEP	1.89811	43.3258	ATII	2.22986	Dog	Lung	Human coronavirus 229E	Coronaviridae
ANPEP	0.271128	7.6	ATI	-0.716279	Dog	Lung	Human coronavirus 229E	Coronaviridae
ANPEP	0.44898	21.5447	Fibroblasts	-0.394226	Dog	Lung	Human coronavirus 229E	Coronaviridae
ANPEP	1.0507	6.80581	T cells	0.695371	Dog	Lung	Human coronavirus 229E	Coronaviridae
ANPEP	0.480058	13.0435	Endothelial cells	-0.337949	Dog	Lung	Human coronavirus 229E	Coronaviridae
ANPEP	0.466263	7.84314	Macrophages	-0.362928	Dog	Lung	Human coronavirus 229E	Coronaviridae
ACE2	0	0	Secretory cells	-0.432717	Dog	Lung	Human coronavirus NL63	Coronaviridae
ACE2	0.000592841	0.22779	Ciliated cells	-0.172796	Dog	Lung	Human coronavirus NL63	Coronaviridae
ACE2	0	0	Fibroblasts	-0.432717	Dog	Lung	Human coronavirus NL63	Coronaviridae
ACE2	0	0	T cells	-0.432717	Dog	Lung	Human coronavirus NL63	Coronaviridae
ACE2	0	0	Endothelial cells	-0.432717	Dog	Lung	Human coronavirus NL63	Coronaviridae
ACE2	0	0	Macrophages	-0.432717	Dog	Lung	Human coronavirus NL63	Coronaviridae
ACE2	0.00658328	0.2	ATI	2.45361	Dog	Lung	Human coronavirus NL63	Coronaviridae
ACE2	0.000719587	0.226244	ATII	-0.117227	Dog	Lung	Human coronavirus NL63	Coronaviridae
DPP4	1.46745	39.7213	Secretory cells	1.40551	Dog	Lung	Middle East respiratory syndrome-related coronavirus	Coronaviridae
DPP4	0.111658	3.2	ATI	-0.83483	Dog	Lung	Middle East respiratory syndrome-related coronavirus	Coronaviridae
DPP4	0.108151	1.96078	Macrophages	-0.840625	Dog	Lung	Middle East respiratory syndrome-related coronavirus	Coronaviridae
DPP4	0.18705	21.0706	Ciliated cells	-0.710251	Dog	Lung	Middle East respiratory syndrome-related coronavirus	Coronaviridae
DPP4	0.948664	20.6522	Endothelial cells	0.548255	Dog	Lung	Middle East respiratory syndrome-related coronavirus	Coronaviridae
DPP4	1.51395	48.7805	Fibroblasts	1.48234	Dog	Lung	Middle East respiratory syndrome-related coronavirus	Coronaviridae
DPP4	0.18835	10.8597	ATII	-0.708103	Dog	Lung	Middle East respiratory syndrome-related coronavirus	Coronaviridae
DPP4	0.409727	2.99456	T cells	-0.342296	Dog	Lung	Middle East respiratory syndrome-related coronavirus	Coronaviridae
ACE2	0	0	Secretory cells	-0.432717	Dog	Lung	SARS coronavirus	Coronaviridae
ACE2	0.000592841	0.22779	Ciliated cells	-0.172796	Dog	Lung	SARS coronavirus	Coronaviridae
ACE2	0	0	Fibroblasts	-0.432717	Dog	Lung	SARS coronavirus	Coronaviridae
ACE2	0	0	T cells	-0.432717	Dog	Lung	SARS coronavirus	Coronaviridae
ACE2	0	0	Endothelial cells	-0.432717	Dog	Lung	SARS coronavirus	Coronaviridae
ACE2	0	0	Macrophages	-0.432717	Dog	Lung	SARS coronavirus	Coronaviridae
ACE2	0.00658328	0.2	ATI	2.45361	Dog	Lung	SARS coronavirus	Coronaviridae
ACE2	0.000719587	0.226244	ATII	-0.117227	Dog	Lung	SARS coronavirus	Coronaviridae
CD209	0.00753053	1.02506	Ciliated cells	1.63982	Dog	Lung	SARS coronavirus	Coronaviridae
CD209	0.00318475	0.113122	ATII	0.240995	Dog	Lung	SARS coronavirus	Coronaviridae
CD209	0	0	T cells	-0.784111	Dog	Lung	SARS coronavirus	Coronaviridae
CD209	0.00218388	0.2	ATI	-0.0811624	Dog	Lung	SARS coronavirus	Coronaviridae
CD209	0	0	Fibroblasts	-0.784111	Dog	Lung	SARS coronavirus	Coronaviridae
CD209	0	0	Macrophages	-0.784111	Dog	Lung	SARS coronavirus	Coronaviridae
CD209	0	0	Endothelial cells	-0.784111	Dog	Lung	SARS coronavirus	Coronaviridae
CD209	0.00658911	0.348432	Secretory cells	1.33679	Dog	Lung	SARS coronavirus	Coronaviridae
ACE2	0	0	Secretory cells	-0.432717	Dog	Lung	SARS coronavirus 2	Coronaviridae
ACE2	0.000592841	0.22779	Ciliated cells	-0.172796	Dog	Lung	SARS coronavirus 2	Coronaviridae
ACE2	0	0	Fibroblasts	-0.432717	Dog	Lung	SARS coronavirus 2	Coronaviridae
ACE2	0	0	T cells	-0.432717	Dog	Lung	SARS coronavirus 2	Coronaviridae
ACE2	0	0	Endothelial cells	-0.432717	Dog	Lung	SARS coronavirus 2	Coronaviridae
ACE2	0	0	Macrophages	-0.432717	Dog	Lung	SARS coronavirus 2	Coronaviridae
ACE2	0.00658328	0.2	ATI	2.45361	Dog	Lung	SARS coronavirus 2	Coronaviridae
ACE2	0.000719587	0.226244	ATII	-0.117227	Dog	Lung	SARS coronavirus 2	Coronaviridae
AXL	0.0649747	5.92334	Secretory cells	-0.380094	Dog	Lung	SARS coronavirus 2	Coronaviridae
AXL	0.780852	11.7647	Macrophages	2.42434	Dog	Lung	SARS coronavirus 2	Coronaviridae
AXL	0.153576	4.47154	Fibroblasts	-0.0330027	Dog	Lung	SARS coronavirus 2	Coronaviridae
AXL	0.00672088	0.4	ATI	-0.608302	Dog	Lung	SARS coronavirus 2	Coronaviridae
AXL	0.140279	0.907441	T cells	-0.0850908	Dog	Lung	SARS coronavirus 2	Coronaviridae
AXL	0.024554	5.43478	Endothelial cells	-0.538441	Dog	Lung	SARS coronavirus 2	Coronaviridae
AXL	0.0766241	5.20362	ATII	-0.334458	Dog	Lung	SARS coronavirus 2	Coronaviridae
AXL	0.0484196	7.85877	Ciliated cells	-0.444948	Dog	Lung	SARS coronavirus 2	Coronaviridae
NRP1	4.07729	70.3252	Fibroblasts	1.46955	Dog	Lung	SARS coronavirus 2	Coronaviridae
NRP1	3.46467	33.3333	Macrophages	0.906295	Dog	Lung	SARS coronavirus 2	Coronaviridae
NRP1	1.76578	51.2195	Secretory cells	-0.655702	Dog	Lung	SARS coronavirus 2	Coronaviridae
NRP1	3.19827	53.2	ATI	0.661356	Dog	Lung	SARS coronavirus 2	Coronaviridae
NRP1	1.56314	10.0726	T cells	-0.842016	Dog	Lung	SARS coronavirus 2	Coronaviridae
NRP1	2.64508	43.4783	Endothelial cells	0.152742	Dog	Lung	SARS coronavirus 2	Coronaviridae
NRP1	0.794399	42.4829	Ciliated cells	-1.54881	Dog	Lung	SARS coronavirus 2	Coronaviridae
NRP1	2.32297	48.8688	ATII	-0.143412	Dog	Lung	SARS coronavirus 2	Coronaviridae
SCARB1	0.280137	2.17786	T cells	-1.0672	Dog	Lung	SARS coronavirus 2	Coronaviridae
SCARB1	0.437756	35.1936	Ciliated cells	-0.621783	Dog	Lung	SARS coronavirus 2	Coronaviridae
SCARB1	1.16483	29.3478	Endothelial cells	1.43287	Dog	Lung	SARS coronavirus 2	Coronaviridae
SCARB1	0.776131	30.8943	Fibroblasts	0.334442	Dog	Lung	SARS coronavirus 2	Coronaviridae
SCARB1	0.907062	11.7647	Macrophages	0.704445	Dog	Lung	SARS coronavirus 2	Coronaviridae
SCARB1	0.196172	4.6	ATI	-1.30448	Dog	Lung	SARS coronavirus 2	Coronaviridae
SCARB1	0.502955	19.3439	ATII	-0.437534	Dog	Lung	SARS coronavirus 2	Coronaviridae
SCARB1	0.997228	36.5854	Secretory cells	0.959246	Dog	Lung	SARS coronavirus 2	Coronaviridae
TMPRSS2	2.42234	15.5172	T cells	-0.00793701	Dog	Lung	SARS coronavirus 2	Coronaviridae
TMPRSS2	1.27742	25	Endothelial cells	-0.508993	Dog	Lung	SARS coronavirus 2	Coronaviridae
TMPRSS2	7.77275	78.6	ATI	2.33359	Dog	Lung	SARS coronavirus 2	Coronaviridae
TMPRSS2	0.819426	28.4553	Fibroblasts	-0.709426	Dog	Lung	SARS coronavirus 2	Coronaviridae
TMPRSS2	3.18462	56.1086	ATII	0.325664	Dog	Lung	SARS coronavirus 2	Coronaviridae
TMPRSS2	1.41865	13.7255	Macrophages	-0.447187	Dog	Lung	SARS coronavirus 2	Coronaviridae
TMPRSS2	1.29767	42.1603	Secretory cells	-0.500129	Dog	Lung	SARS coronavirus 2	Coronaviridae
TMPRSS2	1.33092	58.3144	Ciliated cells	-0.485579	Dog	Lung	SARS coronavirus 2	Coronaviridae
ANPEP	0.0877028	0.471984	Dendritic cells	1.59306	Domestic guinea pig	PBMC	Human coronavirus 229E	Coronaviridae
ANPEP	0	0	Monocytes	-0.849918	Domestic guinea pig	PBMC	Human coronavirus 229E	Coronaviridae
ANPEP	0.0351784	0.883002	T cells	0.129984	Domestic guinea pig	PBMC	Human coronavirus 229E	Coronaviridae
ANPEP	0.0296788	0.550796	B cells	-0.0232092	Domestic guinea pig	PBMC	Human coronavirus 229E	Coronaviridae
DPP4	0.0522478	0.278349	Dendritic cells	0.308773	Domestic guinea pig	PBMC	Middle East respiratory syndrome-related coronavirus	Coronaviridae
DPP4	0.00994754	0.276243	Monocytes	-0.869968	Domestic guinea pig	PBMC	Middle East respiratory syndrome-related coronavirus	Coronaviridae
DPP4	0.0223971	0.244798	B cells	-0.523047	Domestic guinea pig	PBMC	Middle East respiratory syndrome-related coronavirus	Coronaviridae
DPP4	0.0989916	1.766	T cells	1.61134	Domestic guinea pig	PBMC	Middle East respiratory syndrome-related coronavirus	Coronaviridae
CD209	0	0	B cells	-0.447214	Domestic guinea pig	PBMC	SARS coronavirus	Coronaviridae
CD209	0.00684094	0.0363064	Dendritic cells	1.78885	Domestic guinea pig	PBMC	SARS coronavirus	Coronaviridae
CD209	0	0	Monocytes	-0.447214	Domestic guinea pig	PBMC	SARS coronavirus	Coronaviridae
CD209	0	0	T cells	-0.447214	Domestic guinea pig	PBMC	SARS coronavirus	Coronaviridae
CLEC4G	0.0316448	0.121021	Dendritic cells	0.468952	Domestic guinea pig	PBMC	SARS coronavirus	Coronaviridae
CLEC4G	0	0	Monocytes	-0.816156	Domestic guinea pig	PBMC	SARS coronavirus	Coronaviridae
CLEC4G	0.0575934	0.550796	B cells	1.52273	Domestic guinea pig	PBMC	SARS coronavirus	Coronaviridae
CLEC4G	0.0112479	0.441501	T cells	-0.359373	Domestic guinea pig	PBMC	SARS coronavirus	Coronaviridae
NRP1	0	0	Monocytes	-0.711341	Domestic guinea pig	PBMC	SARS coronavirus 2	Coronaviridae
NRP1	0.00869736	0.122399	B cells	0.746895	Domestic guinea pig	PBMC	SARS coronavirus 2	Coronaviridae
NRP1	0.0125159	0.0605107	Dendritic cells	1.38713	Domestic guinea pig	PBMC	SARS coronavirus 2	Coronaviridae
NRP1	0	0	T cells	-0.711341	Domestic guinea pig	PBMC	SARS coronavirus 2	Coronaviridae
SCARB1	0.129493	1.766	T cells	-0.497894	Domestic guinea pig	PBMC	SARS coronavirus 2	Coronaviridae
SCARB1	0.0690429	1.28519	B cells	-0.721301	Domestic guinea pig	PBMC	SARS coronavirus 2	Coronaviridae
SCARB1	0.713891	7.73481	Monocytes	1.66189	Domestic guinea pig	PBMC	SARS coronavirus 2	Coronaviridae
SCARB1	0.321012	1.74271	Dendritic cells	0.209911	Domestic guinea pig	PBMC	SARS coronavirus 2	Coronaviridae
ANPEP	0.943454	18.0328	T cells	-0.342329	Goat	Lung	Human coronavirus 229E	Coronaviridae
ANPEP	3.75388	51.5091	ATII	2.11773	Goat	Lung	Human coronavirus 229E	Coronaviridae
ANPEP	1.00172	62.5899	Ciliated cells	-0.291325	Goat	Lung	Human coronavirus 229E	Coronaviridae
ANPEP	0.425315	12.5	Dendritic cells	-0.795875	Goat	Lung	Human coronavirus 229E	Coronaviridae
ANPEP	0.501057	19.5231	Endothelial cells	-0.729575	Goat	Lung	Human coronavirus 229E	Coronaviridae
ANPEP	0.965209	32.5843	Fibroblasts	-0.323286	Goat	Lung	Human coronavirus 229E	Coronaviridae
ANPEP	0.867582	21.295	Macrophages	-0.408743	Goat	Lung	Human coronavirus 229E	Coronaviridae
ANPEP	1.51026	38.4615	Mesothelial cells	0.153819	Goat	Lung	Human coronavirus 229E	Coronaviridae
ANPEP	3.85266	27.2727	Natural killer cells	2.2042	Goat	Lung	Human coronavirus 229E	Coronaviridae
ANPEP	1.41449	37.8238	Secretory cells	0.0699853	Goat	Lung	Human coronavirus 229E	Coronaviridae
ANPEP	0.461264	18.3801	ATI	-0.764407	Goat	Lung	Human coronavirus 229E	Coronaviridae
ANPEP	0.899526	17.6471	B cells	-0.380781	Goat	Lung	Human coronavirus 229E	Coronaviridae
ANPEP	0.752571	25.9594	Smooth muscle cells	-0.509416	Goat	Lung	Human coronavirus 229E	Coronaviridae
ACE2	0	0	Mesothelial cells	-0.60644	Goat	Lung	Human coronavirus NL63	Coronaviridae
ACE2	0.0147122	0.143885	Macrophages	1.33499	Goat	Lung	Human coronavirus NL63	Coronaviridae
ACE2	0.0204332	3.11751	Ciliated cells	2.08994	Goat	Lung	Human coronavirus NL63	Coronaviridae
ACE2	0.0170784	0.894188	Endothelial cells	1.64724	Goat	Lung	Human coronavirus NL63	Coronaviridae
ACE2	0.00596918	0.311526	ATI	0.181258	Goat	Lung	Human coronavirus NL63	Coronaviridae
ACE2	0	0	ATII	-0.60644	Goat	Lung	Human coronavirus NL63	Coronaviridae
ACE2	0	0	Dendritic cells	-0.60644	Goat	Lung	Human coronavirus NL63	Coronaviridae
ACE2	0	0	Secretory cells	-0.60644	Goat	Lung	Human coronavirus NL63	Coronaviridae
ACE2	0	0	T cells	-0.60644	Goat	Lung	Human coronavirus NL63	Coronaviridae
ACE2	0	0	Natural killer cells	-0.60644	Goat	Lung	Human coronavirus NL63	Coronaviridae
ACE2	0	0	B cells	-0.60644	Goat	Lung	Human coronavirus NL63	Coronaviridae
ACE2	0	0	Fibroblasts	-0.60644	Goat	Lung	Human coronavirus NL63	Coronaviridae
ACE2	0.00154994	0.225734	Smooth muscle cells	-0.401908	Goat	Lung	Human coronavirus NL63	Coronaviridae
DPP4	1.51747	22.9508	T cells	-0.092175	Goat	Lung	Middle East respiratory syndrome-related coronavirus	Coronaviridae
DPP4	0.355777	16.0622	Secretory cells	-0.45533	Goat	Lung	Middle East respiratory syndrome-related coronavirus	Coronaviridae
DPP4	0.390958	10.664	ATII	-0.444332	Goat	Lung	Middle East respiratory syndrome-related coronavirus	Coronaviridae
DPP4	1.6033	18.1818	Natural killer cells	-0.0653454	Goat	Lung	Middle East respiratory syndrome-related coronavirus	Coronaviridae
DPP4	11.9492	100	Mesothelial cells	2.5	Goat	Lung	Middle East respiratory syndrome-related coronavirus	Coronaviridae
DPP4	3.802	48.4352	Endothelial cells	0.621988	Goat	Lung	Middle East respiratory syndrome-related coronavirus	Coronaviridae
DPP4	0.457235	19.4131	Smooth muscle cells	-0.423614	Goat	Lung	Middle East respiratory syndrome-related coronavirus	Coronaviridae
DPP4	0.394479	17.134	ATI	-0.443232	Goat	Lung	Middle East respiratory syndrome-related coronavirus	Coronaviridae
DPP4	0.736026	17.6471	B cells	-0.336461	Goat	Lung	Middle East respiratory syndrome-related coronavirus	Coronaviridae
DPP4	0.563593	17.9775	Fibroblasts	-0.390365	Goat	Lung	Middle East respiratory syndrome-related coronavirus	Coronaviridae
DPP4	0.523724	13.8129	Macrophages	-0.402829	Goat	Lung	Middle East respiratory syndrome-related coronavirus	Coronaviridae
DPP4	1.26651	68.5851	Ciliated cells	-0.170626	Goat	Lung	Middle East respiratory syndrome-related coronavirus	Coronaviridae
DPP4	0	0	Dendritic cells	-0.566549	Goat	Lung	Middle East respiratory syndrome-related coronavirus	Coronaviridae
ACE2	0	0	Mesothelial cells	-0.60644	Goat	Lung	SARS coronavirus	Coronaviridae
ACE2	0.0147122	0.143885	Macrophages	1.33499	Goat	Lung	SARS coronavirus	Coronaviridae
ACE2	0.0204332	3.11751	Ciliated cells	2.08994	Goat	Lung	SARS coronavirus	Coronaviridae
ACE2	0.0170784	0.894188	Endothelial cells	1.64724	Goat	Lung	SARS coronavirus	Coronaviridae
ACE2	0.00596918	0.311526	ATI	0.181258	Goat	Lung	SARS coronavirus	Coronaviridae
ACE2	0	0	ATII	-0.60644	Goat	Lung	SARS coronavirus	Coronaviridae
ACE2	0	0	Dendritic cells	-0.60644	Goat	Lung	SARS coronavirus	Coronaviridae
ACE2	0	0	Secretory cells	-0.60644	Goat	Lung	SARS coronavirus	Coronaviridae
ACE2	0	0	T cells	-0.60644	Goat	Lung	SARS coronavirus	Coronaviridae
ACE2	0	0	Natural killer cells	-0.60644	Goat	Lung	SARS coronavirus	Coronaviridae
ACE2	0	0	B cells	-0.60644	Goat	Lung	SARS coronavirus	Coronaviridae
ACE2	0	0	Fibroblasts	-0.60644	Goat	Lung	SARS coronavirus	Coronaviridae
ACE2	0.00154994	0.225734	Smooth muscle cells	-0.401908	Goat	Lung	SARS coronavirus	Coronaviridae
CLEC4G	0.285741	3.27869	T cells	0.0452747	Goat	Lung	SARS coronavirus	Coronaviridae
CLEC4G	0.261948	12.1896	Smooth muscle cells	-0.0549903	Goat	Lung	SARS coronavirus	Coronaviridae
CLEC4G	0.231865	9.84456	Secretory cells	-0.18176	Goat	Lung	SARS coronavirus	Coronaviridae
CLEC4G	0.287127	41.0072	Ciliated cells	0.0511161	Goat	Lung	SARS coronavirus	Coronaviridae
CLEC4G	0.325515	16.2921	Fibroblasts	0.212888	Goat	Lung	SARS coronavirus	Coronaviridae
CLEC4G	0.158142	7.99585	ATI	-0.49244	Goat	Lung	SARS coronavirus	Coronaviridae
CLEC4G	0.425315	12.5	Dendritic cells	0.633452	Goat	Lung	SARS coronavirus	Coronaviridae
CLEC4G	0	0	Mesothelial cells	-1.15886	Goat	Lung	SARS coronavirus	Coronaviridae
CLEC4G	0.190458	5.83501	ATII	-0.356254	Goat	Lung	SARS coronavirus	Coronaviridae
CLEC4G	0.299211	13.4128	Endothelial cells	0.10204	Goat	Lung	SARS coronavirus	Coronaviridae
CLEC4G	0.954228	21.0072	Macrophages	2.5	Goat	Lung	SARS coronavirus	Coronaviridae
CLEC4G	0	0	Natural killer cells	-1.15886	Goat	Lung	SARS coronavirus	Coronaviridae
CLEC4G	0.155412	2.94118	B cells	-0.503941	Goat	Lung	SARS coronavirus	Coronaviridae
ACE2	0	0	Mesothelial cells	-0.60644	Goat	Lung	SARS coronavirus 2	Coronaviridae
ACE2	0.0147122	0.143885	Macrophages	1.33499	Goat	Lung	SARS coronavirus 2	Coronaviridae
ACE2	0.0204332	3.11751	Ciliated cells	2.08994	Goat	Lung	SARS coronavirus 2	Coronaviridae
ACE2	0.0170784	0.894188	Endothelial cells	1.64724	Goat	Lung	SARS coronavirus 2	Coronaviridae
ACE2	0.00596918	0.311526	ATI	0.181258	Goat	Lung	SARS coronavirus 2	Coronaviridae
ACE2	0	0	ATII	-0.60644	Goat	Lung	SARS coronavirus 2	Coronaviridae
ACE2	0	0	Dendritic cells	-0.60644	Goat	Lung	SARS coronavirus 2	Coronaviridae
ACE2	0	0	Secretory cells	-0.60644	Goat	Lung	SARS coronavirus 2	Coronaviridae
ACE2	0	0	T cells	-0.60644	Goat	Lung	SARS coronavirus 2	Coronaviridae
ACE2	0	0	Natural killer cells	-0.60644	Goat	Lung	SARS coronavirus 2	Coronaviridae
ACE2	0	0	B cells	-0.60644	Goat	Lung	SARS coronavirus 2	Coronaviridae
ACE2	0	0	Fibroblasts	-0.60644	Goat	Lung	SARS coronavirus 2	Coronaviridae
ACE2	0.00154994	0.225734	Smooth muscle cells	-0.401908	Goat	Lung	SARS coronavirus 2	Coronaviridae
AXL	0.877004	25.3237	Macrophages	0.465968	Goat	Lung	SARS coronavirus 2	Coronaviridae
AXL	0.116991	6.54206	ATI	-0.673351	Goat	Lung	SARS coronavirus 2	Coronaviridae
AXL	2.36518	37.5	Dendritic cells	2.5	Goat	Lung	SARS coronavirus 2	Coronaviridae
AXL	0.180762	9.23994	Endothelial cells	-0.577753	Goat	Lung	SARS coronavirus 2	Coronaviridae
AXL	0.447046	21.3483	Fibroblasts	-0.178573	Goat	Lung	SARS coronavirus 2	Coronaviridae
AXL	0.264522	7.69231	Mesothelial cells	-0.45219	Goat	Lung	SARS coronavirus 2	Coronaviridae
AXL	1.20862	18.1818	Natural killer cells	0.963092	Goat	Lung	SARS coronavirus 2	Coronaviridae
AXL	0.0801271	6.21762	Secretory cells	-0.728613	Goat	Lung	SARS coronavirus 2	Coronaviridae
AXL	0.242418	39.5683	Ciliated cells	-0.485326	Goat	Lung	SARS coronavirus 2	Coronaviridae
AXL	0.204512	3.27869	T cells	-0.542151	Goat	Lung	SARS coronavirus 2	Coronaviridae
AXL	0.156047	5.4326	ATII	-0.614803	Goat	Lung	SARS coronavirus 2	Coronaviridae
AXL	1.10596	24.8307	Smooth muscle cells	0.809196	Goat	Lung	SARS coronavirus 2	Coronaviridae
AXL	0.110986	5.88235	B cells	-0.682352	Goat	Lung	SARS coronavirus 2	Coronaviridae
NRP1	11.3305	87.0787	Fibroblasts	1.62145	Goat	Lung	SARS coronavirus 2	Coronaviridae
NRP1	4.94066	60.5067	Endothelial cells	-0.320554	Goat	Lung	SARS coronavirus 2	Coronaviridae
NRP1	3.97388	44.1176	B cells	-0.614376	Goat	Lung	SARS coronavirus 2	Coronaviridae
NRP1	4.72939	81.5348	Ciliated cells	-0.384763	Goat	Lung	SARS coronavirus 2	Coronaviridae
NRP1	5.03281	62.8777	Macrophages	-0.292547	Goat	Lung	SARS coronavirus 2	Coronaviridae
NRP1	7.37974	79.7927	Secretory cells	0.420731	Goat	Lung	SARS coronavirus 2	Coronaviridae
NRP1	10.8928	85.7788	Smooth muscle cells	1.48841	Goat	Lung	SARS coronavirus 2	Coronaviridae
NRP1	3.37834	39.3443	T cells	-0.795374	Goat	Lung	SARS coronavirus 2	Coronaviridae
NRP1	11.3697	94.4964	ATI	1.63336	Goat	Lung	SARS coronavirus 2	Coronaviridae
NRP1	6.60562	70.0201	ATII	0.185462	Goat	Lung	SARS coronavirus 2	Coronaviridae
NRP1	2.67626	61.5385	Mesothelial cells	-1.00875	Goat	Lung	SARS coronavirus 2	Coronaviridae
NRP1	3.30262	62.5	Dendritic cells	-0.818387	Goat	Lung	SARS coronavirus 2	Coronaviridae
NRP1	2.32777	27.2727	Natural killer cells	-1.11466	Goat	Lung	SARS coronavirus 2	Coronaviridae
SCARB1	0.369754	15.3846	Mesothelial cells	-0.728722	Goat	Lung	SARS coronavirus 2	Coronaviridae
SCARB1	0.865861	19.7183	ATII	0.148232	Goat	Lung	SARS coronavirus 2	Coronaviridae
SCARB1	0.734402	57.3141	Ciliated cells	-0.0841442	Goat	Lung	SARS coronavirus 2	Coronaviridae
SCARB1	0.822774	12.5	Dendritic cells	0.0720682	Goat	Lung	SARS coronavirus 2	Coronaviridae
SCARB1	0.751935	21.219	Smooth muscle cells	-0.0531522	Goat	Lung	SARS coronavirus 2	Coronaviridae
SCARB1	0.29505	6.55738	T cells	-0.860776	Goat	Lung	SARS coronavirus 2	Coronaviridae
SCARB1	0.234232	11.838	ATI	-0.968281	Goat	Lung	SARS coronavirus 2	Coronaviridae
SCARB1	0.571698	17.6471	B cells	-0.371752	Goat	Lung	SARS coronavirus 2	Coronaviridae
SCARB1	2.07414	39.6423	Endothelial cells	2.28406	Goat	Lung	SARS coronavirus 2	Coronaviridae
SCARB1	1.25978	27.7698	Macrophages	0.844552	Goat	Lung	SARS coronavirus 2	Coronaviridae
SCARB1	1.5257	36.2694	Secretory cells	1.31461	Goat	Lung	SARS coronavirus 2	Coronaviridae
SCARB1	0.660731	22.4719	Fibroblasts	-0.214371	Goat	Lung	SARS coronavirus 2	Coronaviridae
SCARB1	0	0	Natural killer cells	-1.38233	Goat	Lung	SARS coronavirus 2	Coronaviridae
TMPRSS2	0.518563	17.2876	Endothelial cells	-0.513071	Goat	Lung	SARS coronavirus 2	Coronaviridae
TMPRSS2	0.958897	38.4615	Mesothelial cells	-0.178268	Goat	Lung	SARS coronavirus 2	Coronaviridae
TMPRSS2	0.351117	18.0587	Smooth muscle cells	-0.640387	Goat	Lung	SARS coronavirus 2	Coronaviridae
TMPRSS2	1.38306	68.3453	Ciliated cells	0.144237	Goat	Lung	SARS coronavirus 2	Coronaviridae
TMPRSS2	3.01905	36.3636	Natural killer cells	1.38815	Goat	Lung	SARS coronavirus 2	Coronaviridae
TMPRSS2	0.248704	12.3596	Fibroblasts	-0.718255	Goat	Lung	SARS coronavirus 2	Coronaviridae
TMPRSS2	3.45372	54.2254	ATII	1.71864	Goat	Lung	SARS coronavirus 2	Coronaviridae
TMPRSS2	3.7382	63.7306	Secretory cells	1.93494	Goat	Lung	SARS coronavirus 2	Coronaviridae
TMPRSS2	0.309694	8.19672	T cells	-0.671882	Goat	Lung	SARS coronavirus 2	Coronaviridae
TMPRSS2	0.750453	26.8951	ATI	-0.336756	Goat	Lung	SARS coronavirus 2	Coronaviridae
TMPRSS2	0.358816	14.7059	B cells	-0.634532	Goat	Lung	SARS coronavirus 2	Coronaviridae
TMPRSS2	0	0	Dendritic cells	-0.907354	Goat	Lung	SARS coronavirus 2	Coronaviridae
TMPRSS2	0.423356	14.3885	Macrophages	-0.58546	Goat	Lung	SARS coronavirus 2	Coronaviridae
ANPEP	0	0	Monocytes	-0.540431	Hamster	Lung	Human coronavirus 229E	Coronaviridae
ANPEP	0	0	Secretory cells	-0.540431	Hamster	Lung	Human coronavirus 229E	Coronaviridae
ANPEP	0	0	Neural cells	-1.23435	Hamster	Heart	Human coronavirus 229E	Coronaviridae
ANPEP	0.0352047	0.293255	Collecting duct intercalated cells	-0.788972	Hamster	Kidney	Human coronavirus 229E	Coronaviridae
ANPEP	0.149967	1.29199	Mesangial cells	0.57216	Hamster	Kidney	Human coronavirus 229E	Coronaviridae
ANPEP	0.105786	1.21951	Collecting duct transient cells	0.048156	Hamster	Kidney	Human coronavirus 229E	Coronaviridae
ANPEP	0.0959587	0.840336	Distal convoluted tubule cells	-0.068403	Hamster	Kidney	Human coronavirus 229E	Coronaviridae
ANPEP	0.0259475	3.0303	Ciliated cells	-0.246209	Hamster	Lung	Human coronavirus 229E	Coronaviridae
ANPEP	0	0	T cells	-0.540431	Hamster	Lung	Human coronavirus 229E	Coronaviridae
ANPEP	0.0216491	0.552868	Cardiomyocytes	-0.612612	Hamster	Heart	Human coronavirus 229E	Coronaviridae
ANPEP	0.0714449	0.694444	Pericytes	0.817466	Hamster	Heart	Human coronavirus 229E	Coronaviridae
ANPEP	0.0676155	1.875	Urothelium cells	-0.404566	Hamster	Kidney	Human coronavirus 229E	Coronaviridae
ANPEP	0.078596	0.473934	Macrophages	1.02284	Hamster	Heart	Human coronavirus 229E	Coronaviridae
ANPEP	0.296877	2.38095	Macrophages	2.5	Hamster	Lung	Human coronavirus 229E	Coronaviridae
ANPEP	0.16848	1.2012	Parietal epithelial cells	0.791732	Hamster	Kidney	Human coronavirus 229E	Coronaviridae
ANPEP	0.0930927	2.34568	Endothelial cells	-0.102395	Hamster	Kidney	Human coronavirus 229E	Coronaviridae
ANPEP	0.0343643	0.333333	Fibroblasts	-0.150771	Hamster	Lung	Human coronavirus 229E	Coronaviridae
ANPEP	0.0720948	0.635324	Endothelial cells	0.836131	Hamster	Heart	Human coronavirus 229E	Coronaviridae
ANPEP	0	0	Natural killer cells	-0.540431	Hamster	Lung	Human coronavirus 229E	Coronaviridae
ANPEP	0	0	Podocytes	-1.20652	Hamster	Kidney	Human coronavirus 229E	Coronaviridae
ANPEP	0	0	Stromal cells	-1.20652	Hamster	Kidney	Human coronavirus 229E	Coronaviridae
ANPEP	0.0570783	0.286533	Fibroblasts	0.404873	Hamster	Heart	Human coronavirus 229E	Coronaviridae
ANPEP	0.0141316	0.367647	Hepatic stellate cells	-0.160155	Hamster	Liver	Human coronavirus 229E	Coronaviridae
ANPEP	0.0181461	0.311478	Hepatocytes	0.110858	Hamster	Liver	Human coronavirus 229E	Coronaviridae
ANPEP	0.0334324	0.560224	Collecting duct principal cells	-0.809992	Hamster	Kidney	Human coronavirus 229E	Coronaviridae
ANPEP	0.00774642	0.0862441	Kupffer cells	-0.591207	Hamster	Liver	Human coronavirus 229E	Coronaviridae
ANPEP	0	0	Mesothelial cells	-1.23435	Hamster	Heart	Human coronavirus 229E	Coronaviridae
ANPEP	0.0829793	3.39623	ATI	0.40048	Hamster	Lung	Human coronavirus 229E	Coronaviridae
ANPEP	0.00565014	0.653595	Endothelial cells	-0.476363	Hamster	Lung	Human coronavirus 229E	Coronaviridae
ANPEP	0	0	B cells	-0.540431	Hamster	Lung	Human coronavirus 229E	Coronaviridae
ANPEP	0.00191301	0.0454339	Liver sinusoidal endothelial cells	-0.985009	Hamster	Liver	Human coronavirus 229E	Coronaviridae
ANPEP	0	0	ATII	-0.540431	Hamster	Lung	Human coronavirus 229E	Coronaviridae
ANPEP	0.126112	3.44828	Mesothelial cells	0.889561	Hamster	Lung	Human coronavirus 229E	Coronaviridae
ANPEP	0.283037	2.48777	Proximal tubule cells	2.15042	Hamster	Kidney	Human coronavirus 229E	Coronaviridae
ANPEP	0.0405828	0.487805	Cholangiocytes	1.62551	Hamster	Liver	Human coronavirus 229E	Coronaviridae
ANPEP	0.188138	1.40998	Loop of Henle cells	1.02489	Hamster	Kidney	Human coronavirus 229E	Coronaviridae
ACE2	0.279251	1.95195	Parietal epithelial cells	-0.337833	Hamster	Kidney	Human coronavirus NL63	Coronaviridae
ACE2	0.60068	4.16667	Pericytes	0.695833	Hamster	Heart	Human coronavirus NL63	Coronaviridae
ACE2	0	0	Stromal cells	-2.08222	Hamster	Kidney	Human coronavirus NL63	Coronaviridae
ACE2	0.612368	5.68475	Mesangial cells	1.74303	Hamster	Kidney	Human coronavirus NL63	Coronaviridae
ACE2	0.267695	3.0303	Podocytes	-0.410025	Hamster	Kidney	Human coronavirus NL63	Coronaviridae
ACE2	1.09616	23.4969	Cardiomyocytes	1.9785	Hamster	Heart	Human coronavirus NL63	Coronaviridae
ACE2	0.141226	1.39771	Endothelial cells	-0.493586	Hamster	Heart	Human coronavirus NL63	Coronaviridae
ACE2	0	0	T cells	-0.759807	Hamster	Lung	Human coronavirus NL63	Coronaviridae
ACE2	0	0	B cells	-0.759807	Hamster	Lung	Human coronavirus NL63	Coronaviridae
ACE2	0.202753	2.91262	Mesothelial cells	-0.334306	Hamster	Heart	Human coronavirus NL63	Coronaviridae
ACE2	0.152437	5.78512	Ciliated cells	2.10961	Hamster	Lung	Human coronavirus NL63	Coronaviridae
ACE2	0.102188	0.947867	Macrophages	-0.594646	Hamster	Heart	Human coronavirus NL63	Coronaviridae
ACE2	0	0	Cholangiocytes	-1.60012	Hamster	Liver	Human coronavirus NL63	Coronaviridae
ACE2	0.180231	1.43266	Fibroblasts	-0.392612	Hamster	Heart	Human coronavirus NL63	Coronaviridae
ACE2	0.411851	4.06504	Collecting duct transient cells	0.490467	Hamster	Kidney	Human coronavirus NL63	Coronaviridae
ACE2	0.0113293	0.186887	Hepatocytes	-0.0344543	Hamster	Liver	Human coronavirus NL63	Coronaviridae
ACE2	0.0183697	0.258732	Kupffer cells	0.938491	Hamster	Liver	Human coronavirus NL63	Coronaviridae
ACE2	0.0972857	2.63158	ATII	1.07146	Hamster	Lung	Human coronavirus NL63	Coronaviridae
ACE2	0	0	Secretory cells	-0.759807	Hamster	Lung	Human coronavirus NL63	Coronaviridae
ACE2	0	0	Macrophages	-0.759807	Hamster	Lung	Human coronavirus NL63	Coronaviridae
ACE2	0	0	Monocytes	-0.759807	Hamster	Lung	Human coronavirus NL63	Coronaviridae
ACE2	0.0996036	5.74713	Mesothelial cells	1.11509	Hamster	Lung	Human coronavirus NL63	Coronaviridae
ACE2	0.0576033	0.980392	Endothelial cells	0.324495	Hamster	Lung	Human coronavirus NL63	Coronaviridae
ACE2	0.39268	3.38499	Proximal tubule cells	0.370717	Hamster	Kidney	Human coronavirus NL63	Coronaviridae
ACE2	0	0	Neural cells	-0.859187	Hamster	Heart	Human coronavirus NL63	Coronaviridae
ACE2	0.0169707	0.245098	Hepatic stellate cells	0.745155	Hamster	Liver	Human coronavirus NL63	Coronaviridae
ACE2	0.114892	1.875	Urothelium cells	-1.36453	Hamster	Kidney	Human coronavirus NL63	Coronaviridae
ACE2	0.403888	4.10557	Collecting duct intercalated cells	0.440727	Hamster	Kidney	Human coronavirus NL63	Coronaviridae
ACE2	0.415995	7.77778	Endothelial cells	0.516355	Hamster	Kidney	Human coronavirus NL63	Coronaviridae
ACE2	0.00994135	0.333333	Fibroblasts	-0.572675	Hamster	Lung	Human coronavirus NL63	Coronaviridae
ACE2	0	0	Natural killer cells	-0.759807	Hamster	Lung	Human coronavirus NL63	Coronaviridae
ACE2	0.424188	3.92157	Distal convoluted tubule cells	0.567537	Hamster	Kidney	Human coronavirus NL63	Coronaviridae
ACE2	0.0112235	0.181736	Liver sinusoidal endothelial cells	-0.049073	Hamster	Liver	Human coronavirus NL63	Coronaviridae
ACE2	0.402524	3.36226	Loop of Henle cells	0.432208	Hamster	Kidney	Human coronavirus NL63	Coronaviridae
ACE2	0.274673	3.08123	Collecting duct principal cells	-0.366433	Hamster	Kidney	Human coronavirus NL63	Coronaviridae
ACE2	0.0675035	2.07547	ATI	0.510852	Hamster	Lung	Human coronavirus NL63	Coronaviridae
DPP4	0	0	Natural killer cells	-0.631439	Hamster	Lung	Middle East respiratory syndrome-related coronavirus	Coronaviridae
DPP4	0.646295	5.60224	Distal convoluted tubule cells	-0.201618	Hamster	Kidney	Middle East respiratory syndrome-related coronavirus	Coronaviridae
DPP4	1.34988	18.4211	ATII	0.162228	Hamster	Lung	Middle East respiratory syndrome-related coronavirus	Coronaviridae
DPP4	0.591078	12.0755	ATI	-0.283912	Hamster	Lung	Middle East respiratory syndrome-related coronavirus	Coronaviridae
DPP4	0.243907	4.7619	Macrophages	-0.488033	Hamster	Lung	Middle East respiratory syndrome-related coronavirus	Coronaviridae
DPP4	0	0	Oligodendrocyte progenitor cells	-0.551009	Hamster	Frontal lobe	Middle East respiratory syndrome-related coronavirus	Coronaviridae
DPP4	0.0913526	0.859599	Fibroblasts	-0.470675	Hamster	Heart	Middle East respiratory syndrome-related coronavirus	Coronaviridae
DPP4	0.0286711	0.473934	Macrophages	-0.510349	Hamster	Heart	Middle East respiratory syndrome-related coronavirus	Coronaviridae
DPP4	0.28657	5.63725	Hepatic stellate cells	-0.41944	Hamster	Liver	Middle East respiratory syndrome-related coronavirus	Coronaviridae
DPP4	0	0	Secretory cells	-0.631439	Hamster	Lung	Middle East respiratory syndrome-related coronavirus	Coronaviridae
DPP4	0.327544	2.93255	Collecting duct intercalated cells	-0.423056	Hamster	Kidney	Middle East respiratory syndrome-related coronavirus	Coronaviridae
DPP4	0.305923	6.34146	Cholangiocytes	-0.39122	Hamster	Liver	Middle East respiratory syndrome-related coronavirus	Coronaviridae
DPP4	0.457663	9.87654	Endothelial cells	-0.332661	Hamster	Kidney	Middle East respiratory syndrome-related coronavirus	Coronaviridae
DPP4	5.84648	32.3529	Endothelial cells	2.5	Hamster	Lung	Middle East respiratory syndrome-related coronavirus	Coronaviridae
DPP4	0.237948	2.5	Urothelium cells	-0.485298	Hamster	Kidney	Middle East respiratory syndrome-related coronavirus	Coronaviridae
DPP4	0.42667	3.2538	Loop of Henle cells	-0.354192	Hamster	Kidney	Middle East respiratory syndrome-related coronavirus	Coronaviridae
DPP4	1.51794	32.1839	Mesothelial cells	0.261039	Hamster	Lung	Middle East respiratory syndrome-related coronavirus	Coronaviridae
DPP4	0	0	Astrocytes	-0.551009	Hamster	Frontal lobe	Middle East respiratory syndrome-related coronavirus	Coronaviridae
DPP4	0	0	Endothelial cells	-0.551009	Hamster	Frontal lobe	Middle East respiratory syndrome-related coronavirus	Coronaviridae
DPP4	5.38546	42.4242	Podocytes	2.5	Hamster	Kidney	Middle East respiratory syndrome-related coronavirus	Coronaviridae
DPP4	0.116276	0.681265	Excitatory neurons	1.92563	Hamster	Frontal lobe	Middle East respiratory syndrome-related coronavirus	Coronaviridae
DPP4	0.0389404	0.289017	Inhibitory neurons	0.27841	Hamster	Frontal lobe	Middle East respiratory syndrome-related coronavirus	Coronaviridae
DPP4	0.957648	7.70799	Proximal tubule cells	0.0146807	Hamster	Kidney	Middle East respiratory syndrome-related coronavirus	Coronaviridae
DPP4	1.78207	20.8087	Liver sinusoidal endothelial cells	1.76115	Hamster	Liver	Middle East respiratory syndrome-related coronavirus	Coronaviridae
DPP4	4.37788	36.8932	Mesothelial cells	2.24246	Hamster	Heart	Middle East respiratory syndrome-related coronavirus	Coronaviridae
DPP4	0.673401	4.54545	Neural cells	-0.102272	Hamster	Heart	Middle East respiratory syndrome-related coronavirus	Coronaviridae
DPP4	0.367707	9.7443	Cardiomyocytes	-0.295759	Hamster	Heart	Middle East respiratory syndrome-related coronavirus	Coronaviridae
DPP4	2.57998	16.6667	B cells	0.885471	Hamster	Lung	Middle East respiratory syndrome-related coronavirus	Coronaviridae
DPP4	0	0	Monocytes	-0.631439	Hamster	Lung	Middle East respiratory syndrome-related coronavirus	Coronaviridae
DPP4	0	0	Microglia	-0.551009	Hamster	Frontal lobe	Middle East respiratory syndrome-related coronavirus	Coronaviridae
DPP4	1.06564	7.6087	Stromal cells	0.089706	Hamster	Kidney	Middle East respiratory syndrome-related coronavirus	Coronaviridae
DPP4	0	0	Pericytes	-0.528496	Hamster	Heart	Middle East respiratory syndrome-related coronavirus	Coronaviridae
DPP4	0.303696	2.58398	Mesangial cells	-0.439623	Hamster	Kidney	Middle East respiratory syndrome-related coronavirus	Coronaviridae
DPP4	0.41462	6.75128	Hepatocytes	-0.232729	Hamster	Liver	Middle East respiratory syndrome-related coronavirus	Coronaviridae
DPP4	1.04761	7.35736	Parietal epithelial cells	0.0771749	Hamster	Kidney	Middle East respiratory syndrome-related coronavirus	Coronaviridae
DPP4	0.0819714	0.948685	Kupffer cells	-0.717765	Hamster	Liver	Middle East respiratory syndrome-related coronavirus	Coronaviridae
DPP4	0	0	T cells	-0.631439	Hamster	Lung	Middle East respiratory syndrome-related coronavirus	Coronaviridae
DPP4	0.30586	2.66836	Endothelial cells	-0.334904	Hamster	Heart	Middle East respiratory syndrome-related coronavirus	Coronaviridae
DPP4	0.0779125	0.813008	Collecting duct transient cells	-0.596476	Hamster	Kidney	Middle East respiratory syndrome-related coronavirus	Coronaviridae
DPP4	0.398471	16.2534	Ciliated cells	-0.397157	Hamster	Lung	Middle East respiratory syndrome-related coronavirus	Coronaviridae
DPP4	0.3041	2.80112	Collecting duct principal cells	-0.439342	Hamster	Kidney	Middle East respiratory syndrome-related coronavirus	Coronaviridae
DPP4	0.35978	4.33333	Fibroblasts	-0.419905	Hamster	Lung	Middle East respiratory syndrome-related coronavirus	Coronaviridae
ACE2	0.279251	1.95195	Parietal epithelial cells	-0.337833	Hamster	Kidney	SARS coronavirus	Coronaviridae
ACE2	0.60068	4.16667	Pericytes	0.695833	Hamster	Heart	SARS coronavirus	Coronaviridae
ACE2	0	0	Stromal cells	-2.08222	Hamster	Kidney	SARS coronavirus	Coronaviridae
ACE2	0.612368	5.68475	Mesangial cells	1.74303	Hamster	Kidney	SARS coronavirus	Coronaviridae
ACE2	0.267695	3.0303	Podocytes	-0.410025	Hamster	Kidney	SARS coronavirus	Coronaviridae
ACE2	1.09616	23.4969	Cardiomyocytes	1.9785	Hamster	Heart	SARS coronavirus	Coronaviridae
ACE2	0.141226	1.39771	Endothelial cells	-0.493586	Hamster	Heart	SARS coronavirus	Coronaviridae
ACE2	0	0	T cells	-0.759807	Hamster	Lung	SARS coronavirus	Coronaviridae
ACE2	0	0	B cells	-0.759807	Hamster	Lung	SARS coronavirus	Coronaviridae
ACE2	0.202753	2.91262	Mesothelial cells	-0.334306	Hamster	Heart	SARS coronavirus	Coronaviridae
ACE2	0.152437	5.78512	Ciliated cells	2.10961	Hamster	Lung	SARS coronavirus	Coronaviridae
ACE2	0.102188	0.947867	Macrophages	-0.594646	Hamster	Heart	SARS coronavirus	Coronaviridae
ACE2	0	0	Cholangiocytes	-1.60012	Hamster	Liver	SARS coronavirus	Coronaviridae
ACE2	0.180231	1.43266	Fibroblasts	-0.392612	Hamster	Heart	SARS coronavirus	Coronaviridae
ACE2	0.411851	4.06504	Collecting duct transient cells	0.490467	Hamster	Kidney	SARS coronavirus	Coronaviridae
ACE2	0.0113293	0.186887	Hepatocytes	-0.0344543	Hamster	Liver	SARS coronavirus	Coronaviridae
ACE2	0.0183697	0.258732	Kupffer cells	0.938491	Hamster	Liver	SARS coronavirus	Coronaviridae
ACE2	0.0972857	2.63158	ATII	1.07146	Hamster	Lung	SARS coronavirus	Coronaviridae
ACE2	0	0	Secretory cells	-0.759807	Hamster	Lung	SARS coronavirus	Coronaviridae
ACE2	0	0	Macrophages	-0.759807	Hamster	Lung	SARS coronavirus	Coronaviridae
ACE2	0	0	Monocytes	-0.759807	Hamster	Lung	SARS coronavirus	Coronaviridae
ACE2	0.0996036	5.74713	Mesothelial cells	1.11509	Hamster	Lung	SARS coronavirus	Coronaviridae
ACE2	0.0576033	0.980392	Endothelial cells	0.324495	Hamster	Lung	SARS coronavirus	Coronaviridae
ACE2	0.39268	3.38499	Proximal tubule cells	0.370717	Hamster	Kidney	SARS coronavirus	Coronaviridae
ACE2	0	0	Neural cells	-0.859187	Hamster	Heart	SARS coronavirus	Coronaviridae
ACE2	0.0169707	0.245098	Hepatic stellate cells	0.745155	Hamster	Liver	SARS coronavirus	Coronaviridae
ACE2	0.114892	1.875	Urothelium cells	-1.36453	Hamster	Kidney	SARS coronavirus	Coronaviridae
ACE2	0.403888	4.10557	Collecting duct intercalated cells	0.440727	Hamster	Kidney	SARS coronavirus	Coronaviridae
ACE2	0.415995	7.77778	Endothelial cells	0.516355	Hamster	Kidney	SARS coronavirus	Coronaviridae
ACE2	0.00994135	0.333333	Fibroblasts	-0.572675	Hamster	Lung	SARS coronavirus	Coronaviridae
ACE2	0	0	Natural killer cells	-0.759807	Hamster	Lung	SARS coronavirus	Coronaviridae
ACE2	0.424188	3.92157	Distal convoluted tubule cells	0.567537	Hamster	Kidney	SARS coronavirus	Coronaviridae
ACE2	0.0112235	0.181736	Liver sinusoidal endothelial cells	-0.049073	Hamster	Liver	SARS coronavirus	Coronaviridae
ACE2	0.402524	3.36226	Loop of Henle cells	0.432208	Hamster	Kidney	SARS coronavirus	Coronaviridae
ACE2	0.274673	3.08123	Collecting duct principal cells	-0.366433	Hamster	Kidney	SARS coronavirus	Coronaviridae
ACE2	0.0675035	2.07547	ATI	0.510852	Hamster	Lung	SARS coronavirus	Coronaviridae
CLEC4G	0.622858	7.11514	Kupffer cells	-0.396092	Hamster	Liver	SARS coronavirus	Coronaviridae
CLEC4G	0.389719	6.34146	Cholangiocytes	-0.514799	Hamster	Liver	SARS coronavirus	Coronaviridae
CLEC4G	4.91081	44.8887	Liver sinusoidal endothelial cells	1.7872	Hamster	Liver	SARS coronavirus	Coronaviridae
CLEC4G	0.530704	8.37097	Hepatocytes	-0.443014	Hamster	Liver	SARS coronavirus	Coronaviridae
CLEC4G	0.549791	8.21078	Hepatic stellate cells	-0.433295	Hamster	Liver	SARS coronavirus	Coronaviridae
ACE2	0.279251	1.95195	Parietal epithelial cells	-0.337833	Hamster	Kidney	SARS coronavirus 2	Coronaviridae
ACE2	0.60068	4.16667	Pericytes	0.695833	Hamster	Heart	SARS coronavirus 2	Coronaviridae
ACE2	0	0	Stromal cells	-2.08222	Hamster	Kidney	SARS coronavirus 2	Coronaviridae
ACE2	0.612368	5.68475	Mesangial cells	1.74303	Hamster	Kidney	SARS coronavirus 2	Coronaviridae
ACE2	0.267695	3.0303	Podocytes	-0.410025	Hamster	Kidney	SARS coronavirus 2	Coronaviridae
ACE2	1.09616	23.4969	Cardiomyocytes	1.9785	Hamster	Heart	SARS coronavirus 2	Coronaviridae
ACE2	0.141226	1.39771	Endothelial cells	-0.493586	Hamster	Heart	SARS coronavirus 2	Coronaviridae
ACE2	0	0	T cells	-0.759807	Hamster	Lung	SARS coronavirus 2	Coronaviridae
ACE2	0	0	B cells	-0.759807	Hamster	Lung	SARS coronavirus 2	Coronaviridae
ACE2	0.202753	2.91262	Mesothelial cells	-0.334306	Hamster	Heart	SARS coronavirus 2	Coronaviridae
ACE2	0.152437	5.78512	Ciliated cells	2.10961	Hamster	Lung	SARS coronavirus 2	Coronaviridae
ACE2	0.102188	0.947867	Macrophages	-0.594646	Hamster	Heart	SARS coronavirus 2	Coronaviridae
ACE2	0	0	Cholangiocytes	-1.60012	Hamster	Liver	SARS coronavirus 2	Coronaviridae
ACE2	0.180231	1.43266	Fibroblasts	-0.392612	Hamster	Heart	SARS coronavirus 2	Coronaviridae
ACE2	0.411851	4.06504	Collecting duct transient cells	0.490467	Hamster	Kidney	SARS coronavirus 2	Coronaviridae
ACE2	0.0113293	0.186887	Hepatocytes	-0.0344543	Hamster	Liver	SARS coronavirus 2	Coronaviridae
ACE2	0.0183697	0.258732	Kupffer cells	0.938491	Hamster	Liver	SARS coronavirus 2	Coronaviridae
ACE2	0.0972857	2.63158	ATII	1.07146	Hamster	Lung	SARS coronavirus 2	Coronaviridae
ACE2	0	0	Secretory cells	-0.759807	Hamster	Lung	SARS coronavirus 2	Coronaviridae
ACE2	0	0	Macrophages	-0.759807	Hamster	Lung	SARS coronavirus 2	Coronaviridae
ACE2	0	0	Monocytes	-0.759807	Hamster	Lung	SARS coronavirus 2	Coronaviridae
ACE2	0.0996036	5.74713	Mesothelial cells	1.11509	Hamster	Lung	SARS coronavirus 2	Coronaviridae
ACE2	0.0576033	0.980392	Endothelial cells	0.324495	Hamster	Lung	SARS coronavirus 2	Coronaviridae
ACE2	0.39268	3.38499	Proximal tubule cells	0.370717	Hamster	Kidney	SARS coronavirus 2	Coronaviridae
ACE2	0	0	Neural cells	-0.859187	Hamster	Heart	SARS coronavirus 2	Coronaviridae
ACE2	0.0169707	0.245098	Hepatic stellate cells	0.745155	Hamster	Liver	SARS coronavirus 2	Coronaviridae
ACE2	0.114892	1.875	Urothelium cells	-1.36453	Hamster	Kidney	SARS coronavirus 2	Coronaviridae
ACE2	0.403888	4.10557	Collecting duct intercalated cells	0.440727	Hamster	Kidney	SARS coronavirus 2	Coronaviridae
ACE2	0.415995	7.77778	Endothelial cells	0.516355	Hamster	Kidney	SARS coronavirus 2	Coronaviridae
ACE2	0.00994135	0.333333	Fibroblasts	-0.572675	Hamster	Lung	SARS coronavirus 2	Coronaviridae
ACE2	0	0	Natural killer cells	-0.759807	Hamster	Lung	SARS coronavirus 2	Coronaviridae
ACE2	0.424188	3.92157	Distal convoluted tubule cells	0.567537	Hamster	Kidney	SARS coronavirus 2	Coronaviridae
ACE2	0.0112235	0.181736	Liver sinusoidal endothelial cells	-0.049073	Hamster	Liver	SARS coronavirus 2	Coronaviridae
ACE2	0.402524	3.36226	Loop of Henle cells	0.432208	Hamster	Kidney	SARS coronavirus 2	Coronaviridae
ACE2	0.274673	3.08123	Collecting duct principal cells	-0.366433	Hamster	Kidney	SARS coronavirus 2	Coronaviridae
ACE2	0.0675035	2.07547	ATI	0.510852	Hamster	Lung	SARS coronavirus 2	Coronaviridae
AXL	0.386852	4.16667	Pericytes	-0.13339	Hamster	Heart	SARS coronavirus 2	Coronaviridae
AXL	0.0822531	1.63399	Endothelial cells	-0.292056	Hamster	Lung	SARS coronavirus 2	Coronaviridae
AXL	0.0931297	0.900901	Parietal epithelial cells	-0.0440635	Hamster	Kidney	SARS coronavirus 2	Coronaviridae
AXL	0.0195792	1.11111	Endothelial cells	-0.676935	Hamster	Kidney	SARS coronavirus 2	Coronaviridae
AXL	0.0254497	0.280112	Collecting duct principal cells	-0.626422	Hamster	Kidney	SARS coronavirus 2	Coronaviridae
AXL	0.0786805	0.947867	Macrophages	-0.624579	Hamster	Heart	SARS coronavirus 2	Coronaviridae
AXL	0	0	Excitatory neurons	-0.548949	Hamster	Frontal lobe	SARS coronavirus 2	Coronaviridae
AXL	0.0887538	0.815661	Proximal tubule cells	-0.0817158	Hamster	Kidney	SARS coronavirus 2	Coronaviridae
AXL	0.071337	3.10988	Cardiomyocytes	-0.636284	Hamster	Heart	SARS coronavirus 2	Coronaviridae
AXL	0.00893592	0.136302	Liver sinusoidal endothelial cells	-0.814108	Hamster	Liver	SARS coronavirus 2	Coronaviridae
AXL	0	0	Collecting duct intercalated cells	-0.845406	Hamster	Kidney	SARS coronavirus 2	Coronaviridae
AXL	0.0515366	4.15094	ATI	-0.318552	Hamster	Lung	SARS coronavirus 2	Coronaviridae
AXL	4.08632	28.5714	Macrophages	2.5	Hamster	Lung	SARS coronavirus 2	Coronaviridae
AXL	0.117702	0.416667	Astrocytes	0.266072	Hamster	Frontal lobe	SARS coronavirus 2	Coronaviridae
AXL	0	0	Oligodendrocyte progenitor cells	-0.548949	Hamster	Frontal lobe	SARS coronavirus 2	Coronaviridae
AXL	0.0439751	0.560586	Kupffer cells	1.73533	Hamster	Liver	SARS coronavirus 2	Coronaviridae
AXL	0.0182107	0.245098	Hepatic stellate cells	-0.139282	Hamster	Liver	SARS coronavirus 2	Coronaviridae
AXL	0.0972857	2.63158	ATII	-0.279089	Hamster	Lung	SARS coronavirus 2	Coronaviridae
AXL	0	0	Monocytes	-0.363007	Hamster	Lung	SARS coronavirus 2	Coronaviridae
AXL	0.0150151	0.264756	Hepatocytes	-0.371788	Hamster	Liver	SARS coronavirus 2	Coronaviridae
AXL	0.194194	3.8835	Mesothelial cells	-0.440465	Hamster	Heart	SARS coronavirus 2	Coronaviridae
AXL	0.357961	1.03093	Microglia	1.92972	Hamster	Frontal lobe	SARS coronavirus 2	Coronaviridae
AXL	0.784212	9.09091	Neural cells	0.499955	Hamster	Heart	SARS coronavirus 2	Coronaviridae
AXL	0.415442	6.06061	Podocytes	2.5	Hamster	Kidney	SARS coronavirus 2	Coronaviridae
AXL	0.0668592	0.406504	Collecting duct transient cells	-0.27011	Hamster	Kidney	SARS coronavirus 2	Coronaviridae
AXL	0.0220041	0.280112	Distal convoluted tubule cells	-0.65607	Hamster	Kidney	SARS coronavirus 2	Coronaviridae
AXL	0.1621	7.98898	Ciliated cells	-0.223182	Hamster	Lung	SARS coronavirus 2	Coronaviridae
AXL	0.0184926	0.508259	Endothelial cells	-0.720511	Hamster	Heart	SARS coronavirus 2	Coronaviridae
AXL	0	0	T cells	-0.363007	Hamster	Lung	SARS coronavirus 2	Coronaviridae
AXL	0.219497	1.55039	Mesangial cells	1.04327	Hamster	Kidney	SARS coronavirus 2	Coronaviridae
AXL	0.0144878	0.487805	Cholangiocytes	-0.410154	Hamster	Liver	SARS coronavirus 2	Coronaviridae
AXL	0.325848	11.4943	Mesothelial cells	-0.0819359	Hamster	Lung	SARS coronavirus 2	Coronaviridae
AXL	0	0	Inhibitory neurons	-0.548949	Hamster	Frontal lobe	SARS coronavirus 2	Coronaviridae
AXL	0	0	Natural killer cells	-0.363007	Hamster	Lung	SARS coronavirus 2	Coronaviridae
AXL	0.075274	1.08696	Stromal cells	-0.197704	Hamster	Kidney	SARS coronavirus 2	Coronaviridae
AXL	0	0	Secretory cells	-0.363007	Hamster	Lung	SARS coronavirus 2	Coronaviridae
AXL	0.119685	1.875	Urothelium cells	0.184432	Hamster	Kidney	SARS coronavirus 2	Coronaviridae
AXL	0.244699	2.33333	Fibroblasts	-0.151933	Hamster	Lung	SARS coronavirus 2	Coronaviridae
AXL	0.0333336	0.21692	Loop of Henle cells	-0.558584	Hamster	Kidney	SARS coronavirus 2	Coronaviridae
AXL	0	0	B cells	-0.363007	Hamster	Lung	SARS coronavirus 2	Coronaviridae
AXL	0	0	Endothelial cells	-0.548949	Hamster	Frontal lobe	SARS coronavirus 2	Coronaviridae
AXL	1.76002	12.6074	Fibroblasts	2.05527	Hamster	Heart	SARS coronavirus 2	Coronaviridae
NRP1	9.06092	66.6667	T cells	-0.199632	Hamster	Lung	SARS coronavirus 2	Coronaviridae
NRP1	23.9579	68.6275	Endothelial cells	1.85052	Hamster	Lung	SARS coronavirus 2	Coronaviridae
NRP1	3.5892	23.6695	Collecting duct principal cells	-0.676759	Hamster	Kidney	SARS coronavirus 2	Coronaviridae
NRP1	12.6889	54.3837	Endothelial cells	0.425119	Hamster	Heart	SARS coronavirus 2	Coronaviridae
NRP1	0	0	Astrocytes	-0.715311	Hamster	Frontal lobe	SARS coronavirus 2	Coronaviridae
NRP1	4.01592	26.0163	Collecting duct transient cells	-0.503475	Hamster	Kidney	SARS coronavirus 2	Coronaviridae
NRP1	4.2	34.9057	ATI	-0.868602	Hamster	Lung	SARS coronavirus 2	Coronaviridae
NRP1	8.13008	50	Secretory cells	-0.327736	Hamster	Lung	SARS coronavirus 2	Coronaviridae
NRP1	8.61842	67.8161	Mesothelial cells	-0.26053	Hamster	Lung	SARS coronavirus 2	Coronaviridae
NRP1	8.48717	33.3333	Macrophages	-0.278592	Hamster	Lung	SARS coronavirus 2	Coronaviridae
NRP1	4.41556	27.1739	Stromal cells	-0.341191	Hamster	Kidney	SARS coronavirus 2	Coronaviridae
NRP1	7.37755	43.4174	Distal convoluted tubule cells	0.861617	Hamster	Kidney	SARS coronavirus 2	Coronaviridae
NRP1	2.27601	24.8775	Hepatic stellate cells	-0.0473827	Hamster	Liver	SARS coronavirus 2	Coronaviridae
NRP1	3.19326	26.2136	Mesothelial cells	-1.13705	Hamster	Heart	SARS coronavirus 2	Coronaviridae
NRP1	7.04461	41.8842	Proximal tubule cells	0.726415	Hamster	Kidney	SARS coronavirus 2	Coronaviridae
NRP1	4.34337	54.5455	Ciliated cells	-0.848872	Hamster	Lung	SARS coronavirus 2	Coronaviridae
NRP1	4.30467	27.2727	Neural cells	-0.954209	Hamster	Heart	SARS coronavirus 2	Coronaviridae
NRP1	16.9454	76.6667	Fibroblasts	0.885441	Hamster	Lung	SARS coronavirus 2	Coronaviridae
NRP1	11.2773	52.1964	Mesangial cells	2.44522	Hamster	Kidney	SARS coronavirus 2	Coronaviridae
NRP1	4.41006	27.6276	Parietal epithelial cells	-0.343423	Hamster	Kidney	SARS coronavirus 2	Coronaviridae
NRP1	16.2564	33.3333	B cells	0.790625	Hamster	Lung	SARS coronavirus 2	Coronaviridae
NRP1	0.104701	0.578035	Inhibitory neurons	-0.294822	Hamster	Frontal lobe	SARS coronavirus 2	Coronaviridae
NRP1	0.370707	2.06186	Microglia	0.773487	Hamster	Frontal lobe	SARS coronavirus 2	Coronaviridae
NRP1	3.76072	37.6647	Liver sinusoidal endothelial cells	0.709011	Hamster	Liver	SARS coronavirus 2	Coronaviridae
NRP1	0.423618	5.36585	Cholangiocytes	-0.991099	Hamster	Liver	SARS coronavirus 2	Coronaviridae
NRP1	0.516104	7.16399	Hepatocytes	-0.943982	Hamster	Liver	SARS coronavirus 2	Coronaviridae
NRP1	4.86865	40.4053	Kupffer cells	1.27345	Hamster	Liver	SARS coronavirus 2	Coronaviridae
NRP1	6.01268	53.5802	Endothelial cells	0.307368	Hamster	Kidney	SARS coronavirus 2	Coronaviridae
NRP1	5.69801	33.3333	Monocytes	-0.662444	Hamster	Lung	SARS coronavirus 2	Coronaviridae
NRP1	3.90977	51.0712	Cardiomyocytes	-1.01918	Hamster	Heart	SARS coronavirus 2	Coronaviridae
NRP1	14.9125	66.7622	Fibroblasts	0.790927	Hamster	Heart	SARS coronavirus 2	Coronaviridae
NRP1	14.158	55.9242	Macrophages	0.66681	Hamster	Heart	SARS coronavirus 2	Coronaviridae
NRP1	2.35567	27.2727	Podocytes	-1.17767	Hamster	Kidney	SARS coronavirus 2	Coronaviridae
NRP1	0	0	Natural killer cells	-1.44662	Hamster	Lung	SARS coronavirus 2	Coronaviridae
NRP1	2.62071	27.5	Urothelium cells	-1.07004	Hamster	Kidney	SARS coronavirus 2	Coronaviridae
NRP1	20.4404	71.0526	ATII	1.36644	Hamster	Lung	SARS coronavirus 2	Coronaviridae
NRP1	0	0	Oligodendrocyte progenitor cells	-0.715311	Hamster	Frontal lobe	SARS coronavirus 2	Coronaviridae
NRP1	4.29468	29.0323	Collecting duct intercalated cells	-0.390278	Hamster	Kidney	SARS coronavirus 2	Coronaviridae
NRP1	5.65524	32.6464	Loop of Henle cells	0.162221	Hamster	Kidney	SARS coronavirus 2	Coronaviridae
NRP1	0	0	Endothelial cells	-0.715311	Hamster	Frontal lobe	SARS coronavirus 2	Coronaviridae
NRP1	0.593257	3.94161	Excitatory neurons	1.66727	Hamster	Frontal lobe	SARS coronavirus 2	Coronaviridae
NRP1	17.5667	63.8889	Pericytes	1.22758	Hamster	Heart	SARS coronavirus 2	Coronaviridae
SCARB1	0	0	T cells	-0.637212	Hamster	Lung	SARS coronavirus 2	Coronaviridae
SCARB1	5.37324	33.6601	Endothelial cells	2.5	Hamster	Lung	SARS coronavirus 2	Coronaviridae
SCARB1	0.729499	18.3138	Cardiomyocytes	-0.33738	Hamster	Heart	SARS coronavirus 2	Coronaviridae
SCARB1	0.243154	2.2409	Distal convoluted tubule cells	-0.0679274	Hamster	Kidney	SARS coronavirus 2	Coronaviridae
SCARB1	0.621076	6.63507	Macrophages	-0.433838	Hamster	Heart	SARS coronavirus 2	Coronaviridae
SCARB1	1.30026	14.2857	Macrophages	0.23066	Hamster	Lung	SARS coronavirus 2	Coronaviridae
SCARB1	0.803114	24.5179	Ciliated cells	-0.101164	Hamster	Lung	SARS coronavirus 2	Coronaviridae
SCARB1	0	0	Natural killer cells	-0.637212	Hamster	Lung	SARS coronavirus 2	Coronaviridae
SCARB1	0.535888	7.77778	Endothelial cells	1.25567	Hamster	Kidney	SARS coronavirus 2	Coronaviridae
SCARB1	0.766044	6.52174	Stromal cells	2.29631	Hamster	Kidney	SARS coronavirus 2	Coronaviridae
SCARB1	0.0449964	0.625	Urothelium cells	-0.963895	Hamster	Kidney	SARS coronavirus 2	Coronaviridae
SCARB1	2.27838	15.629	Endothelial cells	1.04059	Hamster	Heart	SARS coronavirus 2	Coronaviridae
SCARB1	0.197695	1.75367	Proximal tubule cells	-0.273469	Hamster	Kidney	SARS coronavirus 2	Coronaviridae
SCARB1	0.845571	14.9057	ATI	-0.0728251	Hamster	Lung	SARS coronavirus 2	Coronaviridae
SCARB1	0.227575	2.10084	Collecting duct principal cells	-0.138365	Hamster	Kidney	SARS coronavirus 2	Coronaviridae
SCARB1	0.0972941	0.813008	Collecting duct transient cells	-0.727431	Hamster	Kidney	SARS coronavirus 2	Coronaviridae
SCARB1	0.268484	2.06074	Loop of Henle cells	0.0466024	Hamster	Kidney	SARS coronavirus 2	Coronaviridae
SCARB1	0.342824	5.31577	Liver sinusoidal endothelial cells	-0.0598928	Hamster	Liver	SARS coronavirus 2	Coronaviridae
SCARB1	0.523888	6	Fibroblasts	-0.287536	Hamster	Lung	SARS coronavirus 2	Coronaviridae
SCARB1	0.171589	1.5015	Parietal epithelial cells	-0.391506	Hamster	Kidney	SARS coronavirus 2	Coronaviridae
SCARB1	1.41669	35.6322	Mesothelial cells	0.308373	Hamster	Lung	SARS coronavirus 2	Coronaviridae
SCARB1	0.258544	5.14706	Hepatic stellate cells	-0.597024	Hamster	Liver	SARS coronavirus 2	Coronaviridae
SCARB1	0	0	Podocytes	-1.16735	Hamster	Kidney	SARS coronavirus 2	Coronaviridae
SCARB1	3.11279	13.6364	Neural cells	1.78292	Hamster	Heart	SARS coronavirus 2	Coronaviridae
SCARB1	0.274273	4.39024	Cholangiocytes	-0.496781	Hamster	Liver	SARS coronavirus 2	Coronaviridae
SCARB1	0.444772	4.01146	Fibroblasts	-0.590688	Hamster	Heart	SARS coronavirus 2	Coronaviridae
SCARB1	0.176999	1.94175	Mesothelial cells	-0.828914	Hamster	Heart	SARS coronavirus 2	Coronaviridae
SCARB1	0	0	Secretory cells	-0.637212	Hamster	Lung	SARS coronavirus 2	Coronaviridae
SCARB1	0.397556	4.16667	Pericytes	-0.632695	Hamster	Heart	SARS coronavirus 2	Coronaviridae
SCARB1	0	0	B cells	-0.637212	Hamster	Lung	SARS coronavirus 2	Coronaviridae
SCARB1	0.625977	10.0607	Hepatocytes	1.74468	Hamster	Liver	SARS coronavirus 2	Coronaviridae
SCARB1	0	0	Monocytes	-0.637212	Hamster	Lung	SARS coronavirus 2	Coronaviridae
SCARB1	1.19339	15.7895	ATII	0.15933	Hamster	Lung	SARS coronavirus 2	Coronaviridae
SCARB1	0.259491	3.06166	Kupffer cells	-0.590985	Hamster	Liver	SARS coronavirus 2	Coronaviridae
SCARB1	0.111185	1.03359	Mesangial cells	-0.664622	Hamster	Kidney	SARS coronavirus 2	Coronaviridae
SCARB1	0.434221	3.51906	Collecting duct intercalated cells	0.795979	Hamster	Kidney	SARS coronavirus 2	Coronaviridae
TMPRSS2	0.338821	6.20915	Endothelial cells	-0.39664	Hamster	Lung	SARS coronavirus 2	Coronaviridae
TMPRSS2	0.840236	5.43478	Stromal cells	0.198483	Hamster	Kidney	SARS coronavirus 2	Coronaviridae
TMPRSS2	0.0214287	0.414651	Cardiomyocytes	0.491543	Hamster	Heart	SARS coronavirus 2	Coronaviridae
TMPRSS2	0.645294	4.87805	Collecting duct transient cells	-0.180508	Hamster	Kidney	SARS coronavirus 2	Coronaviridae
TMPRSS2	0.83143	6.45161	Collecting duct intercalated cells	0.181363	Hamster	Kidney	SARS coronavirus 2	Coronaviridae
TMPRSS2	0.457353	4.8048	Parietal epithelial cells	-0.545888	Hamster	Kidney	SARS coronavirus 2	Coronaviridae
TMPRSS2	0	0	Secretory cells	-0.747033	Hamster	Lung	SARS coronavirus 2	Coronaviridae
TMPRSS2	0	0	T cells	-0.747033	Hamster	Lung	SARS coronavirus 2	Coronaviridae
TMPRSS2	0.0358937	0.612745	Hepatic stellate cells	-1.75197	Hamster	Liver	SARS coronavirus 2	Coronaviridae
TMPRSS2	0.0555738	0.970874	Mesothelial cells	2.10099	Hamster	Heart	SARS coronavirus 2	Coronaviridae
TMPRSS2	0.316225	2.6509	Proximal tubule cells	-0.820257	Hamster	Kidney	SARS coronavirus 2	Coronaviridae
TMPRSS2	0.423546	8.88889	Endothelial cells	-0.611612	Hamster	Kidney	SARS coronavirus 2	Coronaviridae
TMPRSS2	0.0700384	1.09041	Liver sinusoidal endothelial cells	0.145052	Hamster	Liver	SARS coronavirus 2	Coronaviridae
TMPRSS2	0.976402	10.2241	Collecting duct principal cells	0.463207	Hamster	Kidney	SARS coronavirus 2	Coronaviridae
TMPRSS2	0	0	B cells	-0.747033	Hamster	Lung	SARS coronavirus 2	Coronaviridae
TMPRSS2	1.17131	9.52381	Distal convoluted tubule cells	0.842134	Hamster	Kidney	SARS coronavirus 2	Coronaviridae
TMPRSS2	0	0	Natural killer cells	-0.747033	Hamster	Lung	SARS coronavirus 2	Coronaviridae
TMPRSS2	0.245132	3	Fibroblasts	-0.493529	Hamster	Lung	SARS coronavirus 2	Coronaviridae
TMPRSS2	0.171789	2.06718	Mesangial cells	-1.10106	Hamster	Kidney	SARS coronavirus 2	Coronaviridae
TMPRSS2	1.07697	11.9048	Macrophages	0.366717	Hamster	Lung	SARS coronavirus 2	Coronaviridae
TMPRSS2	0.720301	24.1379	Mesothelial cells	-0.00213251	Hamster	Lung	SARS coronavirus 2	Coronaviridae
TMPRSS2	2.28141	28.9474	ATII	1.61229	Hamster	Lung	SARS coronavirus 2	Coronaviridae
TMPRSS2	0.387319	6.06061	Podocytes	-0.682042	Hamster	Kidney	SARS coronavirus 2	Coronaviridae
TMPRSS2	0.077254	1.30821	Hepatocytes	0.545936	Hamster	Liver	SARS coronavirus 2	Coronaviridae
TMPRSS2	0.0797839	1.46341	Cholangiocytes	0.686493	Hamster	Liver	SARS coronavirus 2	Coronaviridae
TMPRSS2	2.08166	26.25	Urothelium cells	2.5	Hamster	Kidney	SARS coronavirus 2	Coronaviridae
TMPRSS2	0	0	Endothelial cells	-0.518506	Hamster	Heart	SARS coronavirus 2	Coronaviridae
TMPRSS2	0	0	Fibroblasts	-0.518506	Hamster	Heart	SARS coronavirus 2	Coronaviridae
TMPRSS2	0	0	Macrophages	-0.518506	Hamster	Heart	SARS coronavirus 2	Coronaviridae
TMPRSS2	0.0741681	0.905563	Kupffer cells	0.374489	Hamster	Liver	SARS coronavirus 2	Coronaviridae
TMPRSS2	2.85897	31.5094	ATI	2.20958	Hamster	Lung	SARS coronavirus 2	Coronaviridae
TMPRSS2	0	0	Neural cells	-0.518506	Hamster	Heart	SARS coronavirus 2	Coronaviridae
TMPRSS2	0	0	Pericytes	-0.518506	Hamster	Heart	SARS coronavirus 2	Coronaviridae
TMPRSS2	1.14676	33.3333	Ciliated cells	0.438887	Hamster	Lung	SARS coronavirus 2	Coronaviridae
TMPRSS2	0.555131	4.22993	Loop of Henle cells	-0.355794	Hamster	Kidney	SARS coronavirus 2	Coronaviridae
TMPRSS2	0	0	Monocytes	-0.747033	Hamster	Lung	SARS coronavirus 2	Coronaviridae
ANPEP	0.0317011	1.08108	Collecting duct intercalated cells	-0.824551	Hedgehog	Kidney	Human coronavirus 229E	Coronaviridae
ANPEP	0.0355719	1.06122	Collecting duct principal cells	-0.754624	Hedgehog	Kidney	Human coronavirus 229E	Coronaviridae
ANPEP	0.0205389	0.505051	Collecting duct transient cells	-1.0262	Hedgehog	Kidney	Human coronavirus 229E	Coronaviridae
ANPEP	0.0333816	1.01476	Distal convoluted tubule cells	-0.794192	Hedgehog	Kidney	Human coronavirus 229E	Coronaviridae
ANPEP	0.0837655	1.78642	Endothelial cells	0.116008	Hedgehog	Kidney	Human coronavirus 229E	Coronaviridae
ANPEP	0.0495875	1.12216	Loop of Henle cells	-0.501428	Hedgehog	Kidney	Human coronavirus 229E	Coronaviridae
ANPEP	0.111789	2.21904	Mesangial cells	0.622259	Hedgehog	Kidney	Human coronavirus 229E	Coronaviridae
ANPEP	0.0518185	2.93441	Excitatory neurons	-0.458337	Hedgehog	Brain	Human coronavirus 229E	Coronaviridae
ANPEP	0.0993814	2.72628	Natural killer T cells	0.398112	Hedgehog	Kidney	Human coronavirus 229E	Coronaviridae
ANPEP	0.0318521	1.99464	Inhibitory neurons	-0.679261	Hedgehog	Brain	Human coronavirus 229E	Coronaviridae
ANPEP	0.206828	10.3448	Neural cells	2.33916	Hedgehog	Kidney	Human coronavirus 229E	Coronaviridae
ANPEP	0.0409868	1.34328	Newly formed oligodendrocytes	-0.578188	Hedgehog	Brain	Human coronavirus 229E	Coronaviridae
ANPEP	0.0824835	2.43902	Podocytes	0.0928467	Hedgehog	Kidney	Human coronavirus 229E	Coronaviridae
ANPEP	0.169207	6.58974	Proximal tubule cells	1.65953	Hedgehog	Kidney	Human coronavirus 229E	Coronaviridae
ANPEP	0.0621333	1.68895	Stromal cells	-0.274784	Hedgehog	Kidney	Human coronavirus 229E	Coronaviridae
ANPEP	0.00860219	0.980392	Urothelium cells	-1.24184	Hedgehog	Kidney	Human coronavirus 229E	Coronaviridae
ANPEP	0.0750998	1.4245	Microglia	-0.200736	Hedgehog	Brain	Human coronavirus 229E	Coronaviridae
ANPEP	0.0452646	1.17715	Astrocytes	-0.530855	Hedgehog	Brain	Human coronavirus 229E	Coronaviridae
ANPEP	0.0516164	1.60804	Oligodendrocyte progenitor cells	-0.460574	Hedgehog	Brain	Human coronavirus 229E	Coronaviridae
ANPEP	0.132966	3.15789	B cells	1.00484	Hedgehog	Kidney	Human coronavirus 229E	Coronaviridae
ANPEP	0.0471195	1.86916	Oligodendrocytes	-0.510331	Hedgehog	Brain	Human coronavirus 229E	Coronaviridae
ANPEP	0.0645546	4.80769	Cycling cells	-0.231044	Hedgehog	Kidney	Human coronavirus 229E	Coronaviridae
ANPEP	0.285905	15.736	Endothelial cells	2.13177	Hedgehog	Brain	Human coronavirus 229E	Coronaviridae
ANPEP	0.209513	6.32184	Smooth muscle cells	1.28651	Hedgehog	Brain	Human coronavirus 229E	Coronaviridae
ANPEP	0.0450116	1.57195	Pericytes	-0.584092	Hedgehog	Kidney	Human coronavirus 229E	Coronaviridae
ACE2	0.00931054	0.189934	Microglia	-1.3565	Hedgehog	Brain	Human coronavirus NL63	Coronaviridae
ACE2	0.213417	3.92157	Urothelium cells	2.5	Hedgehog	Kidney	Human coronavirus NL63	Coronaviridae
ACE2	0.0229374	1.92308	Cycling cells	-0.491801	Hedgehog	Kidney	Human coronavirus NL63	Coronaviridae
ACE2	0.0332611	0.644238	Mesangial cells	-0.277443	Hedgehog	Kidney	Human coronavirus NL63	Coronaviridae
ACE2	0.018271	0.553506	Distal convoluted tubule cells	-0.588692	Hedgehog	Kidney	Human coronavirus NL63	Coronaviridae
ACE2	0.0414427	1.21622	Collecting duct intercalated cells	-0.107563	Hedgehog	Kidney	Human coronavirus NL63	Coronaviridae
ACE2	0.0772885	3.02564	Proximal tubule cells	0.636728	Hedgehog	Kidney	Human coronavirus NL63	Coronaviridae
ACE2	0.0599102	1.72414	Smooth muscle cells	2.09797	Hedgehog	Brain	Human coronavirus NL63	Coronaviridae
ACE2	0.0292909	0.6886	Loop of Henle cells	-0.359878	Hedgehog	Kidney	Human coronavirus NL63	Coronaviridae
ACE2	0.0280842	0.897959	Collecting duct principal cells	-0.384935	Hedgehog	Kidney	Human coronavirus NL63	Coronaviridae
ACE2	0.0170959	0.934579	Oligodendrocytes	-0.824991	Hedgehog	Brain	Human coronavirus NL63	Coronaviridae
ACE2	0.0386086	1.0101	Collecting duct transient cells	-0.166409	Hedgehog	Kidney	Human coronavirus NL63	Coronaviridae
ACE2	0.0410499	0.913061	Endothelial cells	-0.115718	Hedgehog	Kidney	Human coronavirus NL63	Coronaviridae
ACE2	0.0379593	1.52284	Endothelial cells	0.59937	Hedgehog	Brain	Human coronavirus NL63	Coronaviridae
ACE2	0.0240238	1.54808	Inhibitory neurons	-0.352018	Hedgehog	Brain	Human coronavirus NL63	Coronaviridae
ACE2	0.0222977	1.40967	Excitatory neurons	-0.469861	Hedgehog	Brain	Human coronavirus NL63	Coronaviridae
ACE2	0.0354216	0.542005	Podocytes	-0.232583	Hedgehog	Kidney	Human coronavirus NL63	Coronaviridae
ACE2	0.0290388	1.00503	Oligodendrocyte progenitor cells	-0.00963817	Hedgehog	Brain	Human coronavirus NL63	Coronaviridae
ACE2	0.0467756	1.19634	Stromal cells	0.00316725	Hedgehog	Kidney	Human coronavirus NL63	Coronaviridae
ACE2	0.0692713	2.41838	Pericytes	0.470261	Hedgehog	Kidney	Human coronavirus NL63	Coronaviridae
ACE2	0.0373873	1.19403	Newly formed oligodendrocytes	0.560316	Hedgehog	Brain	Human coronavirus NL63	Coronaviridae
ACE2	0.0230771	0.421053	B cells	-0.4889	Hedgehog	Kidney	Human coronavirus NL63	Coronaviridae
ACE2	0.0277712	0.87241	Natural killer T cells	-0.391434	Hedgehog	Kidney	Human coronavirus NL63	Coronaviridae
ACE2	0	0	Neural cells	-0.968065	Hedgehog	Kidney	Human coronavirus NL63	Coronaviridae
ACE2	0.0255965	0.803905	Astrocytes	-0.244646	Hedgehog	Brain	Human coronavirus NL63	Coronaviridae
DPP4	0.572167	20.6897	Neural cells	-0.256548	Hedgehog	Kidney	Middle East respiratory syndrome-related coronavirus	Coronaviridae
DPP4	0.65463	11.1668	Mesangial cells	-0.245322	Hedgehog	Kidney	Middle East respiratory syndrome-related coronavirus	Coronaviridae
DPP4	29.9837	96.748	Podocytes	2.5	Hedgehog	Kidney	Middle East respiratory syndrome-related coronavirus	Coronaviridae
DPP4	0.0436642	2.08955	Newly formed oligodendrocytes	-0.651861	Hedgehog	Brain	Middle East respiratory syndrome-related coronavirus	Coronaviridae
DPP4	0.305766	8.39483	Distal convoluted tubule cells	-0.292811	Hedgehog	Kidney	Middle East respiratory syndrome-related coronavirus	Coronaviridae
DPP4	1.47478	22.9059	Endothelial cells	-0.13368	Hedgehog	Kidney	Middle East respiratory syndrome-related coronavirus	Coronaviridae
DPP4	0.448642	11.4286	Collecting duct principal cells	-0.273362	Hedgehog	Kidney	Middle East respiratory syndrome-related coronavirus	Coronaviridae
DPP4	0.494164	10.4689	Natural killer T cells	-0.267166	Hedgehog	Kidney	Middle East respiratory syndrome-related coronavirus	Coronaviridae
DPP4	0.139207	8.25662	Excitatory neurons	-0.215101	Hedgehog	Brain	Middle East respiratory syndrome-related coronavirus	Coronaviridae
DPP4	0.123065	2.08927	Microglia	-0.288893	Hedgehog	Brain	Middle East respiratory syndrome-related coronavirus	Coronaviridae
DPP4	0.59963	13.9057	Pericytes	-0.252809	Hedgehog	Kidney	Middle East respiratory syndrome-related coronavirus	Coronaviridae
DPP4	0.0846279	2.32558	Astrocytes	-0.464602	Hedgehog	Brain	Middle East respiratory syndrome-related coronavirus	Coronaviridae
DPP4	0.108799	6.40071	Inhibitory neurons	-0.35411	Hedgehog	Brain	Middle East respiratory syndrome-related coronavirus	Coronaviridae
DPP4	0.938519	14.7368	B cells	-0.206678	Hedgehog	Kidney	Middle East respiratory syndrome-related coronavirus	Coronaviridae
DPP4	0.351854	9.18919	Collecting duct intercalated cells	-0.286537	Hedgehog	Kidney	Middle East respiratory syndrome-related coronavirus	Coronaviridae
DPP4	0.480746	9.99745	Loop of Henle cells	-0.268992	Hedgehog	Kidney	Middle East respiratory syndrome-related coronavirus	Coronaviridae
DPP4	0.073145	2.61307	Oligodendrocyte progenitor cells	-0.517094	Hedgehog	Brain	Middle East respiratory syndrome-related coronavirus	Coronaviridae
DPP4	0.324388	14.5516	Endothelial cells	0.63142	Hedgehog	Brain	Middle East respiratory syndrome-related coronavirus	Coronaviridae
DPP4	0.72481	22.0513	Proximal tubule cells	-0.235769	Hedgehog	Kidney	Middle East respiratory syndrome-related coronavirus	Coronaviridae
DPP4	0.0541081	2.80374	Oligodendrocytes	-0.604118	Hedgehog	Brain	Middle East respiratory syndrome-related coronavirus	Coronaviridae
DPP4	0.725352	15.7088	Smooth muscle cells	2.46436	Hedgehog	Brain	Middle East respiratory syndrome-related coronavirus	Coronaviridae
DPP4	0.568684	17.6471	Urothelium cells	-0.257022	Hedgehog	Kidney	Middle East respiratory syndrome-related coronavirus	Coronaviridae
DPP4	0.397844	7.57576	Collecting duct transient cells	-0.280277	Hedgehog	Kidney	Middle East respiratory syndrome-related coronavirus	Coronaviridae
DPP4	0.911785	27.8846	Cycling cells	-0.210317	Hedgehog	Kidney	Middle East respiratory syndrome-related coronavirus	Coronaviridae
DPP4	0.401546	10.0633	Stromal cells	-0.279773	Hedgehog	Kidney	Middle East respiratory syndrome-related coronavirus	Coronaviridae
ACE2	0.00931054	0.189934	Microglia	-1.3565	Hedgehog	Brain	SARS coronavirus	Coronaviridae
ACE2	0.213417	3.92157	Urothelium cells	2.5	Hedgehog	Kidney	SARS coronavirus	Coronaviridae
ACE2	0.0229374	1.92308	Cycling cells	-0.491801	Hedgehog	Kidney	SARS coronavirus	Coronaviridae
ACE2	0.0332611	0.644238	Mesangial cells	-0.277443	Hedgehog	Kidney	SARS coronavirus	Coronaviridae
ACE2	0.018271	0.553506	Distal convoluted tubule cells	-0.588692	Hedgehog	Kidney	SARS coronavirus	Coronaviridae
ACE2	0.0414427	1.21622	Collecting duct intercalated cells	-0.107563	Hedgehog	Kidney	SARS coronavirus	Coronaviridae
ACE2	0.0772885	3.02564	Proximal tubule cells	0.636728	Hedgehog	Kidney	SARS coronavirus	Coronaviridae
ACE2	0.0599102	1.72414	Smooth muscle cells	2.09797	Hedgehog	Brain	SARS coronavirus	Coronaviridae
ACE2	0.0292909	0.6886	Loop of Henle cells	-0.359878	Hedgehog	Kidney	SARS coronavirus	Coronaviridae
ACE2	0.0280842	0.897959	Collecting duct principal cells	-0.384935	Hedgehog	Kidney	SARS coronavirus	Coronaviridae
ACE2	0.0170959	0.934579	Oligodendrocytes	-0.824991	Hedgehog	Brain	SARS coronavirus	Coronaviridae
ACE2	0.0386086	1.0101	Collecting duct transient cells	-0.166409	Hedgehog	Kidney	SARS coronavirus	Coronaviridae
ACE2	0.0410499	0.913061	Endothelial cells	-0.115718	Hedgehog	Kidney	SARS coronavirus	Coronaviridae
ACE2	0.0379593	1.52284	Endothelial cells	0.59937	Hedgehog	Brain	SARS coronavirus	Coronaviridae
ACE2	0.0240238	1.54808	Inhibitory neurons	-0.352018	Hedgehog	Brain	SARS coronavirus	Coronaviridae
ACE2	0.0222977	1.40967	Excitatory neurons	-0.469861	Hedgehog	Brain	SARS coronavirus	Coronaviridae
ACE2	0.0354216	0.542005	Podocytes	-0.232583	Hedgehog	Kidney	SARS coronavirus	Coronaviridae
ACE2	0.0290388	1.00503	Oligodendrocyte progenitor cells	-0.00963817	Hedgehog	Brain	SARS coronavirus	Coronaviridae
ACE2	0.0467756	1.19634	Stromal cells	0.00316725	Hedgehog	Kidney	SARS coronavirus	Coronaviridae
ACE2	0.0692713	2.41838	Pericytes	0.470261	Hedgehog	Kidney	SARS coronavirus	Coronaviridae
ACE2	0.0373873	1.19403	Newly formed oligodendrocytes	0.560316	Hedgehog	Brain	SARS coronavirus	Coronaviridae
ACE2	0.0230771	0.421053	B cells	-0.4889	Hedgehog	Kidney	SARS coronavirus	Coronaviridae
ACE2	0.0277712	0.87241	Natural killer T cells	-0.391434	Hedgehog	Kidney	SARS coronavirus	Coronaviridae
ACE2	0	0	Neural cells	-0.968065	Hedgehog	Kidney	SARS coronavirus	Coronaviridae
ACE2	0.0255965	0.803905	Astrocytes	-0.244646	Hedgehog	Brain	SARS coronavirus	Coronaviridae
CLEC4G	0.00308569	0.153846	Proximal tubule cells	0.00436849	Hedgehog	Kidney	SARS coronavirus	Coronaviridae
CLEC4G	0	0	Oligodendrocytes	-0.958864	Hedgehog	Brain	SARS coronavirus	Coronaviridae
CLEC4G	0	0	Natural killer T cells	-0.547961	Hedgehog	Kidney	SARS coronavirus	Coronaviridae
CLEC4G	0	0	Mesangial cells	-0.547961	Hedgehog	Kidney	SARS coronavirus	Coronaviridae
CLEC4G	0.00136441	0.100503	Oligodendrocyte progenitor cells	0.250995	Hedgehog	Brain	SARS coronavirus	Coronaviridae
CLEC4G	0	0	Collecting duct transient cells	-0.547961	Hedgehog	Kidney	SARS coronavirus	Coronaviridae
CLEC4G	0.00303361	0.140746	Stromal cells	-0.00495244	Hedgehog	Kidney	SARS coronavirus	Coronaviridae
CLEC4G	0.00225526	0.135135	Collecting duct intercalated cells	-0.144276	Hedgehog	Kidney	SARS coronavirus	Coronaviridae
CLEC4G	0	0	Microglia	-0.958864	Hedgehog	Brain	SARS coronavirus	Coronaviridae
CLEC4G	0	0	Podocytes	-0.547961	Hedgehog	Kidney	SARS coronavirus	Coronaviridae
CLEC4G	0.00384788	0.119095	Endothelial cells	0.140799	Hedgehog	Kidney	SARS coronavirus	Coronaviridae
CLEC4G	0	0	Urothelium cells	-0.547961	Hedgehog	Kidney	SARS coronavirus	Coronaviridae
CLEC4G	0.00392722	0.120919	Pericytes	0.155	Hedgehog	Kidney	SARS coronavirus	Coronaviridae
CLEC4G	0	0	Smooth muscle cells	-0.958864	Hedgehog	Brain	SARS coronavirus	Coronaviridae
CLEC4G	0.00119828	0.0287109	Astrocytes	0.103686	Hedgehog	Brain	SARS coronavirus	Coronaviridae
CLEC4G	0	0	Neural cells	-0.547961	Hedgehog	Kidney	SARS coronavirus	Coronaviridae
CLEC4G	0.0227842	0.210526	B cells	2.5	Hedgehog	Kidney	SARS coronavirus	Coronaviridae
CLEC4G	0	0	Endothelial cells	-0.958864	Hedgehog	Brain	SARS coronavirus	Coronaviridae
CLEC4G	0.00246864	0.149254	Newly formed oligodendrocytes	1.23014	Hedgehog	Brain	SARS coronavirus	Coronaviridae
CLEC4G	0.00603186	0.184502	Distal convoluted tubule cells	0.531725	Hedgehog	Kidney	SARS coronavirus	Coronaviridae
CLEC4G	0.00150531	0.0510074	Loop of Henle cells	-0.278514	Hedgehog	Kidney	SARS coronavirus	Coronaviridae
CLEC4G	0.00199144	0.143843	Excitatory neurons	0.806999	Hedgehog	Brain	SARS coronavirus	Coronaviridae
CLEC4G	0.00250946	0.0816327	Collecting duct principal cells	-0.0987752	Hedgehog	Kidney	SARS coronavirus	Coronaviridae
CLEC4G	0.0027094	0.178625	Inhibitory neurons	1.44363	Hedgehog	Brain	SARS coronavirus	Coronaviridae
CLEC4G	0	0	Cycling cells	-0.547961	Hedgehog	Kidney	SARS coronavirus	Coronaviridae
ACE2	0.00931054	0.189934	Microglia	-1.3565	Hedgehog	Brain	SARS coronavirus 2	Coronaviridae
ACE2	0.213417	3.92157	Urothelium cells	2.5	Hedgehog	Kidney	SARS coronavirus 2	Coronaviridae
ACE2	0.0229374	1.92308	Cycling cells	-0.491801	Hedgehog	Kidney	SARS coronavirus 2	Coronaviridae
ACE2	0.0332611	0.644238	Mesangial cells	-0.277443	Hedgehog	Kidney	SARS coronavirus 2	Coronaviridae
ACE2	0.018271	0.553506	Distal convoluted tubule cells	-0.588692	Hedgehog	Kidney	SARS coronavirus 2	Coronaviridae
ACE2	0.0414427	1.21622	Collecting duct intercalated cells	-0.107563	Hedgehog	Kidney	SARS coronavirus 2	Coronaviridae
ACE2	0.0772885	3.02564	Proximal tubule cells	0.636728	Hedgehog	Kidney	SARS coronavirus 2	Coronaviridae
ACE2	0.0599102	1.72414	Smooth muscle cells	2.09797	Hedgehog	Brain	SARS coronavirus 2	Coronaviridae
ACE2	0.0292909	0.6886	Loop of Henle cells	-0.359878	Hedgehog	Kidney	SARS coronavirus 2	Coronaviridae
ACE2	0.0280842	0.897959	Collecting duct principal cells	-0.384935	Hedgehog	Kidney	SARS coronavirus 2	Coronaviridae
ACE2	0.0170959	0.934579	Oligodendrocytes	-0.824991	Hedgehog	Brain	SARS coronavirus 2	Coronaviridae
ACE2	0.0386086	1.0101	Collecting duct transient cells	-0.166409	Hedgehog	Kidney	SARS coronavirus 2	Coronaviridae
ACE2	0.0410499	0.913061	Endothelial cells	-0.115718	Hedgehog	Kidney	SARS coronavirus 2	Coronaviridae
ACE2	0.0379593	1.52284	Endothelial cells	0.59937	Hedgehog	Brain	SARS coronavirus 2	Coronaviridae
ACE2	0.0240238	1.54808	Inhibitory neurons	-0.352018	Hedgehog	Brain	SARS coronavirus 2	Coronaviridae
ACE2	0.0222977	1.40967	Excitatory neurons	-0.469861	Hedgehog	Brain	SARS coronavirus 2	Coronaviridae
ACE2	0.0354216	0.542005	Podocytes	-0.232583	Hedgehog	Kidney	SARS coronavirus 2	Coronaviridae
ACE2	0.0290388	1.00503	Oligodendrocyte progenitor cells	-0.00963817	Hedgehog	Brain	SARS coronavirus 2	Coronaviridae
ACE2	0.0467756	1.19634	Stromal cells	0.00316725	Hedgehog	Kidney	SARS coronavirus 2	Coronaviridae
ACE2	0.0692713	2.41838	Pericytes	0.470261	Hedgehog	Kidney	SARS coronavirus 2	Coronaviridae
ACE2	0.0373873	1.19403	Newly formed oligodendrocytes	0.560316	Hedgehog	Brain	SARS coronavirus 2	Coronaviridae
ACE2	0.0230771	0.421053	B cells	-0.4889	Hedgehog	Kidney	SARS coronavirus 2	Coronaviridae
ACE2	0.0277712	0.87241	Natural killer T cells	-0.391434	Hedgehog	Kidney	SARS coronavirus 2	Coronaviridae
ACE2	0	0	Neural cells	-0.968065	Hedgehog	Kidney	SARS coronavirus 2	Coronaviridae
ACE2	0.0255965	0.803905	Astrocytes	-0.244646	Hedgehog	Brain	SARS coronavirus 2	Coronaviridae
AXL	0.93377	16.8933	Mesangial cells	2.5	Hedgehog	Kidney	SARS coronavirus 2	Coronaviridae
AXL	0.059009	1.84502	Distal convoluted tubule cells	-0.66125	Hedgehog	Kidney	SARS coronavirus 2	Coronaviridae
AXL	0.593637	14.5672	Stromal cells	1.30173	Hedgehog	Kidney	SARS coronavirus 2	Coronaviridae
AXL	0.39898	11.1111	Smooth muscle cells	1.18695	Hedgehog	Brain	SARS coronavirus 2	Coronaviridae
AXL	0.0575045	2.87687	Excitatory neurons	-0.895997	Hedgehog	Brain	SARS coronavirus 2	Coronaviridae
AXL	0.159381	2.94737	B cells	-0.292718	Hedgehog	Kidney	SARS coronavirus 2	Coronaviridae
AXL	0.112265	4.80769	Cycling cells	-0.465712	Hedgehog	Kidney	SARS coronavirus 2	Coronaviridae
AXL	0	0	Neural cells	-0.877913	Hedgehog	Kidney	SARS coronavirus 2	Coronaviridae
AXL	0.153392	5.42714	Oligodendrocyte progenitor cells	-0.311096	Hedgehog	Brain	SARS coronavirus 2	Coronaviridae
AXL	0.168686	5.92308	Proximal tubule cells	-0.258552	Hedgehog	Kidney	SARS coronavirus 2	Coronaviridae
AXL	0.0993932	2.69388	Collecting duct principal cells	-0.512972	Hedgehog	Kidney	SARS coronavirus 2	Coronaviridae
AXL	0.1879	3.0303	Collecting duct transient cells	-0.188004	Hedgehog	Kidney	SARS coronavirus 2	Coronaviridae
AXL	0.248939	7.13422	Pericytes	0.0361117	Hedgehog	Kidney	SARS coronavirus 2	Coronaviridae
AXL	0.119187	2.73918	Endothelial cells	-0.440295	Hedgehog	Kidney	SARS coronavirus 2	Coronaviridae
AXL	0.0464424	1.75676	Collecting duct intercalated cells	-0.707391	Hedgehog	Kidney	SARS coronavirus 2	Coronaviridae
AXL	0.0991047	2.94438	Natural killer T cells	-0.514031	Hedgehog	Kidney	SARS coronavirus 2	Coronaviridae
AXL	0.0743486	2.83582	Newly formed oligodendrocytes	-0.793251	Hedgehog	Brain	SARS coronavirus 2	Coronaviridae
AXL	0.749591	18.4282	Podocytes	1.87435	Hedgehog	Kidney	SARS coronavirus 2	Coronaviridae
AXL	0.18352	6.86275	Urothelium cells	-0.204086	Hedgehog	Kidney	SARS coronavirus 2	Coronaviridae
AXL	0.215403	4.74834	Microglia	0.0671589	Hedgehog	Brain	SARS coronavirus 2	Coronaviridae
AXL	0.4622	12.116	Astrocytes	1.57258	Hedgehog	Brain	SARS coronavirus 2	Coronaviridae
AXL	0.0648328	1.3772	Loop of Henle cells	-0.639867	Hedgehog	Kidney	SARS coronavirus 2	Coronaviridae
AXL	0.364514	14.89	Endothelial cells	0.976715	Hedgehog	Brain	SARS coronavirus 2	Coronaviridae
AXL	0.0481594	2.85799	Inhibitory neurons	-0.953	Hedgehog	Brain	SARS coronavirus 2	Coronaviridae
AXL	0.0650349	2.63381	Oligodendrocytes	-0.850062	Hedgehog	Brain	SARS coronavirus 2	Coronaviridae
NRP1	0.848767	30.7825	Excitatory neurons	0.387023	Hedgehog	Brain	SARS coronavirus 2	Coronaviridae
NRP1	0.471645	21.6433	Inhibitory neurons	-0.183287	Hedgehog	Brain	SARS coronavirus 2	Coronaviridae
NRP1	0.138405	5.69244	Oligodendrocytes	-0.687235	Hedgehog	Brain	SARS coronavirus 2	Coronaviridae
NRP1	0.26229	6.66092	Astrocytes	-0.499887	Hedgehog	Brain	SARS coronavirus 2	Coronaviridae
NRP1	0.589698	15.4472	Podocytes	-0.722924	Hedgehog	Kidney	SARS coronavirus 2	Coronaviridae
NRP1	0.572205	18.3077	Proximal tubule cells	-0.733498	Hedgehog	Kidney	SARS coronavirus 2	Coronaviridae
NRP1	0.396882	9.1954	Smooth muscle cells	-0.296349	Hedgehog	Brain	SARS coronavirus 2	Coronaviridae
NRP1	0.667546	13.6364	Collecting duct transient cells	-0.675868	Hedgehog	Kidney	SARS coronavirus 2	Coronaviridae
NRP1	0.32561	6.17284	Microglia	-0.404132	Hedgehog	Brain	SARS coronavirus 2	Coronaviridae
NRP1	5.54559	55.9055	Mesangial cells	2.27273	Hedgehog	Kidney	SARS coronavirus 2	Coronaviridae
NRP1	2.98692	51.0204	Stromal cells	0.72611	Hedgehog	Kidney	SARS coronavirus 2	Coronaviridae
NRP1	1.23061	48.2759	Neural cells	-0.335518	Hedgehog	Kidney	SARS coronavirus 2	Coronaviridae
NRP1	0.563033	15.6863	Urothelium cells	-0.739043	Hedgehog	Kidney	SARS coronavirus 2	Coronaviridae
NRP1	1.3548	34.6154	Cycling cells	-0.260451	Hedgehog	Kidney	SARS coronavirus 2	Coronaviridae
NRP1	0.604399	16.2162	Collecting duct intercalated cells	-0.714038	Hedgehog	Kidney	SARS coronavirus 2	Coronaviridae
NRP1	0.707885	19.7551	Collecting duct principal cells	-0.651485	Hedgehog	Kidney	SARS coronavirus 2	Coronaviridae
NRP1	5.23947	66.0851	Natural killer T cells	2.08769	Hedgehog	Kidney	SARS coronavirus 2	Coronaviridae
NRP1	0.67192	16.3284	Distal convoluted tubule cells	-0.673224	Hedgehog	Kidney	SARS coronavirus 2	Coronaviridae
NRP1	3.13412	42.3978	Endothelial cells	0.815087	Hedgehog	Kidney	SARS coronavirus 2	Coronaviridae
NRP1	2.27465	51.7766	Endothelial cells	2.5	Hedgehog	Brain	SARS coronavirus 2	Coronaviridae
NRP1	0.274278	8.84422	Oligodendrocyte progenitor cells	-0.481758	Hedgehog	Brain	SARS coronavirus 2	Coronaviridae
NRP1	0.343083	11.194	Newly formed oligodendrocytes	-0.377707	Hedgehog	Brain	SARS coronavirus 2	Coronaviridae
NRP1	0.552199	10.8646	Loop of Henle cells	-0.745592	Hedgehog	Kidney	SARS coronavirus 2	Coronaviridae
NRP1	1.85349	27.5789	B cells	0.0409904	Hedgehog	Kidney	SARS coronavirus 2	Coronaviridae
NRP1	2.29692	43.289	Pericytes	0.309031	Hedgehog	Kidney	SARS coronavirus 2	Coronaviridae
SCARB1	0.361538	18.4983	Excitatory neurons	-0.421436	Hedgehog	Brain	SARS coronavirus 2	Coronaviridae
SCARB1	0.472513	11.7715	Astrocytes	0.0536017	Hedgehog	Brain	SARS coronavirus 2	Coronaviridae
SCARB1	10.6895	81.8975	Natural killer T cells	2.5	Hedgehog	Kidney	SARS coronavirus 2	Coronaviridae
SCARB1	1.00112	33.6538	Cycling cells	-0.117574	Hedgehog	Kidney	SARS coronavirus 2	Coronaviridae
SCARB1	0.183681	13.7931	Neural cells	-0.441367	Hedgehog	Kidney	SARS coronavirus 2	Coronaviridae
SCARB1	0.620412	12.0258	Mesangial cells	-0.268375	Hedgehog	Kidney	SARS coronavirus 2	Coronaviridae
SCARB1	0.284809	15.838	Inhibitory neurons	-0.749883	Hedgehog	Brain	SARS coronavirus 2	Coronaviridae
SCARB1	1.40017	21.8947	B cells	0.0404923	Hedgehog	Kidney	SARS coronavirus 2	Coronaviridae
SCARB1	0.422942	14.1791	Newly formed oligodendrocytes	-0.158591	Hedgehog	Brain	SARS coronavirus 2	Coronaviridae
SCARB1	0.268641	11.5548	Oligodendrocytes	-0.81909	Hedgehog	Brain	SARS coronavirus 2	Coronaviridae
SCARB1	0.710475	14.3076	Loop of Henle cells	-0.2327	Hedgehog	Kidney	SARS coronavirus 2	Coronaviridae
SCARB1	0.972659	35.7022	Endothelial cells	2.19453	Hedgehog	Brain	SARS coronavirus 2	Coronaviridae
SCARB1	0.471128	13.8776	Collecting duct principal cells	-0.327507	Hedgehog	Kidney	SARS coronavirus 2	Coronaviridae
SCARB1	0.496477	12.0919	Pericytes	-0.317466	Hedgehog	Kidney	SARS coronavirus 2	Coronaviridae
SCARB1	0.62681	17.4874	Oligodendrocyte progenitor cells	0.714085	Hedgehog	Brain	SARS coronavirus 2	Coronaviridae
SCARB1	0.567586	18.5128	Proximal tubule cells	-0.289299	Hedgehog	Kidney	SARS coronavirus 2	Coronaviridae
SCARB1	0.20789	6.70498	Smooth muscle cells	-1.07914	Hedgehog	Brain	SARS coronavirus 2	Coronaviridae
SCARB1	1.32372	23.422	Endothelial cells	0.0102103	Hedgehog	Kidney	SARS coronavirus 2	Coronaviridae
SCARB1	0.672676	14.6465	Collecting duct transient cells	-0.247673	Hedgehog	Kidney	SARS coronavirus 2	Coronaviridae
SCARB1	0.446058	11.6236	Distal convoluted tubule cells	-0.337437	Hedgehog	Kidney	SARS coronavirus 2	Coronaviridae
SCARB1	0.522115	10.2564	Microglia	0.265929	Hedgehog	Brain	SARS coronavirus 2	Coronaviridae
SCARB1	0.543798	16.4865	Collecting duct intercalated cells	-0.298722	Hedgehog	Kidney	SARS coronavirus 2	Coronaviridae
SCARB1	0.596749	17.6471	Urothelium cells	-0.277748	Hedgehog	Kidney	SARS coronavirus 2	Coronaviridae
SCARB1	0.60982	15.6228	Stromal cells	-0.27257	Hedgehog	Kidney	SARS coronavirus 2	Coronaviridae
SCARB1	0.43378	13.0081	Podocytes	-0.342301	Hedgehog	Kidney	SARS coronavirus 2	Coronaviridae
TMPRSS2	0.204674	5.05051	Collecting duct transient cells	-0.365702	Hedgehog	Kidney	SARS coronavirus 2	Coronaviridae
TMPRSS2	0.119065	2.50537	Mesangial cells	-0.813329	Hedgehog	Kidney	SARS coronavirus 2	Coronaviridae
TMPRSS2	0.141134	4.36312	Stromal cells	-0.697938	Hedgehog	Kidney	SARS coronavirus 2	Coronaviridae
TMPRSS2	0.174425	3.93013	Endothelial cells	-0.523868	Hedgehog	Kidney	SARS coronavirus 2	Coronaviridae
TMPRSS2	0.52631	11.5022	Loop of Henle cells	1.31604	Hedgehog	Kidney	SARS coronavirus 2	Coronaviridae
TMPRSS2	0.0324078	1.01523	Endothelial cells	1.54866	Hedgehog	Brain	SARS coronavirus 2	Coronaviridae
TMPRSS2	0.109879	3.38059	Natural killer T cells	-0.861359	Hedgehog	Kidney	SARS coronavirus 2	Coronaviridae
TMPRSS2	0.222874	9.61538	Cycling cells	-0.270539	Hedgehog	Kidney	SARS coronavirus 2	Coronaviridae
TMPRSS2	0.653828	20.5882	Urothelium cells	1.9828	Hedgehog	Kidney	SARS coronavirus 2	Coronaviridae
TMPRSS2	0.114257	4.87805	Podocytes	-0.838471	Hedgehog	Kidney	SARS coronavirus 2	Coronaviridae
TMPRSS2	0	0	Oligodendrocyte progenitor cells	-0.969178	Hedgehog	Brain	SARS coronavirus 2	Coronaviridae
TMPRSS2	0	0	Neural cells	-1.43589	Hedgehog	Kidney	SARS coronavirus 2	Coronaviridae
TMPRSS2	0.0348049	0.957854	Smooth muscle cells	1.73489	Hedgehog	Brain	SARS coronavirus 2	Coronaviridae
TMPRSS2	0.187089	7.53846	Proximal tubule cells	-0.45765	Hedgehog	Kidney	SARS coronavirus 2	Coronaviridae
TMPRSS2	0.185998	4.42105	B cells	-0.463354	Hedgehog	Kidney	SARS coronavirus 2	Coronaviridae
TMPRSS2	0.506265	14.4595	Collecting duct intercalated cells	1.21123	Hedgehog	Kidney	SARS coronavirus 2	Coronaviridae
TMPRSS2	0.320891	10.2041	Collecting duct principal cells	0.241963	Hedgehog	Kidney	SARS coronavirus 2	Coronaviridae
TMPRSS2	0.537357	15.7749	Distal convoluted tubule cells	1.3738	Hedgehog	Kidney	SARS coronavirus 2	Coronaviridae
TMPRSS2	0.00269675	0.23015	Excitatory neurons	-0.759661	Hedgehog	Brain	SARS coronavirus 2	Coronaviridae
TMPRSS2	0.00518948	0.38702	Inhibitory neurons	-0.565995	Hedgehog	Brain	SARS coronavirus 2	Coronaviridae
TMPRSS2	0.389799	11.3664	Pericytes	0.602265	Hedgehog	Kidney	SARS coronavirus 2	Coronaviridae
TMPRSS2	0.0121418	0.344531	Astrocytes	-0.0258515	Hedgehog	Brain	SARS coronavirus 2	Coronaviridae
TMPRSS2	0.00746123	0.339847	Oligodendrocytes	-0.389498	Hedgehog	Brain	SARS coronavirus 2	Coronaviridae
TMPRSS2	0.00275906	0.0949668	Microglia	-0.754821	Hedgehog	Brain	SARS coronavirus 2	Coronaviridae
TMPRSS2	0.0148101	0.447761	Newly formed oligodendrocytes	0.181453	Hedgehog	Brain	SARS coronavirus 2	Coronaviridae
ANPEP	0.348712	3.40136	Plasmocyte_IGHA/HM	-0.258061	Human	Adult lung	Human coronavirus 229E	Coronaviridae
ANPEP	2.24953	16.2832	Macrophages_M2	2.5	Human	Adult lung	Human coronavirus 229E	Coronaviridae
ANPEP	0.28283	1.65975	Endothelial cells_TMEM100 high	-0.358142	Human	Adult lung	Human coronavirus 229E	Coronaviridae
ANPEP	0.0558375	0.411523	Smooth muscle cells	-0.702967	Human	Adult lung	Human coronavirus 229E	Coronaviridae
ANPEP	0.119805	0.767754	Endothelial cells_VWF high	-0.605794	Human	Adult lung	Human coronavirus 229E	Coronaviridae
ANPEP	0	0	Megakaryocyte	-0.78779	Human	Adult lung	Human coronavirus 229E	Coronaviridae
ANPEP	0.189572	1.02136	Fibroblasts_A2M high	-0.499811	Human	Adult lung	Human coronavirus 229E	Coronaviridae
ANPEP	0.419725	2.43902	Artry endothelial cells	-0.150186	Human	Adult lung	Human coronavirus 229E	Coronaviridae
ANPEP	0.141833	0.864865	ATI	-0.572331	Human	Adult lung	Human coronavirus 229E	Coronaviridae
ANPEP	0	0	Bronchial chondrocyte	-0.78779	Human	Adult lung	Human coronavirus 229E	Coronaviridae
ANPEP	0.162422	0.78125	Cycling cells	-0.541054	Human	Adult lung	Human coronavirus 229E	Coronaviridae
ANPEP	0	0	Mast cells	-0.78779	Human	Adult lung	Human coronavirus 229E	Coronaviridae
ANPEP	1.41474	8.27887	Neutrophils	1.36134	Human	Adult lung	Human coronavirus 229E	Coronaviridae
ANPEP	0.882314	7.40741	Ciliated cells	0.552533	Human	Adult lung	Human coronavirus 229E	Coronaviridae
ANPEP	1.45857	11.8012	Clara cells	1.42793	Human	Adult lung	Human coronavirus 229E	Coronaviridae
ANPEP	0.250297	1.43541	Bronchial epithelial cells	-0.407564	Human	Adult lung	Human coronavirus 229E	Coronaviridae
ANPEP	0.090495	0.550711	ATII	-0.650319	Human	Adult lung	Human coronavirus 229E	Coronaviridae
ANPEP	0.261696	1.7094	Natural killer T cells	-0.390247	Human	Adult lung	Human coronavirus 229E	Coronaviridae
ANPEP	1.52483	8.81356	Conventional dendritic cells	1.52858	Human	Adult lung	Human coronavirus 229E	Coronaviridae
CLEC4M	0	0	Plasmocyte_IGHA/HM	-0.409429	Human	Adult lung	Human coronavirus 229E	Coronaviridae
CLEC4M	0	0	Fibroblasts_A2M high	-0.409429	Human	Adult lung	Human coronavirus 229E	Coronaviridae
CLEC4M	0	0	Cycling cells	-0.409429	Human	Adult lung	Human coronavirus 229E	Coronaviridae
CLEC4M	0.0202829	0.108108	ATI	2.5	Human	Adult lung	Human coronavirus 229E	Coronaviridae
CLEC4M	0	0	Megakaryocyte	-0.409429	Human	Adult lung	Human coronavirus 229E	Coronaviridae
CLEC4M	0	0	Endothelial cells_VWF high	-0.409429	Human	Adult lung	Human coronavirus 229E	Coronaviridae
CLEC4M	0.0114713	0.0917852	ATII	1.43487	Human	Adult lung	Human coronavirus 229E	Coronaviridae
CLEC4M	0	0	Bronchial chondrocyte	-0.409429	Human	Adult lung	Human coronavirus 229E	Coronaviridae
CLEC4M	0	0	Ciliated cells	-0.409429	Human	Adult lung	Human coronavirus 229E	Coronaviridae
CLEC4M	0	0	Macrophages_M2	-0.409429	Human	Adult lung	Human coronavirus 229E	Coronaviridae
CLEC4M	0	0	Bronchial epithelial cells	-0.409429	Human	Adult lung	Human coronavirus 229E	Coronaviridae
CLEC4M	0	0	Neutrophils	-0.409429	Human	Adult lung	Human coronavirus 229E	Coronaviridae
CLEC4M	0	0	Clara cells	-0.409429	Human	Adult lung	Human coronavirus 229E	Coronaviridae
CLEC4M	0	0	Smooth muscle cells	-0.409429	Human	Adult lung	Human coronavirus 229E	Coronaviridae
CLEC4M	0	0	Natural killer T cells	-0.409429	Human	Adult lung	Human coronavirus 229E	Coronaviridae
CLEC4M	0	0	Conventional dendritic cells	-0.409429	Human	Adult lung	Human coronavirus 229E	Coronaviridae
CLEC4M	0.0166308	0.0829876	Endothelial cells_TMEM100 high	2.2644	Human	Adult lung	Human coronavirus 229E	Coronaviridae
CLEC4M	0	0	Artry endothelial cells	-0.409429	Human	Adult lung	Human coronavirus 229E	Coronaviridae
CLEC4M	0	0	Mast cells	-0.409429	Human	Adult lung	Human coronavirus 229E	Coronaviridae
ACE2	0.0143954	0.0928505	Fibroblasts_A2M high	0.837402	Human	Adult lung	Human coronavirus NL63	Coronaviridae
ACE2	0	0	Natural killer T cells	-0.389	Human	Adult lung	Human coronavirus NL63	Coronaviridae
ACE2	0	0	Megakaryocyte	-0.389	Human	Adult lung	Human coronavirus NL63	Coronaviridae
ACE2	0	0	Bronchial chondrocyte	-0.389	Human	Adult lung	Human coronavirus NL63	Coronaviridae
ACE2	0	0	Conventional dendritic cells	-0.389	Human	Adult lung	Human coronavirus NL63	Coronaviridae
ACE2	0	0	Macrophages_M2	-0.389	Human	Adult lung	Human coronavirus NL63	Coronaviridae
ACE2	0	0	Smooth muscle cells	-0.389	Human	Adult lung	Human coronavirus NL63	Coronaviridae
ACE2	0	0	Endothelial cells_VWF high	-0.389	Human	Adult lung	Human coronavirus NL63	Coronaviridae
ACE2	0	0	Ciliated cells	-0.389	Human	Adult lung	Human coronavirus NL63	Coronaviridae
ACE2	0	0	Plasmocyte_IGHA/HM	-0.389	Human	Adult lung	Human coronavirus NL63	Coronaviridae
ACE2	0.0175449	0.0829876	Endothelial cells_TMEM100 high	1.10572	Human	Adult lung	Human coronavirus NL63	Coronaviridae
ACE2	0	0	Clara cells	-0.389	Human	Adult lung	Human coronavirus NL63	Coronaviridae
ACE2	0	0	Artry endothelial cells	-0.389	Human	Adult lung	Human coronavirus NL63	Coronaviridae
ACE2	0.048129	0.275356	ATII	2.5	Human	Adult lung	Human coronavirus NL63	Coronaviridae
ACE2	0	0	Mast cells	-0.389	Human	Adult lung	Human coronavirus NL63	Coronaviridae
ACE2	0.00668572	0.108108	ATI	0.180582	Human	Adult lung	Human coronavirus NL63	Coronaviridae
ACE2	0	0	Cycling cells	-0.389	Human	Adult lung	Human coronavirus NL63	Coronaviridae
ACE2	0	0	Neutrophils	-0.389	Human	Adult lung	Human coronavirus NL63	Coronaviridae
ACE2	0	0	Bronchial epithelial cells	-0.389	Human	Adult lung	Human coronavirus NL63	Coronaviridae
DPP4	0.246185	1.39276	Fibroblasts_A2M high	0.180364	Human	Adult lung	Middle East respiratory syndrome-related coronavirus	Coronaviridae
DPP4	0.166076	1.35593	Conventional dendritic cells	-0.166131	Human	Adult lung	Middle East respiratory syndrome-related coronavirus	Coronaviridae
DPP4	0.0376278	0.217865	Neutrophils	-0.721714	Human	Adult lung	Middle East respiratory syndrome-related coronavirus	Coronaviridae
DPP4	0.0918384	0.823045	Smooth muscle cells	-0.487235	Human	Adult lung	Middle East respiratory syndrome-related coronavirus	Coronaviridae
DPP4	0.097352	0.767754	Endothelial cells_VWF high	-0.463387	Human	Adult lung	Middle East respiratory syndrome-related coronavirus	Coronaviridae
DPP4	0.180135	1.21951	Artry endothelial cells	-0.105325	Human	Adult lung	Middle East respiratory syndrome-related coronavirus	Coronaviridae
DPP4	0	0	Mast cells	-0.884466	Human	Adult lung	Middle East respiratory syndrome-related coronavirus	Coronaviridae
DPP4	0.298087	1.86335	Clara cells	0.404858	Human	Adult lung	Middle East respiratory syndrome-related coronavirus	Coronaviridae
DPP4	0.665984	4.03855	ATII	1.99613	Human	Adult lung	Middle East respiratory syndrome-related coronavirus	Coronaviridae
DPP4	0.686081	4.43243	ATI	2.08306	Human	Adult lung	Middle East respiratory syndrome-related coronavirus	Coronaviridae
DPP4	0.112639	0.956938	Bronchial epithelial cells	-0.397266	Human	Adult lung	Middle East respiratory syndrome-related coronavirus	Coronaviridae
DPP4	0	0	Macrophages_M2	-0.884466	Human	Adult lung	Middle East respiratory syndrome-related coronavirus	Coronaviridae
DPP4	0.380469	3.125	Cycling cells	0.761187	Human	Adult lung	Middle East respiratory syndrome-related coronavirus	Coronaviridae
DPP4	0	0	Megakaryocyte	-0.884466	Human	Adult lung	Middle East respiratory syndrome-related coronavirus	Coronaviridae
DPP4	0.0587962	0.680272	Plasmocyte_IGHA/HM	-0.630153	Human	Adult lung	Middle East respiratory syndrome-related coronavirus	Coronaviridae
DPP4	0.631266	3.4188	Natural killer T cells	1.84597	Human	Adult lung	Middle East respiratory syndrome-related coronavirus	Coronaviridae
DPP4	0	0	Ciliated cells	-0.884466	Human	Adult lung	Middle East respiratory syndrome-related coronavirus	Coronaviridae
DPP4	0	0	Bronchial chondrocyte	-0.884466	Human	Adult lung	Middle East respiratory syndrome-related coronavirus	Coronaviridae
DPP4	0.232685	1.3278	Endothelial cells_TMEM100 high	0.121973	Human	Adult lung	Middle East respiratory syndrome-related coronavirus	Coronaviridae
ACE2	0.0143954	0.0928505	Fibroblasts_A2M high	0.837402	Human	Adult lung	SARS coronavirus	Coronaviridae
ACE2	0	0	Natural killer T cells	-0.389	Human	Adult lung	SARS coronavirus	Coronaviridae
ACE2	0	0	Megakaryocyte	-0.389	Human	Adult lung	SARS coronavirus	Coronaviridae
ACE2	0	0	Bronchial chondrocyte	-0.389	Human	Adult lung	SARS coronavirus	Coronaviridae
ACE2	0	0	Conventional dendritic cells	-0.389	Human	Adult lung	SARS coronavirus	Coronaviridae
ACE2	0	0	Macrophages_M2	-0.389	Human	Adult lung	SARS coronavirus	Coronaviridae
ACE2	0	0	Smooth muscle cells	-0.389	Human	Adult lung	SARS coronavirus	Coronaviridae
ACE2	0	0	Endothelial cells_VWF high	-0.389	Human	Adult lung	SARS coronavirus	Coronaviridae
ACE2	0	0	Ciliated cells	-0.389	Human	Adult lung	SARS coronavirus	Coronaviridae
ACE2	0	0	Plasmocyte_IGHA/HM	-0.389	Human	Adult lung	SARS coronavirus	Coronaviridae
ACE2	0.0175449	0.0829876	Endothelial cells_TMEM100 high	1.10572	Human	Adult lung	SARS coronavirus	Coronaviridae
ACE2	0	0	Clara cells	-0.389	Human	Adult lung	SARS coronavirus	Coronaviridae
ACE2	0	0	Artry endothelial cells	-0.389	Human	Adult lung	SARS coronavirus	Coronaviridae
[truncated: 1,668 more rows]

## Sheet: PBMC
features.plot	avg.exp	pct.exp	id	avg.exp.scaled	Sample	Family	Virus
CD4	0.462387	11.3725	Neutrophils	0.181018	Alpaca	Herpesviridae	Human betaherpesvirus 7
CD4	0.462387	11.3725	Neutrophils	0.181018	Alpaca	Retroviridae	Human immunodeficiency virus 1
CD4	0.462387	11.3725	Neutrophils	0.181018	Alpaca	Retroviridae	Human immunodeficiency virus 2
CD4	0.642778	13.8568	T cells	0.897127	Alpaca	Herpesviridae	Human betaherpesvirus 7
CD4	0.642778	13.8568	T cells	0.897127	Alpaca	Retroviridae	Human immunodeficiency virus 1
CD4	0.642778	13.8568	T cells	0.897127	Alpaca	Retroviridae	Human immunodeficiency virus 2
CD4	0.145197	4.7619	B cells	-1.07814	Alpaca	Herpesviridae	Human betaherpesvirus 7
CD4	0.145197	4.7619	B cells	-1.07814	Alpaca	Retroviridae	Human immunodeficiency virus 1
CD4	0.145197	4.7619	B cells	-1.07814	Alpaca	Retroviridae	Human immunodeficiency virus 2
CD46	7.8903	76.2125	T cells	-0.30491	Alpaca	Flaviviridae	Classical swine fever virus
CD46	7.8903	76.2125	T cells	-0.30491	Alpaca	Herpesviridae	Human betaherpesvirus 6
CD46	7.8903	76.2125	T cells	-0.30491	Alpaca	Flaviviridae	Bovine viral diarrhea virus 1
CD46	6.3425	72.1569	Neutrophils	-0.812052	Alpaca	Flaviviridae	Classical swine fever virus
CD46	6.3425	72.1569	Neutrophils	-0.812052	Alpaca	Herpesviridae	Human betaherpesvirus 6
CD46	6.3425	72.1569	Neutrophils	-0.812052	Alpaca	Flaviviridae	Bovine viral diarrhea virus 1
CD46	12.2299	81.9048	B cells	1.11696	Alpaca	Flaviviridae	Classical swine fever virus
CD46	12.2299	81.9048	B cells	1.11696	Alpaca	Herpesviridae	Human betaherpesvirus 6
CD46	12.2299	81.9048	B cells	1.11696	Alpaca	Flaviviridae	Bovine viral diarrhea virus 1
CD81	2.38045	40.6467	T cells	-1.00973	Alpaca	Flaviviridae	Hepacivirus C
CD81	4.93582	67.619	B cells	0.989981	Alpaca	Flaviviridae	Hepacivirus C
CD81	3.69598	60.3922	Neutrophils	0.0197452	Alpaca	Flaviviridae	Hepacivirus C
CLEC5A	0.159622	5.71429	B cells	-0.510325	Alpaca	Flaviviridae	Dengue virus
CLEC5A	0.983187	23.9216	Neutrophils	1.1522	Alpaca	Flaviviridae	Dengue virus
CLEC5A	0.0944564	2.30947	T cells	-0.641875	Alpaca	Flaviviridae	Dengue virus
CXCR4	14.6808	93.3333	Neutrophils	0.263755	Alpaca	Retroviridae	Human immunodeficiency virus 1
CXCR4	14.6808	93.3333	Neutrophils	0.263755	Alpaca	Retroviridae	Feline immunodeficiency virus
CXCR4	14.6808	93.3333	Neutrophils	0.263755	Alpaca	Retroviridae	Human immunodeficiency virus 2
CXCR4	16.1204	83.1409	T cells	0.841686	Alpaca	Retroviridae	Human immunodeficiency virus 1
CXCR4	16.1204	83.1409	T cells	0.841686	Alpaca	Retroviridae	Feline immunodeficiency virus
CXCR4	16.1204	83.1409	T cells	0.841686	Alpaca	Retroviridae	Human immunodeficiency virus 2
CXCR4	11.27	81.9048	B cells	-1.10544	Alpaca	Retroviridae	Human immunodeficiency virus 1
CXCR4	11.27	81.9048	B cells	-1.10544	Alpaca	Retroviridae	Feline immunodeficiency virus
CXCR4	11.27	81.9048	B cells	-1.10544	Alpaca	Retroviridae	Human immunodeficiency virus 2
DAG1	0.0844684	0.952381	B cells	1.0886	Alpaca	Arenaviridae	Latino mammarenavirus
DAG1	0.0844684	0.952381	B cells	1.0886	Alpaca	Arenaviridae	Lassa mammarenavirus
DAG1	0.0844684	0.952381	B cells	1.0886	Alpaca	Arenaviridae	Lymphocytic choriomeningitis mammarenavirus
DAG1	0.0844684	0.952381	B cells	1.0886	Alpaca	Arenaviridae	Oliveros mammarenavirus
DAG1	0	0	Neutrophils	-0.87779	Alpaca	Arenaviridae	Latino mammarenavirus
DAG1	0	0	Neutrophils	-0.87779	Alpaca	Arenaviridae	Lassa mammarenavirus
DAG1	0	0	Neutrophils	-0.87779	Alpaca	Arenaviridae	Lymphocytic choriomeningitis mammarenavirus
DAG1	0	0	Neutrophils	-0.87779	Alpaca	Arenaviridae	Oliveros mammarenavirus
DAG1	0.028651	0.692841	T cells	-0.210808	Alpaca	Arenaviridae	Latino mammarenavirus
DAG1	0.028651	0.692841	T cells	-0.210808	Alpaca	Arenaviridae	Lassa mammarenavirus
DAG1	0.028651	0.692841	T cells	-0.210808	Alpaca	Arenaviridae	Lymphocytic choriomeningitis mammarenavirus
DAG1	0.028651	0.692841	T cells	-0.210808	Alpaca	Arenaviridae	Oliveros mammarenavirus
F11R	0.0895937	0.952381	B cells	-0.229928	Alpaca	Reoviridae	Mammalian orthoreovirus
F11R	0.0895937	0.952381	B cells	-0.229928	Alpaca	Reoviridae	Human rotavirus strain WA
F11R	0.0895937	0.952381	B cells	-0.229928	Alpaca	Reoviridae	Simian rotavirus A strain RRV
F11R	0.0567003	1.96078	Neutrophils	-0.865011	Alpaca	Reoviridae	Mammalian orthoreovirus
F11R	0.0567003	1.96078	Neutrophils	-0.865011	Alpaca	Reoviridae	Human rotavirus strain WA
F11R	0.0567003	1.96078	Neutrophils	-0.865011	Alpaca	Reoviridae	Simian rotavirus A strain RRV
F11R	0.158214	1.84758	T cells	1.09494	Alpaca	Reoviridae	Mammalian orthoreovirus
F11R	0.158214	1.84758	T cells	1.09494	Alpaca	Reoviridae	Human rotavirus strain WA
F11R	0.158214	1.84758	T cells	1.09494	Alpaca	Reoviridae	Simian rotavirus A strain RRV
HSPA8	4.26705	54.2857	B cells	-0.490347	Alpaca	Reoviridae	Simian rotavirus A strain RRV
HSPA8	5.63714	64.4342	T cells	1.15053	Alpaca	Reoviridae	Simian rotavirus A strain RRV
HSPA8	4.12524	68.6275	Neutrophils	-0.660183	Alpaca	Reoviridae	Simian rotavirus A strain RRV
ITGA2	0.00618934	0.392157	Neutrophils	-0.341288	Alpaca	Reoviridae	Human rotavirus strain WA
ITGA2	0.00618934	0.392157	Neutrophils	-0.341288	Alpaca	Reoviridae	Simian rotavirus A strain RRV
ITGA2	0.0266709	0.692841	T cells	1.12597	Alpaca	Reoviridae	Human rotavirus strain WA
ITGA2	0.0266709	0.692841	T cells	1.12597	Alpaca	Reoviridae	Simian rotavirus A strain RRV
ITGA2	0	0	B cells	-0.784679	Alpaca	Reoviridae	Human rotavirus strain WA
ITGA2	0	0	B cells	-0.784679	Alpaca	Reoviridae	Simian rotavirus A strain RRV
ITGA3	0.0698915	1.61663	T cells	1.06687	Alpaca	Herpesviridae	Hepatitis E virus
ITGA3	0.0269674	1.17647	Neutrophils	-0.150899	Alpaca	Herpesviridae	Hepatitis E virus
ITGA3	0	0	B cells	-0.915974	Alpaca	Herpesviridae	Hepatitis E virus
ITGAV	0.330953	2.85714	B cells	1.15272	Alpaca	Herpesviridae	Human alphaherpesvirus 1
ITGAV	0.330953	2.85714	B cells	1.15272	Alpaca	Reoviridae	Simian rotavirus A strain RRV
ITGAV	0.330953	2.85714	B cells	1.15272	Alpaca	Flaviviridae	West Nile virus
ITGAV	0.104952	3.69515	T cells	-0.517856	Alpaca	Herpesviridae	Human alphaherpesvirus 1
ITGAV	0.104952	3.69515	T cells	-0.517856	Alpaca	Reoviridae	Simian rotavirus A strain RRV
ITGAV	0.104952	3.69515	T cells	-0.517856	Alpaca	Flaviviridae	West Nile virus
ITGAV	0.0891228	2.35294	Neutrophils	-0.634866	Alpaca	Herpesviridae	Human alphaherpesvirus 1
ITGAV	0.0891228	2.35294	Neutrophils	-0.634866	Alpaca	Reoviridae	Simian rotavirus A strain RRV
ITGAV	0.0891228	2.35294	Neutrophils	-0.634866	Alpaca	Flaviviridae	West Nile virus
ITGB1	1.23707	30.9804	Neutrophils	-0.201932	Alpaca	Reoviridae	Mammalian orthoreovirus
ITGB1	1.23707	30.9804	Neutrophils	-0.201932	Alpaca	Reoviridae	Human rotavirus strain WA
ITGB1	1.23707	30.9804	Neutrophils	-0.201932	Alpaca	Reoviridae	Simian rotavirus A strain RRV
ITGB1	1.5804	22.8637	T cells	1.08556	Alpaca	Reoviridae	Mammalian orthoreovirus
ITGB1	1.5804	22.8637	T cells	1.08556	Alpaca	Reoviridae	Human rotavirus strain WA
ITGB1	1.5804	22.8637	T cells	1.08556	Alpaca	Reoviridae	Simian rotavirus A strain RRV
ITGB1	1.05528	28.5714	B cells	-0.883624	Alpaca	Reoviridae	Mammalian orthoreovirus
ITGB1	1.05528	28.5714	B cells	-0.883624	Alpaca	Reoviridae	Human rotavirus strain WA
ITGB1	1.05528	28.5714	B cells	-0.883624	Alpaca	Reoviridae	Simian rotavirus A strain RRV
ITGB3	0.0694999	0.952381	B cells	-0.0689057	Alpaca	Flaviviridae	West Nile virus
ITGB3	0.0694999	0.952381	B cells	-0.0689057	Alpaca	Reoviridae	Simian rotavirus A strain RRV
ITGB3	0.0113182	0.230947	T cells	-0.963765	Alpaca	Flaviviridae	West Nile virus
ITGB3	0.0113182	0.230947	T cells	-0.963765	Alpaca	Reoviridae	Simian rotavirus A strain RRV
ITGB3	0.141122	5.09804	Neutrophils	1.03267	Alpaca	Flaviviridae	West Nile virus
ITGB3	0.141122	5.09804	Neutrophils	1.03267	Alpaca	Reoviridae	Simian rotavirus A strain RRV
LAMP1	1.22894	24.7619	B cells	-0.303523	Alpaca	Arenaviridae	Lassa mammarenavirus
LAMP1	0.959798	22.8637	T cells	-0.813073	Alpaca	Arenaviridae	Lassa mammarenavirus
LAMP1	1.97905	44.3137	Neutrophils	1.1166	Alpaca	Arenaviridae	Lassa mammarenavirus
LDLR	0.0473879	2.85714	B cells	-0.657316	Alpaca	Flaviviridae	Hepacivirus C
LDLR	0.488583	15.2941	Neutrophils	1.15082	Alpaca	Flaviviridae	Hepacivirus C
LDLR	0.0873588	1.61663	T cells	-0.493505	Alpaca	Flaviviridae	Hepacivirus C
MXRA8	0.00602669	0.392157	Neutrophils	-0.301144	Alpaca	Togaviridae	Ross River virus
MXRA8	0.00602669	0.392157	Neutrophils	-0.301144	Alpaca	Togaviridae	Onyong-nyong virus
MXRA8	0.00602669	0.392157	Neutrophils	-0.301144	Alpaca	Togaviridae	Chikungunya virus
MXRA8	0.00602669	0.392157	Neutrophils	-0.301144	Alpaca	Togaviridae	Mayaro virus
MXRA8	0	0	B cells	-0.814821	Alpaca	Togaviridae	Ross River virus
MXRA8	0	0	B cells	-0.814821	Alpaca	Togaviridae	Onyong-nyong virus
MXRA8	0	0	B cells	-0.814821	Alpaca	Togaviridae	Chikungunya virus
MXRA8	0	0	B cells	-0.814821	Alpaca	Togaviridae	Mayaro virus
MXRA8	0.0226529	0.461894	T cells	1.11597	Alpaca	Togaviridae	Ross River virus
MXRA8	0.0226529	0.461894	T cells	1.11597	Alpaca	Togaviridae	Onyong-nyong virus
MXRA8	0.0226529	0.461894	T cells	1.11597	Alpaca	Togaviridae	Chikungunya virus
MXRA8	0.0226529	0.461894	T cells	1.11597	Alpaca	Togaviridae	Mayaro virus
NECTIN2	0.049725	1.90476	B cells	-0.608663	Alpaca	Herpesviridae	Human alphaherpesvirus 1
NECTIN2	0.0781955	2.07852	T cells	-0.545461	Alpaca	Herpesviridae	Human alphaherpesvirus 1
NECTIN2	0.843804	19.6078	Neutrophils	1.15412	Alpaca	Herpesviridae	Human alphaherpesvirus 1
NPC1	1.31285	34.902	Neutrophils	1.13958	Alpaca	Filoviridae	Ebola virus
NPC1	0.530812	14.2857	B cells	-0.731097	Alpaca	Filoviridae	Ebola virus
NPC1	0.665683	14.5497	T cells	-0.408482	Alpaca	Filoviridae	Ebola virus
PLVAP	0.0277208	1.38568	T cells	-0.571017	Alpaca	Flaviviridae	Japanese encephalitis virus
PLVAP	0.0263671	0.952381	B cells	-0.583661	Alpaca	Flaviviridae	Japanese encephalitis virus
PLVAP	0.212486	9.80392	Neutrophils	1.15468	Alpaca	Flaviviridae	Japanese encephalitis virus
RPSA	15.4394	92.9412	Neutrophils	1.1422	Alpaca	Flaviviridae	Dengue virus
RPSA	15.4394	92.9412	Neutrophils	1.1422	Alpaca	Flaviviridae	Classical swine fever virus
RPSA	15.4394	92.9412	Neutrophils	1.1422	Alpaca	Togaviridae	Sindbis virus
RPSA	15.4394	92.9412	Neutrophils	1.1422	Alpaca	Togaviridae	Venezuelan equine encephalitis virus
RPSA	13.8779	90.4762	B cells	-0.424363	Alpaca	Flaviviridae	Dengue virus
RPSA	13.8779	90.4762	B cells	-0.424363	Alpaca	Flaviviridae	Classical swine fever virus
RPSA	13.8779	90.4762	B cells	-0.424363	Alpaca	Togaviridae	Sindbis virus
RPSA	13.8779	90.4762	B cells	-0.424363	Alpaca	Togaviridae	Venezuelan equine encephalitis virus
RPSA	13.5854	90.5312	T cells	-0.717839	Alpaca	Flaviviridae	Dengue virus
RPSA	13.5854	90.5312	T cells	-0.717839	Alpaca	Flaviviridae	Classical swine fever virus
RPSA	13.5854	90.5312	T cells	-0.717839	Alpaca	Togaviridae	Sindbis virus
RPSA	13.5854	90.5312	T cells	-0.717839	Alpaca	Togaviridae	Venezuelan equine encephalitis virus
SCARB2	0.155322	3.4642	T cells	0.914921	Alpaca	Picornaviridae	Enterovirus A71
SCARB2	0.0284341	1.56863	Neutrophils	-1.06753	Alpaca	Picornaviridae	Enterovirus A71
SCARB2	0.10653	0.952381	B cells	0.152614	Alpaca	Picornaviridae	Enterovirus A71
SELPLG	0.196565	5.31178	T cells	-0.646839	Alpaca	Picornaviridae	Enterovirus A71
SELPLG	0.201369	6.27451	Neutrophils	-0.504952	Alpaca	Picornaviridae	Enterovirus A71
SELPLG	0.257466	8.57143	B cells	1.15179	Alpaca	Picornaviridae	Enterovirus A71
TFRC	0.966339	14.2857	B cells	-0.659948	Alpaca	Arenaviridae	Argentinian mammarenavirus
TFRC	0.966339	14.2857	B cells	-0.659948	Alpaca	Arenaviridae	Guanarito mammarenavirus
TFRC	0.966339	14.2857	B cells	-0.659948	Alpaca	Flaviviridae	Hepacivirus C
TFRC	0.966339	14.2857	B cells	-0.659948	Alpaca	Arenaviridae	Machupo mammarenavirus
TFRC	1.99353	40	Neutrophils	1.15055	Alpaca	Arenaviridae	Argentinian mammarenavirus
TFRC	1.99353	40	Neutrophils	1.15055	Alpaca	Arenaviridae	Guanarito mammarenavirus
TFRC	1.99353	40	Neutrophils	1.15055	Alpaca	Flaviviridae	Hepacivirus C
TFRC	1.99353	40	Neutrophils	1.15055	Alpaca	Arenaviridae	Machupo mammarenavirus
TFRC	1.06242	17.7829	T cells	-0.490606	Alpaca	Arenaviridae	Argentinian mammarenavirus
TFRC	1.06242	17.7829	T cells	-0.490606	Alpaca	Arenaviridae	Guanarito mammarenavirus
TFRC	1.06242	17.7829	T cells	-0.490606	Alpaca	Flaviviridae	Hepacivirus C
TFRC	1.06242	17.7829	T cells	-0.490606	Alpaca	Arenaviridae	Machupo mammarenavirus
TNFRSF4	0.080608	1.56863	Neutrophils	0.552513	Alpaca	Retroviridae	Feline immunodeficiency virus
TNFRSF4	0.0818197	0.952381	B cells	0.601836	Alpaca	Retroviridae	Feline immunodeficiency virus
TNFRSF4	0.0386785	1.15473	T cells	-1.15435	Alpaca	Retroviridae	Feline immunodeficiency virus
CD4	0	0	Platelets	-0.491898	Black necked crane	Herpesviridae	Human betaherpesvirus 7
CD4	0	0	Platelets	-0.491898	Black necked crane	Retroviridae	Human immunodeficiency virus 1
CD4	0	0	Platelets	-0.491898	Black necked crane	Retroviridae	Human immunodeficiency virus 2
CD4	0	0	Erythroid progenitors	-0.491898	Black necked crane	Herpesviridae	Human betaherpesvirus 7
CD4	0	0	Erythroid progenitors	-0.491898	Black necked crane	Retroviridae	Human immunodeficiency virus 1
CD4	0	0	Erythroid progenitors	-0.491898	Black necked crane	Retroviridae	Human immunodeficiency virus 2
CD4	0	0	Neutrophils	-0.491898	Black necked crane	Herpesviridae	Human betaherpesvirus 7
CD4	0	0	Neutrophils	-0.491898	Black necked crane	Retroviridae	Human immunodeficiency virus 1
CD4	0	0	Neutrophils	-0.491898	Black necked crane	Retroviridae	Human immunodeficiency virus 2
CD4	0.365365	3.93701	T cells	2.00762	Black necked crane	Herpesviridae	Human betaherpesvirus 7
CD4	0.365365	3.93701	T cells	2.00762	Black necked crane	Retroviridae	Human immunodeficiency virus 1
CD4	0.365365	3.93701	T cells	2.00762	Black necked crane	Retroviridae	Human immunodeficiency virus 2
CD4	0	0	Natural killer cells	-0.491898	Black necked crane	Herpesviridae	Human betaherpesvirus 7
CD4	0	0	Natural killer cells	-0.491898	Black necked crane	Retroviridae	Human immunodeficiency virus 1
CD4	0	0	Natural killer cells	-0.491898	Black necked crane	Retroviridae	Human immunodeficiency virus 2
CD4	0.0660512	4.64135	B cells	-0.0400307	Black necked crane	Herpesviridae	Human betaherpesvirus 7
CD4	0.0660512	4.64135	B cells	-0.0400307	Black necked crane	Retroviridae	Human immunodeficiency virus 1
CD4	0.0660512	4.64135	B cells	-0.0400307	Black necked crane	Retroviridae	Human immunodeficiency virus 2
CD81	0.127362	4.7619	Erythroid progenitors	-0.90008	Black necked crane	Flaviviridae	Hepacivirus C
CD81	6.99816	59.322	Natural killer cells	1.79876	Black necked crane	Flaviviridae	Hepacivirus C
CD81	2.81313	67.5105	B cells	0.154885	Black necked crane	Flaviviridae	Hepacivirus C
CD81	0	0	Platelets	-0.950108	Black necked crane	Flaviviridae	Hepacivirus C
CD81	2.55587	14.5833	Neutrophils	0.0538323	Black necked crane	Flaviviridae	Hepacivirus C
CD81	2.0184	24.4094	T cells	-0.157286	Black necked crane	Flaviviridae	Hepacivirus C
CXCR4	16.3277	97.4684	B cells	0.676821	Black necked crane	Retroviridae	Human immunodeficiency virus 1
CXCR4	16.3277	97.4684	B cells	0.676821	Black necked crane	Retroviridae	Feline immunodeficiency virus
CXCR4	16.3277	97.4684	B cells	0.676821	Black necked crane	Retroviridae	Human immunodeficiency virus 2
CXCR4	13.7957	76.2712	Natural killer cells	0.38417	Black necked crane	Retroviridae	Human immunodeficiency virus 1
CXCR4	13.7957	76.2712	Natural killer cells	0.38417	Black necked crane	Retroviridae	Feline immunodeficiency virus
CXCR4	13.7957	76.2712	Natural killer cells	0.38417	Black necked crane	Retroviridae	Human immunodeficiency virus 2
CXCR4	1.93529	16.6667	Platelets	-0.986651	Black necked crane	Retroviridae	Human immunodeficiency virus 1
CXCR4	1.93529	16.6667	Platelets	-0.986651	Black necked crane	Retroviridae	Feline immunodeficiency virus
CXCR4	1.93529	16.6667	Platelets	-0.986651	Black necked crane	Retroviridae	Human immunodeficiency virus 2
CXCR4	23.0011	54.1667	Neutrophils	1.44813	Black necked crane	Retroviridae	Human immunodeficiency virus 1
CXCR4	23.0011	54.1667	Neutrophils	1.44813	Black necked crane	Retroviridae	Feline immunodeficiency virus
CXCR4	23.0011	54.1667	Neutrophils	1.44813	Black necked crane	Retroviridae	Human immunodeficiency virus 2
CXCR4	1.40208	21.0884	Erythroid progenitors	-1.04828	Black necked crane	Retroviridae	Human immunodeficiency virus 1
CXCR4	1.40208	21.0884	Erythroid progenitors	-1.04828	Black necked crane	Retroviridae	Feline immunodeficiency virus
CXCR4	1.40208	21.0884	Erythroid progenitors	-1.04828	Black necked crane	Retroviridae	Human immunodeficiency virus 2
CXCR4	6.36906	45.6693	T cells	-0.474196	Black necked crane	Retroviridae	Human immunodeficiency virus 1
CXCR4	6.36906	45.6693	T cells	-0.474196	Black necked crane	Retroviridae	Feline immunodeficiency virus
CXCR4	6.36906	45.6693	T cells	-0.474196	Black necked crane	Retroviridae	Human immunodeficiency virus 2
DAG1	0	0	Erythroid progenitors	-0.888942	Black necked crane	Arenaviridae	Latino mammarenavirus
DAG1	0	0	Erythroid progenitors	-0.888942	Black necked crane	Arenaviridae	Lassa mammarenavirus
DAG1	0	0	Erythroid progenitors	-0.888942	Black necked crane	Arenaviridae	Lymphocytic choriomeningitis mammarenavirus
DAG1	0	0	Erythroid progenitors	-0.888942	Black necked crane	Arenaviridae	Oliveros mammarenavirus
DAG1	0	0	Neutrophils	-0.888942	Black necked crane	Arenaviridae	Latino mammarenavirus
DAG1	0	0	Neutrophils	-0.888942	Black necked crane	Arenaviridae	Lassa mammarenavirus
DAG1	0	0	Neutrophils	-0.888942	Black necked crane	Arenaviridae	Lymphocytic choriomeningitis mammarenavirus
DAG1	0	0	Neutrophils	-0.888942	Black necked crane	Arenaviridae	Oliveros mammarenavirus
DAG1	0.162692	10.1266	B cells	-0.271022	Black necked crane	Arenaviridae	Latino mammarenavirus
DAG1	0.162692	10.1266	B cells	-0.271022	Black necked crane	Arenaviridae	Lassa mammarenavirus
DAG1	0.162692	10.1266	B cells	-0.271022	Black necked crane	Arenaviridae	Lymphocytic choriomeningitis mammarenavirus
DAG1	0.162692	10.1266	B cells	-0.271022	Black necked crane	Arenaviridae	Oliveros mammarenavirus
DAG1	0.674504	6.66667	Platelets	1.67288	Black necked crane	Arenaviridae	Latino mammarenavirus
DAG1	0.674504	6.66667	Platelets	1.67288	Black necked crane	Arenaviridae	Lassa mammarenavirus
DAG1	0.674504	6.66667	Platelets	1.67288	Black necked crane	Arenaviridae	Lymphocytic choriomeningitis mammarenavirus
DAG1	0.674504	6.66667	Platelets	1.67288	Black necked crane	Arenaviridae	Oliveros mammarenavirus
DAG1	0.154986	3.14961	T cells	-0.300291	Black necked crane	Arenaviridae	Latino mammarenavirus
DAG1	0.154986	3.14961	T cells	-0.300291	Black necked crane	Arenaviridae	Lassa mammarenavirus
DAG1	0.154986	3.14961	T cells	-0.300291	Black necked crane	Arenaviridae	Lymphocytic choriomeningitis mammarenavirus
DAG1	0.154986	3.14961	T cells	-0.300291	Black necked crane	Arenaviridae	Oliveros mammarenavirus
DAG1	0.412117	11.8644	Natural killer cells	0.676314	Black necked crane	Arenaviridae	Latino mammarenavirus
DAG1	0.412117	11.8644	Natural killer cells	0.676314	Black necked crane	Arenaviridae	Lassa mammarenavirus
DAG1	0.412117	11.8644	Natural killer cells	0.676314	Black necked crane	Arenaviridae	Lymphocytic choriomeningitis mammarenavirus
DAG1	0.412117	11.8644	Natural killer cells	0.676314	Black necked crane	Arenaviridae	Oliveros mammarenavirus
HSPA8	42.6376	89.7638	T cells	1.37458	Black necked crane	Reoviridae	Simian rotavirus A strain RRV
HSPA8	29.9069	50	Neutrophils	0.620804	Black necked crane	Reoviridae	Simian rotavirus A strain RRV
HSPA8	5.81301	33.3333	Platelets	-0.805779	Black necked crane	Reoviridae	Simian rotavirus A strain RRV
HSPA8	7.55058	88.6076	B cells	-0.702898	Black necked crane	Reoviridae	Simian rotavirus A strain RRV
HSPA8	0.865235	14.966	Erythroid progenitors	-1.09873	Black necked crane	Reoviridae	Simian rotavirus A strain RRV
HSPA8	29.7587	91.5254	Natural killer cells	0.612027	Black necked crane	Reoviridae	Simian rotavirus A strain RRV
ITGA2	0	0	Erythroid progenitors	-0.439359	Black necked crane	Reoviridae	Human rotavirus strain WA
ITGA2	0	0	Erythroid progenitors	-0.439359	Black necked crane	Reoviridae	Simian rotavirus A strain RRV
ITGA2	0.0274295	2.95359	B cells	-0.427814	Black necked crane	Reoviridae	Human rotavirus strain WA
ITGA2	0.0274295	2.95359	B cells	-0.427814	Black necked crane	Reoviridae	Simian rotavirus A strain RRV
ITGA2	5.88976	33.3333	Platelets	2.03946	Black necked crane	Reoviridae	Human rotavirus strain WA
ITGA2	5.88976	33.3333	Platelets	2.03946	Black necked crane	Reoviridae	Simian rotavirus A strain RRV
ITGA2	0	0	Neutrophils	-0.439359	Black necked crane	Reoviridae	Human rotavirus strain WA
ITGA2	0	0	Neutrophils	-0.439359	Black necked crane	Reoviridae	Simian rotavirus A strain RRV
ITGA2	0.0825369	0.787402	T cells	-0.404621	Black necked crane	Reoviridae	Human rotavirus strain WA
ITGA2	0.0825369	0.787402	T cells	-0.404621	Black necked crane	Reoviridae	Simian rotavirus A strain RRV
ITGA2	0.263861	3.38983	Natural killer cells	-0.328307	Black necked crane	Reoviridae	Human rotavirus strain WA
ITGA2	0.263861	3.38983	Natural killer cells	-0.328307	Black necked crane	Reoviridae	Simian rotavirus A strain RRV
ITGAV	0.20807	4.08163	Erythroid progenitors	-0.650175	Black necked crane	Herpesviridae	Human alphaherpesvirus 1
ITGAV	0.20807	4.08163	Erythroid progenitors	-0.650175	Black necked crane	Reoviridae	Simian rotavirus A strain RRV
ITGAV	0.20807	4.08163	Erythroid progenitors	-0.650175	Black necked crane	Flaviviridae	West Nile virus
ITGAV	0.169634	4.72441	T cells	-0.656728	Black necked crane	Herpesviridae	Human alphaherpesvirus 1
ITGAV	0.169634	4.72441	T cells	-0.656728	Black necked crane	Reoviridae	Simian rotavirus A strain RRV
ITGAV	0.169634	4.72441	T cells	-0.656728	Black necked crane	Flaviviridae	West Nile virus
ITGAV	15.3407	56.6667	Platelets	1.93004	Black necked crane	Herpesviridae	Human alphaherpesvirus 1
ITGAV	15.3407	56.6667	Platelets	1.93004	Black necked crane	Reoviridae	Simian rotavirus A strain RRV
ITGAV	15.3407	56.6667	Platelets	1.93004	Black necked crane	Flaviviridae	West Nile virus
ITGAV	0.25369	3.38983	Natural killer cells	-0.642396	Black necked crane	Herpesviridae	Human alphaherpesvirus 1
ITGAV	0.25369	3.38983	Natural killer cells	-0.642396	Black necked crane	Reoviridae	Simian rotavirus A strain RRV
ITGAV	0.25369	3.38983	Natural killer cells	-0.642396	Black necked crane	Flaviviridae	West Nile virus
ITGAV	3.70493	20.8333	Neutrophils	-0.0539386	Black necked crane	Herpesviridae	Human alphaherpesvirus 1
ITGAV	3.70493	20.8333	Neutrophils	-0.0539386	Black necked crane	Reoviridae	Simian rotavirus A strain RRV
ITGAV	3.70493	20.8333	Neutrophils	-0.0539386	Black necked crane	Flaviviridae	West Nile virus
ITGAV	4.4506	80.5907	B cells	0.0732022	Black necked crane	Herpesviridae	Human alphaherpesvirus 1
ITGAV	4.4506	80.5907	B cells	0.0732022	Black necked crane	Reoviridae	Simian rotavirus A strain RRV
ITGAV	4.4506	80.5907	B cells	0.0732022	Black necked crane	Flaviviridae	West Nile virus
ITGB1	0.275512	3.40136	Erythroid progenitors	-1.04885	Black necked crane	Reoviridae	Mammalian orthoreovirus
ITGB1	0.275512	3.40136	Erythroid progenitors	-1.04885	Black necked crane	Reoviridae	Human rotavirus strain WA
ITGB1	0.275512	3.40136	Erythroid progenitors	-1.04885	Black necked crane	Reoviridae	Simian rotavirus A strain RRV
ITGB1	7.22053	48.0315	T cells	-0.00824907	Black necked crane	Reoviridae	Mammalian orthoreovirus
ITGB1	7.22053	48.0315	T cells	-0.00824907	Black necked crane	Reoviridae	Human rotavirus strain WA
ITGB1	7.22053	48.0315	T cells	-0.00824907	Black necked crane	Reoviridae	Simian rotavirus A strain RRV
ITGB1	6.30587	87.3418	B cells	-0.145296	Black necked crane	Reoviridae	Mammalian orthoreovirus
ITGB1	6.30587	87.3418	B cells	-0.145296	Black necked crane	Reoviridae	Human rotavirus strain WA
ITGB1	6.30587	87.3418	B cells	-0.145296	Black necked crane	Reoviridae	Simian rotavirus A strain RRV
ITGB1	10.9921	76.2712	Natural killer cells	0.556858	Black necked crane	Reoviridae	Mammalian orthoreovirus
ITGB1	10.9921	76.2712	Natural killer cells	0.556858	Black necked crane	Reoviridae	Human rotavirus strain WA
ITGB1	10.9921	76.2712	Natural killer cells	0.556858	Black necked crane	Reoviridae	Simian rotavirus A strain RRV
ITGB1	18.0807	56.6667	Platelets	1.61897	Black necked crane	Reoviridae	Mammalian orthoreovirus
ITGB1	18.0807	56.6667	Platelets	1.61897	Black necked crane	Reoviridae	Human rotavirus strain WA
ITGB1	18.0807	56.6667	Platelets	1.61897	Black necked crane	Reoviridae	Simian rotavirus A strain RRV
ITGB1	0.77887	8.33333	Neutrophils	-0.973432	Black necked crane	Reoviridae	Mammalian orthoreovirus
ITGB1	0.77887	8.33333	Neutrophils	-0.973432	Black necked crane	Reoviridae	Human rotavirus strain WA
ITGB1	0.77887	8.33333	Neutrophils	-0.973432	Black necked crane	Reoviridae	Simian rotavirus A strain RRV
ITGB3	0.165074	0.787402	T cells	-0.397556	Black necked crane	Flaviviridae	West Nile virus
ITGB3	0.165074	0.787402	T cells	-0.397556	Black necked crane	Reoviridae	Simian rotavirus A strain RRV
ITGB3	0.119938	8.86076	B cells	-0.424745	Black necked crane	Flaviviridae	West Nile virus
ITGB3	0.119938	8.86076	B cells	-0.424745	Black necked crane	Reoviridae	Simian rotavirus A strain RRV
ITGB3	4.20677	26.6667	Platelets	2.03705	Black necked crane	Flaviviridae	West Nile virus
ITGB3	4.20677	26.6667	Platelets	2.03705	Black necked crane	Reoviridae	Simian rotavirus A strain RRV
ITGB3	0.128403	1.69492	Natural killer cells	-0.419646	Black necked crane	Flaviviridae	West Nile virus
ITGB3	0.128403	1.69492	Natural killer cells	-0.419646	Black necked crane	Reoviridae	Simian rotavirus A strain RRV
ITGB3	0	0	Erythroid progenitors	-0.496992	Black necked crane	Flaviviridae	West Nile virus
ITGB3	0	0	Erythroid progenitors	-0.496992	Black necked crane	Reoviridae	Simian rotavirus A strain RRV
ITGB3	0.330164	2.08333	Neutrophils	-0.298111	Black necked crane	Flaviviridae	West Nile virus
ITGB3	0.330164	2.08333	Neutrophils	-0.298111	Black necked crane	Reoviridae	Simian rotavirus A strain RRV
ITGB8	0.0671272	0.787402	T cells	1.55707	Black necked crane	Herpesviridae	Human alphaherpesvirus 1
ITGB8	0	0	Neutrophils	-0.634728	Black necked crane	Herpesviridae	Human alphaherpesvirus 1
ITGB8	0	0	Erythroid progenitors	-0.634728	Black necked crane	Herpesviridae	Human alphaherpesvirus 1
ITGB8	0	0	Natural killer cells	-0.634728	Black necked crane	Herpesviridae	Human alphaherpesvirus 1
ITGB8	0.0495101	2.53165	B cells	0.981845	Black necked crane	Herpesviridae	Human alphaherpesvirus 1
ITGB8	0	0	Platelets	-0.634728	Black necked crane	Herpesviridae	Human alphaherpesvirus 1
LAMP1	6.64775	61.9048	Erythroid progenitors	0.483606	Black necked crane	Arenaviridae	Lassa mammarenavirus
LAMP1	3.44637	20	Platelets	-0.589296	Black necked crane	Arenaviridae	Lassa mammarenavirus
LAMP1	1.40544	8.33333	Neutrophils	-1.27329	Black necked crane	Arenaviridae	Lassa mammarenavirus
LAMP1	7.5962	62.7119	Natural killer cells	0.801467	Black necked crane	Arenaviridae	Lassa mammarenavirus
LAMP1	3.09109	31.4961	T cells	-0.708363	Black necked crane	Arenaviridae	Lassa mammarenavirus
LAMP1	9.0416	97.0464	B cells	1.28587	Black necked crane	Arenaviridae	Lassa mammarenavirus
NPC1	0.525	6.77966	Natural killer cells	0.565659	Black necked crane	Filoviridae	Ebola virus
NPC1	0.525292	4.16667	Neutrophils	0.566539	Black necked crane	Filoviridae	Ebola virus
NPC1	0	0	Platelets	-1.01335	Black necked crane	Filoviridae	Ebola virus
NPC1	0.0792473	1.5748	T cells	-0.775	Black necked crane	Filoviridae	Ebola virus
NPC1	0.0730635	2.72109	Erythroid progenitors	-0.793599	Black necked crane	Filoviridae	Ebola virus
NPC1	0.818948	33.7553	B cells	1.44975	Black necked crane	Filoviridae	Ebola virus
PHB	0	0	Platelets	-0.808989	Black necked crane	Togaviridae	Chikungunya virus
PHB	0.159054	10.5485	B cells	1.65264	Black necked crane	Togaviridae	Chikungunya virus
PHB	0	0	Natural killer cells	-0.808989	Black necked crane	Togaviridae	Chikungunya virus
PHB	0.0807055	4.08163	Erythroid progenitors	0.440067	Black necked crane	Togaviridae	Chikungunya virus
PHB	0	0	Neutrophils	-0.808989	Black necked crane	Togaviridae	Chikungunya virus
PHB	0.0738689	1.5748	T cells	0.334259	Black necked crane	Togaviridae	Chikungunya virus
RPSA	2.20531	40.8163	Erythroid progenitors	-0.933958	Black necked crane	Flaviviridae	Dengue virus
RPSA	2.20531	40.8163	Erythroid progenitors	-0.933958	Black necked crane	Flaviviridae	Classical swine fever virus
RPSA	2.20531	40.8163	Erythroid progenitors	-0.933958	Black necked crane	Togaviridae	Sindbis virus
RPSA	2.20531	40.8163	Erythroid progenitors	-0.933958	Black necked crane	Togaviridae	Venezuelan equine encephalitis virus
RPSA	16.3619	88.1356	Natural killer cells	0.781538	Black necked crane	Flaviviridae	Dengue virus
RPSA	16.3619	88.1356	Natural killer cells	0.781538	Black necked crane	Flaviviridae	Classical swine fever virus
RPSA	16.3619	88.1356	Natural killer cells	0.781538	Black necked crane	Togaviridae	Sindbis virus
RPSA	16.3619	88.1356	Natural killer cells	0.781538	Black necked crane	Togaviridae	Venezuelan equine encephalitis virus
RPSA	1.75908	12.5	Neutrophils	-0.988032	Black necked crane	Flaviviridae	Dengue virus
RPSA	1.75908	12.5	Neutrophils	-0.988032	Black necked crane	Flaviviridae	Classical swine fever virus
RPSA	1.75908	12.5	Neutrophils	-0.988032	Black necked crane	Togaviridae	Sindbis virus
RPSA	1.75908	12.5	Neutrophils	-0.988032	Black necked crane	Togaviridae	Venezuelan equine encephalitis virus
RPSA	19.7257	90.5512	T cells	1.18917	Black necked crane	Flaviviridae	Dengue virus
RPSA	19.7257	90.5512	T cells	1.18917	Black necked crane	Flaviviridae	Classical swine fever virus
RPSA	19.7257	90.5512	T cells	1.18917	Black necked crane	Togaviridae	Sindbis virus
RPSA	19.7257	90.5512	T cells	1.18917	Black necked crane	Togaviridae	Venezuelan equine encephalitis virus
RPSA	15.9017	99.1561	B cells	0.725774	Black necked crane	Flaviviridae	Dengue virus
RPSA	15.9017	99.1561	B cells	0.725774	Black necked crane	Flaviviridae	Classical swine fever virus
RPSA	15.9017	99.1561	B cells	0.725774	Black necked crane	Togaviridae	Sindbis virus
RPSA	15.9017	99.1561	B cells	0.725774	Black necked crane	Togaviridae	Venezuelan equine encephalitis virus
RPSA	3.52125	23.3333	Platelets	-0.774492	Black necked crane	Flaviviridae	Dengue virus
RPSA	3.52125	23.3333	Platelets	-0.774492	Black necked crane	Flaviviridae	Classical swine fever virus
RPSA	3.52125	23.3333	Platelets	-0.774492	Black necked crane	Togaviridae	Sindbis virus
RPSA	3.52125	23.3333	Platelets	-0.774492	Black necked crane	Togaviridae	Venezuelan equine encephalitis virus
SCARB1	0	0	Platelets	-0.408248	Black necked crane	Flaviviridae	Hepacivirus C
SCARB1	0	0	T cells	-0.408248	Black necked crane	Flaviviridae	Hepacivirus C
SCARB1	0.0153435	1.26582	B cells	2.04124	Black necked crane	Flaviviridae	Hepacivirus C
SCARB1	0	0	Neutrophils	-0.408248	Black necked crane	Flaviviridae	Hepacivirus C
SCARB1	0	0	Erythroid progenitors	-0.408248	Black necked crane	Flaviviridae	Hepacivirus C
SCARB1	0	0	Natural killer cells	-0.408248	Black necked crane	Flaviviridae	Hepacivirus C
SCARB2	0.0832389	1.5748	T cells	-0.880186	Black necked crane	Picornaviridae	Enterovirus A71
SCARB2	0.366313	8.84354	Erythroid progenitors	-0.100925	Black necked crane	Picornaviridae	Enterovirus A71
SCARB2	0	0	Natural killer cells	-1.10933	Black necked crane	Picornaviridae	Enterovirus A71
SCARB2	0.827139	39.2405	B cells	1.16766	Black necked crane	Picornaviridae	Enterovirus A71
SCARB2	0.851404	6.66667	Platelets	1.23446	Black necked crane	Picornaviridae	Enterovirus A71
SCARB2	0.289754	2.08333	Neutrophils	-0.31168	Black necked crane	Picornaviridae	Enterovirus A71
TFRC	0.0687314	1.69492	Natural killer cells	-0.428523	Black necked crane	Arenaviridae	Argentinian mammarenavirus
TFRC	0.0687314	1.69492	Natural killer cells	-0.428523	Black necked crane	Arenaviridae	Guanarito mammarenavirus
TFRC	0.0687314	1.69492	Natural killer cells	-0.428523	Black necked crane	Flaviviridae	Hepacivirus C
TFRC	0.0687314	1.69492	Natural killer cells	-0.428523	Black necked crane	Arenaviridae	Machupo mammarenavirus
TFRC	0	0	Neutrophils	-0.509499	Black necked crane	Arenaviridae	Argentinian mammarenavirus
TFRC	0	0	Neutrophils	-0.509499	Black necked crane	Arenaviridae	Guanarito mammarenavirus
TFRC	0	0	Neutrophils	-0.509499	Black necked crane	Flaviviridae	Hepacivirus C
TFRC	0	0	Neutrophils	-0.509499	Black necked crane	Arenaviridae	Machupo mammarenavirus
TFRC	0	0	Platelets	-0.509499	Black necked crane	Arenaviridae	Argentinian mammarenavirus
TFRC	0	0	Platelets	-0.509499	Black necked crane	Arenaviridae	Guanarito mammarenavirus
TFRC	0	0	Platelets	-0.509499	Black necked crane	Flaviviridae	Hepacivirus C
TFRC	0	0	Platelets	-0.509499	Black necked crane	Arenaviridae	Machupo mammarenavirus
TFRC	2.15507	34.6939	Erythroid progenitors	2.02952	Black necked crane	Arenaviridae	Argentinian mammarenavirus
TFRC	2.15507	34.6939	Erythroid progenitors	2.02952	Black necked crane	Arenaviridae	Guanarito mammarenavirus
TFRC	2.15507	34.6939	Erythroid progenitors	2.02952	Black necked crane	Flaviviridae	Hepacivirus C
TFRC	2.15507	34.6939	Erythroid progenitors	2.02952	Black necked crane	Arenaviridae	Machupo mammarenavirus
TFRC	0.128905	5.48523	B cells	-0.357628	Black necked crane	Arenaviridae	Argentinian mammarenavirus
TFRC	0.128905	5.48523	B cells	-0.357628	Black necked crane	Arenaviridae	Guanarito mammarenavirus
TFRC	0.128905	5.48523	B cells	-0.357628	Black necked crane	Flaviviridae	Hepacivirus C
TFRC	0.128905	5.48523	B cells	-0.357628	Black necked crane	Arenaviridae	Machupo mammarenavirus
TFRC	0.242012	2.3622	T cells	-0.22437	Black necked crane	Arenaviridae	Argentinian mammarenavirus
TFRC	0.242012	2.3622	T cells	-0.22437	Black necked crane	Arenaviridae	Guanarito mammarenavirus
TFRC	0.242012	2.3622	T cells	-0.22437	Black necked crane	Flaviviridae	Hepacivirus C
TFRC	0.242012	2.3622	T cells	-0.22437	Black necked crane	Arenaviridae	Machupo mammarenavirus
TNFRSF4	0.00589221	0.421941	B cells	2.04124	Black necked crane	Retroviridae	Feline immunodeficiency virus
TNFRSF4	0	0	Natural killer cells	-0.408248	Black necked crane	Retroviridae	Feline immunodeficiency virus
TNFRSF4	0	0	Platelets	-0.408248	Black necked crane	Retroviridae	Feline immunodeficiency virus
TNFRSF4	0	0	Neutrophils	-0.408248	Black necked crane	Retroviridae	Feline immunodeficiency virus
TNFRSF4	0	0	T cells	-0.408248	Black necked crane	Retroviridae	Feline immunodeficiency virus
TNFRSF4	0	0	Erythroid progenitors	-0.408248	Black necked crane	Retroviridae	Feline immunodeficiency virus
TYRO3	0	0	Erythroid progenitors	-0.522961	Black necked crane	Flaviviridae	Dengue virus
TYRO3	0	0	Erythroid progenitors	-0.522961	Black necked crane	Arenaviridae	Lassa mammarenavirus
TYRO3	0	0	Erythroid progenitors	-0.522961	Black necked crane	Filoviridae	Marburg marburgvirus
TYRO3	0	0	Erythroid progenitors	-0.522961	Black necked crane	Filoviridae	Ebola virus
TYRO3	0	0	Erythroid progenitors	-0.522961	Black necked crane	Arenaviridae	Lymphocytic choriomeningitis mammarenavirus
TYRO3	0	0	Erythroid progenitors	-0.522961	Black necked crane	Flaviviridae	Zika virus
TYRO3	0	0	Neutrophils	-0.522961	Black necked crane	Flaviviridae	Dengue virus
TYRO3	0	0	Neutrophils	-0.522961	Black necked crane	Arenaviridae	Lassa mammarenavirus
TYRO3	0	0	Neutrophils	-0.522961	Black necked crane	Filoviridae	Marburg marburgvirus
TYRO3	0	0	Neutrophils	-0.522961	Black necked crane	Filoviridae	Ebola virus
TYRO3	0	0	Neutrophils	-0.522961	Black necked crane	Arenaviridae	Lymphocytic choriomeningitis mammarenavirus
TYRO3	0	0	Neutrophils	-0.522961	Black necked crane	Flaviviridae	Zika virus
TYRO3	0.0175173	0.787402	T cells	0.119062	Black necked crane	Flaviviridae	Dengue virus
TYRO3	0.0175173	0.787402	T cells	0.119062	Black necked crane	Arenaviridae	Lassa mammarenavirus
TYRO3	0.0175173	0.787402	T cells	0.119062	Black necked crane	Filoviridae	Marburg marburgvirus
TYRO3	0.0175173	0.787402	T cells	0.119062	Black necked crane	Filoviridae	Ebola virus
TYRO3	0.0175173	0.787402	T cells	0.119062	Black necked crane	Arenaviridae	Lymphocytic choriomeningitis mammarenavirus
TYRO3	0.0175173	0.787402	T cells	0.119062	Black necked crane	Flaviviridae	Zika virus
TYRO3	0	0	Natural killer cells	-0.522961	Black necked crane	Flaviviridae	Dengue virus
TYRO3	0	0	Natural killer cells	-0.522961	Black necked crane	Arenaviridae	Lassa mammarenavirus
TYRO3	0	0	Natural killer cells	-0.522961	Black necked crane	Filoviridae	Marburg marburgvirus
TYRO3	0	0	Natural killer cells	-0.522961	Black necked crane	Filoviridae	Ebola virus
TYRO3	0	0	Natural killer cells	-0.522961	Black necked crane	Arenaviridae	Lymphocytic choriomeningitis mammarenavirus
TYRO3	0	0	Natural killer cells	-0.522961	Black necked crane	Flaviviridae	Zika virus
TYRO3	0	0	Platelets	-0.522961	Black necked crane	Flaviviridae	Dengue virus
TYRO3	0	0	Platelets	-0.522961	Black necked crane	Arenaviridae	Lassa mammarenavirus
TYRO3	0	0	Platelets	-0.522961	Black necked crane	Filoviridae	Marburg marburgvirus
TYRO3	0	0	Platelets	-0.522961	Black necked crane	Filoviridae	Ebola virus
TYRO3	0	0	Platelets	-0.522961	Black necked crane	Arenaviridae	Lymphocytic choriomeningitis mammarenavirus
TYRO3	0	0	Platelets	-0.522961	Black necked crane	Flaviviridae	Zika virus
TYRO3	0.0680951	3.79747	B cells	1.97278	Black necked crane	Flaviviridae	Dengue virus
TYRO3	0.0680951	3.79747	B cells	1.97278	Black necked crane	Arenaviridae	Lassa mammarenavirus
TYRO3	0.0680951	3.79747	B cells	1.97278	Black necked crane	Filoviridae	Marburg marburgvirus
TYRO3	0.0680951	3.79747	B cells	1.97278	Black necked crane	Filoviridae	Ebola virus
TYRO3	0.0680951	3.79747	B cells	1.97278	Black necked crane	Arenaviridae	Lymphocytic choriomeningitis mammarenavirus
TYRO3	0.0680951	3.79747	B cells	1.97278	Black necked crane	Flaviviridae	Zika virus
CD4	0.0537673	1.59574	Monocytes	-0.377968	Blue and yellow macaw	Herpesviridae	Human betaherpesvirus 7
CD4	0.0537673	1.59574	Monocytes	-0.377968	Blue and yellow macaw	Retroviridae	Human immunodeficiency virus 1
CD4	0.0537673	1.59574	Monocytes	-0.377968	Blue and yellow macaw	Retroviridae	Human immunodeficiency virus 2
CD4	0.0172562	0.295858	B cells	-0.521876	Blue and yellow macaw	Herpesviridae	Human betaherpesvirus 7
CD4	0.0172562	0.295858	B cells	-0.521876	Blue and yellow macaw	Retroviridae	Human immunodeficiency virus 1
CD4	0.0172562	0.295858	B cells	-0.521876	Blue and yellow macaw	Retroviridae	Human immunodeficiency virus 2
CD4	0	0	Endothelial cells	-0.589892	Blue and yellow macaw	Herpesviridae	Human betaherpesvirus 7
CD4	0	0	Endothelial cells	-0.589892	Blue and yellow macaw	Retroviridae	Human immunodeficiency virus 1
CD4	0	0	Endothelial cells	-0.589892	Blue and yellow macaw	Retroviridae	Human immunodeficiency virus 2
CD4	0.734718	9.56973	T cells	2.306	Blue and yellow macaw	Herpesviridae	Human betaherpesvirus 7
CD4	0.734718	9.56973	T cells	2.306	Blue and yellow macaw	Retroviridae	Human immunodeficiency virus 1
CD4	0.734718	9.56973	T cells	2.306	Blue and yellow macaw	Retroviridae	Human immunodeficiency virus 2
CD4	0.0826171	0.682594	Platelets	-0.264256	Blue and yellow macaw	Herpesviridae	Human betaherpesvirus 7
CD4	0.0826171	0.682594	Platelets	-0.264256	Blue and yellow macaw	Retroviridae	Human immunodeficiency virus 1
CD4	0.0826171	0.682594	Platelets	-0.264256	Blue and yellow macaw	Retroviridae	Human immunodeficiency virus 2
CD4	0.00479192	0.694444	Erythroid progenitors	-0.571004	Blue and yellow macaw	Herpesviridae	Human betaherpesvirus 7
CD4	0.00479192	0.694444	Erythroid progenitors	-0.571004	Blue and yellow macaw	Retroviridae	Human immunodeficiency virus 1
CD4	0.00479192	0.694444	Erythroid progenitors	-0.571004	Blue and yellow macaw	Retroviridae	Human immunodeficiency virus 2
CD4	0.0223171	0.26178	Neutrophils	-0.501929	Blue and yellow macaw	Herpesviridae	Human betaherpesvirus 7
CD4	0.0223171	0.26178	Neutrophils	-0.501929	Blue and yellow macaw	Retroviridae	Human immunodeficiency virus 1
CD4	0.0223171	0.26178	Neutrophils	-0.501929	Blue and yellow macaw	Retroviridae	Human immunodeficiency virus 2
CD81	0.0405104	1.38889	Erythroid progenitors	-0.83082	Blue and yellow macaw	Flaviviridae	Hepacivirus C
CD81	1.97046	54.7872	Monocytes	0.318759	Blue and yellow macaw	Flaviviridae	Hepacivirus C
CD81	0.488629	6.50888	B cells	-0.563897	Blue and yellow macaw	Flaviviridae	Hepacivirus C
CD81	1.37963	15.2077	T cells	-0.0331692	Blue and yellow macaw	Flaviviridae	Hepacivirus C
CD81	0.666472	3.2992	Platelets	-0.457964	Blue and yellow macaw	Flaviviridae	Hepacivirus C
CD81	5.28377	59.0909	Endothelial cells	2.29235	Blue and yellow macaw	Flaviviridae	Hepacivirus C
CD81	0.349508	4.18848	Neutrophils	-0.646765	Blue and yellow macaw	Flaviviridae	Hepacivirus C
CLDN1	0	0	Erythroid progenitors	-0.501435	Blue and yellow macaw	Flaviviridae	Hepacivirus C
CLDN1	0	0	Erythroid progenitors	-0.501435	Blue and yellow macaw	Flaviviridae	Dengue virus
CLDN1	0	0	Endothelial cells	-0.501435	Blue and yellow macaw	Flaviviridae	Hepacivirus C
CLDN1	0	0	Endothelial cells	-0.501435	Blue and yellow macaw	Flaviviridae	Dengue virus
CLDN1	0.0395585	0.667656	T cells	-0.409523	Blue and yellow macaw	Flaviviridae	Hepacivirus C
CLDN1	0.0395585	0.667656	T cells	-0.409523	Blue and yellow macaw	Flaviviridae	Dengue virus
CLDN1	1.23857	9.1623	Neutrophils	2.37631	Blue and yellow macaw	Flaviviridae	Hepacivirus C
CLDN1	1.23857	9.1623	Neutrophils	2.37631	Blue and yellow macaw	Flaviviridae	Dengue virus
CLDN1	0.022916	1.06383	Monocytes	-0.448191	Blue and yellow macaw	Flaviviridae	Hepacivirus C
CLDN1	0.022916	1.06383	Monocytes	-0.448191	Blue and yellow macaw	Flaviviridae	Dengue virus
CLDN1	0.0399705	0.341297	Platelets	-0.408566	Blue and yellow macaw	Flaviviridae	Hepacivirus C
CLDN1	0.0399705	0.341297	Platelets	-0.408566	Blue and yellow macaw	Flaviviridae	Dengue virus
CLDN1	0.0235743	0.295858	B cells	-0.446661	Blue and yellow macaw	Flaviviridae	Hepacivirus C
CLDN1	0.0235743	0.295858	B cells	-0.446661	Blue and yellow macaw	Flaviviridae	Dengue virus
CXCR4	4.13535	27.2727	Endothelial cells	0.111965	Blue and yellow macaw	Retroviridae	Human immunodeficiency virus 1
CXCR4	4.13535	27.2727	Endothelial cells	0.111965	Blue and yellow macaw	Retroviridae	Feline immunodeficiency virus
CXCR4	4.13535	27.2727	Endothelial cells	0.111965	Blue and yellow macaw	Retroviridae	Human immunodeficiency virus 2
CXCR4	4.48487	34.7923	T cells	0.203047	Blue and yellow macaw	Retroviridae	Human immunodeficiency virus 1
CXCR4	4.48487	34.7923	T cells	0.203047	Blue and yellow macaw	Retroviridae	Feline immunodeficiency virus
CXCR4	4.48487	34.7923	T cells	0.203047	Blue and yellow macaw	Retroviridae	Human immunodeficiency virus 2
CXCR4	12.3012	64.7929	B cells	2.23992	Blue and yellow macaw	Retroviridae	Human immunodeficiency virus 1
CXCR4	12.3012	64.7929	B cells	2.23992	Blue and yellow macaw	Retroviridae	Feline immunodeficiency virus
CXCR4	12.3012	64.7929	B cells	2.23992	Blue and yellow macaw	Retroviridae	Human immunodeficiency virus 2
CXCR4	0.846313	5.00569	Platelets	-0.745126	Blue and yellow macaw	Retroviridae	Human immunodeficiency virus 1
CXCR4	0.846313	5.00569	Platelets	-0.745126	Blue and yellow macaw	Retroviridae	Feline immunodeficiency virus
CXCR4	0.846313	5.00569	Platelets	-0.745126	Blue and yellow macaw	Retroviridae	Human immunodeficiency virus 2
CXCR4	1.53852	11.2565	Neutrophils	-0.564743	Blue and yellow macaw	Retroviridae	Human immunodeficiency virus 1
CXCR4	1.53852	11.2565	Neutrophils	-0.564743	Blue and yellow macaw	Retroviridae	Feline immunodeficiency virus
CXCR4	1.53852	11.2565	Neutrophils	-0.564743	Blue and yellow macaw	Retroviridae	Human immunodeficiency virus 2
CXCR4	1.97286	44.6809	Monocytes	-0.451559	Blue and yellow macaw	Retroviridae	Human immunodeficiency virus 1
CXCR4	1.97286	44.6809	Monocytes	-0.451559	Blue and yellow macaw	Retroviridae	Feline immunodeficiency virus
CXCR4	1.97286	44.6809	Monocytes	-0.451559	Blue and yellow macaw	Retroviridae	Human immunodeficiency virus 2
CXCR4	0.19635	4.16667	Erythroid progenitors	-0.9145	Blue and yellow macaw	Retroviridae	Human immunodeficiency virus 1
CXCR4	0.19635	4.16667	Erythroid progenitors	-0.9145	Blue and yellow macaw	Retroviridae	Feline immunodeficiency virus
CXCR4	0.19635	4.16667	Erythroid progenitors	-0.9145	Blue and yellow macaw	Retroviridae	Human immunodeficiency virus 2
DAG1	0	0	Erythroid progenitors	-0.62326	Blue and yellow macaw	Arenaviridae	Latino mammarenavirus
DAG1	0	0	Erythroid progenitors	-0.62326	Blue and yellow macaw	Arenaviridae	Lassa mammarenavirus
DAG1	0	0	Erythroid progenitors	-0.62326	Blue and yellow macaw	Arenaviridae	Lymphocytic choriomeningitis mammarenavirus
DAG1	0	0	Erythroid progenitors	-0.62326	Blue and yellow macaw	Arenaviridae	Oliveros mammarenavirus
DAG1	0.222323	6.81818	Endothelial cells	-0.230391	Blue and yellow macaw	Arenaviridae	Latino mammarenavirus
DAG1	0.222323	6.81818	Endothelial cells	-0.230391	Blue and yellow macaw	Arenaviridae	Lassa mammarenavirus
DAG1	0.222323	6.81818	Endothelial cells	-0.230391	Blue and yellow macaw	Arenaviridae	Lymphocytic choriomeningitis mammarenavirus
DAG1	0.222323	6.81818	Endothelial cells	-0.230391	Blue and yellow macaw	Arenaviridae	Oliveros mammarenavirus
DAG1	0.0805173	0.887574	B cells	-0.480977	Blue and yellow macaw	Arenaviridae	Latino mammarenavirus
DAG1	0.0805173	0.887574	B cells	-0.480977	Blue and yellow macaw	Arenaviridae	Lassa mammarenavirus
DAG1	0.0805173	0.887574	B cells	-0.480977	Blue and yellow macaw	Arenaviridae	Lymphocytic choriomeningitis mammarenavirus
DAG1	0.0805173	0.887574	B cells	-0.480977	Blue and yellow macaw	Arenaviridae	Oliveros mammarenavirus
DAG1	0.119644	1.3089	Neutrophils	-0.411836	Blue and yellow macaw	Arenaviridae	Latino mammarenavirus
DAG1	0.119644	1.3089	Neutrophils	-0.411836	Blue and yellow macaw	Arenaviridae	Lassa mammarenavirus
DAG1	0.119644	1.3089	Neutrophils	-0.411836	Blue and yellow macaw	Arenaviridae	Lymphocytic choriomeningitis mammarenavirus
DAG1	0.119644	1.3089	Neutrophils	-0.411836	Blue and yellow macaw	Arenaviridae	Oliveros mammarenavirus
DAG1	0.184975	3.18991	T cells	-0.296389	Blue and yellow macaw	Arenaviridae	Latino mammarenavirus
DAG1	0.184975	3.18991	T cells	-0.296389	Blue and yellow macaw	Arenaviridae	Lassa mammarenavirus
DAG1	0.184975	3.18991	T cells	-0.296389	Blue and yellow macaw	Arenaviridae	Lymphocytic choriomeningitis mammarenavirus
DAG1	0.184975	3.18991	T cells	-0.296389	Blue and yellow macaw	Arenaviridae	Oliveros mammarenavirus
DAG1	1.73172	10.3527	Platelets	2.43689	Blue and yellow macaw	Arenaviridae	Latino mammarenavirus
DAG1	1.73172	10.3527	Platelets	2.43689	Blue and yellow macaw	Arenaviridae	Lassa mammarenavirus
DAG1	1.73172	10.3527	Platelets	2.43689	Blue and yellow macaw	Arenaviridae	Lymphocytic choriomeningitis mammarenavirus
DAG1	1.73172	10.3527	Platelets	2.43689	Blue and yellow macaw	Arenaviridae	Oliveros mammarenavirus
DAG1	0.148559	9.04255	Monocytes	-0.36074	Blue and yellow macaw	Arenaviridae	Latino mammarenavirus
DAG1	0.148559	9.04255	Monocytes	-0.36074	Blue and yellow macaw	Arenaviridae	Lassa mammarenavirus
DAG1	0.148559	9.04255	Monocytes	-0.36074	Blue and yellow macaw	Arenaviridae	Lymphocytic choriomeningitis mammarenavirus
DAG1	0.148559	9.04255	Monocytes	-0.36074	Blue and yellow macaw	Arenaviridae	Oliveros mammarenavirus
EGFR	0	0	Neutrophils	-0.521281	Blue and yellow macaw	Flaviviridae	Hepacivirus C
EGFR	0	0	Monocytes	-0.521281	Blue and yellow macaw	Flaviviridae	Hepacivirus C
EGFR	0.0305917	0.816024	T cells	1.07477	Blue and yellow macaw	Flaviviridae	Hepacivirus C
EGFR	0	0	Endothelial cells	-0.521281	Blue and yellow macaw	Flaviviridae	Hepacivirus C
EGFR	0	0	Erythroid progenitors	-0.521281	Blue and yellow macaw	Flaviviridae	Hepacivirus C
EGFR	0.0493398	0.591716	B cells	2.05291	Blue and yellow macaw	Flaviviridae	Hepacivirus C
EGFR	0	0	Platelets	-0.521281	Blue and yellow macaw	Flaviviridae	Hepacivirus C
EPHA2	0	0	Endothelial cells	-0.892785	Blue and yellow macaw	Flaviviridae	Hepacivirus C
EPHA2	0.0071686	0.113766	Platelets	-0.648769	Blue and yellow macaw	Flaviviridae	Hepacivirus C
EPHA2	0	0	Erythroid progenitors	-0.892785	Blue and yellow macaw	Flaviviridae	Hepacivirus C
EPHA2	0.0208762	1.59574	Monocytes	-0.18217	Blue and yellow macaw	Flaviviridae	Hepacivirus C
EPHA2	0.0283628	1.18343	B cells	0.0726695	Blue and yellow macaw	Flaviviridae	Hepacivirus C
EPHA2	0.0893373	0.52356	Neutrophils	2.14821	Blue and yellow macaw	Flaviviridae	Hepacivirus C
EPHA2	0.0215817	0.296736	T cells	-0.158155	Blue and yellow macaw	Flaviviridae	Hepacivirus C
GPC5	0.0482634	1.59574	Monocytes	2.35873	Blue and yellow macaw	Hepadnaviridae	Hepatitis B virus
GPC5	0	0	B cells	-0.526597	Blue and yellow macaw	Hepadnaviridae	Hepatitis B virus
GPC5	0	0	Endothelial cells	-0.526597	Blue and yellow macaw	Hepadnaviridae	Hepatitis B virus
GPC5	0	0	Platelets	-0.526597	Blue and yellow macaw	Hepadnaviridae	Hepatitis B virus
GPC5	0	0	Erythroid progenitors	-0.526597	Blue and yellow macaw	Hepadnaviridae	Hepatitis B virus
GPC5	0.0124122	0.296736	T cells	0.215439	Blue and yellow macaw	Hepadnaviridae	Hepatitis B virus
GPC5	0	0	Neutrophils	-0.526597	Blue and yellow macaw	Hepadnaviridae	Hepatitis B virus
HSPA8	6.65378	59.0909	Endothelial cells	0.666447	Blue and yellow macaw	Reoviridae	Simian rotavirus A strain RRV
HSPA8	6.83698	36.3874	Neutrophils	0.757787	Blue and yellow macaw	Reoviridae	Simian rotavirus A strain RRV
HSPA8	7.80894	54.6736	T cells	1.24239	Blue and yellow macaw	Reoviridae	Simian rotavirus A strain RRV
HSPA8	3.60985	72.8723	Monocytes	-0.851182	Blue and yellow macaw	Reoviridae	Simian rotavirus A strain RRV
HSPA8	1.89239	11.1111	Erythroid progenitors	-1.70747	Blue and yellow macaw	Reoviridae	Simian rotavirus A strain RRV
HSPA8	4.06693	21.5017	Platelets	-0.623297	Blue and yellow macaw	Reoviridae	Simian rotavirus A strain RRV
HSPA8	5.08764	46.7456	B cells	-0.114391	Blue and yellow macaw	Reoviridae	Simian rotavirus A strain RRV
ITGA2	0.0371653	1.59574	Monocytes	0.215639	Blue and yellow macaw	Reoviridae	Human rotavirus strain WA
ITGA2	0.0371653	1.59574	Monocytes	0.215639	Blue and yellow macaw	Reoviridae	Simian rotavirus A strain RRV
ITGA2	0.0532322	0.78534	Neutrophils	0.826738	Blue and yellow macaw	Reoviridae	Human rotavirus strain WA
ITGA2	0.0532322	0.78534	Neutrophils	0.826738	Blue and yellow macaw	Reoviridae	Simian rotavirus A strain RRV
ITGA2	0.0661181	0.591716	B cells	1.31685	Blue and yellow macaw	Reoviridae	Human rotavirus strain WA
ITGA2	0.0661181	0.591716	B cells	1.31685	Blue and yellow macaw	Reoviridae	Simian rotavirus A strain RRV
ITGA2	0.00552787	0.074184	T cells	-0.987677	Blue and yellow macaw	Reoviridae	Human rotavirus strain WA
ITGA2	0.00552787	0.074184	T cells	-0.987677	Blue and yellow macaw	Reoviridae	Simian rotavirus A strain RRV
ITGA2	0	0	Endothelial cells	-1.19793	Blue and yellow macaw	Reoviridae	Human rotavirus strain WA
ITGA2	0	0	Endothelial cells	-1.19793	Blue and yellow macaw	Reoviridae	Simian rotavirus A strain RRV
ITGA2	0.0373922	0.227531	Platelets	0.224272	Blue and yellow macaw	Reoviridae	Human rotavirus strain WA
ITGA2	0.0373922	0.227531	Platelets	0.224272	Blue and yellow macaw	Reoviridae	Simian rotavirus A strain RRV
ITGA2	0	0	Erythroid progenitors	-1.19793	Blue and yellow macaw	Reoviridae	Human rotavirus strain WA
ITGA2	0	0	Erythroid progenitors	-1.19793	Blue and yellow macaw	Reoviridae	Simian rotavirus A strain RRV
ITGA3	0.0181508	0.295858	B cells	-0.204439	Blue and yellow macaw	Herpesviridae	Hepatitis E virus
ITGA3	0	0	Platelets	-0.546056	Blue and yellow macaw	Herpesviridae	Hepatitis E virus
ITGA3	0	0	Neutrophils	-0.546056	Blue and yellow macaw	Herpesviridae	Hepatitis E virus
ITGA3	0	0	Erythroid progenitors	-0.546056	Blue and yellow macaw	Herpesviridae	Hepatitis E virus
ITGA3	0.149678	1.48368	T cells	2.27104	Blue and yellow macaw	Herpesviridae	Hepatitis E virus
ITGA3	0.00301334	0.531915	Monocytes	-0.489342	Blue and yellow macaw	Herpesviridae	Hepatitis E virus
ITGA3	0	0	Endothelial cells	-0.546056	Blue and yellow macaw	Herpesviridae	Hepatitis E virus
ITGAV	4.28865	72.3404	Monocytes	2.35267	Blue and yellow macaw	Herpesviridae	Human alphaherpesvirus 1
ITGAV	4.28865	72.3404	Monocytes	2.35267	Blue and yellow macaw	Reoviridae	Simian rotavirus A strain RRV
ITGAV	4.28865	72.3404	Monocytes	2.35267	Blue and yellow macaw	Flaviviridae	West Nile virus
ITGAV	0.445272	5.86053	T cells	-0.516625	Blue and yellow macaw	Herpesviridae	Human alphaherpesvirus 1
ITGAV	0.445272	5.86053	T cells	-0.516625	Blue and yellow macaw	Reoviridae	Simian rotavirus A strain RRV
ITGAV	0.445272	5.86053	T cells	-0.516625	Blue and yellow macaw	Flaviviridae	West Nile virus
ITGAV	0.931023	13.6364	Endothelial cells	-0.153985	Blue and yellow macaw	Herpesviridae	Human alphaherpesvirus 1
ITGAV	0.931023	13.6364	Endothelial cells	-0.153985	Blue and yellow macaw	Reoviridae	Simian rotavirus A strain RRV
ITGAV	0.931023	13.6364	Endothelial cells	-0.153985	Blue and yellow macaw	Flaviviridae	West Nile virus
ITGAV	0.281587	5.91716	B cells	-0.638825	Blue and yellow macaw	Herpesviridae	Human alphaherpesvirus 1
ITGAV	0.281587	5.91716	B cells	-0.638825	Blue and yellow macaw	Reoviridae	Simian rotavirus A strain RRV
ITGAV	0.281587	5.91716	B cells	-0.638825	Blue and yellow macaw	Flaviviridae	West Nile virus
ITGAV	0.464949	2.61661	Platelets	-0.501935	Blue and yellow macaw	Herpesviridae	Human alphaherpesvirus 1
ITGAV	0.464949	2.61661	Platelets	-0.501935	Blue and yellow macaw	Reoviridae	Simian rotavirus A strain RRV
ITGAV	0.464949	2.61661	Platelets	-0.501935	Blue and yellow macaw	Flaviviridae	West Nile virus
ITGAV	0.219297	2.77778	Erythroid progenitors	-0.685327	Blue and yellow macaw	Herpesviridae	Human alphaherpesvirus 1
ITGAV	0.219297	2.77778	Erythroid progenitors	-0.685327	Blue and yellow macaw	Reoviridae	Simian rotavirus A strain RRV
ITGAV	0.219297	2.77778	Erythroid progenitors	-0.685327	Blue and yellow macaw	Flaviviridae	West Nile virus
ITGAV	1.05843	10.733	Neutrophils	-0.0588678	Blue and yellow macaw	Herpesviridae	Human alphaherpesvirus 1
ITGAV	1.05843	10.733	Neutrophils	-0.0588678	Blue and yellow macaw	Reoviridae	Simian rotavirus A strain RRV
ITGAV	1.05843	10.733	Neutrophils	-0.0588678	Blue and yellow macaw	Flaviviridae	West Nile virus
ITGB1	3.50217	63.8298	Monocytes	0.195251	Blue and yellow macaw	Reoviridae	Mammalian orthoreovirus
ITGB1	3.50217	63.8298	Monocytes	0.195251	Blue and yellow macaw	Reoviridae	Human rotavirus strain WA
ITGB1	3.50217	63.8298	Monocytes	0.195251	Blue and yellow macaw	Reoviridae	Simian rotavirus A strain RRV
ITGB1	2.44953	24.4065	T cells	-0.232899	Blue and yellow macaw	Reoviridae	Mammalian orthoreovirus
ITGB1	2.44953	24.4065	T cells	-0.232899	Blue and yellow macaw	Reoviridae	Human rotavirus strain WA
ITGB1	2.44953	24.4065	T cells	-0.232899	Blue and yellow macaw	Reoviridae	Simian rotavirus A strain RRV
ITGB1	0.186496	4.86111	Erythroid progenitors	-1.15336	Blue and yellow macaw	Reoviridae	Mammalian orthoreovirus
ITGB1	0.186496	4.86111	Erythroid progenitors	-1.15336	Blue and yellow macaw	Reoviridae	Human rotavirus strain WA
ITGB1	0.186496	4.86111	Erythroid progenitors	-1.15336	Blue and yellow macaw	Reoviridae	Simian rotavirus A strain RRV
ITGB1	7.57117	30.9443	Platelets	1.85027	Blue and yellow macaw	Reoviridae	Mammalian orthoreovirus
ITGB1	7.57117	30.9443	Platelets	1.85027	Blue and yellow macaw	Reoviridae	Human rotavirus strain WA
ITGB1	7.57117	30.9443	Platelets	1.85027	Blue and yellow macaw	Reoviridae	Simian rotavirus A strain RRV
ITGB1	5.31316	50	Endothelial cells	0.931851	Blue and yellow macaw	Reoviridae	Mammalian orthoreovirus
ITGB1	5.31316	50	Endothelial cells	0.931851	Blue and yellow macaw	Reoviridae	Human rotavirus strain WA
ITGB1	5.31316	50	Endothelial cells	0.931851	Blue and yellow macaw	Reoviridae	Simian rotavirus A strain RRV
ITGB1	0.913294	10.9948	Neutrophils	-0.857745	Blue and yellow macaw	Reoviridae	Mammalian orthoreovirus
ITGB1	0.913294	10.9948	Neutrophils	-0.857745	Blue and yellow macaw	Reoviridae	Human rotavirus strain WA
ITGB1	0.913294	10.9948	Neutrophils	-0.857745	Blue and yellow macaw	Reoviridae	Simian rotavirus A strain RRV
ITGB1	1.19922	13.9053	B cells	-0.741448	Blue and yellow macaw	Reoviridae	Mammalian orthoreovirus
ITGB1	1.19922	13.9053	B cells	-0.741448	Blue and yellow macaw	Reoviridae	Human rotavirus strain WA
ITGB1	1.19922	13.9053	B cells	-0.741448	Blue and yellow macaw	Reoviridae	Simian rotavirus A strain RRV
ITGB3	0.286384	2.44807	T cells	-0.390869	Blue and yellow macaw	Flaviviridae	West Nile virus
ITGB3	0.286384	2.44807	T cells	-0.390869	Blue and yellow macaw	Reoviridae	Simian rotavirus A strain RRV
ITGB3	0.352141	3.9267	Neutrophils	-0.361821	Blue and yellow macaw	Flaviviridae	West Nile virus
ITGB3	0.352141	3.9267	Neutrophils	-0.361821	Blue and yellow macaw	Reoviridae	Simian rotavirus A strain RRV
ITGB3	0	0	Erythroid progenitors	-0.517378	Blue and yellow macaw	Flaviviridae	West Nile virus
ITGB3	0	0	Erythroid progenitors	-0.517378	Blue and yellow macaw	Reoviridae	Simian rotavirus A strain RRV
ITGB3	0.322872	6.81818	Endothelial cells	-0.37475	Blue and yellow macaw	Flaviviridae	West Nile virus
ITGB3	0.322872	6.81818	Endothelial cells	-0.37475	Blue and yellow macaw	Reoviridae	Simian rotavirus A strain RRV
ITGB3	0.320247	14.8936	Monocytes	-0.37591	Blue and yellow macaw	Flaviviridae	West Nile virus
ITGB3	0.320247	14.8936	Monocytes	-0.37591	Blue and yellow macaw	Reoviridae	Simian rotavirus A strain RRV
ITGB3	6.71052	32.0819	Platelets	2.44696	Blue and yellow macaw	Flaviviridae	West Nile virus
ITGB3	6.71052	32.0819	Platelets	2.44696	Blue and yellow macaw	Reoviridae	Simian rotavirus A strain RRV
ITGB3	0.212799	2.07101	B cells	-0.423375	Blue and yellow macaw	Flaviviridae	West Nile virus
ITGB3	0.212799	2.07101	B cells	-0.423375	Blue and yellow macaw	Reoviridae	Simian rotavirus A strain RRV
ITGB6	0.0916814	1.55786	T cells	0.263502	Blue and yellow macaw	Herpesviridae	Human alphaherpesvirus 1
ITGB6	0.206041	9.57447	Monocytes	1.79797	Blue and yellow macaw	Herpesviridae	Human alphaherpesvirus 1
ITGB6	0.0367235	0.591716	B cells	-0.473918	Blue and yellow macaw	Herpesviridae	Human alphaherpesvirus 1
ITGB6	0	0	Endothelial cells	-0.966671	Blue and yellow macaw	Herpesviridae	Human alphaherpesvirus 1
ITGB6	0.0456585	0.455063	Platelets	-0.354029	Blue and yellow macaw	Herpesviridae	Human alphaherpesvirus 1
ITGB6	0	0	Erythroid progenitors	-0.966671	Blue and yellow macaw	Herpesviridae	Human alphaherpesvirus 1
ITGB6	0.0395765	0.52356	Neutrophils	-0.435636	Blue and yellow macaw	Herpesviridae	Human alphaherpesvirus 1
ITGB8	0	0	B cells	-0.550659	Blue and yellow macaw	Herpesviridae	Human alphaherpesvirus 1
ITGB8	0.0113636	0.296736	T cells	0.0480382	Blue and yellow macaw	Herpesviridae	Human alphaherpesvirus 1
ITGB8	0	0	Endothelial cells	-0.550659	Blue and yellow macaw	Herpesviridae	Human alphaherpesvirus 1
ITGB8	0.0180074	1.06383	Monocytes	0.398073	Blue and yellow macaw	Herpesviridae	Human alphaherpesvirus 1
ITGB8	0	0	Platelets	-0.550659	Blue and yellow macaw	Herpesviridae	Human alphaherpesvirus 1
ITGB8	0	0	Erythroid progenitors	-0.550659	Blue and yellow macaw	Herpesviridae	Human alphaherpesvirus 1
ITGB8	0	0	Neutrophils	-0.550659	Blue and yellow macaw	Herpesviridae	Human alphaherpesvirus 1
LAMP1	0.329327	9.09091	Endothelial cells	-0.652218	Blue and yellow macaw	Arenaviridae	Lassa mammarenavirus
LAMP1	0.620499	8.97626	T cells	-0.507512	Blue and yellow macaw	Arenaviridae	Lassa mammarenavirus
LAMP1	1.10061	11.2565	Neutrophils	-0.26891	Blue and yellow macaw	Arenaviridae	Lassa mammarenavirus
LAMP1	1.14833	10.4167	Erythroid progenitors	-0.245192	Blue and yellow macaw	Arenaviridae	Lassa mammarenavirus
LAMP1	0.457357	7.69231	B cells	-0.588589	Blue and yellow macaw	Arenaviridae	Lassa mammarenavirus
LAMP1	1.2274	7.39477	Platelets	-0.205899	Blue and yellow macaw	Arenaviridae	Lassa mammarenavirus
LAMP1	6.48429	82.4468	Monocytes	2.40665	Blue and yellow macaw	Arenaviridae	Lassa mammarenavirus
MERTK	0	0	T cells	-0.674883	Blue and yellow macaw	Filoviridae	Ebola virus
MERTK	0	0	T cells	-0.674883	Blue and yellow macaw	Filoviridae	Marburg marburgvirus
MERTK	0	0	Erythroid progenitors	-0.674883	Blue and yellow macaw	Filoviridae	Ebola virus
MERTK	0	0	Erythroid progenitors	-0.674883	Blue and yellow macaw	Filoviridae	Marburg marburgvirus
MERTK	0	0	Endothelial cells	-0.674883	Blue and yellow macaw	Filoviridae	Ebola virus
MERTK	0	0	Endothelial cells	-0.674883	Blue and yellow macaw	Filoviridae	Marburg marburgvirus
MERTK	0.084519	0.227531	Platelets	0.88739	Blue and yellow macaw	Filoviridae	Ebola virus
MERTK	0.084519	0.227531	Platelets	0.88739	Blue and yellow macaw	Filoviridae	Marburg marburgvirus
MERTK	0.146882	8.51064	Monocytes	2.04012	Blue and yellow macaw	Filoviridae	Ebola virus
MERTK	0.146882	8.51064	Monocytes	2.04012	Blue and yellow macaw	Filoviridae	Marburg marburgvirus
MERTK	0	0	Neutrophils	-0.674883	Blue and yellow macaw	Filoviridae	Ebola virus
MERTK	0	0	Neutrophils	-0.674883	Blue and yellow macaw	Filoviridae	Marburg marburgvirus
MERTK	0.0131259	0.295858	B cells	-0.43226	Blue and yellow macaw	Filoviridae	Ebola virus
MERTK	0.0131259	0.295858	B cells	-0.43226	Blue and yellow macaw	Filoviridae	Marburg marburgvirus
MXRA8	0	0	T cells	-0.538039	Blue and yellow macaw	Togaviridae	Ross River virus
MXRA8	0	0	T cells	-0.538039	Blue and yellow macaw	Togaviridae	Onyong-nyong virus
MXRA8	0	0	T cells	-0.538039	Blue and yellow macaw	Togaviridae	Chikungunya virus
MXRA8	0	0	T cells	-0.538039	Blue and yellow macaw	Togaviridae	Mayaro virus
MXRA8	0	0	Platelets	-0.538039	Blue and yellow macaw	Togaviridae	Ross River virus
MXRA8	0	0	Platelets	-0.538039	Blue and yellow macaw	Togaviridae	Onyong-nyong virus
MXRA8	0	0	Platelets	-0.538039	Blue and yellow macaw	Togaviridae	Chikungunya virus
MXRA8	0	0	Platelets	-0.538039	Blue and yellow macaw	Togaviridae	Mayaro virus
MXRA8	0	0	Endothelial cells	-0.538039	Blue and yellow macaw	Togaviridae	Ross River virus
MXRA8	0	0	Endothelial cells	-0.538039	Blue and yellow macaw	Togaviridae	Onyong-nyong virus
MXRA8	0	0	Endothelial cells	-0.538039	Blue and yellow macaw	Togaviridae	Chikungunya virus
MXRA8	0	0	Endothelial cells	-0.538039	Blue and yellow macaw	Togaviridae	Mayaro virus
MXRA8	0	0	B cells	-0.538039	Blue and yellow macaw	Togaviridae	Ross River virus
MXRA8	0	0	B cells	-0.538039	Blue and yellow macaw	Togaviridae	Onyong-nyong virus
MXRA8	0	0	B cells	-0.538039	Blue and yellow macaw	Togaviridae	Chikungunya virus
MXRA8	0	0	B cells	-0.538039	Blue and yellow macaw	Togaviridae	Mayaro virus
MXRA8	0	0	Monocytes	-0.538039	Blue and yellow macaw	Togaviridae	Ross River virus
MXRA8	0	0	Monocytes	-0.538039	Blue and yellow macaw	Togaviridae	Onyong-nyong virus
MXRA8	0	0	Monocytes	-0.538039	Blue and yellow macaw	Togaviridae	Chikungunya virus
MXRA8	0	0	Monocytes	-0.538039	Blue and yellow macaw	Togaviridae	Mayaro virus
MXRA8	0	0	Erythroid progenitors	-0.538039	Blue and yellow macaw	Togaviridae	Ross River virus
MXRA8	0	0	Erythroid progenitors	-0.538039	Blue and yellow macaw	Togaviridae	Onyong-nyong virus
MXRA8	0	0	Erythroid progenitors	-0.538039	Blue and yellow macaw	Togaviridae	Chikungunya virus
MXRA8	0	0	Erythroid progenitors	-0.538039	Blue and yellow macaw	Togaviridae	Mayaro virus
MXRA8	0.0688895	0.26178	Neutrophils	1.45237	Blue and yellow macaw	Togaviridae	Ross River virus
MXRA8	0.0688895	0.26178	Neutrophils	1.45237	Blue and yellow macaw	Togaviridae	Onyong-nyong virus
MXRA8	0.0688895	0.26178	Neutrophils	1.45237	Blue and yellow macaw	Togaviridae	Chikungunya virus
MXRA8	0.0688895	0.26178	Neutrophils	1.45237	Blue and yellow macaw	Togaviridae	Mayaro virus
NECTIN1	0	0	Platelets	-0.547955	Blue and yellow macaw	Herpesviridae	Human alphaherpesvirus 1
NECTIN1	0	0	Erythroid progenitors	-0.547955	Blue and yellow macaw	Herpesviridae	Human alphaherpesvirus 1
NECTIN1	0.00590569	0.148368	T cells	0.0362568	Blue and yellow macaw	Herpesviridae	Human alphaherpesvirus 1
NECTIN1	0	0	Neutrophils	-0.547955	Blue and yellow macaw	Herpesviridae	Human alphaherpesvirus 1
NECTIN1	0	0	Endothelial cells	-0.547955	Blue and yellow macaw	Herpesviridae	Human alphaherpesvirus 1
NECTIN1	0.00950018	0.531915	Monocytes	0.391836	Blue and yellow macaw	Herpesviridae	Human alphaherpesvirus 1
NECTIN1	0	0	B cells	-0.547955	Blue and yellow macaw	Herpesviridae	Human alphaherpesvirus 1
NPC1	0	0	Endothelial cells	-1.14311	Blue and yellow macaw	Filoviridae	Ebola virus
NPC1	0.274423	3.63501	T cells	-0.300103	Blue and yellow macaw	Filoviridae	Ebola virus
NPC1	0.210405	1.47895	Platelets	-0.496762	Blue and yellow macaw	Filoviridae	Ebola virus
NPC1	0.0701383	2.08333	Erythroid progenitors	-0.927653	Blue and yellow macaw	Filoviridae	Ebola virus
NPC1	0.209044	3.5503	B cells	-0.500944	Blue and yellow macaw	Filoviridae	Ebola virus
NPC1	0.754757	8.11518	Neutrophils	1.17545	Blue and yellow macaw	Filoviridae	Ebola virus
NPC1	0.884919	27.1277	Monocytes	1.5753	Blue and yellow macaw	Filoviridae	Ebola virus
OCLN	0	0	Erythroid progenitors	-1.22798	Blue and yellow macaw	Flaviviridae	Hepacivirus C
OCLN	0.0152269	0.295858	B cells	-0.68352	Blue and yellow macaw	Flaviviridae	Hepacivirus C
OCLN	0.0792569	0.568828	Platelets	1.60599	Blue and yellow macaw	Flaviviridae	Hepacivirus C
OCLN	0.0332491	3.19149	Monocytes	-0.039103	Blue and yellow macaw	Flaviviridae	Hepacivirus C
OCLN	0.0706551	1.11276	T cells	1.29842	Blue and yellow macaw	Flaviviridae	Hepacivirus C
OCLN	0.0388368	2.27273	Endothelial cells	0.160694	Blue and yellow macaw	Flaviviridae	Hepacivirus C
OCLN	0.0121589	0.26178	Neutrophils	-0.793222	Blue and yellow macaw	Flaviviridae	Hepacivirus C
PHB	0.706877	9.64392	T cells	0.671068	Blue and yellow macaw	Togaviridae	Chikungunya virus
PHB	0.665297	15.9091	Endothelial cells	0.46563	Blue and yellow macaw	Togaviridae	Chikungunya virus
PHB	0.363647	4.45026	Neutrophils	-1.02474	Blue and yellow macaw	Togaviridae	Chikungunya virus
PHB	0.60423	29.2553	Monocytes	0.163916	Blue and yellow macaw	Togaviridae	Chikungunya virus
PHB	0.627435	11.5385	B cells	0.278564	Blue and yellow macaw	Togaviridae	Chikungunya virus
PHB	0.337222	6.94444	Erythroid progenitors	-1.1553	Blue and yellow macaw	Togaviridae	Chikungunya virus
PHB	0.357947	2.73038	Platelets	-1.05291	Blue and yellow macaw	Togaviridae	Chikungunya virus
PLVAP	0	0	B cells	-0.492293	Blue and yellow macaw	Flaviviridae	Japanese encephalitis virus
PLVAP	0	0	Endothelial cells	-0.492293	Blue and yellow macaw	Flaviviridae	Japanese encephalitis virus
PLVAP	0.00977886	0.26178	Neutrophils	-0.460182	Blue and yellow macaw	Flaviviridae	Japanese encephalitis virus
PLVAP	0.0166233	0.37092	T cells	-0.437706	Blue and yellow macaw	Flaviviridae	Japanese encephalitis virus
PLVAP	0.0427708	3.19149	Monocytes	-0.351843	Blue and yellow macaw	Flaviviridae	Japanese encephalitis virus
PLVAP	0.871775	6.59841	Platelets	2.37043	Blue and yellow macaw	Flaviviridae	Japanese encephalitis virus
PLVAP	0	0	Erythroid progenitors	-0.492293	Blue and yellow macaw	Flaviviridae	Japanese encephalitis virus
RPSA	6.25709	30.4892	Platelets	-0.938353	Blue and yellow macaw	Flaviviridae	Dengue virus
RPSA	6.25709	30.4892	Platelets	-0.938353	Blue and yellow macaw	Flaviviridae	Classical swine fever virus
RPSA	6.25709	30.4892	Platelets	-0.938353	Blue and yellow macaw	Togaviridae	Sindbis virus
RPSA	6.25709	30.4892	Platelets	-0.938353	Blue and yellow macaw	Togaviridae	Venezuelan equine encephalitis virus
RPSA	5.04038	41.6667	Erythroid progenitors	-1.05738	Blue and yellow macaw	Flaviviridae	Dengue virus
RPSA	5.04038	41.6667	Erythroid progenitors	-1.05738	Blue and yellow macaw	Flaviviridae	Classical swine fever virus
RPSA	5.04038	41.6667	Erythroid progenitors	-1.05738	Blue and yellow macaw	Togaviridae	Sindbis virus
RPSA	5.04038	41.6667	Erythroid progenitors	-1.05738	Blue and yellow macaw	Togaviridae	Venezuelan equine encephalitis virus
RPSA	16.2362	88.6364	Endothelial cells	0.0378706	Blue and yellow macaw	Flaviviridae	Dengue virus
RPSA	16.2362	88.6364	Endothelial cells	0.0378706	Blue and yellow macaw	Flaviviridae	Classical swine fever virus
RPSA	16.2362	88.6364	Endothelial cells	0.0378706	Blue and yellow macaw	Togaviridae	Sindbis virus
RPSA	16.2362	88.6364	Endothelial cells	0.0378706	Blue and yellow macaw	Togaviridae	Venezuelan equine encephalitis virus
RPSA	2.81792	30.8901	Neutrophils	-1.2748	Blue and yellow macaw	Flaviviridae	Dengue virus
RPSA	2.81792	30.8901	Neutrophils	-1.2748	Blue and yellow macaw	Flaviviridae	Classical swine fever virus
RPSA	2.81792	30.8901	Neutrophils	-1.2748	Blue and yellow macaw	Togaviridae	Sindbis virus
RPSA	2.81792	30.8901	Neutrophils	-1.2748	Blue and yellow macaw	Togaviridae	Venezuelan equine encephalitis virus
RPSA	19.0085	95.2128	Monocytes	0.309077	Blue and yellow macaw	Flaviviridae	Dengue virus
RPSA	19.0085	95.2128	Monocytes	0.309077	Blue and yellow macaw	Flaviviridae	Classical swine fever virus
RPSA	19.0085	95.2128	Monocytes	0.309077	Blue and yellow macaw	Togaviridae	Sindbis virus
RPSA	19.0085	95.2128	Monocytes	0.309077	Blue and yellow macaw	Togaviridae	Venezuelan equine encephalitis virus
RPSA	28.0288	87.5371	T cells	1.19151	Blue and yellow macaw	Flaviviridae	Dengue virus
RPSA	28.0288	87.5371	T cells	1.19151	Blue and yellow macaw	Flaviviridae	Classical swine fever virus
RPSA	28.0288	87.5371	T cells	1.19151	Blue and yellow macaw	Togaviridae	Sindbis virus
RPSA	28.0288	87.5371	T cells	1.19151	Blue and yellow macaw	Togaviridae	Venezuelan equine encephalitis virus
RPSA	29.0366	92.3077	B cells	1.29009	Blue and yellow macaw	Flaviviridae	Dengue virus
RPSA	29.0366	92.3077	B cells	1.29009	Blue and yellow macaw	Flaviviridae	Classical swine fever virus
RPSA	29.0366	92.3077	B cells	1.29009	Blue and yellow macaw	Togaviridae	Sindbis virus
RPSA	29.0366	92.3077	B cells	1.29009	Blue and yellow macaw	Togaviridae	Venezuelan equine encephalitis virus
RTN4R	0	0	Neutrophils	-0.38409	Blue and yellow macaw	Reoviridae	Mammalian orthoreovirus
RTN4R	0	0	Endothelial cells	-0.38409	Blue and yellow macaw	Reoviridae	Mammalian orthoreovirus
RTN4R	0.00300949	0.074184	T cells	-0.290226	Blue and yellow macaw	Reoviridae	Mammalian orthoreovirus
RTN4R	0.00394157	0.531915	Monocytes	-0.261156	Blue and yellow macaw	Reoviridae	Mammalian orthoreovirus
RTN4R	0	0	B cells	-0.38409	Blue and yellow macaw	Reoviridae	Mammalian orthoreovirus
RTN4R	0	0	Erythroid progenitors	-0.38409	Blue and yellow macaw	Reoviridae	Mammalian orthoreovirus
RTN4R	0	0	Platelets	-0.38409	Blue and yellow macaw	Reoviridae	Mammalian orthoreovirus
SCARB1	0	0	Erythroid progenitors	-0.801005	Blue and yellow macaw	Flaviviridae	Hepacivirus C
SCARB1	0.0137962	0.591716	B cells	0.350314	Blue and yellow macaw	Flaviviridae	Hepacivirus C
SCARB1	0.00635207	0.113766	Platelets	-0.270911	Blue and yellow macaw	Flaviviridae	Hepacivirus C
SCARB1	0	0	Endothelial cells	-0.801005	Blue and yellow macaw	Flaviviridae	Hepacivirus C
SCARB1	0.0356361	1.59574	Monocytes	2.1729	Blue and yellow macaw	Flaviviridae	Hepacivirus C
SCARB1	0.00726138	0.222552	T cells	-0.195028	Blue and yellow macaw	Flaviviridae	Hepacivirus C
SCARB1	0	0	Neutrophils	-0.801005	Blue and yellow macaw	Flaviviridae	Hepacivirus C
SCARB2	0.189263	9.57447	Monocytes	2.09957	Blue and yellow macaw	Picornaviridae	Enterovirus A71
SCARB2	0.0626309	0.455063	Platelets	-0.0514258	Blue and yellow macaw	Picornaviridae	Enterovirus A71
SCARB2	0.0707175	1.18343	B cells	0.0859348	Blue and yellow macaw	Picornaviridae	Enterovirus A71
SCARB2	0.0533387	1.03858	T cells	-0.209264	Blue and yellow macaw	Picornaviridae	Enterovirus A71
SCARB2	0	0	Endothelial cells	-1.11528	Blue and yellow macaw	Picornaviridae	Enterovirus A71
SCARB2	0	0	Erythroid progenitors	-1.11528	Blue and yellow macaw	Picornaviridae	Enterovirus A71
SCARB2	0.0721903	1.04712	Neutrophils	0.110953	Blue and yellow macaw	Picornaviridae	Enterovirus A71
SELPLG	0.203385	4.25532	Monocytes	0.3725	Blue and yellow macaw	Picornaviridae	Enterovirus A71
SELPLG	0.0189294	0.113766	Platelets	-0.818731	Blue and yellow macaw	Picornaviridae	Enterovirus A71
SELPLG	0	0	Erythroid progenitors	-0.940979	Blue and yellow macaw	Picornaviridae	Enterovirus A71
SELPLG	0.0180181	0.295858	B cells	-0.824615	Blue and yellow macaw	Picornaviridae	Enterovirus A71
SELPLG	0.339413	3.85757	T cells	1.25099	Blue and yellow macaw	Picornaviridae	Enterovirus A71
SELPLG	0.105877	0.52356	Neutrophils	-0.257213	Blue and yellow macaw	Picornaviridae	Enterovirus A71
SELPLG	0.404339	13.6364	Endothelial cells	1.67028	Blue and yellow macaw	Picornaviridae	Enterovirus A71
TFRC	0.344432	2.84414	Platelets	-0.643034	Blue and yellow macaw	Arenaviridae	Argentinian mammarenavirus
TFRC	0.344432	2.84414	Platelets	-0.643034	Blue and yellow macaw	Arenaviridae	Guanarito mammarenavirus
TFRC	0.344432	2.84414	Platelets	-0.643034	Blue and yellow macaw	Flaviviridae	Hepacivirus C
TFRC	0.344432	2.84414	Platelets	-0.643034	Blue and yellow macaw	Arenaviridae	Machupo mammarenavirus
TFRC	0.0932029	1.3089	Neutrophils	-0.872853	Blue and yellow macaw	Arenaviridae	Argentinian mammarenavirus
TFRC	0.0932029	1.3089	Neutrophils	-0.872853	Blue and yellow macaw	Arenaviridae	Guanarito mammarenavirus
TFRC	0.0932029	1.3089	Neutrophils	-0.872853	Blue and yellow macaw	Flaviviridae	Hepacivirus C
TFRC	0.0932029	1.3089	Neutrophils	-0.872853	Blue and yellow macaw	Arenaviridae	Machupo mammarenavirus
TFRC	3.10746	36.1111	Erythroid progenitors	1.88452	Blue and yellow macaw	Arenaviridae	Argentinian mammarenavirus
TFRC	3.10746	36.1111	Erythroid progenitors	1.88452	Blue and yellow macaw	Arenaviridae	Guanarito mammarenavirus
TFRC	3.10746	36.1111	Erythroid progenitors	1.88452	Blue and yellow macaw	Flaviviridae	Hepacivirus C
TFRC	3.10746	36.1111	Erythroid progenitors	1.88452	Blue and yellow macaw	Arenaviridae	Machupo mammarenavirus
TFRC	0.207307	9.57447	Monocytes	-0.768473	Blue and yellow macaw	Arenaviridae	Argentinian mammarenavirus
TFRC	0.207307	9.57447	Monocytes	-0.768473	Blue and yellow macaw	Arenaviridae	Guanarito mammarenavirus
TFRC	0.207307	9.57447	Monocytes	-0.768473	Blue and yellow macaw	Flaviviridae	Hepacivirus C
TFRC	0.207307	9.57447	Monocytes	-0.768473	Blue and yellow macaw	Arenaviridae	Machupo mammarenavirus
TFRC	2.28226	22.7273	Endothelial cells	1.12964	Blue and yellow macaw	Arenaviridae	Argentinian mammarenavirus
TFRC	2.28226	22.7273	Endothelial cells	1.12964	Blue and yellow macaw	Arenaviridae	Guanarito mammarenavirus
TFRC	2.28226	22.7273	Endothelial cells	1.12964	Blue and yellow macaw	Flaviviridae	Hepacivirus C
TFRC	2.28226	22.7273	Endothelial cells	1.12964	Blue and yellow macaw	Arenaviridae	Machupo mammarenavirus
TFRC	0.608369	7.12166	T cells	-0.401591	Blue and yellow macaw	Arenaviridae	Argentinian mammarenavirus
TFRC	0.608369	7.12166	T cells	-0.401591	Blue and yellow macaw	Arenaviridae	Guanarito mammarenavirus
TFRC	0.608369	7.12166	T cells	-0.401591	Blue and yellow macaw	Flaviviridae	Hepacivirus C
TFRC	0.608369	7.12166	T cells	-0.401591	Blue and yellow macaw	Arenaviridae	Machupo mammarenavirus
TFRC	1.20619	15.9763	B cells	0.145285	Blue and yellow macaw	Arenaviridae	Argentinian mammarenavirus
TFRC	1.20619	15.9763	B cells	0.145285	Blue and yellow macaw	Arenaviridae	Guanarito mammarenavirus
TFRC	1.20619	15.9763	B cells	0.145285	Blue and yellow macaw	Flaviviridae	Hepacivirus C
TFRC	1.20619	15.9763	B cells	0.145285	Blue and yellow macaw	Arenaviridae	Machupo mammarenavirus
TNFRSF4	0.00819927	0.222552	T cells	2.47487	Blue and yellow macaw	Retroviridae	Feline immunodeficiency virus
TNFRSF4	0	0	Endothelial cells	-0.353553	Blue and yellow macaw	Retroviridae	Feline immunodeficiency virus
TNFRSF4	0	0	Platelets	-0.353553	Blue and yellow macaw	Retroviridae	Feline immunodeficiency virus
TNFRSF4	0	0	Monocytes	-0.353553	Blue and yellow macaw	Retroviridae	Feline immunodeficiency virus
TNFRSF4	0	0	B cells	-0.353553	Blue and yellow macaw	Retroviridae	Feline immunodeficiency virus
TNFRSF4	0	0	Neutrophils	-0.353553	Blue and yellow macaw	Retroviridae	Feline immunodeficiency virus
TNFRSF4	0	0	Erythroid progenitors	-0.353553	Blue and yellow macaw	Retroviridae	Feline immunodeficiency virus
TYRO3	0	0	Endothelial cells	-0.898709	Blue and yellow macaw	Flaviviridae	Dengue virus
TYRO3	0	0	Endothelial cells	-0.898709	Blue and yellow macaw	Arenaviridae	Lassa mammarenavirus
TYRO3	0	0	Endothelial cells	-0.898709	Blue and yellow macaw	Filoviridae	Marburg marburgvirus
TYRO3	0	0	Endothelial cells	-0.898709	Blue and yellow macaw	Filoviridae	Ebola virus
TYRO3	0	0	Endothelial cells	-0.898709	Blue and yellow macaw	Arenaviridae	Lymphocytic choriomeningitis mammarenavirus
TYRO3	0	0	Endothelial cells	-0.898709	Blue and yellow macaw	Flaviviridae	Zika virus
TYRO3	0.0126822	0.227531	Platelets	-0.735694	Blue and yellow macaw	Flaviviridae	Dengue virus
TYRO3	0.0126822	0.227531	Platelets	-0.735694	Blue and yellow macaw	Arenaviridae	Lassa mammarenavirus
TYRO3	0.0126822	0.227531	Platelets	-0.735694	Blue and yellow macaw	Filoviridae	Marburg marburgvirus
TYRO3	0.0126822	0.227531	Platelets	-0.735694	Blue and yellow macaw	Filoviridae	Ebola virus
TYRO3	0.0126822	0.227531	Platelets	-0.735694	Blue and yellow macaw	Arenaviridae	Lymphocytic choriomeningitis mammarenavirus
TYRO3	0.0126822	0.227531	Platelets	-0.735694	Blue and yellow macaw	Flaviviridae	Zika virus
TYRO3	0.0546565	0.890208	T cells	-0.196166	Blue and yellow macaw	Flaviviridae	Dengue virus
TYRO3	0.0546565	0.890208	T cells	-0.196166	Blue and yellow macaw	Arenaviridae	Lassa mammarenavirus
TYRO3	0.0546565	0.890208	T cells	-0.196166	Blue and yellow macaw	Filoviridae	Marburg marburgvirus
TYRO3	0.0546565	0.890208	T cells	-0.196166	Blue and yellow macaw	Filoviridae	Ebola virus
TYRO3	0.0546565	0.890208	T cells	-0.196166	Blue and yellow macaw	Arenaviridae	Lymphocytic choriomeningitis mammarenavirus
TYRO3	0.0546565	0.890208	T cells	-0.196166	Blue and yellow macaw	Flaviviridae	Zika virus
TYRO3	0.15364	1.38889	Erythroid progenitors	1.07615	Blue and yellow macaw	Flaviviridae	Dengue virus
TYRO3	0.15364	1.38889	Erythroid progenitors	1.07615	Blue and yellow macaw	Arenaviridae	Lassa mammarenavirus
TYRO3	0.15364	1.38889	Erythroid progenitors	1.07615	Blue and yellow macaw	Filoviridae	Marburg marburgvirus
TYRO3	0.15364	1.38889	Erythroid progenitors	1.07615	Blue and yellow macaw	Filoviridae	Ebola virus
TYRO3	0.15364	1.38889	Erythroid progenitors	1.07615	Blue and yellow macaw	Arenaviridae	Lymphocytic choriomeningitis mammarenavirus
TYRO3	0.15364	1.38889	Erythroid progenitors	1.07615	Blue and yellow macaw	Flaviviridae	Zika virus
TYRO3	0.120601	6.38298	Monocytes	0.651479	Blue and yellow macaw	Flaviviridae	Dengue virus
TYRO3	0.120601	6.38298	Monocytes	0.651479	Blue and yellow macaw	Arenaviridae	Lassa mammarenavirus
TYRO3	0.120601	6.38298	Monocytes	0.651479	Blue and yellow macaw	Filoviridae	Marburg marburgvirus
TYRO3	0.120601	6.38298	Monocytes	0.651479	Blue and yellow macaw	Filoviridae	Ebola virus
TYRO3	0.120601	6.38298	Monocytes	0.651479	Blue and yellow macaw	Arenaviridae	Lymphocytic choriomeningitis mammarenavirus
TYRO3	0.120601	6.38298	Monocytes	0.651479	Blue and yellow macaw	Flaviviridae	Zika virus
TYRO3	0.0181414	0.26178	Neutrophils	-0.665524	Blue and yellow macaw	Flaviviridae	Dengue virus
TYRO3	0.0181414	0.26178	Neutrophils	-0.665524	Blue and yellow macaw	Arenaviridae	Lassa mammarenavirus
TYRO3	0.0181414	0.26178	Neutrophils	-0.665524	Blue and yellow macaw	Filoviridae	Marburg marburgvirus
TYRO3	0.0181414	0.26178	Neutrophils	-0.665524	Blue and yellow macaw	Filoviridae	Ebola virus
TYRO3	0.0181414	0.26178	Neutrophils	-0.665524	Blue and yellow macaw	Arenaviridae	Lymphocytic choriomeningitis mammarenavirus
TYRO3	0.0181414	0.26178	Neutrophils	-0.665524	Blue and yellow macaw	Flaviviridae	Zika virus
TYRO3	0	0	B cells	-0.898709	Blue and yellow macaw	Flaviviridae	Dengue virus
TYRO3	0	0	B cells	-0.898709	Blue and yellow macaw	Arenaviridae	Lassa mammarenavirus
TYRO3	0	0	B cells	-0.898709	Blue and yellow macaw	Filoviridae	Marburg marburgvirus
TYRO3	0	0	B cells	-0.898709	Blue and yellow macaw	Filoviridae	Ebola virus
TYRO3	0	0	B cells	-0.898709	Blue and yellow macaw	Arenaviridae	Lymphocytic choriomeningitis mammarenavirus
TYRO3	0	0	B cells	-0.898709	Blue and yellow macaw	Flaviviridae	Zika virus
AXL	0	0	Natural killer cells	-0.447214	Cat	Arenaviridae	Lymphocytic choriomeningitis mammarenavirus
AXL	0	0	Natural killer cells	-0.447214	Cat	Flaviviridae	Dengue virus
AXL	0	0	Natural killer cells	-0.447214	Cat	Filoviridae	Ebola virus
AXL	0	0	Natural killer cells	-0.447214	Cat	Arenaviridae	Lassa mammarenavirus
AXL	0	0	Natural killer cells	-0.447214	Cat	Filoviridae	Marburg marburgvirus
AXL	0	0	Natural killer cells	-0.447214	Cat	Flaviviridae	Zika virus
AXL	0	0	B cells	-0.447214	Cat	Arenaviridae	Lymphocytic choriomeningitis mammarenavirus
AXL	0	0	B cells	-0.447214	Cat	Flaviviridae	Dengue virus
AXL	0	0	B cells	-0.447214	Cat	Filoviridae	Ebola virus
AXL	0	0	B cells	-0.447214	Cat	Arenaviridae	Lassa mammarenavirus
AXL	0	0	B cells	-0.447214	Cat	Filoviridae	Marburg marburgvirus
AXL	0	0	B cells	-0.447214	Cat	Flaviviridae	Zika virus
AXL	0	0	Eosinophil cells	-0.447214	Cat	Arenaviridae	Lymphocytic choriomeningitis mammarenavirus
AXL	0	0	Eosinophil cells	-0.447214	Cat	Flaviviridae	Dengue virus
AXL	0	0	Eosinophil cells	-0.447214	Cat	Filoviridae	Ebola virus
AXL	0	0	Eosinophil cells	-0.447214	Cat	Arenaviridae	Lassa mammarenavirus
AXL	0	0	Eosinophil cells	-0.447214	Cat	Filoviridae	Marburg marburgvirus
AXL	0	0	Eosinophil cells	-0.447214	Cat	Flaviviridae	Zika virus
AXL	0.000969837	0.0991899	Dendritic cells	1.78885	Cat	Arenaviridae	Lymphocytic choriomeningitis mammarenavirus
AXL	0.000969837	0.0991899	Dendritic cells	1.78885	Cat	Flaviviridae	Dengue virus
AXL	0.000969837	0.0991899	Dendritic cells	1.78885	Cat	Filoviridae	Ebola virus
AXL	0.000969837	0.0991899	Dendritic cells	1.78885	Cat	Arenaviridae	Lassa mammarenavirus
AXL	0.000969837	0.0991899	Dendritic cells	1.78885	Cat	Filoviridae	Marburg marburgvirus
AXL	0.000969837	0.0991899	Dendritic cells	1.78885	Cat	Flaviviridae	Zika virus
AXL	0	0	T cells	-0.447214	Cat	Arenaviridae	Lymphocytic choriomeningitis mammarenavirus
AXL	0	0	T cells	-0.447214	Cat	Flaviviridae	Dengue virus
AXL	0	0	T cells	-0.447214	Cat	Filoviridae	Ebola virus
AXL	0	0	T cells	-0.447214	Cat	Arenaviridae	Lassa mammarenavirus
AXL	0	0	T cells	-0.447214	Cat	Filoviridae	Marburg marburgvirus
AXL	0	0	T cells	-0.447214	Cat	Flaviviridae	Zika virus
CCR5	0.208629	7.53844	Dendritic cells	-0.423848	Cat	Retroviridae	Human immunodeficiency virus 1
CCR5	0.105935	2.75187	B cells	-0.448152	Cat	Retroviridae	Human immunodeficiency virus 1
CCR5	9.55668	87.9167	Natural killer cells	1.78858	Cat	Retroviridae	Human immunodeficiency virus 1
CCR5	0	0	Eosinophil cells	-0.473224	Cat	Retroviridae	Human immunodeficiency virus 1
CCR5	0.126215	2.04208	T cells	-0.443353	Cat	Retroviridae	Human immunodeficiency virus 1
CD4	1.07653	21.349	T cells	1.66378	Cat	Herpesviridae	Human betaherpesvirus 7
CD4	1.07653	21.349	T cells	1.66378	Cat	Retroviridae	Human immunodeficiency virus 1
CD4	1.07653	21.349	T cells	1.66378	Cat	Retroviridae	Human immunodeficiency virus 2
CD4	0	0	Eosinophil cells	-0.646294	Cat	Herpesviridae	Human betaherpesvirus 7
CD4	0	0	Eosinophil cells	-0.646294	Cat	Retroviridae	Human immunodeficiency virus 1
CD4	0	0	Eosinophil cells	-0.646294	Cat	Retroviridae	Human immunodeficiency virus 2
CD4	0	0	B cells	-0.646294	Cat	Herpesviridae	Human betaherpesvirus 7
CD4	0	0	B cells	-0.646294	Cat	Retroviridae	Human immunodeficiency virus 1
CD4	0	0	B cells	-0.646294	Cat	Retroviridae	Human immunodeficiency virus 2
CD4	0.0261008	0.628203	Dendritic cells	-0.590285	Cat	Herpesviridae	Human betaherpesvirus 7
CD4	0.0261008	0.628203	Dendritic cells	-0.590285	Cat	Retroviridae	Human immunodeficiency virus 1
CD4	0.0261008	0.628203	Dendritic cells	-0.590285	Cat	Retroviridae	Human immunodeficiency virus 2
CD4	0.403281	7.08333	Natural killer cells	0.21909	Cat	Herpesviridae	Human betaherpesvirus 7
CD4	0.403281	7.08333	Natural killer cells	0.21909	Cat	Retroviridae	Human immunodeficiency virus 1
CD4	0.403281	7.08333	Natural killer cells	0.21909	Cat	Retroviridae	Human immunodeficiency virus 2
CD81	11.9117	95.8333	Natural killer cells	1.22413	Cat	Flaviviridae	Hepacivirus C
CD81	5.33337	46.0606	Eosinophil cells	-1.20824	Cat	Flaviviridae	Hepacivirus C
CD81	9.15318	75.5497	Dendritic cells	0.204147	Cat	Flaviviridae	Hepacivirus C
CD81	10.1926	80.597	B cells	0.588479	Cat	Flaviviridae	Hepacivirus C
CD81	6.41442	82.9208	T cells	-0.808515	Cat	Flaviviridae	Hepacivirus C
CLEC4G	0	0	Eosinophil cells	-0.447214	Cat	Arenaviridae	Lassa mammarenavirus
CLEC4G	0	0	Eosinophil cells	-0.447214	Cat	Flaviviridae	Japanese encephalitis virus
CLEC4G	0	0	Eosinophil cells	-0.447214	Cat	Arenaviridae	Lymphocytic choriomeningitis mammarenavirus
CLEC4G	0	0	Eosinophil cells	-0.447214	Cat	Filoviridae	Ebola virus
CLEC4G	0	0	Natural killer cells	-0.447214	Cat	Arenaviridae	Lassa mammarenavirus
CLEC4G	0	0	Natural killer cells	-0.447214	Cat	Flaviviridae	Japanese encephalitis virus
CLEC4G	0	0	Natural killer cells	-0.447214	Cat	Arenaviridae	Lymphocytic choriomeningitis mammarenavirus
CLEC4G	0	0	Natural killer cells	-0.447214	Cat	Filoviridae	Ebola virus
CLEC4G	0	0	B cells	-0.447214	Cat	Arenaviridae	Lassa mammarenavirus
CLEC4G	0	0	B cells	-0.447214	Cat	Flaviviridae	Japanese encephalitis virus
CLEC4G	0	0	B cells	-0.447214	Cat	Arenaviridae	Lymphocytic choriomeningitis mammarenavirus
CLEC4G	0	0	B cells	-0.447214	Cat	Filoviridae	Ebola virus
CLEC4G	0.00717696	0.429823	Dendritic cells	1.78885	Cat	Arenaviridae	Lassa mammarenavirus
CLEC4G	0.00717696	0.429823	Dendritic cells	1.78885	Cat	Flaviviridae	Japanese encephalitis virus
CLEC4G	0.00717696	0.429823	Dendritic cells	1.78885	Cat	Arenaviridae	Lymphocytic choriomeningitis mammarenavirus
CLEC4G	0.00717696	0.429823	Dendritic cells	1.78885	Cat	Filoviridae	Ebola virus
CLEC4G	0	0	T cells	-0.447214	Cat	Arenaviridae	Lassa mammarenavirus
CLEC4G	0	0	T cells	-0.447214	Cat	Flaviviridae	Japanese encephalitis virus
CLEC4G	0	0	T cells	-0.447214	Cat	Arenaviridae	Lymphocytic choriomeningitis mammarenavirus
CLEC4G	0	0	T cells	-0.447214	Cat	Filoviridae	Ebola virus
CLEC5A	0.161758	3.63636	Eosinophil cells	-0.321157	Cat	Flaviviridae	Dengue virus
CLEC5A	0.0493558	1.85644	T cells	-0.503799	Cat	Flaviviridae	Dengue virus
CLEC5A	1.45731	21.0613	Dendritic cells	1.78397	Cat	Flaviviridae	Dengue virus
CLEC5A	0.0754979	3.33333	Natural killer cells	-0.461321	Cat	Flaviviridae	Dengue virus
CLEC5A	0.0531156	1.53918	B cells	-0.497689	Cat	Flaviviridae	Dengue virus
CXCR4	2.98657	48.8861	T cells	-0.68904	Cat	Retroviridae	Human immunodeficiency virus 1
CXCR4	2.98657	48.8861	T cells	-0.68904	Cat	Retroviridae	Feline immunodeficiency virus
CXCR4	2.98657	48.8861	T cells	-0.68904	Cat	Retroviridae	Human immunodeficiency virus 2
CXCR4	9.58296	64.5989	B cells	0.794991	Cat	Retroviridae	Human immunodeficiency virus 1
CXCR4	9.58296	64.5989	B cells	0.794991	Cat	Retroviridae	Feline immunodeficiency virus
CXCR4	9.58296	64.5989	B cells	0.794991	Cat	Retroviridae	Human immunodeficiency virus 2
CXCR4	0.629093	10.8333	Natural killer cells	-1.21942	Cat	Retroviridae	Human immunodeficiency virus 1
CXCR4	0.629093	10.8333	Natural killer cells	-1.21942	Cat	Retroviridae	Feline immunodeficiency virus
CXCR4	0.629093	10.8333	Natural killer cells	-1.21942	Cat	Retroviridae	Human immunodeficiency virus 2
CXCR4	5.73682	46.9003	Dendritic cells	-0.0702983	Cat	Retroviridae	Human immunodeficiency virus 1
CXCR4	5.73682	46.9003	Dendritic cells	-0.0702983	Cat	Retroviridae	Feline immunodeficiency virus
CXCR4	5.73682	46.9003	Dendritic cells	-0.0702983	Cat	Retroviridae	Human immunodeficiency virus 2
CXCR4	11.311	50.303	Eosinophil cells	1.18376	Cat	Retroviridae	Human immunodeficiency virus 1
CXCR4	11.311	50.303	Eosinophil cells	1.18376	Cat	Retroviridae	Feline immunodeficiency virus
CXCR4	11.311	50.303	Eosinophil cells	1.18376	Cat	Retroviridae	Human immunodeficiency virus 2
DAG1	0.014338	0.326493	B cells	-0.0667912	Cat	Arenaviridae	Latino mammarenavirus
DAG1	0.014338	0.326493	B cells	-0.0667912	Cat	Arenaviridae	Lassa mammarenavirus
DAG1	0.014338	0.326493	B cells	-0.0667912	Cat	Arenaviridae	Lymphocytic choriomeningitis mammarenavirus
DAG1	0.014338	0.326493	B cells	-0.0667912	Cat	Arenaviridae	Oliveros mammarenavirus
DAG1	0	0	Eosinophil cells	-1.00121	Cat	Arenaviridae	Latino mammarenavirus
DAG1	0	0	Eosinophil cells	-1.00121	Cat	Arenaviridae	Lassa mammarenavirus
DAG1	0	0	Eosinophil cells	-1.00121	Cat	Arenaviridae	Lymphocytic choriomeningitis mammarenavirus
DAG1	0	0	Eosinophil cells	-1.00121	Cat	Arenaviridae	Oliveros mammarenavirus
DAG1	0.0145687	0.49505	T cells	-0.0517562	Cat	Arenaviridae	Latino mammarenavirus
DAG1	0.0145687	0.49505	T cells	-0.0517562	Cat	Arenaviridae	Lassa mammarenavirus
DAG1	0.0145687	0.49505	T cells	-0.0517562	Cat	Arenaviridae	Lymphocytic choriomeningitis mammarenavirus
DAG1	0.0145687	0.49505	T cells	-0.0517562	Cat	Arenaviridae	Oliveros mammarenavirus
DAG1	0.0406342	1.25	Natural killer cells	1.64696	Cat	Arenaviridae	Latino mammarenavirus
DAG1	0.0406342	1.25	Natural killer cells	1.64696	Cat	Arenaviridae	Lassa mammarenavirus
DAG1	0.0406342	1.25	Natural killer cells	1.64696	Cat	Arenaviridae	Lymphocytic choriomeningitis mammarenavirus
DAG1	0.0406342	1.25	Natural killer cells	1.64696	Cat	Arenaviridae	Oliveros mammarenavirus
DAG1	0.00727336	0.19838	Dendritic cells	-0.527201	Cat	Arenaviridae	Latino mammarenavirus
DAG1	0.00727336	0.19838	Dendritic cells	-0.527201	Cat	Arenaviridae	Lassa mammarenavirus
DAG1	0.00727336	0.19838	Dendritic cells	-0.527201	Cat	Arenaviridae	Lymphocytic choriomeningitis mammarenavirus
DAG1	0.00727336	0.19838	Dendritic cells	-0.527201	Cat	Arenaviridae	Oliveros mammarenavirus
EPHA2	0	0	T cells	-0.447214	Cat	Flaviviridae	Hepacivirus C
EPHA2	0	0	B cells	-0.447214	Cat	Flaviviridae	Hepacivirus C
EPHA2	0	0	Natural killer cells	-0.447214	Cat	Flaviviridae	Hepacivirus C
EPHA2	0.00202023	0.132253	Dendritic cells	1.78885	Cat	Flaviviridae	Hepacivirus C
EPHA2	0	0	Eosinophil cells	-0.447214	Cat	Flaviviridae	Hepacivirus C
F11R	0	0	Natural killer cells	-0.804831	Cat	Reoviridae	Mammalian orthoreovirus
F11R	0	0	Natural killer cells	-0.804831	Cat	Reoviridae	Human rotavirus strain WA
F11R	0	0	Natural killer cells	-0.804831	Cat	Reoviridae	Simian rotavirus A strain RRV
F11R	0	0	Eosinophil cells	-0.804831	Cat	Reoviridae	Mammalian orthoreovirus
F11R	0	0	Eosinophil cells	-0.804831	Cat	Reoviridae	Human rotavirus strain WA
F11R	0	0	Eosinophil cells	-0.804831	Cat	Reoviridae	Simian rotavirus A strain RRV
F11R	0.00100342	0.0618812	T cells	-0.555387	Cat	Reoviridae	Mammalian orthoreovirus
F11R	0.00100342	0.0618812	T cells	-0.555387	Cat	Reoviridae	Human rotavirus strain WA
F11R	0.00100342	0.0618812	T cells	-0.555387	Cat	Reoviridae	Simian rotavirus A strain RRV
F11R	0.0069415	0.139925	B cells	0.920777	Cat	Reoviridae	Mammalian orthoreovirus
F11R	0.0069415	0.139925	B cells	0.920777	Cat	Reoviridae	Human rotavirus strain WA
F11R	0.0069415	0.139925	B cells	0.920777	Cat	Reoviridae	Simian rotavirus A strain RRV
F11R	0.0082428	0.29757	Dendritic cells	1.24427	Cat	Reoviridae	Mammalian orthoreovirus
F11R	0.0082428	0.29757	Dendritic cells	1.24427	Cat	Reoviridae	Human rotavirus strain WA
F11R	0.0082428	0.29757	Dendritic cells	1.24427	Cat	Reoviridae	Simian rotavirus A strain RRV
HAVCR1	0	0	Natural killer cells	-0.480302	Cat	Picornaviridae	Hepatitis A virus
HAVCR1	0	0	Natural killer cells	-0.480302	Cat	Filoviridae	Ebola virus
HAVCR1	0	0	Natural killer cells	-0.480302	Cat	Filoviridae	Marburg marburgvirus
HAVCR1	0	0	Natural killer cells	-0.480302	Cat	Arenaviridae	Lassa mammarenavirus
HAVCR1	0	0	Natural killer cells	-0.480302	Cat	Flaviviridae	Dengue virus
HAVCR1	0.00119878	0.0618812	T cells	-0.44795	Cat	Picornaviridae	Hepatitis A virus
HAVCR1	0.00119878	0.0618812	T cells	-0.44795	Cat	Filoviridae	Ebola virus
HAVCR1	0.00119878	0.0618812	T cells	-0.44795	Cat	Filoviridae	Marburg marburgvirus
HAVCR1	0.00119878	0.0618812	T cells	-0.44795	Cat	Arenaviridae	Lassa mammarenavirus
HAVCR1	0.00119878	0.0618812	T cells	-0.44795	Cat	Flaviviridae	Dengue virus
HAVCR1	0.084025	1.86567	B cells	1.78732	Cat	Picornaviridae	Hepatitis A virus
HAVCR1	0.084025	1.86567	B cells	1.78732	Cat	Filoviridae	Ebola virus
HAVCR1	0.084025	1.86567	B cells	1.78732	Cat	Filoviridae	Marburg marburgvirus
HAVCR1	0.084025	1.86567	B cells	1.78732	Cat	Arenaviridae	Lassa mammarenavirus
HAVCR1	0.084025	1.86567	B cells	1.78732	Cat	Flaviviridae	Dengue virus
HAVCR1	0	0	Eosinophil cells	-0.480302	Cat	Picornaviridae	Hepatitis A virus
HAVCR1	0	0	Eosinophil cells	-0.480302	Cat	Filoviridae	Ebola virus
HAVCR1	0	0	Eosinophil cells	-0.480302	Cat	Filoviridae	Marburg marburgvirus
HAVCR1	0	0	Eosinophil cells	-0.480302	Cat	Arenaviridae	Lassa mammarenavirus
HAVCR1	0	0	Eosinophil cells	-0.480302	Cat	Flaviviridae	Dengue virus
HAVCR1	0.00376245	0.29757	Dendritic cells	-0.378763	Cat	Picornaviridae	Hepatitis A virus
HAVCR1	0.00376245	0.29757	Dendritic cells	-0.378763	Cat	Filoviridae	Ebola virus
HAVCR1	0.00376245	0.29757	Dendritic cells	-0.378763	Cat	Filoviridae	Marburg marburgvirus
HAVCR1	0.00376245	0.29757	Dendritic cells	-0.378763	Cat	Arenaviridae	Lassa mammarenavirus
HAVCR1	0.00376245	0.29757	Dendritic cells	-0.378763	Cat	Flaviviridae	Dengue virus
HSPA8	5.95056	78.8985	T cells	0.710737	Cat	Reoviridae	Simian rotavirus A strain RRV
HSPA8	2.36302	23.0303	Eosinophil cells	-1.00351	Cat	Reoviridae	Simian rotavirus A strain RRV
HSPA8	4.63562	56.4366	B cells	0.08241	Cat	Reoviridae	Simian rotavirus A strain RRV
HSPA8	2.3628	36.9152	Dendritic cells	-1.00362	Cat	Reoviridae	Simian rotavirus A strain RRV
HSPA8	7.00375	83.3333	Natural killer cells	1.21399	Cat	Reoviridae	Simian rotavirus A strain RRV
ITGA2	0	0	B cells	-0.711066	Cat	Reoviridae	Human rotavirus strain WA
ITGA2	0	0	B cells	-0.711066	Cat	Reoviridae	Simian rotavirus A strain RRV
ITGA2	0.0131528	0.231443	Dendritic cells	0.744198	Cat	Reoviridae	Human rotavirus strain WA
ITGA2	0.0131528	0.231443	Dendritic cells	0.744198	Cat	Reoviridae	Simian rotavirus A strain RRV
ITGA2	0.0189806	0.556931	T cells	1.389	Cat	Reoviridae	Human rotavirus strain WA
ITGA2	0.0189806	0.556931	T cells	1.389	Cat	Reoviridae	Simian rotavirus A strain RRV
ITGA2	0	0	Natural killer cells	-0.711066	Cat	Reoviridae	Human rotavirus strain WA
ITGA2	0	0	Natural killer cells	-0.711066	Cat	Reoviridae	Simian rotavirus A strain RRV
ITGA2	0	0	Eosinophil cells	-0.711066	Cat	Reoviridae	Human rotavirus strain WA
ITGA2	0	0	Eosinophil cells	-0.711066	Cat	Reoviridae	Simian rotavirus A strain RRV
ITGA3	0.0653145	1.9802	T cells	1.7575	Cat	Herpesviridae	Hepatitis E virus
ITGA3	0	0	Natural killer cells	-0.555049	Cat	Herpesviridae	Hepatitis E virus
ITGA3	0	0	Eosinophil cells	-0.555049	Cat	Herpesviridae	Hepatitis E virus
ITGA3	0.0123731	0.279851	B cells	-0.116965	Cat	Herpesviridae	Hepatitis E virus
ITGA3	0.000695222	0.0330633	Dendritic cells	-0.530434	Cat	Herpesviridae	Hepatitis E virus
ITGAV	0.00884722	0.309406	T cells	-0.412707	Cat	Herpesviridae	Human alphaherpesvirus 1
ITGAV	0.00884722	0.309406	T cells	-0.412707	Cat	Reoviridae	Simian rotavirus A strain RRV
ITGAV	0.00884722	0.309406	T cells	-0.412707	Cat	Flaviviridae	West Nile virus
ITGAV	0	0	Eosinophil cells	-0.532554	Cat	Herpesviridae	Human alphaherpesvirus 1
ITGAV	0	0	Eosinophil cells	-0.532554	Cat	Reoviridae	Simian rotavirus A strain RRV
ITGAV	0	0	Eosinophil cells	-0.532554	Cat	Flaviviridae	West Nile virus
ITGAV	0.0169577	0.69433	Dendritic cells	-0.302841	Cat	Herpesviridae	Human alphaherpesvirus 1
ITGAV	0.0169577	0.69433	Dendritic cells	-0.302841	Cat	Reoviridae	Simian rotavirus A strain RRV
ITGAV	0.0169577	0.69433	Dendritic cells	-0.302841	Cat	Flaviviridae	West Nile virus
ITGAV	0	0	Natural killer cells	-0.532554	Cat	Herpesviridae	Human alphaherpesvirus 1
ITGAV	0	0	Natural killer cells	-0.532554	Cat	Reoviridae	Simian rotavirus A strain RRV
ITGAV	0	0	Natural killer cells	-0.532554	Cat	Flaviviridae	West Nile virus
ITGAV	0.170764	3.03172	B cells	1.78066	Cat	Herpesviridae	Human alphaherpesvirus 1
ITGAV	0.170764	3.03172	B cells	1.78066	Cat	Reoviridae	Simian rotavirus A strain RRV
ITGAV	0.170764	3.03172	B cells	1.78066	Cat	Flaviviridae	West Nile virus
ITGB1	0.291351	3.63636	Eosinophil cells	-0.623544	Cat	Reoviridae	Mammalian orthoreovirus
ITGB1	0.291351	3.63636	Eosinophil cells	-0.623544	Cat	Reoviridae	Human rotavirus strain WA
ITGB1	0.291351	3.63636	Eosinophil cells	-0.623544	Cat	Reoviridae	Simian rotavirus A strain RRV
ITGB1	1.52292	20.2351	T cells	-0.066032	Cat	Reoviridae	Mammalian orthoreovirus
ITGB1	1.52292	20.2351	T cells	-0.066032	Cat	Reoviridae	Human rotavirus strain WA
ITGB1	1.52292	20.2351	T cells	-0.066032	Cat	Reoviridae	Simian rotavirus A strain RRV
ITGB1	0.720604	12.3134	B cells	-0.429228	Cat	Reoviridae	Mammalian orthoreovirus
ITGB1	0.720604	12.3134	B cells	-0.429228	Cat	Reoviridae	Human rotavirus strain WA
ITGB1	0.720604	12.3134	B cells	-0.429228	Cat	Reoviridae	Simian rotavirus A strain RRV
ITGB1	5.51678	70.4167	Natural killer cells	1.74193	Cat	Reoviridae	Mammalian orthoreovirus
ITGB1	5.51678	70.4167	Natural killer cells	1.74193	Cat	Reoviridae	Human rotavirus strain WA
ITGB1	5.51678	70.4167	Natural killer cells	1.74193	Cat	Reoviridae	Simian rotavirus A strain RRV
ITGB1	0.292279	8.86097	Dendritic cells	-0.623124	Cat	Reoviridae	Mammalian orthoreovirus
ITGB1	0.292279	8.86097	Dendritic cells	-0.623124	Cat	Reoviridae	Human rotavirus strain WA
ITGB1	0.292279	8.86097	Dendritic cells	-0.623124	Cat	Reoviridae	Simian rotavirus A strain RRV
LAMP1	6.49348	48.4848	Eosinophil cells	1.35424	Cat	Arenaviridae	Lassa mammarenavirus
LAMP1	2.17245	33.8153	B cells	-0.744091	Cat	Arenaviridae	Lassa mammarenavirus
LAMP1	1.92812	45.854	T cells	-0.862744	Cat	Arenaviridae	Lassa mammarenavirus
LAMP1	2.63333	52.0833	Natural killer cells	-0.520284	Cat	Arenaviridae	Lassa mammarenavirus
LAMP1	5.29631	62.936	Dendritic cells	0.772881	Cat	Arenaviridae	Lassa mammarenavirus
LDLR	0	0	Eosinophil cells	-0.531679	Cat	Flaviviridae	Hepacivirus C
LDLR	0.00421875	0.185644	T cells	-0.269605	Cat	Flaviviridae	Hepacivirus C
LDLR	0	0	B cells	-0.531679	Cat	Flaviviridae	Hepacivirus C
LDLR	0.00138531	0.0826583	Dendritic cells	-0.445622	Cat	Flaviviridae	Hepacivirus C
LDLR	0.0371897	0.833333	Natural killer cells	1.77859	Cat	Flaviviridae	Hepacivirus C
MERTK	0.000390193	0.0330633	Dendritic cells	0.0458298	Cat	Filoviridae	Ebola virus
MERTK	0.000390193	0.0330633	Dendritic cells	0.0458298	Cat	Filoviridae	Marburg marburgvirus
MERTK	0	0	Natural killer cells	-0.588618	Cat	Filoviridae	Ebola virus
MERTK	0	0	Natural killer cells	-0.588618	Cat	Filoviridae	Marburg marburgvirus
MERTK	0	0	Eosinophil cells	-0.588618	Cat	Filoviridae	Ebola virus
MERTK	0	0	Eosinophil cells	-0.588618	Cat	Filoviridae	Marburg marburgvirus
MERTK	0.00141984	0.0466418	B cells	1.72002	Cat	Filoviridae	Ebola virus
MERTK	0.00141984	0.0466418	B cells	1.72002	Cat	Filoviridae	Marburg marburgvirus
MERTK	0	0	T cells	-0.588618	Cat	Filoviridae	Ebola virus
MERTK	0	0	T cells	-0.588618	Cat	Filoviridae	Marburg marburgvirus
MXRA8	0	0	Natural killer cells	-0.447214	Cat	Togaviridae	Ross River virus
MXRA8	0	0	Natural killer cells	-0.447214	Cat	Togaviridae	Onyong-nyong virus
MXRA8	0	0	Natural killer cells	-0.447214	Cat	Togaviridae	Chikungunya virus
MXRA8	0	0	Natural killer cells	-0.447214	Cat	Togaviridae	Mayaro virus
MXRA8	0.00146039	0.0165317	Dendritic cells	1.78885	Cat	Togaviridae	Ross River virus
MXRA8	0.00146039	0.0165317	Dendritic cells	1.78885	Cat	Togaviridae	Onyong-nyong virus
MXRA8	0.00146039	0.0165317	Dendritic cells	1.78885	Cat	Togaviridae	Chikungunya virus
MXRA8	0.00146039	0.0165317	Dendritic cells	1.78885	Cat	Togaviridae	Mayaro virus
MXRA8	0	0	T cells	-0.447214	Cat	Togaviridae	Ross River virus
MXRA8	0	0	T cells	-0.447214	Cat	Togaviridae	Onyong-nyong virus
MXRA8	0	0	T cells	-0.447214	Cat	Togaviridae	Chikungunya virus
MXRA8	0	0	T cells	-0.447214	Cat	Togaviridae	Mayaro virus
MXRA8	0	0	Eosinophil cells	-0.447214	Cat	Togaviridae	Ross River virus
MXRA8	0	0	Eosinophil cells	-0.447214	Cat	Togaviridae	Onyong-nyong virus
MXRA8	0	0	Eosinophil cells	-0.447214	Cat	Togaviridae	Chikungunya virus
MXRA8	0	0	Eosinophil cells	-0.447214	Cat	Togaviridae	Mayaro virus
MXRA8	0	0	B cells	-0.447214	Cat	Togaviridae	Ross River virus
MXRA8	0	0	B cells	-0.447214	Cat	Togaviridae	Onyong-nyong virus
MXRA8	0	0	B cells	-0.447214	Cat	Togaviridae	Chikungunya virus
MXRA8	0	0	B cells	-0.447214	Cat	Togaviridae	Mayaro virus
NECTIN1	0	0	Natural killer cells	-0.620025	Cat	Herpesviridae	Human alphaherpesvirus 1
NECTIN1	0.00146213	0.0466418	B cells	-0.390403	Cat	Herpesviridae	Human alphaherpesvirus 1
NECTIN1	0.00318352	0.115722	Dendritic cells	-0.120063	Cat	Herpesviridae	Human alphaherpesvirus 1
NECTIN1	0	0	Eosinophil cells	-0.620025	Cat	Herpesviridae	Human alphaherpesvirus 1
NECTIN1	0.0150945	0.49505	T cells	1.75052	Cat	Herpesviridae	Human alphaherpesvirus 1
NECTIN2	0.0474842	3.04183	Dendritic cells	1.56426	Cat	Herpesviridae	Human alphaherpesvirus 1
NECTIN2	0	0	T cells	-0.841576	Cat	Herpesviridae	Human alphaherpesvirus 1
NECTIN2	0.0228061	0.416667	Natural killer cells	0.313917	Cat	Herpesviridae	Human alphaherpesvirus 1
NECTIN2	0.012761	0.186567	B cells	-0.195028	Cat	Herpesviridae	Human alphaherpesvirus 1
NECTIN2	0	0	Eosinophil cells	-0.841576	Cat	Herpesviridae	Human alphaherpesvirus 1
NPC1	0.0368273	2.06646	Dendritic cells	-0.356833	Cat	Filoviridae	Ebola virus
NPC1	0.049995	1.07276	B cells	0.445441	Cat	Filoviridae	Ebola virus
NPC1	0.0478099	1.36139	T cells	0.312311	Cat	Filoviridae	Ebola virus
NPC1	0.0610948	0.606061	Eosinophil cells	1.12173	Cat	Filoviridae	Ebola virus
NPC1	0.0176929	0.416667	Natural killer cells	-1.52264	Cat	Filoviridae	Ebola virus
PHB	1.15776	30.6931	T cells	0.80165	Cat	Togaviridae	Chikungunya virus
PHB	0.465489	4.24242	Eosinophil cells	-0.688396	Cat	Togaviridae	Chikungunya virus
PHB	0.141637	6.34816	Dendritic cells	-1.38546	Cat	Togaviridae	Chikungunya virus
PHB	1.21007	25.8333	Natural killer cells	0.91425	Cat	Togaviridae	Chikungunya virus
PHB	0.951618	17.3507	B cells	0.35795	Cat	Togaviridae	Chikungunya virus
PLVAP	0	0	Eosinophil cells	-0.691383	Cat	Flaviviridae	Japanese encephalitis virus
PLVAP	0.00135505	0.0165317	Dendritic cells	-0.607457	Cat	Flaviviridae	Japanese encephalitis virus
PLVAP	0.0367438	0.990099	T cells	1.58438	Cat	Flaviviridae	Japanese encephalitis virus
PLVAP	0.0177154	0.416667	Natural killer cells	0.405841	Cat	Flaviviridae	Japanese encephalitis virus
PLVAP	0	0	B cells	-0.691383	Cat	Flaviviridae	Japanese encephalitis virus
SCARB1	0.302037	7.76988	Dendritic cells	0.66432	Cat	Flaviviridae	Hepacivirus C
SCARB1	0.237155	5.41667	Natural killer cells	0.0750071	Cat	Flaviviridae	Hepacivirus C
SCARB1	0.0892505	1.81903	B cells	-1.2684	Cat	Flaviviridae	Hepacivirus C
SCARB1	0.153451	4.88861	T cells	-0.68527	Cat	Flaviviridae	Hepacivirus C
SCARB1	0.362593	3.63636	Eosinophil cells	1.21434	Cat	Flaviviridae	Hepacivirus C
SCARB2	0.147126	4.57921	T cells	-0.4033	Cat	Picornaviridae	Enterovirus A71
SCARB2	0.581513	12.4979	Dendritic cells	1.75481	Cat	Picornaviridae	Enterovirus A71
SCARB2	0.196087	4.15112	B cells	-0.160053	Cat	Picornaviridae	Enterovirus A71
SCARB2	0.129774	1.21212	Eosinophil cells	-0.489508	Cat	Picornaviridae	Enterovirus A71
SCARB2	0.0870121	2.5	Natural killer cells	-0.701954	Cat	Picornaviridae	Enterovirus A71
TFRC	0.0906015	2.59901	T cells	0.988208	Cat	Arenaviridae	Argentinian mammarenavirus
TFRC	0.0906015	2.59901	T cells	0.988208	Cat	Arenaviridae	Guanarito mammarenavirus
TFRC	0.0906015	2.59901	T cells	0.988208	Cat	Flaviviridae	Hepacivirus C
TFRC	0.0906015	2.59901	T cells	0.988208	Cat	Arenaviridae	Machupo mammarenavirus
TFRC	0.0404812	0.79291	B cells	-1.12243	Cat	Arenaviridae	Argentinian mammarenavirus
TFRC	0.0404812	0.79291	B cells	-1.12243	Cat	Arenaviridae	Guanarito mammarenavirus
TFRC	0.0404812	0.79291	B cells	-1.12243	Cat	Flaviviridae	Hepacivirus C
TFRC	0.0404812	0.79291	B cells	-1.12243	Cat	Arenaviridae	Machupo mammarenavirus
TFRC	0.0927	2.91667	Natural killer cells	1.07658	Cat	Arenaviridae	Argentinian mammarenavirus
TFRC	0.0927	2.91667	Natural killer cells	1.07658	Cat	Arenaviridae	Guanarito mammarenavirus
TFRC	0.0927	2.91667	Natural killer cells	1.07658	Cat	Flaviviridae	Hepacivirus C
TFRC	0.0927	2.91667	Natural killer cells	1.07658	Cat	Arenaviridae	Machupo mammarenavirus
TFRC	0.0626743	0.606061	Eosinophil cells	-0.187847	Cat	Arenaviridae	Argentinian mammarenavirus
TFRC	0.0626743	0.606061	Eosinophil cells	-0.187847	Cat	Arenaviridae	Guanarito mammarenavirus
TFRC	0.0626743	0.606061	Eosinophil cells	-0.187847	Cat	Flaviviridae	Hepacivirus C
TFRC	0.0626743	0.606061	Eosinophil cells	-0.187847	Cat	Arenaviridae	Machupo mammarenavirus
TFRC	0.049218	1.47132	Dendritic cells	-0.75451	Cat	Arenaviridae	Argentinian mammarenavirus
TFRC	0.049218	1.47132	Dendritic cells	-0.75451	Cat	Arenaviridae	Guanarito mammarenavirus
TFRC	0.049218	1.47132	Dendritic cells	-0.75451	Cat	Flaviviridae	Hepacivirus C
TFRC	0.049218	1.47132	Dendritic cells	-0.75451	Cat	Arenaviridae	Machupo mammarenavirus
TNFRSF14	0.622901	15.5232	Dendritic cells	-1.59819	Cat	Herpesviridae	Human alphaherpesvirus 1
TNFRSF14	1.39869	34.7153	T cells	0.0251949	Cat	Herpesviridae	Human alphaherpesvirus 1
TNFRSF14	1.57202	15.1515	Eosinophil cells	0.387909	Cat	Herpesviridae	Human alphaherpesvirus 1
TNFRSF14	1.92991	42.0833	Natural killer cells	1.13681	Cat	Herpesviridae	Human alphaherpesvirus 1
TNFRSF14	1.40972	22.8545	B cells	0.0482805	Cat	Herpesviridae	Human alphaherpesvirus 1
TNFRSF4	0.848865	13.1807	T cells	1.78808	Cat	Retroviridae	Feline immunodeficiency virus
TNFRSF4	0.0176554	0.416667	Natural killer cells	-0.438986	Cat	Retroviridae	Feline immunodeficiency virus
TNFRSF4	0.0106496	0.186567	B cells	-0.457757	Cat	Retroviridae	Feline immunodeficiency virus
TNFRSF4	0	0	Eosinophil cells	-0.486291	Cat	Retroviridae	Feline immunodeficiency virus
TNFRSF4	0.0303249	0.529013	Dendritic cells	-0.405041	Cat	Retroviridae	Feline immunodeficiency virus
TYRO3	0.00135942	0.0466418	B cells	-0.624452	Cat	Flaviviridae	Dengue virus
TYRO3	0.00135942	0.0466418	B cells	-0.624452	Cat	Arenaviridae	Lassa mammarenavirus
TYRO3	0.00135942	0.0466418	B cells	-0.624452	Cat	Filoviridae	Marburg marburgvirus
TYRO3	0.00135942	0.0466418	B cells	-0.624452	Cat	Filoviridae	Ebola virus
TYRO3	0.00135942	0.0466418	B cells	-0.624452	Cat	Arenaviridae	Lymphocytic choriomeningitis mammarenavirus
TYRO3	0.00135942	0.0466418	B cells	-0.624452	Cat	Flaviviridae	Zika virus
TYRO3	0	0	Eosinophil cells	-0.804469	Cat	Flaviviridae	Dengue virus
TYRO3	0	0	Eosinophil cells	-0.804469	Cat	Arenaviridae	Lassa mammarenavirus
TYRO3	0	0	Eosinophil cells	-0.804469	Cat	Filoviridae	Marburg marburgvirus
TYRO3	0	0	Eosinophil cells	-0.804469	Cat	Filoviridae	Ebola virus
TYRO3	0	0	Eosinophil cells	-0.804469	Cat	Arenaviridae	Lymphocytic choriomeningitis mammarenavirus
TYRO3	0	0	Eosinophil cells	-0.804469	Cat	Flaviviridae	Zika virus
TYRO3	0.0181184	0.618812	T cells	1.5948	Cat	Flaviviridae	Dengue virus
TYRO3	0.0181184	0.618812	T cells	1.5948	Cat	Arenaviridae	Lassa mammarenavirus
TYRO3	0.0181184	0.618812	T cells	1.5948	Cat	Filoviridae	Marburg marburgvirus
TYRO3	0.0181184	0.618812	T cells	1.5948	Cat	Filoviridae	Ebola virus
TYRO3	0.0181184	0.618812	T cells	1.5948	Cat	Arenaviridae	Lymphocytic choriomeningitis mammarenavirus
TYRO3	0.0181184	0.618812	T cells	1.5948	Cat	Flaviviridae	Zika virus
TYRO3	0.00885018	0.416667	Natural killer cells	0.367485	Cat	Flaviviridae	Dengue virus
TYRO3	0.00885018	0.416667	Natural killer cells	0.367485	Cat	Arenaviridae	Lassa mammarenavirus
TYRO3	0.00885018	0.416667	Natural killer cells	0.367485	Cat	Filoviridae	Marburg marburgvirus
TYRO3	0.00885018	0.416667	Natural killer cells	0.367485	Cat	Filoviridae	Ebola virus
TYRO3	0.00885018	0.416667	Natural killer cells	0.367485	Cat	Arenaviridae	Lymphocytic choriomeningitis mammarenavirus
TYRO3	0.00885018	0.416667	Natural killer cells	0.367485	Cat	Flaviviridae	Zika virus
TYRO3	0.00204732	0.049595	Dendritic cells	-0.533359	Cat	Flaviviridae	Dengue virus
TYRO3	0.00204732	0.049595	Dendritic cells	-0.533359	Cat	Arenaviridae	Lassa mammarenavirus
TYRO3	0.00204732	0.049595	Dendritic cells	-0.533359	Cat	Filoviridae	Marburg marburgvirus
TYRO3	0.00204732	0.049595	Dendritic cells	-0.533359	Cat	Filoviridae	Ebola virus
TYRO3	0.00204732	0.049595	Dendritic cells	-0.533359	Cat	Arenaviridae	Lymphocytic choriomeningitis mammarenavirus
TYRO3	0.00204732	0.049595	Dendritic cells	-0.533359	Cat	Flaviviridae	Zika virus
CD4	0.452741	7.29313	T cells	0.502681	Dalmatian pelican	Herpesviridae	Human betaherpesvirus 7
CD4	0.452741	7.29313	T cells	0.502681	Dalmatian pelican	Retroviridae	Human immunodeficiency virus 1
CD4	0.452741	7.29313	T cells	0.502681	Dalmatian pelican	Retroviridae	Human immunodeficiency virus 2
CD4	0.0109985	0.0977199	Platelets	-0.75852	Dalmatian pelican	Herpesviridae	Human betaherpesvirus 7
CD4	0.0109985	0.0977199	Platelets	-0.75852	Dalmatian pelican	Retroviridae	Human immunodeficiency virus 1
CD4	0.0109985	0.0977199	Platelets	-0.75852	Dalmatian pelican	Retroviridae	Human immunodeficiency virus 2
CD4	0.0751023	0.239044	Dendritic cells	-0.5755	Dalmatian pelican	Herpesviridae	Human betaherpesvirus 7
CD4	0.0751023	0.239044	Dendritic cells	-0.5755	Dalmatian pelican	Retroviridae	Human immunodeficiency virus 1
CD4	0.0751023	0.239044	Dendritic cells	-0.5755	Dalmatian pelican	Retroviridae	Human immunodeficiency virus 2
CD4	0.0310437	0.478469	B cells	-0.70129	Dalmatian pelican	Herpesviridae	Human betaherpesvirus 7
CD4	0.0310437	0.478469	B cells	-0.70129	Dalmatian pelican	Retroviridae	Human immunodeficiency virus 1
CD4	0.0310437	0.478469	B cells	-0.70129	Dalmatian pelican	Retroviridae	Human immunodeficiency virus 2
CD81	1.04726	5.37459	Platelets	-0.877018	Dalmatian pelican	Flaviviridae	Hepacivirus C
CD81	1.95422	27.209	T cells	-0.240592	Dalmatian pelican	Flaviviridae	Hepacivirus C
CD81	3.94749	40.6699	B cells	1.15812	Dalmatian pelican	Flaviviridae	Hepacivirus C
CD81	3.63173	12.1647	Dendritic cells	0.93654	Dalmatian pelican	Flaviviridae	Hepacivirus C
CXCR4	8.55357	57.0827	T cells	0.391804	Dalmatian pelican	Retroviridae	Human immunodeficiency virus 1
CXCR4	8.55357	57.0827	T cells	0.391804	Dalmatian pelican	Retroviridae	Feline immunodeficiency virus
CXCR4	8.55357	57.0827	T cells	0.391804	Dalmatian pelican	Retroviridae	Human immunodeficiency virus 2
CXCR4	1.13996	5.83062	Platelets	-0.994279	Dalmatian pelican	Retroviridae	Human immunodeficiency virus 1
CXCR4	1.13996	5.83062	Platelets	-0.994279	Dalmatian pelican	Retroviridae	Feline immunodeficiency virus
CXCR4	1.13996	5.83062	Platelets	-0.994279	Dalmatian pelican	Retroviridae	Human immunodeficiency virus 2
CXCR4	3.16795	10.3586	Dendritic cells	-0.615116	Dalmatian pelican	Retroviridae	Human immunodeficiency virus 1
CXCR4	3.16795	10.3586	Dendritic cells	-0.615116	Dalmatian pelican	Retroviridae	Feline immunodeficiency virus
CXCR4	3.16795	10.3586	Dendritic cells	-0.615116	Dalmatian pelican	Retroviridae	Human immunodeficiency virus 2
CXCR4	14.7005	72.7273	B cells	1.54107	Dalmatian pelican	Retroviridae	Human immunodeficiency virus 1
CXCR4	14.7005	72.7273	B cells	1.54107	Dalmatian pelican	Retroviridae	Feline immunodeficiency virus
CXCR4	14.7005	72.7273	B cells	1.54107	Dalmatian pelican	Retroviridae	Human immunodeficiency virus 2
DAG1	0.112432	0.398406	Dendritic cells	0.482068	Dalmatian pelican	Arenaviridae	Latino mammarenavirus
DAG1	0.112432	0.398406	Dendritic cells	0.482068	Dalmatian pelican	Arenaviridae	Lassa mammarenavirus
DAG1	0.112432	0.398406	Dendritic cells	0.482068	Dalmatian pelican	Arenaviridae	Lymphocytic choriomeningitis mammarenavirus
DAG1	0.112432	0.398406	Dendritic cells	0.482068	Dalmatian pelican	Arenaviridae	Oliveros mammarenavirus
DAG1	0.189094	2.6648	T cells	1.47202	Dalmatian pelican	Arenaviridae	Latino mammarenavirus
DAG1	0.189094	2.6648	T cells	1.47202	Dalmatian pelican	Arenaviridae	Lassa mammarenavirus
DAG1	0.189094	2.6648	T cells	1.47202	Dalmatian pelican	Arenaviridae	Lymphocytic choriomeningitis mammarenavirus
DAG1	0.189094	2.6648	T cells	1.47202	Dalmatian pelican	Arenaviridae	Oliveros mammarenavirus
DAG1	0.0140231	0.239234	B cells	-0.788695	Dalmatian pelican	Arenaviridae	Latino mammarenavirus
DAG1	0.0140231	0.239234	B cells	-0.788695	Dalmatian pelican	Arenaviridae	Lassa mammarenavirus
DAG1	0.0140231	0.239234	B cells	-0.788695	Dalmatian pelican	Arenaviridae	Lymphocytic choriomeningitis mammarenavirus
DAG1	0.0140231	0.239234	B cells	-0.788695	Dalmatian pelican	Arenaviridae	Oliveros mammarenavirus
DAG1	0.0599518	0.325733	Platelets	-0.195613	Dalmatian pelican	Arenaviridae	Latino mammarenavirus
DAG1	0.0599518	0.325733	Platelets	-0.195613	Dalmatian pelican	Arenaviridae	Lassa mammarenavirus
DAG1	0.0599518	0.325733	Platelets	-0.195613	Dalmatian pelican	Arenaviridae	Lymphocytic choriomeningitis mammarenavirus
DAG1	0.0599518	0.325733	Platelets	-0.195613	Dalmatian pelican	Arenaviridae	Oliveros mammarenavirus
HSPA8	30.6793	95.5119	T cells	0.74843	Dalmatian pelican	Reoviridae	Simian rotavirus A strain RRV
HSPA8	19.7162	60.7492	Platelets	-0.850729	Dalmatian pelican	Reoviridae	Simian rotavirus A strain RRV
HSPA8	23.3091	90.4306	B cells	-0.32664	Dalmatian pelican	Reoviridae	Simian rotavirus A strain RRV
HSPA8	34.7101	68.9243	Dendritic cells	1.33639	Dalmatian pelican	Reoviridae	Simian rotavirus A strain RRV
ITGA2	0.407066	5.46985	T cells	-0.565775	Dalmatian pelican	Reoviridae	Human rotavirus strain WA
ITGA2	0.407066	5.46985	T cells	-0.565775	Dalmatian pelican	Reoviridae	Simian rotavirus A strain RRV
ITGA2	1.13883	4.16999	Dendritic cells	-0.0600267	Dalmatian pelican	Reoviridae	Human rotavirus strain WA
ITGA2	1.13883	4.16999	Dendritic cells	-0.0600267	Dalmatian pelican	Reoviridae	Simian rotavirus A strain RRV
ITGA2	0.317309	4.06699	B cells	-0.627808	Dalmatian pelican	Reoviridae	Human rotavirus strain WA
ITGA2	0.317309	4.06699	B cells	-0.627808	Dalmatian pelican	Reoviridae	Simian rotavirus A strain RRV
ITGA2	3.74912	18.0456	Platelets	1.74403	Dalmatian pelican	Reoviridae	Human rotavirus strain WA
ITGA2	3.74912	18.0456	Platelets	1.74403	Dalmatian pelican	Reoviridae	Simian rotavirus A strain RRV
ITGAV	1.23647	6.80782	Platelets	1.59833	Dalmatian pelican	Herpesviridae	Human alphaherpesvirus 1
ITGAV	1.23647	6.80782	Platelets	1.59833	Dalmatian pelican	Reoviridae	Simian rotavirus A strain RRV
ITGAV	1.23647	6.80782	Platelets	1.59833	Dalmatian pelican	Flaviviridae	West Nile virus
ITGAV	0.271759	5.46985	T cells	-0.866446	Dalmatian pelican	Herpesviridae	Human alphaherpesvirus 1
ITGAV	0.271759	5.46985	T cells	-0.866446	Dalmatian pelican	Reoviridae	Simian rotavirus A strain RRV
ITGAV	0.271759	5.46985	T cells	-0.866446	Dalmatian pelican	Flaviviridae	West Nile virus
ITGAV	0.692983	2.39044	Dendritic cells	0.209758	Dalmatian pelican	Herpesviridae	Human alphaherpesvirus 1
ITGAV	0.692983	2.39044	Dendritic cells	0.209758	Dalmatian pelican	Reoviridae	Simian rotavirus A strain RRV
ITGAV	0.692983	2.39044	Dendritic cells	0.209758	Dalmatian pelican	Flaviviridae	West Nile virus
ITGAV	0.30061	4.30622	B cells	-0.792734	Dalmatian pelican	Herpesviridae	Human alphaherpesvirus 1
ITGAV	0.30061	4.30622	B cells	-0.792734	Dalmatian pelican	Reoviridae	Simian rotavirus A strain RRV
ITGAV	0.30061	4.30622	B cells	-0.792734	Dalmatian pelican	Flaviviridae	West Nile virus
ITGB1	3.57222	32.8191	T cells	-0.579492	Dalmatian pelican	Reoviridae	Mammalian orthoreovirus
ITGB1	3.57222	32.8191	T cells	-0.579492	Dalmatian pelican	Reoviridae	Human rotavirus strain WA
ITGB1	3.57222	32.8191	T cells	-0.579492	Dalmatian pelican	Reoviridae	Simian rotavirus A strain RRV
ITGB1	5.86562	18.1673	Dendritic cells	-0.270904	Dalmatian pelican	Reoviridae	Mammalian orthoreovirus
ITGB1	5.86562	18.1673	Dendritic cells	-0.270904	Dalmatian pelican	Reoviridae	Human rotavirus strain WA
ITGB1	5.86562	18.1673	Dendritic cells	-0.270904	Dalmatian pelican	Reoviridae	Simian rotavirus A strain RRV
ITGB1	20.9395	59.4788	Platelets	1.75736	Dalmatian pelican	Reoviridae	Mammalian orthoreovirus
ITGB1	20.9395	59.4788	Platelets	1.75736	Dalmatian pelican	Reoviridae	Human rotavirus strain WA
ITGB1	20.9395	59.4788	Platelets	1.75736	Dalmatian pelican	Reoviridae	Simian rotavirus A strain RRV
ITGB1	2.92164	25.1196	B cells	-0.66703	Dalmatian pelican	Reoviridae	Mammalian orthoreovirus
ITGB1	2.92164	25.1196	B cells	-0.66703	Dalmatian pelican	Reoviridae	Human rotavirus strain WA
ITGB1	2.92164	25.1196	B cells	-0.66703	Dalmatian pelican	Reoviridae	Simian rotavirus A strain RRV
ITGB3	0.182136	2.9453	T cells	-0.667283	Dalmatian pelican	Flaviviridae	West Nile virus
ITGB3	0.182136	2.9453	T cells	-0.667283	Dalmatian pelican	Reoviridae	Simian rotavirus A strain RRV
ITGB3	0.183408	2.63158	B cells	-0.664787	Dalmatian pelican	Flaviviridae	West Nile virus
ITGB3	0.183408	2.63158	B cells	-0.664787	Dalmatian pelican	Reoviridae	Simian rotavirus A strain RRV
ITGB3	1.40426	7.91531	Platelets	1.73112	Dalmatian pelican	Flaviviridae	West Nile virus
ITGB3	1.40426	7.91531	Platelets	1.73112	Dalmatian pelican	Reoviridae	Simian rotavirus A strain RRV
ITGB3	0.489242	1.69987	Dendritic cells	-0.0645941	Dalmatian pelican	Flaviviridae	West Nile virus
ITGB3	0.489242	1.69987	Dendritic cells	-0.0645941	Dalmatian pelican	Reoviridae	Simian rotavirus A strain RRV
ITGB6	0.0134213	0.140252	T cells	0.557332	Dalmatian pelican	Herpesviridae	Human alphaherpesvirus 1
ITGB6	0.0219165	0.0977199	Platelets	1.45581	Dalmatian pelican	Herpesviridae	Human alphaherpesvirus 1
ITGB6	0.00542049	0.0265604	Dendritic cells	-0.288854	Dalmatian pelican	Herpesviridae	Human alphaherpesvirus 1
ITGB6	0	0	B cells	-0.862141	Dalmatian pelican	Herpesviridae	Human alphaherpesvirus 1
ITGB8	0.0282597	0.106242	Dendritic cells	1.78885	Dalmatian pelican	Herpesviridae	Human alphaherpesvirus 1
ITGB8	0	0	T cells	-0.447214	Dalmatian pelican	Herpesviridae	Human alphaherpesvirus 1
ITGB8	0	0	Platelets	-0.447214	Dalmatian pelican	Herpesviridae	Human alphaherpesvirus 1
ITGB8	0	0	B cells	-0.447214	Dalmatian pelican	Herpesviridae	Human alphaherpesvirus 1
LAMP1	3.60631	11.7131	Dendritic cells	1.47219	Dalmatian pelican	Arenaviridae	Lassa mammarenavirus
LAMP1	2.71003	13.0619	Platelets	0.520049	Dalmatian pelican	Arenaviridae	Lassa mammarenavirus
LAMP1	1.70876	23.4222	T cells	-0.543627	Dalmatian pelican	Arenaviridae	Lassa mammarenavirus
LAMP1	1.84908	21.0526	B cells	-0.394564	Dalmatian pelican	Arenaviridae	Lassa mammarenavirus
MERTK	0	0	T cells	-0.69655	Dalmatian pelican	Filoviridae	Ebola virus
MERTK	0	0	T cells	-0.69655	Dalmatian pelican	Filoviridae	Marburg marburgvirus
MERTK	0.0948873	0.345286	Dendritic cells	1.715	Dalmatian pelican	Filoviridae	Ebola virus
MERTK	0.0948873	0.345286	Dendritic cells	1.715	Dalmatian pelican	Filoviridae	Marburg marburgvirus
MERTK	0.0263969	0.130293	Platelets	-0.0256773	Dalmatian pelican	Filoviridae	Ebola virus
MERTK	0.0263969	0.130293	Platelets	-0.0256773	Dalmatian pelican	Filoviridae	Marburg marburgvirus
MERTK	0.0157517	0.478469	B cells	-0.296223	Dalmatian pelican	Filoviridae	Ebola virus
MERTK	0.0157517	0.478469	B cells	-0.296223	Dalmatian pelican	Filoviridae	Marburg marburgvirus
MXRA8	0	0	Dendritic cells	-0.928504	Dalmatian pelican	Togaviridae	Ross River virus
MXRA8	0	0	Dendritic cells	-0.928504	Dalmatian pelican	Togaviridae	Onyong-nyong virus
MXRA8	0	0	Dendritic cells	-0.928504	Dalmatian pelican	Togaviridae	Chikungunya virus
MXRA8	0	0	Dendritic cells	-0.928504	Dalmatian pelican	Togaviridae	Mayaro virus
MXRA8	0.0121747	0.140252	T cells	-0.0258989	Dalmatian pelican	Togaviridae	Ross River virus
MXRA8	0.0121747	0.140252	T cells	-0.0258989	Dalmatian pelican	Togaviridae	Onyong-nyong virus
MXRA8	0.0121747	0.140252	T cells	-0.0258989	Dalmatian pelican	Togaviridae	Chikungunya virus
MXRA8	0.0121747	0.140252	T cells	-0.0258989	Dalmatian pelican	Togaviridae	Mayaro virus
MXRA8	0.0319832	0.239234	B cells	1.44266	Dalmatian pelican	Togaviridae	Ross River virus
MXRA8	0.0319832	0.239234	B cells	1.44266	Dalmatian pelican	Togaviridae	Onyong-nyong virus
MXRA8	0.0319832	0.239234	B cells	1.44266	Dalmatian pelican	Togaviridae	Chikungunya virus
MXRA8	0.0319832	0.239234	B cells	1.44266	Dalmatian pelican	Togaviridae	Mayaro virus
MXRA8	0.0184622	0.0651466	Platelets	0.440245	Dalmatian pelican	Togaviridae	Ross River virus
MXRA8	0.0184622	0.0651466	Platelets	0.440245	Dalmatian pelican	Togaviridae	Onyong-nyong virus
MXRA8	0.0184622	0.0651466	Platelets	0.440245	Dalmatian pelican	Togaviridae	Chikungunya virus
MXRA8	0.0184622	0.0651466	Platelets	0.440245	Dalmatian pelican	Togaviridae	Mayaro virus
NPC1	0.342958	5.02392	B cells	-0.996986	Dalmatian pelican	Filoviridae	Ebola virus
NPC1	0.942146	3.10757	Dendritic cells	1.0047	Dalmatian pelican	Filoviridae	Ebola virus
NPC1	0.403248	1.92182	Platelets	-0.795577	Dalmatian pelican	Filoviridae	Ebola virus
NPC1	0.542085	8.41515	T cells	-0.331771	Dalmatian pelican	Filoviridae	Ebola virus
PHB	0.393289	8.5554	T cells	-0.402676	Dalmatian pelican	Togaviridae	Chikungunya virus
PHB	0.644108	2.25764	Dendritic cells	1.78169	Dalmatian pelican	Togaviridae	Chikungunya virus
PHB	0.371083	5.74163	B cells	-0.596065	Dalmatian pelican	Togaviridae	Chikungunya virus
PHB	0.397877	2.14984	Platelets	-0.362718	Dalmatian pelican	Togaviridae	Chikungunya virus
RPSA	17.7098	87.3773	T cells	0.471444	Dalmatian pelican	Flaviviridae	Dengue virus
RPSA	17.7098	87.3773	T cells	0.471444	Dalmatian pelican	Flaviviridae	Classical swine fever virus
RPSA	17.7098	87.3773	T cells	0.471444	Dalmatian pelican	Togaviridae	Sindbis virus
RPSA	17.7098	87.3773	T cells	0.471444	Dalmatian pelican	Togaviridae	Venezuelan equine encephalitis virus
RPSA	16.7038	84.689	B cells	0.249321	Dalmatian pelican	Flaviviridae	Dengue virus
RPSA	16.7038	84.689	B cells	0.249321	Dalmatian pelican	Flaviviridae	Classical swine fever virus
RPSA	16.7038	84.689	B cells	0.249321	Dalmatian pelican	Togaviridae	Sindbis virus
RPSA	16.7038	84.689	B cells	0.249321	Dalmatian pelican	Togaviridae	Venezuelan equine encephalitis virus
RPSA	21.243	51.8459	Dendritic cells	1.25155	Dalmatian pelican	Flaviviridae	Dengue virus
RPSA	21.243	51.8459	Dendritic cells	1.25155	Dalmatian pelican	Flaviviridae	Classical swine fever virus
RPSA	21.243	51.8459	Dendritic cells	1.25155	Dalmatian pelican	Togaviridae	Sindbis virus
RPSA	21.243	51.8459	Dendritic cells	1.25155	Dalmatian pelican	Togaviridae	Venezuelan equine encephalitis virus
RPSA	12.5552	48.1433	Platelets	-0.666643	Dalmatian pelican	Flaviviridae	Dengue virus
RPSA	12.5552	48.1433	Platelets	-0.666643	Dalmatian pelican	Flaviviridae	Classical swine fever virus
RPSA	12.5552	48.1433	Platelets	-0.666643	Dalmatian pelican	Togaviridae	Sindbis virus
RPSA	12.5552	48.1433	Platelets	-0.666643	Dalmatian pelican	Togaviridae	Venezuelan equine encephalitis virus
SCARB1	0.0317668	0.19544	Platelets	-0.167042	Dalmatian pelican	Flaviviridae	Hepacivirus C
SCARB1	0.0190079	0.420757	T cells	-0.594495	Dalmatian pelican	Flaviviridae	Hepacivirus C
SCARB1	0	0	B cells	-1.2313	Dalmatian pelican	Flaviviridae	Hepacivirus C
SCARB1	0.0737101	0.239044	Dendritic cells	1.23815	Dalmatian pelican	Flaviviridae	Hepacivirus C
SCARB2	0.138514	2.24404	T cells	-0.730582	Dalmatian pelican	Picornaviridae	Enterovirus A71
SCARB2	0.732874	2.60292	Dendritic cells	0.291598	Dalmatian pelican	Picornaviridae	Enterovirus A71
SCARB2	1.4886	7.71987	Platelets	1.5913	Dalmatian pelican	Picornaviridae	Enterovirus A71
SCARB2	0.0514237	0.717703	B cells	-0.88036	Dalmatian pelican	Picornaviridae	Enterovirus A71
SELPLG	4.41209	49.7896	T cells	1.34349	Dalmatian pelican	Picornaviridae	Enterovirus A71
SELPLG	1.38514	7.39414	Platelets	-1.17835	Dalmatian pelican	Picornaviridae	Enterovirus A71
SELPLG	3.60105	12.1381	Dendritic cells	0.667794	Dalmatian pelican	Picornaviridae	Enterovirus A71
SELPLG	2.20035	25.5981	B cells	-0.49917	Dalmatian pelican	Picornaviridae	Enterovirus A71
TFRC	0.0102662	0.0531208	Dendritic cells	-1.08197	Dalmatian pelican	Arenaviridae	Argentinian mammarenavirus
TFRC	0.0102662	0.0531208	Dendritic cells	-1.08197	Dalmatian pelican	Arenaviridae	Guanarito mammarenavirus
TFRC	0.0102662	0.0531208	Dendritic cells	-1.08197	Dalmatian pelican	Flaviviridae	Hepacivirus C
TFRC	0.0102662	0.0531208	Dendritic cells	-1.08197	Dalmatian pelican	Arenaviridae	Machupo mammarenavirus
TFRC	0.0282903	0.19544	Platelets	-0.723699	Dalmatian pelican	Arenaviridae	Argentinian mammarenavirus
TFRC	0.0282903	0.19544	Platelets	-0.723699	Dalmatian pelican	Arenaviridae	Guanarito mammarenavirus
TFRC	0.0282903	0.19544	Platelets	-0.723699	Dalmatian pelican	Flaviviridae	Hepacivirus C
TFRC	0.0282903	0.19544	Platelets	-0.723699	Dalmatian pelican	Arenaviridae	Machupo mammarenavirus
TFRC	0.100226	0.956938	B cells	0.706195	Dalmatian pelican	Arenaviridae	Argentinian mammarenavirus
TFRC	0.100226	0.956938	B cells	0.706195	Dalmatian pelican	Arenaviridae	Guanarito mammarenavirus
TFRC	0.100226	0.956938	B cells	0.706195	Dalmatian pelican	Flaviviridae	Hepacivirus C
TFRC	0.100226	0.956938	B cells	0.706195	Dalmatian pelican	Arenaviridae	Machupo mammarenavirus
TFRC	0.0533461	1.96353	T cells	-0.225652	Dalmatian pelican	Arenaviridae	Argentinian mammarenavirus
TFRC	0.0533461	1.96353	T cells	-0.225652	Dalmatian pelican	Arenaviridae	Guanarito mammarenavirus
TFRC	0.0533461	1.96353	T cells	-0.225652	Dalmatian pelican	Flaviviridae	Hepacivirus C
TFRC	0.0533461	1.96353	T cells	-0.225652	Dalmatian pelican	Arenaviridae	Machupo mammarenavirus
TNFRSF4	0.0287782	0.56101	T cells	0.239917	Dalmatian pelican	Retroviridae	Feline immunodeficiency virus
TNFRSF4	0.0430418	0.717703	B cells	0.939225	Dalmatian pelican	Retroviridae	Feline immunodeficiency virus
TNFRSF4	0.0425456	0.106242	Dendritic cells	0.9149	Dalmatian pelican	Retroviridae	Feline immunodeficiency virus
TNFRSF4	0.00505796	0.0325733	Platelets	-0.923031	Dalmatian pelican	Retroviridae	Feline immunodeficiency virus
TYRO3	0.051682	0.159363	Dendritic cells	-0.361568	Dalmatian pelican	Flaviviridae	Dengue virus
TYRO3	0.051682	0.159363	Dendritic cells	-0.361568	Dalmatian pelican	Arenaviridae	Lassa mammarenavirus
TYRO3	0.051682	0.159363	Dendritic cells	-0.361568	Dalmatian pelican	Filoviridae	Marburg marburgvirus
TYRO3	0.051682	0.159363	Dendritic cells	-0.361568	Dalmatian pelican	Filoviridae	Ebola virus
TYRO3	0.051682	0.159363	Dendritic cells	-0.361568	Dalmatian pelican	Arenaviridae	Lymphocytic choriomeningitis mammarenavirus
TYRO3	0.051682	0.159363	Dendritic cells	-0.361568	Dalmatian pelican	Flaviviridae	Zika virus
TYRO3	0.165229	0.814332	Platelets	1.68648	Dalmatian pelican	Flaviviridae	Dengue virus
TYRO3	0.165229	0.814332	Platelets	1.68648	Dalmatian pelican	Arenaviridae	Lassa mammarenavirus
TYRO3	0.165229	0.814332	Platelets	1.68648	Dalmatian pelican	Filoviridae	Marburg marburgvirus
TYRO3	0.165229	0.814332	Platelets	1.68648	Dalmatian pelican	Filoviridae	Ebola virus
TYRO3	0.165229	0.814332	Platelets	1.68648	Dalmatian pelican	Arenaviridae	Lymphocytic choriomeningitis mammarenavirus
TYRO3	0.165229	0.814332	Platelets	1.68648	Dalmatian pelican	Flaviviridae	Zika virus
TYRO3	0.0287289	0.280505	T cells	-0.775574	Dalmatian pelican	Flaviviridae	Dengue virus
TYRO3	0.0287289	0.280505	T cells	-0.775574	Dalmatian pelican	Arenaviridae	Lassa mammarenavirus
TYRO3	0.0287289	0.280505	T cells	-0.775574	Dalmatian pelican	Filoviridae	Marburg marburgvirus
TYRO3	0.0287289	0.280505	T cells	-0.775574	Dalmatian pelican	Filoviridae	Ebola virus
TYRO3	0.0287289	0.280505	T cells	-0.775574	Dalmatian pelican	Arenaviridae	Lymphocytic choriomeningitis mammarenavirus
TYRO3	0.0287289	0.280505	T cells	-0.775574	Dalmatian pelican	Flaviviridae	Zika virus
TYRO3	0.0360294	0.717703	B cells	-0.643895	Dalmatian pelican	Flaviviridae	Dengue virus
TYRO3	0.0360294	0.717703	B cells	-0.643895	Dalmatian pelican	Arenaviridae	Lassa mammarenavirus
TYRO3	0.0360294	0.717703	B cells	-0.643895	Dalmatian pelican	Filoviridae	Marburg marburgvirus
TYRO3	0.0360294	0.717703	B cells	-0.643895	Dalmatian pelican	Filoviridae	Ebola virus
TYRO3	0.0360294	0.717703	B cells	-0.643895	Dalmatian pelican	Arenaviridae	Lymphocytic choriomeningitis mammarenavirus
TYRO3	0.0360294	0.717703	B cells	-0.643895	Dalmatian pelican	Flaviviridae	Zika virus
MOG	2.63006	38.7097	Dendritic cells	1.78039	Deer	Togaviridae	Rubella virus
MOG	0.638662	23.6111	Natural killer cells	-0.821656	Deer	Togaviridae	Rubella virus
MOG	1.60624	11.7647	Hematopoietic stem cells	0.442622	Deer	Togaviridae	Rubella virus
MOG	1.20369	9.36107	T cells	-0.0833709	Deer	Togaviridae	Rubella virus
MOG	0.919679	7.97006	B cells	-0.454466	Deer	Togaviridae	Rubella virus
MOG	0.606621	7.89474	Platelets	-0.863523	Deer	Togaviridae	Rubella virus
OCLN	0.867521	10.5263	Platelets	1.95104	Deer	Flaviviridae	Hepacivirus C
OCLN	0	0	Hematopoietic stem cells	-0.574237	Deer	Flaviviridae	Hepacivirus C
OCLN	0.261068	6.45161	Dendritic cells	0.185707	Deer	Flaviviridae	Hepacivirus C
OCLN	0	0	Natural killer cells	-0.574237	Deer	Flaviviridae	Hepacivirus C
OCLN	0.00188499	0.0440335	B cells	-0.56875	Deer	Flaviviridae	Hepacivirus C
OCLN	0.0531507	1.04012	T cells	-0.41952	Deer	Flaviviridae	Hepacivirus C
RTN4R	2.90404	50	Natural killer cells	-0.841931	Deer	Reoviridae	Mammalian orthoreovirus
RTN4R	6.87818	61.2903	Dendritic cells	1.57509	Deer	Reoviridae	Mammalian orthoreovirus
RTN4R	5.27943	34.4725	T cells	0.602755	Deer	Reoviridae	Mammalian orthoreovirus
RTN4R	4.74567	34.3891	Hematopoietic stem cells	0.278128	Deer	Reoviridae	Mammalian orthoreovirus
RTN4R	3.26235	24.3505	B cells	-0.624014	Deer	Reoviridae	Mammalian orthoreovirus
RTN4R	2.66053	26.3158	Platelets	-0.990033	Deer	Reoviridae	Mammalian orthoreovirus
TNFRSF14	0.356286	5.26316	Platelets	-0.448069	Deer	Herpesviridae	Human alphaherpesvirus 1
TNFRSF14	2.63293	16.129	Dendritic cells	2.02582	Deer	Herpesviridae	Human alphaherpesvirus 1
TNFRSF14	0.379056	3.03831	B cells	-0.423326	Deer	Herpesviridae	Human alphaherpesvirus 1
TNFRSF14	0.614635	5.20059	T cells	-0.167338	Deer	Herpesviridae	Human alphaherpesvirus 1
TNFRSF14	0.294586	11.1111	Natural killer cells	-0.515115	Deer	Herpesviridae	Human alphaherpesvirus 1
TNFRSF14	0.334293	3.61991	Hematopoietic stem cells	-0.471968	Deer	Herpesviridae	Human alphaherpesvirus 1
CCR5	1.23317	64.0625	Macrophages	2.38639	Dog	Retroviridae	Human immunodeficiency virus 1
CCR5	0.302616	7.18232	Monocytes	0.166023	Dog	Retroviridae	Human immunodeficiency virus 1
CCR5	0.189233	12.0224	Dendritic cells	-0.104517	Dog	Retroviridae	Human immunodeficiency virus 1
CCR5	0.125545	10.7306	B cells	-0.256482	Dog	Retroviridae	Human immunodeficiency virus 1
CCR5	0.00471263	0.0340252	T cells	-0.544797	Dog	Retroviridae	Human immunodeficiency virus 1
CCR5	0.00901618	0.460123	Natural killer cells	-0.534529	Dog	Retroviridae	Human immunodeficiency virus 1
CCR5	0	0	Platelets	-0.556042	Dog	Retroviridae	Human immunodeficiency virus 1
CD209	0.0100904	1.5625	Macrophages	0.243629	Dog	Arenaviridae	Lymphocytic choriomeningitis mammarenavirus
CD209	0.0100904	1.5625	Macrophages	0.243629	Dog	Herpesviridae	Human alphaherpesvirus 1
CD209	0.0100904	1.5625	Macrophages	0.243629	Dog	Flaviviridae	Dengue virus
CD209	0.0100904	1.5625	Macrophages	0.243629	Dog	Arenaviridae	Lassa mammarenavirus
CD209	0.0100904	1.5625	Macrophages	0.243629	Dog	Flaviviridae	West Nile virus
CD209	0.0100904	1.5625	Macrophages	0.243629	Dog	Flaviviridae	Japanese encephalitis virus
CD209	0.0100904	1.5625	Macrophages	0.243629	Dog	Filoviridae	Ebola virus
CD209	0.0100904	1.5625	Macrophages	0.243629	Dog	Filoviridae	Marburg marburgvirus
CD209	0.0100904	1.5625	Macrophages	0.243629	Dog	Retroviridae	Human immunodeficiency virus 1
CD209	0.0100904	1.5625	Macrophages	0.243629	Dog	Flaviviridae	Hepacivirus C
CD209	0.0100904	1.5625	Macrophages	0.243629	Dog	Retroviridae	Human immunodeficiency virus 2
CD209	0.0100904	1.5625	Macrophages	0.243629	Dog	Flaviviridae	Zika virus
CD209	0	0	T cells	-0.44107	Dog	Arenaviridae	Lymphocytic choriomeningitis mammarenavirus
CD209	0	0	T cells	-0.44107	Dog	Herpesviridae	Human alphaherpesvirus 1
CD209	0	0	T cells	-0.44107	Dog	Flaviviridae	Dengue virus
CD209	0	0	T cells	-0.44107	Dog	Arenaviridae	Lassa mammarenavirus
CD209	0	0	T cells	-0.44107	Dog	Flaviviridae	West Nile virus
CD209	0	0	T cells	-0.44107	Dog	Flaviviridae	Japanese encephalitis virus
CD209	0	0	T cells	-0.44107	Dog	Filoviridae	Ebola virus
CD209	0	0	T cells	-0.44107	Dog	Filoviridae	Marburg marburgvirus
CD209	0	0	T cells	-0.44107	Dog	Retroviridae	Human immunodeficiency virus 1
CD209	0	0	T cells	-0.44107	Dog	Flaviviridae	Hepacivirus C
CD209	0	0	T cells	-0.44107	Dog	Retroviridae	Human immunodeficiency virus 2
CD209	0	0	T cells	-0.44107	Dog	Flaviviridae	Zika virus
CD209	0.0419099	3.0056	Dendritic cells	2.40279	Dog	Arenaviridae	Lymphocytic choriomeningitis mammarenavirus
CD209	0.0419099	3.0056	Dendritic cells	2.40279	Dog	Herpesviridae	Human alphaherpesvirus 1
CD209	0.0419099	3.0056	Dendritic cells	2.40279	Dog	Flaviviridae	Dengue virus
CD209	0.0419099	3.0056	Dendritic cells	2.40279	Dog	Arenaviridae	Lassa mammarenavirus
CD209	0.0419099	3.0056	Dendritic cells	2.40279	Dog	Flaviviridae	West Nile virus
CD209	0.0419099	3.0056	Dendritic cells	2.40279	Dog	Flaviviridae	Japanese encephalitis virus
CD209	0.0419099	3.0056	Dendritic cells	2.40279	Dog	Filoviridae	Ebola virus
CD209	0.0419099	3.0056	Dendritic cells	2.40279	Dog	Filoviridae	Marburg marburgvirus
CD209	0.0419099	3.0056	Dendritic cells	2.40279	Dog	Retroviridae	Human immunodeficiency virus 1
CD209	0.0419099	3.0056	Dendritic cells	2.40279	Dog	Flaviviridae	Hepacivirus C
CD209	0.0419099	3.0056	Dendritic cells	2.40279	Dog	Retroviridae	Human immunodeficiency virus 2
CD209	0.0419099	3.0056	Dendritic cells	2.40279	Dog	Flaviviridae	Zika virus
CD209	0	0	Monocytes	-0.44107	Dog	Arenaviridae	Lymphocytic choriomeningitis mammarenavirus
CD209	0	0	Monocytes	-0.44107	Dog	Herpesviridae	Human alphaherpesvirus 1
CD209	0	0	Monocytes	-0.44107	Dog	Flaviviridae	Dengue virus
CD209	0	0	Monocytes	-0.44107	Dog	Arenaviridae	Lassa mammarenavirus
CD209	0	0	Monocytes	-0.44107	Dog	Flaviviridae	West Nile virus
CD209	0	0	Monocytes	-0.44107	Dog	Flaviviridae	Japanese encephalitis virus
CD209	0	0	Monocytes	-0.44107	Dog	Filoviridae	Ebola virus
CD209	0	0	Monocytes	-0.44107	Dog	Filoviridae	Marburg marburgvirus
CD209	0	0	Monocytes	-0.44107	Dog	Retroviridae	Human immunodeficiency virus 1
CD209	0	0	Monocytes	-0.44107	Dog	Flaviviridae	Hepacivirus C
CD209	0	0	Monocytes	-0.44107	Dog	Retroviridae	Human immunodeficiency virus 2
CD209	0	0	Monocytes	-0.44107	Dog	Flaviviridae	Zika virus
CD209	0	0	B cells	-0.44107	Dog	Arenaviridae	Lymphocytic choriomeningitis mammarenavirus
CD209	0	0	B cells	-0.44107	Dog	Herpesviridae	Human alphaherpesvirus 1
CD209	0	0	B cells	-0.44107	Dog	Flaviviridae	Dengue virus
CD209	0	0	B cells	-0.44107	Dog	Arenaviridae	Lassa mammarenavirus
CD209	0	0	B cells	-0.44107	Dog	Flaviviridae	West Nile virus
CD209	0	0	B cells	-0.44107	Dog	Flaviviridae	Japanese encephalitis virus
CD209	0	0	B cells	-0.44107	Dog	Filoviridae	Ebola virus
CD209	0	0	B cells	-0.44107	Dog	Filoviridae	Marburg marburgvirus
CD209	0	0	B cells	-0.44107	Dog	Retroviridae	Human immunodeficiency virus 1
CD209	0	0	B cells	-0.44107	Dog	Flaviviridae	Hepacivirus C
CD209	0	0	B cells	-0.44107	Dog	Retroviridae	Human immunodeficiency virus 2
CD209	0	0	B cells	-0.44107	Dog	Flaviviridae	Zika virus
CD209	0	0	Platelets	-0.44107	Dog	Arenaviridae	Lymphocytic choriomeningitis mammarenavirus
CD209	0	0	Platelets	-0.44107	Dog	Herpesviridae	Human alphaherpesvirus 1
CD209	0	0	Platelets	-0.44107	Dog	Flaviviridae	Dengue virus
CD209	0	0	Platelets	-0.44107	Dog	Arenaviridae	Lassa mammarenavirus
CD209	0	0	Platelets	-0.44107	Dog	Flaviviridae	West Nile virus
CD209	0	0	Platelets	-0.44107	Dog	Flaviviridae	Japanese encephalitis virus
CD209	0	0	Platelets	-0.44107	Dog	Filoviridae	Ebola virus
CD209	0	0	Platelets	-0.44107	Dog	Filoviridae	Marburg marburgvirus
CD209	0	0	Platelets	-0.44107	Dog	Retroviridae	Human immunodeficiency virus 1
CD209	0	0	Platelets	-0.44107	Dog	Flaviviridae	Hepacivirus C
CD209	0	0	Platelets	-0.44107	Dog	Retroviridae	Human immunodeficiency virus 2
CD209	0	0	Platelets	-0.44107	Dog	Flaviviridae	Zika virus
CD209	0	0	Natural killer cells	-0.44107	Dog	Arenaviridae	Lymphocytic choriomeningitis mammarenavirus
CD209	0	0	Natural killer cells	-0.44107	Dog	Herpesviridae	Human alphaherpesvirus 1
CD209	0	0	Natural killer cells	-0.44107	Dog	Flaviviridae	Dengue virus
CD209	0	0	Natural killer cells	-0.44107	Dog	Arenaviridae	Lassa mammarenavirus
CD209	0	0	Natural killer cells	-0.44107	Dog	Flaviviridae	West Nile virus
CD209	0	0	Natural killer cells	-0.44107	Dog	Flaviviridae	Japanese encephalitis virus
CD209	0	0	Natural killer cells	-0.44107	Dog	Filoviridae	Ebola virus
CD209	0	0	Natural killer cells	-0.44107	Dog	Filoviridae	Marburg marburgvirus
CD209	0	0	Natural killer cells	-0.44107	Dog	Retroviridae	Human immunodeficiency virus 1
CD209	0	0	Natural killer cells	-0.44107	Dog	Flaviviridae	Hepacivirus C
CD209	0	0	Natural killer cells	-0.44107	Dog	Retroviridae	Human immunodeficiency virus 2
CD209	0	0	Natural killer cells	-0.44107	Dog	Flaviviridae	Zika virus
CD4	0.143146	4.10959	B cells	-0.465907	Dog	Herpesviridae	Human betaherpesvirus 7
CD4	0.143146	4.10959	B cells	-0.465907	Dog	Retroviridae	Human immunodeficiency virus 1
CD4	0.143146	4.10959	B cells	-0.465907	Dog	Retroviridae	Human immunodeficiency virus 2
CD4	10.6756	51.4461	T cells	2.43813	Dog	Herpesviridae	Human betaherpesvirus 7
CD4	10.6756	51.4461	T cells	2.43813	Dog	Retroviridae	Human immunodeficiency virus 1
CD4	10.6756	51.4461	T cells	2.43813	Dog	Retroviridae	Human immunodeficiency virus 2
CD4	0.0451488	0.46729	Platelets	-0.492927	Dog	Herpesviridae	Human betaherpesvirus 7
CD4	0.0451488	0.46729	Platelets	-0.492927	Dog	Retroviridae	Human immunodeficiency virus 1
CD4	0.0451488	0.46729	Platelets	-0.492927	Dog	Retroviridae	Human immunodeficiency virus 2
CD4	1.27927	19.8675	Dendritic cells	-0.152651	Dog	Herpesviridae	Human betaherpesvirus 7
CD4	1.27927	19.8675	Dendritic cells	-0.152651	Dog	Retroviridae	Human immunodeficiency virus 1
CD4	1.27927	19.8675	Dendritic cells	-0.152651	Dog	Retroviridae	Human immunodeficiency virus 2
CD4	0.243653	4.7546	Natural killer cells	-0.438195	Dog	Herpesviridae	Human betaherpesvirus 7
CD4	0.243653	4.7546	Natural killer cells	-0.438195	Dog	Retroviridae	Human immunodeficiency virus 1
CD4	0.243653	4.7546	Natural killer cells	-0.438195	Dog	Retroviridae	Human immunodeficiency virus 2
CD4	0.161297	9.375	Macrophages	-0.460902	Dog	Herpesviridae	Human betaherpesvirus 7
CD4	0.161297	9.375	Macrophages	-0.460902	Dog	Retroviridae	Human immunodeficiency virus 1
CD4	0.161297	9.375	Macrophages	-0.460902	Dog	Retroviridae	Human immunodeficiency virus 2
CD4	0.348977	13.5359	Monocytes	-0.409155	Dog	Herpesviridae	Human betaherpesvirus 7
CD4	0.348977	13.5359	Monocytes	-0.409155	Dog	Retroviridae	Human immunodeficiency virus 1
CD4	0.348977	13.5359	Monocytes	-0.409155	Dog	Retroviridae	Human immunodeficiency virus 2
CD81	0.419775	37.5	Macrophages	1.57295	Dog	Flaviviridae	Hepacivirus C
CD81	0.173672	16.21	B cells	-0.141995	Dog	Flaviviridae	Hepacivirus C
CD81	0.0917315	0.714529	T cells	-0.712986	Dog	Flaviviridae	Hepacivirus C
CD81	0.379529	21.7524	Dendritic cells	1.2925	Dog	Flaviviridae	Hepacivirus C
CD81	0	0	Platelets	-1.35221	Dog	Flaviviridae	Hepacivirus C
CD81	0.220599	9.04908	Natural killer cells	0.185012	Dog	Flaviviridae	Hepacivirus C
CD81	0.166965	9.66851	Monocytes	-0.188729	Dog	Flaviviridae	Hepacivirus C
CLEC5A	0.0100904	1.5625	Macrophages	-0.505737	Dog	Flaviviridae	Dengue virus
CLEC5A	0.0208503	1.38122	Monocytes	-0.491441	Dog	Flaviviridae	Dengue virus
CLEC5A	0.0169908	1.14155	B cells	-0.496569	Dog	Flaviviridae	Dengue virus
CLEC5A	0.0571846	1.38037	Natural killer cells	-0.443168	Dog	Flaviviridae	Dengue virus
CLEC5A	0.0588526	0.46729	Platelets	-0.440952	Dog	Flaviviridae	Dengue virus
CLEC5A	2.2119	14.835	T cells	2.41958	Dog	Flaviviridae	Dengue virus
CLEC5A	0.428468	10.9526	Dendritic cells	0.0501173	Dog	Flaviviridae	Dengue virus
CXCR4	3.82165	20.0749	T cells	1.65785	Dog	Retroviridae	Human immunodeficiency virus 1
CXCR4	3.82165	20.0749	T cells	1.65785	Dog	Retroviridae	Feline immunodeficiency virus
CXCR4	3.82165	20.0749	T cells	1.65785	Dog	Retroviridae	Human immunodeficiency virus 2
CXCR4	0	0	Platelets	-1.00377	Dog	Retroviridae	Human immunodeficiency virus 1
CXCR4	0	0	Platelets	-1.00377	Dog	Retroviridae	Feline immunodeficiency virus
CXCR4	0	0	Platelets	-1.00377	Dog	Retroviridae	Human immunodeficiency virus 2
CXCR4	0.38279	32.8125	Macrophages	-0.737177	Dog	Retroviridae	Human immunodeficiency virus 1
CXCR4	0.38279	32.8125	Macrophages	-0.737177	Dog	Retroviridae	Feline immunodeficiency virus
CXCR4	0.38279	32.8125	Macrophages	-0.737177	Dog	Retroviridae	Human immunodeficiency virus 2
CXCR4	1.57365	30.8219	B cells	0.0922126	Dog	Retroviridae	Human immunodeficiency virus 1
CXCR4	1.57365	30.8219	B cells	0.0922126	Dog	Retroviridae	Feline immunodeficiency virus
CXCR4	1.57365	30.8219	B cells	0.0922126	Dog	Retroviridae	Human immunodeficiency virus 2
CXCR4	1.00058	30.9392	Monocytes	-0.306909	Dog	Retroviridae	Human immunodeficiency virus 1
CXCR4	1.00058	30.9392	Monocytes	-0.306909	Dog	Retroviridae	Feline immunodeficiency virus
CXCR4	1.00058	30.9392	Monocytes	-0.306909	Dog	Retroviridae	Human immunodeficiency virus 2
CXCR4	0.216202	4.7546	Natural killer cells	-0.853198	Dog	Retroviridae	Human immunodeficiency virus 1
CXCR4	0.216202	4.7546	Natural killer cells	-0.853198	Dog	Retroviridae	Feline immunodeficiency virus
CXCR4	0.216202	4.7546	Natural killer cells	-0.853198	Dog	Retroviridae	Human immunodeficiency virus 2
CXCR4	1.15191	25.9806	Dendritic cells	-0.201515	Dog	Retroviridae	Human immunodeficiency virus 1
CXCR4	1.15191	25.9806	Dendritic cells	-0.201515	Dog	Retroviridae	Feline immunodeficiency virus
CXCR4	1.15191	25.9806	Dendritic cells	-0.201515	Dog	Retroviridae	Human immunodeficiency virus 2
DAG1	0.0185093	1.37545	Dendritic cells	-0.382966	Dog	Arenaviridae	Latino mammarenavirus
DAG1	0.0185093	1.37545	Dendritic cells	-0.382966	Dog	Arenaviridae	Lassa mammarenavirus
DAG1	0.0185093	1.37545	Dendritic cells	-0.382966	Dog	Arenaviridae	Lymphocytic choriomeningitis mammarenavirus
DAG1	0.0185093	1.37545	Dendritic cells	-0.382966	Dog	Arenaviridae	Oliveros mammarenavirus
DAG1	0.184583	1.86916	Platelets	2.35871	Dog	Arenaviridae	Latino mammarenavirus
DAG1	0.184583	1.86916	Platelets	2.35871	Dog	Arenaviridae	Lassa mammarenavirus
DAG1	0.184583	1.86916	Platelets	2.35871	Dog	Arenaviridae	Lymphocytic choriomeningitis mammarenavirus
DAG1	0.184583	1.86916	Platelets	2.35871	Dog	Arenaviridae	Oliveros mammarenavirus
DAG1	0.0206824	1.82648	B cells	-0.34709	Dog	Arenaviridae	Latino mammarenavirus
DAG1	0.0206824	1.82648	B cells	-0.34709	Dog	Arenaviridae	Lassa mammarenavirus
DAG1	0.0206824	1.82648	B cells	-0.34709	Dog	Arenaviridae	Lymphocytic choriomeningitis mammarenavirus
DAG1	0.0206824	1.82648	B cells	-0.34709	Dog	Arenaviridae	Oliveros mammarenavirus
DAG1	0.0284222	1.9337	Monocytes	-0.219315	Dog	Arenaviridae	Latino mammarenavirus
DAG1	0.0284222	1.9337	Monocytes	-0.219315	Dog	Arenaviridae	Lassa mammarenavirus
DAG1	0.0284222	1.9337	Monocytes	-0.219315	Dog	Arenaviridae	Lymphocytic choriomeningitis mammarenavirus
DAG1	0.0284222	1.9337	Monocytes	-0.219315	Dog	Arenaviridae	Oliveros mammarenavirus
DAG1	0.0229361	1.53374	Natural killer cells	-0.309885	Dog	Arenaviridae	Latino mammarenavirus
DAG1	0.0229361	1.53374	Natural killer cells	-0.309885	Dog	Arenaviridae	Lassa mammarenavirus
DAG1	0.0229361	1.53374	Natural killer cells	-0.309885	Dog	Arenaviridae	Lymphocytic choriomeningitis mammarenavirus
DAG1	0.0229361	1.53374	Natural killer cells	-0.309885	Dog	Arenaviridae	Oliveros mammarenavirus
DAG1	0	0	T cells	-0.688532	Dog	Arenaviridae	Latino mammarenavirus
DAG1	0	0	T cells	-0.688532	Dog	Arenaviridae	Lassa mammarenavirus
DAG1	0	0	T cells	-0.688532	Dog	Arenaviridae	Lymphocytic choriomeningitis mammarenavirus
DAG1	0	0	T cells	-0.688532	Dog	Arenaviridae	Oliveros mammarenavirus
DAG1	0.0585229	7.8125	Macrophages	0.277609	Dog	Arenaviridae	Latino mammarenavirus
DAG1	0.0585229	7.8125	Macrophages	0.277609	Dog	Arenaviridae	Lassa mammarenavirus
DAG1	0.0585229	7.8125	Macrophages	0.277609	Dog	Arenaviridae	Lymphocytic choriomeningitis mammarenavirus
DAG1	0.0585229	7.8125	Macrophages	0.277609	Dog	Arenaviridae	Oliveros mammarenavirus
EPHA2	0	0	B cells	-0.353553	Dog	Flaviviridae	Hepacivirus C
EPHA2	0	0	T cells	-0.353553	Dog	Flaviviridae	Hepacivirus C
EPHA2	0	0	Platelets	-0.353553	Dog	Flaviviridae	Hepacivirus C
EPHA2	0	0	Macrophages	-0.353553	Dog	Flaviviridae	Hepacivirus C
EPHA2	0.0131512	0.828729	Monocytes	2.47487	Dog	Flaviviridae	Hepacivirus C
EPHA2	0	0	Dendritic cells	-0.353553	Dog	Flaviviridae	Hepacivirus C
EPHA2	0	0	Natural killer cells	-0.353553	Dog	Flaviviridae	Hepacivirus C
F11R	0.000656729	0.0509424	Dendritic cells	-0.373424	Dog	Reoviridae	Mammalian orthoreovirus
F11R	0.000656729	0.0509424	Dendritic cells	-0.373424	Dog	Reoviridae	Human rotavirus strain WA
F11R	0.000656729	0.0509424	Dendritic cells	-0.373424	Dog	Reoviridae	Simian rotavirus A strain RRV
F11R	0.361774	2.80374	Platelets	2.4723	Dog	Reoviridae	Mammalian orthoreovirus
F11R	0.361774	2.80374	Platelets	2.4723	Dog	Reoviridae	Human rotavirus strain WA
F11R	0.361774	2.80374	Platelets	2.4723	Dog	Reoviridae	Simian rotavirus A strain RRV
F11R	0.0167179	0.136101	T cells	-0.246856	Dog	Reoviridae	Mammalian orthoreovirus
F11R	0.0167179	0.136101	T cells	-0.246856	Dog	Reoviridae	Human rotavirus strain WA
F11R	0.0167179	0.136101	T cells	-0.246856	Dog	Reoviridae	Simian rotavirus A strain RRV
F11R	0	0	Natural killer cells	-0.378599	Dog	Reoviridae	Mammalian orthoreovirus
F11R	0	0	Natural killer cells	-0.378599	Dog	Reoviridae	Human rotavirus strain WA
F11R	0	0	Natural killer cells	-0.378599	Dog	Reoviridae	Simian rotavirus A strain RRV
F11R	0	0	Monocytes	-0.378599	Dog	Reoviridae	Mammalian orthoreovirus
F11R	0	0	Monocytes	-0.378599	Dog	Reoviridae	Human rotavirus strain WA
F11R	0	0	Monocytes	-0.378599	Dog	Reoviridae	Simian rotavirus A strain RRV
F11R	0.00519945	0.456621	B cells	-0.337626	Dog	Reoviridae	Mammalian orthoreovirus
F11R	0.00519945	0.456621	B cells	-0.337626	Dog	Reoviridae	Human rotavirus strain WA
F11R	0.00519945	0.456621	B cells	-0.337626	Dog	Reoviridae	Simian rotavirus A strain RRV
F11R	0	0	Macrophages	-0.378599	Dog	Reoviridae	Mammalian orthoreovirus
F11R	0	0	Macrophages	-0.378599	Dog	Reoviridae	Human rotavirus strain WA
F11R	0	0	Macrophages	-0.378599	Dog	Reoviridae	Simian rotavirus A strain RRV
HAVCR1	0.0482011	3.03867	Monocytes	-0.505839	Dog	Picornaviridae	Hepatitis A virus
HAVCR1	0.0482011	3.03867	Monocytes	-0.505839	Dog	Filoviridae	Ebola virus
HAVCR1	0.0482011	3.03867	Monocytes	-0.505839	Dog	Filoviridae	Marburg marburgvirus
HAVCR1	0.0482011	3.03867	Monocytes	-0.505839	Dog	Arenaviridae	Lassa mammarenavirus
HAVCR1	0.0482011	3.03867	Monocytes	-0.505839	Dog	Flaviviridae	Dengue virus
HAVCR1	0.892903	54.6875	Macrophages	1.89316	Dog	Picornaviridae	Hepatitis A virus
HAVCR1	0.892903	54.6875	Macrophages	1.89316	Dog	Filoviridae	Ebola virus
HAVCR1	0.892903	54.6875	Macrophages	1.89316	Dog	Filoviridae	Marburg marburgvirus
HAVCR1	0.892903	54.6875	Macrophages	1.89316	Dog	Arenaviridae	Lassa mammarenavirus
HAVCR1	0.892903	54.6875	Macrophages	1.89316	Dog	Flaviviridae	Dengue virus
HAVCR1	0.0349912	1.68712	Natural killer cells	-0.543356	Dog	Picornaviridae	Hepatitis A virus
HAVCR1	0.0349912	1.68712	Natural killer cells	-0.543356	Dog	Filoviridae	Ebola virus
HAVCR1	0.0349912	1.68712	Natural killer cells	-0.543356	Dog	Filoviridae	Marburg marburgvirus
HAVCR1	0.0349912	1.68712	Natural killer cells	-0.543356	Dog	Arenaviridae	Lassa mammarenavirus
HAVCR1	0.0349912	1.68712	Natural killer cells	-0.543356	Dog	Flaviviridae	Dengue virus
HAVCR1	0.0372941	0.306227	T cells	-0.536815	Dog	Picornaviridae	Hepatitis A virus
HAVCR1	0.0372941	0.306227	T cells	-0.536815	Dog	Filoviridae	Ebola virus
HAVCR1	0.0372941	0.306227	T cells	-0.536815	Dog	Filoviridae	Marburg marburgvirus
HAVCR1	0.0372941	0.306227	T cells	-0.536815	Dog	Arenaviridae	Lassa mammarenavirus
HAVCR1	0.0372941	0.306227	T cells	-0.536815	Dog	Flaviviridae	Dengue virus
HAVCR1	0.0397107	3.19635	B cells	-0.529952	Dog	Picornaviridae	Hepatitis A virus
HAVCR1	0.0397107	3.19635	B cells	-0.529952	Dog	Filoviridae	Ebola virus
HAVCR1	0.0397107	3.19635	B cells	-0.529952	Dog	Filoviridae	Marburg marburgvirus
HAVCR1	0.0397107	3.19635	B cells	-0.529952	Dog	Arenaviridae	Lassa mammarenavirus
HAVCR1	0.0397107	3.19635	B cells	-0.529952	Dog	Flaviviridae	Dengue virus
HAVCR1	0.684451	22.5166	Dendritic cells	1.30114	Dog	Picornaviridae	Hepatitis A virus
HAVCR1	0.684451	22.5166	Dendritic cells	1.30114	Dog	Filoviridae	Ebola virus
HAVCR1	0.684451	22.5166	Dendritic cells	1.30114	Dog	Filoviridae	Marburg marburgvirus
HAVCR1	0.684451	22.5166	Dendritic cells	1.30114	Dog	Arenaviridae	Lassa mammarenavirus
HAVCR1	0.684451	22.5166	Dendritic cells	1.30114	Dog	Flaviviridae	Dengue virus
HAVCR1	0	0	Platelets	-0.642732	Dog	Picornaviridae	Hepatitis A virus
HAVCR1	0	0	Platelets	-0.642732	Dog	Filoviridae	Ebola virus
HAVCR1	0	0	Platelets	-0.642732	Dog	Filoviridae	Marburg marburgvirus
HAVCR1	0	0	Platelets	-0.642732	Dog	Arenaviridae	Lassa mammarenavirus
HAVCR1	0	0	Platelets	-0.642732	Dog	Flaviviridae	Dengue virus
HSPA8	1.84519	14.0187	Platelets	-1.87954	Dog	Reoviridae	Simian rotavirus A strain RRV
HSPA8	4.6675	29.8741	T cells	-1.08829	Dog	Reoviridae	Simian rotavirus A strain RRV
HSPA8	9.58741	94.3252	Natural killer cells	0.29105	Dog	Reoviridae	Simian rotavirus A strain RRV
HSPA8	10.8489	95.4338	B cells	0.64473	Dog	Reoviridae	Simian rotavirus A strain RRV
HSPA8	10.642	93.0209	Dendritic cells	0.586713	Dog	Reoviridae	Simian rotavirus A strain RRV
HSPA8	10.0533	98.4375	Macrophages	0.421676	Dog	Reoviridae	Simian rotavirus A strain RRV
HSPA8	12.5395	97.2376	Monocytes	1.1187	Dog	Reoviridae	Simian rotavirus A strain RRV
ITGA2	0.0137143	0.613497	Natural killer cells	-0.34902	Dog	Reoviridae	Human rotavirus strain WA
ITGA2	0.0137143	0.613497	Natural killer cells	-0.34902	Dog	Reoviridae	Simian rotavirus A strain RRV
ITGA2	0	0	Macrophages	-0.366867	Dog	Reoviridae	Human rotavirus strain WA
ITGA2	0	0	Macrophages	-0.366867	Dog	Reoviridae	Simian rotavirus A strain RRV
ITGA2	0.0105238	0.456621	B cells	-0.353172	Dog	Reoviridae	Human rotavirus strain WA
ITGA2	0.0105238	0.456621	B cells	-0.353172	Dog	Reoviridae	Simian rotavirus A strain RRV
ITGA2	2.18366	16.8224	Platelets	2.47472	Dog	Reoviridae	Human rotavirus strain WA
ITGA2	2.18366	16.8224	Platelets	2.47472	Dog	Reoviridae	Simian rotavirus A strain RRV
ITGA2	0.0231022	0.204151	T cells	-0.336804	Dog	Reoviridae	Human rotavirus strain WA
ITGA2	0.0231022	0.204151	T cells	-0.336804	Dog	Reoviridae	Simian rotavirus A strain RRV
ITGA2	0.00398005	0.20377	Dendritic cells	-0.361687	Dog	Reoviridae	Human rotavirus strain WA
ITGA2	0.00398005	0.20377	Dendritic cells	-0.361687	Dog	Reoviridae	Simian rotavirus A strain RRV
ITGA2	0.0204166	0.828729	Monocytes	-0.340299	Dog	Reoviridae	Human rotavirus strain WA
ITGA2	0.0204166	0.828729	Monocytes	-0.340299	Dog	Reoviridae	Simian rotavirus A strain RRV
ITGAV	0.0682385	5.02283	B cells	-0.814133	Dog	Herpesviridae	Human alphaherpesvirus 1
ITGAV	0.0682385	5.02283	B cells	-0.814133	Dog	Reoviridae	Simian rotavirus A strain RRV
ITGAV	0.0682385	5.02283	B cells	-0.814133	Dog	Flaviviridae	West Nile virus
ITGAV	0.241341	28.125	Macrophages	0.363998	Dog	Herpesviridae	Human alphaherpesvirus 1
ITGAV	0.241341	28.125	Macrophages	0.363998	Dog	Reoviridae	Simian rotavirus A strain RRV
ITGAV	0.241341	28.125	Macrophages	0.363998	Dog	Flaviviridae	West Nile virus
ITGAV	0.114684	0.884655	T cells	-0.49803	Dog	Herpesviridae	Human alphaherpesvirus 1
ITGAV	0.114684	0.884655	T cells	-0.49803	Dog	Reoviridae	Simian rotavirus A strain RRV
ITGAV	0.114684	0.884655	T cells	-0.49803	Dog	Flaviviridae	West Nile virus
ITGAV	0.485515	4.20561	Platelets	2.02583	Dog	Herpesviridae	Human alphaherpesvirus 1
ITGAV	0.485515	4.20561	Platelets	2.02583	Dog	Reoviridae	Simian rotavirus A strain RRV
ITGAV	0.485515	4.20561	Platelets	2.02583	Dog	Flaviviridae	West Nile virus
ITGAV	0.269481	15.6393	Dendritic cells	0.555516	Dog	Herpesviridae	Human alphaherpesvirus 1
ITGAV	0.269481	15.6393	Dendritic cells	0.555516	Dog	Reoviridae	Simian rotavirus A strain RRV
ITGAV	0.269481	15.6393	Dendritic cells	0.555516	Dog	Flaviviridae	West Nile virus
ITGAV	0.0562204	2.30061	Natural killer cells	-0.895928	Dog	Herpesviridae	Human alphaherpesvirus 1
ITGAV	0.0562204	2.30061	Natural killer cells	-0.895928	Dog	Reoviridae	Simian rotavirus A strain RRV
ITGAV	0.0562204	2.30061	Natural killer cells	-0.895928	Dog	Flaviviridae	West Nile virus
ITGAV	0.0625	3.03867	Monocytes	-0.853189	Dog	Herpesviridae	Human alphaherpesvirus 1
ITGAV	0.0625	3.03867	Monocytes	-0.853189	Dog	Reoviridae	Simian rotavirus A strain RRV
ITGAV	0.0625	3.03867	Monocytes	-0.853189	Dog	Flaviviridae	West Nile virus
ITGB1	1.35661	50.0764	Dendritic cells	-0.36303	Dog	Reoviridae	Mammalian orthoreovirus
ITGB1	1.35661	50.0764	Dendritic cells	-0.36303	Dog	Reoviridae	Human rotavirus strain WA
ITGB1	1.35661	50.0764	Dendritic cells	-0.36303	Dog	Reoviridae	Simian rotavirus A strain RRV
ITGB1	0.371654	2.99422	T cells	-0.547652	Dog	Reoviridae	Mammalian orthoreovirus
ITGB1	0.371654	2.99422	T cells	-0.547652	Dog	Reoviridae	Human rotavirus strain WA
ITGB1	0.371654	2.99422	T cells	-0.547652	Dog	Reoviridae	Simian rotavirus A strain RRV
ITGB1	1.37719	35.3591	Monocytes	-0.359172	Dog	Reoviridae	Mammalian orthoreovirus
ITGB1	1.37719	35.3591	Monocytes	-0.359172	Dog	Reoviridae	Human rotavirus strain WA
ITGB1	1.37719	35.3591	Monocytes	-0.359172	Dog	Reoviridae	Simian rotavirus A strain RRV
ITGB1	16.3498	67.2897	Platelets	2.44734	Dog	Reoviridae	Mammalian orthoreovirus
ITGB1	16.3498	67.2897	Platelets	2.44734	Dog	Reoviridae	Human rotavirus strain WA
ITGB1	16.3498	67.2897	Platelets	2.44734	Dog	Reoviridae	Simian rotavirus A strain RRV
ITGB1	1.05837	39.2694	B cells	-0.418931	Dog	Reoviridae	Mammalian orthoreovirus
ITGB1	1.05837	39.2694	B cells	-0.418931	Dog	Reoviridae	Human rotavirus strain WA
ITGB1	1.05837	39.2694	B cells	-0.418931	Dog	Reoviridae	Simian rotavirus A strain RRV
ITGB1	1.70884	87.5	Macrophages	-0.297007	Dog	Reoviridae	Mammalian orthoreovirus
ITGB1	1.70884	87.5	Macrophages	-0.297007	Dog	Reoviridae	Human rotavirus strain WA
ITGB1	1.70884	87.5	Macrophages	-0.297007	Dog	Reoviridae	Simian rotavirus A strain RRV
ITGB1	3.12655	68.0982	Natural killer cells	-0.0312667	Dog	Reoviridae	Mammalian orthoreovirus
ITGB1	3.12655	68.0982	Natural killer cells	-0.0312667	Dog	Reoviridae	Human rotavirus strain WA
ITGB1	3.12655	68.0982	Natural killer cells	-0.0312667	Dog	Reoviridae	Simian rotavirus A strain RRV
ITGB3	0.00915938	0.456621	B cells	-0.352709	Dog	Flaviviridae	West Nile virus
ITGB3	0.00915938	0.456621	B cells	-0.352709	Dog	Reoviridae	Simian rotavirus A strain RRV
ITGB3	0.0111124	0.552486	Monocytes	-0.350945	Dog	Flaviviridae	West Nile virus
ITGB3	0.0111124	0.552486	Monocytes	-0.350945	Dog	Reoviridae	Simian rotavirus A strain RRV
ITGB3	3.13882	21.9626	Platelets	2.47481	Dog	Flaviviridae	West Nile virus
ITGB3	3.13882	21.9626	Platelets	2.47481	Dog	Reoviridae	Simian rotavirus A strain RRV
ITGB3	0	0	Macrophages	-0.360984	Dog	Flaviviridae	West Nile virus
ITGB3	0	0	Macrophages	-0.360984	Dog	Reoviridae	Simian rotavirus A strain RRV
ITGB3	0.00361732	0.153374	Natural killer cells	-0.357716	Dog	Flaviviridae	West Nile virus
ITGB3	0.00361732	0.153374	Natural killer cells	-0.357716	Dog	Reoviridae	Simian rotavirus A strain RRV
ITGB3	0.02387	0.238176	T cells	-0.339419	Dog	Flaviviridae	West Nile virus
ITGB3	0.02387	0.238176	T cells	-0.339419	Dog	Reoviridae	Simian rotavirus A strain RRV
ITGB3	0.00988129	0.407539	Dendritic cells	-0.352057	Dog	Flaviviridae	West Nile virus
ITGB3	0.00988129	0.407539	Dendritic cells	-0.352057	Dog	Reoviridae	Simian rotavirus A strain RRV
LAMP1	0.219085	2.33645	Platelets	-0.376937	Dog	Arenaviridae	Lassa mammarenavirus
LAMP1	0.148162	15.625	Macrophages	-0.881793	Dog	Arenaviridae	Lassa mammarenavirus
LAMP1	0.518415	26.3372	Dendritic cells	1.7538	Dog	Arenaviridae	Lassa mammarenavirus
LAMP1	0.166004	7.97546	Natural killer cells	-0.754789	Dog	Arenaviridae	Lassa mammarenavirus
LAMP1	0.186658	10.4972	Monocytes	-0.607763	Dog	Arenaviridae	Lassa mammarenavirus
LAMP1	0.324061	2.65396	T cells	0.37032	Dog	Arenaviridae	Lassa mammarenavirus
LAMP1	0.173511	15.9817	B cells	-0.701352	Dog	Arenaviridae	Lassa mammarenavirus
LDLR	0.00782959	0.460123	Natural killer cells	1.99731	Dog	Flaviviridae	Hepacivirus C
LDLR	0	0	Platelets	-0.648851	Dog	Flaviviridae	Hepacivirus C
LDLR	0	0	Monocytes	-0.648851	Dog	Flaviviridae	Hepacivirus C
LDLR	0	0	Macrophages	-0.648851	Dog	Flaviviridae	Hepacivirus C
LDLR	0.00451391	0.305655	Dendritic cells	0.876714	Dog	Flaviviridae	Hepacivirus C
LDLR	0.0030153	0.456621	B cells	0.370228	Dog	Flaviviridae	Hepacivirus C
LDLR	0	0	T cells	-0.648851	Dog	Flaviviridae	Hepacivirus C
MERTK	0.00235041	0.305655	Dendritic cells	2.47487	Dog	Filoviridae	Ebola virus
MERTK	0.00235041	0.305655	Dendritic cells	2.47487	Dog	Filoviridae	Marburg marburgvirus
MERTK	0	0	Monocytes	-0.353553	Dog	Filoviridae	Ebola virus
MERTK	0	0	Monocytes	-0.353553	Dog	Filoviridae	Marburg marburgvirus
MERTK	0	0	B cells	-0.353553	Dog	Filoviridae	Ebola virus
MERTK	0	0	B cells	-0.353553	Dog	Filoviridae	Marburg marburgvirus
MERTK	0	0	Platelets	-0.353553	Dog	Filoviridae	Ebola virus
MERTK	0	0	Platelets	-0.353553	Dog	Filoviridae	Marburg marburgvirus
MERTK	0	0	Macrophages	-0.353553	Dog	Filoviridae	Ebola virus
MERTK	0	0	Macrophages	-0.353553	Dog	Filoviridae	Marburg marburgvirus
MERTK	0	0	Natural killer cells	-0.353553	Dog	Filoviridae	Ebola virus
MERTK	0	0	Natural killer cells	-0.353553	Dog	Filoviridae	Marburg marburgvirus
MERTK	0	0	T cells	-0.353553	Dog	Filoviridae	Ebola virus
MERTK	0	0	T cells	-0.353553	Dog	Filoviridae	Marburg marburgvirus
MXRA8	0.0268753	1.22262	Dendritic cells	0.500365	Dog	Togaviridae	Ross River virus
MXRA8	0.0268753	1.22262	Dendritic cells	0.500365	Dog	Togaviridae	Onyong-nyong virus
MXRA8	0.0268753	1.22262	Dendritic cells	0.500365	Dog	Togaviridae	Chikungunya virus
MXRA8	0.0268753	1.22262	Dendritic cells	0.500365	Dog	Togaviridae	Mayaro virus
MXRA8	0.00987606	0.460123	Natural killer cells	-0.411053	Dog	Togaviridae	Ross River virus
MXRA8	0.00987606	0.460123	Natural killer cells	-0.411053	Dog	Togaviridae	Onyong-nyong virus
MXRA8	0.00987606	0.460123	Natural killer cells	-0.411053	Dog	Togaviridae	Chikungunya virus
MXRA8	0.00987606	0.460123	Natural killer cells	-0.411053	Dog	Togaviridae	Mayaro virus
MXRA8	0	0	Platelets	-0.940561	Dog	Togaviridae	Ross River virus
MXRA8	0	0	Platelets	-0.940561	Dog	Togaviridae	Onyong-nyong virus
MXRA8	0	0	Platelets	-0.940561	Dog	Togaviridae	Chikungunya virus
MXRA8	0	0	Platelets	-0.940561	Dog	Togaviridae	Mayaro virus
MXRA8	0.00803583	0.552486	Monocytes	-0.509718	Dog	Togaviridae	Ross River virus
MXRA8	0.00803583	0.552486	Monocytes	-0.509718	Dog	Togaviridae	Onyong-nyong virus
MXRA8	0.00803583	0.552486	Monocytes	-0.509718	Dog	Togaviridae	Chikungunya virus
MXRA8	0.00803583	0.552486	Monocytes	-0.509718	Dog	Togaviridae	Mayaro virus
MXRA8	0.00565202	0.0340252	T cells	-0.637526	Dog	Togaviridae	Ross River virus
MXRA8	0.00565202	0.0340252	T cells	-0.637526	Dog	Togaviridae	Onyong-nyong virus
MXRA8	0.00565202	0.0340252	T cells	-0.637526	Dog	Togaviridae	Chikungunya virus
MXRA8	0.00565202	0.0340252	T cells	-0.637526	Dog	Togaviridae	Mayaro virus
MXRA8	0.0428995	7.8125	Macrophages	1.35951	Dog	Togaviridae	Ross River virus
MXRA8	0.0428995	7.8125	Macrophages	1.35951	Dog	Togaviridae	Onyong-nyong virus
MXRA8	0.0428995	7.8125	Macrophages	1.35951	Dog	Togaviridae	Chikungunya virus
MXRA8	0.0428995	7.8125	Macrophages	1.35951	Dog	Togaviridae	Mayaro virus
MXRA8	0.000744944	0.228311	B cells	-0.90062	Dog	Togaviridae	Ross River virus
MXRA8	0.000744944	0.228311	B cells	-0.90062	Dog	Togaviridae	Onyong-nyong virus
MXRA8	0.000744944	0.228311	B cells	-0.90062	Dog	Togaviridae	Chikungunya virus
MXRA8	0.000744944	0.228311	B cells	-0.90062	Dog	Togaviridae	Mayaro virus
NECTIN1	0	0	T cells	-0.610667	Dog	Herpesviridae	Human alphaherpesvirus 1
NECTIN1	0.373733	31.25	Macrophages	2.20412	Dog	Herpesviridae	Human alphaherpesvirus 1
NECTIN1	0	0	Platelets	-0.610667	Dog	Herpesviridae	Human alphaherpesvirus 1
NECTIN1	0.00164362	0.276243	Monocytes	-0.598288	Dog	Herpesviridae	Human alphaherpesvirus 1
NECTIN1	0	0	Natural killer cells	-0.610667	Dog	Herpesviridae	Human alphaherpesvirus 1
NECTIN1	0.153667	8.45644	Dendritic cells	0.546681	Dog	Herpesviridae	Human alphaherpesvirus 1
NECTIN1	0.00711473	0.913242	B cells	-0.557083	Dog	Herpesviridae	Human alphaherpesvirus 1
NECTIN2	0	0	T cells	-0.656134	Dog	Herpesviridae	Human alphaherpesvirus 1
NECTIN2	0.00256108	0.913242	B cells	-0.615998	Dog	Herpesviridae	Human alphaherpesvirus 1
NECTIN2	0.0846816	6.62252	Dendritic cells	0.67093	Dog	Herpesviridae	Human alphaherpesvirus 1
NECTIN2	0	0	Monocytes	-0.656134	Dog	Herpesviridae	Human alphaherpesvirus 1
NECTIN2	0.172176	18.75	Macrophages	2.04207	Dog	Herpesviridae	Human alphaherpesvirus 1
NECTIN2	0	0	Natural killer cells	-0.656134	Dog	Herpesviridae	Human alphaherpesvirus 1
NECTIN2	0	0	Platelets	-0.656134	Dog	Herpesviridae	Human alphaherpesvirus 1
NPC1	0.00571852	0.0340252	T cells	-0.73316	Dog	Filoviridae	Ebola virus
NPC1	0.0890657	4.63576	Dendritic cells	0.70711	Dog	Filoviridae	Ebola virus
NPC1	0.040651	6.25	Macrophages	-0.129514	Dog	Filoviridae	Ebola virus
NPC1	0.0245139	1.59817	B cells	-0.408368	Dog	Filoviridae	Ebola virus
NPC1	0.0147301	1.10497	Monocytes	-0.577436	Dog	Filoviridae	Ebola virus
NPC1	0.0366956	1.68712	Natural killer cells	-0.197865	Dog	Filoviridae	Ebola virus
NPC1	0.173792	0.934579	Platelets	2.17121	Dog	Filoviridae	Ebola virus
OCLN	0	0	Natural killer cells	-0.39952	Dog	Flaviviridae	Hepacivirus C
OCLN	0	0	T cells	-0.39952	Dog	Flaviviridae	Hepacivirus C
OCLN	0.00115297	0.228311	B cells	-0.060249	Dog	Flaviviridae	Hepacivirus C
OCLN	0	0	Dendritic cells	-0.39952	Dog	Flaviviridae	Hepacivirus C
OCLN	0	0	Macrophages	-0.39952	Dog	Flaviviridae	Hepacivirus C
OCLN	0.00970875	0.552486	Monocytes	2.45737	Dog	Flaviviridae	Hepacivirus C
OCLN	0	0	Platelets	-0.39952	Dog	Flaviviridae	Hepacivirus C
PHB	0.172211	7.97546	Natural killer cells	0.999061	Dog	Togaviridae	Chikungunya virus
PHB	0.0843503	5.52486	Monocytes	-0.141421	Dog	Togaviridae	Chikungunya virus
PHB	0.0685289	5.50178	Dendritic cells	-0.346792	Dog	Togaviridae	Chikungunya virus
PHB	0.111368	17.1875	Macrophages	0.209291	Dog	Togaviridae	Chikungunya virus
PHB	0	0	Platelets	-1.23634	Dog	Togaviridae	Chikungunya virus
PHB	0.232257	25.1142	B cells	1.7785	Dog	Togaviridae	Chikungunya virus
PHB	0.0153536	0.102076	T cells	-1.03704	Dog	Togaviridae	Chikungunya virus
PLVAP	0	0	B cells	-0.353553	Dog	Flaviviridae	Japanese encephalitis virus
PLVAP	0	0	Monocytes	-0.353553	Dog	Flaviviridae	Japanese encephalitis virus
PLVAP	0.00286627	0.153374	Natural killer cells	2.47487	Dog	Flaviviridae	Japanese encephalitis virus
PLVAP	0	0	Dendritic cells	-0.353553	Dog	Flaviviridae	Japanese encephalitis virus
PLVAP	0	0	T cells	-0.353553	Dog	Flaviviridae	Japanese encephalitis virus
PLVAP	0	0	Platelets	-0.353553	Dog	Flaviviridae	Japanese encephalitis virus
PLVAP	0	0	Macrophages	-0.353553	Dog	Flaviviridae	Japanese encephalitis virus
RPSA	8.23244	46.2617	Platelets	-1.09747	Dog	Flaviviridae	Dengue virus
RPSA	8.23244	46.2617	Platelets	-1.09747	Dog	Flaviviridae	Classical swine fever virus
RPSA	8.23244	46.2617	Platelets	-1.09747	Dog	Togaviridae	Sindbis virus
RPSA	8.23244	46.2617	Platelets	-1.09747	Dog	Togaviridae	Venezuelan equine encephalitis virus
RPSA	64.6107	99.7238	Monocytes	1.49678	Dog	Flaviviridae	Dengue virus
RPSA	64.6107	99.7238	Monocytes	1.49678	Dog	Flaviviridae	Classical swine fever virus
RPSA	64.6107	99.7238	Monocytes	1.49678	Dog	Togaviridae	Sindbis virus
RPSA	64.6107	99.7238	Monocytes	1.49678	Dog	Togaviridae	Venezuelan equine encephalitis virus
RPSA	40.0396	99.6933	Natural killer cells	0.366141	Dog	Flaviviridae	Dengue virus
RPSA	40.0396	99.6933	Natural killer cells	0.366141	Dog	Flaviviridae	Classical swine fever virus
RPSA	40.0396	99.6933	Natural killer cells	0.366141	Dog	Togaviridae	Sindbis virus
RPSA	40.0396	99.6933	Natural killer cells	0.366141	Dog	Togaviridae	Venezuelan equine encephalitis virus
RPSA	52.9009	99.7717	B cells	0.957956	Dog	Flaviviridae	Dengue virus
RPSA	52.9009	99.7717	B cells	0.957956	Dog	Flaviviridae	Classical swine fever virus
RPSA	52.9009	99.7717	B cells	0.957956	Dog	Togaviridae	Sindbis virus
RPSA	52.9009	99.7717	B cells	0.957956	Dog	Togaviridae	Venezuelan equine encephalitis virus
RPSA	2.69299	18.884	T cells	-1.35236	Dog	Flaviviridae	Dengue virus
RPSA	2.69299	18.884	T cells	-1.35236	Dog	Flaviviridae	Classical swine fever virus
RPSA	2.69299	18.884	T cells	-1.35236	Dog	Togaviridae	Sindbis virus
RPSA	2.69299	18.884	T cells	-1.35236	Dog	Togaviridae	Venezuelan equine encephalitis virus
RPSA	21.6885	90.8813	Dendritic cells	-0.478283	Dog	Flaviviridae	Dengue virus
RPSA	21.6885	90.8813	Dendritic cells	-0.478283	Dog	Flaviviridae	Classical swine fever virus
RPSA	21.6885	90.8813	Dendritic cells	-0.478283	Dog	Togaviridae	Sindbis virus
RPSA	21.6885	90.8813	Dendritic cells	-0.478283	Dog	Togaviridae	Venezuelan equine encephalitis virus
RPSA	43.4421	100	Macrophages	0.522709	Dog	Flaviviridae	Dengue virus
RPSA	43.4421	100	Macrophages	0.522709	Dog	Flaviviridae	Classical swine fever virus
RPSA	43.4421	100	Macrophages	0.522709	Dog	Togaviridae	Sindbis virus
RPSA	43.4421	100	Macrophages	0.522709	Dog	Togaviridae	Venezuelan equine encephalitis virus
SCARB1	0.0110006	0.0680504	T cells	-0.704473	Dog	Flaviviridae	Hepacivirus C
SCARB1	0.0435083	6.25	Macrophages	0.386873	Dog	Flaviviridae	Hepacivirus C
SCARB1	0.0321779	4.10959	B cells	0.00648959	Dog	Flaviviridae	Hepacivirus C
SCARB1	0	0	Platelets	-1.07378	Dog	Flaviviridae	Hepacivirus C
SCARB1	0.0527916	2.30061	Natural killer cells	0.698532	Dog	Flaviviridae	Hepacivirus C
SCARB1	0.0283305	2.20994	Monocytes	-0.122675	Dog	Flaviviridae	Hepacivirus C
SCARB1	0.0880677	4.99236	Dendritic cells	1.88282	Dog	Flaviviridae	Hepacivirus C
SCARB2	0.241489	18.2648	B cells	-0.721352	Dog	Picornaviridae	Enterovirus A71
SCARB2	7.12778	92.6133	Dendritic cells	1.17717	Dog	Picornaviridae	Enterovirus A71
SCARB2	9.32673	50.3913	T cells	1.78341	Dog	Picornaviridae	Enterovirus A71
SCARB2	0.650349	43.75	Macrophages	-0.608631	Dog	Picornaviridae	Enterovirus A71
SCARB2	0.467089	12.9834	Monocytes	-0.659155	Dog	Picornaviridae	Enterovirus A71
SCARB2	0.208003	0.934579	Platelets	-0.730584	Dog	Picornaviridae	Enterovirus A71
SCARB2	0.526493	17.4847	Natural killer cells	-0.642777	Dog	Picornaviridae	Enterovirus A71
SELPLG	0.807042	27.1014	Dendritic cells	-0.248161	Dog	Picornaviridae	Enterovirus A71
SELPLG	0.594463	38.5845	B cells	-0.668483	Dog	Picornaviridae	Enterovirus A71
SELPLG	1.60188	81.25	Macrophages	1.32343	Dog	Picornaviridae	Enterovirus A71
SELPLG	1.2518	9.83328	T cells	0.631227	Dog	Picornaviridae	Enterovirus A71
SELPLG	0.936612	37.0166	Monocytes	0.00803091	Dog	Picornaviridae	Enterovirus A71
SELPLG	0.851945	27.9141	Natural killer cells	-0.159377	Dog	Picornaviridae	Enterovirus A71
SELPLG	0	0	Platelets	-1.84388	Dog	Picornaviridae	Enterovirus A71
SLC10A1	0.00375943	0.276243	Monocytes	0.886524	Dog	Hepadnaviridae	Hepatitis B virus
SLC10A1	0	0	Natural killer cells	-0.507804	Dog	Hepadnaviridae	Hepatitis B virus
SLC10A1	0.00719383	0.0680504	T cells	2.1603	Dog	Hepadnaviridae	Hepatitis B virus
SLC10A1	0	0	B cells	-0.507804	Dog	Hepadnaviridae	Hepatitis B virus
SLC10A1	0	0	Macrophages	-0.507804	Dog	Hepadnaviridae	Hepatitis B virus
SLC10A1	0	0	Platelets	-0.507804	Dog	Hepadnaviridae	Hepatitis B virus
SLC10A1	0	0	Dendritic cells	-0.507804	Dog	Hepadnaviridae	Hepatitis B virus
TFRC	0	0	T cells	-1.25097	Dog	Arenaviridae	Argentinian mammarenavirus
TFRC	0	0	T cells	-1.25097	Dog	Arenaviridae	Guanarito mammarenavirus
TFRC	0	0	T cells	-1.25097	Dog	Flaviviridae	Hepacivirus C
TFRC	0	0	T cells	-1.25097	Dog	Arenaviridae	Machupo mammarenavirus
TFRC	0.0313262	4.6875	Macrophages	0.0754441	Dog	Arenaviridae	Argentinian mammarenavirus
TFRC	0.0313262	4.6875	Macrophages	0.0754441	Dog	Arenaviridae	Guanarito mammarenavirus
TFRC	0.0313262	4.6875	Macrophages	0.0754441	Dog	Flaviviridae	Hepacivirus C
TFRC	0.0313262	4.6875	Macrophages	0.0754441	Dog	Arenaviridae	Machupo mammarenavirus
TFRC	0.0306325	1.68712	Natural killer cells	0.0460722	Dog	Arenaviridae	Argentinian mammarenavirus
TFRC	0.0306325	1.68712	Natural killer cells	0.0460722	Dog	Arenaviridae	Guanarito mammarenavirus
TFRC	0.0306325	1.68712	Natural killer cells	0.0460722	Dog	Flaviviridae	Hepacivirus C
TFRC	0.0306325	1.68712	Natural killer cells	0.0460722	Dog	Arenaviridae	Machupo mammarenavirus
TFRC	0	0	Platelets	-1.25097	Dog	Arenaviridae	Argentinian mammarenavirus
TFRC	0	0	Platelets	-1.25097	Dog	Arenaviridae	Guanarito mammarenavirus
TFRC	0	0	Platelets	-1.25097	Dog	Flaviviridae	Hepacivirus C
TFRC	0	0	Platelets	-1.25097	Dog	Arenaviridae	Machupo mammarenavirus
TFRC	0.0409546	1.9337	Monocytes	0.48313	Dog	Arenaviridae	Argentinian mammarenavirus
TFRC	0.0409546	1.9337	Monocytes	0.48313	Dog	Arenaviridae	Guanarito mammarenavirus
TFRC	0.0409546	1.9337	Monocytes	0.48313	Dog	Flaviviridae	Hepacivirus C
TFRC	0.0409546	1.9337	Monocytes	0.48313	Dog	Arenaviridae	Machupo mammarenavirus
TFRC	0.050701	8.21918	B cells	0.895814	Dog	Arenaviridae	Argentinian mammarenavirus
TFRC	0.050701	8.21918	B cells	0.895814	Dog	Arenaviridae	Guanarito mammarenavirus
TFRC	0.050701	8.21918	B cells	0.895814	Dog	Flaviviridae	Hepacivirus C
TFRC	0.050701	8.21918	B cells	0.895814	Dog	Arenaviridae	Machupo mammarenavirus
TFRC	0.0159066	1.22262	Dendritic cells	-0.577451	Dog	Arenaviridae	Argentinian mammarenavirus
TFRC	0.0159066	1.22262	Dendritic cells	-0.577451	Dog	Arenaviridae	Guanarito mammarenavirus
TFRC	0.0159066	1.22262	Dendritic cells	-0.577451	Dog	Flaviviridae	Hepacivirus C
TFRC	0.0159066	1.22262	Dendritic cells	-0.577451	Dog	Arenaviridae	Machupo mammarenavirus
TNFRSF14	0.108062	0.91868	T cells	0.967922	Dog	Herpesviridae	Human alphaherpesvirus 1
TNFRSF14	0.0743224	4.69613	Monocytes	0.220647	Dog	Herpesviridae	Human alphaherpesvirus 1
TNFRSF14	0	0	Platelets	-1.42548	Dog	Herpesviridae	Human alphaherpesvirus 1
TNFRSF14	0.0767668	4.94142	Dendritic cells	0.274787	Dog	Herpesviridae	Human alphaherpesvirus 1
TNFRSF14	0.122357	5.3681	Natural killer cells	1.28455	Dog	Herpesviridae	Human alphaherpesvirus 1
TNFRSF14	0.0816465	9.375	Macrophages	0.382865	Dog	Herpesviridae	Human alphaherpesvirus 1
TNFRSF14	0.0517269	5.02283	B cells	-0.279808	Dog	Herpesviridae	Human alphaherpesvirus 1
TNFRSF4	0.00358257	0.20377	Dendritic cells	-0.367956	Dog	Retroviridae	Feline immunodeficiency virus
TNFRSF4	0.00394684	0.153374	Natural killer cells	-0.365879	Dog	Retroviridae	Feline immunodeficiency virus
TNFRSF4	0	0	Platelets	-0.38839	Dog	Retroviridae	Feline immunodeficiency virus
TNFRSF4	0.00384031	0.0340252	T cells	-0.366486	Dog	Retroviridae	Feline immunodeficiency virus
TNFRSF4	0.501189	12.4309	Monocytes	2.47022	Dog	Retroviridae	Feline immunodeficiency virus
TNFRSF4	0.032201	2.28311	B cells	-0.204727	Dog	Retroviridae	Feline immunodeficiency virus
TNFRSF4	0	0	Macrophages	-0.38839	Dog	Retroviridae	Feline immunodeficiency virus
TYRO3	0	0	Macrophages	-0.353553	Dog	Flaviviridae	Dengue virus
TYRO3	0	0	Macrophages	-0.353553	Dog	Arenaviridae	Lassa mammarenavirus
TYRO3	0	0	Macrophages	-0.353553	Dog	Filoviridae	Marburg marburgvirus
TYRO3	0	0	Macrophages	-0.353553	Dog	Filoviridae	Ebola virus
TYRO3	0	0	Macrophages	-0.353553	Dog	Arenaviridae	Lymphocytic choriomeningitis mammarenavirus
TYRO3	0	0	Macrophages	-0.353553	Dog	Flaviviridae	Zika virus
TYRO3	0	0	T cells	-0.353553	Dog	Flaviviridae	Dengue virus
TYRO3	0	0	T cells	-0.353553	Dog	Arenaviridae	Lassa mammarenavirus
TYRO3	0	0	T cells	-0.353553	Dog	Filoviridae	Marburg marburgvirus
TYRO3	0	0	T cells	-0.353553	Dog	Filoviridae	Ebola virus
TYRO3	0	0	T cells	-0.353553	Dog	Arenaviridae	Lymphocytic choriomeningitis mammarenavirus
TYRO3	0	0	T cells	-0.353553	Dog	Flaviviridae	Zika virus
TYRO3	0	0	Monocytes	-0.353553	Dog	Flaviviridae	Dengue virus
TYRO3	0	0	Monocytes	-0.353553	Dog	Arenaviridae	Lassa mammarenavirus
TYRO3	0	0	Monocytes	-0.353553	Dog	Filoviridae	Marburg marburgvirus
TYRO3	0	0	Monocytes	-0.353553	Dog	Filoviridae	Ebola virus
TYRO3	0	0	Monocytes	-0.353553	Dog	Arenaviridae	Lymphocytic choriomeningitis mammarenavirus
TYRO3	0	0	Monocytes	-0.353553	Dog	Flaviviridae	Zika virus
TYRO3	0	0	Dendritic cells	-0.353553	Dog	Flaviviridae	Dengue virus
TYRO3	0	0	Dendritic cells	-0.353553	Dog	Arenaviridae	Lassa mammarenavirus
TYRO3	0	0	Dendritic cells	-0.353553	Dog	Filoviridae	Marburg marburgvirus
TYRO3	0	0	Dendritic cells	-0.353553	Dog	Filoviridae	Ebola virus
TYRO3	0	0	Dendritic cells	-0.353553	Dog	Arenaviridae	Lymphocytic choriomeningitis mammarenavirus
TYRO3	0	0	Dendritic cells	-0.353553	Dog	Flaviviridae	Zika virus
TYRO3	0	0	Platelets	-0.353553	Dog	Flaviviridae	Dengue virus
TYRO3	0	0	Platelets	-0.353553	Dog	Arenaviridae	Lassa mammarenavirus
TYRO3	0	0	Platelets	-0.353553	Dog	Filoviridae	Marburg marburgvirus
TYRO3	0	0	Platelets	-0.353553	Dog	Filoviridae	Ebola virus
TYRO3	0	0	Platelets	-0.353553	Dog	Arenaviridae	Lymphocytic choriomeningitis mammarenavirus
TYRO3	0	0	Platelets	-0.353553	Dog	Flaviviridae	Zika virus
TYRO3	0.000272948	0.228311	B cells	2.47487	Dog	Flaviviridae	Dengue virus
TYRO3	0.000272948	0.228311	B cells	2.47487	Dog	Arenaviridae	Lassa mammarenavirus
TYRO3	0.000272948	0.228311	B cells	2.47487	Dog	Filoviridae	Marburg marburgvirus
TYRO3	0.000272948	0.228311	B cells	2.47487	Dog	Filoviridae	Ebola virus
TYRO3	0.000272948	0.228311	B cells	2.47487	Dog	Arenaviridae	Lymphocytic choriomeningitis mammarenavirus
TYRO3	0.000272948	0.228311	B cells	2.47487	Dog	Flaviviridae	Zika virus
TYRO3	0	0	Natural killer cells	-0.353553	Dog	Flaviviridae	Dengue virus
TYRO3	0	0	Natural killer cells	-0.353553	Dog	Arenaviridae	Lassa mammarenavirus
TYRO3	0	0	Natural killer cells	-0.353553	Dog	Filoviridae	Marburg marburgvirus
TYRO3	0	0	Natural killer cells	-0.353553	Dog	Filoviridae	Ebola virus
TYRO3	0	0	Natural killer cells	-0.353553	Dog	Arenaviridae	Lymphocytic choriomeningitis mammarenavirus
TYRO3	0	0	Natural killer cells	-0.353553	Dog	Flaviviridae	Zika virus
CD209	0.00684094	0.0363064	Dendritic cells	1.78885	Domestic guinea pig	Arenaviridae	Lymphocytic choriomeningitis mammarenavirus
CD209	0.00684094	0.0363064	Dendritic cells	1.78885	Domestic guinea pig	Herpesviridae	Human alphaherpesvirus 1
CD209	0.00684094	0.0363064	Dendritic cells	1.78885	Domestic guinea pig	Flaviviridae	Dengue virus
CD209	0.00684094	0.0363064	Dendritic cells	1.78885	Domestic guinea pig	Arenaviridae	Lassa mammarenavirus
CD209	0.00684094	0.0363064	Dendritic cells	1.78885	Domestic guinea pig	Flaviviridae	West Nile virus
CD209	0.00684094	0.0363064	Dendritic cells	1.78885	Domestic guinea pig	Flaviviridae	Japanese encephalitis virus
CD209	0.00684094	0.0363064	Dendritic cells	1.78885	Domestic guinea pig	Filoviridae	Ebola virus
CD209	0.00684094	0.0363064	Dendritic cells	1.78885	Domestic guinea pig	Filoviridae	Marburg marburgvirus
CD209	0.00684094	0.0363064	Dendritic cells	1.78885	Domestic guinea pig	Retroviridae	Human immunodeficiency virus 1
CD209	0.00684094	0.0363064	Dendritic cells	1.78885	Domestic guinea pig	Flaviviridae	Hepacivirus C
CD209	0.00684094	0.0363064	Dendritic cells	1.78885	Domestic guinea pig	Retroviridae	Human immunodeficiency virus 2
CD209	0.00684094	0.0363064	Dendritic cells	1.78885	Domestic guinea pig	Flaviviridae	Zika virus
CD209	0	0	Monocytes	-0.447214	Domestic guinea pig	Arenaviridae	Lymphocytic choriomeningitis mammarenavirus
CD209	0	0	Monocytes	-0.447214	Domestic guinea pig	Herpesviridae	Human alphaherpesvirus 1
CD209	0	0	Monocytes	-0.447214	Domestic guinea pig	Flaviviridae	Dengue virus
CD209	0	0	Monocytes	-0.447214	Domestic guinea pig	Arenaviridae	Lassa mammarenavirus
CD209	0	0	Monocytes	-0.447214	Domestic guinea pig	Flaviviridae	West Nile virus
CD209	0	0	Monocytes	-0.447214	Domestic guinea pig	Flaviviridae	Japanese encephalitis virus
CD209	0	0	Monocytes	-0.447214	Domestic guinea pig	Filoviridae	Ebola virus
CD209	0	0	Monocytes	-0.447214	Domestic guinea pig	Filoviridae	Marburg marburgvirus
CD209	0	0	Monocytes	-0.447214	Domestic guinea pig	Retroviridae	Human immunodeficiency virus 1
CD209	0	0	Monocytes	-0.447214	Domestic guinea pig	Flaviviridae	Hepacivirus C
CD209	0	0	Monocytes	-0.447214	Domestic guinea pig	Retroviridae	Human immunodeficiency virus 2
CD209	0	0	Monocytes	-0.447214	Domestic guinea pig	Flaviviridae	Zika virus
CD209	0	0	T cells	-0.447214	Domestic guinea pig	Arenaviridae	Lymphocytic choriomeningitis mammarenavirus
CD209	0	0	T cells	-0.447214	Domestic guinea pig	Herpesviridae	Human alphaherpesvirus 1
CD209	0	0	T cells	-0.447214	Domestic guinea pig	Flaviviridae	Dengue virus
CD209	0	0	T cells	-0.447214	Domestic guinea pig	Arenaviridae	Lassa mammarenavirus
CD209	0	0	T cells	-0.447214	Domestic guinea pig	Flaviviridae	West Nile virus
CD209	0	0	T cells	-0.447214	Domestic guinea pig	Flaviviridae	Japanese encephalitis virus
CD209	0	0	T cells	-0.447214	Domestic guinea pig	Filoviridae	Ebola virus
CD209	0	0	T cells	-0.447214	Domestic guinea pig	Filoviridae	Marburg marburgvirus
CD209	0	0	T cells	-0.447214	Domestic guinea pig	Retroviridae	Human immunodeficiency virus 1
CD209	0	0	T cells	-0.447214	Domestic guinea pig	Flaviviridae	Hepacivirus C
CD209	0	0	T cells	-0.447214	Domestic guinea pig	Retroviridae	Human immunodeficiency virus 2
CD209	0	0	T cells	-0.447214	Domestic guinea pig	Flaviviridae	Zika virus
CD209	0	0	B cells	-0.447214	Domestic guinea pig	Arenaviridae	Lymphocytic choriomeningitis mammarenavirus
CD209	0	0	B cells	-0.447214	Domestic guinea pig	Herpesviridae	Human alphaherpesvirus 1
[truncated: 7,211 more rows]

## Sheet: Brain
features.plot	avg.exp	pct.exp	id	avg.exp.scaled	Sample	Family	Virus
NECTIN1	0.137789	7.06956	Astrocytes	-0.93286	Alpaca	Herpesviridae	Bovine alphaherpesvirus 1
NECTIN1	0.403287	12.605	Microglia	0.503041	Alpaca	Herpesviridae	Bovine alphaherpesvirus 1
NECTIN1	0.0863782	13.3333	Endothelial cells	-1.21091	Alpaca	Herpesviridae	Bovine alphaherpesvirus 1
NECTIN1	0.200329	20.5128	Inhibitory neurons	-0.594625	Alpaca	Herpesviridae	Bovine alphaherpesvirus 1
NECTIN1	0.277721	37.7916	Excitatory neurons	-0.176064	Alpaca	Herpesviridae	Bovine alphaherpesvirus 1
NECTIN1	0.488225	18.2222	Oligodendrocyte progenitor cells	0.962414	Alpaca	Herpesviridae	Bovine alphaherpesvirus 1
NECTIN1	0.578195	17.3957	Oligodendrocytes	1.449	Alpaca	Herpesviridae	Bovine alphaherpesvirus 1
PVR	0.0170682	0.888889	Oligodendrocyte progenitor cells	-0.665417	Alpaca	Herpesviridae	Bovine alphaherpesvirus 1
PVR	0.00385047	0.101729	Oligodendrocytes	-1.28749	Alpaca	Herpesviridae	Bovine alphaherpesvirus 1
PVR	0.0606502	6.66667	Endothelial cells	1.3857	Alpaca	Herpesviridae	Bovine alphaherpesvirus 1
PVR	0.0237134	1.48233	Astrocytes	-0.352674	Alpaca	Herpesviridae	Bovine alphaherpesvirus 1
PVR	0.0205125	3.65474	Excitatory neurons	-0.503317	Alpaca	Herpesviridae	Bovine alphaherpesvirus 1
PVR	0.0578575	6.41026	Inhibitory neurons	1.25426	Alpaca	Herpesviridae	Bovine alphaherpesvirus 1
PVR	0.0347965	0.840336	Microglia	0.168937	Alpaca	Herpesviridae	Bovine alphaherpesvirus 1
MXRA8	0.292206	26.6667	Endothelial cells	-0.202598	Alpaca	Togaviridae	Chikungunya virus
MXRA8	0.349116	12.8889	Oligodendrocyte progenitor cells	0.585978	Alpaca	Togaviridae	Chikungunya virus
MXRA8	0.242927	8.40336	Microglia	-0.885442	Alpaca	Togaviridae	Chikungunya virus
MXRA8	0.286138	37.1795	Inhibitory neurons	-0.286684	Alpaca	Togaviridae	Chikungunya virus
MXRA8	0.376778	18.4721	Astrocytes	0.969288	Alpaca	Togaviridae	Chikungunya virus
MXRA8	0.399704	53.4992	Excitatory neurons	1.28697	Alpaca	Togaviridae	Chikungunya virus
MXRA8	0.200921	7.42625	Oligodendrocytes	-1.46751	Alpaca	Togaviridae	Chikungunya virus
PHB	0.065294	1.77778	Oligodendrocyte progenitor cells	0.0835042	Alpaca	Togaviridae	Chikungunya virus
PHB	0.149614	5.04202	Microglia	2.13705	Alpaca	Togaviridae	Chikungunya virus
PHB	0.0259905	5.12821	Inhibitory neurons	-0.873701	Alpaca	Togaviridae	Chikungunya virus
PHB	0.0366341	6.66667	Endothelial cells	-0.614486	Alpaca	Togaviridae	Chikungunya virus
PHB	0.0410734	2.2805	Astrocytes	-0.506369	Alpaca	Togaviridae	Chikungunya virus
PHB	0.0555958	1.7294	Oligodendrocytes	-0.152688	Alpaca	Togaviridae	Chikungunya virus
PHB	0.0588552	11.1975	Excitatory neurons	-0.0733097	Alpaca	Togaviridae	Chikungunya virus
KREMEN1	0.019411	3.88802	Excitatory neurons	-0.723487	Alpaca	Picornaviridae	Coxsackievirus A10
KREMEN1	0.0102474	1.28205	Inhibitory neurons	-0.771082	Alpaca	Picornaviridae	Coxsackievirus A10
KREMEN1	0.51104	22.577	Astrocytes	1.83005	Alpaca	Picornaviridae	Coxsackievirus A10
KREMEN1	0.127409	4.88889	Oligodendrocyte progenitor cells	-0.16254	Alpaca	Picornaviridae	Coxsackievirus A10
KREMEN1	0.336114	13.3333	Endothelial cells	0.921478	Alpaca	Picornaviridae	Coxsackievirus A10
KREMEN1	0.0862832	2.84842	Oligodendrocytes	-0.37615	Alpaca	Picornaviridae	Coxsackievirus A10
KREMEN1	0.0204163	0.840336	Microglia	-0.718265	Alpaca	Picornaviridae	Coxsackievirus A10
SCARB2	0.403043	14.2857	Microglia	-1.49324	Alpaca	Picornaviridae	Coxsackievirus A16
SCARB2	1.03001	27.6704	Oligodendrocytes	1.4603	Alpaca	Picornaviridae	Coxsackievirus A16
SCARB2	0.881253	27.5556	Oligodendrocyte progenitor cells	0.759547	Alpaca	Picornaviridae	Coxsackievirus A16
SCARB2	0.784361	34.3216	Astrocytes	0.303098	Alpaca	Picornaviridae	Coxsackievirus A16
SCARB2	0.511269	53.3333	Endothelial cells	-0.9834	Alpaca	Picornaviridae	Coxsackievirus A16
SCARB2	0.710783	56.4103	Inhibitory neurons	-0.0435154	Alpaca	Picornaviridae	Coxsackievirus A16
SCARB2	0.719428	71.5397	Excitatory neurons	-0.00279026	Alpaca	Picornaviridae	Coxsackievirus A16
CD55	0	0	Microglia	-0.460639	Alpaca	Picornaviridae	Coxsackievirus A21
CD55	0.0432479	6.66667	Endothelial cells	2.23847	Alpaca	Picornaviridae	Coxsackievirus A21
CD55	0.00138457	0.311042	Excitatory neurons	-0.374228	Alpaca	Picornaviridae	Coxsackievirus A21
CD55	0.00703342	1.28205	Inhibitory neurons	-0.0216829	Alpaca	Picornaviridae	Coxsackievirus A21
CD55	0	0	Astrocytes	-0.460639	Alpaca	Picornaviridae	Coxsackievirus A21
CD55	0	0	Oligodendrocyte progenitor cells	-0.460639	Alpaca	Picornaviridae	Coxsackievirus A21
CD55	0	0	Oligodendrocytes	-0.460639	Alpaca	Picornaviridae	Coxsackievirus A21
ICAM1	0	0	Inhibitory neurons	-0.413907	Alpaca	Picornaviridae	Coxsackievirus A21
ICAM1	0.00332123	0.101729	Oligodendrocytes	-0.383827	Alpaca	Picornaviridae	Coxsackievirus A21
ICAM1	0.00346135	0.22805	Astrocytes	-0.382558	Alpaca	Picornaviridae	Coxsackievirus A21
ICAM1	0	0	Endothelial cells	-0.413907	Alpaca	Picornaviridae	Coxsackievirus A21
ICAM1	0.295759	6.72269	Microglia	2.26473	Alpaca	Picornaviridae	Coxsackievirus A21
ICAM1	0.000922723	0.233281	Excitatory neurons	-0.40555	Alpaca	Picornaviridae	Coxsackievirus A21
ICAM1	0.0164432	0.888889	Oligodendrocyte progenitor cells	-0.264983	Alpaca	Picornaviridae	Coxsackievirus A21
ITGAV	1.24794	60	Endothelial cells	-0.00034426	Alpaca	Picornaviridae	Coxsackievirus A9
ITGAV	0.290843	32.0513	Inhibitory neurons	-1.21475	Alpaca	Picornaviridae	Coxsackievirus A9
ITGAV	1.64131	56.6705	Astrocytes	0.498778	Alpaca	Picornaviridae	Coxsackievirus A9
ITGAV	1.12031	29.4118	Microglia	-0.162292	Alpaca	Picornaviridae	Coxsackievirus A9
ITGAV	2.4049	62.2222	Oligodendrocyte progenitor cells	1.46766	Alpaca	Picornaviridae	Coxsackievirus A9
ITGAV	0.243541	35.7698	Excitatory neurons	-1.27477	Alpaca	Picornaviridae	Coxsackievirus A9
ITGAV	1.78864	43.9471	Oligodendrocytes	0.685722	Alpaca	Picornaviridae	Coxsackievirus A9
ITGB3	0.00828243	0.305188	Oligodendrocytes	-0.431717	Alpaca	Picornaviridae	Coxsackievirus A9
ITGB3	0.0239208	0.840336	Microglia	1.13146	Alpaca	Picornaviridae	Coxsackievirus A9
ITGB3	0	0	Endothelial cells	-1.25961	Alpaca	Picornaviridae	Coxsackievirus A9
ITGB3	0.0200233	0.888889	Oligodendrocyte progenitor cells	0.741875	Alpaca	Picornaviridae	Coxsackievirus A9
ITGB3	0	0	Astrocytes	-1.25961	Alpaca	Picornaviridae	Coxsackievirus A9
ITGB3	0.0146053	2.5641	Inhibitory neurons	0.200304	Alpaca	Picornaviridae	Coxsackievirus A9
ITGB3	0.0213782	3.81026	Excitatory neurons	0.877307	Alpaca	Picornaviridae	Coxsackievirus A9
ITGB6	0.024223	3.84615	Inhibitory neurons	-0.487401	Alpaca	Picornaviridae	Coxsackievirus A9
ITGB6	0.118979	6.27138	Astrocytes	2.01911	Alpaca	Picornaviridae	Coxsackievirus A9
ITGB6	0	0	Endothelial cells	-1.12815	Alpaca	Picornaviridae	Coxsackievirus A9
ITGB6	0.0568135	1.68067	Microglia	0.374687	Alpaca	Picornaviridae	Coxsackievirus A9
ITGB6	0.040975	8.24261	Excitatory neurons	-0.0442738	Alpaca	Picornaviridae	Coxsackievirus A9
ITGB6	0.0296985	1.33333	Oligodendrocyte progenitor cells	-0.342564	Alpaca	Picornaviridae	Coxsackievirus A9
ITGB6	0.0278521	0.915565	Oligodendrocytes	-0.391405	Alpaca	Picornaviridae	Coxsackievirus A9
CD55	0	0	Microglia	-0.460639	Alpaca	Picornaviridae	Coxsackievirus B1
CD55	0.0432479	6.66667	Endothelial cells	2.23847	Alpaca	Picornaviridae	Coxsackievirus B1
CD55	0.00138457	0.311042	Excitatory neurons	-0.374228	Alpaca	Picornaviridae	Coxsackievirus B1
CD55	0.00703342	1.28205	Inhibitory neurons	-0.0216829	Alpaca	Picornaviridae	Coxsackievirus B1
CD55	0	0	Astrocytes	-0.460639	Alpaca	Picornaviridae	Coxsackievirus B1
CD55	0	0	Oligodendrocyte progenitor cells	-0.460639	Alpaca	Picornaviridae	Coxsackievirus B1
CD55	0	0	Oligodendrocytes	-0.460639	Alpaca	Picornaviridae	Coxsackievirus B1
CXADR	0.372688	13.7778	Oligodendrocyte progenitor cells	-0.216612	Alpaca	Picornaviridae	Coxsackievirus B1
CXADR	0.43808	11.7647	Microglia	-0.0632303	Alpaca	Picornaviridae	Coxsackievirus B1
CXADR	0.950326	74.359	Inhibitory neurons	1.13829	Alpaca	Picornaviridae	Coxsackievirus B1
CXADR	0	0	Endothelial cells	-1.09079	Alpaca	Picornaviridae	Coxsackievirus B1
CXADR	0.197348	10.4903	Astrocytes	-0.627888	Alpaca	Picornaviridae	Coxsackievirus B1
CXADR	1.1437	84.9922	Excitatory neurons	1.59186	Alpaca	Picornaviridae	Coxsackievirus B1
CXADR	0.153117	4.57782	Oligodendrocytes	-0.731636	Alpaca	Picornaviridae	Coxsackievirus B1
ITGAV	1.24794	60	Endothelial cells	-0.00034426	Alpaca	Picornaviridae	Coxsackievirus B1
ITGAV	0.290843	32.0513	Inhibitory neurons	-1.21475	Alpaca	Picornaviridae	Coxsackievirus B1
ITGAV	1.64131	56.6705	Astrocytes	0.498778	Alpaca	Picornaviridae	Coxsackievirus B1
ITGAV	1.12031	29.4118	Microglia	-0.162292	Alpaca	Picornaviridae	Coxsackievirus B1
ITGAV	2.4049	62.2222	Oligodendrocyte progenitor cells	1.46766	Alpaca	Picornaviridae	Coxsackievirus B1
ITGAV	0.243541	35.7698	Excitatory neurons	-1.27477	Alpaca	Picornaviridae	Coxsackievirus B1
ITGAV	1.78864	43.9471	Oligodendrocytes	0.685722	Alpaca	Picornaviridae	Coxsackievirus B1
ITGB6	0.024223	3.84615	Inhibitory neurons	-0.487401	Alpaca	Picornaviridae	Coxsackievirus B1
ITGB6	0.118979	6.27138	Astrocytes	2.01911	Alpaca	Picornaviridae	Coxsackievirus B1
ITGB6	0	0	Endothelial cells	-1.12815	Alpaca	Picornaviridae	Coxsackievirus B1
ITGB6	0.0568135	1.68067	Microglia	0.374687	Alpaca	Picornaviridae	Coxsackievirus B1
ITGB6	0.040975	8.24261	Excitatory neurons	-0.0442738	Alpaca	Picornaviridae	Coxsackievirus B1
ITGB6	0.0296985	1.33333	Oligodendrocyte progenitor cells	-0.342564	Alpaca	Picornaviridae	Coxsackievirus B1
ITGB6	0.0278521	0.915565	Oligodendrocytes	-0.391405	Alpaca	Picornaviridae	Coxsackievirus B1
CXADR	0.372688	13.7778	Oligodendrocyte progenitor cells	-0.216612	Alpaca	Picornaviridae	Coxsackievirus B2
CXADR	0.43808	11.7647	Microglia	-0.0632303	Alpaca	Picornaviridae	Coxsackievirus B2
CXADR	0.950326	74.359	Inhibitory neurons	1.13829	Alpaca	Picornaviridae	Coxsackievirus B2
CXADR	0	0	Endothelial cells	-1.09079	Alpaca	Picornaviridae	Coxsackievirus B2
CXADR	0.197348	10.4903	Astrocytes	-0.627888	Alpaca	Picornaviridae	Coxsackievirus B2
CXADR	1.1437	84.9922	Excitatory neurons	1.59186	Alpaca	Picornaviridae	Coxsackievirus B2
CXADR	0.153117	4.57782	Oligodendrocytes	-0.731636	Alpaca	Picornaviridae	Coxsackievirus B2
CD55	0	0	Microglia	-0.460639	Alpaca	Picornaviridae	Coxsackievirus B3
CD55	0.0432479	6.66667	Endothelial cells	2.23847	Alpaca	Picornaviridae	Coxsackievirus B3
CD55	0.00138457	0.311042	Excitatory neurons	-0.374228	Alpaca	Picornaviridae	Coxsackievirus B3
CD55	0.00703342	1.28205	Inhibitory neurons	-0.0216829	Alpaca	Picornaviridae	Coxsackievirus B3
CD55	0	0	Astrocytes	-0.460639	Alpaca	Picornaviridae	Coxsackievirus B3
CD55	0	0	Oligodendrocyte progenitor cells	-0.460639	Alpaca	Picornaviridae	Coxsackievirus B3
CD55	0	0	Oligodendrocytes	-0.460639	Alpaca	Picornaviridae	Coxsackievirus B3
CXADR	0.372688	13.7778	Oligodendrocyte progenitor cells	-0.216612	Alpaca	Picornaviridae	Coxsackievirus B3
CXADR	0.43808	11.7647	Microglia	-0.0632303	Alpaca	Picornaviridae	Coxsackievirus B3
CXADR	0.950326	74.359	Inhibitory neurons	1.13829	Alpaca	Picornaviridae	Coxsackievirus B3
CXADR	0	0	Endothelial cells	-1.09079	Alpaca	Picornaviridae	Coxsackievirus B3
CXADR	0.197348	10.4903	Astrocytes	-0.627888	Alpaca	Picornaviridae	Coxsackievirus B3
CXADR	1.1437	84.9922	Excitatory neurons	1.59186	Alpaca	Picornaviridae	Coxsackievirus B3
CXADR	0.153117	4.57782	Oligodendrocytes	-0.731636	Alpaca	Picornaviridae	Coxsackievirus B3
CXADR	0.372688	13.7778	Oligodendrocyte progenitor cells	-0.216612	Alpaca	Picornaviridae	Coxsackievirus B4
CXADR	0.43808	11.7647	Microglia	-0.0632303	Alpaca	Picornaviridae	Coxsackievirus B4
CXADR	0.950326	74.359	Inhibitory neurons	1.13829	Alpaca	Picornaviridae	Coxsackievirus B4
CXADR	0	0	Endothelial cells	-1.09079	Alpaca	Picornaviridae	Coxsackievirus B4
CXADR	0.197348	10.4903	Astrocytes	-0.627888	Alpaca	Picornaviridae	Coxsackievirus B4
CXADR	1.1437	84.9922	Excitatory neurons	1.59186	Alpaca	Picornaviridae	Coxsackievirus B4
CXADR	0.153117	4.57782	Oligodendrocytes	-0.731636	Alpaca	Picornaviridae	Coxsackievirus B4
CD55	0	0	Microglia	-0.460639	Alpaca	Picornaviridae	Coxsackievirus B5
CD55	0.0432479	6.66667	Endothelial cells	2.23847	Alpaca	Picornaviridae	Coxsackievirus B5
CD55	0.00138457	0.311042	Excitatory neurons	-0.374228	Alpaca	Picornaviridae	Coxsackievirus B5
CD55	0.00703342	1.28205	Inhibitory neurons	-0.0216829	Alpaca	Picornaviridae	Coxsackievirus B5
CD55	0	0	Astrocytes	-0.460639	Alpaca	Picornaviridae	Coxsackievirus B5
CD55	0	0	Oligodendrocyte progenitor cells	-0.460639	Alpaca	Picornaviridae	Coxsackievirus B5
CD55	0	0	Oligodendrocytes	-0.460639	Alpaca	Picornaviridae	Coxsackievirus B5
CXADR	0.372688	13.7778	Oligodendrocyte progenitor cells	-0.216612	Alpaca	Picornaviridae	Coxsackievirus B5
CXADR	0.43808	11.7647	Microglia	-0.0632303	Alpaca	Picornaviridae	Coxsackievirus B5
CXADR	0.950326	74.359	Inhibitory neurons	1.13829	Alpaca	Picornaviridae	Coxsackievirus B5
CXADR	0	0	Endothelial cells	-1.09079	Alpaca	Picornaviridae	Coxsackievirus B5
CXADR	0.197348	10.4903	Astrocytes	-0.627888	Alpaca	Picornaviridae	Coxsackievirus B5
CXADR	1.1437	84.9922	Excitatory neurons	1.59186	Alpaca	Picornaviridae	Coxsackievirus B5
CXADR	0.153117	4.57782	Oligodendrocytes	-0.731636	Alpaca	Picornaviridae	Coxsackievirus B5
CXADR	0.372688	13.7778	Oligodendrocyte progenitor cells	-0.216612	Alpaca	Picornaviridae	Coxsackievirus B6
CXADR	0.43808	11.7647	Microglia	-0.0632303	Alpaca	Picornaviridae	Coxsackievirus B6
CXADR	0.950326	74.359	Inhibitory neurons	1.13829	Alpaca	Picornaviridae	Coxsackievirus B6
CXADR	0	0	Endothelial cells	-1.09079	Alpaca	Picornaviridae	Coxsackievirus B6
CXADR	0.197348	10.4903	Astrocytes	-0.627888	Alpaca	Picornaviridae	Coxsackievirus B6
CXADR	1.1437	84.9922	Excitatory neurons	1.59186	Alpaca	Picornaviridae	Coxsackievirus B6
CXADR	0.153117	4.57782	Oligodendrocytes	-0.731636	Alpaca	Picornaviridae	Coxsackievirus B6
AXL	0.381068	19.4983	Astrocytes	0.0006566	Alpaca	Flaviviridae	Dengue virus
AXL	1.04706	53.3333	Endothelial cells	1.46994	Alpaca	Flaviviridae	Dengue virus
AXL	0.0650006	2.13632	Oligodendrocytes	-0.696635	Alpaca	Flaviviridae	Dengue virus
AXL	0.993416	26.8908	Microglia	1.35159	Alpaca	Flaviviridae	Dengue virus
AXL	0.0451752	5.12821	Inhibitory neurons	-0.740372	Alpaca	Flaviviridae	Dengue virus
AXL	0.111798	5.33333	Oligodendrocyte progenitor cells	-0.593393	Alpaca	Flaviviridae	Dengue virus
AXL	0.0218715	4.04355	Excitatory neurons	-0.791784	Alpaca	Flaviviridae	Dengue virus
CLDN1	0	0	Inhibitory neurons	-0.377964	Alpaca	Flaviviridae	Dengue virus
CLDN1	0	0	Astrocytes	-0.377964	Alpaca	Flaviviridae	Dengue virus
CLDN1	0.00121262	0.233281	Excitatory neurons	2.26779	Alpaca	Flaviviridae	Dengue virus
CLDN1	0	0	Oligodendrocytes	-0.377964	Alpaca	Flaviviridae	Dengue virus
CLDN1	0	0	Microglia	-0.377964	Alpaca	Flaviviridae	Dengue virus
CLDN1	0	0	Oligodendrocyte progenitor cells	-0.377964	Alpaca	Flaviviridae	Dengue virus
CLDN1	0	0	Endothelial cells	-0.377964	Alpaca	Flaviviridae	Dengue virus
HAVCR1	0.160998	25.641	Inhibitory neurons	1.21827	Alpaca	Flaviviridae	Dengue virus
HAVCR1	0.188275	29.1602	Excitatory neurons	1.59812	Alpaca	Flaviviridae	Dengue virus
HAVCR1	0.03685	1.77778	Oligodendrocyte progenitor cells	-0.510523	Alpaca	Flaviviridae	Dengue virus
HAVCR1	0.029234	0.712106	Oligodendrocytes	-0.616578	Alpaca	Flaviviridae	Dengue virus
HAVCR1	0.0611474	1.68067	Microglia	-0.172175	Alpaca	Flaviviridae	Dengue virus
HAVCR1	0.0380766	2.16648	Astrocytes	-0.493442	Alpaca	Flaviviridae	Dengue virus
HAVCR1	0	0	Endothelial cells	-1.02367	Alpaca	Flaviviridae	Dengue virus
RPSA	0.141369	7.41163	Astrocytes	-0.451334	Alpaca	Flaviviridae	Dengue virus
RPSA	0.129611	17.9487	Inhibitory neurons	-0.526617	Alpaca	Flaviviridae	Dengue virus
RPSA	0.0921591	17.1073	Excitatory neurons	-0.766406	Alpaca	Flaviviridae	Dengue virus
RPSA	0.537164	46.6667	Endothelial cells	2.08279	Alpaca	Flaviviridae	Dengue virus
RPSA	0.181133	5.59512	Oligodendrocytes	-0.196738	Alpaca	Flaviviridae	Dengue virus
RPSA	0.282314	8.40336	Microglia	0.451085	Alpaca	Flaviviridae	Dengue virus
RPSA	0.119277	5.33333	Oligodendrocyte progenitor cells	-0.592782	Alpaca	Flaviviridae	Dengue virus
TYRO3	0.00615959	0.4561	Astrocytes	0.37977	Alpaca	Flaviviridae	Dengue virus
TYRO3	0	0	Endothelial cells	-0.726956	Alpaca	Flaviviridae	Dengue virus
TYRO3	0	0	Microglia	-0.726956	Alpaca	Flaviviridae	Dengue virus
TYRO3	0	0	Inhibitory neurons	-0.726956	Alpaca	Flaviviridae	Dengue virus
TYRO3	0	0	Oligodendrocyte progenitor cells	-0.726956	Alpaca	Flaviviridae	Dengue virus
TYRO3	0.01399	0.508647	Oligodendrocytes	1.78671	Alpaca	Flaviviridae	Dengue virus
TYRO3	0.00817198	1.63297	Excitatory neurons	0.741346	Alpaca	Flaviviridae	Dengue virus
CD55	0	0	Microglia	-0.460639	Alpaca	Picornaviridae	echovirus 30
CD55	0.0432479	6.66667	Endothelial cells	2.23847	Alpaca	Picornaviridae	echovirus 30
CD55	0.00138457	0.311042	Excitatory neurons	-0.374228	Alpaca	Picornaviridae	echovirus 30
CD55	0.00703342	1.28205	Inhibitory neurons	-0.0216829	Alpaca	Picornaviridae	echovirus 30
CD55	0	0	Astrocytes	-0.460639	Alpaca	Picornaviridae	echovirus 30
CD55	0	0	Oligodendrocyte progenitor cells	-0.460639	Alpaca	Picornaviridae	echovirus 30
CD55	0	0	Oligodendrocytes	-0.460639	Alpaca	Picornaviridae	echovirus 30
SCARB2	0.403043	14.2857	Microglia	-1.49324	Alpaca	Picornaviridae	Enterovirus A71
SCARB2	1.03001	27.6704	Oligodendrocytes	1.4603	Alpaca	Picornaviridae	Enterovirus A71
SCARB2	0.881253	27.5556	Oligodendrocyte progenitor cells	0.759547	Alpaca	Picornaviridae	Enterovirus A71
SCARB2	0.784361	34.3216	Astrocytes	0.303098	Alpaca	Picornaviridae	Enterovirus A71
SCARB2	0.511269	53.3333	Endothelial cells	-0.9834	Alpaca	Picornaviridae	Enterovirus A71
SCARB2	0.710783	56.4103	Inhibitory neurons	-0.0435154	Alpaca	Picornaviridae	Enterovirus A71
SCARB2	0.719428	71.5397	Excitatory neurons	-0.00279026	Alpaca	Picornaviridae	Enterovirus A71
SELPLG	1.02001	20.1681	Microglia	2.26568	Alpaca	Picornaviridae	Enterovirus A71
SELPLG	0.00886145	0.101729	Oligodendrocytes	-0.406748	Alpaca	Picornaviridae	Enterovirus A71
SELPLG	0.0425549	1.77778	Oligodendrocyte progenitor cells	-0.317698	Alpaca	Picornaviridae	Enterovirus A71
SELPLG	0.00875778	1.28205	Inhibitory neurons	-0.407022	Alpaca	Picornaviridae	Enterovirus A71
SELPLG	0.0432479	6.66667	Endothelial cells	-0.315866	Alpaca	Picornaviridae	Enterovirus A71
SELPLG	0.00930421	0.570125	Astrocytes	-0.405578	Alpaca	Picornaviridae	Enterovirus A71
SELPLG	0.00658303	1.16641	Excitatory neurons	-0.41277	Alpaca	Picornaviridae	Enterovirus A71
CD55	0	0	Microglia	-0.460639	Alpaca	Picornaviridae	Enterovirus D68
CD55	0.0432479	6.66667	Endothelial cells	2.23847	Alpaca	Picornaviridae	Enterovirus D68
CD55	0.00138457	0.311042	Excitatory neurons	-0.374228	Alpaca	Picornaviridae	Enterovirus D68
CD55	0.00703342	1.28205	Inhibitory neurons	-0.0216829	Alpaca	Picornaviridae	Enterovirus D68
CD55	0	0	Astrocytes	-0.460639	Alpaca	Picornaviridae	Enterovirus D68
CD55	0	0	Oligodendrocyte progenitor cells	-0.460639	Alpaca	Picornaviridae	Enterovirus D68
CD55	0	0	Oligodendrocytes	-0.460639	Alpaca	Picornaviridae	Enterovirus D68
ICAM5	0.0195746	0.840336	Microglia	1.14421	Alpaca	Picornaviridae	Enterovirus D68
ICAM5	0.0124564	0.444444	Oligodendrocyte progenitor cells	0.327015	Alpaca	Picornaviridae	Enterovirus D68
ICAM5	0	0	Endothelial cells	-1.10303	Alpaca	Picornaviridae	Enterovirus D68
ICAM5	0.0216966	4.19907	Excitatory neurons	1.38783	Alpaca	Picornaviridae	Enterovirus D68
ICAM5	0.00741631	0.203459	Oligodendrocytes	-0.251608	Alpaca	Picornaviridae	Enterovirus D68
ICAM5	0	0	Inhibitory neurons	-1.10303	Alpaca	Picornaviridae	Enterovirus D68
ICAM5	0.00611168	0.342075	Astrocytes	-0.401385	Alpaca	Picornaviridae	Enterovirus D68
EFNB2	0.187146	20	Endothelial cells	0.588263	Alpaca	Paramyxoviridae	Hendra henipavirus
EFNB2	0.0552342	1.68067	Microglia	-0.814879	Alpaca	Paramyxoviridae	Hendra henipavirus
EFNB2	0.0925539	10.2564	Inhibitory neurons	-0.417912	Alpaca	Paramyxoviridae	Hendra henipavirus
EFNB2	0.0152779	0.610376	Oligodendrocytes	-1.23989	Alpaca	Paramyxoviridae	Hendra henipavirus
EFNB2	0.127414	6.95553	Astrocytes	-0.0471041	Alpaca	Paramyxoviridae	Hendra henipavirus
EFNB2	0.301581	41.9907	Excitatory neurons	1.8055	Alpaca	Paramyxoviridae	Hendra henipavirus
EFNB2	0.14369	5.77778	Oligodendrocyte progenitor cells	0.126024	Alpaca	Paramyxoviridae	Hendra henipavirus
EFNB3	0.0407473	6.66667	Endothelial cells	-0.513019	Alpaca	Paramyxoviridae	Hendra henipavirus
EFNB3	0.133232	5.77778	Oligodendrocyte progenitor cells	0.0206623	Alpaca	Paramyxoviridae	Hendra henipavirus
EFNB3	0.0701089	12.8305	Excitatory neurons	-0.343587	Alpaca	Paramyxoviridae	Hendra henipavirus
EFNB3	0.0531043	2.96465	Astrocytes	-0.441713	Alpaca	Paramyxoviridae	Hendra henipavirus
EFNB3	0.0130588	0.840336	Microglia	-0.672795	Alpaca	Paramyxoviridae	Hendra henipavirus
EFNB3	0.0840032	2.64496	Oligodendrocytes	-0.26341	Alpaca	Paramyxoviridae	Hendra henipavirus
EFNB3	0.513302	48.7179	Inhibitory neurons	2.21386	Alpaca	Paramyxoviridae	Hendra henipavirus
ITGAV	1.24794	60	Endothelial cells	-0.00034426	Alpaca	Herpesviridae	Human alphaherpesvirus 1
ITGAV	0.290843	32.0513	Inhibitory neurons	-1.21475	Alpaca	Herpesviridae	Human alphaherpesvirus 1
[truncated: 5,691 more rows]

## Sheet: Lung
features.plot	avg.exp	pct.exp	id	avg.exp.scaled	Sample	Family	Virus
[truncated: 8,013 more rows]
