# Supplementary material for: Screening of cell‐virus, cell‐cell, gene‐gene crosstalk among animal kingdom at single cell resolution
Source: Clin Transl Med. 2022 Aug 2;12(8):e886. doi: 10.1002/ctm2.886 (PMC9345398; doi:10.1002/ctm2.886)
Supplement: Supplementary file 6 — Table S5. Brain cellular connectomes across 11 species. All ligand‐receptor pairs expressed in brain cells across 11 species including 9 mammals (human, monkey, pig, hamster, hedgehog, civet, mink, chinchilla and alpaca) and 2 reptiles (lizard and turtle) are listed. Filtered ligand‐receptor pairs conserved in at least 8 species are displayed [file CTM2-12-e886-s002.xlsx]

## Sheet: All of ligands and receptors
Source	Target	Ligand	Receptor	Pair	Mode	Receptor.target	Source.ligand	Ligand.expression	Recept.expression	Ligand.scale	Recept.scale	Percent.source	Percent.target	Weight_norm	Weight_sc	Vector	Edge	Species	p_val_adj.lig	p_val_adj.rec	Species
Excitatory neurons	Astrocytes	LIN7C	ABCA1	LIN7C - ABCA1	UNCAT	ABCA1 - Astrocytes	Excitatory neurons - LIN7C	0.0530213	1.66567	0.0676764	0.676795	0.106532	0.841505	0.088316	0.372236	Excitatory neurons - Astrocytes	Excitatory neurons - LIN7C - ABCA1 - Astrocytes	Human	2.13161e-19	3.21301e-105	Alpaca
Excitatory neurons	Astrocytes	SHANK1	ABCA1	SHANK1 - ABCA1	UNCAT	ABCA1 - Astrocytes	Excitatory neurons - SHANK1	0.444089	1.66567	0.624993	0.676795	0.660964	0.841505	0.739707	0.650894	Excitatory neurons - Astrocytes	Excitatory neurons - SHANK1 - ABCA1 - Astrocytes	Human	3.85465e-277	3.21301e-105	Alpaca
Inhibitory neurons	Astrocytes	SHANK1	ABCA1	SHANK1 - ABCA1	UNCAT	ABCA1 - Astrocytes	Inhibitory neurons - SHANK1	0.437669	1.66567	0.565617	0.676795	0.551282	0.841505	0.729012	0.621206	Inhibitory neurons - Astrocytes	Inhibitory neurons - SHANK1 - ABCA1 - Astrocytes	Human	0.000278621	3.21301e-105	Alpaca
Endothelial cells	Astrocytes	PLTP	ABCA1	PLTP - ABCA1	UNCAT	ABCA1 - Astrocytes	Endothelial cells - PLTP	0.370361	1.66567	1.14313	0.676795	0.4	0.841505	0.6169	0.90996	Endothelial cells - Astrocytes	Endothelial cells - PLTP - ABCA1 - Astrocytes	Human	1.96251e-07	3.21301e-105	Alpaca
Astrocytes	Astrocytes	RIMS2	ABCA1	RIMS2 - ABCA1	UNCAT	ABCA1 - Astrocytes	Astrocytes - RIMS2	0.646867	1.66567	-0.77123	0.676795	0.351197	0.841505	1.07747	-0.0472174	Astrocytes - Astrocytes	Astrocytes - RIMS2 - ABCA1 - Astrocytes	Human	1.27288e-137	3.21301e-105	Alpaca
Oligodendrocytes	Astrocytes	SHANK1	ABCA1	SHANK1 - ABCA1	UNCAT	ABCA1 - Astrocytes	Oligodendrocytes - SHANK1	0.0684276	1.66567	-0.4443	0.676795	0.0254323	0.841505	0.113978	0.116248	Oligodendrocytes - Astrocytes	Oligodendrocytes - SHANK1 - ABCA1 - Astrocytes	Human	3.38129e-83	3.21301e-105	Alpaca
Microglia	Astrocytes	SHANK1	ABCA1	SHANK1 - ABCA1	UNCAT	ABCA1 - Astrocytes	Microglia - SHANK1	0.0722092	1.66567	-0.429257	0.676795	0.0336134	0.841505	0.120277	0.123769	Microglia - Astrocytes	Microglia - SHANK1 - ABCA1 - Astrocytes	Human	0.000180305	3.21301e-105	Alpaca
Oligodendrocytes	Astrocytes	LIN7C	ABCA1	LIN7C - ABCA1	UNCAT	ABCA1 - Astrocytes	Oligodendrocytes - LIN7C	0.0372284	1.66567	-0.0853228	0.676795	0.0152594	0.841505	0.0620104	0.295736	Oligodendrocytes - Astrocytes	Oligodendrocytes - LIN7C - ABCA1 - Astrocytes	Human	1.10078e-05	3.21301e-105	Alpaca
Microglia	Astrocytes	RIMS2	ABCA1	RIMS2 - ABCA1	UNCAT	ABCA1 - Astrocytes	Microglia - RIMS2	0.745784	1.66567	-0.779638	0.676795	0.268908	0.841505	1.24223	-0.0514215	Microglia - Astrocytes	Microglia - RIMS2 - ABCA1 - Astrocytes	Human	2.65403e-13	3.21301e-105	Alpaca
Excitatory neurons	Astrocytes	RIMS2	ABCA1	RIMS2 - ABCA1	UNCAT	ABCA1 - Astrocytes	Excitatory neurons - RIMS2	3.24278	1.66567	1.16405	0.676795	0.998445	0.841505	5.4014	0.92042	Excitatory neurons - Astrocytes	Excitatory neurons - RIMS2 - ABCA1 - Astrocytes	Human	0	3.21301e-105	Alpaca
Astrocytes	Astrocytes	SHANK1	ABCA1	SHANK1 - ABCA1	UNCAT	ABCA1 - Astrocytes	Astrocytes - SHANK1	0.0974296	1.66567	-0.378519	0.676795	0.0524515	0.841505	0.162286	0.149138	Astrocytes - Astrocytes	Astrocytes - SHANK1 - ABCA1 - Astrocytes	Human	1.40753e-53	3.21301e-105	Alpaca
Microglia	Astrocytes	PLTP	ABCA1	PLTP - ABCA1	UNCAT	ABCA1 - Astrocytes	Microglia - PLTP	0.719376	1.66567	1.69098	0.676795	0.294118	0.841505	1.19824	1.18389	Microglia - Astrocytes	Microglia - PLTP - ABCA1 - Astrocytes	Human	5.38099e-42	3.21301e-105	Alpaca
Oligodendrocytes	Astrocytes	RIMS2	ABCA1	RIMS2 - ABCA1	UNCAT	ABCA1 - Astrocytes	Oligodendrocytes - RIMS2	0.681599	1.66567	-0.773258	0.676795	0.289929	0.841505	1.13532	-0.0482316	Oligodendrocytes - Astrocytes	Oligodendrocytes - RIMS2 - ABCA1 - Astrocytes	Human	5.28679e-164	3.21301e-105	Alpaca
Excitatory neurons	Excitatory neurons	SHANK1	ABCA1	SHANK1 - ABCA1	UNCAT	ABCA1 - Excitatory neurons	Excitatory neurons - SHANK1	0.444089	0.51723	0.624993	-0.559331	0.660964	0.584759	0.229696	0.0328307	Excitatory neurons - Excitatory neurons	Excitatory neurons - SHANK1 - ABCA1 - Excitatory neurons	Human	3.85465e-277	1.83239e-116	Alpaca
Oligodendrocytes	Excitatory neurons	SHANK1	ABCA1	SHANK1 - ABCA1	UNCAT	ABCA1 - Excitatory neurons	Oligodendrocytes - SHANK1	0.0684276	0.51723	-0.4443	-0.559331	0.0254323	0.584759	0.0353928	-0.501816	Oligodendrocytes - Excitatory neurons	Oligodendrocytes - SHANK1 - ABCA1 - Excitatory neurons	Human	3.38129e-83	1.83239e-116	Alpaca
Inhibitory neurons	Excitatory neurons	SHANK1	ABCA1	SHANK1 - ABCA1	UNCAT	ABCA1 - Excitatory neurons	Inhibitory neurons - SHANK1	0.437669	0.51723	0.565617	-0.559331	0.551282	0.584759	0.226375	0.00314277	Inhibitory neurons - Excitatory neurons	Inhibitory neurons - SHANK1 - ABCA1 - Excitatory neurons	Human	0.000278621	1.83239e-116	Alpaca
Astrocytes	Excitatory neurons	RIMS2	ABCA1	RIMS2 - ABCA1	UNCAT	ABCA1 - Excitatory neurons	Astrocytes - RIMS2	0.646867	0.51723	-0.77123	-0.559331	0.351197	0.584759	0.334579	-0.66528	Astrocytes - Excitatory neurons	Astrocytes - RIMS2 - ABCA1 - Excitatory neurons	Human	1.27288e-137	1.83239e-116	Alpaca
Oligodendrocytes	Excitatory neurons	RIMS2	ABCA1	RIMS2 - ABCA1	UNCAT	ABCA1 - Excitatory neurons	Oligodendrocytes - RIMS2	0.681599	0.51723	-0.773258	-0.559331	0.289929	0.584759	0.352543	-0.666295	Oligodendrocytes - Excitatory neurons	Oligodendrocytes - RIMS2 - ABCA1 - Excitatory neurons	Human	5.28679e-164	1.83239e-116	Alpaca
Microglia	Excitatory neurons	PLTP	ABCA1	PLTP - ABCA1	UNCAT	ABCA1 - Excitatory neurons	Microglia - PLTP	0.719376	0.51723	1.69098	-0.559331	0.294118	0.584759	0.372083	0.565823	Microglia - Excitatory neurons	Microglia - PLTP - ABCA1 - Excitatory neurons	Human	5.38099e-42	1.83239e-116	Alpaca
Microglia	Excitatory neurons	SHANK1	ABCA1	SHANK1 - ABCA1	UNCAT	ABCA1 - Excitatory neurons	Microglia - SHANK1	0.0722092	0.51723	-0.429257	-0.559331	0.0336134	0.584759	0.0373487	-0.494294	Microglia - Excitatory neurons	Microglia - SHANK1 - ABCA1 - Excitatory neurons	Human	0.000180305	1.83239e-116	Alpaca
Oligodendrocytes	Excitatory neurons	LIN7C	ABCA1	LIN7C - ABCA1	UNCAT	ABCA1 - Excitatory neurons	Oligodendrocytes - LIN7C	0.0372284	0.51723	-0.0853228	-0.559331	0.0152594	0.584759	0.0192557	-0.322327	Oligodendrocytes - Excitatory neurons	Oligodendrocytes - LIN7C - ABCA1 - Excitatory neurons	Human	1.10078e-05	1.83239e-116	Alpaca
Microglia	Excitatory neurons	RIMS2	ABCA1	RIMS2 - ABCA1	UNCAT	ABCA1 - Excitatory neurons	Microglia - RIMS2	0.745784	0.51723	-0.779638	-0.559331	0.268908	0.584759	0.385742	-0.669485	Microglia - Excitatory neurons	Microglia - RIMS2 - ABCA1 - Excitatory neurons	Human	2.65403e-13	1.83239e-116	Alpaca
Endothelial cells	Excitatory neurons	PLTP	ABCA1	PLTP - ABCA1	UNCAT	ABCA1 - Excitatory neurons	Endothelial cells - PLTP	0.370361	0.51723	1.14313	-0.559331	0.4	0.584759	0.191562	0.291897	Endothelial cells - Excitatory neurons	Endothelial cells - PLTP - ABCA1 - Excitatory neurons	Human	1.96251e-07	1.83239e-116	Alpaca
Excitatory neurons	Excitatory neurons	RIMS2	ABCA1	RIMS2 - ABCA1	UNCAT	ABCA1 - Excitatory neurons	Excitatory neurons - RIMS2	3.24278	0.51723	1.16405	-0.559331	0.998445	0.584759	1.67726	0.302357	Excitatory neurons - Excitatory neurons	Excitatory neurons - RIMS2 - ABCA1 - Excitatory neurons	Human	0	1.83239e-116	Alpaca
Astrocytes	Excitatory neurons	SHANK1	ABCA1	SHANK1 - ABCA1	UNCAT	ABCA1 - Excitatory neurons	Astrocytes - SHANK1	0.0974296	0.51723	-0.378519	-0.559331	0.0524515	0.584759	0.0503935	-0.468925	Astrocytes - Excitatory neurons	Astrocytes - SHANK1 - ABCA1 - Excitatory neurons	Human	1.40753e-53	1.83239e-116	Alpaca
Excitatory neurons	Excitatory neurons	LIN7C	ABCA1	LIN7C - ABCA1	UNCAT	ABCA1 - Excitatory neurons	Excitatory neurons - LIN7C	0.0530213	0.51723	0.0676764	-0.559331	0.106532	0.584759	0.0274242	-0.245827	Excitatory neurons - Excitatory neurons	Excitatory neurons - LIN7C - ABCA1 - Excitatory neurons	Human	2.13161e-19	1.83239e-116	Alpaca
Endothelial cells	Astrocytes	CCL14	ACKR2	CCL14 - ACKR2	CC	ACKR2 - Astrocytes	Endothelial cells - CCL14	1.7282	0.0540845	8.69556	-0.0583836	0.933333	0.0296465	0.0934688	4.31859	Endothelial cells - Astrocytes	Endothelial cells - CCL14 - ACKR2 - Astrocytes	Human	0	0.000271542	Alpaca
Excitatory neurons	Astrocytes	CCL27	ACKR2	CCL27 - ACKR2	CC	ACKR2 - Astrocytes	Excitatory neurons - CCL27	0.0255308	0.0540845	0.137112	-0.0583836	0.0497667	0.0296465	0.00138082	0.039364	Excitatory neurons - Astrocytes	Excitatory neurons - CCL27 - ACKR2 - Astrocytes	Human	3.57355e-16	0.000271542	Alpaca
Endothelial cells	Astrocytes	CCL21	ACKR2	CCL21 - ACKR2	CC	ACKR2 - Astrocytes	Endothelial cells - CCL21	0.0423388	0.0540845	0.634865	-0.0583836	0.0666667	0.0296465	0.00228987	0.288241	Endothelial cells - Astrocytes	Endothelial cells - CCL21 - ACKR2 - Astrocytes	Human	2.52401e-07	0.000271542	Alpaca
Endothelial cells	Excitatory neurons	CCL14	ACKR2	CCL14 - ACKR2	CC	ACKR2 - Excitatory neurons	Endothelial cells - CCL14	1.7282	0.091898	8.69556	0.216124	0.933333	0.173406	0.158818	4.45584	Endothelial cells - Excitatory neurons	Endothelial cells - CCL14 - ACKR2 - Excitatory neurons	Human	0	9.79568e-55	Alpaca
Excitatory neurons	Excitatory neurons	CCL27	ACKR2	CCL27 - ACKR2	CC	ACKR2 - Excitatory neurons	Excitatory neurons - CCL27	0.0255308	0.091898	0.137112	0.216124	0.0497667	0.173406	0.00234623	0.176618	Excitatory neurons - Excitatory neurons	Excitatory neurons - CCL27 - ACKR2 - Excitatory neurons	Human	3.57355e-16	9.79568e-55	Alpaca
Endothelial cells	Excitatory neurons	CCL21	ACKR2	CCL21 - ACKR2	CC	ACKR2 - Excitatory neurons	Endothelial cells - CCL21	0.0423388	0.091898	0.634865	0.216124	0.0666667	0.173406	0.00389085	0.425495	Endothelial cells - Excitatory neurons	Endothelial cells - CCL21 - ACKR2 - Excitatory neurons	Human	2.52401e-07	9.79568e-55	Alpaca
Excitatory neurons	Oligodendrocytes	CCL27	ACKR2	CCL27 - ACKR2	CC	ACKR2 - Oligodendrocytes	Excitatory neurons - CCL27	0.0255308	0.0249516	0.137112	-0.172318	0.0497667	0.0101729	0.000637036	-0.017603	Excitatory neurons - Oligodendrocytes	Excitatory neurons - CCL27 - ACKR2 - Oligodendrocytes	Human	3.57355e-16	4.50099e-15	Alpaca
Endothelial cells	Oligodendrocytes	CCL21	ACKR2	CCL21 - ACKR2	CC	ACKR2 - Oligodendrocytes	Endothelial cells - CCL21	0.0423388	0.0249516	0.634865	-0.172318	0.0666667	0.0101729	0.00105642	0.231274	Endothelial cells - Oligodendrocytes	Endothelial cells - CCL21 - ACKR2 - Oligodendrocytes	Human	2.52401e-07	4.50099e-15	Alpaca
Endothelial cells	Oligodendrocytes	CCL14	ACKR2	CCL14 - ACKR2	CC	ACKR2 - Oligodendrocytes	Endothelial cells - CCL14	1.7282	0.0249516	8.69556	-0.172318	0.933333	0.0101729	0.0431214	4.26162	Endothelial cells - Oligodendrocytes	Endothelial cells - CCL14 - ACKR2 - Oligodendrocytes	Human	0	4.50099e-15	Alpaca
Endothelial cells	Excitatory neurons	CXCL12	ACKR3	CXCL12 - ACKR3	CXCL	ACKR3 - Excitatory neurons	Endothelial cells - CXCL12	1.27267	0.0538402	7.79105	0.003482	0.8	0.0972006	0.0685209	3.89726	Endothelial cells - Excitatory neurons	Endothelial cells - CXCL12 - ACKR3 - Excitatory neurons	Human	7.00524e-224	1.97498e-08	Alpaca
Astrocytes	Endothelial cells	BMP7	ACVR1	BMP7 - ACVR1	BMP	ACVR1 - Endothelial cells	Astrocytes - BMP7	0.674432	1.05478	0.682918	1.36573	0.388826	0.866667	0.71138	1.02432	Astrocytes - Endothelial cells	Astrocytes - BMP7 - ACVR1 - Endothelial cells	Human	1.79446e-74	0.0135481	Alpaca
Oligodendrocytes	Endothelial cells	TGFB2	ACVR1	TGFB2 - ACVR1	TGFB	ACVR1 - Endothelial cells	Oligodendrocytes - TGFB2	0.262706	1.05478	-0.409721	1.36573	0.0915565	0.866667	0.277098	0.478004	Oligodendrocytes - Endothelial cells	Oligodendrocytes - TGFB2 - ACVR1 - Endothelial cells	Human	1.42688e-71	0.0135481	Alpaca
Microglia	Endothelial cells	INHBA	ACVR1	INHBA - ACVR1	TGFB	ACVR1 - Endothelial cells	Microglia - INHBA	0.0972012	1.05478	-0.345381	1.36573	0.0336134	0.866667	0.102526	0.510174	Microglia - Endothelial cells	Microglia - INHBA - ACVR1 - Endothelial cells	Human	0.0254266	0.0135481	Alpaca
Excitatory neurons	Endothelial cells	BMP8B	ACVR1	BMP8B - ACVR1	BMP	ACVR1 - Endothelial cells	Excitatory neurons - BMP8B	0.010672	1.05478	0.0591724	1.36573	0.0202177	0.866667	0.0112566	0.712451	Excitatory neurons - Endothelial cells	Excitatory neurons - BMP8B - ACVR1 - Endothelial cells	Human	0.0017782	0.0135481	Alpaca
Oligodendrocytes	Endothelial cells	BMP7	ACVR1	BMP7 - ACVR1	BMP	ACVR1 - Endothelial cells	Oligodendrocytes - BMP7	0.0992	1.05478	-0.32164	1.36573	0.0305188	0.866667	0.104635	0.522045	Oligodendrocytes - Endothelial cells	Oligodendrocytes - BMP7 - ACVR1 - Endothelial cells	Human	4.54937e-45	0.0135481	Alpaca
Excitatory neurons	Endothelial cells	AMH	ACVR1	AMH - ACVR1	UNCAT	ACVR1 - Endothelial cells	Excitatory neurons - AMH	0.0492045	1.05478	0.0175883	1.36573	0.0940902	0.866667	0.0519002	0.691659	Excitatory neurons - Endothelial cells	Excitatory neurons - AMH - ACVR1 - Endothelial cells	Human	1.59849e-09	0.0135481	Alpaca
Astrocytes	Endothelial cells	INHBB	ACVR1	INHBB - ACVR1	TGFB	ACVR1 - Endothelial cells	Astrocytes - INHBB	0.0492044	1.05478	0.157605	1.36573	0.0250855	0.866667	0.0519	0.761667	Astrocytes - Endothelial cells	Astrocytes - INHBB - ACVR1 - Endothelial cells	Human	2.09668e-06	0.0135481	Alpaca
Oligodendrocyte progenitor cells	Endothelial cells	BMP4	ACVR1	BMP4 - ACVR1	BMP	ACVR1 - Endothelial cells	Oligodendrocyte progenitor cells - BMP4	0.0624623	1.05478	0.227846	1.36573	0.0266667	0.866667	0.0658842	0.796788	Oligodendrocyte progenitor cells - Endothelial cells	Oligodendrocyte progenitor cells - BMP4 - ACVR1 - Endothelial cells	Human	5.9043e-17	0.0135481	Alpaca
Inhibitory neurons	Endothelial cells	BMP3	ACVR1	BMP3 - ACVR1	BMP	ACVR1 - Endothelial cells	Inhibitory neurons - BMP3	0.425362	1.05478	2.12083	1.36573	0.384615	0.866667	0.448665	1.74328	Inhibitory neurons - Endothelial cells	Inhibitory neurons - BMP3 - ACVR1 - Endothelial cells	Human	1.47494e-64	0.0135481	Alpaca
Astrocytes	Endothelial cells	TGFB2	ACVR1	TGFB2 - ACVR1	TGFB	ACVR1 - Endothelial cells	Astrocytes - TGFB2	0.848593	1.05478	0.403455	1.36573	0.4561	0.866667	0.895083	0.884593	Astrocytes - Endothelial cells	Astrocytes - TGFB2 - ACVR1 - Endothelial cells	Human	1.20642e-22	0.0135481	Alpaca
Astrocytes	Endothelial cells	BMP5	ACVR1	BMP5 - ACVR1	BMP	ACVR1 - Endothelial cells	Astrocytes - BMP5	0.131905	1.05478	0.190144	1.36573	0.059293	0.866667	0.139132	0.777937	Astrocytes - Endothelial cells	Astrocytes - BMP5 - ACVR1 - Endothelial cells	Human	6.40734e-05	0.0135481	Alpaca
Excitatory neurons	Endothelial cells	INHBA	ACVR1	INHBA - ACVR1	TGFB	ACVR1 - Endothelial cells	Excitatory neurons - INHBA	0.427913	1.05478	0.461999	1.36573	0.50311	0.866667	0.451356	0.913865	Excitatory neurons - Endothelial cells	Excitatory neurons - INHBA - ACVR1 - Endothelial cells	Human	1.13174e-168	0.0135481	Alpaca
Microglia	Endothelial cells	BMP7	ACVR1	BMP7 - ACVR1	BMP	ACVR1 - Endothelial cells	Microglia - BMP7	0.0335436	1.05478	-0.385041	1.36573	0.0168067	0.866667	0.0353812	0.490345	Microglia - Endothelial cells	Microglia - BMP7 - ACVR1 - Endothelial cells	Human	0.0174787	0.0135481	Alpaca
Excitatory neurons	Endothelial cells	BMP6	ACVR1	BMP6 - ACVR1	BMP	ACVR1 - Endothelial cells	Excitatory neurons - BMP6	0.0131731	1.05478	0.0640881	1.36573	0.0202177	0.866667	0.0138948	0.714909	Excitatory neurons - Endothelial cells	Excitatory neurons - BMP6 - ACVR1 - Endothelial cells	Human	0.000492785	0.0135481	Alpaca
Oligodendrocytes	Endothelial cells	INHBA	ACVR1	INHBA - ACVR1	TGFB	ACVR1 - Endothelial cells	Oligodendrocytes - INHBA	0.0811663	1.05478	-0.364046	1.36573	0.0284842	0.866667	0.0856129	0.500842	Oligodendrocytes - Endothelial cells	Oligodendrocytes - INHBA - ACVR1 - Endothelial cells	Human	1.78275e-57	0.0135481	Alpaca
Oligodendrocytes	Endothelial cells	AMH	ACVR1	AMH - ACVR1	UNCAT	ACVR1 - Endothelial cells	Oligodendrocytes - AMH	0.0427384	1.05478	-0.0909681	1.36573	0.0152594	0.866667	0.0450798	0.637381	Oligodendrocytes - Endothelial cells	Oligodendrocytes - AMH - ACVR1 - Endothelial cells	Human	9.13595e-06	0.0135481	Alpaca
Excitatory neurons	Endothelial cells	BMP3	ACVR1	BMP3 - ACVR1	BMP	ACVR1 - Endothelial cells	Excitatory neurons - BMP3	0.0350501	1.05478	0.0423563	1.36573	0.059098	0.866667	0.0369703	0.704043	Excitatory neurons - Endothelial cells	Excitatory neurons - BMP3 - ACVR1 - Endothelial cells	Human	1.67899e-05	0.0135481	Alpaca
Astrocytes	Endothelial cells	INHBA	ACVR1	INHBA - ACVR1	TGFB	ACVR1 - Endothelial cells	Astrocytes - INHBA	0.178968	1.05478	-0.173274	1.36573	0.102623	0.866667	0.188772	0.596228	Astrocytes - Endothelial cells	Astrocytes - INHBA - ACVR1 - Endothelial cells	Human	1.83976e-14	0.0135481	Alpaca
Endothelial cells	Endothelial cells	BMP5	ACVR1	BMP5 - ACVR1	BMP	ACVR1 - Endothelial cells	Endothelial cells - BMP5	1.28202	1.05478	5.31915	1.36573	0.733333	0.866667	1.35225	3.34244	Endothelial cells - Endothelial cells	Endothelial cells - BMP5 - ACVR1 - Endothelial cells	Human	2.68472e-55	0.0135481	Alpaca
Excitatory neurons	Endothelial cells	TGFB2	ACVR1	TGFB2 - ACVR1	TGFB	ACVR1 - Endothelial cells	Excitatory neurons - TGFB2	0.535946	1.05478	0.0559836	1.36573	0.518663	0.866667	0.565307	0.710857	Excitatory neurons - Endothelial cells	Excitatory neurons - TGFB2 - ACVR1 - Endothelial cells	Human	4.79909e-16	0.0135481	Alpaca
Excitatory neurons	Excitatory neurons	AMH	ACVR1	AMH - ACVR1	UNCAT	ACVR1 - Excitatory neurons	Excitatory neurons - AMH	0.0492045	0.455737	0.0175883	0.147678	0.0940902	0.622084	0.0224243	0.0826334	Excitatory neurons - Excitatory neurons	Excitatory neurons - AMH - ACVR1 - Excitatory neurons	Human	1.59849e-09	6.78553e-53	Alpaca
Oligodendrocytes	Excitatory neurons	AMH	ACVR1	AMH - ACVR1	UNCAT	ACVR1 - Excitatory neurons	Oligodendrocytes - AMH	0.0427384	0.455737	-0.0909681	0.147678	0.0152594	0.622084	0.0194775	0.0283552	Oligodendrocytes - Excitatory neurons	Oligodendrocytes - AMH - ACVR1 - Excitatory neurons	Human	9.13595e-06	6.78553e-53	Alpaca
Astrocytes	Excitatory neurons	INHBB	ACVR1	INHBB - ACVR1	TGFB	ACVR1 - Excitatory neurons	Astrocytes - INHBB	0.0492044	0.455737	0.157605	0.147678	0.0250855	0.622084	0.0224243	0.152642	Astrocytes - Excitatory neurons	Astrocytes - INHBB - ACVR1 - Excitatory neurons	Human	2.09668e-06	6.78553e-53	Alpaca
Excitatory neurons	Excitatory neurons	TGFB2	ACVR1	TGFB2 - ACVR1	TGFB	ACVR1 - Excitatory neurons	Excitatory neurons - TGFB2	0.535946	0.455737	0.0559836	0.147678	0.518663	0.622084	0.24425	0.101831	Excitatory neurons - Excitatory neurons	Excitatory neurons - TGFB2 - ACVR1 - Excitatory neurons	Human	4.79909e-16	6.78553e-53	Alpaca
Astrocytes	Excitatory neurons	INHBA	ACVR1	INHBA - ACVR1	TGFB	ACVR1 - Excitatory neurons	Astrocytes - INHBA	0.178968	0.455737	-0.173274	0.147678	0.102623	0.622084	0.0815622	-0.0127977	Astrocytes - Excitatory neurons	Astrocytes - INHBA - ACVR1 - Excitatory neurons	Human	1.83976e-14	6.78553e-53	Alpaca
Microglia	Excitatory neurons	INHBA	ACVR1	INHBA - ACVR1	TGFB	ACVR1 - Excitatory neurons	Microglia - INHBA	0.0972012	0.455737	-0.345381	0.147678	0.0336134	0.622084	0.0442982	-0.0988515	Microglia - Excitatory neurons	Microglia - INHBA - ACVR1 - Excitatory neurons	Human	0.0254266	6.78553e-53	Alpaca
Oligodendrocytes	Excitatory neurons	BMP7	ACVR1	BMP7 - ACVR1	BMP	ACVR1 - Excitatory neurons	Oligodendrocytes - BMP7	0.0992	0.455737	-0.32164	0.147678	0.0305188	0.622084	0.0452091	-0.0869809	Oligodendrocytes - Excitatory neurons	Oligodendrocytes - BMP7 - ACVR1 - Excitatory neurons	Human	4.54937e-45	6.78553e-53	Alpaca
Excitatory neurons	Excitatory neurons	BMP6	ACVR1	BMP6 - ACVR1	BMP	ACVR1 - Excitatory neurons	Excitatory neurons - BMP6	0.0131731	0.455737	0.0640881	0.147678	0.0202177	0.622084	0.00600348	0.105883	Excitatory neurons - Excitatory neurons	Excitatory neurons - BMP6 - ACVR1 - Excitatory neurons	Human	0.000492785	6.78553e-53	Alpaca
Oligodendrocyte progenitor cells	Excitatory neurons	BMP4	ACVR1	BMP4 - ACVR1	BMP	ACVR1 - Excitatory neurons	Oligodendrocyte progenitor cells - BMP4	0.0624623	0.455737	0.227846	0.147678	0.0266667	0.622084	0.0284664	0.187762	Oligodendrocyte progenitor cells - Excitatory neurons	Oligodendrocyte progenitor cells - BMP4 - ACVR1 - Excitatory neurons	Human	5.9043e-17	6.78553e-53	Alpaca
Excitatory neurons	Excitatory neurons	BMP8B	ACVR1	BMP8B - ACVR1	BMP	ACVR1 - Excitatory neurons	Excitatory neurons - BMP8B	0.010672	0.455737	0.0591724	0.147678	0.0202177	0.622084	0.00486362	0.103425	Excitatory neurons - Excitatory neurons	Excitatory neurons - BMP8B - ACVR1 - Excitatory neurons	Human	0.0017782	6.78553e-53	Alpaca
Oligodendrocytes	Excitatory neurons	INHBA	ACVR1	INHBA - ACVR1	TGFB	ACVR1 - Excitatory neurons	Oligodendrocytes - INHBA	0.0811663	0.455737	-0.364046	0.147678	0.0284842	0.622084	0.0369905	-0.108184	Oligodendrocytes - Excitatory neurons	Oligodendrocytes - INHBA - ACVR1 - Excitatory neurons	Human	1.78275e-57	6.78553e-53	Alpaca
Astrocytes	Excitatory neurons	BMP5	ACVR1	BMP5 - ACVR1	BMP	ACVR1 - Excitatory neurons	Astrocytes - BMP5	0.131905	0.455737	0.190144	0.147678	0.059293	0.622084	0.0601142	0.168911	Astrocytes - Excitatory neurons	Astrocytes - BMP5 - ACVR1 - Excitatory neurons	Human	6.40734e-05	6.78553e-53	Alpaca
Inhibitory neurons	Excitatory neurons	BMP3	ACVR1	BMP3 - ACVR1	BMP	ACVR1 - Excitatory neurons	Inhibitory neurons - BMP3	0.425362	0.455737	2.12083	0.147678	0.384615	0.622084	0.193853	1.13426	Inhibitory neurons - Excitatory neurons	Inhibitory neurons - BMP3 - ACVR1 - Excitatory neurons	Human	1.47494e-64	6.78553e-53	Alpaca
Excitatory neurons	Excitatory neurons	BMP3	ACVR1	BMP3 - ACVR1	BMP	ACVR1 - Excitatory neurons	Excitatory neurons - BMP3	0.0350501	0.455737	0.0423563	0.147678	0.059098	0.622084	0.0159736	0.0950174	Excitatory neurons - Excitatory neurons	Excitatory neurons - BMP3 - ACVR1 - Excitatory neurons	Human	1.67899e-05	6.78553e-53	Alpaca
Astrocytes	Excitatory neurons	BMP7	ACVR1	BMP7 - ACVR1	BMP	ACVR1 - Excitatory neurons	Astrocytes - BMP7	0.674432	0.455737	0.682918	0.147678	0.388826	0.622084	0.307364	0.415298	Astrocytes - Excitatory neurons	Astrocytes - BMP7 - ACVR1 - Excitatory neurons	Human	1.79446e-74	6.78553e-53	Alpaca
Oligodendrocytes	Excitatory neurons	TGFB2	ACVR1	TGFB2 - ACVR1	TGFB	ACVR1 - Excitatory neurons	Oligodendrocytes - TGFB2	0.262706	0.455737	-0.409721	0.147678	0.0915565	0.622084	0.119725	-0.131021	Oligodendrocytes - Excitatory neurons	Oligodendrocytes - TGFB2 - ACVR1 - Excitatory neurons	Human	1.42688e-71	6.78553e-53	Alpaca
Microglia	Excitatory neurons	BMP7	ACVR1	BMP7 - ACVR1	BMP	ACVR1 - Excitatory neurons	Microglia - BMP7	0.0335436	0.455737	-0.385041	0.147678	0.0168067	0.622084	0.015287	-0.118681	Microglia - Excitatory neurons	Microglia - BMP7 - ACVR1 - Excitatory neurons	Human	0.0174787	6.78553e-53	Alpaca
Astrocytes	Excitatory neurons	TGFB2	ACVR1	TGFB2 - ACVR1	TGFB	ACVR1 - Excitatory neurons	Astrocytes - TGFB2	0.848593	0.455737	0.403455	0.147678	0.4561	0.622084	0.386735	0.275567	Astrocytes - Excitatory neurons	Astrocytes - TGFB2 - ACVR1 - Excitatory neurons	Human	1.20642e-22	6.78553e-53	Alpaca
Endothelial cells	Excitatory neurons	BMP5	ACVR1	BMP5 - ACVR1	BMP	ACVR1 - Excitatory neurons	Endothelial cells - BMP5	1.28202	0.455737	5.31915	0.147678	0.733333	0.622084	0.584263	2.73341	Endothelial cells - Excitatory neurons	Endothelial cells - BMP5 - ACVR1 - Excitatory neurons	Human	2.68472e-55	6.78553e-53	Alpaca
Excitatory neurons	Excitatory neurons	INHBA	ACVR1	INHBA - ACVR1	TGFB	ACVR1 - Excitatory neurons	Excitatory neurons - INHBA	0.427913	0.455737	0.461999	0.147678	0.50311	0.622084	0.195016	0.304839	Excitatory neurons - Excitatory neurons	Excitatory neurons - INHBA - ACVR1 - Excitatory neurons	Human	1.13174e-168	6.78553e-53	Alpaca
Oligodendrocyte progenitor cells	Oligodendrocyte progenitor cells	BMP4	ACVR1	BMP4 - ACVR1	BMP	ACVR1 - Oligodendrocyte progenitor cells	Oligodendrocyte progenitor cells - BMP4	0.0624623	0.370918	0.227846	-0.216894	0.0266667	0.164444	0.0231684	0.00547596	Oligodendrocyte progenitor cells - Oligodendrocyte progenitor cells	Oligodendrocyte progenitor cells - BMP4 - ACVR1 - Oligodendrocyte progenitor cells	Human	5.9043e-17	0.00396576	Alpaca
Endothelial cells	Oligodendrocyte progenitor cells	BMP5	ACVR1	BMP5 - ACVR1	BMP	ACVR1 - Oligodendrocyte progenitor cells	Endothelial cells - BMP5	1.28202	0.370918	5.31915	-0.216894	0.733333	0.164444	0.475523	2.55113	Endothelial cells - Oligodendrocyte progenitor cells	Endothelial cells - BMP5 - ACVR1 - Oligodendrocyte progenitor cells	Human	2.68472e-55	0.00396576	Alpaca
Oligodendrocytes	Oligodendrocyte progenitor cells	TGFB2	ACVR1	TGFB2 - ACVR1	TGFB	ACVR1 - Oligodendrocyte progenitor cells	Oligodendrocytes - TGFB2	0.262706	0.370918	-0.409721	-0.216894	0.0915565	0.164444	0.0974424	-0.313308	Oligodendrocytes - Oligodendrocyte progenitor cells	Oligodendrocytes - TGFB2 - ACVR1 - Oligodendrocyte progenitor cells	Human	1.42688e-71	0.00396576	Alpaca
Astrocytes	Oligodendrocyte progenitor cells	INHBA	ACVR1	INHBA - ACVR1	TGFB	ACVR1 - Oligodendrocyte progenitor cells	Astrocytes - INHBA	0.178968	0.370918	-0.173274	-0.216894	0.102623	0.164444	0.0663823	-0.195084	Astrocytes - Oligodendrocyte progenitor cells	Astrocytes - INHBA - ACVR1 - Oligodendrocyte progenitor cells	Human	1.83976e-14	0.00396576	Alpaca
Oligodendrocytes	Oligodendrocyte progenitor cells	BMP7	ACVR1	BMP7 - ACVR1	BMP	ACVR1 - Oligodendrocyte progenitor cells	Oligodendrocytes - BMP7	0.0992	0.370918	-0.32164	-0.216894	0.0305188	0.164444	0.036795	-0.269267	Oligodendrocytes - Oligodendrocyte progenitor cells	Oligodendrocytes - BMP7 - ACVR1 - Oligodendrocyte progenitor cells	Human	4.54937e-45	0.00396576	Alpaca
Astrocytes	Oligodendrocyte progenitor cells	BMP5	ACVR1	BMP5 - ACVR1	BMP	ACVR1 - Oligodendrocyte progenitor cells	Astrocytes - BMP5	0.131905	0.370918	0.190144	-0.216894	0.059293	0.164444	0.0489261	-0.0133749	Astrocytes - Oligodendrocyte progenitor cells	Astrocytes - BMP5 - ACVR1 - Oligodendrocyte progenitor cells	Human	6.40734e-05	0.00396576	Alpaca
Excitatory neurons	Oligodendrocyte progenitor cells	BMP8B	ACVR1	BMP8B - ACVR1	BMP	ACVR1 - Oligodendrocyte progenitor cells	Excitatory neurons - BMP8B	0.010672	0.370918	0.0591724	-0.216894	0.0202177	0.164444	0.00395843	-0.0788607	Excitatory neurons - Oligodendrocyte progenitor cells	Excitatory neurons - BMP8B - ACVR1 - Oligodendrocyte progenitor cells	Human	0.0017782	0.00396576	Alpaca
Excitatory neurons	Oligodendrocyte progenitor cells	AMH	ACVR1	AMH - ACVR1	UNCAT	ACVR1 - Oligodendrocyte progenitor cells	Excitatory neurons - AMH	0.0492045	0.370918	0.0175883	-0.216894	0.0940902	0.164444	0.0182508	-0.0996527	Excitatory neurons - Oligodendrocyte progenitor cells	Excitatory neurons - AMH - ACVR1 - Oligodendrocyte progenitor cells	Human	1.59849e-09	0.00396576	Alpaca
Inhibitory neurons	Oligodendrocyte progenitor cells	BMP3	ACVR1	BMP3 - ACVR1	BMP	ACVR1 - Oligodendrocyte progenitor cells	Inhibitory neurons - BMP3	0.425362	0.370918	2.12083	-0.216894	0.384615	0.164444	0.157774	0.951971	Inhibitory neurons - Oligodendrocyte progenitor cells	Inhibitory neurons - BMP3 - ACVR1 - Oligodendrocyte progenitor cells	Human	1.47494e-64	0.00396576	Alpaca
Microglia	Oligodendrocyte progenitor cells	BMP7	ACVR1	BMP7 - ACVR1	BMP	ACVR1 - Oligodendrocyte progenitor cells	Microglia - BMP7	0.0335436	0.370918	-0.385041	-0.216894	0.0168067	0.164444	0.0124419	-0.300967	Microglia - Oligodendrocyte progenitor cells	Microglia - BMP7 - ACVR1 - Oligodendrocyte progenitor cells	Human	0.0174787	0.00396576	Alpaca
Astrocytes	Oligodendrocyte progenitor cells	INHBB	ACVR1	INHBB - ACVR1	TGFB	ACVR1 - Oligodendrocyte progenitor cells	Astrocytes - INHBB	0.0492044	0.370918	0.157605	-0.216894	0.0250855	0.164444	0.0182508	-0.0296446	Astrocytes - Oligodendrocyte progenitor cells	Astrocytes - INHBB - ACVR1 - Oligodendrocyte progenitor cells	Human	2.09668e-06	0.00396576	Alpaca
Astrocytes	Oligodendrocyte progenitor cells	TGFB2	ACVR1	TGFB2 - ACVR1	TGFB	ACVR1 - Oligodendrocyte progenitor cells	Astrocytes - TGFB2	0.848593	0.370918	0.403455	-0.216894	0.4561	0.164444	0.314758	0.0932807	Astrocytes - Oligodendrocyte progenitor cells	Astrocytes - TGFB2 - ACVR1 - Oligodendrocyte progenitor cells	Human	1.20642e-22	0.00396576	Alpaca
Excitatory neurons	Oligodendrocyte progenitor cells	INHBA	ACVR1	INHBA - ACVR1	TGFB	ACVR1 - Oligodendrocyte progenitor cells	Excitatory neurons - INHBA	0.427913	0.370918	0.461999	-0.216894	0.50311	0.164444	0.158721	0.122553	Excitatory neurons - Oligodendrocyte progenitor cells	Excitatory neurons - INHBA - ACVR1 - Oligodendrocyte progenitor cells	Human	1.13174e-168	0.00396576	Alpaca
Astrocytes	Oligodendrocyte progenitor cells	BMP7	ACVR1	BMP7 - ACVR1	BMP	ACVR1 - Oligodendrocyte progenitor cells	Astrocytes - BMP7	0.674432	0.370918	0.682918	-0.216894	0.388826	0.164444	0.250159	0.233012	Astrocytes - Oligodendrocyte progenitor cells	Astrocytes - BMP7 - ACVR1 - Oligodendrocyte progenitor cells	Human	1.79446e-74	0.00396576	Alpaca
Oligodendrocytes	Oligodendrocyte progenitor cells	AMH	ACVR1	AMH - ACVR1	UNCAT	ACVR1 - Oligodendrocyte progenitor cells	Oligodendrocytes - AMH	0.0427384	0.370918	-0.0909681	-0.216894	0.0152594	0.164444	0.0158524	-0.153931	Oligodendrocytes - Oligodendrocyte progenitor cells	Oligodendrocytes - AMH - ACVR1 - Oligodendrocyte progenitor cells	Human	9.13595e-06	0.00396576	Alpaca
Excitatory neurons	Oligodendrocyte progenitor cells	BMP3	ACVR1	BMP3 - ACVR1	BMP	ACVR1 - Oligodendrocyte progenitor cells	Excitatory neurons - BMP3	0.0350501	0.370918	0.0423563	-0.216894	0.059098	0.164444	0.0130007	-0.0872687	Excitatory neurons - Oligodendrocyte progenitor cells	Excitatory neurons - BMP3 - ACVR1 - Oligodendrocyte progenitor cells	Human	1.67899e-05	0.00396576	Alpaca
Oligodendrocytes	Oligodendrocyte progenitor cells	INHBA	ACVR1	INHBA - ACVR1	TGFB	ACVR1 - Oligodendrocyte progenitor cells	Oligodendrocytes - INHBA	0.0811663	0.370918	-0.364046	-0.216894	0.0284842	0.164444	0.030106	-0.29047	Oligodendrocytes - Oligodendrocyte progenitor cells	Oligodendrocytes - INHBA - ACVR1 - Oligodendrocyte progenitor cells	Human	1.78275e-57	0.00396576	Alpaca
Excitatory neurons	Oligodendrocyte progenitor cells	BMP6	ACVR1	BMP6 - ACVR1	BMP	ACVR1 - Oligodendrocyte progenitor cells	Excitatory neurons - BMP6	0.0131731	0.370918	0.0640881	-0.216894	0.0202177	0.164444	0.00488615	-0.0764028	Excitatory neurons - Oligodendrocyte progenitor cells	Excitatory neurons - BMP6 - ACVR1 - Oligodendrocyte progenitor cells	Human	0.000492785	0.00396576	Alpaca
Excitatory neurons	Oligodendrocyte progenitor cells	TGFB2	ACVR1	TGFB2 - ACVR1	TGFB	ACVR1 - Oligodendrocyte progenitor cells	Excitatory neurons - TGFB2	0.535946	0.370918	0.0559836	-0.216894	0.518663	0.164444	0.198792	-0.0804551	Excitatory neurons - Oligodendrocyte progenitor cells	Excitatory neurons - TGFB2 - ACVR1 - Oligodendrocyte progenitor cells	Human	4.79909e-16	0.00396576	Alpaca
Microglia	Oligodendrocyte progenitor cells	INHBA	ACVR1	INHBA - ACVR1	TGFB	ACVR1 - Oligodendrocyte progenitor cells	Microglia - INHBA	0.0972012	0.370918	-0.345381	-0.216894	0.0336134	0.164444	0.0360537	-0.281138	Microglia - Oligodendrocyte progenitor cells	Microglia - INHBA - ACVR1 - Oligodendrocyte progenitor cells	Human	0.0254266	0.00396576	Alpaca
Oligodendrocytes	Oligodendrocytes	TGFB2	ACVR1	TGFB2 - ACVR1	TGFB	ACVR1 - Oligodendrocytes	Oligodendrocytes - TGFB2	0.262706	0.364387	-0.409721	-0.251352	0.0915565	0.138352	0.0957267	-0.330536	Oligodendrocytes - Oligodendrocytes	Oligodendrocytes - TGFB2 - ACVR1 - Oligodendrocytes	Human	1.42688e-71	7.99186e-42	Alpaca
Astrocytes	Oligodendrocytes	INHBB	ACVR1	INHBB - ACVR1	TGFB	ACVR1 - Oligodendrocytes	Astrocytes - INHBB	0.0492044	0.364387	0.157605	-0.251352	0.0250855	0.138352	0.0179294	-0.0468735	Astrocytes - Oligodendrocytes	Astrocytes - INHBB - ACVR1 - Oligodendrocytes	Human	2.09668e-06	7.99186e-42	Alpaca
Oligodendrocytes	Oligodendrocytes	BMP7	ACVR1	BMP7 - ACVR1	BMP	ACVR1 - Oligodendrocytes	Oligodendrocytes - BMP7	0.0992	0.364387	-0.32164	-0.251352	0.0305188	0.138352	0.0361472	-0.286496	Oligodendrocytes - Oligodendrocytes	Oligodendrocytes - BMP7 - ACVR1 - Oligodendrocytes	Human	4.54937e-45	7.99186e-42	Alpaca
Excitatory neurons	Oligodendrocytes	AMH	ACVR1	AMH - ACVR1	UNCAT	ACVR1 - Oligodendrocytes	Excitatory neurons - AMH	0.0492045	0.364387	0.0175883	-0.251352	0.0940902	0.138352	0.0179295	-0.116882	Excitatory neurons - Oligodendrocytes	Excitatory neurons - AMH - ACVR1 - Oligodendrocytes	Human	1.59849e-09	7.99186e-42	Alpaca
Excitatory neurons	Oligodendrocytes	BMP3	ACVR1	BMP3 - ACVR1	BMP	ACVR1 - Oligodendrocytes	Excitatory neurons - BMP3	0.0350501	0.364387	0.0423563	-0.251352	0.059098	0.138352	0.0127718	-0.104498	Excitatory neurons - Oligodendrocytes	Excitatory neurons - BMP3 - ACVR1 - Oligodendrocytes	Human	1.67899e-05	7.99186e-42	Alpaca
Oligodendrocytes	Oligodendrocytes	AMH	ACVR1	AMH - ACVR1	UNCAT	ACVR1 - Oligodendrocytes	Oligodendrocytes - AMH	0.0427384	0.364387	-0.0909681	-0.251352	0.0152594	0.138352	0.0155733	-0.17116	Oligodendrocytes - Oligodendrocytes	Oligodendrocytes - AMH - ACVR1 - Oligodendrocytes	Human	9.13595e-06	7.99186e-42	Alpaca
Microglia	Oligodendrocytes	INHBA	ACVR1	INHBA - ACVR1	TGFB	ACVR1 - Oligodendrocytes	Microglia - INHBA	0.0972012	0.364387	-0.345381	-0.251352	0.0336134	0.138352	0.0354188	-0.298367	Microglia - Oligodendrocytes	Microglia - INHBA - ACVR1 - Oligodendrocytes	Human	0.0254266	7.99186e-42	Alpaca
Astrocytes	Oligodendrocytes	TGFB2	ACVR1	TGFB2 - ACVR1	TGFB	ACVR1 - Oligodendrocytes	Astrocytes - TGFB2	0.848593	0.364387	0.403455	-0.251352	0.4561	0.138352	0.309216	0.0760517	Astrocytes - Oligodendrocytes	Astrocytes - TGFB2 - ACVR1 - Oligodendrocytes	Human	1.20642e-22	7.99186e-42	Alpaca
Astrocytes	Oligodendrocytes	BMP7	ACVR1	BMP7 - ACVR1	BMP	ACVR1 - Oligodendrocytes	Astrocytes - BMP7	0.674432	0.364387	0.682918	-0.251352	0.388826	0.138352	0.245754	0.215783	Astrocytes - Oligodendrocytes	Astrocytes - BMP7 - ACVR1 - Oligodendrocytes	Human	1.79446e-74	7.99186e-42	Alpaca
Excitatory neurons	Oligodendrocytes	BMP6	ACVR1	BMP6 - ACVR1	BMP	ACVR1 - Oligodendrocytes	Excitatory neurons - BMP6	0.0131731	0.364387	0.0640881	-0.251352	0.0202177	0.138352	0.00480012	-0.0936318	Excitatory neurons - Oligodendrocytes	Excitatory neurons - BMP6 - ACVR1 - Oligodendrocytes	Human	0.000492785	7.99186e-42	Alpaca
Astrocytes	Oligodendrocytes	INHBA	ACVR1	INHBA - ACVR1	TGFB	ACVR1 - Oligodendrocytes	Astrocytes - INHBA	0.178968	0.364387	-0.173274	-0.251352	0.102623	0.138352	0.0652134	-0.212313	Astrocytes - Oligodendrocytes	Astrocytes - INHBA - ACVR1 - Oligodendrocytes	Human	1.83976e-14	7.99186e-42	Alpaca
Excitatory neurons	Oligodendrocytes	TGFB2	ACVR1	TGFB2 - ACVR1	TGFB	ACVR1 - Oligodendrocytes	Excitatory neurons - TGFB2	0.535946	0.364387	0.0559836	-0.251352	0.518663	0.138352	0.195292	-0.097684	Excitatory neurons - Oligodendrocytes	Excitatory neurons - TGFB2 - ACVR1 - Oligodendrocytes	Human	4.79909e-16	7.99186e-42	Alpaca
Microglia	Oligodendrocytes	BMP7	ACVR1	BMP7 - ACVR1	BMP	ACVR1 - Oligodendrocytes	Microglia - BMP7	0.0335436	0.364387	-0.385041	-0.251352	0.0168067	0.138352	0.0122228	-0.318196	Microglia - Oligodendrocytes	Microglia - BMP7 - ACVR1 - Oligodendrocytes	Human	0.0174787	7.99186e-42	Alpaca
Oligodendrocytes	Oligodendrocytes	INHBA	ACVR1	INHBA - ACVR1	TGFB	ACVR1 - Oligodendrocytes	Oligodendrocytes - INHBA	0.0811663	0.364387	-0.364046	-0.251352	0.0284842	0.138352	0.0295759	-0.307699	Oligodendrocytes - Oligodendrocytes	Oligodendrocytes - INHBA - ACVR1 - Oligodendrocytes	Human	1.78275e-57	7.99186e-42	Alpaca
Endothelial cells	Oligodendrocytes	BMP5	ACVR1	BMP5 - ACVR1	BMP	ACVR1 - Oligodendrocytes	Endothelial cells - BMP5	1.28202	0.364387	5.31915	-0.251352	0.733333	0.138352	0.46715	2.5339	Endothelial cells - Oligodendrocytes	Endothelial cells - BMP5 - ACVR1 - Oligodendrocytes	Human	2.68472e-55	7.99186e-42	Alpaca
Inhibitory neurons	Oligodendrocytes	BMP3	ACVR1	BMP3 - ACVR1	BMP	ACVR1 - Oligodendrocytes	Inhibitory neurons - BMP3	0.425362	0.364387	2.12083	-0.251352	0.384615	0.138352	0.154996	0.934742	Inhibitory neurons - Oligodendrocytes	Inhibitory neurons - BMP3 - ACVR1 - Oligodendrocytes	Human	1.47494e-64	7.99186e-42	Alpaca
Oligodendrocyte progenitor cells	Oligodendrocytes	BMP4	ACVR1	BMP4 - ACVR1	BMP	ACVR1 - Oligodendrocytes	Oligodendrocyte progenitor cells - BMP4	0.0624623	0.364387	0.227846	-0.251352	0.0266667	0.138352	0.0227604	-0.011753	Oligodendrocyte progenitor cells - Oligodendrocytes	Oligodendrocyte progenitor cells - BMP4 - ACVR1 - Oligodendrocytes	Human	5.9043e-17	7.99186e-42	Alpaca
Excitatory neurons	Oligodendrocytes	BMP8B	ACVR1	BMP8B - ACVR1	BMP	ACVR1 - Oligodendrocytes	Excitatory neurons - BMP8B	0.010672	0.364387	0.0591724	-0.251352	0.0202177	0.138352	0.00388873	-0.0960896	Excitatory neurons - Oligodendrocytes	Excitatory neurons - BMP8B - ACVR1 - Oligodendrocytes	Human	0.0017782	7.99186e-42	Alpaca
Astrocytes	Oligodendrocytes	BMP5	ACVR1	BMP5 - ACVR1	BMP	ACVR1 - Oligodendrocytes	Astrocytes - BMP5	0.131905	0.364387	0.190144	-0.251352	0.059293	0.138352	0.0480646	-0.0306038	Astrocytes - Oligodendrocytes	Astrocytes - BMP5 - ACVR1 - Oligodendrocytes	Human	6.40734e-05	7.99186e-42	Alpaca
Excitatory neurons	Oligodendrocytes	INHBA	ACVR1	INHBA - ACVR1	TGFB	ACVR1 - Oligodendrocytes	Excitatory neurons - INHBA	0.427913	0.364387	0.461999	-0.251352	0.50311	0.138352	0.155926	0.105324	Excitatory neurons - Oligodendrocytes	Excitatory neurons - INHBA - ACVR1 - Oligodendrocytes	Human	1.13174e-168	7.99186e-42	Alpaca
Microglia	Astrocytes	INHBA	ACVR1B	INHBA - ACVR1B	TGFB	ACVR1B - Astrocytes	Microglia - INHBA	0.0972012	0.227937	-0.345381	-0.301377	0.0336134	0.124287	0.0221558	-0.323379	Microglia - Astrocytes	Microglia - INHBA - ACVR1B - Astrocytes	Human	0.0254266	1.3307e-36	Alpaca
Oligodendrocytes	Astrocytes	INHBA	ACVR1B	INHBA - ACVR1B	TGFB	ACVR1B - Astrocytes	Oligodendrocytes - INHBA	0.0811663	0.227937	-0.364046	-0.301377	0.0284842	0.124287	0.0185008	-0.332712	Oligodendrocytes - Astrocytes	Oligodendrocytes - INHBA - ACVR1B - Astrocytes	Human	1.78275e-57	1.3307e-36	Alpaca
Excitatory neurons	Astrocytes	GDF10	ACVR1B	GDF10 - ACVR1B	UNCAT	ACVR1B - Astrocytes	Excitatory neurons - GDF10	0.05133	0.227937	0.0886857	-0.301377	0.0832037	0.124287	0.0117	-0.106346	Excitatory neurons - Astrocytes	Excitatory neurons - GDF10 - ACVR1B - Astrocytes	Human	4.96432e-18	1.3307e-36	Alpaca
Excitatory neurons	Astrocytes	INHBA	ACVR1B	INHBA - ACVR1B	TGFB	ACVR1B - Astrocytes	Excitatory neurons - INHBA	0.427913	0.227937	0.461999	-0.301377	0.50311	0.124287	0.0975374	0.0803113	Excitatory neurons - Astrocytes	Excitatory neurons - INHBA - ACVR1B - Astrocytes	Human	1.13174e-168	1.3307e-36	Alpaca
Astrocytes	Astrocytes	INHBA	ACVR1B	INHBA - ACVR1B	TGFB	ACVR1B - Astrocytes	Astrocytes - INHBA	0.178968	0.227937	-0.173274	-0.301377	0.102623	0.124287	0.0407934	-0.237325	Astrocytes - Astrocytes	Astrocytes - INHBA - ACVR1B - Astrocytes	Human	1.83976e-14	1.3307e-36	Alpaca
Astrocytes	Astrocytes	INHBB	ACVR1B	INHBB - ACVR1B	TGFB	ACVR1B - Astrocytes	Astrocytes - INHBB	0.0492044	0.227937	0.157605	-0.301377	0.0250855	0.124287	0.0112155	-0.0718861	Astrocytes - Astrocytes	Astrocytes - INHBB - ACVR1B - Astrocytes	Human	2.09668e-06	1.3307e-36	Alpaca
Oligodendrocytes	Astrocytes	GDF10	ACVR1B	GDF10 - ACVR1B	UNCAT	ACVR1B - Astrocytes	Oligodendrocytes - GDF10	0.0282444	0.227937	-0.0847205	-0.301377	0.0101729	0.124287	0.00643795	-0.193049	Oligodendrocytes - Astrocytes	Oligodendrocytes - GDF10 - ACVR1B - Astrocytes	Human	0.000679311	1.3307e-36	Alpaca
Oligodendrocytes	Excitatory neurons	INHBA	ACVR1B	INHBA - ACVR1B	TGFB	ACVR1B - Excitatory neurons	Oligodendrocytes - INHBA	0.0811663	0.536822	-0.364046	0.46919	0.0284842	0.709953	0.0435718	0.052572	Oligodendrocytes - Excitatory neurons	Oligodendrocytes - INHBA - ACVR1B - Excitatory neurons	Human	1.78275e-57	6.49405e-194	Alpaca
Astrocytes	Excitatory neurons	INHBA	ACVR1B	INHBA - ACVR1B	TGFB	ACVR1B - Excitatory neurons	Astrocytes - INHBA	0.178968	0.536822	-0.173274	0.46919	0.102623	0.709953	0.0960737	0.147958	Astrocytes - Excitatory neurons	Astrocytes - INHBA - ACVR1B - Excitatory neurons	Human	1.83976e-14	6.49405e-194	Alpaca
Oligodendrocytes	Excitatory neurons	GDF10	ACVR1B	GDF10 - ACVR1B	UNCAT	ACVR1B - Excitatory neurons	Oligodendrocytes - GDF10	0.0282444	0.536822	-0.0847205	0.46919	0.0101729	0.709953	0.0151622	0.192235	Oligodendrocytes - Excitatory neurons	Oligodendrocytes - GDF10 - ACVR1B - Excitatory neurons	Human	0.000679311	6.49405e-194	Alpaca
Astrocytes	Excitatory neurons	INHBB	ACVR1B	INHBB - ACVR1B	TGFB	ACVR1B - Excitatory neurons	Astrocytes - INHBB	0.0492044	0.536822	0.157605	0.46919	0.0250855	0.709953	0.026414	0.313397	Astrocytes - Excitatory neurons	Astrocytes - INHBB - ACVR1B - Excitatory neurons	Human	2.09668e-06	6.49405e-194	Alpaca
Excitatory neurons	Excitatory neurons	INHBA	ACVR1B	INHBA - ACVR1B	TGFB	ACVR1B - Excitatory neurons	Excitatory neurons - INHBA	0.427913	0.536822	0.461999	0.46919	0.50311	0.709953	0.229713	0.465595	Excitatory neurons - Excitatory neurons	Excitatory neurons - INHBA - ACVR1B - Excitatory neurons	Human	1.13174e-168	6.49405e-194	Alpaca
Excitatory neurons	Excitatory neurons	GDF10	ACVR1B	GDF10 - ACVR1B	UNCAT	ACVR1B - Excitatory neurons	Excitatory neurons - GDF10	0.05133	0.536822	0.0886857	0.46919	0.0832037	0.709953	0.0275551	0.278938	Excitatory neurons - Excitatory neurons	Excitatory neurons - GDF10 - ACVR1B - Excitatory neurons	Human	4.96432e-18	6.49405e-194	Alpaca
Microglia	Excitatory neurons	INHBA	ACVR1B	INHBA - ACVR1B	TGFB	ACVR1B - Excitatory neurons	Microglia - INHBA	0.0972012	0.536822	-0.345381	0.46919	0.0336134	0.709953	0.0521797	0.0619044	Microglia - Excitatory neurons	Microglia - INHBA - ACVR1B - Excitatory neurons	Human	0.0254266	6.49405e-194	Alpaca
Microglia	Microglia	INHBA	ACVR1B	INHBA - ACVR1B	TGFB	ACVR1B - Microglia	Microglia - INHBA	0.0972012	0.273	-0.345381	-0.310812	0.0336134	0.092437	0.0265359	-0.328097	Microglia - Microglia	Microglia - INHBA - ACVR1B - Microglia	Human	0.0254266	0.00952684	Alpaca
Excitatory neurons	Microglia	INHBA	ACVR1B	INHBA - ACVR1B	TGFB	ACVR1B - Microglia	Excitatory neurons - INHBA	0.427913	0.273	0.461999	-0.310812	0.50311	0.092437	0.11682	0.0755935	Excitatory neurons - Microglia	Excitatory neurons - INHBA - ACVR1B - Microglia	Human	1.13174e-168	0.00952684	Alpaca
Oligodendrocytes	Microglia	GDF10	ACVR1B	GDF10 - ACVR1B	UNCAT	ACVR1B - Microglia	Oligodendrocytes - GDF10	0.0282444	0.273	-0.0847205	-0.310812	0.0101729	0.092437	0.0077107	-0.197766	Oligodendrocytes - Microglia	Oligodendrocytes - GDF10 - ACVR1B - Microglia	Human	0.000679311	0.00952684	Alpaca
Astrocytes	Microglia	INHBB	ACVR1B	INHBB - ACVR1B	TGFB	ACVR1B - Microglia	Astrocytes - INHBB	0.0492044	0.273	0.157605	-0.310812	0.0250855	0.092437	0.0134328	-0.0766039	Astrocytes - Microglia	Astrocytes - INHBB - ACVR1B - Microglia	Human	2.09668e-06	0.00952684	Alpaca
Oligodendrocytes	Microglia	INHBA	ACVR1B	INHBA - ACVR1B	TGFB	ACVR1B - Microglia	Oligodendrocytes - INHBA	0.0811663	0.273	-0.364046	-0.310812	0.0284842	0.092437	0.0221584	-0.337429	Oligodendrocytes - Microglia	Oligodendrocytes - INHBA - ACVR1B - Microglia	Human	1.78275e-57	0.00952684	Alpaca
Astrocytes	Microglia	INHBA	ACVR1B	INHBA - ACVR1B	TGFB	ACVR1B - Microglia	Astrocytes - INHBA	0.178968	0.273	-0.173274	-0.310812	0.102623	0.092437	0.0488581	-0.242043	Astrocytes - Microglia	Astrocytes - INHBA - ACVR1B - Microglia	Human	1.83976e-14	0.00952684	Alpaca
Excitatory neurons	Microglia	GDF10	ACVR1B	GDF10 - ACVR1B	UNCAT	ACVR1B - Microglia	Excitatory neurons - GDF10	0.05133	0.273	0.0886857	-0.310812	0.0832037	0.092437	0.0140131	-0.111063	Excitatory neurons - Microglia	Excitatory neurons - GDF10 - ACVR1B - Microglia	Human	4.96432e-18	0.00952684	Alpaca
Excitatory neurons	Oligodendrocytes	INHBA	ACVR1B	INHBA - ACVR1B	TGFB	ACVR1B - Oligodendrocytes	Excitatory neurons - INHBA	0.427913	0.253868	0.461999	-0.316785	0.50311	0.0925738	0.108634	0.0726071	Excitatory neurons - Oligodendrocytes	Excitatory neurons - INHBA - ACVR1B - Oligodendrocytes	Human	1.13174e-168	1.16052e-57	Alpaca
Microglia	Oligodendrocytes	INHBA	ACVR1B	INHBA - ACVR1B	TGFB	ACVR1B - Oligodendrocytes	Microglia - INHBA	0.0972012	0.253868	-0.345381	-0.316785	0.0336134	0.0925738	0.0246763	-0.331083	Microglia - Oligodendrocytes	Microglia - INHBA - ACVR1B - Oligodendrocytes	Human	0.0254266	1.16052e-57	Alpaca
Oligodendrocytes	Oligodendrocytes	INHBA	ACVR1B	INHBA - ACVR1B	TGFB	ACVR1B - Oligodendrocytes	Oligodendrocytes - INHBA	0.0811663	0.253868	-0.364046	-0.316785	0.0284842	0.0925738	0.0206055	-0.340416	Oligodendrocytes - Oligodendrocytes	Oligodendrocytes - INHBA - ACVR1B - Oligodendrocytes	Human	1.78275e-57	1.16052e-57	Alpaca
Excitatory neurons	Oligodendrocytes	GDF10	ACVR1B	GDF10 - ACVR1B	UNCAT	ACVR1B - Oligodendrocytes	Excitatory neurons - GDF10	0.05133	0.253868	0.0886857	-0.316785	0.0832037	0.0925738	0.0130311	-0.11405	Excitatory neurons - Oligodendrocytes	Excitatory neurons - GDF10 - ACVR1B - Oligodendrocytes	Human	4.96432e-18	1.16052e-57	Alpaca
Astrocytes	Oligodendrocytes	INHBA	ACVR1B	INHBA - ACVR1B	TGFB	ACVR1B - Oligodendrocytes	Astrocytes - INHBA	0.178968	0.253868	-0.173274	-0.316785	0.102623	0.0925738	0.0454342	-0.24503	Astrocytes - Oligodendrocytes	Astrocytes - INHBA - ACVR1B - Oligodendrocytes	Human	1.83976e-14	1.16052e-57	Alpaca
Astrocytes	Oligodendrocytes	INHBB	ACVR1B	INHBB - ACVR1B	TGFB	ACVR1B - Oligodendrocytes	Astrocytes - INHBB	0.0492044	0.253868	0.157605	-0.316785	0.0250855	0.0925738	0.0124914	-0.0795904	Astrocytes - Oligodendrocytes	Astrocytes - INHBB - ACVR1B - Oligodendrocytes	Human	2.09668e-06	1.16052e-57	Alpaca
Oligodendrocytes	Oligodendrocytes	GDF10	ACVR1B	GDF10 - ACVR1B	UNCAT	ACVR1B - Oligodendrocytes	Oligodendrocytes - GDF10	0.0282444	0.253868	-0.0847205	-0.316785	0.0101729	0.0925738	0.00717035	-0.200753	Oligodendrocytes - Oligodendrocytes	Oligodendrocytes - GDF10 - ACVR1B - Oligodendrocytes	Human	0.000679311	1.16052e-57	Alpaca
Astrocytes	Astrocytes	INHBB	ACVR1C	INHBB - ACVR1C	TGFB	ACVR1C - Astrocytes	Astrocytes - INHBB	0.0492044	0.919881	0.157605	0.63133	0.0250855	0.537058	0.0452622	0.394468	Astrocytes - Astrocytes	Astrocytes - INHBB - ACVR1C - Astrocytes	Human	2.09668e-06	3.48594e-70	Alpaca
Astrocytes	Excitatory neurons	INHBB	ACVR1C	INHBB - ACVR1C	TGFB	ACVR1C - Excitatory neurons	Astrocytes - INHBB	0.0492044	0.447124	0.157605	0.00390347	0.0250855	0.475117	0.0220005	0.0807541	Astrocytes - Excitatory neurons	Astrocytes - INHBB - ACVR1C - Excitatory neurons	Human	2.09668e-06	2.84304e-07	Alpaca
Astrocytes	Microglia	INHBB	ACVR1C	INHBB - ACVR1C	TGFB	ACVR1C - Microglia	Astrocytes - INHBB	0.0492044	0.264384	0.157605	-0.397306	0.0250855	0.092437	0.0130089	-0.119851	Astrocytes - Microglia	Astrocytes - INHBB - ACVR1C - Microglia	Human	2.09668e-06	0.00212223	Alpaca
Astrocytes	Oligodendrocyte progenitor cells	INHBB	ACVR1C	INHBB - ACVR1C	TGFB	ACVR1C - Oligodendrocyte progenitor cells	Astrocytes - INHBB	0.0492044	0.321073	0.157605	-0.312572	0.0250855	0.133333	0.0157982	-0.0774837	Astrocytes - Oligodendrocyte progenitor cells	Astrocytes - INHBB - ACVR1C - Oligodendrocyte progenitor cells	Human	2.09668e-06	5.22388e-05	Alpaca
Astrocytes	Oligodendrocytes	INHBB	ACVR1C	INHBB - ACVR1C	TGFB	ACVR1C - Oligodendrocytes	Astrocytes - INHBB	0.0492044	0.253292	0.157605	-0.404467	0.0250855	0.08647	0.0124631	-0.123431	Astrocytes - Oligodendrocytes	Astrocytes - INHBB - ACVR1C - Oligodendrocytes	Human	2.09668e-06	3.36016e-67	Alpaca
Astrocytes	Astrocytes	INHBB	ACVR2A	INHBB - ACVR2A	TGFB	ACVR2A - Astrocytes	Astrocytes - INHBB	0.0492044	0.483464	0.157605	-0.229149	0.0250855	0.264538	0.0237886	-0.0357724	Astrocytes - Astrocytes	Astrocytes - INHBB - ACVR2A - Astrocytes	Human	2.09668e-06	1.25782e-16	Alpaca
Excitatory neurons	Astrocytes	INHBA	ACVR2A	INHBA - ACVR2A	TGFB	ACVR2A - Astrocytes	Excitatory neurons - INHBA	0.427913	0.483464	0.461999	-0.229149	0.50311	0.264538	0.206881	0.116425	Excitatory neurons - Astrocytes	Excitatory neurons - INHBA - ACVR2A - Astrocytes	Human	1.13174e-168	1.25782e-16	Alpaca
Inhibitory neurons	Astrocytes	BMP3	ACVR2A	BMP3 - ACVR2A	BMP	ACVR2A - Astrocytes	Inhibitory neurons - BMP3	0.425362	0.483464	2.12083	-0.229149	0.384615	0.264538	0.205647	0.945843	Inhibitory neurons - Astrocytes	Inhibitory neurons - BMP3 - ACVR2A - Astrocytes	Human	1.47494e-64	1.25782e-16	Alpaca
Endothelial cells	Astrocytes	BMP5	ACVR2A	BMP5 - ACVR2A	BMP	ACVR2A - Astrocytes	Endothelial cells - BMP5	1.28202	0.483464	5.31915	-0.229149	0.733333	0.264538	0.619809	2.545	Endothelial cells - Astrocytes	Endothelial cells - BMP5 - ACVR2A - Astrocytes	Human	2.68472e-55	1.25782e-16	Alpaca
Microglia	Astrocytes	INHBA	ACVR2A	INHBA - ACVR2A	TGFB	ACVR2A - Astrocytes	Microglia - INHBA	0.0972012	0.483464	-0.345381	-0.229149	0.0336134	0.264538	0.0469933	-0.287265	Microglia - Astrocytes	Microglia - INHBA - ACVR2A - Astrocytes	Human	0.0254266	1.25782e-16	Alpaca
Excitatory neurons	Astrocytes	BMP3	ACVR2A	BMP3 - ACVR2A	BMP	ACVR2A - Astrocytes	Excitatory neurons - BMP3	0.0350501	0.483464	0.0423563	-0.229149	0.059098	0.264538	0.0169455	-0.0933966	Excitatory neurons - Astrocytes	Excitatory neurons - BMP3 - ACVR2A - Astrocytes	Human	1.67899e-05	1.25782e-16	Alpaca
Oligodendrocyte progenitor cells	Astrocytes	BMP4	ACVR2A	BMP4 - ACVR2A	BMP	ACVR2A - Astrocytes	Oligodendrocyte progenitor cells - BMP4	0.0624623	0.483464	0.227846	-0.229149	0.0266667	0.264538	0.0301983	-0.000651903	Oligodendrocyte progenitor cells - Astrocytes	Oligodendrocyte progenitor cells - BMP4 - ACVR2A - Astrocytes	Human	5.9043e-17	1.25782e-16	Alpaca
Microglia	Astrocytes	BMP7	ACVR2A	BMP7 - ACVR2A	BMP	ACVR2A - Astrocytes	Microglia - BMP7	0.0335436	0.483464	-0.385041	-0.229149	0.0168067	0.264538	0.0162171	-0.307095	Microglia - Astrocytes	Microglia - BMP7 - ACVR2A - Astrocytes	Human	0.0174787	1.25782e-16	Alpaca
Excitatory neurons	Astrocytes	BMP8B	ACVR2A	BMP8B - ACVR2A	BMP	ACVR2A - Astrocytes	Excitatory neurons - BMP8B	0.010672	0.483464	0.0591724	-0.229149	0.0202177	0.264538	0.00515952	-0.0849885	Excitatory neurons - Astrocytes	Excitatory neurons - BMP8B - ACVR2A - Astrocytes	Human	0.0017782	1.25782e-16	Alpaca
Astrocytes	Astrocytes	BMP5	ACVR2A	BMP5 - ACVR2A	BMP	ACVR2A - Astrocytes	Astrocytes - BMP5	0.131905	0.483464	0.190144	-0.229149	0.059293	0.264538	0.0637715	-0.0195028	Astrocytes - Astrocytes	Astrocytes - BMP5 - ACVR2A - Astrocytes	Human	6.40734e-05	1.25782e-16	Alpaca
Astrocytes	Astrocytes	INHBA	ACVR2A	INHBA - ACVR2A	TGFB	ACVR2A - Astrocytes	Astrocytes - INHBA	0.178968	0.483464	-0.173274	-0.229149	0.102623	0.264538	0.0865244	-0.201212	Astrocytes - Astrocytes	Astrocytes - INHBA - ACVR2A - Astrocytes	Human	1.83976e-14	1.25782e-16	Alpaca
Excitatory neurons	Astrocytes	BMP6	ACVR2A	BMP6 - ACVR2A	BMP	ACVR2A - Astrocytes	Excitatory neurons - BMP6	0.0131731	0.483464	0.0640881	-0.229149	0.0202177	0.264538	0.00636873	-0.0825307	Excitatory neurons - Astrocytes	Excitatory neurons - BMP6 - ACVR2A - Astrocytes	Human	0.000492785	1.25782e-16	Alpaca
Oligodendrocytes	Astrocytes	BMP7	ACVR2A	BMP7 - ACVR2A	BMP	ACVR2A - Astrocytes	Oligodendrocytes - BMP7	0.0992	0.483464	-0.32164	-0.229149	0.0305188	0.264538	0.0479596	-0.275395	Oligodendrocytes - Astrocytes	Oligodendrocytes - BMP7 - ACVR2A - Astrocytes	Human	4.54937e-45	1.25782e-16	Alpaca
Oligodendrocytes	Astrocytes	INHBA	ACVR2A	INHBA - ACVR2A	TGFB	ACVR2A - Astrocytes	Oligodendrocytes - INHBA	0.0811663	0.483464	-0.364046	-0.229149	0.0284842	0.264538	0.039241	-0.296598	Oligodendrocytes - Astrocytes	Oligodendrocytes - INHBA - ACVR2A - Astrocytes	Human	1.78275e-57	1.25782e-16	Alpaca
Astrocytes	Astrocytes	BMP7	ACVR2A	BMP7 - ACVR2A	BMP	ACVR2A - Astrocytes	Astrocytes - BMP7	0.674432	0.483464	0.682918	-0.229149	0.388826	0.264538	0.326064	0.226884	Astrocytes - Astrocytes	Astrocytes - BMP7 - ACVR2A - Astrocytes	Human	1.79446e-74	1.25782e-16	Alpaca
Astrocytes	Excitatory neurons	INHBB	ACVR2A	INHBB - ACVR2A	TGFB	ACVR2A - Excitatory neurons	Astrocytes - INHBB	0.0492044	0.851268	0.157605	0.574058	0.0250855	0.85381	0.0418862	0.365832	Astrocytes - Excitatory neurons	Astrocytes - INHBB - ACVR2A - Excitatory neurons	Human	2.09668e-06	5.58897e-199	Alpaca
Astrocytes	Excitatory neurons	BMP5	ACVR2A	BMP5 - ACVR2A	BMP	ACVR2A - Excitatory neurons	Astrocytes - BMP5	0.131905	0.851268	0.190144	0.574058	0.059293	0.85381	0.112287	0.382101	Astrocytes - Excitatory neurons	Astrocytes - BMP5 - ACVR2A - Excitatory neurons	Human	6.40734e-05	5.58897e-199	Alpaca
Excitatory neurons	Excitatory neurons	BMP6	ACVR2A	BMP6 - ACVR2A	BMP	ACVR2A - Excitatory neurons	Excitatory neurons - BMP6	0.0131731	0.851268	0.0640881	0.574058	0.0202177	0.85381	0.0112139	0.319073	Excitatory neurons - Excitatory neurons	Excitatory neurons - BMP6 - ACVR2A - Excitatory neurons	Human	0.000492785	5.58897e-199	Alpaca
Oligodendrocytes	Excitatory neurons	BMP7	ACVR2A	BMP7 - ACVR2A	BMP	ACVR2A - Excitatory neurons	Oligodendrocytes - BMP7	0.0992	0.851268	-0.32164	0.574058	0.0305188	0.85381	0.0844458	0.126209	Oligodendrocytes - Excitatory neurons	Oligodendrocytes - BMP7 - ACVR2A - Excitatory neurons	Human	4.54937e-45	5.58897e-199	Alpaca
Astrocytes	Excitatory neurons	INHBA	ACVR2A	INHBA - ACVR2A	TGFB	ACVR2A - Excitatory neurons	Astrocytes - INHBA	0.178968	0.851268	-0.173274	0.574058	0.102623	0.85381	0.152349	0.200392	Astrocytes - Excitatory neurons	Astrocytes - INHBA - ACVR2A - Excitatory neurons	Human	1.83976e-14	5.58897e-199	Alpaca
Excitatory neurons	Excitatory neurons	BMP8B	ACVR2A	BMP8B - ACVR2A	BMP	ACVR2A - Excitatory neurons	Excitatory neurons - BMP8B	0.010672	0.851268	0.0591724	0.574058	0.0202177	0.85381	0.00908472	0.316615	Excitatory neurons - Excitatory neurons	Excitatory neurons - BMP8B - ACVR2A - Excitatory neurons	Human	0.0017782	5.58897e-199	Alpaca
Microglia	Excitatory neurons	INHBA	ACVR2A	INHBA - ACVR2A	TGFB	ACVR2A - Excitatory neurons	Microglia - INHBA	0.0972012	0.851268	-0.345381	0.574058	0.0336134	0.85381	0.0827443	0.114339	Microglia - Excitatory neurons	Microglia - INHBA - ACVR2A - Excitatory neurons	Human	0.0254266	5.58897e-199	Alpaca
Oligodendrocyte progenitor cells	Excitatory neurons	BMP4	ACVR2A	BMP4 - ACVR2A	BMP	ACVR2A - Excitatory neurons	Oligodendrocyte progenitor cells - BMP4	0.0624623	0.851268	0.227846	0.574058	0.0266667	0.85381	0.0531722	0.400952	Oligodendrocyte progenitor cells - Excitatory neurons	Oligodendrocyte progenitor cells - BMP4 - ACVR2A - Excitatory neurons	Human	5.9043e-17	5.58897e-199	Alpaca
Oligodendrocytes	Excitatory neurons	INHBA	ACVR2A	INHBA - ACVR2A	TGFB	ACVR2A - Excitatory neurons	Oligodendrocytes - INHBA	0.0811663	0.851268	-0.364046	0.574058	0.0284842	0.85381	0.0690943	0.105006	Oligodendrocytes - Excitatory neurons	Oligodendrocytes - INHBA - ACVR2A - Excitatory neurons	Human	1.78275e-57	5.58897e-199	Alpaca
Microglia	Excitatory neurons	BMP7	ACVR2A	BMP7 - ACVR2A	BMP	ACVR2A - Excitatory neurons	Microglia - BMP7	0.0335436	0.851268	-0.385041	0.574058	0.0168067	0.85381	0.0285546	0.0945088	Microglia - Excitatory neurons	Microglia - BMP7 - ACVR2A - Excitatory neurons	Human	0.0174787	5.58897e-199	Alpaca
Excitatory neurons	Excitatory neurons	BMP3	ACVR2A	BMP3 - ACVR2A	BMP	ACVR2A - Excitatory neurons	Excitatory neurons - BMP3	0.0350501	0.851268	0.0423563	0.574058	0.059098	0.85381	0.0298371	0.308207	Excitatory neurons - Excitatory neurons	Excitatory neurons - BMP3 - ACVR2A - Excitatory neurons	Human	1.67899e-05	5.58897e-199	Alpaca
Astrocytes	Excitatory neurons	BMP7	ACVR2A	BMP7 - ACVR2A	BMP	ACVR2A - Excitatory neurons	Astrocytes - BMP7	0.674432	0.851268	0.682918	0.574058	0.388826	0.85381	0.574123	0.628488	Astrocytes - Excitatory neurons	Astrocytes - BMP7 - ACVR2A - Excitatory neurons	Human	1.79446e-74	5.58897e-199	Alpaca
Inhibitory neurons	Excitatory neurons	BMP3	ACVR2A	BMP3 - ACVR2A	BMP	ACVR2A - Excitatory neurons	Inhibitory neurons - BMP3	0.425362	0.851268	2.12083	0.574058	0.384615	0.85381	0.362097	1.34745	Inhibitory neurons - Excitatory neurons	Inhibitory neurons - BMP3 - ACVR2A - Excitatory neurons	Human	1.47494e-64	5.58897e-199	Alpaca
Excitatory neurons	Excitatory neurons	INHBA	ACVR2A	INHBA - ACVR2A	TGFB	ACVR2A - Excitatory neurons	Excitatory neurons - INHBA	0.427913	0.851268	0.461999	0.574058	0.50311	0.85381	0.364269	0.518029	Excitatory neurons - Excitatory neurons	Excitatory neurons - INHBA - ACVR2A - Excitatory neurons	Human	1.13174e-168	5.58897e-199	Alpaca
Endothelial cells	Excitatory neurons	BMP5	ACVR2A	BMP5 - ACVR2A	BMP	ACVR2A - Excitatory neurons	Endothelial cells - BMP5	1.28202	0.851268	5.31915	0.574058	0.733333	0.85381	1.09134	2.9466	Endothelial cells - Excitatory neurons	Endothelial cells - BMP5 - ACVR2A - Excitatory neurons	Human	2.68472e-55	5.58897e-199	Alpaca
Oligodendrocytes	Inhibitory neurons	BMP7	ACVR2A	BMP7 - ACVR2A	BMP	ACVR2A - Inhibitory neurons	Oligodendrocytes - BMP7	0.0992	0.855306	-0.32164	0.533126	0.0305188	0.794872	0.0848463	0.105743	Oligodendrocytes - Inhibitory neurons	Oligodendrocytes - BMP7 - ACVR2A - Inhibitory neurons	Human	4.54937e-45	0.00124103	Alpaca
Astrocytes	Inhibitory neurons	BMP7	ACVR2A	BMP7 - ACVR2A	BMP	ACVR2A - Inhibitory neurons	Astrocytes - BMP7	0.674432	0.855306	0.682918	0.533126	0.388826	0.794872	0.576846	0.608022	Astrocytes - Inhibitory neurons	Astrocytes - BMP7 - ACVR2A - Inhibitory neurons	Human	1.79446e-74	0.00124103	Alpaca
Astrocytes	Inhibitory neurons	BMP5	ACVR2A	BMP5 - ACVR2A	BMP	ACVR2A - Inhibitory neurons	Astrocytes - BMP5	0.131905	0.855306	0.190144	0.533126	0.059293	0.794872	0.112819	0.361635	Astrocytes - Inhibitory neurons	Astrocytes - BMP5 - ACVR2A - Inhibitory neurons	Human	6.40734e-05	0.00124103	Alpaca
Microglia	Inhibitory neurons	BMP7	ACVR2A	BMP7 - ACVR2A	BMP	ACVR2A - Inhibitory neurons	Microglia - BMP7	0.0335436	0.855306	-0.385041	0.533126	0.0168067	0.794872	0.02869	0.0740426	Microglia - Inhibitory neurons	Microglia - BMP7 - ACVR2A - Inhibitory neurons	Human	0.0174787	0.00124103	Alpaca
Astrocytes	Inhibitory neurons	INHBB	ACVR2A	INHBB - ACVR2A	TGFB	ACVR2A - Inhibitory neurons	Astrocytes - INHBB	0.0492044	0.855306	0.157605	0.533126	0.0250855	0.794872	0.0420848	0.345365	Astrocytes - Inhibitory neurons	Astrocytes - INHBB - ACVR2A - Inhibitory neurons	Human	2.09668e-06	0.00124103	Alpaca
Astrocytes	Inhibitory neurons	INHBA	ACVR2A	INHBA - ACVR2A	TGFB	ACVR2A - Inhibitory neurons	Astrocytes - INHBA	0.178968	0.855306	-0.173274	0.533126	0.102623	0.794872	0.153072	0.179926	Astrocytes - Inhibitory neurons	Astrocytes - INHBA - ACVR2A - Inhibitory neurons	Human	1.83976e-14	0.00124103	Alpaca
Excitatory neurons	Inhibitory neurons	BMP8B	ACVR2A	BMP8B - ACVR2A	BMP	ACVR2A - Inhibitory neurons	Excitatory neurons - BMP8B	0.010672	0.855306	0.0591724	0.533126	0.0202177	0.794872	0.00912781	0.296149	Excitatory neurons - Inhibitory neurons	Excitatory neurons - BMP8B - ACVR2A - Inhibitory neurons	Human	0.0017782	0.00124103	Alpaca
Endothelial cells	Inhibitory neurons	BMP5	ACVR2A	BMP5 - ACVR2A	BMP	ACVR2A - Inhibitory neurons	Endothelial cells - BMP5	1.28202	0.855306	5.31915	0.533126	0.733333	0.794872	1.09652	2.92614	Endothelial cells - Inhibitory neurons	Endothelial cells - BMP5 - ACVR2A - Inhibitory neurons	Human	2.68472e-55	0.00124103	Alpaca
Excitatory neurons	Inhibitory neurons	INHBA	ACVR2A	INHBA - ACVR2A	TGFB	ACVR2A - Inhibitory neurons	Excitatory neurons - INHBA	0.427913	0.855306	0.461999	0.533126	0.50311	0.794872	0.365997	0.497563	Excitatory neurons - Inhibitory neurons	Excitatory neurons - INHBA - ACVR2A - Inhibitory neurons	Human	1.13174e-168	0.00124103	Alpaca
Excitatory neurons	Inhibitory neurons	BMP6	ACVR2A	BMP6 - ACVR2A	BMP	ACVR2A - Inhibitory neurons	Excitatory neurons - BMP6	0.0131731	0.855306	0.0640881	0.533126	0.0202177	0.794872	0.0112671	0.298607	Excitatory neurons - Inhibitory neurons	Excitatory neurons - BMP6 - ACVR2A - Inhibitory neurons	Human	0.000492785	0.00124103	Alpaca
Oligodendrocyte progenitor cells	Inhibitory neurons	BMP4	ACVR2A	BMP4 - ACVR2A	BMP	ACVR2A - Inhibitory neurons	Oligodendrocyte progenitor cells - BMP4	0.0624623	0.855306	0.227846	0.533126	0.0266667	0.794872	0.0534244	0.380486	Oligodendrocyte progenitor cells - Inhibitory neurons	Oligodendrocyte progenitor cells - BMP4 - ACVR2A - Inhibitory neurons	Human	5.9043e-17	0.00124103	Alpaca
Excitatory neurons	Inhibitory neurons	BMP3	ACVR2A	BMP3 - ACVR2A	BMP	ACVR2A - Inhibitory neurons	Excitatory neurons - BMP3	0.0350501	0.855306	0.0423563	0.533126	0.059098	0.794872	0.0299786	0.287741	Excitatory neurons - Inhibitory neurons	Excitatory neurons - BMP3 - ACVR2A - Inhibitory neurons	Human	1.67899e-05	0.00124103	Alpaca
Inhibitory neurons	Inhibitory neurons	BMP3	ACVR2A	BMP3 - ACVR2A	BMP	ACVR2A - Inhibitory neurons	Inhibitory neurons - BMP3	0.425362	0.855306	2.12083	0.533126	0.384615	0.794872	0.363815	1.32698	Inhibitory neurons - Inhibitory neurons	Inhibitory neurons - BMP3 - ACVR2A - Inhibitory neurons	Human	1.47494e-64	0.00124103	Alpaca
Microglia	Inhibitory neurons	INHBA	ACVR2A	INHBA - ACVR2A	TGFB	ACVR2A - Inhibitory neurons	Microglia - INHBA	0.0972012	0.855306	-0.345381	0.533126	0.0336134	0.794872	0.0831368	0.0938723	Microglia - Inhibitory neurons	Microglia - INHBA - ACVR2A - Inhibitory neurons	Human	0.0254266	0.00124103	Alpaca
Oligodendrocytes	Inhibitory neurons	INHBA	ACVR2A	INHBA - ACVR2A	TGFB	ACVR2A - Inhibitory neurons	Oligodendrocytes - INHBA	0.0811663	0.855306	-0.364046	0.533126	0.0284842	0.794872	0.069422	0.08454	Oligodendrocytes - Inhibitory neurons	Oligodendrocytes - INHBA - ACVR2A - Inhibitory neurons	Human	1.78275e-57	0.00124103	Alpaca
Oligodendrocyte progenitor cells	Microglia	BMP4	ACVR2A	BMP4 - ACVR2A	BMP	ACVR2A - Microglia	Oligodendrocyte progenitor cells - BMP4	0.0624623	0.549624	0.227846	-0.33554	0.0266667	0.151261	0.0343308	-0.0538474	Oligodendrocyte progenitor cells - Microglia	Oligodendrocyte progenitor cells - BMP4 - ACVR2A - Microglia	Human	5.9043e-17	0.00546055	Alpaca
Microglia	Microglia	BMP7	ACVR2A	BMP7 - ACVR2A	BMP	ACVR2A - Microglia	Microglia - BMP7	0.0335436	0.549624	-0.385041	-0.33554	0.0168067	0.151261	0.0184364	-0.360291	Microglia - Microglia	Microglia - BMP7 - ACVR2A - Microglia	Human	0.0174787	0.00546055	Alpaca
Excitatory neurons	Microglia	BMP3	ACVR2A	BMP3 - ACVR2A	BMP	ACVR2A - Microglia	Excitatory neurons - BMP3	0.0350501	0.549624	0.0423563	-0.33554	0.059098	0.151261	0.0192644	-0.146592	Excitatory neurons - Microglia	Excitatory neurons - BMP3 - ACVR2A - Microglia	Human	1.67899e-05	0.00546055	Alpaca
Excitatory neurons	Microglia	BMP6	ACVR2A	BMP6 - ACVR2A	BMP	ACVR2A - Microglia	Excitatory neurons - BMP6	0.0131731	0.549624	0.0640881	-0.33554	0.0202177	0.151261	0.00724027	-0.135726	Excitatory neurons - Microglia	Excitatory neurons - BMP6 - ACVR2A - Microglia	Human	0.000492785	0.00546055	Alpaca
Excitatory neurons	Microglia	INHBA	ACVR2A	INHBA - ACVR2A	TGFB	ACVR2A - Microglia	Excitatory neurons - INHBA	0.427913	0.549624	0.461999	-0.33554	0.50311	0.151261	0.235191	0.0632295	Excitatory neurons - Microglia	Excitatory neurons - INHBA - ACVR2A - Microglia	Human	1.13174e-168	0.00546055	Alpaca
Oligodendrocytes	Microglia	INHBA	ACVR2A	INHBA - ACVR2A	TGFB	ACVR2A - Microglia	Oligodendrocytes - INHBA	0.0811663	0.549624	-0.364046	-0.33554	0.0284842	0.151261	0.044611	-0.349793	Oligodendrocytes - Microglia	Oligodendrocytes - INHBA - ACVR2A - Microglia	Human	1.78275e-57	0.00546055	Alpaca
Astrocytes	Microglia	INHBB	ACVR2A	INHBB - ACVR2A	TGFB	ACVR2A - Microglia	Astrocytes - INHBB	0.0492044	0.549624	0.157605	-0.33554	0.0250855	0.151261	0.0270439	-0.0889679	Astrocytes - Microglia	Astrocytes - INHBB - ACVR2A - Microglia	Human	2.09668e-06	0.00546055	Alpaca
Excitatory neurons	Microglia	BMP8B	ACVR2A	BMP8B - ACVR2A	BMP	ACVR2A - Microglia	Excitatory neurons - BMP8B	0.010672	0.549624	0.0591724	-0.33554	0.0202177	0.151261	0.00586558	-0.138184	Excitatory neurons - Microglia	Excitatory neurons - BMP8B - ACVR2A - Microglia	Human	0.0017782	0.00546055	Alpaca
Astrocytes	Microglia	BMP7	ACVR2A	BMP7 - ACVR2A	BMP	ACVR2A - Microglia	Astrocytes - BMP7	0.674432	0.549624	0.682918	-0.33554	0.388826	0.151261	0.370684	0.173689	Astrocytes - Microglia	Astrocytes - BMP7 - ACVR2A - Microglia	Human	1.79446e-74	0.00546055	Alpaca
Astrocytes	Microglia	INHBA	ACVR2A	INHBA - ACVR2A	TGFB	ACVR2A - Microglia	Astrocytes - INHBA	0.178968	0.549624	-0.173274	-0.33554	0.102623	0.151261	0.0983649	-0.254407	Astrocytes - Microglia	Astrocytes - INHBA - ACVR2A - Microglia	Human	1.83976e-14	0.00546055	Alpaca
Astrocytes	Microglia	BMP5	ACVR2A	BMP5 - ACVR2A	BMP	ACVR2A - Microglia	Astrocytes - BMP5	0.131905	0.549624	0.190144	-0.33554	0.059293	0.151261	0.0724984	-0.0726983	Astrocytes - Microglia	Astrocytes - BMP5 - ACVR2A - Microglia	Human	6.40734e-05	0.00546055	Alpaca
Microglia	Microglia	INHBA	ACVR2A	INHBA - ACVR2A	TGFB	ACVR2A - Microglia	Microglia - INHBA	0.0972012	0.549624	-0.345381	-0.33554	0.0336134	0.151261	0.0534241	-0.340461	Microglia - Microglia	Microglia - INHBA - ACVR2A - Microglia	Human	0.0254266	0.00546055	Alpaca
Endothelial cells	Microglia	BMP5	ACVR2A	BMP5 - ACVR2A	BMP	ACVR2A - Microglia	Endothelial cells - BMP5	1.28202	0.549624	5.31915	-0.33554	0.733333	0.151261	0.704627	2.4918	Endothelial cells - Microglia	Endothelial cells - BMP5 - ACVR2A - Microglia	Human	2.68472e-55	0.00546055	Alpaca
Inhibitory neurons	Microglia	BMP3	ACVR2A	BMP3 - ACVR2A	BMP	ACVR2A - Microglia	Inhibitory neurons - BMP3	0.425362	0.549624	2.12083	-0.33554	0.384615	0.151261	0.233789	0.892647	Inhibitory neurons - Microglia	Inhibitory neurons - BMP3 - ACVR2A - Microglia	Human	1.47494e-64	0.00546055	Alpaca
Oligodendrocytes	Microglia	BMP7	ACVR2A	BMP7 - ACVR2A	BMP	ACVR2A - Microglia	Oligodendrocytes - BMP7	0.0992	0.549624	-0.32164	-0.33554	0.0305188	0.151261	0.0545227	-0.32859	Oligodendrocytes - Microglia	Oligodendrocytes - BMP7 - ACVR2A - Microglia	Human	4.54937e-45	0.00546055	Alpaca
Microglia	Oligodendrocytes	INHBA	ACVR2A	INHBA - ACVR2A	TGFB	ACVR2A - Oligodendrocytes	Microglia - INHBA	0.0972012	0.278055	-0.345381	-0.532576	0.0336134	0.0956256	0.0270273	-0.438979	Microglia - Oligodendrocytes	Microglia - INHBA - ACVR2A - Oligodendrocytes	Human	0.0254266	5.47765e-105	Alpaca
Inhibitory neurons	Oligodendrocytes	BMP3	ACVR2A	BMP3 - ACVR2A	BMP	ACVR2A - Oligodendrocytes	Inhibitory neurons - BMP3	0.425362	0.278055	2.12083	-0.532576	0.384615	0.0956256	0.118274	0.79413	Inhibitory neurons - Oligodendrocytes	Inhibitory neurons - BMP3 - ACVR2A - Oligodendrocytes	Human	1.47494e-64	5.47765e-105	Alpaca
Excitatory neurons	Oligodendrocytes	BMP3	ACVR2A	BMP3 - ACVR2A	BMP	ACVR2A - Oligodendrocytes	Excitatory neurons - BMP3	0.0350501	0.278055	0.0423563	-0.532576	0.059098	0.0956256	0.00974586	-0.24511	Excitatory neurons - Oligodendrocytes	Excitatory neurons - BMP3 - ACVR2A - Oligodendrocytes	Human	1.67899e-05	5.47765e-105	Alpaca
Oligodendrocytes	Oligodendrocytes	INHBA	ACVR2A	INHBA - ACVR2A	TGFB	ACVR2A - Oligodendrocytes	Oligodendrocytes - INHBA	0.0811663	0.278055	-0.364046	-0.532576	0.0284842	0.0956256	0.0225687	-0.448311	Oligodendrocytes - Oligodendrocytes	Oligodendrocytes - INHBA - ACVR2A - Oligodendrocytes	Human	1.78275e-57	5.47765e-105	Alpaca
Endothelial cells	Oligodendrocytes	BMP5	ACVR2A	BMP5 - ACVR2A	BMP	ACVR2A - Oligodendrocytes	Endothelial cells - BMP5	1.28202	0.278055	5.31915	-0.532576	0.733333	0.0956256	0.356471	2.39329	Endothelial cells - Oligodendrocytes	Endothelial cells - BMP5 - ACVR2A - Oligodendrocytes	Human	2.68472e-55	5.47765e-105	Alpaca
Astrocytes	Oligodendrocytes	BMP5	ACVR2A	BMP5 - ACVR2A	BMP	ACVR2A - Oligodendrocytes	Astrocytes - BMP5	0.131905	0.278055	0.190144	-0.532576	0.059293	0.0956256	0.0366769	-0.171216	Astrocytes - Oligodendrocytes	Astrocytes - BMP5 - ACVR2A - Oligodendrocytes	Human	6.40734e-05	5.47765e-105	Alpaca
Excitatory neurons	Oligodendrocytes	BMP6	ACVR2A	BMP6 - ACVR2A	BMP	ACVR2A - Oligodendrocytes	Excitatory neurons - BMP6	0.0131731	0.278055	0.0640881	-0.532576	0.0202177	0.0956256	0.00366285	-0.234244	Excitatory neurons - Oligodendrocytes	Excitatory neurons - BMP6 - ACVR2A - Oligodendrocytes	Human	0.000492785	5.47765e-105	Alpaca
Excitatory neurons	Oligodendrocytes	INHBA	ACVR2A	INHBA - ACVR2A	TGFB	ACVR2A - Oligodendrocytes	Excitatory neurons - INHBA	0.427913	0.278055	0.461999	-0.532576	0.50311	0.0956256	0.118983	-0.0352881	Excitatory neurons - Oligodendrocytes	Excitatory neurons - INHBA - ACVR2A - Oligodendrocytes	Human	1.13174e-168	5.47765e-105	Alpaca
Microglia	Oligodendrocytes	BMP7	ACVR2A	BMP7 - ACVR2A	BMP	ACVR2A - Oligodendrocytes	Microglia - BMP7	0.0335436	0.278055	-0.385041	-0.532576	0.0168067	0.0956256	0.00932695	-0.458808	Microglia - Oligodendrocytes	Microglia - BMP7 - ACVR2A - Oligodendrocytes	Human	0.0174787	5.47765e-105	Alpaca
Oligodendrocyte progenitor cells	Oligodendrocytes	BMP4	ACVR2A	BMP4 - ACVR2A	BMP	ACVR2A - Oligodendrocytes	Oligodendrocyte progenitor cells - BMP4	0.0624623	0.278055	0.227846	-0.532576	0.0266667	0.0956256	0.0173679	-0.152365	Oligodendrocyte progenitor cells - Oligodendrocytes	Oligodendrocyte progenitor cells - BMP4 - ACVR2A - Oligodendrocytes	Human	5.9043e-17	5.47765e-105	Alpaca
Excitatory neurons	Oligodendrocytes	BMP8B	ACVR2A	BMP8B - ACVR2A	BMP	ACVR2A - Oligodendrocytes	Excitatory neurons - BMP8B	0.010672	0.278055	0.0591724	-0.532576	0.0202177	0.0956256	0.0029674	-0.236702	Excitatory neurons - Oligodendrocytes	Excitatory neurons - BMP8B - ACVR2A - Oligodendrocytes	Human	0.0017782	5.47765e-105	Alpaca
Oligodendrocytes	Oligodendrocytes	BMP7	ACVR2A	BMP7 - ACVR2A	BMP	ACVR2A - Oligodendrocytes	Oligodendrocytes - BMP7	0.0992	0.278055	-0.32164	-0.532576	0.0305188	0.0956256	0.027583	-0.427108	Oligodendrocytes - Oligodendrocytes	Oligodendrocytes - BMP7 - ACVR2A - Oligodendrocytes	Human	4.54937e-45	5.47765e-105	Alpaca
Astrocytes	Oligodendrocytes	BMP7	ACVR2A	BMP7 - ACVR2A	BMP	ACVR2A - Oligodendrocytes	Astrocytes - BMP7	0.674432	0.278055	0.682918	-0.532576	0.388826	0.0956256	0.187529	0.0751713	Astrocytes - Oligodendrocytes	Astrocytes - BMP7 - ACVR2A - Oligodendrocytes	Human	1.79446e-74	5.47765e-105	Alpaca
Astrocytes	Oligodendrocytes	INHBB	ACVR2A	INHBB - ACVR2A	TGFB	ACVR2A - Oligodendrocytes	Astrocytes - INHBB	0.0492044	0.278055	0.157605	-0.532576	0.0250855	0.0956256	0.0136815	-0.187485	Astrocytes - Oligodendrocytes	Astrocytes - INHBB - ACVR2A - Oligodendrocytes	Human	2.09668e-06	5.47765e-105	Alpaca
Astrocytes	Oligodendrocytes	INHBA	ACVR2A	INHBA - ACVR2A	TGFB	ACVR2A - Oligodendrocytes	Astrocytes - INHBA	0.178968	0.278055	-0.173274	-0.532576	0.102623	0.0956256	0.0497628	-0.352925	Astrocytes - Oligodendrocytes	Astrocytes - INHBA - ACVR2A - Oligodendrocytes	Human	1.83976e-14	5.47765e-105	Alpaca
Excitatory neurons	Astrocytes	INHBA	ACVR2B	INHBA - ACVR2B	TGFB	ACVR2B - Astrocytes	Excitatory neurons - INHBA	0.427913	0.120286	0.461999	-0.241986	0.50311	0.0627138	0.051472	0.110007	Excitatory neurons - Astrocytes	Excitatory neurons - INHBA - ACVR2B - Astrocytes	Human	1.13174e-168	1.97177e-27	Alpaca
Oligodendrocytes	Astrocytes	BMP7	ACVR2B	BMP7 - ACVR2B	BMP	ACVR2B - Astrocytes	Oligodendrocytes - BMP7	0.0992	0.120286	-0.32164	-0.241986	0.0305188	0.0627138	0.0119324	-0.281813	Oligodendrocytes - Astrocytes	Oligodendrocytes - BMP7 - ACVR2B - Astrocytes	Human	4.54937e-45	1.97177e-27	Alpaca
Astrocytes	Astrocytes	INHBB	ACVR2B	INHBB - ACVR2B	TGFB	ACVR2B - Astrocytes	Astrocytes - INHBB	0.0492044	0.120286	0.157605	-0.241986	0.0250855	0.0627138	0.0059186	-0.0421909	Astrocytes - Astrocytes	Astrocytes - INHBB - ACVR2B - Astrocytes	Human	2.09668e-06	1.97177e-27	Alpaca
Excitatory neurons	Astrocytes	BMP8B	ACVR2B	BMP8B - ACVR2B	BMP	ACVR2B - Astrocytes	Excitatory neurons - BMP8B	0.010672	0.120286	0.0591724	-0.241986	0.0202177	0.0627138	0.00128369	-0.091407	Excitatory neurons - Astrocytes	Excitatory neurons - BMP8B - ACVR2B - Astrocytes	Human	0.0017782	1.97177e-27	Alpaca
Inhibitory neurons	Astrocytes	BMP3	ACVR2B	BMP3 - ACVR2B	BMP	ACVR2B - Astrocytes	Inhibitory neurons - BMP3	0.425362	0.120286	2.12083	-0.241986	0.384615	0.0627138	0.0511651	0.939424	Inhibitory neurons - Astrocytes	Inhibitory neurons - BMP3 - ACVR2B - Astrocytes	Human	1.47494e-64	1.97177e-27	Alpaca
Endothelial cells	Astrocytes	BMP5	ACVR2B	BMP5 - ACVR2B	BMP	ACVR2B - Astrocytes	Endothelial cells - BMP5	1.28202	0.120286	5.31915	-0.241986	0.733333	0.0627138	0.154209	2.53858	Endothelial cells - Astrocytes	Endothelial cells - BMP5 - ACVR2B - Astrocytes	Human	2.68472e-55	1.97177e-27	Alpaca
Microglia	Astrocytes	INHBA	ACVR2B	INHBA - ACVR2B	TGFB	ACVR2B - Astrocytes	Microglia - INHBA	0.0972012	0.120286	-0.345381	-0.241986	0.0336134	0.0627138	0.0116919	-0.293684	Microglia - Astrocytes	Microglia - INHBA - ACVR2B - Astrocytes	Human	0.0254266	1.97177e-27	Alpaca
Inhibitory neurons	Astrocytes	MSTN	ACVR2B	MSTN - ACVR2B	UNCAT	ACVR2B - Astrocytes	Inhibitory neurons - MSTN	0.100139	0.120286	0.523541	-0.241986	0.0769231	0.0627138	0.0120453	0.140777	Inhibitory neurons - Astrocytes	Inhibitory neurons - MSTN - ACVR2B - Astrocytes	Human	1.40925e-07	1.97177e-27	Alpaca
Excitatory neurons	Astrocytes	BMP6	ACVR2B	BMP6 - ACVR2B	BMP	ACVR2B - Astrocytes	Excitatory neurons - BMP6	0.0131731	0.120286	0.0640881	-0.241986	0.0202177	0.0627138	0.00158454	-0.0889491	Excitatory neurons - Astrocytes	Excitatory neurons - BMP6 - ACVR2B - Astrocytes	Human	0.000492785	1.97177e-27	Alpaca
Excitatory neurons	Astrocytes	BMP3	ACVR2B	BMP3 - ACVR2B	BMP	ACVR2B - Astrocytes	Excitatory neurons - BMP3	0.0350501	0.120286	0.0423563	-0.241986	0.059098	0.0627138	0.00421604	-0.0998151	Excitatory neurons - Astrocytes	Excitatory neurons - BMP3 - ACVR2B - Astrocytes	Human	1.67899e-05	1.97177e-27	Alpaca
Microglia	Astrocytes	BMP7	ACVR2B	BMP7 - ACVR2B	BMP	ACVR2B - Astrocytes	Microglia - BMP7	0.0335436	0.120286	-0.385041	-0.241986	0.0168067	0.0627138	0.00403482	-0.313514	Microglia - Astrocytes	Microglia - BMP7 - ACVR2B - Astrocytes	Human	0.0174787	1.97177e-27	Alpaca
Oligodendrocytes	Astrocytes	INHBA	ACVR2B	INHBA - ACVR2B	TGFB	ACVR2B - Astrocytes	Oligodendrocytes - INHBA	0.0811663	0.120286	-0.364046	-0.241986	0.0284842	0.0627138	0.00976317	-0.303016	Oligodendrocytes - Astrocytes	Oligodendrocytes - INHBA - ACVR2B - Astrocytes	Human	1.78275e-57	1.97177e-27	Alpaca
Astrocytes	Astrocytes	BMP7	ACVR2B	BMP7 - ACVR2B	BMP	ACVR2B - Astrocytes	Astrocytes - BMP7	0.674432	0.120286	0.682918	-0.241986	0.388826	0.0627138	0.0811248	0.220466	Astrocytes - Astrocytes	Astrocytes - BMP7 - ACVR2B - Astrocytes	Human	1.79446e-74	1.97177e-27	Alpaca
Oligodendrocyte progenitor cells	Astrocytes	BMP4	ACVR2B	BMP4 - ACVR2B	BMP	ACVR2B - Astrocytes	Oligodendrocyte progenitor cells - BMP4	0.0624623	0.120286	0.227846	-0.241986	0.0266667	0.0627138	0.00751334	-0.00707037	Oligodendrocyte progenitor cells - Astrocytes	Oligodendrocyte progenitor cells - BMP4 - ACVR2B - Astrocytes	Human	5.9043e-17	1.97177e-27	Alpaca
Astrocytes	Astrocytes	BMP5	ACVR2B	BMP5 - ACVR2B	BMP	ACVR2B - Astrocytes	Astrocytes - BMP5	0.131905	0.120286	0.190144	-0.241986	0.059293	0.0627138	0.0158664	-0.0259212	Astrocytes - Astrocytes	Astrocytes - BMP5 - ACVR2B - Astrocytes	Human	6.40734e-05	1.97177e-27	Alpaca
Astrocytes	Astrocytes	INHBA	ACVR2B	INHBA - ACVR2B	TGFB	ACVR2B - Astrocytes	Astrocytes - INHBA	0.178968	0.120286	-0.173274	-0.241986	0.102623	0.0627138	0.0215273	-0.20763	Astrocytes - Astrocytes	Astrocytes - INHBA - ACVR2B - Astrocytes	Human	1.83976e-14	1.97177e-27	Alpaca
Inhibitory neurons	Excitatory neurons	MSTN	ACVR2B	MSTN - ACVR2B	UNCAT	ACVR2B - Excitatory neurons	Inhibitory neurons - MSTN	0.100139	0.240504	0.523541	0.122147	0.0769231	0.398134	0.0240838	0.322844	Inhibitory neurons - Excitatory neurons	Inhibitory neurons - MSTN - ACVR2B - Excitatory neurons	Human	1.40925e-07	1.64945e-65	Alpaca
Astrocytes	Excitatory neurons	BMP5	ACVR2B	BMP5 - ACVR2B	BMP	ACVR2B - Excitatory neurons	Astrocytes - BMP5	0.131905	0.240504	0.190144	0.122147	0.059293	0.398134	0.0317238	0.156145	Astrocytes - Excitatory neurons	Astrocytes - BMP5 - ACVR2B - Excitatory neurons	Human	6.40734e-05	1.64945e-65	Alpaca
Excitatory neurons	Excitatory neurons	BMP6	ACVR2B	BMP6 - ACVR2B	BMP	ACVR2B - Excitatory neurons	Excitatory neurons - BMP6	0.0131731	0.240504	0.0640881	0.122147	0.0202177	0.398134	0.00316819	0.0931174	Excitatory neurons - Excitatory neurons	Excitatory neurons - BMP6 - ACVR2B - Excitatory neurons	Human	0.000492785	1.64945e-65	Alpaca
Oligodendrocytes	Excitatory neurons	BMP7	ACVR2B	BMP7 - ACVR2B	BMP	ACVR2B - Excitatory neurons	Oligodendrocytes - BMP7	0.0992	0.240504	-0.32164	0.122147	0.0305188	0.398134	0.023858	-0.0997468	Oligodendrocytes - Excitatory neurons	Oligodendrocytes - BMP7 - ACVR2B - Excitatory neurons	Human	4.54937e-45	1.64945e-65	Alpaca
Microglia	Excitatory neurons	INHBA	ACVR2B	INHBA - ACVR2B	TGFB	ACVR2B - Excitatory neurons	Microglia - INHBA	0.0972012	0.240504	-0.345381	0.122147	0.0336134	0.398134	0.0233773	-0.111617	Microglia - Excitatory neurons	Microglia - INHBA - ACVR2B - Excitatory neurons	Human	0.0254266	1.64945e-65	Alpaca
Astrocytes	Excitatory neurons	INHBB	ACVR2B	INHBB - ACVR2B	TGFB	ACVR2B - Excitatory neurons	Astrocytes - INHBB	0.0492044	0.240504	0.157605	0.122147	0.0250855	0.398134	0.0118339	0.139876	Astrocytes - Excitatory neurons	Astrocytes - INHBB - ACVR2B - Excitatory neurons	Human	2.09668e-06	1.64945e-65	Alpaca
Oligodendrocyte progenitor cells	Excitatory neurons	BMP4	ACVR2B	BMP4 - ACVR2B	BMP	ACVR2B - Excitatory neurons	Oligodendrocyte progenitor cells - BMP4	0.0624623	0.240504	0.227846	0.122147	0.0266667	0.398134	0.0150224	0.174996	Oligodendrocyte progenitor cells - Excitatory neurons	Oligodendrocyte progenitor cells - BMP4 - ACVR2B - Excitatory neurons	Human	5.9043e-17	1.64945e-65	Alpaca
Astrocytes	Excitatory neurons	INHBA	ACVR2B	INHBA - ACVR2B	TGFB	ACVR2B - Excitatory neurons	Astrocytes - INHBA	0.178968	0.240504	-0.173274	0.122147	0.102623	0.398134	0.0430424	-0.0255636	Astrocytes - Excitatory neurons	Astrocytes - INHBA - ACVR2B - Excitatory neurons	Human	1.83976e-14	1.64945e-65	Alpaca
Excitatory neurons	Excitatory neurons	BMP8B	ACVR2B	BMP8B - ACVR2B	BMP	ACVR2B - Excitatory neurons	Excitatory neurons - BMP8B	0.010672	0.240504	0.0591724	0.122147	0.0202177	0.398134	0.00256666	0.0906595	Excitatory neurons - Excitatory neurons	Excitatory neurons - BMP8B - ACVR2B - Excitatory neurons	Human	0.0017782	1.64945e-65	Alpaca
Excitatory neurons	Excitatory neurons	BMP3	ACVR2B	BMP3 - ACVR2B	BMP	ACVR2B - Excitatory neurons	Excitatory neurons - BMP3	0.0350501	0.240504	0.0423563	0.122147	0.059098	0.398134	0.0084297	0.0822515	Excitatory neurons - Excitatory neurons	Excitatory neurons - BMP3 - ACVR2B - Excitatory neurons	Human	1.67899e-05	1.64945e-65	Alpaca
Microglia	Excitatory neurons	BMP7	ACVR2B	BMP7 - ACVR2B	BMP	ACVR2B - Excitatory neurons	Microglia - BMP7	0.0335436	0.240504	-0.385041	0.122147	0.0168067	0.398134	0.00806736	-0.131447	Microglia - Excitatory neurons	Microglia - BMP7 - ACVR2B - Excitatory neurons	Human	0.0174787	1.64945e-65	Alpaca
Endothelial cells	Excitatory neurons	BMP5	ACVR2B	BMP5 - ACVR2B	BMP	ACVR2B - Excitatory neurons	Endothelial cells - BMP5	1.28202	0.240504	5.31915	0.122147	0.733333	0.398134	0.30833	2.72065	Endothelial cells - Excitatory neurons	Endothelial cells - BMP5 - ACVR2B - Excitatory neurons	Human	2.68472e-55	1.64945e-65	Alpaca
Astrocytes	Excitatory neurons	BMP7	ACVR2B	BMP7 - ACVR2B	BMP	ACVR2B - Excitatory neurons	Astrocytes - BMP7	0.674432	0.240504	0.682918	0.122147	0.388826	0.398134	0.162204	0.402532	Astrocytes - Excitatory neurons	Astrocytes - BMP7 - ACVR2B - Excitatory neurons	Human	1.79446e-74	1.64945e-65	Alpaca
Oligodendrocytes	Excitatory neurons	INHBA	ACVR2B	INHBA - ACVR2B	TGFB	ACVR2B - Excitatory neurons	Oligodendrocytes - INHBA	0.0811663	0.240504	-0.364046	0.122147	0.0284842	0.398134	0.0195208	-0.12095	Oligodendrocytes - Excitatory neurons	Oligodendrocytes - INHBA - ACVR2B - Excitatory neurons	Human	1.78275e-57	1.64945e-65	Alpaca
Excitatory neurons	Excitatory neurons	INHBA	ACVR2B	INHBA - ACVR2B	TGFB	ACVR2B - Excitatory neurons	Excitatory neurons - INHBA	0.427913	0.240504	0.461999	0.122147	0.50311	0.398134	0.102915	0.292073	Excitatory neurons - Excitatory neurons	Excitatory neurons - INHBA - ACVR2B - Excitatory neurons	Human	1.13174e-168	1.64945e-65	Alpaca
Inhibitory neurons	Excitatory neurons	BMP3	ACVR2B	BMP3 - ACVR2B	BMP	ACVR2B - Excitatory neurons	Inhibitory neurons - BMP3	0.425362	0.240504	2.12083	0.122147	0.384615	0.398134	0.102301	1.12149	Inhibitory neurons - Excitatory neurons	Inhibitory neurons - BMP3 - ACVR2B - Excitatory neurons	Human	1.47494e-64	1.64945e-65	Alpaca
Microglia	Inhibitory neurons	BMP7	ACVR2B	BMP7 - ACVR2B	BMP	ACVR2B - Inhibitory neurons	Microglia - BMP7	0.0335436	0.3744	-0.385041	0.417062	0.0168067	0.5	0.0125587	0.0160104	Microglia - Inhibitory neurons	Microglia - BMP7 - ACVR2B - Inhibitory neurons	Human	0.0174787	2.63903e-05	Alpaca
Microglia	Inhibitory neurons	INHBA	ACVR2B	INHBA - ACVR2B	TGFB	ACVR2B - Inhibitory neurons	Microglia - INHBA	0.0972012	0.3744	-0.345381	0.417062	0.0336134	0.5	0.0363921	0.0358401	Microglia - Inhibitory neurons	Microglia - INHBA - ACVR2B - Inhibitory neurons	Human	0.0254266	2.63903e-05	Alpaca
Astrocytes	Inhibitory neurons	BMP7	ACVR2B	BMP7 - ACVR2B	BMP	ACVR2B - Inhibitory neurons	Astrocytes - BMP7	0.674432	0.3744	0.682918	0.417062	0.388826	0.5	0.252507	0.54999	Astrocytes - Inhibitory neurons	Astrocytes - BMP7 - ACVR2B - Inhibitory neurons	Human	1.79446e-74	2.63903e-05	Alpaca
Inhibitory neurons	Inhibitory neurons	MSTN	ACVR2B	MSTN - ACVR2B	UNCAT	ACVR2B - Inhibitory neurons	Inhibitory neurons - MSTN	0.100139	0.3744	0.523541	0.417062	0.0769231	0.5	0.037492	0.470301	Inhibitory neurons - Inhibitory neurons	Inhibitory neurons - MSTN - ACVR2B - Inhibitory neurons	Human	1.40925e-07	2.63903e-05	Alpaca
Astrocytes	Inhibitory neurons	INHBB	ACVR2B	INHBB - ACVR2B	TGFB	ACVR2B - Inhibitory neurons	Astrocytes - INHBB	0.0492044	0.3744	0.157605	0.417062	0.0250855	0.5	0.0184221	0.287333	Astrocytes - Inhibitory neurons	Astrocytes - INHBB - ACVR2B - Inhibitory neurons	Human	2.09668e-06	2.63903e-05	Alpaca
Excitatory neurons	Inhibitory neurons	INHBA	ACVR2B	INHBA - ACVR2B	TGFB	ACVR2B - Inhibitory neurons	Excitatory neurons - INHBA	0.427913	0.3744	0.461999	0.417062	0.50311	0.5	0.16021	0.439531	Excitatory neurons - Inhibitory neurons	Excitatory neurons - INHBA - ACVR2B - Inhibitory neurons	Human	1.13174e-168	2.63903e-05	Alpaca
Astrocytes	Inhibitory neurons	INHBA	ACVR2B	INHBA - ACVR2B	TGFB	ACVR2B - Inhibitory neurons	Astrocytes - INHBA	0.178968	0.3744	-0.173274	0.417062	0.102623	0.5	0.0670054	0.121894	Astrocytes - Inhibitory neurons	Astrocytes - INHBA - ACVR2B - Inhibitory neurons	Human	1.83976e-14	2.63903e-05	Alpaca
Excitatory neurons	Inhibitory neurons	BMP3	ACVR2B	BMP3 - ACVR2B	BMP	ACVR2B - Inhibitory neurons	Excitatory neurons - BMP3	0.0350501	0.3744	0.0423563	0.417062	0.059098	0.5	0.0131228	0.229709	Excitatory neurons - Inhibitory neurons	Excitatory neurons - BMP3 - ACVR2B - Inhibitory neurons	Human	1.67899e-05	2.63903e-05	Alpaca
Astrocytes	Inhibitory neurons	BMP5	ACVR2B	BMP5 - ACVR2B	BMP	ACVR2B - Inhibitory neurons	Astrocytes - BMP5	0.131905	0.3744	0.190144	0.417062	0.059293	0.5	0.0493853	0.303603	Astrocytes - Inhibitory neurons	Astrocytes - BMP5 - ACVR2B - Inhibitory neurons	Human	6.40734e-05	2.63903e-05	Alpaca
Excitatory neurons	Inhibitory neurons	BMP6	ACVR2B	BMP6 - ACVR2B	BMP	ACVR2B - Inhibitory neurons	Excitatory neurons - BMP6	0.0131731	0.3744	0.0640881	0.417062	0.0202177	0.5	0.00493201	0.240575	Excitatory neurons - Inhibitory neurons	Excitatory neurons - BMP6 - ACVR2B - Inhibitory neurons	Human	0.000492785	2.63903e-05	Alpaca
Oligodendrocytes	Inhibitory neurons	BMP7	ACVR2B	BMP7 - ACVR2B	BMP	ACVR2B - Inhibitory neurons	Oligodendrocytes - BMP7	0.0992	0.3744	-0.32164	0.417062	0.0305188	0.5	0.0371404	0.0477107	Oligodendrocytes - Inhibitory neurons	Oligodendrocytes - BMP7 - ACVR2B - Inhibitory neurons	Human	4.54937e-45	2.63903e-05	Alpaca
Excitatory neurons	Inhibitory neurons	BMP8B	ACVR2B	BMP8B - ACVR2B	BMP	ACVR2B - Inhibitory neurons	Excitatory neurons - BMP8B	0.010672	0.3744	0.0591724	0.417062	0.0202177	0.5	0.00399559	0.238117	Excitatory neurons - Inhibitory neurons	Excitatory neurons - BMP8B - ACVR2B - Inhibitory neurons	Human	0.0017782	2.63903e-05	Alpaca
Oligodendrocytes	Inhibitory neurons	INHBA	ACVR2B	INHBA - ACVR2B	TGFB	ACVR2B - Inhibitory neurons	Oligodendrocytes - INHBA	0.0811663	0.3744	-0.364046	0.417062	0.0284842	0.5	0.0303886	0.0265078	Oligodendrocytes - Inhibitory neurons	Oligodendrocytes - INHBA - ACVR2B - Inhibitory neurons	Human	1.78275e-57	2.63903e-05	Alpaca
Endothelial cells	Inhibitory neurons	BMP5	ACVR2B	BMP5 - ACVR2B	BMP	ACVR2B - Inhibitory neurons	Endothelial cells - BMP5	1.28202	0.3744	5.31915	0.417062	0.733333	0.5	0.479987	2.8681	Endothelial cells - Inhibitory neurons	Endothelial cells - BMP5 - ACVR2B - Inhibitory neurons	Human	2.68472e-55	2.63903e-05	Alpaca
Oligodendrocyte progenitor cells	Inhibitory neurons	BMP4	ACVR2B	BMP4 - ACVR2B	BMP	ACVR2B - Inhibitory neurons	Oligodendrocyte progenitor cells - BMP4	0.0624623	0.3744	0.227846	0.417062	0.0266667	0.5	0.0233858	0.322454	Oligodendrocyte progenitor cells - Inhibitory neurons	Oligodendrocyte progenitor cells - BMP4 - ACVR2B - Inhibitory neurons	Human	5.9043e-17	2.63903e-05	Alpaca
Inhibitory neurons	Inhibitory neurons	BMP3	ACVR2B	BMP3 - ACVR2B	BMP	ACVR2B - Inhibitory neurons	Inhibitory neurons - BMP3	0.425362	0.3744	2.12083	0.417062	0.384615	0.5	0.159255	1.26895	Inhibitory neurons - Inhibitory neurons	Inhibitory neurons - BMP3 - ACVR2B - Inhibitory neurons	Human	1.47494e-64	2.63903e-05	Alpaca
Astrocytes	Oligodendrocytes	BMP5	ACVR2B	BMP5 - ACVR2B	BMP	ACVR2B - Oligodendrocytes	Astrocytes - BMP5	0.131905	0.300891	0.190144	-0.0211295	0.059293	0.100712	0.0396892	0.0845072	Astrocytes - Oligodendrocytes	Astrocytes - BMP5 - ACVR2B - Oligodendrocytes	Human	6.40734e-05	9.52119e-13	Alpaca
Inhibitory neurons	Oligodendrocytes	BMP3	ACVR2B	BMP3 - ACVR2B	BMP	ACVR2B - Oligodendrocytes	Inhibitory neurons - BMP3	0.425362	0.300891	2.12083	-0.0211295	0.384615	0.100712	0.127988	1.04985	Inhibitory neurons - Oligodendrocytes	Inhibitory neurons - BMP3 - ACVR2B - Oligodendrocytes	Human	1.47494e-64	9.52119e-13	Alpaca
Excitatory neurons	Oligodendrocytes	INHBA	ACVR2B	INHBA - ACVR2B	TGFB	ACVR2B - Oligodendrocytes	Excitatory neurons - INHBA	0.427913	0.300891	0.461999	-0.0211295	0.50311	0.100712	0.128755	0.220435	Excitatory neurons - Oligodendrocytes	Excitatory neurons - INHBA - ACVR2B - Oligodendrocytes	Human	1.13174e-168	9.52119e-13	Alpaca
Astrocytes	Oligodendrocytes	BMP7	ACVR2B	BMP7 - ACVR2B	BMP	ACVR2B - Oligodendrocytes	Astrocytes - BMP7	0.674432	0.300891	0.682918	-0.0211295	0.388826	0.100712	0.202931	0.330894	Astrocytes - Oligodendrocytes	Astrocytes - BMP7 - ACVR2B - Oligodendrocytes	Human	1.79446e-74	9.52119e-13	Alpaca
Oligodendrocyte progenitor cells	Oligodendrocytes	BMP4	ACVR2B	BMP4 - ACVR2B	BMP	ACVR2B - Oligodendrocytes	Oligodendrocyte progenitor cells - BMP4	0.0624623	0.300891	0.227846	-0.0211295	0.0266667	0.100712	0.0187944	0.103358	Oligodendrocyte progenitor cells - Oligodendrocytes	Oligodendrocyte progenitor cells - BMP4 - ACVR2B - Oligodendrocytes	Human	5.9043e-17	9.52119e-13	Alpaca
Excitatory neurons	Oligodendrocytes	BMP8B	ACVR2B	BMP8B - ACVR2B	BMP	ACVR2B - Oligodendrocytes	Excitatory neurons - BMP8B	0.010672	0.300891	0.0591724	-0.0211295	0.0202177	0.100712	0.00321111	0.0190214	Excitatory neurons - Oligodendrocytes	Excitatory neurons - BMP8B - ACVR2B - Oligodendrocytes	Human	0.0017782	9.52119e-13	Alpaca
Excitatory neurons	Oligodendrocytes	BMP3	ACVR2B	BMP3 - ACVR2B	BMP	ACVR2B - Oligodendrocytes	Excitatory neurons - BMP3	0.0350501	0.300891	0.0423563	-0.0211295	0.059098	0.100712	0.0105463	0.0106134	Excitatory neurons - Oligodendrocytes	Excitatory neurons - BMP3 - ACVR2B - Oligodendrocytes	Human	1.67899e-05	9.52119e-13	Alpaca
Microglia	Oligodendrocytes	BMP7	ACVR2B	BMP7 - ACVR2B	BMP	ACVR2B - Oligodendrocytes	Microglia - BMP7	0.0335436	0.300891	-0.385041	-0.0211295	0.0168067	0.100712	0.010093	-0.203085	Microglia - Oligodendrocytes	Microglia - BMP7 - ACVR2B - Oligodendrocytes	Human	0.0174787	9.52119e-13	Alpaca
Oligodendrocytes	Oligodendrocytes	BMP7	ACVR2B	BMP7 - ACVR2B	BMP	ACVR2B - Oligodendrocytes	Oligodendrocytes - BMP7	0.0992	0.300891	-0.32164	-0.0211295	0.0305188	0.100712	0.0298484	-0.171385	Oligodendrocytes - Oligodendrocytes	Oligodendrocytes - BMP7 - ACVR2B - Oligodendrocytes	Human	4.54937e-45	9.52119e-13	Alpaca
Astrocytes	Oligodendrocytes	INHBB	ACVR2B	INHBB - ACVR2B	TGFB	ACVR2B - Oligodendrocytes	Astrocytes - INHBB	0.0492044	0.300891	0.157605	-0.0211295	0.0250855	0.100712	0.0148052	0.0682376	Astrocytes - Oligodendrocytes	Astrocytes - INHBB - ACVR2B - Oligodendrocytes	Human	2.09668e-06	9.52119e-13	Alpaca
Astrocytes	Oligodendrocytes	INHBA	ACVR2B	INHBA - ACVR2B	TGFB	ACVR2B - Oligodendrocytes	Astrocytes - INHBA	0.178968	0.300891	-0.173274	-0.0211295	0.102623	0.100712	0.0538498	-0.0972017	Astrocytes - Oligodendrocytes	Astrocytes - INHBA - ACVR2B - Oligodendrocytes	Human	1.83976e-14	9.52119e-13	Alpaca
Endothelial cells	Oligodendrocytes	BMP5	ACVR2B	BMP5 - ACVR2B	BMP	ACVR2B - Oligodendrocytes	Endothelial cells - BMP5	1.28202	0.300891	5.31915	-0.0211295	0.733333	0.100712	0.385748	2.64901	Endothelial cells - Oligodendrocytes	Endothelial cells - BMP5 - ACVR2B - Oligodendrocytes	Human	2.68472e-55	9.52119e-13	Alpaca
Excitatory neurons	Oligodendrocytes	BMP6	ACVR2B	BMP6 - ACVR2B	BMP	ACVR2B - Oligodendrocytes	Excitatory neurons - BMP6	0.0131731	0.300891	0.0640881	-0.0211295	0.0202177	0.100712	0.00396368	0.0214793	Excitatory neurons - Oligodendrocytes	Excitatory neurons - BMP6 - ACVR2B - Oligodendrocytes	Human	0.000492785	9.52119e-13	Alpaca
Oligodendrocytes	Oligodendrocytes	INHBA	ACVR2B	INHBA - ACVR2B	TGFB	ACVR2B - Oligodendrocytes	Oligodendrocytes - INHBA	0.0811663	0.300891	-0.364046	-0.0211295	0.0284842	0.100712	0.0244222	-0.192588	Oligodendrocytes - Oligodendrocytes	Oligodendrocytes - INHBA - ACVR2B - Oligodendrocytes	Human	1.78275e-57	9.52119e-13	Alpaca
Inhibitory neurons	Oligodendrocytes	MSTN	ACVR2B	MSTN - ACVR2B	UNCAT	ACVR2B - Oligodendrocytes	Inhibitory neurons - MSTN	0.100139	0.300891	0.523541	-0.0211295	0.0769231	0.100712	0.030131	0.251206	Inhibitory neurons - Oligodendrocytes	Inhibitory neurons - MSTN - ACVR2B - Oligodendrocytes	Human	1.40925e-07	9.52119e-13	Alpaca
Microglia	Oligodendrocytes	INHBA	ACVR2B	INHBA - ACVR2B	TGFB	ACVR2B - Oligodendrocytes	Microglia - INHBA	0.0972012	0.300891	-0.345381	-0.0211295	0.0336134	0.100712	0.029247	-0.183255	Microglia - Oligodendrocytes	Microglia - INHBA - ACVR2B - Oligodendrocytes	Human	0.0254266	9.52119e-13	Alpaca
Excitatory neurons	Astrocytes	GNAI2	ADCY1	GNAI2 - ADCY1	UNCAT	ADCY1 - Astrocytes	Excitatory neurons - GNAI2	0.154708	0.136024	-0.0809775	-0.447458	0.275272	0.0809578	0.0210441	-0.264218	Excitatory neurons - Astrocytes	Excitatory neurons - GNAI2 - ADCY1 - Astrocytes	Human	4.46285e-07	5.46492e-63	Alpaca
Oligodendrocytes	Astrocytes	GNAI2	ADCY1	GNAI2 - ADCY1	UNCAT	ADCY1 - Astrocytes	Oligodendrocytes - GNAI2	0.281738	0.136024	-0.0392245	-0.447458	0.102747	0.0809578	0.0383231	-0.243341	Oligodendrocytes - Astrocytes	Oligodendrocytes - GNAI2 - ADCY1 - Astrocytes	Human	5.13742e-08	5.46492e-63	Alpaca
Microglia	Astrocytes	GNAS	ADCY1	GNAS - ADCY1	UNCAT	ADCY1 - Astrocytes	Microglia - GNAS	0.458233	0.136024	1.27019	-0.447458	0.134454	0.0809578	0.0623306	0.411365	Microglia - Astrocytes	Microglia - GNAS - ADCY1 - Astrocytes	Human	1.3834e-63	5.46492e-63	Alpaca
Endothelial cells	Astrocytes	GNAI2	ADCY1	GNAI2 - ADCY1	UNCAT	ADCY1 - Astrocytes	Endothelial cells - GNAI2	1.19087	0.136024	2.39167	-0.447458	0.933333	0.0809578	0.161987	0.972107	Endothelial cells - Astrocytes	Endothelial cells - GNAI2 - ADCY1 - Astrocytes	Human	2.37019e-11	5.46492e-63	Alpaca
Microglia	Excitatory neurons	GNAS	ADCY1	GNAS - ADCY1	UNCAT	ADCY1 - Excitatory neurons	Microglia - GNAS	0.458233	0.660341	1.27019	0.764896	0.134454	0.804821	0.30259	1.01754	Microglia - Excitatory neurons	Microglia - GNAS - ADCY1 - Excitatory neurons	Human	1.3834e-63	0	Alpaca
Oligodendrocytes	Excitatory neurons	GNAI2	ADCY1	GNAI2 - ADCY1	UNCAT	ADCY1 - Excitatory neurons	Oligodendrocytes - GNAI2	0.281738	0.660341	-0.0392245	0.764896	0.102747	0.804821	0.186043	0.362836	Oligodendrocytes - Excitatory neurons	Oligodendrocytes - GNAI2 - ADCY1 - Excitatory neurons	Human	5.13742e-08	0	Alpaca
Endothelial cells	Excitatory neurons	GNAI2	ADCY1	GNAI2 - ADCY1	UNCAT	ADCY1 - Excitatory neurons	Endothelial cells - GNAI2	1.19087	0.660341	2.39167	0.764896	0.933333	0.804821	0.786383	1.57828	Endothelial cells - Excitatory neurons	Endothelial cells - GNAI2 - ADCY1 - Excitatory neurons	Human	2.37019e-11	0	Alpaca
Excitatory neurons	Excitatory neurons	GNAI2	ADCY1	GNAI2 - ADCY1	UNCAT	ADCY1 - Excitatory neurons	Excitatory neurons - GNAI2	0.154708	0.660341	-0.0809775	0.764896	0.275272	0.804821	0.10216	0.341959	Excitatory neurons - Excitatory neurons	Excitatory neurons - GNAI2 - ADCY1 - Excitatory neurons	Human	4.46285e-07	0	Alpaca
Oligodendrocytes	Inhibitory neurons	GNAI2	ADCY1	GNAI2 - ADCY1	UNCAT	ADCY1 - Inhibitory neurons	Oligodendrocytes - GNAI2	0.281738	0.661801	-0.0392245	0.698741	0.102747	0.666667	0.186455	0.329758	Oligodendrocytes - Inhibitory neurons	Oligodendrocytes - GNAI2 - ADCY1 - Inhibitory neurons	Human	5.13742e-08	2.74674e-06	Alpaca
Microglia	Inhibitory neurons	GNAS	ADCY1	GNAS - ADCY1	UNCAT	ADCY1 - Inhibitory neurons	Microglia - GNAS	0.458233	0.661801	1.27019	0.698741	0.134454	0.666667	0.303259	0.984464	Microglia - Inhibitory neurons	Microglia - GNAS - ADCY1 - Inhibitory neurons	Human	1.3834e-63	2.74674e-06	Alpaca
Excitatory neurons	Inhibitory neurons	GNAI2	ADCY1	GNAI2 - ADCY1	UNCAT	ADCY1 - Inhibitory neurons	Excitatory neurons - GNAI2	0.154708	0.661801	-0.0809775	0.698741	0.275272	0.666667	0.102386	0.308882	Excitatory neurons - Inhibitory neurons	Excitatory neurons - GNAI2 - ADCY1 - Inhibitory neurons	Human	4.46285e-07	2.74674e-06	Alpaca
Endothelial cells	Inhibitory neurons	GNAI2	ADCY1	GNAI2 - ADCY1	UNCAT	ADCY1 - Inhibitory neurons	Endothelial cells - GNAI2	1.19087	0.661801	2.39167	0.698741	0.933333	0.666667	0.788121	1.54521	Endothelial cells - Inhibitory neurons	Endothelial cells - GNAI2 - ADCY1 - Inhibitory neurons	Human	2.37019e-11	2.74674e-06	Alpaca
Oligodendrocytes	Microglia	GNAI2	ADCY1	GNAI2 - ADCY1	UNCAT	ADCY1 - Microglia	Oligodendrocytes - GNAI2	0.281738	0.175667	-0.0392245	-0.420947	0.102747	0.0756303	0.0494922	-0.230086	Oligodendrocytes - Microglia	Oligodendrocytes - GNAI2 - ADCY1 - Microglia	Human	5.13742e-08	0.000343322	Alpaca
Microglia	Microglia	GNAS	ADCY1	GNAS - ADCY1	UNCAT	ADCY1 - Microglia	Microglia - GNAS	0.458233	0.175667	1.27019	-0.420947	0.134454	0.0756303	0.0804966	0.42462	Microglia - Microglia	Microglia - GNAS - ADCY1 - Microglia	Human	1.3834e-63	0.000343322	Alpaca
Excitatory neurons	Microglia	GNAI2	ADCY1	GNAI2 - ADCY1	UNCAT	ADCY1 - Microglia	Excitatory neurons - GNAI2	0.154708	0.175667	-0.0809775	-0.420947	0.275272	0.0756303	0.0271772	-0.250962	Excitatory neurons - Microglia	Excitatory neurons - GNAI2 - ADCY1 - Microglia	Human	4.46285e-07	0.000343322	Alpaca
Endothelial cells	Microglia	GNAI2	ADCY1	GNAI2 - ADCY1	UNCAT	ADCY1 - Microglia	Endothelial cells - GNAI2	1.19087	0.175667	2.39167	-0.420947	0.933333	0.0756303	0.209198	0.985362	Endothelial cells - Microglia	Endothelial cells - GNAI2 - ADCY1 - Microglia	Human	2.37019e-11	0.000343322	Alpaca
Microglia	Oligodendrocyte progenitor cells	GNAS	ADCY1	GNAS - ADCY1	UNCAT	ADCY1 - Oligodendrocyte progenitor cells	Microglia - GNAS	0.458233	0.252784	1.27019	-0.303831	0.134454	0.115556	0.115834	0.483179	Microglia - Oligodendrocyte progenitor cells	Microglia - GNAS - ADCY1 - Oligodendrocyte progenitor cells	Human	1.3834e-63	7.0364e-06	Alpaca
Endothelial cells	Oligodendrocyte progenitor cells	GNAI2	ADCY1	GNAI2 - ADCY1	UNCAT	ADCY1 - Oligodendrocyte progenitor cells	Endothelial cells - GNAI2	1.19087	0.252784	2.39167	-0.303831	0.933333	0.115556	0.301034	1.04392	Endothelial cells - Oligodendrocyte progenitor cells	Endothelial cells - GNAI2 - ADCY1 - Oligodendrocyte progenitor cells	Human	2.37019e-11	7.0364e-06	Alpaca
Excitatory neurons	Oligodendrocyte progenitor cells	GNAI2	ADCY1	GNAI2 - ADCY1	UNCAT	ADCY1 - Oligodendrocyte progenitor cells	Excitatory neurons - GNAI2	0.154708	0.252784	-0.0809775	-0.303831	0.275272	0.115556	0.0391079	-0.192404	Excitatory neurons - Oligodendrocyte progenitor cells	Excitatory neurons - GNAI2 - ADCY1 - Oligodendrocyte progenitor cells	Human	4.46285e-07	7.0364e-06	Alpaca
Oligodendrocytes	Oligodendrocyte progenitor cells	GNAI2	ADCY1	GNAI2 - ADCY1	UNCAT	ADCY1 - Oligodendrocyte progenitor cells	Oligodendrocytes - GNAI2	0.281738	0.252784	-0.0392245	-0.303831	0.102747	0.115556	0.071219	-0.171528	Oligodendrocytes - Oligodendrocyte progenitor cells	Oligodendrocytes - GNAI2 - ADCY1 - Oligodendrocyte progenitor cells	Human	5.13742e-08	7.0364e-06	Alpaca
Endothelial cells	Oligodendrocytes	GNAI2	ADCY1	GNAI2 - ADCY1	UNCAT	ADCY1 - Oligodendrocytes	Endothelial cells - GNAI2	1.19087	0.102177	2.39167	-0.526552	0.933333	0.0366226	0.12168	0.93256	Endothelial cells - Oligodendrocytes	Endothelial cells - GNAI2 - ADCY1 - Oligodendrocytes	Human	2.37019e-11	1.25929e-105	Alpaca
Microglia	Oligodendrocytes	GNAS	ADCY1	GNAS - ADCY1	UNCAT	ADCY1 - Oligodendrocytes	Microglia - GNAS	0.458233	0.102177	1.27019	-0.526552	0.134454	0.0366226	0.0468209	0.371818	Microglia - Oligodendrocytes	Microglia - GNAS - ADCY1 - Oligodendrocytes	Human	1.3834e-63	1.25929e-105	Alpaca
Oligodendrocytes	Oligodendrocytes	GNAI2	ADCY1	GNAI2 - ADCY1	UNCAT	ADCY1 - Oligodendrocytes	Oligodendrocytes - GNAI2	0.281738	0.102177	-0.0392245	-0.526552	0.102747	0.0366226	0.0287872	-0.282888	Oligodendrocytes - Oligodendrocytes	Oligodendrocytes - GNAI2 - ADCY1 - Oligodendrocytes	Human	5.13742e-08	1.25929e-105	Alpaca
Excitatory neurons	Oligodendrocytes	GNAI2	ADCY1	GNAI2 - ADCY1	UNCAT	ADCY1 - Oligodendrocytes	Excitatory neurons - GNAI2	0.154708	0.102177	-0.0809775	-0.526552	0.275272	0.0366226	0.0158077	-0.303765	Excitatory neurons - Oligodendrocytes	Excitatory neurons - GNAI2 - ADCY1 - Oligodendrocytes	Human	4.46285e-07	1.25929e-105	Alpaca
Microglia	Microglia	GNAS	ADCY7	GNAS - ADCY7	UNCAT	ADCY7 - Microglia	Microglia - GNAS	0.458233	1.15402	1.27019	2.87731	0.134454	0.495798	0.528812	2.07375	Microglia - Microglia	Microglia - GNAS - ADCY7 - Microglia	Human	1.3834e-63	5.68094e-107	Alpaca
Oligodendrocytes	Microglia	GNAI2	ADCY7	GNAI2 - ADCY7	UNCAT	ADCY7 - Microglia	Oligodendrocytes - GNAI2	0.281738	1.15402	-0.0392245	2.87731	0.102747	0.495798	0.325133	1.41904	Oligodendrocytes - Microglia	Oligodendrocytes - GNAI2 - ADCY7 - Microglia	Human	5.13742e-08	5.68094e-107	Alpaca
Endothelial cells	Microglia	GNAI2	ADCY7	GNAI2 - ADCY7	UNCAT	ADCY7 - Microglia	Endothelial cells - GNAI2	1.19087	1.15402	2.39167	2.87731	0.933333	0.495798	1.3743	2.63449	Endothelial cells - Microglia	Endothelial cells - GNAI2 - ADCY7 - Microglia	Human	2.37019e-11	5.68094e-107	Alpaca
Excitatory neurons	Microglia	GNAI2	ADCY7	GNAI2 - ADCY7	UNCAT	ADCY7 - Microglia	Excitatory neurons - GNAI2	0.154708	1.15402	-0.0809775	2.87731	0.275272	0.495798	0.178537	1.39817	Excitatory neurons - Microglia	Excitatory neurons - GNAI2 - ADCY7 - Microglia	Human	4.46285e-07	5.68094e-107	Alpaca
Endothelial cells	Oligodendrocytes	GNAI2	ADCY7	GNAI2 - ADCY7	UNCAT	ADCY7 - Oligodendrocytes	Endothelial cells - GNAI2	1.19087	0.0408831	2.39167	-0.128041	0.933333	0.0132248	0.0486866	1.13181	Endothelial cells - Oligodendrocytes	Endothelial cells - GNAI2 - ADCY7 - Oligodendrocytes	Human	2.37019e-11	9.2907e-07	Alpaca
Microglia	Oligodendrocytes	GNAS	ADCY7	GNAS - ADCY7	UNCAT	ADCY7 - Oligodendrocytes	Microglia - GNAS	0.458233	0.0408831	1.27019	-0.128041	0.134454	0.0132248	0.018734	0.571073	Microglia - Oligodendrocytes	Microglia - GNAS - ADCY7 - Oligodendrocytes	Human	1.3834e-63	9.2907e-07	Alpaca
Excitatory neurons	Oligodendrocytes	GNAI2	ADCY7	GNAI2 - ADCY7	UNCAT	ADCY7 - Oligodendrocytes	Excitatory neurons - GNAI2	0.154708	0.0408831	-0.0809775	-0.128041	0.275272	0.0132248	0.00632496	-0.104509	Excitatory neurons - Oligodendrocytes	Excitatory neurons - GNAI2 - ADCY7 - Oligodendrocytes	Human	4.46285e-07	9.2907e-07	Alpaca
Oligodendrocytes	Oligodendrocytes	GNAI2	ADCY7	GNAI2 - ADCY7	UNCAT	ADCY7 - Oligodendrocytes	Oligodendrocytes - GNAI2	0.281738	0.0408831	-0.0392245	-0.128041	0.102747	0.0132248	0.0115183	-0.0836328	Oligodendrocytes - Oligodendrocytes	Oligodendrocytes - GNAI2 - ADCY7 - Oligodendrocytes	Human	5.13742e-08	9.2907e-07	Alpaca
Oligodendrocytes	Astrocytes	GNAI2	ADCY8	GNAI2 - ADCY8	UNCAT	ADCY8 - Astrocytes	Oligodendrocytes - GNAI2	0.281738	0.492222	-0.0392245	-0.484583	0.102747	0.242873	0.138678	-0.261904	Oligodendrocytes - Astrocytes	Oligodendrocytes - GNAI2 - ADCY8 - Astrocytes	Human	5.13742e-08	7.44104e-60	Alpaca
Microglia	Astrocytes	GNAS	ADCY8	GNAS - ADCY8	UNCAT	ADCY8 - Astrocytes	Microglia - GNAS	0.458233	0.492222	1.27019	-0.484583	0.134454	0.242873	0.225552	0.392802	Microglia - Astrocytes	Microglia - GNAS - ADCY8 - Astrocytes	Human	1.3834e-63	7.44104e-60	Alpaca
Endothelial cells	Astrocytes	GNAI2	ADCY8	GNAI2 - ADCY8	UNCAT	ADCY8 - Astrocytes	Endothelial cells - GNAI2	1.19087	0.492222	2.39167	-0.484583	0.933333	0.242873	0.586175	0.953544	Endothelial cells - Astrocytes	Endothelial cells - GNAI2 - ADCY8 - Astrocytes	Human	2.37019e-11	7.44104e-60	Alpaca
Excitatory neurons	Astrocytes	GNAI2	ADCY8	GNAI2 - ADCY8	UNCAT	ADCY8 - Astrocytes	Excitatory neurons - GNAI2	0.154708	0.492222	-0.0809775	-0.484583	0.275272	0.242873	0.076151	-0.28278	Excitatory neurons - Astrocytes	Excitatory neurons - GNAI2 - ADCY8 - Astrocytes	Human	4.46285e-07	7.44104e-60	Alpaca
Microglia	Excitatory neurons	GNAS	ADCY8	GNAS - ADCY8	UNCAT	ADCY8 - Excitatory neurons	Microglia - GNAS	0.458233	1.48764	1.27019	0.850704	0.134454	0.958009	0.681688	1.06045	Microglia - Excitatory neurons	Microglia - GNAS - ADCY8 - Excitatory neurons	Human	1.3834e-63	0	Alpaca
Endothelial cells	Excitatory neurons	GNAI2	ADCY8	GNAI2 - ADCY8	UNCAT	ADCY8 - Excitatory neurons	Endothelial cells - GNAI2	1.19087	1.48764	2.39167	0.850704	0.933333	0.958009	1.7716	1.62119	Endothelial cells - Excitatory neurons	Endothelial cells - GNAI2 - ADCY8 - Excitatory neurons	Human	2.37019e-11	0	Alpaca
Excitatory neurons	Excitatory neurons	GNAI2	ADCY8	GNAI2 - ADCY8	UNCAT	ADCY8 - Excitatory neurons	Excitatory neurons - GNAI2	0.154708	1.48764	-0.0809775	0.850704	0.275272	0.958009	0.230151	0.384863	Excitatory neurons - Excitatory neurons	Excitatory neurons - GNAI2 - ADCY8 - Excitatory neurons	Human	4.46285e-07	0	Alpaca
Oligodendrocytes	Excitatory neurons	GNAI2	ADCY8	GNAI2 - ADCY8	UNCAT	ADCY8 - Excitatory neurons	Oligodendrocytes - GNAI2	0.281738	1.48764	-0.0392245	0.850704	0.102747	0.958009	0.419126	0.40574	Oligodendrocytes - Excitatory neurons	Oligodendrocytes - GNAI2 - ADCY8 - Excitatory neurons	Human	5.13742e-08	0	Alpaca
Endothelial cells	Inhibitory neurons	GNAI2	ADCY8	GNAI2 - ADCY8	UNCAT	ADCY8 - Inhibitory neurons	Endothelial cells - GNAI2	1.19087	1.78157	2.39167	1.18436	0.933333	0.948718	2.12162	1.78802	Endothelial cells - Inhibitory neurons	Endothelial cells - GNAI2 - ADCY8 - Inhibitory neurons	Human	2.37019e-11	3.49851e-20	Alpaca
Microglia	Inhibitory neurons	GNAS	ADCY8	GNAS - ADCY8	UNCAT	ADCY8 - Inhibitory neurons	Microglia - GNAS	0.458233	1.78157	1.27019	1.18436	0.134454	0.948718	0.816374	1.22728	Microglia - Inhibitory neurons	Microglia - GNAS - ADCY8 - Inhibitory neurons	Human	1.3834e-63	3.49851e-20	Alpaca
Excitatory neurons	Inhibitory neurons	GNAI2	ADCY8	GNAI2 - ADCY8	UNCAT	ADCY8 - Inhibitory neurons	Excitatory neurons - GNAI2	0.154708	1.78157	-0.0809775	1.18436	0.275272	0.948718	0.275624	0.551693	Excitatory neurons - Inhibitory neurons	Excitatory neurons - GNAI2 - ADCY8 - Inhibitory neurons	Human	4.46285e-07	3.49851e-20	Alpaca
Oligodendrocytes	Inhibitory neurons	GNAI2	ADCY8	GNAI2 - ADCY8	UNCAT	ADCY8 - Inhibitory neurons	Oligodendrocytes - GNAI2	0.281738	1.78157	-0.0392245	1.18436	0.102747	0.948718	0.501936	0.57257	Oligodendrocytes - Inhibitory neurons	Oligodendrocytes - GNAI2 - ADCY8 - Inhibitory neurons	Human	5.13742e-08	3.49851e-20	Alpaca
Endothelial cells	Microglia	GNAI2	ADCY8	GNAI2 - ADCY8	UNCAT	ADCY8 - Microglia	Endothelial cells - GNAI2	1.19087	0.168644	2.39167	-0.745158	0.933333	0.0840336	0.200834	0.823257	Endothelial cells - Microglia	Endothelial cells - GNAI2 - ADCY8 - Microglia	Human	2.37019e-11	3.22579e-13	Alpaca
Oligodendrocytes	Microglia	GNAI2	ADCY8	GNAI2 - ADCY8	UNCAT	ADCY8 - Microglia	Oligodendrocytes - GNAI2	0.281738	0.168644	-0.0392245	-0.745158	0.102747	0.0840336	0.0475134	-0.392191	Oligodendrocytes - Microglia	Oligodendrocytes - GNAI2 - ADCY8 - Microglia	Human	5.13742e-08	3.22579e-13	Alpaca
Microglia	Microglia	GNAS	ADCY8	GNAS - ADCY8	UNCAT	ADCY8 - Microglia	Microglia - GNAS	0.458233	0.168644	1.27019	-0.745158	0.134454	0.0840336	0.0772782	0.262515	Microglia - Microglia	Microglia - GNAS - ADCY8 - Microglia	Human	1.3834e-63	3.22579e-13	Alpaca
Excitatory neurons	Microglia	GNAI2	ADCY8	GNAI2 - ADCY8	UNCAT	ADCY8 - Microglia	Excitatory neurons - GNAI2	0.154708	0.168644	-0.0809775	-0.745158	0.275272	0.0840336	0.0260906	-0.413067	Excitatory neurons - Microglia	Excitatory neurons - GNAI2 - ADCY8 - Microglia	Human	4.46285e-07	3.22579e-13	Alpaca
Microglia	Oligodendrocyte progenitor cells	GNAS	ADCY8	GNAS - ADCY8	UNCAT	ADCY8 - Oligodendrocyte progenitor cells	Microglia - GNAS	0.458233	1.40787	1.27019	0.459711	0.134454	0.622222	0.64513	0.864949	Microglia - Oligodendrocyte progenitor cells	Microglia - GNAS - ADCY8 - Oligodendrocyte progenitor cells	Human	1.3834e-63	1.87494e-06	Alpaca
Oligodendrocytes	Oligodendrocyte progenitor cells	GNAI2	ADCY8	GNAI2 - ADCY8	UNCAT	ADCY8 - Oligodendrocyte progenitor cells	Oligodendrocytes - GNAI2	0.281738	1.40787	-0.0392245	0.459711	0.102747	0.622222	0.39665	0.210243	Oligodendrocytes - Oligodendrocyte progenitor cells	Oligodendrocytes - GNAI2 - ADCY8 - Oligodendrocyte progenitor cells	Human	5.13742e-08	1.87494e-06	Alpaca
Endothelial cells	Oligodendrocyte progenitor cells	GNAI2	ADCY8	GNAI2 - ADCY8	UNCAT	ADCY8 - Oligodendrocyte progenitor cells	Endothelial cells - GNAI2	1.19087	1.40787	2.39167	0.459711	0.933333	0.622222	1.67659	1.42569	Endothelial cells - Oligodendrocyte progenitor cells	Endothelial cells - GNAI2 - ADCY8 - Oligodendrocyte progenitor cells	Human	2.37019e-11	1.87494e-06	Alpaca
Excitatory neurons	Oligodendrocyte progenitor cells	GNAI2	ADCY8	GNAI2 - ADCY8	UNCAT	ADCY8 - Oligodendrocyte progenitor cells	Excitatory neurons - GNAI2	0.154708	1.40787	-0.0809775	0.459711	0.275272	0.622222	0.217809	0.189367	Excitatory neurons - Oligodendrocyte progenitor cells	Excitatory neurons - GNAI2 - ADCY8 - Oligodendrocyte progenitor cells	Human	4.46285e-07	1.87494e-06	Alpaca
Microglia	Oligodendrocytes	GNAS	ADCY8	GNAS - ADCY8	UNCAT	ADCY8 - Oligodendrocytes	Microglia - GNAS	0.458233	0.140974	1.27019	-0.77809	0.134454	0.0498474	0.0645988	0.246049	Microglia - Oligodendrocytes	Microglia - GNAS - ADCY8 - Oligodendrocytes	Human	1.3834e-63	4.17581e-188	Alpaca
Endothelial cells	Oligodendrocytes	GNAI2	ADCY8	GNAI2 - ADCY8	UNCAT	ADCY8 - Oligodendrocytes	Endothelial cells - GNAI2	1.19087	0.140974	2.39167	-0.77809	0.933333	0.0498474	0.167882	0.80679	Endothelial cells - Oligodendrocytes	Endothelial cells - GNAI2 - ADCY8 - Oligodendrocytes	Human	2.37019e-11	4.17581e-188	Alpaca
Oligodendrocytes	Oligodendrocytes	GNAI2	ADCY8	GNAI2 - ADCY8	UNCAT	ADCY8 - Oligodendrocytes	Oligodendrocytes - GNAI2	0.281738	0.140974	-0.0392245	-0.77809	0.102747	0.0498474	0.0397177	-0.408657	Oligodendrocytes - Oligodendrocytes	Oligodendrocytes - GNAI2 - ADCY8 - Oligodendrocytes	Human	5.13742e-08	4.17581e-188	Alpaca
Excitatory neurons	Oligodendrocytes	GNAI2	ADCY8	GNAI2 - ADCY8	UNCAT	ADCY8 - Oligodendrocytes	Excitatory neurons - GNAI2	0.154708	0.140974	-0.0809775	-0.77809	0.275272	0.0498474	0.0218098	-0.429534	Excitatory neurons - Oligodendrocytes	Excitatory neurons - GNAI2 - ADCY8 - Oligodendrocytes	Human	4.46285e-07	4.17581e-188	Alpaca
Microglia	Astrocytes	GNAS	ADCY9	GNAS - ADCY9	UNCAT	ADCY9 - Astrocytes	Microglia - GNAS	0.458233	0.587837	1.27019	-0.257528	0.134454	0.334094	0.269366	0.50633	Microglia - Astrocytes	Microglia - GNAS - ADCY9 - Astrocytes	Human	1.3834e-63	4.65648e-18	Alpaca
Oligodendrocytes	Astrocytes	GNAI2	ADCY9	GNAI2 - ADCY9	UNCAT	ADCY9 - Astrocytes	Oligodendrocytes - GNAI2	0.281738	0.587837	-0.0392245	-0.257528	0.102747	0.334094	0.165616	-0.148376	Oligodendrocytes - Astrocytes	Oligodendrocytes - GNAI2 - ADCY9 - Astrocytes	Human	5.13742e-08	4.65648e-18	Alpaca
Endothelial cells	Astrocytes	GNAI2	ADCY9	GNAI2 - ADCY9	UNCAT	ADCY9 - Astrocytes	Endothelial cells - GNAI2	1.19087	0.587837	2.39167	-0.257528	0.933333	0.334094	0.70004	1.06707	Endothelial cells - Astrocytes	Endothelial cells - GNAI2 - ADCY9 - Astrocytes	Human	2.37019e-11	4.65648e-18	Alpaca
Excitatory neurons	Astrocytes	GNAI2	ADCY9	GNAI2 - ADCY9	UNCAT	ADCY9 - Astrocytes	Excitatory neurons - GNAI2	0.154708	0.587837	-0.0809775	-0.257528	0.275272	0.334094	0.0909434	-0.169253	Excitatory neurons - Astrocytes	Excitatory neurons - GNAI2 - ADCY9 - Astrocytes	Human	4.46285e-07	4.65648e-18	Alpaca
Excitatory neurons	Excitatory neurons	GNAI2	ADCY9	GNAI2 - ADCY9	UNCAT	ADCY9 - Excitatory neurons	Excitatory neurons - GNAI2	0.154708	0.845987	-0.0809775	0.348593	0.275272	0.872473	0.130881	0.133808	Excitatory neurons - Excitatory neurons	Excitatory neurons - GNAI2 - ADCY9 - Excitatory neurons	Human	4.46285e-07	3.99621e-80	Alpaca
Microglia	Excitatory neurons	GNAS	ADCY9	GNAS - ADCY9	UNCAT	ADCY9 - Excitatory neurons	Microglia - GNAS	0.458233	0.845987	1.27019	0.348593	0.134454	0.872473	0.387659	0.80939	Microglia - Excitatory neurons	Microglia - GNAS - ADCY9 - Excitatory neurons	Human	1.3834e-63	3.99621e-80	Alpaca
Oligodendrocytes	Excitatory neurons	GNAI2	ADCY9	GNAI2 - ADCY9	UNCAT	ADCY9 - Excitatory neurons	Oligodendrocytes - GNAI2	0.281738	0.845987	-0.0392245	0.348593	0.102747	0.872473	0.238347	0.154684	Oligodendrocytes - Excitatory neurons	Oligodendrocytes - GNAI2 - ADCY9 - Excitatory neurons	Human	5.13742e-08	3.99621e-80	Alpaca
Endothelial cells	Excitatory neurons	GNAI2	ADCY9	GNAI2 - ADCY9	UNCAT	ADCY9 - Excitatory neurons	Endothelial cells - GNAI2	1.19087	0.845987	2.39167	0.348593	0.933333	0.872473	1.00746	1.37013	Endothelial cells - Excitatory neurons	Endothelial cells - GNAI2 - ADCY9 - Excitatory neurons	Human	2.37019e-11	3.99621e-80	Alpaca
Microglia	Microglia	GNAS	ADCY9	GNAS - ADCY9	UNCAT	ADCY9 - Microglia	Microglia - GNAS	0.458233	0.538539	1.27019	-0.421304	0.134454	0.210084	0.246776	0.424442	Microglia - Microglia	Microglia - GNAS - ADCY9 - Microglia	Human	1.3834e-63	0.00154059	Alpaca
Excitatory neurons	Microglia	GNAI2	ADCY9	GNAI2 - ADCY9	UNCAT	ADCY9 - Microglia	Excitatory neurons - GNAI2	0.154708	0.538539	-0.0809775	-0.421304	0.275272	0.210084	0.0833166	-0.251141	Excitatory neurons - Microglia	Excitatory neurons - GNAI2 - ADCY9 - Microglia	Human	4.46285e-07	0.00154059	Alpaca
Endothelial cells	Microglia	GNAI2	ADCY9	GNAI2 - ADCY9	UNCAT	ADCY9 - Microglia	Endothelial cells - GNAI2	1.19087	0.538539	2.39167	-0.421304	0.933333	0.210084	0.641333	0.985183	Endothelial cells - Microglia	Endothelial cells - GNAI2 - ADCY9 - Microglia	Human	2.37019e-11	0.00154059	Alpaca
Oligodendrocytes	Microglia	GNAI2	ADCY9	GNAI2 - ADCY9	UNCAT	ADCY9 - Microglia	Oligodendrocytes - GNAI2	0.281738	0.538539	-0.0392245	-0.421304	0.102747	0.210084	0.151727	-0.230264	Oligodendrocytes - Microglia	Oligodendrocytes - GNAI2 - ADCY9 - Microglia	Human	5.13742e-08	0.00154059	Alpaca
Oligodendrocytes	Oligodendrocytes	GNAI2	ADCY9	GNAI2 - ADCY9	UNCAT	ADCY9 - Oligodendrocytes	Oligodendrocytes - GNAI2	0.281738	0.757378	-0.0392245	-0.170568	0.102747	0.291963	0.213382	-0.104896	Oligodendrocytes - Oligodendrocytes	Oligodendrocytes - GNAI2 - ADCY9 - Oligodendrocytes	Human	5.13742e-08	3.98768e-15	Alpaca
Excitatory neurons	Oligodendrocytes	GNAI2	ADCY9	GNAI2 - ADCY9	UNCAT	ADCY9 - Oligodendrocytes	Excitatory neurons - GNAI2	0.154708	0.757378	-0.0809775	-0.170568	0.275272	0.291963	0.117173	-0.125773	Excitatory neurons - Oligodendrocytes	Excitatory neurons - GNAI2 - ADCY9 - Oligodendrocytes	Human	4.46285e-07	3.98768e-15	Alpaca
Endothelial cells	Oligodendrocytes	GNAI2	ADCY9	GNAI2 - ADCY9	UNCAT	ADCY9 - Oligodendrocytes	Endothelial cells - GNAI2	1.19087	0.757378	2.39167	-0.170568	0.933333	0.291963	0.901941	1.11055	Endothelial cells - Oligodendrocytes	Endothelial cells - GNAI2 - ADCY9 - Oligodendrocytes	Human	2.37019e-11	3.98768e-15	Alpaca
Microglia	Oligodendrocytes	GNAS	ADCY9	GNAS - ADCY9	UNCAT	ADCY9 - Oligodendrocytes	Microglia - GNAS	0.458233	0.757378	1.27019	-0.170568	0.134454	0.291963	0.347055	0.54981	Microglia - Oligodendrocytes	Microglia - GNAS - ADCY9 - Oligodendrocytes	Human	1.3834e-63	3.98768e-15	Alpaca
Oligodendrocytes	Astrocytes	ADCYAP1	ADCYAP1R1	ADCYAP1 - ADCYAP1R1	UNCAT	ADCYAP1R1 - Astrocytes	Oligodendrocytes - ADCYAP1	0.0362885	0.959905	-0.121996	0.476623	0.0122075	0.527936	0.0348336	0.177313	Oligodendrocytes - Astrocytes	Oligodendrocytes - ADCYAP1 - ADCYAP1R1 - Astrocytes	Human	8.9148e-09	1.58172e-30	Alpaca
Excitatory neurons	Astrocytes	ADCYAP1	ADCYAP1R1	ADCYAP1 - ADCYAP1R1	UNCAT	ADCYAP1R1 - Astrocytes	Excitatory neurons - ADCYAP1	0.0788696	0.959905	0.136841	0.476623	0.12675	0.527936	0.0757073	0.306732	Excitatory neurons - Astrocytes	Excitatory neurons - ADCYAP1 - ADCYAP1R1 - Astrocytes	Human	3.97764e-31	1.58172e-30	Alpaca
Oligodendrocytes	Excitatory neurons	ADCYAP1	ADCYAP1R1	ADCYAP1 - ADCYAP1R1	UNCAT	ADCYAP1R1 - Excitatory neurons	Oligodendrocytes - ADCYAP1	0.0362885	0.488832	-0.121996	-0.0269503	0.0122075	0.641524	0.017739	-0.0744731	Oligodendrocytes - Excitatory neurons	Oligodendrocytes - ADCYAP1 - ADCYAP1R1 - Excitatory neurons	Human	8.9148e-09	4.11085e-09	Alpaca
Excitatory neurons	Excitatory neurons	ADCYAP1	ADCYAP1R1	ADCYAP1 - ADCYAP1R1	UNCAT	ADCYAP1R1 - Excitatory neurons	Excitatory neurons - ADCYAP1	0.0788696	0.488832	0.136841	-0.0269503	0.12675	0.641524	0.038554	0.0549453	Excitatory neurons - Excitatory neurons	Excitatory neurons - ADCYAP1 - ADCYAP1R1 - Excitatory neurons	Human	3.97764e-31	4.11085e-09	Alpaca
Oligodendrocytes	Inhibitory neurons	ADCYAP1	ADCYAP1R1	ADCYAP1 - ADCYAP1R1	UNCAT	ADCYAP1R1 - Inhibitory neurons	Oligodendrocytes - ADCYAP1	0.0362885	1.2198	-0.121996	1.20147	0.0122075	0.948718	0.0442648	0.539735	Oligodendrocytes - Inhibitory neurons	Oligodendrocytes - ADCYAP1 - ADCYAP1R1 - Inhibitory neurons	Human	8.9148e-09	4.29412e-22	Alpaca
Excitatory neurons	Inhibitory neurons	ADCYAP1	ADCYAP1R1	ADCYAP1 - ADCYAP1R1	UNCAT	ADCYAP1R1 - Inhibitory neurons	Excitatory neurons - ADCYAP1	0.0788696	1.2198	0.136841	1.20147	0.12675	0.948718	0.0962052	0.669154	Excitatory neurons - Inhibitory neurons	Excitatory neurons - ADCYAP1 - ADCYAP1R1 - Inhibitory neurons	Human	3.97764e-31	4.29412e-22	Alpaca
Oligodendrocytes	Microglia	ADCYAP1	ADCYAP1R1	ADCYAP1 - ADCYAP1R1	UNCAT	ADCYAP1R1 - Microglia	Oligodendrocytes - ADCYAP1	0.0362885	0.31395	-0.121996	-0.465323	0.0122075	0.117647	0.0113928	-0.293659	Oligodendrocytes - Microglia	Oligodendrocytes - ADCYAP1 - ADCYAP1R1 - Microglia	Human	8.9148e-09	5.46723e-06	Alpaca
Excitatory neurons	Microglia	ADCYAP1	ADCYAP1R1	ADCYAP1 - ADCYAP1R1	UNCAT	ADCYAP1R1 - Microglia	Excitatory neurons - ADCYAP1	0.0788696	0.31395	0.136841	-0.465323	0.12675	0.117647	0.0247611	-0.164241	Excitatory neurons - Microglia	Excitatory neurons - ADCYAP1 - ADCYAP1R1 - Microglia	Human	3.97764e-31	5.46723e-06	Alpaca
Oligodendrocytes	Oligodendrocytes	ADCYAP1	ADCYAP1R1	ADCYAP1 - ADCYAP1R1	UNCAT	ADCYAP1R1 - Oligodendrocytes	Oligodendrocytes - ADCYAP1	0.0362885	0.311113	-0.121996	-0.459725	0.0122075	0.115972	0.0112898	-0.29086	Oligodendrocytes - Oligodendrocytes	Oligodendrocytes - ADCYAP1 - ADCYAP1R1 - Oligodendrocytes	Human	8.9148e-09	4.61048e-91	Alpaca
Excitatory neurons	Oligodendrocytes	ADCYAP1	ADCYAP1R1	ADCYAP1 - ADCYAP1R1	UNCAT	ADCYAP1R1 - Oligodendrocytes	Excitatory neurons - ADCYAP1	0.0788696	0.311113	0.136841	-0.459725	0.12675	0.115972	0.0245373	-0.161442	Excitatory neurons - Oligodendrocytes	Excitatory neurons - ADCYAP1 - ADCYAP1R1 - Oligodendrocytes	Human	3.97764e-31	4.61048e-91	Alpaca
Microglia	Excitatory neurons	GNAS	ADORA1	GNAS - ADORA1	UNCAT	ADORA1 - Excitatory neurons	Microglia - GNAS	0.458233	0.799204	1.27019	0.470263	0.134454	0.839036	0.366221	0.870225	Microglia - Excitatory neurons	Microglia - GNAS - ADORA1 - Excitatory neurons	Human	1.3834e-63	3.99983e-147	Alpaca
Endothelial cells	Excitatory neurons	GNAI2	ADORA1	GNAI2 - ADORA1	UNCAT	ADORA1 - Excitatory neurons	Endothelial cells - GNAI2	1.19087	0.799204	2.39167	0.470263	0.933333	0.839036	0.951751	1.43097	Endothelial cells - Excitatory neurons	Endothelial cells - GNAI2 - ADORA1 - Excitatory neurons	Human	2.37019e-11	3.99983e-147	Alpaca
Oligodendrocytes	Excitatory neurons	GNAI2	ADORA1	GNAI2 - ADORA1	UNCAT	ADORA1 - Excitatory neurons	Oligodendrocytes - GNAI2	0.281738	0.799204	-0.0392245	0.470263	0.102747	0.839036	0.225166	0.215519	Oligodendrocytes - Excitatory neurons	Oligodendrocytes - GNAI2 - ADORA1 - Excitatory neurons	Human	5.13742e-08	3.99983e-147	Alpaca
Excitatory neurons	Excitatory neurons	GNAI2	ADORA1	GNAI2 - ADORA1	UNCAT	ADORA1 - Excitatory neurons	Excitatory neurons - GNAI2	0.154708	0.799204	-0.0809775	0.470263	0.275272	0.839036	0.123644	0.194643	Excitatory neurons - Excitatory neurons	Excitatory neurons - GNAI2 - ADORA1 - Excitatory neurons	Human	4.46285e-07	3.99983e-147	Alpaca
Endothelial cells	Inhibitory neurons	GNAI2	ADORA1	GNAI2 - ADORA1	UNCAT	ADORA1 - Inhibitory neurons	Endothelial cells - GNAI2	1.19087	0.0591009	2.39167	-0.714761	0.933333	0.102564	0.0703817	0.838455	Endothelial cells - Inhibitory neurons	Endothelial cells - GNAI2 - ADORA1 - Inhibitory neurons	Human	2.37019e-11	1.45294e-06	Alpaca
Microglia	Inhibitory neurons	GNAS	ADORA1	GNAS - ADORA1	UNCAT	ADORA1 - Inhibitory neurons	Microglia - GNAS	0.458233	0.0591009	1.27019	-0.714761	0.134454	0.102564	0.027082	0.277714	Microglia - Inhibitory neurons	Microglia - GNAS - ADORA1 - Inhibitory neurons	Human	1.3834e-63	1.45294e-06	Alpaca
Excitatory neurons	Inhibitory neurons	GNAI2	ADORA1	GNAI2 - ADORA1	UNCAT	ADORA1 - Inhibitory neurons	Excitatory neurons - GNAI2	0.154708	0.0591009	-0.0809775	-0.714761	0.275272	0.102564	0.00914341	-0.397869	Excitatory neurons - Inhibitory neurons	Excitatory neurons - GNAI2 - ADORA1 - Inhibitory neurons	Human	4.46285e-07	1.45294e-06	Alpaca
Oligodendrocytes	Inhibitory neurons	GNAI2	ADORA1	GNAI2 - ADORA1	UNCAT	ADORA1 - Inhibitory neurons	Oligodendrocytes - GNAI2	0.281738	0.0591009	-0.0392245	-0.714761	0.102747	0.102564	0.016651	-0.376993	Oligodendrocytes - Inhibitory neurons	Oligodendrocytes - GNAI2 - ADORA1 - Inhibitory neurons	Human	5.13742e-08	1.45294e-06	Alpaca
Microglia	Microglia	GNAS	ADORA1	GNAS - ADORA1	UNCAT	ADORA1 - Microglia	Microglia - GNAS	0.458233	0.179254	1.27019	-0.627992	0.134454	0.0756303	0.0821399	0.321098	Microglia - Microglia	Microglia - GNAS - ADORA1 - Microglia	Human	1.3834e-63	8.16067e-10	Alpaca
Excitatory neurons	Microglia	GNAI2	ADORA1	GNAI2 - ADORA1	UNCAT	ADORA1 - Microglia	Excitatory neurons - GNAI2	0.154708	0.179254	-0.0809775	-0.627992	0.275272	0.0756303	0.027732	-0.354485	Excitatory neurons - Microglia	Excitatory neurons - GNAI2 - ADORA1 - Microglia	Human	4.46285e-07	8.16067e-10	Alpaca
Endothelial cells	Microglia	GNAI2	ADORA1	GNAI2 - ADORA1	UNCAT	ADORA1 - Microglia	Endothelial cells - GNAI2	1.19087	0.179254	2.39167	-0.627992	0.933333	0.0756303	0.213468	0.881839	Endothelial cells - Microglia	Endothelial cells - GNAI2 - ADORA1 - Microglia	Human	2.37019e-11	8.16067e-10	Alpaca
Oligodendrocytes	Microglia	GNAI2	ADORA1	GNAI2 - ADORA1	UNCAT	ADORA1 - Microglia	Oligodendrocytes - GNAI2	0.281738	0.179254	-0.0392245	-0.627992	0.102747	0.0756303	0.0505026	-0.333608	Oligodendrocytes - Microglia	Oligodendrocytes - GNAI2 - ADORA1 - Microglia	Human	5.13742e-08	8.16067e-10	Alpaca
Microglia	Oligodendrocyte progenitor cells	GNAS	ADORA1	GNAS - ADORA1	UNCAT	ADORA1 - Oligodendrocyte progenitor cells	Microglia - GNAS	0.458233	0.0537734	1.27019	-0.746486	0.134454	0.0266667	0.0246407	0.261851	Microglia - Oligodendrocyte progenitor cells	Microglia - GNAS - ADORA1 - Oligodendrocyte progenitor cells	Human	1.3834e-63	5.83877e-31	Alpaca
Endothelial cells	Oligodendrocyte progenitor cells	GNAI2	ADORA1	GNAI2 - ADORA1	UNCAT	ADORA1 - Oligodendrocyte progenitor cells	Endothelial cells - GNAI2	1.19087	0.0537734	2.39167	-0.746486	0.933333	0.0266667	0.0640373	0.822592	Endothelial cells - Oligodendrocyte progenitor cells	Endothelial cells - GNAI2 - ADORA1 - Oligodendrocyte progenitor cells	Human	2.37019e-11	5.83877e-31	Alpaca
Excitatory neurons	Oligodendrocyte progenitor cells	GNAI2	ADORA1	GNAI2 - ADORA1	UNCAT	ADORA1 - Oligodendrocyte progenitor cells	Excitatory neurons - GNAI2	0.154708	0.0537734	-0.0809775	-0.746486	0.275272	0.0266667	0.0083192	-0.413732	Excitatory neurons - Oligodendrocyte progenitor cells	Excitatory neurons - GNAI2 - ADORA1 - Oligodendrocyte progenitor cells	Human	4.46285e-07	5.83877e-31	Alpaca
Oligodendrocytes	Oligodendrocyte progenitor cells	GNAI2	ADORA1	GNAI2 - ADORA1	UNCAT	ADORA1 - Oligodendrocyte progenitor cells	Oligodendrocytes - GNAI2	0.281738	0.0537734	-0.0392245	-0.746486	0.102747	0.0266667	0.01515	-0.392855	Oligodendrocytes - Oligodendrocyte progenitor cells	Oligodendrocytes - GNAI2 - ADORA1 - Oligodendrocyte progenitor cells	Human	5.13742e-08	5.83877e-31	Alpaca
Oligodendrocytes	Oligodendrocytes	GNAI2	ADORA1	GNAI2 - ADORA1	UNCAT	ADORA1 - Oligodendrocytes	Oligodendrocytes - GNAI2	0.281738	0.385527	-0.0392245	-0.445737	0.102747	0.136317	0.108618	-0.242481	Oligodendrocytes - Oligodendrocytes	Oligodendrocytes - GNAI2 - ADORA1 - Oligodendrocytes	Human	5.13742e-08	1.8812e-77	Alpaca
Microglia	Oligodendrocytes	GNAS	ADORA1	GNAS - ADORA1	UNCAT	ADORA1 - Oligodendrocytes	Microglia - GNAS	0.458233	0.385527	1.27019	-0.445737	0.134454	0.136317	0.176661	0.412226	Microglia - Oligodendrocytes	Microglia - GNAS - ADORA1 - Oligodendrocytes	Human	1.3834e-63	1.8812e-77	Alpaca
Endothelial cells	Oligodendrocytes	GNAI2	ADORA1	GNAI2 - ADORA1	UNCAT	ADORA1 - Oligodendrocytes	Endothelial cells - GNAI2	1.19087	0.385527	2.39167	-0.445737	0.933333	0.136317	0.459114	0.972967	Endothelial cells - Oligodendrocytes	Endothelial cells - GNAI2 - ADORA1 - Oligodendrocytes	Human	2.37019e-11	1.8812e-77	Alpaca
Excitatory neurons	Oligodendrocytes	GNAI2	ADORA1	GNAI2 - ADORA1	UNCAT	ADORA1 - Oligodendrocytes	Excitatory neurons - GNAI2	0.154708	0.385527	-0.0809775	-0.445737	0.275272	0.136317	0.0596442	-0.263357	Excitatory neurons - Oligodendrocytes	Excitatory neurons - GNAI2 - ADORA1 - Oligodendrocytes	Human	4.46285e-07	1.8812e-77	Alpaca
Endothelial cells	Astrocytes	GNAI2	ADRA2A	GNAI2 - ADRA2A	UNCAT	ADRA2A - Astrocytes	Endothelial cells - GNAI2	1.19087	0.0250948	2.39167	-0.105837	0.933333	0.013683	0.0298847	1.14292	Endothelial cells - Astrocytes	Endothelial cells - GNAI2 - ADRA2A - Astrocytes	Human	2.37019e-11	0.000324383	Alpaca
Oligodendrocytes	Astrocytes	GNAI2	ADRA2A	GNAI2 - ADRA2A	UNCAT	ADRA2A - Astrocytes	Oligodendrocytes - GNAI2	0.281738	0.0250948	-0.0392245	-0.105837	0.102747	0.013683	0.00707015	-0.0725309	Oligodendrocytes - Astrocytes	Oligodendrocytes - GNAI2 - ADRA2A - Astrocytes	Human	5.13742e-08	0.000324383	Alpaca
Excitatory neurons	Astrocytes	GNAI2	ADRA2A	GNAI2 - ADRA2A	UNCAT	ADRA2A - Astrocytes	Excitatory neurons - GNAI2	0.154708	0.0250948	-0.0809775	-0.105837	0.275272	0.013683	0.00388237	-0.0934073	Excitatory neurons - Astrocytes	Excitatory neurons - GNAI2 - ADRA2A - Astrocytes	Human	4.46285e-07	0.000324383	Alpaca
Endothelial cells	Excitatory neurons	GNAI2	ADRA2A	GNAI2 - ADRA2A	UNCAT	ADRA2A - Excitatory neurons	Endothelial cells - GNAI2	1.19087	0.053306	2.39167	0.0745076	0.933333	0.0995334	0.0634807	1.23309	Endothelial cells - Excitatory neurons	Endothelial cells - GNAI2 - ADRA2A - Excitatory neurons	Human	2.37019e-11	3.61368e-18	Alpaca
Excitatory neurons	Excitatory neurons	GNAI2	ADRA2A	GNAI2 - ADRA2A	UNCAT	ADRA2A - Excitatory neurons	Excitatory neurons - GNAI2	0.154708	0.053306	-0.0809775	0.0745076	0.275272	0.0995334	0.00824689	-0.00323495	Excitatory neurons - Excitatory neurons	Excitatory neurons - GNAI2 - ADRA2A - Excitatory neurons	Human	4.46285e-07	3.61368e-18	Alpaca
Oligodendrocytes	Excitatory neurons	GNAI2	ADRA2A	GNAI2 - ADRA2A	UNCAT	ADRA2A - Excitatory neurons	Oligodendrocytes - GNAI2	0.281738	0.053306	-0.0392245	0.0745076	0.102747	0.0995334	0.0150183	0.0176415	Oligodendrocytes - Excitatory neurons	Oligodendrocytes - GNAI2 - ADRA2A - Excitatory neurons	Human	5.13742e-08	3.61368e-18	Alpaca
Endothelial cells	Inhibitory neurons	GNAI2	ADRA2A	GNAI2 - ADRA2A	UNCAT	ADRA2A - Inhibitory neurons	Endothelial cells - GNAI2	1.19087	0.235366	2.39167	0.889018	0.933333	0.24359	0.280292	1.64034	Endothelial cells - Inhibitory neurons	Endothelial cells - GNAI2 - ADRA2A - Inhibitory neurons	Human	2.37019e-11	2.1569e-11	Alpaca
Oligodendrocytes	Inhibitory neurons	GNAI2	ADRA2A	GNAI2 - ADRA2A	UNCAT	ADRA2A - Inhibitory neurons	Oligodendrocytes - GNAI2	0.281738	0.235366	-0.0392245	0.889018	0.102747	0.24359	0.0663117	0.424897	Oligodendrocytes - Inhibitory neurons	Oligodendrocytes - GNAI2 - ADRA2A - Inhibitory neurons	Human	5.13742e-08	2.1569e-11	Alpaca
Excitatory neurons	Inhibitory neurons	GNAI2	ADRA2A	GNAI2 - ADRA2A	UNCAT	ADRA2A - Inhibitory neurons	Excitatory neurons - GNAI2	0.154708	0.235366	-0.0809775	0.889018	0.275272	0.24359	0.0364132	0.40402	Excitatory neurons - Inhibitory neurons	Excitatory neurons - GNAI2 - ADRA2A - Inhibitory neurons	Human	4.46285e-07	2.1569e-11	Alpaca
Endothelial cells	Oligodendrocytes	GNAI2	ADRA2A	GNAI2 - ADRA2A	UNCAT	ADRA2A - Oligodendrocytes	Endothelial cells - GNAI2	1.19087	0.0551243	2.39167	-0.0419418	0.933333	0.017294	0.065646	1.17486	Endothelial cells - Oligodendrocytes	Endothelial cells - GNAI2 - ADRA2A - Oligodendrocytes	Human	2.37019e-11	0.00105148	Alpaca
Excitatory neurons	Oligodendrocytes	GNAI2	ADRA2A	GNAI2 - ADRA2A	UNCAT	ADRA2A - Oligodendrocytes	Excitatory neurons - GNAI2	0.154708	0.0551243	-0.0809775	-0.0419418	0.275272	0.017294	0.00852819	-0.0614597	Excitatory neurons - Oligodendrocytes	Excitatory neurons - GNAI2 - ADRA2A - Oligodendrocytes	Human	4.46285e-07	0.00105148	Alpaca
Oligodendrocytes	Oligodendrocytes	GNAI2	ADRA2A	GNAI2 - ADRA2A	UNCAT	ADRA2A - Oligodendrocytes	Oligodendrocytes - GNAI2	0.281738	0.0551243	-0.0392245	-0.0419418	0.102747	0.017294	0.0155306	-0.0405832	Oligodendrocytes - Oligodendrocytes	Oligodendrocytes - GNAI2 - ADRA2A - Oligodendrocytes	Human	5.13742e-08	0.00105148	Alpaca
Endothelial cells	Endothelial cells	GNAI2	ADRA2B	GNAI2 - ADRA2B	UNCAT	ADRA2B - Endothelial cells	Endothelial cells - GNAI2	1.19087	0.0915362	2.39167	1.30816	0.933333	0.133333	0.109008	1.84992	Endothelial cells - Endothelial cells	Endothelial cells - GNAI2 - ADRA2B - Endothelial cells	Human	2.37019e-11	6.99338e-49	Alpaca
Excitatory neurons	Endothelial cells	GNAI2	ADRA2B	GNAI2 - ADRA2B	UNCAT	ADRA2B - Endothelial cells	Excitatory neurons - GNAI2	0.154708	0.0915362	-0.0809775	1.30816	0.275272	0.133333	0.0141614	0.613591	Excitatory neurons - Endothelial cells	Excitatory neurons - GNAI2 - ADRA2B - Endothelial cells	Human	4.46285e-07	6.99338e-49	Alpaca
Oligodendrocytes	Endothelial cells	GNAI2	ADRA2B	GNAI2 - ADRA2B	UNCAT	ADRA2B - Endothelial cells	Oligodendrocytes - GNAI2	0.281738	0.0915362	-0.0392245	1.30816	0.102747	0.133333	0.0257892	0.634468	Oligodendrocytes - Endothelial cells	Oligodendrocytes - GNAI2 - ADRA2B - Endothelial cells	Human	5.13742e-08	6.99338e-49	Alpaca
Excitatory neurons	Inhibitory neurons	MDK	ALK	MDK - ALK	NEGF	ALK - Inhibitory neurons	Excitatory neurons - MDK	0.054844	0.387982	0.124824	1.60875	0.105754	0.461538	0.0212785	0.866785	Excitatory neurons - Inhibitory neurons	Excitatory neurons - MDK - ALK - Inhibitory neurons	Human	6.66712e-28	6.33297e-64	Alpaca
Inhibitory neurons	Inhibitory neurons	PTN	ALK	PTN - ALK	NEGF	ALK - Inhibitory neurons	Inhibitory neurons - PTN	0.453696	0.387982	-0.593116	1.60875	0.448718	0.461538	0.176026	0.507815	Inhibitory neurons - Inhibitory neurons	Inhibitory neurons - PTN - ALK - Inhibitory neurons	Human	0.0153852	6.33297e-64	Alpaca
Astrocytes	Inhibitory neurons	MDK	ALK	MDK - ALK	NEGF	ALK - Inhibitory neurons	Astrocytes - MDK	0.0208581	0.387982	-0.103987	1.60875	0.0125428	0.461538	0.00809256	0.75238	Astrocytes - Inhibitory neurons	Astrocytes - MDK - ALK - Inhibitory neurons	Human	0.000423815	6.33297e-64	Alpaca
Excitatory neurons	Inhibitory neurons	PTN	ALK	PTN - ALK	NEGF	ALK - Inhibitory neurons	Excitatory neurons - PTN	0.477663	0.387982	-0.53068	1.60875	0.593313	0.461538	0.185325	0.539033	Excitatory neurons - Inhibitory neurons	Excitatory neurons - PTN - ALK - Inhibitory neurons	Human	2.0364e-80	6.33297e-64	Alpaca
Oligodendrocytes	Inhibitory neurons	PTN	ALK	PTN - ALK	NEGF	ALK - Inhibitory neurons	Oligodendrocytes - PTN	1.12079	0.387982	-0.190016	1.60875	0.412004	0.461538	0.434847	0.709365	Oligodendrocytes - Inhibitory neurons	Oligodendrocytes - PTN - ALK - Inhibitory neurons	Human	4.98462e-16	6.33297e-64	Alpaca
Astrocytes	Inhibitory neurons	PTN	ALK	PTN - ALK	NEGF	ALK - Inhibitory neurons	Astrocytes - PTN	2.02899	0.387982	1.07281	1.60875	0.932725	0.461538	0.787211	1.34078	Astrocytes - Inhibitory neurons	Astrocytes - PTN - ALK - Inhibitory neurons	Human	7.17216e-255	6.33297e-64	Alpaca
Astrocytes	Excitatory neurons	GPI	AMFR	GPI - AMFR	Chemotaxis	AMFR - Excitatory neurons	Astrocytes - GPI	1.0261	0.415554	0.541561	-0.00507851	0.597491	0.604977	0.426402	0.268241	Astrocytes - Excitatory neurons	Astrocytes - GPI - AMFR - Excitatory neurons	Human	1.93115e-48	2.03412e-15	Alpaca
Oligodendrocyte progenitor cells	Excitatory neurons	GPI	AMFR	GPI - AMFR	Chemotaxis	AMFR - Excitatory neurons	Oligodendrocyte progenitor cells - GPI	0.499356	0.415554	-0.271998	-0.00507851	0.235556	0.604977	0.207509	-0.138538	Oligodendrocyte progenitor cells - Excitatory neurons	Oligodendrocyte progenitor cells - GPI - AMFR - Excitatory neurons	Human	0.000597426	2.03412e-15	Alpaca
Oligodendrocytes	Excitatory neurons	GPI	AMFR	GPI - AMFR	Chemotaxis	AMFR - Excitatory neurons	Oligodendrocytes - GPI	0.572098	0.415554	-0.249935	-0.00507851	0.214649	0.604977	0.237738	-0.127507	Oligodendrocytes - Excitatory neurons	Oligodendrocytes - GPI - AMFR - Excitatory neurons	Human	4.45033e-39	2.03412e-15	Alpaca
Oligodendrocyte progenitor cells	Oligodendrocytes	GPI	AMFR	GPI - AMFR	Chemotaxis	AMFR - Oligodendrocytes	Oligodendrocyte progenitor cells - GPI	0.499356	0.564159	-0.271998	-0.069089	0.235556	0.222787	0.281716	-0.170543	Oligodendrocyte progenitor cells - Oligodendrocytes	Oligodendrocyte progenitor cells - GPI - AMFR - Oligodendrocytes	Human	0.000597426	7.25883e-13	Alpaca
Astrocytes	Oligodendrocytes	GPI	AMFR	GPI - AMFR	Chemotaxis	AMFR - Oligodendrocytes	Astrocytes - GPI	1.0261	0.564159	0.541561	-0.069089	0.597491	0.222787	0.578885	0.236236	Astrocytes - Oligodendrocytes	Astrocytes - GPI - AMFR - Oligodendrocytes	Human	1.93115e-48	7.25883e-13	Alpaca
Oligodendrocytes	Oligodendrocytes	GPI	AMFR	GPI - AMFR	Chemotaxis	AMFR - Oligodendrocytes	Oligodendrocytes - GPI	0.572098	0.564159	-0.249935	-0.069089	0.214649	0.222787	0.322754	-0.159512	Oligodendrocytes - Oligodendrocytes	Oligodendrocytes - GPI - AMFR - Oligodendrocytes	Human	4.45033e-39	7.25883e-13	Alpaca
Excitatory neurons	Astrocytes	WNT3A	APCDD1	WNT3A - APCDD1	WNT	APCDD1 - Astrocytes	Excitatory neurons - WNT3A	0.0239193	0.323528	0.0859137	0.398705	0.0466563	0.172178	0.00773856	0.242309	Excitatory neurons - Astrocytes	Excitatory neurons - WNT3A - APCDD1 - Astrocytes	Human	8.88257e-11	1.34612e-19	Alpaca
Excitatory neurons	Endothelial cells	WNT3A	APCDD1	WNT3A - APCDD1	WNT	APCDD1 - Endothelial cells	Excitatory neurons - WNT3A	0.0239193	1.18804	0.0859137	3.45252	0.0466563	0.866667	0.0284171	1.76922	Excitatory neurons - Endothelial cells	Excitatory neurons - WNT3A - APCDD1 - Endothelial cells	Human	8.88257e-11	2.72246e-23	Alpaca
Excitatory neurons	Oligodendrocytes	WNT3A	APCDD1	WNT3A - APCDD1	WNT	APCDD1 - Oligodendrocytes	Excitatory neurons - WNT3A	0.0239193	0.0552108	0.0859137	-0.19374	0.0466563	0.0193286	0.0013206	-0.0539131	Excitatory neurons - Oligodendrocytes	Excitatory neurons - WNT3A - APCDD1 - Oligodendrocytes	Human	8.88257e-11	2.90123e-15	Alpaca
Excitatory neurons	Excitatory neurons	EFEMP2	AQP1	EFEMP2 - AQP1	UNCAT	AQP1 - Excitatory neurons	Excitatory neurons - EFEMP2	0.092926	0.0349025	-0.0313447	0.140727	0.16563	0.0637636	0.00324335	0.0546911	Excitatory neurons - Excitatory neurons	Excitatory neurons - EFEMP2 - AQP1 - Excitatory neurons	Human	3.38314e-07	1.23089e-20	Alpaca
Oligodendrocytes	Excitatory neurons	EFEMP2	AQP1	EFEMP2 - AQP1	UNCAT	AQP1 - Excitatory neurons	Oligodendrocytes - EFEMP2	0.102381	0.0349025	-0.121559	0.140727	0.0376399	0.0637636	0.00357337	0.00958375	Oligodendrocytes - Excitatory neurons	Oligodendrocytes - EFEMP2 - AQP1 - Excitatory neurons	Human	6.9973e-12	1.23089e-20	Alpaca
Oligodendrocytes	Excitatory neurons	F8	ASGR2	F8 - ASGR2	Vasoactive	ASGR2 - Excitatory neurons	Oligodendrocytes - F8	0.0237721	0.0126875	-0.168867	0.0622858	0.0101729	0.0279938	0.000301608	-0.0532906	Oligodendrocytes - Excitatory neurons	Oligodendrocytes - F8 - ASGR2 - Excitatory neurons	Human	7.12369e-12	3.98256e-06	Alpaca
Excitatory neurons	Excitatory neurons	F8	ASGR2	F8 - ASGR2	Vasoactive	ASGR2 - Excitatory neurons	Excitatory neurons - F8	0.059759	0.0126875	0.00716286	0.0622858	0.108087	0.0279938	0.000758192	0.0347243	Excitatory neurons - Excitatory neurons	Excitatory neurons - F8 - ASGR2 - Excitatory neurons	Human	1.38088e-08	3.98256e-06	Alpaca
Microglia	Astrocytes	AGRN	ATP1A3	AGRN - ATP1A3	Matrix glycoproteins	ATP1A3 - Astrocytes	Microglia - AGRN	0.129476	0.708314	-0.325919	-0.22658	0.0420168	0.417332	0.0917094	-0.27625	Microglia - Astrocytes	Microglia - AGRN - ATP1A3 - Astrocytes	Human	0.00828259	1.46421e-11	Alpaca
Oligodendrocytes	Astrocytes	AGRN	ATP1A3	AGRN - ATP1A3	Matrix glycoproteins	ATP1A3 - Astrocytes	Oligodendrocytes - AGRN	0.274762	0.708314	-0.0987516	-0.22658	0.103764	0.417332	0.194618	-0.162666	Oligodendrocytes - Astrocytes	Oligodendrocytes - AGRN - ATP1A3 - Astrocytes	Human	4.68483e-22	1.46421e-11	Alpaca
Excitatory neurons	Astrocytes	AGRN	ATP1A3	AGRN - ATP1A3	Matrix glycoproteins	ATP1A3 - Astrocytes	Excitatory neurons - AGRN	0.323072	0.708314	0.254104	-0.22658	0.509331	0.417332	0.228836	0.0137623	Excitatory neurons - Astrocytes	Excitatory neurons - AGRN - ATP1A3 - Astrocytes	Human	1.45212e-112	1.46421e-11	Alpaca
Astrocytes	Astrocytes	AGRN	ATP1A3	AGRN - ATP1A3	Matrix glycoproteins	ATP1A3 - Astrocytes	Astrocytes - AGRN	0.164994	0.708314	-0.222841	-0.22658	0.0923603	0.417332	0.116867	-0.224711	Astrocytes - Astrocytes	Astrocytes - AGRN - ATP1A3 - Astrocytes	Human	1.40301e-25	1.46421e-11	Alpaca
Astrocytes	Excitatory neurons	AGRN	ATP1A3	AGRN - ATP1A3	Matrix glycoproteins	ATP1A3 - Excitatory neurons	Astrocytes - AGRN	0.164994	0.829878	-0.222841	0.178455	0.0923603	0.891913	0.136924	-0.0221932	Astrocytes - Excitatory neurons	Astrocytes - AGRN - ATP1A3 - Excitatory neurons	Human	1.40301e-25	3.2361e-20	Alpaca
Oligodendrocytes	Excitatory neurons	AGRN	ATP1A3	AGRN - ATP1A3	Matrix glycoproteins	ATP1A3 - Excitatory neurons	Oligodendrocytes - AGRN	0.274762	0.829878	-0.0987516	0.178455	0.103764	0.891913	0.228019	0.0398517	Oligodendrocytes - Excitatory neurons	Oligodendrocytes - AGRN - ATP1A3 - Excitatory neurons	Human	4.68483e-22	3.2361e-20	Alpaca
Microglia	Excitatory neurons	AGRN	ATP1A3	AGRN - ATP1A3	Matrix glycoproteins	ATP1A3 - Excitatory neurons	Microglia - AGRN	0.129476	0.829878	-0.325919	0.178455	0.0420168	0.891913	0.107449	-0.0737323	Microglia - Excitatory neurons	Microglia - AGRN - ATP1A3 - Excitatory neurons	Human	0.00828259	3.2361e-20	Alpaca
Excitatory neurons	Excitatory neurons	AGRN	ATP1A3	AGRN - ATP1A3	Matrix glycoproteins	ATP1A3 - Excitatory neurons	Excitatory neurons - AGRN	0.323072	0.829878	0.254104	0.178455	0.509331	0.891913	0.26811	0.21628	Excitatory neurons - Excitatory neurons	Excitatory neurons - AGRN - ATP1A3 - Excitatory neurons	Human	1.45212e-112	3.2361e-20	Alpaca
Astrocytes	Inhibitory neurons	AGRN	ATP1A3	AGRN - ATP1A3	Matrix glycoproteins	ATP1A3 - Inhibitory neurons	Astrocytes - AGRN	0.164994	1.18522	-0.222841	0.70064	0.0923603	0.948718	0.195553	0.238899	Astrocytes - Inhibitory neurons	Astrocytes - AGRN - ATP1A3 - Inhibitory neurons	Human	1.40301e-25	2.18702e-06	Alpaca
Oligodendrocytes	Inhibitory neurons	AGRN	ATP1A3	AGRN - ATP1A3	Matrix glycoproteins	ATP1A3 - Inhibitory neurons	Oligodendrocytes - AGRN	0.274762	1.18522	-0.0987516	0.70064	0.103764	0.948718	0.325652	0.300944	Oligodendrocytes - Inhibitory neurons	Oligodendrocytes - AGRN - ATP1A3 - Inhibitory neurons	Human	4.68483e-22	2.18702e-06	Alpaca
Excitatory neurons	Inhibitory neurons	AGRN	ATP1A3	AGRN - ATP1A3	Matrix glycoproteins	ATP1A3 - Inhibitory neurons	Excitatory neurons - AGRN	0.323072	1.18522	0.254104	0.70064	0.509331	0.948718	0.38291	0.477372	Excitatory neurons - Inhibitory neurons	Excitatory neurons - AGRN - ATP1A3 - Inhibitory neurons	Human	1.45212e-112	2.18702e-06	Alpaca
Microglia	Inhibitory neurons	AGRN	ATP1A3	AGRN - ATP1A3	Matrix glycoproteins	ATP1A3 - Inhibitory neurons	Microglia - AGRN	0.129476	1.18522	-0.325919	0.70064	0.0420168	0.948718	0.153456	0.18736	Microglia - Inhibitory neurons	Microglia - AGRN - ATP1A3 - Inhibitory neurons	Human	0.00828259	2.18702e-06	Alpaca
Excitatory neurons	Astrocytes	WNT3A	ATP6AP2	WNT3A - ATP6AP2	WNT	ATP6AP2 - Astrocytes	Excitatory neurons - WNT3A	0.0239193	0.414846	0.0859137	-0.0559359	0.0466563	0.237172	0.00992282	0.0149889	Excitatory neurons - Astrocytes	Excitatory neurons - WNT3A - ATP6AP2 - Astrocytes	Human	8.88257e-11	0.000662433	Alpaca
Excitatory neurons	Excitatory neurons	WNT3A	ATP6AP2	WNT3A - ATP6AP2	WNT	ATP6AP2 - Excitatory neurons	Excitatory neurons - WNT3A	0.0239193	0.357069	0.0859137	0.0327345	0.0466563	0.57154	0.00854085	0.0593241	Excitatory neurons - Excitatory neurons	Excitatory neurons - WNT3A - ATP6AP2 - Excitatory neurons	Human	8.88257e-11	3.49661e-33	Alpaca
Excitatory neurons	Inhibitory neurons	WNT3A	ATP6AP2	WNT3A - ATP6AP2	WNT	ATP6AP2 - Inhibitory neurons	Excitatory neurons - WNT3A	0.0239193	0.539229	0.0859137	0.337768	0.0466563	0.692308	0.012898	0.211841	Excitatory neurons - Inhibitory neurons	Excitatory neurons - WNT3A - ATP6AP2 - Inhibitory neurons	Human	8.88257e-11	0.00249048	Alpaca
Excitatory neurons	Oligodendrocytes	WNT3A	ATP6AP2	WNT3A - ATP6AP2	WNT	ATP6AP2 - Oligodendrocytes	Excitatory neurons - WNT3A	0.0239193	0.505037	0.0859137	-0.0258533	0.0466563	0.193286	0.0120801	0.0300302	Excitatory neurons - Oligodendrocytes	Excitatory neurons - WNT3A - ATP6AP2 - Oligodendrocytes	Human	8.88257e-11	2.34965e-12	Alpaca
Excitatory neurons	Astrocytes	ASIP	ATRN	ASIP - ATRN	Chemotaxis	ATRN - Astrocytes	Excitatory neurons - ASIP	0.986294	0.694895	0.238672	-0.139717	0.92846	0.405929	0.685371	0.0494773	Excitatory neurons - Astrocytes	Excitatory neurons - ASIP - ATRN - Astrocytes	Human	1.10694e-22	0.000776288	Alpaca
Oligodendrocytes	Astrocytes	ASIP	ATRN	ASIP - ATRN	Chemotaxis	ATRN - Astrocytes	Oligodendrocytes - ASIP	1.00067	0.694895	-0.144549	-0.139717	0.413021	0.405929	0.695359	-0.142133	Oligodendrocytes - Astrocytes	Oligodendrocytes - ASIP - ATRN - Astrocytes	Human	0.00395854	0.000776288	Alpaca
Astrocytes	Astrocytes	ASIP	ATRN	ASIP - ATRN	Chemotaxis	ATRN - Astrocytes	Astrocytes - ASIP	0.897064	0.694895	-0.152703	-0.139717	0.50057	0.405929	0.623366	-0.14621	Astrocytes - Astrocytes	Astrocytes - ASIP - ATRN - Astrocytes	Human	0.00259914	0.000776288	Alpaca
Astrocytes	Excitatory neurons	ASIP	ATRN	ASIP - ATRN	Chemotaxis	ATRN - Excitatory neurons	Astrocytes - ASIP	0.897064	0.772286	-0.152703	0.213916	0.50057	0.874806	0.69279	0.0306066	Astrocytes - Excitatory neurons	Astrocytes - ASIP - ATRN - Excitatory neurons	Human	0.00259914	1.46287e-36	Alpaca
Oligodendrocytes	Excitatory neurons	ASIP	ATRN	ASIP - ATRN	Chemotaxis	ATRN - Excitatory neurons	Oligodendrocytes - ASIP	1.00067	0.772286	-0.144549	0.213916	0.413021	0.874806	0.772802	0.0346833	Oligodendrocytes - Excitatory neurons	Oligodendrocytes - ASIP - ATRN - Excitatory neurons	Human	0.00395854	1.46287e-36	Alpaca
Excitatory neurons	Excitatory neurons	ASIP	ATRN	ASIP - ATRN	Chemotaxis	ATRN - Excitatory neurons	Excitatory neurons - ASIP	0.986294	0.772286	0.238672	0.213916	0.92846	0.874806	0.761701	0.226294	Excitatory neurons - Excitatory neurons	Excitatory neurons - ASIP - ATRN - Excitatory neurons	Human	1.10694e-22	1.46287e-36	Alpaca
Astrocytes	Oligodendrocytes	ASIP	ATRN	ASIP - ATRN	Chemotaxis	ATRN - Oligodendrocytes	Astrocytes - ASIP	0.897064	0.809418	-0.152703	-0.135664	0.50057	0.324517	0.7261	-0.144183	Astrocytes - Oligodendrocytes	Astrocytes - ASIP - ATRN - Oligodendrocytes	Human	0.00259914	8.42505e-11	Alpaca
Excitatory neurons	Oligodendrocytes	ASIP	ATRN	ASIP - ATRN	Chemotaxis	ATRN - Oligodendrocytes	Excitatory neurons - ASIP	0.986294	0.809418	0.238672	-0.135664	0.92846	0.324517	0.798324	0.051504	Excitatory neurons - Oligodendrocytes	Excitatory neurons - ASIP - ATRN - Oligodendrocytes	Human	1.10694e-22	8.42505e-11	Alpaca
Oligodendrocytes	Oligodendrocytes	ASIP	ATRN	ASIP - ATRN	Chemotaxis	ATRN - Oligodendrocytes	Oligodendrocytes - ASIP	1.00067	0.809418	-0.144549	-0.135664	0.413021	0.324517	0.809958	-0.140106	Oligodendrocytes - Oligodendrocytes	Oligodendrocytes - ASIP - ATRN - Oligodendrocytes	Human	0.00395854	8.42505e-11	Alpaca
Oligodendrocyte progenitor cells	Astrocytes	GAS6	AXL	GAS6 - AXL	Cell-cell adhesion	AXL - Astrocytes	Oligodendrocyte progenitor cells - GAS6	0.164463	0.322857	-0.224653	0.403876	0.0711111	0.194983	0.053098	0.0896117	Oligodendrocyte progenitor cells - Astrocytes	Oligodendrocyte progenitor cells - GAS6 - AXL - Astrocytes	Human	0.000294393	5.0523e-39	Alpaca
Oligodendrocytes	Astrocytes	GAS6	AXL	GAS6 - AXL	Cell-cell adhesion	AXL - Astrocytes	Oligodendrocytes - GAS6	0.13954	0.322857	-0.281706	0.403876	0.0508647	0.194983	0.0450513	0.061085	Oligodendrocytes - Astrocytes	Oligodendrocytes - GAS6 - AXL - Astrocytes	Human	2.23804e-49	5.0523e-39	Alpaca
Excitatory neurons	Astrocytes	GAS6	AXL	GAS6 - AXL	Cell-cell adhesion	AXL - Astrocytes	Excitatory neurons - GAS6	0.314791	0.322857	0.322114	0.403876	0.509331	0.194983	0.101632	0.362995	Excitatory neurons - Astrocytes	Excitatory neurons - GAS6 - AXL - Astrocytes	Human	1.67626e-129	5.0523e-39	Alpaca
Excitatory neurons	Astrocytes	PROS1	AXL	PROS1 - AXL	Cell-cell adhesion	AXL - Astrocytes	Excitatory neurons - PROS1	0.0269252	0.322857	-0.246819	0.403876	0.0489891	0.194983	0.00869297	0.0785287	Excitatory neurons - Astrocytes	Excitatory neurons - PROS1 - AXL - Astrocytes	Human	3.37967e-13	5.0523e-39	Alpaca
Oligodendrocyte progenitor cells	Astrocytes	ADAM10	AXL	ADAM10 - AXL	ADAM	AXL - Astrocytes	Oligodendrocyte progenitor cells - ADAM10	0.576777	0.322857	-0.247319	0.403876	0.235556	0.194983	0.186216	0.0782787	Oligodendrocyte progenitor cells - Astrocytes	Oligodendrocyte progenitor cells - ADAM10 - AXL - Astrocytes	Human	0.000635417	5.0523e-39	Alpaca
Excitatory neurons	Astrocytes	ADAM10	AXL	ADAM10 - AXL	ADAM	AXL - Astrocytes	Excitatory neurons - ADAM10	0.496214	0.322857	-0.0743442	0.403876	0.691291	0.194983	0.160206	0.164766	Excitatory neurons - Astrocytes	Excitatory neurons - ADAM10 - AXL - Astrocytes	Human	0.0126435	5.0523e-39	Alpaca
Inhibitory neurons	Astrocytes	PROS1	AXL	PROS1 - AXL	Cell-cell adhesion	AXL - Astrocytes	Inhibitory neurons - PROS1	0.221602	0.322857	0.187129	0.403876	0.282051	0.194983	0.0715456	0.295503	Inhibitory neurons - Astrocytes	Inhibitory neurons - PROS1 - AXL - Astrocytes	Human	0.0430079	5.0523e-39	Alpaca
Inhibitory neurons	Astrocytes	GAS6	AXL	GAS6 - AXL	Cell-cell adhesion	AXL - Astrocytes	Inhibitory neurons - GAS6	0.426708	0.322857	0.60296	0.403876	0.551282	0.194983	0.137765	0.503418	Inhibitory neurons - Astrocytes	Inhibitory neurons - GAS6 - AXL - Astrocytes	Human	1.06425e-06	5.0523e-39	Alpaca
Oligodendrocytes	Astrocytes	PROS1	AXL	PROS1 - AXL	Cell-cell adhesion	AXL - Astrocytes	Oligodendrocytes - PROS1	0.0636619	0.322857	-0.220372	0.403876	0.0223805	0.194983	0.0205537	0.0917522	Oligodendrocytes - Astrocytes	Oligodendrocytes - PROS1 - AXL - Astrocytes	Human	2.17283e-17	5.0523e-39	Alpaca
Astrocytes	Astrocytes	GAS6	AXL	GAS6 - AXL	Cell-cell adhesion	AXL - Astrocytes	Astrocytes - GAS6	0.191933	0.322857	-0.138953	0.403876	0.109464	0.194983	0.0619669	0.132462	Astrocytes - Astrocytes	Astrocytes - GAS6 - AXL - Astrocytes	Human	1.46694e-15	5.0523e-39	Alpaca
Endothelial cells	Astrocytes	ADAM10	AXL	ADAM10 - AXL	ADAM	AXL - Astrocytes	Endothelial cells - ADAM10	1.68926	0.322857	1.94468	0.403876	1	0.194983	0.54539	1.17428	Endothelial cells - Astrocytes	Endothelial cells - ADAM10 - AXL - Astrocytes	Human	7.8108e-06	5.0523e-39	Alpaca
Astrocytes	Astrocytes	PROS1	AXL	PROS1 - AXL	Cell-cell adhesion	AXL - Astrocytes	Astrocytes - PROS1	0.428695	0.322857	0.539903	0.403876	0.254276	0.194983	0.138407	0.47189	Astrocytes - Astrocytes	Astrocytes - PROS1 - AXL - Astrocytes	Human	4.97707e-63	5.0523e-39	Alpaca
Oligodendrocytes	Endothelial cells	PROS1	AXL	PROS1 - AXL	Cell-cell adhesion	AXL - Endothelial cells	Oligodendrocytes - PROS1	0.0636619	0.716406	-0.220372	1.5676	0.0223805	0.533333	0.0456077	0.673615	Oligodendrocytes - Endothelial cells	Oligodendrocytes - PROS1 - AXL - Endothelial cells	Human	2.17283e-17	7.60006e-06	Alpaca
Excitatory neurons	Endothelial cells	GAS6	AXL	GAS6 - AXL	Cell-cell adhesion	AXL - Endothelial cells	Excitatory neurons - GAS6	0.314791	0.716406	0.322114	1.5676	0.509331	0.533333	0.225518	0.944859	Excitatory neurons - Endothelial cells	Excitatory neurons - GAS6 - AXL - Endothelial cells	Human	1.67626e-129	7.60006e-06	Alpaca
Oligodendrocytes	Endothelial cells	GAS6	AXL	GAS6 - AXL	Cell-cell adhesion	AXL - Endothelial cells	Oligodendrocytes - GAS6	0.13954	0.716406	-0.281706	1.5676	0.0508647	0.533333	0.0999669	0.642948	Oligodendrocytes - Endothelial cells	Oligodendrocytes - GAS6 - AXL - Endothelial cells	Human	2.23804e-49	7.60006e-06	Alpaca
Inhibitory neurons	Endothelial cells	PROS1	AXL	PROS1 - AXL	Cell-cell adhesion	AXL - Endothelial cells	Inhibitory neurons - PROS1	0.221602	0.716406	0.187129	1.5676	0.282051	0.533333	0.158757	0.877366	Inhibitory neurons - Endothelial cells	Inhibitory neurons - PROS1 - AXL - Endothelial cells	Human	0.0430079	7.60006e-06	Alpaca
Oligodendrocyte progenitor cells	Endothelial cells	ADAM10	AXL	ADAM10 - AXL	ADAM	AXL - Endothelial cells	Oligodendrocyte progenitor cells - ADAM10	0.576777	0.716406	-0.247319	1.5676	0.235556	0.533333	0.413206	0.660142	Oligodendrocyte progenitor cells - Endothelial cells	Oligodendrocyte progenitor cells - ADAM10 - AXL - Endothelial cells	Human	0.000635417	7.60006e-06	Alpaca
Astrocytes	Endothelial cells	GAS6	AXL	GAS6 - AXL	Cell-cell adhesion	AXL - Endothelial cells	Astrocytes - GAS6	0.191933	0.716406	-0.138953	1.5676	0.109464	0.533333	0.137502	0.714325	Astrocytes - Endothelial cells	Astrocytes - GAS6 - AXL - Endothelial cells	Human	1.46694e-15	7.60006e-06	Alpaca
Astrocytes	Endothelial cells	PROS1	AXL	PROS1 - AXL	Cell-cell adhesion	AXL - Endothelial cells	Astrocytes - PROS1	0.428695	0.716406	0.539903	1.5676	0.254276	0.533333	0.307119	1.05375	Astrocytes - Endothelial cells	Astrocytes - PROS1 - AXL - Endothelial cells	Human	4.97707e-63	7.60006e-06	Alpaca
Inhibitory neurons	Endothelial cells	GAS6	AXL	GAS6 - AXL	Cell-cell adhesion	AXL - Endothelial cells	Inhibitory neurons - GAS6	0.426708	0.716406	0.60296	1.5676	0.551282	0.533333	0.305696	1.08528	Inhibitory neurons - Endothelial cells	Inhibitory neurons - GAS6 - AXL - Endothelial cells	Human	1.06425e-06	7.60006e-06	Alpaca
Oligodendrocyte progenitor cells	Endothelial cells	GAS6	AXL	GAS6 - AXL	Cell-cell adhesion	AXL - Endothelial cells	Oligodendrocyte progenitor cells - GAS6	0.164463	0.716406	-0.224653	1.5676	0.0711111	0.533333	0.117822	0.671475	Oligodendrocyte progenitor cells - Endothelial cells	Oligodendrocyte progenitor cells - GAS6 - AXL - Endothelial cells	Human	0.000294393	7.60006e-06	Alpaca
Excitatory neurons	Endothelial cells	ADAM10	AXL	ADAM10 - AXL	ADAM	AXL - Endothelial cells	Excitatory neurons - ADAM10	0.496214	0.716406	-0.0743442	1.5676	0.691291	0.533333	0.35549	0.746629	Excitatory neurons - Endothelial cells	Excitatory neurons - ADAM10 - AXL - Endothelial cells	Human	0.0126435	7.60006e-06	Alpaca
Endothelial cells	Endothelial cells	ADAM10	AXL	ADAM10 - AXL	ADAM	AXL - Endothelial cells	Endothelial cells - ADAM10	1.68926	0.716406	1.94468	1.5676	1	0.533333	1.2102	1.75614	Endothelial cells - Endothelial cells	Endothelial cells - ADAM10 - AXL - Endothelial cells	Human	7.8108e-06	7.60006e-06	Alpaca
Excitatory neurons	Endothelial cells	PROS1	AXL	PROS1 - AXL	Cell-cell adhesion	AXL - Endothelial cells	Excitatory neurons - PROS1	0.0269252	0.716406	-0.246819	1.5676	0.0489891	0.533333	0.0192893	0.660392	Excitatory neurons - Endothelial cells	Excitatory neurons - PROS1 - AXL - Endothelial cells	Human	3.37967e-13	7.60006e-06	Alpaca
Oligodendrocytes	Excitatory neurons	PROS1	AXL	PROS1 - AXL	Cell-cell adhesion	AXL - Excitatory neurons	Oligodendrocytes - PROS1	0.0636619	0.0216358	-0.220372	-0.223429	0.0223805	0.0404355	0.00137737	-0.221901	Oligodendrocytes - Excitatory neurons	Oligodendrocytes - PROS1 - AXL - Excitatory neurons	Human	2.17283e-17	2.11737e-09	Alpaca
Oligodendrocyte progenitor cells	Excitatory neurons	GAS6	AXL	GAS6 - AXL	Cell-cell adhesion	AXL - Excitatory neurons	Oligodendrocyte progenitor cells - GAS6	0.164463	0.0216358	-0.224653	-0.223429	0.0711111	0.0404355	0.00355828	-0.224041	Oligodendrocyte progenitor cells - Excitatory neurons	Oligodendrocyte progenitor cells - GAS6 - AXL - Excitatory neurons	Human	0.000294393	2.11737e-09	Alpaca
Excitatory neurons	Excitatory neurons	ADAM10	AXL	ADAM10 - AXL	ADAM	AXL - Excitatory neurons	Excitatory neurons - ADAM10	0.496214	0.0216358	-0.0743442	-0.223429	0.691291	0.0404355	0.010736	-0.148887	Excitatory neurons - Excitatory neurons	Excitatory neurons - ADAM10 - AXL - Excitatory neurons	Human	0.0126435	2.11737e-09	Alpaca
Inhibitory neurons	Excitatory neurons	PROS1	AXL	PROS1 - AXL	Cell-cell adhesion	AXL - Excitatory neurons	Inhibitory neurons - PROS1	0.221602	0.0216358	0.187129	-0.223429	0.282051	0.0404355	0.00479452	-0.0181502	Inhibitory neurons - Excitatory neurons	Inhibitory neurons - PROS1 - AXL - Excitatory neurons	Human	0.0430079	2.11737e-09	Alpaca
Oligodendrocytes	Excitatory neurons	GAS6	AXL	GAS6 - AXL	Cell-cell adhesion	AXL - Excitatory neurons	Oligodendrocytes - GAS6	0.13954	0.0216358	-0.281706	-0.223429	0.0508647	0.0404355	0.00301904	-0.252568	Oligodendrocytes - Excitatory neurons	Oligodendrocytes - GAS6 - AXL - Excitatory neurons	Human	2.23804e-49	2.11737e-09	Alpaca
Astrocytes	Excitatory neurons	GAS6	AXL	GAS6 - AXL	Cell-cell adhesion	AXL - Excitatory neurons	Astrocytes - GAS6	0.191933	0.0216358	-0.138953	-0.223429	0.109464	0.0404355	0.00415261	-0.181191	Astrocytes - Excitatory neurons	Astrocytes - GAS6 - AXL - Excitatory neurons	Human	1.46694e-15	2.11737e-09	Alpaca
Astrocytes	Excitatory neurons	PROS1	AXL	PROS1 - AXL	Cell-cell adhesion	AXL - Excitatory neurons	Astrocytes - PROS1	0.428695	0.0216358	0.539903	-0.223429	0.254276	0.0404355	0.00927513	0.158237	Astrocytes - Excitatory neurons	Astrocytes - PROS1 - AXL - Excitatory neurons	Human	4.97707e-63	2.11737e-09	Alpaca
Excitatory neurons	Excitatory neurons	PROS1	AXL	PROS1 - AXL	Cell-cell adhesion	AXL - Excitatory neurons	Excitatory neurons - PROS1	0.0269252	0.0216358	-0.246819	-0.223429	0.0489891	0.0404355	0.000582546	-0.235124	Excitatory neurons - Excitatory neurons	Excitatory neurons - PROS1 - AXL - Excitatory neurons	Human	3.37967e-13	2.11737e-09	Alpaca
Inhibitory neurons	Excitatory neurons	GAS6	AXL	GAS6 - AXL	Cell-cell adhesion	AXL - Excitatory neurons	Inhibitory neurons - GAS6	0.426708	0.0216358	0.60296	-0.223429	0.551282	0.0404355	0.00923214	0.189765	Inhibitory neurons - Excitatory neurons	Inhibitory neurons - GAS6 - AXL - Excitatory neurons	Human	1.06425e-06	2.11737e-09	Alpaca
Endothelial cells	Excitatory neurons	ADAM10	AXL	ADAM10 - AXL	ADAM	AXL - Excitatory neurons	Endothelial cells - ADAM10	1.68926	0.0216358	1.94468	-0.223429	1	0.0404355	0.0365485	0.860627	Endothelial cells - Excitatory neurons	Endothelial cells - ADAM10 - AXL - Excitatory neurons	Human	7.8108e-06	2.11737e-09	Alpaca
Oligodendrocyte progenitor cells	Excitatory neurons	ADAM10	AXL	ADAM10 - AXL	ADAM	AXL - Excitatory neurons	Oligodendrocyte progenitor cells - ADAM10	0.576777	0.0216358	-0.247319	-0.223429	0.235556	0.0404355	0.012479	-0.235374	Oligodendrocyte progenitor cells - Excitatory neurons	Oligodendrocyte progenitor cells - ADAM10 - AXL - Excitatory neurons	Human	0.000635417	2.11737e-09	Alpaca
Excitatory neurons	Excitatory neurons	GAS6	AXL	GAS6 - AXL	Cell-cell adhesion	AXL - Excitatory neurons	Excitatory neurons - GAS6	0.314791	0.0216358	0.322114	-0.223429	0.509331	0.0404355	0.00681073	0.0493426	Excitatory neurons - Excitatory neurons	Excitatory neurons - GAS6 - AXL - Excitatory neurons	Human	1.67626e-129	2.11737e-09	Alpaca
Oligodendrocyte progenitor cells	Microglia	GAS6	AXL	GAS6 - AXL	Cell-cell adhesion	AXL - Microglia	Oligodendrocyte progenitor cells - GAS6	0.164463	0.68985	-0.224653	1.01898	0.0711111	0.268908	0.113455	0.397161	Oligodendrocyte progenitor cells - Microglia	Oligodendrocyte progenitor cells - GAS6 - AXL - Microglia	Human	0.000294393	6.7131e-11	Alpaca
Astrocytes	Microglia	PROS1	AXL	PROS1 - AXL	Cell-cell adhesion	AXL - Microglia	Astrocytes - PROS1	0.428695	0.68985	0.539903	1.01898	0.254276	0.268908	0.295735	0.779439	Astrocytes - Microglia	Astrocytes - PROS1 - AXL - Microglia	Human	4.97707e-63	6.7131e-11	Alpaca
Inhibitory neurons	Microglia	GAS6	AXL	GAS6 - AXL	Cell-cell adhesion	AXL - Microglia	Inhibitory neurons - GAS6	0.426708	0.68985	0.60296	1.01898	0.551282	0.268908	0.294364	0.810968	Inhibitory neurons - Microglia	Inhibitory neurons - GAS6 - AXL - Microglia	Human	1.06425e-06	6.7131e-11	Alpaca
Oligodendrocytes	Microglia	PROS1	AXL	PROS1 - AXL	Cell-cell adhesion	AXL - Microglia	Oligodendrocytes - PROS1	0.0636619	0.68985	-0.220372	1.01898	0.0223805	0.268908	0.0439171	0.399302	Oligodendrocytes - Microglia	Oligodendrocytes - PROS1 - AXL - Microglia	Human	2.17283e-17	6.7131e-11	Alpaca
Inhibitory neurons	Microglia	PROS1	AXL	PROS1 - AXL	Cell-cell adhesion	AXL - Microglia	Inhibitory neurons - PROS1	0.221602	0.68985	0.187129	1.01898	0.282051	0.268908	0.152872	0.603052	Inhibitory neurons - Microglia	Inhibitory neurons - PROS1 - AXL - Microglia	Human	0.0430079	6.7131e-11	Alpaca
Excitatory neurons	Microglia	PROS1	AXL	PROS1 - AXL	Cell-cell adhesion	AXL - Microglia	Excitatory neurons - PROS1	0.0269252	0.68985	-0.246819	1.01898	0.0489891	0.268908	0.0185743	0.386078	Excitatory neurons - Microglia	Excitatory neurons - PROS1 - AXL - Microglia	Human	3.37967e-13	6.7131e-11	Alpaca
Astrocytes	Microglia	GAS6	AXL	GAS6 - AXL	Cell-cell adhesion	AXL - Microglia	Astrocytes - GAS6	0.191933	0.68985	-0.138953	1.01898	0.109464	0.268908	0.132405	0.440011	Astrocytes - Microglia	Astrocytes - GAS6 - AXL - Microglia	Human	1.46694e-15	6.7131e-11	Alpaca
Excitatory neurons	Microglia	ADAM10	AXL	ADAM10 - AXL	ADAM	AXL - Microglia	Excitatory neurons - ADAM10	0.496214	0.68985	-0.0743442	1.01898	0.691291	0.268908	0.342313	0.472316	Excitatory neurons - Microglia	Excitatory neurons - ADAM10 - AXL - Microglia	Human	0.0126435	6.7131e-11	Alpaca
Oligodendrocytes	Microglia	GAS6	AXL	GAS6 - AXL	Cell-cell adhesion	AXL - Microglia	Oligodendrocytes - GAS6	0.13954	0.68985	-0.281706	1.01898	0.0508647	0.268908	0.0962613	0.368635	Oligodendrocytes - Microglia	Oligodendrocytes - GAS6 - AXL - Microglia	Human	2.23804e-49	6.7131e-11	Alpaca
Endothelial cells	Microglia	ADAM10	AXL	ADAM10 - AXL	ADAM	AXL - Microglia	Endothelial cells - ADAM10	1.68926	0.68985	1.94468	1.01898	1	0.268908	1.16534	1.48183	Endothelial cells - Microglia	Endothelial cells - ADAM10 - AXL - Microglia	Human	7.8108e-06	6.7131e-11	Alpaca
Oligodendrocyte progenitor cells	Microglia	ADAM10	AXL	ADAM10 - AXL	ADAM	AXL - Microglia	Oligodendrocyte progenitor cells - ADAM10	0.576777	0.68985	-0.247319	1.01898	0.235556	0.268908	0.397889	0.385828	Oligodendrocyte progenitor cells - Microglia	Oligodendrocyte progenitor cells - ADAM10 - AXL - Microglia	Human	0.000635417	6.7131e-11	Alpaca
Excitatory neurons	Microglia	GAS6	AXL	GAS6 - AXL	Cell-cell adhesion	AXL - Microglia	Excitatory neurons - GAS6	0.314791	0.68985	0.322114	1.01898	0.509331	0.268908	0.217158	0.670545	Excitatory neurons - Microglia	Excitatory neurons - GAS6 - AXL - Microglia	Human	1.67626e-129	6.7131e-11	Alpaca
Astrocytes	Oligodendrocytes	GAS6	AXL	GAS6 - AXL	Cell-cell adhesion	AXL - Oligodendrocytes	Astrocytes - GAS6	0.191933	0.0629753	-0.138953	-0.182639	0.109464	0.0213632	0.012087	-0.160796	Astrocytes - Oligodendrocytes	Astrocytes - GAS6 - AXL - Oligodendrocytes	Human	1.46694e-15	9.89299e-12	Alpaca
Excitatory neurons	Oligodendrocytes	ADAM10	AXL	ADAM10 - AXL	ADAM	AXL - Oligodendrocytes	Excitatory neurons - ADAM10	0.496214	0.0629753	-0.0743442	-0.182639	0.691291	0.0213632	0.0312492	-0.128491	Excitatory neurons - Oligodendrocytes	Excitatory neurons - ADAM10 - AXL - Oligodendrocytes	Human	0.0126435	9.89299e-12	Alpaca
Endothelial cells	Oligodendrocytes	ADAM10	AXL	ADAM10 - AXL	ADAM	AXL - Oligodendrocytes	Endothelial cells - ADAM10	1.68926	0.0629753	1.94468	-0.182639	1	0.0213632	0.106382	0.881022	Endothelial cells - Oligodendrocytes	Endothelial cells - ADAM10 - AXL - Oligodendrocytes	Human	7.8108e-06	9.89299e-12	Alpaca
Inhibitory neurons	Oligodendrocytes	PROS1	AXL	PROS1 - AXL	Cell-cell adhesion	AXL - Oligodendrocytes	Inhibitory neurons - PROS1	0.221602	0.0629753	0.187129	-0.182639	0.282051	0.0213632	0.0139554	0.00224503	Inhibitory neurons - Oligodendrocytes	Inhibitory neurons - PROS1 - AXL - Oligodendrocytes	Human	0.0430079	9.89299e-12	Alpaca
Oligodendrocytes	Oligodendrocytes	GAS6	AXL	GAS6 - AXL	Cell-cell adhesion	AXL - Oligodendrocytes	Oligodendrocytes - GAS6	0.13954	0.0629753	-0.281706	-0.182639	0.0508647	0.0213632	0.00878755	-0.232173	Oligodendrocytes - Oligodendrocytes	Oligodendrocytes - GAS6 - AXL - Oligodendrocytes	Human	2.23804e-49	9.89299e-12	Alpaca
Inhibitory neurons	Oligodendrocytes	GAS6	AXL	GAS6 - AXL	Cell-cell adhesion	AXL - Oligodendrocytes	Inhibitory neurons - GAS6	0.426708	0.0629753	0.60296	-0.182639	0.551282	0.0213632	0.026872	0.210161	Inhibitory neurons - Oligodendrocytes	Inhibitory neurons - GAS6 - AXL - Oligodendrocytes	Human	1.06425e-06	9.89299e-12	Alpaca
Excitatory neurons	Oligodendrocytes	PROS1	AXL	PROS1 - AXL	Cell-cell adhesion	AXL - Oligodendrocytes	Excitatory neurons - PROS1	0.0269252	0.0629753	-0.246819	-0.182639	0.0489891	0.0213632	0.00169562	-0.214729	Excitatory neurons - Oligodendrocytes	Excitatory neurons - PROS1 - AXL - Oligodendrocytes	Human	3.37967e-13	9.89299e-12	Alpaca
Oligodendrocytes	Oligodendrocytes	PROS1	AXL	PROS1 - AXL	Cell-cell adhesion	AXL - Oligodendrocytes	Oligodendrocytes - PROS1	0.0636619	0.0629753	-0.220372	-0.182639	0.0223805	0.0213632	0.00400913	-0.201505	Oligodendrocytes - Oligodendrocytes	Oligodendrocytes - PROS1 - AXL - Oligodendrocytes	Human	2.17283e-17	9.89299e-12	Alpaca
Oligodendrocyte progenitor cells	Oligodendrocytes	GAS6	AXL	GAS6 - AXL	Cell-cell adhesion	AXL - Oligodendrocytes	Oligodendrocyte progenitor cells - GAS6	0.164463	0.0629753	-0.224653	-0.182639	0.0711111	0.0213632	0.0103571	-0.203646	Oligodendrocyte progenitor cells - Oligodendrocytes	Oligodendrocyte progenitor cells - GAS6 - AXL - Oligodendrocytes	Human	0.000294393	9.89299e-12	Alpaca
Astrocytes	Oligodendrocytes	PROS1	AXL	PROS1 - AXL	Cell-cell adhesion	AXL - Oligodendrocytes	Astrocytes - PROS1	0.428695	0.0629753	0.539903	-0.182639	0.254276	0.0213632	0.0269972	0.178632	Astrocytes - Oligodendrocytes	Astrocytes - PROS1 - AXL - Oligodendrocytes	Human	4.97707e-63	9.89299e-12	Alpaca
Excitatory neurons	Oligodendrocytes	GAS6	AXL	GAS6 - AXL	Cell-cell adhesion	AXL - Oligodendrocytes	Excitatory neurons - GAS6	0.314791	0.0629753	0.322114	-0.182639	0.509331	0.0213632	0.019824	0.0697379	Excitatory neurons - Oligodendrocytes	Excitatory neurons - GAS6 - AXL - Oligodendrocytes	Human	1.67626e-129	9.89299e-12	Alpaca
Oligodendrocyte progenitor cells	Oligodendrocytes	ADAM10	AXL	ADAM10 - AXL	ADAM	AXL - Oligodendrocytes	Oligodendrocyte progenitor cells - ADAM10	0.576777	0.0629753	-0.247319	-0.182639	0.235556	0.0213632	0.0363227	-0.214979	Oligodendrocyte progenitor cells - Oligodendrocytes	Oligodendrocyte progenitor cells - ADAM10 - AXL - Oligodendrocytes	Human	0.000635417	9.89299e-12	Alpaca
Microglia	Endothelial cells	INHBA	BAMBI	INHBA - BAMBI	TGFB	BAMBI - Endothelial cells	Microglia - INHBA	0.0972012	1.34862	-0.345381	6.94854	0.0336134	0.933333	0.131088	3.30158	Microglia - Endothelial cells	Microglia - INHBA - BAMBI - Endothelial cells	Human	0.0254266	6.76583e-121	Alpaca
Excitatory neurons	Endothelial cells	INHBA	BAMBI	INHBA - BAMBI	TGFB	BAMBI - Endothelial cells	Excitatory neurons - INHBA	0.427913	1.34862	0.461999	6.94854	0.50311	0.933333	0.577093	3.70527	Excitatory neurons - Endothelial cells	Excitatory neurons - INHBA - BAMBI - Endothelial cells	Human	1.13174e-168	6.76583e-121	Alpaca
Astrocytes	Endothelial cells	INHBA	BAMBI	INHBA - BAMBI	TGFB	BAMBI - Endothelial cells	Astrocytes - INHBA	0.178968	1.34862	-0.173274	6.94854	0.102623	0.933333	0.24136	3.38763	Astrocytes - Endothelial cells	Astrocytes - INHBA - BAMBI - Endothelial cells	Human	1.83976e-14	6.76583e-121	Alpaca
Oligodendrocytes	Endothelial cells	INHBA	BAMBI	INHBA - BAMBI	TGFB	BAMBI - Endothelial cells	Oligodendrocytes - INHBA	0.0811663	1.34862	-0.364046	6.94854	0.0284842	0.933333	0.109463	3.29225	Oligodendrocytes - Endothelial cells	Oligodendrocytes - INHBA - BAMBI - Endothelial cells	Human	1.78275e-57	6.76583e-121	Alpaca
Excitatory neurons	Astrocytes	LAMA5	BCAM	LAMA5 - BCAM	Laminins	BCAM - Astrocytes	Excitatory neurons - LAMA5	0.0842052	0.505433	-0.421482	0.485112	0.150078	0.299886	0.0425601	0.0318152	Excitatory neurons - Astrocytes	Excitatory neurons - LAMA5 - BCAM - Astrocytes	Human	2.4634e-41	9.74128e-43	Alpaca
Oligodendrocyte progenitor cells	Astrocytes	LAMA5	BCAM	LAMA5 - BCAM	Laminins	BCAM - Astrocytes	Oligodendrocyte progenitor cells - LAMA5	0.174454	0.505433	-0.38203	0.485112	0.0755556	0.299886	0.0881746	0.0515411	Oligodendrocyte progenitor cells - Astrocytes	Oligodendrocyte progenitor cells - LAMA5 - BCAM - Astrocytes	Human	1.53644e-06	9.74128e-43	Alpaca
Astrocytes	Astrocytes	LAMA5	BCAM	LAMA5 - BCAM	Laminins	BCAM - Astrocytes	Astrocytes - LAMA5	0.261588	0.505433	-0.281299	0.485112	0.143672	0.299886	0.132215	0.101907	Astrocytes - Astrocytes	Astrocytes - LAMA5 - BCAM - Astrocytes	Human	2.81664e-18	9.74128e-43	Alpaca
Oligodendrocytes	Astrocytes	LAMA5	BCAM	LAMA5 - BCAM	Laminins	BCAM - Astrocytes	Oligodendrocytes - LAMA5	1.28452	0.505433	0.939791	0.485112	0.572737	0.299886	0.64924	0.712451	Oligodendrocytes - Astrocytes	Oligodendrocytes - LAMA5 - BCAM - Astrocytes	Human	7.02948e-195	9.74128e-43	Alpaca
Oligodendrocyte progenitor cells	Endothelial cells	LAMA5	BCAM	LAMA5 - BCAM	Laminins	BCAM - Endothelial cells	Oligodendrocyte progenitor cells - LAMA5	0.174454	1.62363	-0.38203	3.50792	0.0755556	0.933333	0.283248	1.56294	Oligodendrocyte progenitor cells - Endothelial cells	Oligodendrocyte progenitor cells - LAMA5 - BCAM - Endothelial cells	Human	1.53644e-06	4.8985e-17	Alpaca
Oligodendrocytes	Endothelial cells	LAMA5	BCAM	LAMA5 - BCAM	Laminins	BCAM - Endothelial cells	Oligodendrocytes - LAMA5	1.28452	1.62363	0.939791	3.50792	0.572737	0.933333	2.08559	2.22385	Oligodendrocytes - Endothelial cells	Oligodendrocytes - LAMA5 - BCAM - Endothelial cells	Human	7.02948e-195	4.8985e-17	Alpaca
Excitatory neurons	Endothelial cells	LAMA5	BCAM	LAMA5 - BCAM	Laminins	BCAM - Endothelial cells	Excitatory neurons - LAMA5	0.0842052	1.62363	-0.421482	3.50792	0.150078	0.933333	0.136718	1.54322	Excitatory neurons - Endothelial cells	Excitatory neurons - LAMA5 - BCAM - Endothelial cells	Human	2.4634e-41	4.8985e-17	Alpaca
Astrocytes	Endothelial cells	LAMA5	BCAM	LAMA5 - BCAM	Laminins	BCAM - Endothelial cells	Astrocytes - LAMA5	0.261588	1.62363	-0.281299	3.50792	0.143672	0.933333	0.424721	1.61331	Astrocytes - Endothelial cells	Astrocytes - LAMA5 - BCAM - Endothelial cells	Human	2.81664e-18	4.8985e-17	Alpaca
Excitatory neurons	Excitatory neurons	LAMA5	BCAM	LAMA5 - BCAM	Laminins	BCAM - Excitatory neurons	Excitatory neurons - LAMA5	0.0842052	0.0698695	-0.421482	-0.239393	0.150078	0.129082	0.00588337	-0.330437	Excitatory neurons - Excitatory neurons	Excitatory neurons - LAMA5 - BCAM - Excitatory neurons	Human	2.4634e-41	0.0202901	Alpaca
Oligodendrocytes	Excitatory neurons	LAMA5	BCAM	LAMA5 - BCAM	Laminins	BCAM - Excitatory neurons	Oligodendrocytes - LAMA5	1.28452	0.0698695	0.939791	-0.239393	0.572737	0.129082	0.0897489	0.350199	Oligodendrocytes - Excitatory neurons	Oligodendrocytes - LAMA5 - BCAM - Excitatory neurons	Human	7.02948e-195	0.0202901	Alpaca
Astrocytes	Excitatory neurons	LAMA5	BCAM	LAMA5 - BCAM	Laminins	BCAM - Excitatory neurons	Astrocytes - LAMA5	0.261588	0.0698695	-0.281299	-0.239393	0.143672	0.129082	0.018277	-0.260346	Astrocytes - Excitatory neurons	Astrocytes - LAMA5 - BCAM - Excitatory neurons	Human	2.81664e-18	0.0202901	Alpaca
Oligodendrocyte progenitor cells	Excitatory neurons	LAMA5	BCAM	LAMA5 - BCAM	Laminins	BCAM - Excitatory neurons	Oligodendrocyte progenitor cells - LAMA5	0.174454	0.0698695	-0.38203	-0.239393	0.0755556	0.129082	0.012189	-0.310712	Oligodendrocyte progenitor cells - Excitatory neurons	Oligodendrocyte progenitor cells - LAMA5 - BCAM - Excitatory neurons	Human	1.53644e-06	0.0202901	Alpaca
Oligodendrocytes	Oligodendrocyte progenitor cells	LAMA5	BCAM	LAMA5 - BCAM	Laminins	BCAM - Oligodendrocyte progenitor cells	Oligodendrocytes - LAMA5	1.28452	0.0816773	0.939791	-0.274017	0.572737	0.0355556	0.104916	0.332887	Oligodendrocytes - Oligodendrocyte progenitor cells	Oligodendrocytes - LAMA5 - BCAM - Oligodendrocyte progenitor cells	Human	7.02948e-195	0.0116757	Alpaca
Excitatory neurons	Oligodendrocyte progenitor cells	LAMA5	BCAM	LAMA5 - BCAM	Laminins	BCAM - Oligodendrocyte progenitor cells	Excitatory neurons - LAMA5	0.0842052	0.0816773	-0.421482	-0.274017	0.150078	0.0355556	0.00687765	-0.347749	Excitatory neurons - Oligodendrocyte progenitor cells	Excitatory neurons - LAMA5 - BCAM - Oligodendrocyte progenitor cells	Human	2.4634e-41	0.0116757	Alpaca
Astrocytes	Oligodendrocyte progenitor cells	LAMA5	BCAM	LAMA5 - BCAM	Laminins	BCAM - Oligodendrocyte progenitor cells	Astrocytes - LAMA5	0.261588	0.0816773	-0.281299	-0.274017	0.143672	0.0355556	0.0213658	-0.277658	Astrocytes - Oligodendrocyte progenitor cells	Astrocytes - LAMA5 - BCAM - Oligodendrocyte progenitor cells	Human	2.81664e-18	0.0116757	Alpaca
Oligodendrocyte progenitor cells	Oligodendrocyte progenitor cells	LAMA5	BCAM	LAMA5 - BCAM	Laminins	BCAM - Oligodendrocyte progenitor cells	Oligodendrocyte progenitor cells - LAMA5	0.174454	0.0816773	-0.38203	-0.274017	0.0755556	0.0355556	0.0142489	-0.328023	Oligodendrocyte progenitor cells - Oligodendrocyte progenitor cells	Oligodendrocyte progenitor cells - LAMA5 - BCAM - Oligodendrocyte progenitor cells	Human	1.53644e-06	0.0116757	Alpaca
Oligodendrocytes	Oligodendrocytes	LAMA5	BCAM	LAMA5 - BCAM	Laminins	BCAM - Oligodendrocytes	Oligodendrocytes - LAMA5	1.28452	0.22285	0.939791	-0.0928011	0.572737	0.0824008	0.286256	0.423495	Oligodendrocytes - Oligodendrocytes	Oligodendrocytes - LAMA5 - BCAM - Oligodendrocytes	Human	7.02948e-195	9.85119e-07	Alpaca
Oligodendrocyte progenitor cells	Oligodendrocytes	LAMA5	BCAM	LAMA5 - BCAM	Laminins	BCAM - Oligodendrocytes	Oligodendrocyte progenitor cells - LAMA5	0.174454	0.22285	-0.38203	-0.0928011	0.0755556	0.0824008	0.038877	-0.237415	Oligodendrocyte progenitor cells - Oligodendrocytes	Oligodendrocyte progenitor cells - LAMA5 - BCAM - Oligodendrocytes	Human	1.53644e-06	9.85119e-07	Alpaca
Excitatory neurons	Oligodendrocytes	LAMA5	BCAM	LAMA5 - BCAM	Laminins	BCAM - Oligodendrocytes	Excitatory neurons - LAMA5	0.0842052	0.22285	-0.421482	-0.0928011	0.150078	0.0824008	0.0187651	-0.257141	Excitatory neurons - Oligodendrocytes	Excitatory neurons - LAMA5 - BCAM - Oligodendrocytes	Human	2.4634e-41	9.85119e-07	Alpaca
Astrocytes	Oligodendrocytes	LAMA5	BCAM	LAMA5 - BCAM	Laminins	BCAM - Oligodendrocytes	Astrocytes - LAMA5	0.261588	0.22285	-0.281299	-0.0928011	0.143672	0.0824008	0.0582949	-0.18705	Astrocytes - Oligodendrocytes	Astrocytes - LAMA5 - BCAM - Oligodendrocytes	Human	2.81664e-18	9.85119e-07	Alpaca
Excitatory neurons	Excitatory neurons	BMP8B	BMPR1A	BMP8B - BMPR1A	BMP	BMPR1A - Excitatory neurons	Excitatory neurons - BMP8B	0.010672	0.433288	0.0591724	0.0415032	0.0202177	0.614308	0.00462404	0.0503378	Excitatory neurons - Excitatory neurons	Excitatory neurons - BMP8B - BMPR1A - Excitatory neurons	Human	0.0017782	7.59214e-25	Alpaca
Excitatory neurons	Excitatory neurons	BMP3	BMPR1A	BMP3 - BMPR1A	BMP	BMPR1A - Excitatory neurons	Excitatory neurons - BMP3	0.0350501	0.433288	0.0423563	0.0415032	0.059098	0.614308	0.0151868	0.0419297	Excitatory neurons - Excitatory neurons	Excitatory neurons - BMP3 - BMPR1A - Excitatory neurons	Human	1.67899e-05	7.59214e-25	Alpaca
Oligodendrocytes	Excitatory neurons	BMP7	BMPR1A	BMP7 - BMPR1A	BMP	BMPR1A - Excitatory neurons	Oligodendrocytes - BMP7	0.0992	0.433288	-0.32164	0.0415032	0.0305188	0.614308	0.0429822	-0.140069	Oligodendrocytes - Excitatory neurons	Oligodendrocytes - BMP7 - BMPR1A - Excitatory neurons	Human	4.54937e-45	7.59214e-25	Alpaca
Microglia	Excitatory neurons	BMP7	BMPR1A	BMP7 - BMPR1A	BMP	BMPR1A - Excitatory neurons	Microglia - BMP7	0.0335436	0.433288	-0.385041	0.0415032	0.0168067	0.614308	0.014534	-0.171769	Microglia - Excitatory neurons	Microglia - BMP7 - BMPR1A - Excitatory neurons	Human	0.0174787	7.59214e-25	Alpaca
Oligodendrocyte progenitor cells	Excitatory neurons	BMP4	BMPR1A	BMP4 - BMPR1A	BMP	BMPR1A - Excitatory neurons	Oligodendrocyte progenitor cells - BMP4	0.0624623	0.433288	0.227846	0.0415032	0.0266667	0.614308	0.0270642	0.134674	Oligodendrocyte progenitor cells - Excitatory neurons	Oligodendrocyte progenitor cells - BMP4 - BMPR1A - Excitatory neurons	Human	5.9043e-17	7.59214e-25	Alpaca
Excitatory neurons	Excitatory neurons	BMP6	BMPR1A	BMP6 - BMPR1A	BMP	BMPR1A - Excitatory neurons	Excitatory neurons - BMP6	0.0131731	0.433288	0.0640881	0.0415032	0.0202177	0.614308	0.00570776	0.0527957	Excitatory neurons - Excitatory neurons	Excitatory neurons - BMP6 - BMPR1A - Excitatory neurons	Human	0.000492785	7.59214e-25	Alpaca
Endothelial cells	Excitatory neurons	BMP5	BMPR1A	BMP5 - BMPR1A	BMP	BMPR1A - Excitatory neurons	Endothelial cells - BMP5	1.28202	0.433288	5.31915	0.0415032	0.733333	0.614308	0.555483	2.68033	Endothelial cells - Excitatory neurons	Endothelial cells - BMP5 - BMPR1A - Excitatory neurons	Human	2.68472e-55	7.59214e-25	Alpaca
Excitatory neurons	Excitatory neurons	GDF6	BMPR1A	GDF6 - BMPR1A	BMP	BMPR1A - Excitatory neurons	Excitatory neurons - GDF6	0.0160821	0.433288	0.0464484	0.0415032	0.0171073	0.614308	0.00696818	0.0439758	Excitatory neurons - Excitatory neurons	Excitatory neurons - GDF6 - BMPR1A - Excitatory neurons	Human	0.0159093	7.59214e-25	Alpaca
Astrocytes	Excitatory neurons	BMP5	BMPR1A	BMP5 - BMPR1A	BMP	BMPR1A - Excitatory neurons	Astrocytes - BMP5	0.131905	0.433288	0.190144	0.0415032	0.059293	0.614308	0.057153	0.115824	Astrocytes - Excitatory neurons	Astrocytes - BMP5 - BMPR1A - Excitatory neurons	Human	6.40734e-05	7.59214e-25	Alpaca
Astrocytes	Excitatory neurons	BMP7	BMPR1A	BMP7 - BMPR1A	BMP	BMPR1A - Excitatory neurons	Astrocytes - BMP7	0.674432	0.433288	0.682918	0.0415032	0.388826	0.614308	0.292223	0.362211	Astrocytes - Excitatory neurons	Astrocytes - BMP7 - BMPR1A - Excitatory neurons	Human	1.79446e-74	7.59214e-25	Alpaca
Inhibitory neurons	Excitatory neurons	BMP3	BMPR1A	BMP3 - BMPR1A	BMP	BMPR1A - Excitatory neurons	Inhibitory neurons - BMP3	0.425362	0.433288	2.12083	0.0415032	0.384615	0.614308	0.184304	1.08117	Inhibitory neurons - Excitatory neurons	Inhibitory neurons - BMP3 - BMPR1A - Excitatory neurons	Human	1.47494e-64	7.59214e-25	Alpaca
Inhibitory neurons	Oligodendrocytes	BMP3	BMPR1A	BMP3 - BMPR1A	BMP	BMPR1A - Oligodendrocytes	Inhibitory neurons - BMP3	0.425362	0.513314	2.12083	-0.12279	0.384615	0.198372	0.218344	0.999023	Inhibitory neurons - Oligodendrocytes	Inhibitory neurons - BMP3 - BMPR1A - Oligodendrocytes	Human	1.47494e-64	3.12169e-20	Alpaca
Excitatory neurons	Oligodendrocytes	BMP3	BMPR1A	BMP3 - BMPR1A	BMP	BMPR1A - Oligodendrocytes	Excitatory neurons - BMP3	0.0350501	0.513314	0.0423563	-0.12279	0.059098	0.198372	0.0179917	-0.0402168	Excitatory neurons - Oligodendrocytes	Excitatory neurons - BMP3 - BMPR1A - Oligodendrocytes	Human	1.67899e-05	3.12169e-20	Alpaca
Microglia	Oligodendrocytes	BMP7	BMPR1A	BMP7 - BMPR1A	BMP	BMPR1A - Oligodendrocytes	Microglia - BMP7	0.0335436	0.513314	-0.385041	-0.12279	0.0168067	0.198372	0.0172184	-0.253915	Microglia - Oligodendrocytes	Microglia - BMP7 - BMPR1A - Oligodendrocytes	Human	0.0174787	3.12169e-20	Alpaca
Astrocytes	Oligodendrocytes	BMP5	BMPR1A	BMP5 - BMPR1A	BMP	BMPR1A - Oligodendrocytes	Astrocytes - BMP5	0.131905	0.513314	0.190144	-0.12279	0.059293	0.198372	0.0677088	0.0336771	Astrocytes - Oligodendrocytes	Astrocytes - BMP5 - BMPR1A - Oligodendrocytes	Human	6.40734e-05	3.12169e-20	Alpaca
Excitatory neurons	Oligodendrocytes	BMP6	BMPR1A	BMP6 - BMPR1A	BMP	BMPR1A - Oligodendrocytes	Excitatory neurons - BMP6	0.0131731	0.513314	0.0640881	-0.12279	0.0202177	0.198372	0.00676195	-0.0293508	Excitatory neurons - Oligodendrocytes	Excitatory neurons - BMP6 - BMPR1A - Oligodendrocytes	Human	0.000492785	3.12169e-20	Alpaca
Endothelial cells	Oligodendrocytes	BMP5	BMPR1A	BMP5 - BMPR1A	BMP	BMPR1A - Oligodendrocytes	Endothelial cells - BMP5	1.28202	0.513314	5.31915	-0.12279	0.733333	0.198372	0.658077	2.59818	Endothelial cells - Oligodendrocytes	Endothelial cells - BMP5 - BMPR1A - Oligodendrocytes	Human	2.68472e-55	3.12169e-20	Alpaca
Astrocytes	Oligodendrocytes	BMP7	BMPR1A	BMP7 - BMPR1A	BMP	BMPR1A - Oligodendrocytes	Astrocytes - BMP7	0.674432	0.513314	0.682918	-0.12279	0.388826	0.198372	0.346195	0.280064	Astrocytes - Oligodendrocytes	Astrocytes - BMP7 - BMPR1A - Oligodendrocytes	Human	1.79446e-74	3.12169e-20	Alpaca
Excitatory neurons	Oligodendrocytes	GDF6	BMPR1A	GDF6 - BMPR1A	BMP	BMPR1A - Oligodendrocytes	Excitatory neurons - GDF6	0.0160821	0.513314	0.0464484	-0.12279	0.0171073	0.198372	0.00825516	-0.0381707	Excitatory neurons - Oligodendrocytes	Excitatory neurons - GDF6 - BMPR1A - Oligodendrocytes	Human	0.0159093	3.12169e-20	Alpaca
Excitatory neurons	Oligodendrocytes	BMP8B	BMPR1A	BMP8B - BMPR1A	BMP	BMPR1A - Oligodendrocytes	Excitatory neurons - BMP8B	0.010672	0.513314	0.0591724	-0.12279	0.0202177	0.198372	0.00547807	-0.0318087	Excitatory neurons - Oligodendrocytes	Excitatory neurons - BMP8B - BMPR1A - Oligodendrocytes	Human	0.0017782	3.12169e-20	Alpaca
Oligodendrocyte progenitor cells	Oligodendrocytes	BMP4	BMPR1A	BMP4 - BMPR1A	BMP	BMPR1A - Oligodendrocytes	Oligodendrocyte progenitor cells - BMP4	0.0624623	0.513314	0.227846	-0.12279	0.0266667	0.198372	0.0320627	0.0525279	Oligodendrocyte progenitor cells - Oligodendrocytes	Oligodendrocyte progenitor cells - BMP4 - BMPR1A - Oligodendrocytes	Human	5.9043e-17	3.12169e-20	Alpaca
Oligodendrocytes	Oligodendrocytes	BMP7	BMPR1A	BMP7 - BMPR1A	BMP	BMPR1A - Oligodendrocytes	Oligodendrocytes - BMP7	0.0992	0.513314	-0.32164	-0.12279	0.0305188	0.198372	0.0509207	-0.222215	Oligodendrocytes - Oligodendrocytes	Oligodendrocytes - BMP7 - BMPR1A - Oligodendrocytes	Human	4.54937e-45	3.12169e-20	Alpaca
Oligodendrocytes	Astrocytes	BMP7	BMPR1B	BMP7 - BMPR1B	BMP	BMPR1B - Astrocytes	Oligodendrocytes - BMP7	0.0992	2.23127	-0.32164	1.20502	0.0305188	0.960091	0.221342	0.441688	Oligodendrocytes - Astrocytes	Oligodendrocytes - BMP7 - BMPR1B - Astrocytes	Human	4.54937e-45	0	Alpaca
Astrocytes	Astrocytes	RGMA	BMPR1B	RGMA - BMPR1B	BMP	BMPR1B - Astrocytes	Astrocytes - RGMA	0.8304	2.23127	0.804703	1.20502	0.473204	0.960091	1.85285	1.00486	Astrocytes - Astrocytes	Astrocytes - RGMA - BMPR1B - Astrocytes	Human	2.9244e-108	0	Alpaca
Oligodendrocyte progenitor cells	Astrocytes	RGMA	BMPR1B	RGMA - BMPR1B	BMP	BMPR1B - Astrocytes	Oligodendrocyte progenitor cells - RGMA	0.143862	2.23127	-0.31108	1.20502	0.0622222	0.960091	0.320995	0.446968	Oligodendrocyte progenitor cells - Astrocytes	Oligodendrocyte progenitor cells - RGMA - BMPR1B - Astrocytes	Human	6.20861e-05	0	Alpaca
Excitatory neurons	Astrocytes	GDF6	BMPR1B	GDF6 - BMPR1B	BMP	BMPR1B - Astrocytes	Excitatory neurons - GDF6	0.0160821	2.23127	0.0464484	1.20502	0.0171073	0.960091	0.0358835	0.625732	Excitatory neurons - Astrocytes	Excitatory neurons - GDF6 - BMPR1B - Astrocytes	Human	0.0159093	0	Alpaca
Astrocytes	Astrocytes	BMP7	BMPR1B	BMP7 - BMPR1B	BMP	BMPR1B - Astrocytes	Astrocytes - BMP7	0.674432	2.23127	0.682918	1.20502	0.388826	0.960091	1.50484	0.943967	Astrocytes - Astrocytes	Astrocytes - BMP7 - BMPR1B - Astrocytes	Human	1.79446e-74	0	Alpaca
Astrocytes	Astrocytes	BMP5	BMPR1B	BMP5 - BMPR1B	BMP	BMPR1B - Astrocytes	Astrocytes - BMP5	0.131905	2.23127	0.190144	1.20502	0.059293	0.960091	0.294316	0.69758	Astrocytes - Astrocytes	Astrocytes - BMP5 - BMPR1B - Astrocytes	Human	6.40734e-05	0	Alpaca
Oligodendrocytes	Astrocytes	RGMA	BMPR1B	RGMA - BMPR1B	BMP	BMPR1B - Astrocytes	Oligodendrocytes - RGMA	0.15246	2.23127	-0.317689	1.20502	0.051882	0.960091	0.34018	0.443663	Oligodendrocytes - Astrocytes	Oligodendrocytes - RGMA - BMPR1B - Astrocytes	Human	1.13571e-45	0	Alpaca
Endothelial cells	Astrocytes	BMP5	BMPR1B	BMP5 - BMPR1B	BMP	BMPR1B - Astrocytes	Endothelial cells - BMP5	1.28202	2.23127	5.31915	1.20502	0.733333	0.960091	2.86052	3.26208	Endothelial cells - Astrocytes	Endothelial cells - BMP5 - BMPR1B - Astrocytes	Human	2.68472e-55	0	Alpaca
Inhibitory neurons	Astrocytes	BMP3	BMPR1B	BMP3 - BMPR1B	BMP	BMPR1B - Astrocytes	Inhibitory neurons - BMP3	0.425362	2.23127	2.12083	1.20502	0.384615	0.960091	0.949097	1.66293	Inhibitory neurons - Astrocytes	Inhibitory neurons - BMP3 - BMPR1B - Astrocytes	Human	1.47494e-64	0	Alpaca
Microglia	Astrocytes	BMP7	BMPR1B	BMP7 - BMPR1B	BMP	BMPR1B - Astrocytes	Microglia - BMP7	0.0335436	2.23127	-0.385041	1.20502	0.0168067	0.960091	0.0748447	0.409987	Microglia - Astrocytes	Microglia - BMP7 - BMPR1B - Astrocytes	Human	0.0174787	0	Alpaca
Excitatory neurons	Astrocytes	BMP6	BMPR1B	BMP6 - BMPR1B	BMP	BMPR1B - Astrocytes	Excitatory neurons - BMP6	0.0131731	2.23127	0.0640881	1.20502	0.0202177	0.960091	0.0293928	0.634552	Excitatory neurons - Astrocytes	Excitatory neurons - BMP6 - BMPR1B - Astrocytes	Human	0.000492785	0	Alpaca
Excitatory neurons	Astrocytes	BMP8B	BMPR1B	BMP8B - BMPR1B	BMP	BMPR1B - Astrocytes	Excitatory neurons - BMP8B	0.010672	2.23127	0.0591724	1.20502	0.0202177	0.960091	0.0238121	0.632094	Excitatory neurons - Astrocytes	Excitatory neurons - BMP8B - BMPR1B - Astrocytes	Human	0.0017782	0	Alpaca
Oligodendrocyte progenitor cells	Astrocytes	BMP4	BMPR1B	BMP4 - BMPR1B	BMP	BMPR1B - Astrocytes	Oligodendrocyte progenitor cells - BMP4	0.0624623	2.23127	0.227846	1.20502	0.0266667	0.960091	0.13937	0.716431	Oligodendrocyte progenitor cells - Astrocytes	Oligodendrocyte progenitor cells - BMP4 - BMPR1B - Astrocytes	Human	5.9043e-17	0	Alpaca
Excitatory neurons	Astrocytes	BMP3	BMPR1B	BMP3 - BMPR1B	BMP	BMPR1B - Astrocytes	Excitatory neurons - BMP3	0.0350501	2.23127	0.0423563	1.20502	0.059098	0.960091	0.0782062	0.623686	Excitatory neurons - Astrocytes	Excitatory neurons - BMP3 - BMPR1B - Astrocytes	Human	1.67899e-05	0	Alpaca
Excitatory neurons	Inhibitory neurons	BMP6	BMPR1B	BMP6 - BMPR1B	BMP	BMPR1B - Inhibitory neurons	Excitatory neurons - BMP6	0.0131731	0.141134	0.0640881	-0.79881	0.0202177	0.102564	0.00185918	-0.367361	Excitatory neurons - Inhibitory neurons	Excitatory neurons - BMP6 - BMPR1B - Inhibitory neurons	Human	0.000492785	1.17458e-08	Alpaca
Inhibitory neurons	Inhibitory neurons	BMP3	BMPR1B	BMP3 - BMPR1B	BMP	BMPR1B - Inhibitory neurons	Inhibitory neurons - BMP3	0.425362	0.141134	2.12083	-0.79881	0.384615	0.102564	0.0600331	0.661013	Inhibitory neurons - Inhibitory neurons	Inhibitory neurons - BMP3 - BMPR1B - Inhibitory neurons	Human	1.47494e-64	1.17458e-08	Alpaca
Oligodendrocytes	Inhibitory neurons	BMP7	BMPR1B	BMP7 - BMPR1B	BMP	BMPR1B - Inhibitory neurons	Oligodendrocytes - BMP7	0.0992	0.141134	-0.32164	-0.79881	0.0305188	0.102564	0.0140005	-0.560225	Oligodendrocytes - Inhibitory neurons	Oligodendrocytes - BMP7 - BMPR1B - Inhibitory neurons	Human	4.54937e-45	1.17458e-08	Alpaca
Excitatory neurons	Inhibitory neurons	BMP8B	BMPR1B	BMP8B - BMPR1B	BMP	BMPR1B - Inhibitory neurons	Excitatory neurons - BMP8B	0.010672	0.141134	0.0591724	-0.79881	0.0202177	0.102564	0.00150618	-0.369819	Excitatory neurons - Inhibitory neurons	Excitatory neurons - BMP8B - BMPR1B - Inhibitory neurons	Human	0.0017782	1.17458e-08	Alpaca
Astrocytes	Inhibitory neurons	BMP5	BMPR1B	BMP5 - BMPR1B	BMP	BMPR1B - Inhibitory neurons	Astrocytes - BMP5	0.131905	0.141134	0.190144	-0.79881	0.059293	0.102564	0.0186164	-0.304333	Astrocytes - Inhibitory neurons	Astrocytes - BMP5 - BMPR1B - Inhibitory neurons	Human	6.40734e-05	1.17458e-08	Alpaca
Excitatory neurons	Inhibitory neurons	GDF6	BMPR1B	GDF6 - BMPR1B	BMP	BMPR1B - Inhibitory neurons	Excitatory neurons - GDF6	0.0160821	0.141134	0.0464484	-0.79881	0.0171073	0.102564	0.00226973	-0.376181	Excitatory neurons - Inhibitory neurons	Excitatory neurons - GDF6 - BMPR1B - Inhibitory neurons	Human	0.0159093	1.17458e-08	Alpaca
Astrocytes	Inhibitory neurons	BMP7	BMPR1B	BMP7 - BMPR1B	BMP	BMPR1B - Inhibitory neurons	Astrocytes - BMP7	0.674432	0.141134	0.682918	-0.79881	0.388826	0.102564	0.0951855	-0.0579456	Astrocytes - Inhibitory neurons	Astrocytes - BMP7 - BMPR1B - Inhibitory neurons	Human	1.79446e-74	1.17458e-08	Alpaca
Oligodendrocytes	Inhibitory neurons	RGMA	BMPR1B	RGMA - BMPR1B	BMP	BMPR1B - Inhibitory neurons	Oligodendrocytes - RGMA	0.15246	0.141134	-0.317689	-0.79881	0.051882	0.102564	0.0215174	-0.558249	Oligodendrocytes - Inhibitory neurons	Oligodendrocytes - RGMA - BMPR1B - Inhibitory neurons	Human	1.13571e-45	1.17458e-08	Alpaca
Astrocytes	Inhibitory neurons	RGMA	BMPR1B	RGMA - BMPR1B	BMP	BMPR1B - Inhibitory neurons	Astrocytes - RGMA	0.8304	0.141134	0.804703	-0.79881	0.473204	0.102564	0.117198	0.00294692	Astrocytes - Inhibitory neurons	Astrocytes - RGMA - BMPR1B - Inhibitory neurons	Human	2.9244e-108	1.17458e-08	Alpaca
Microglia	Inhibitory neurons	BMP7	BMPR1B	BMP7 - BMPR1B	BMP	BMPR1B - Inhibitory neurons	Microglia - BMP7	0.0335436	0.141134	-0.385041	-0.79881	0.0168067	0.102564	0.00473415	-0.591925	Microglia - Inhibitory neurons	Microglia - BMP7 - BMPR1B - Inhibitory neurons	Human	0.0174787	1.17458e-08	Alpaca
Excitatory neurons	Inhibitory neurons	BMP3	BMPR1B	BMP3 - BMPR1B	BMP	BMPR1B - Inhibitory neurons	Excitatory neurons - BMP3	0.0350501	0.141134	0.0423563	-0.79881	0.059098	0.102564	0.00494677	-0.378227	Excitatory neurons - Inhibitory neurons	Excitatory neurons - BMP3 - BMPR1B - Inhibitory neurons	Human	1.67899e-05	1.17458e-08	Alpaca
Oligodendrocyte progenitor cells	Inhibitory neurons	RGMA	BMPR1B	RGMA - BMPR1B	BMP	BMPR1B - Inhibitory neurons	Oligodendrocyte progenitor cells - RGMA	0.143862	0.141134	-0.31108	-0.79881	0.0622222	0.102564	0.0203038	-0.554945	Oligodendrocyte progenitor cells - Inhibitory neurons	Oligodendrocyte progenitor cells - RGMA - BMPR1B - Inhibitory neurons	Human	6.20861e-05	1.17458e-08	Alpaca
Endothelial cells	Inhibitory neurons	BMP5	BMPR1B	BMP5 - BMPR1B	BMP	BMPR1B - Inhibitory neurons	Endothelial cells - BMP5	1.28202	0.141134	5.31915	-0.79881	0.733333	0.102564	0.180936	2.26017	Endothelial cells - Inhibitory neurons	Endothelial cells - BMP5 - BMPR1B - Inhibitory neurons	Human	2.68472e-55	1.17458e-08	Alpaca
Oligodendrocyte progenitor cells	Inhibitory neurons	BMP4	BMPR1B	BMP4 - BMPR1B	BMP	BMPR1B - Inhibitory neurons	Oligodendrocyte progenitor cells - BMP4	0.0624623	0.141134	0.227846	-0.79881	0.0266667	0.102564	0.00881557	-0.285482	Oligodendrocyte progenitor cells - Inhibitory neurons	Oligodendrocyte progenitor cells - BMP4 - BMPR1B - Inhibitory neurons	Human	5.9043e-17	1.17458e-08	Alpaca
Endothelial cells	Microglia	BMP5	BMPR1B	BMP5 - BMPR1B	BMP	BMPR1B - Microglia	Endothelial cells - BMP5	1.28202	0.60085	5.31915	-0.599114	0.733333	0.159664	0.7703	2.36002	Endothelial cells - Microglia	Endothelial cells - BMP5 - BMPR1B - Microglia	Human	2.68472e-55	2.52372e-08	Alpaca
Astrocytes	Microglia	BMP5	BMPR1B	BMP5 - BMPR1B	BMP	BMPR1B - Microglia	Astrocytes - BMP5	0.131905	0.60085	0.190144	-0.599114	0.059293	0.159664	0.0792553	-0.204485	Astrocytes - Microglia	Astrocytes - BMP5 - BMPR1B - Microglia	Human	6.40734e-05	2.52372e-08	Alpaca
Microglia	Microglia	BMP7	BMPR1B	BMP7 - BMPR1B	BMP	BMPR1B - Microglia	Microglia - BMP7	0.0335436	0.60085	-0.385041	-0.599114	0.0168067	0.159664	0.0201547	-0.492077	Microglia - Microglia	Microglia - BMP7 - BMPR1B - Microglia	Human	0.0174787	2.52372e-08	Alpaca
Astrocytes	Microglia	BMP7	BMPR1B	BMP7 - BMPR1B	BMP	BMPR1B - Microglia	Astrocytes - BMP7	0.674432	0.60085	0.682918	-0.599114	0.388826	0.159664	0.405233	0.0419023	Astrocytes - Microglia	Astrocytes - BMP7 - BMPR1B - Microglia	Human	1.79446e-74	2.52372e-08	Alpaca
Astrocytes	Microglia	RGMA	BMPR1B	RGMA - BMPR1B	BMP	BMPR1B - Microglia	Astrocytes - RGMA	0.8304	0.60085	0.804703	-0.599114	0.473204	0.159664	0.498946	0.102795	Astrocytes - Microglia	Astrocytes - RGMA - BMPR1B - Microglia	Human	2.9244e-108	2.52372e-08	Alpaca
Excitatory neurons	Microglia	BMP6	BMPR1B	BMP6 - BMPR1B	BMP	BMPR1B - Microglia	Excitatory neurons - BMP6	0.0131731	0.60085	0.0640881	-0.599114	0.0202177	0.159664	0.00791507	-0.267513	Excitatory neurons - Microglia	Excitatory neurons - BMP6 - BMPR1B - Microglia	Human	0.000492785	2.52372e-08	Alpaca
Excitatory neurons	Microglia	GDF6	BMPR1B	GDF6 - BMPR1B	BMP	BMPR1B - Microglia	Excitatory neurons - GDF6	0.0160821	0.60085	0.0464484	-0.599114	0.0171073	0.159664	0.00966293	-0.276333	Excitatory neurons - Microglia	Excitatory neurons - GDF6 - BMPR1B - Microglia	Human	0.0159093	2.52372e-08	Alpaca
Inhibitory neurons	Microglia	BMP3	BMPR1B	BMP3 - BMPR1B	BMP	BMPR1B - Microglia	Inhibitory neurons - BMP3	0.425362	0.60085	2.12083	-0.599114	0.384615	0.159664	0.255579	0.760861	Inhibitory neurons - Microglia	Inhibitory neurons - BMP3 - BMPR1B - Microglia	Human	1.47494e-64	2.52372e-08	Alpaca
Oligodendrocytes	Microglia	RGMA	BMPR1B	RGMA - BMPR1B	BMP	BMPR1B - Microglia	Oligodendrocytes - RGMA	0.15246	0.60085	-0.317689	-0.599114	0.051882	0.159664	0.0916058	-0.458401	Oligodendrocytes - Microglia	Oligodendrocytes - RGMA - BMPR1B - Microglia	Human	1.13571e-45	2.52372e-08	Alpaca
Oligodendrocytes	Microglia	BMP7	BMPR1B	BMP7 - BMPR1B	BMP	BMPR1B - Microglia	Oligodendrocytes - BMP7	0.0992	0.60085	-0.32164	-0.599114	0.0305188	0.159664	0.0596043	-0.460377	Oligodendrocytes - Microglia	Oligodendrocytes - BMP7 - BMPR1B - Microglia	Human	4.54937e-45	2.52372e-08	Alpaca
Oligodendrocyte progenitor cells	Microglia	RGMA	BMPR1B	RGMA - BMPR1B	BMP	BMPR1B - Microglia	Oligodendrocyte progenitor cells - RGMA	0.143862	0.60085	-0.31108	-0.599114	0.0622222	0.159664	0.0864394	-0.455097	Oligodendrocyte progenitor cells - Microglia	Oligodendrocyte progenitor cells - RGMA - BMPR1B - Microglia	Human	6.20861e-05	2.52372e-08	Alpaca
Oligodendrocyte progenitor cells	Microglia	BMP4	BMPR1B	BMP4 - BMPR1B	BMP	BMPR1B - Microglia	Oligodendrocyte progenitor cells - BMP4	0.0624623	0.60085	0.227846	-0.599114	0.0266667	0.159664	0.0375305	-0.185634	Oligodendrocyte progenitor cells - Microglia	Oligodendrocyte progenitor cells - BMP4 - BMPR1B - Microglia	Human	5.9043e-17	2.52372e-08	Alpaca
Excitatory neurons	Microglia	BMP3	BMPR1B	BMP3 - BMPR1B	BMP	BMPR1B - Microglia	Excitatory neurons - BMP3	0.0350501	0.60085	0.0423563	-0.599114	0.059098	0.159664	0.0210599	-0.278379	Excitatory neurons - Microglia	Excitatory neurons - BMP3 - BMPR1B - Microglia	Human	1.67899e-05	2.52372e-08	Alpaca
Excitatory neurons	Microglia	BMP8B	BMPR1B	BMP8B - BMPR1B	BMP	BMPR1B - Microglia	Excitatory neurons - BMP8B	0.010672	0.60085	0.0591724	-0.599114	0.0202177	0.159664	0.00641226	-0.269971	Excitatory neurons - Microglia	Excitatory neurons - BMP8B - BMPR1B - Microglia	Human	0.0017782	2.52372e-08	Alpaca
Astrocytes	Oligodendrocyte progenitor cells	BMP7	BMPR1B	BMP7 - BMPR1B	BMP	BMPR1B - Oligodendrocyte progenitor cells	Astrocytes - BMP7	0.674432	0.742711	0.682918	-0.448317	0.388826	0.284444	0.500908	0.117301	Astrocytes - Oligodendrocyte progenitor cells	Astrocytes - BMP7 - BMPR1B - Oligodendrocyte progenitor cells	Human	1.79446e-74	5.71368e-09	Alpaca
Oligodendrocyte progenitor cells	Oligodendrocyte progenitor cells	RGMA	BMPR1B	RGMA - BMPR1B	BMP	BMPR1B - Oligodendrocyte progenitor cells	Oligodendrocyte progenitor cells - RGMA	0.143862	0.742711	-0.31108	-0.448317	0.0622222	0.284444	0.106848	-0.379699	Oligodendrocyte progenitor cells - Oligodendrocyte progenitor cells	Oligodendrocyte progenitor cells - RGMA - BMPR1B - Oligodendrocyte progenitor cells	Human	6.20861e-05	5.71368e-09	Alpaca
Astrocytes	Oligodendrocyte progenitor cells	RGMA	BMPR1B	RGMA - BMPR1B	BMP	BMPR1B - Oligodendrocyte progenitor cells	Astrocytes - RGMA	0.8304	0.742711	0.804703	-0.448317	0.473204	0.284444	0.616747	0.178193	Astrocytes - Oligodendrocyte progenitor cells	Astrocytes - RGMA - BMPR1B - Oligodendrocyte progenitor cells	Human	2.9244e-108	5.71368e-09	Alpaca
Excitatory neurons	Oligodendrocyte progenitor cells	BMP8B	BMPR1B	BMP8B - BMPR1B	BMP	BMPR1B - Oligodendrocyte progenitor cells	Excitatory neurons - BMP8B	0.010672	0.742711	0.0591724	-0.448317	0.0202177	0.284444	0.0079262	-0.194572	Excitatory neurons - Oligodendrocyte progenitor cells	Excitatory neurons - BMP8B - BMPR1B - Oligodendrocyte progenitor cells	Human	0.0017782	5.71368e-09	Alpaca
Astrocytes	Oligodendrocyte progenitor cells	BMP5	BMPR1B	BMP5 - BMPR1B	BMP	BMPR1B - Oligodendrocyte progenitor cells	Astrocytes - BMP5	0.131905	0.742711	0.190144	-0.448317	0.059293	0.284444	0.0979676	-0.129087	Astrocytes - Oligodendrocyte progenitor cells	Astrocytes - BMP5 - BMPR1B - Oligodendrocyte progenitor cells	Human	6.40734e-05	5.71368e-09	Alpaca
Oligodendrocytes	Oligodendrocyte progenitor cells	RGMA	BMPR1B	RGMA - BMPR1B	BMP	BMPR1B - Oligodendrocyte progenitor cells	Oligodendrocytes - RGMA	0.15246	0.742711	-0.317689	-0.448317	0.051882	0.284444	0.113234	-0.383003	Oligodendrocytes - Oligodendrocyte progenitor cells	Oligodendrocytes - RGMA - BMPR1B - Oligodendrocyte progenitor cells	Human	1.13571e-45	5.71368e-09	Alpaca
Excitatory neurons	Oligodendrocyte progenitor cells	BMP6	BMPR1B	BMP6 - BMPR1B	BMP	BMPR1B - Oligodendrocyte progenitor cells	Excitatory neurons - BMP6	0.0131731	0.742711	0.0640881	-0.448317	0.0202177	0.284444	0.00978383	-0.192115	Excitatory neurons - Oligodendrocyte progenitor cells	Excitatory neurons - BMP6 - BMPR1B - Oligodendrocyte progenitor cells	Human	0.000492785	5.71368e-09	Alpaca
Oligodendrocytes	Oligodendrocyte progenitor cells	BMP7	BMPR1B	BMP7 - BMPR1B	BMP	BMPR1B - Oligodendrocyte progenitor cells	Oligodendrocytes - BMP7	0.0992	0.742711	-0.32164	-0.448317	0.0305188	0.284444	0.0736769	-0.384979	Oligodendrocytes - Oligodendrocyte progenitor cells	Oligodendrocytes - BMP7 - BMPR1B - Oligodendrocyte progenitor cells	Human	4.54937e-45	5.71368e-09	Alpaca
Microglia	Oligodendrocyte progenitor cells	BMP7	BMPR1B	BMP7 - BMPR1B	BMP	BMPR1B - Oligodendrocyte progenitor cells	Microglia - BMP7	0.0335436	0.742711	-0.385041	-0.448317	0.0168067	0.284444	0.0249132	-0.416679	Microglia - Oligodendrocyte progenitor cells	Microglia - BMP7 - BMPR1B - Oligodendrocyte progenitor cells	Human	0.0174787	5.71368e-09	Alpaca
Excitatory neurons	Oligodendrocyte progenitor cells	BMP3	BMPR1B	BMP3 - BMPR1B	BMP	BMPR1B - Oligodendrocyte progenitor cells	Excitatory neurons - BMP3	0.0350501	0.742711	0.0423563	-0.448317	0.059098	0.284444	0.0260321	-0.20298	Excitatory neurons - Oligodendrocyte progenitor cells	Excitatory neurons - BMP3 - BMPR1B - Oligodendrocyte progenitor cells	Human	1.67899e-05	5.71368e-09	Alpaca
Excitatory neurons	Oligodendrocyte progenitor cells	GDF6	BMPR1B	GDF6 - BMPR1B	BMP	BMPR1B - Oligodendrocyte progenitor cells	Excitatory neurons - GDF6	0.0160821	0.742711	0.0464484	-0.448317	0.0171073	0.284444	0.0119443	-0.200934	Excitatory neurons - Oligodendrocyte progenitor cells	Excitatory neurons - GDF6 - BMPR1B - Oligodendrocyte progenitor cells	Human	0.0159093	5.71368e-09	Alpaca
Endothelial cells	Oligodendrocyte progenitor cells	BMP5	BMPR1B	BMP5 - BMPR1B	BMP	BMPR1B - Oligodendrocyte progenitor cells	Endothelial cells - BMP5	1.28202	0.742711	5.31915	-0.448317	0.733333	0.284444	0.952168	2.43542	Endothelial cells - Oligodendrocyte progenitor cells	Endothelial cells - BMP5 - BMPR1B - Oligodendrocyte progenitor cells	Human	2.68472e-55	5.71368e-09	Alpaca
Inhibitory neurons	Oligodendrocyte progenitor cells	BMP3	BMPR1B	BMP3 - BMPR1B	BMP	BMPR1B - Oligodendrocyte progenitor cells	Inhibitory neurons - BMP3	0.425362	0.742711	2.12083	-0.448317	0.384615	0.284444	0.315921	0.836259	Inhibitory neurons - Oligodendrocyte progenitor cells	Inhibitory neurons - BMP3 - BMPR1B - Oligodendrocyte progenitor cells	Human	1.47494e-64	5.71368e-09	Alpaca
Oligodendrocyte progenitor cells	Oligodendrocyte progenitor cells	BMP4	BMPR1B	BMP4 - BMPR1B	BMP	BMPR1B - Oligodendrocyte progenitor cells	Oligodendrocyte progenitor cells - BMP4	0.0624623	0.742711	0.227846	-0.448317	0.0266667	0.284444	0.0463914	-0.110236	Oligodendrocyte progenitor cells - Oligodendrocyte progenitor cells	Oligodendrocyte progenitor cells - BMP4 - BMPR1B - Oligodendrocyte progenitor cells	Human	5.9043e-17	5.71368e-09	Alpaca
Inhibitory neurons	Oligodendrocytes	BMP3	BMPR1B	BMP3 - BMPR1B	BMP	BMPR1B - Oligodendrocytes	Inhibitory neurons - BMP3	0.425362	0.120702	2.12083	-0.81602	0.384615	0.0427263	0.0513419	0.652407	Inhibitory neurons - Oligodendrocytes	Inhibitory neurons - BMP3 - BMPR1B - Oligodendrocytes	Human	1.47494e-64	4.3709e-218	Alpaca
Oligodendrocyte progenitor cells	Oligodendrocytes	RGMA	BMPR1B	RGMA - BMPR1B	BMP	BMPR1B - Oligodendrocytes	Oligodendrocyte progenitor cells - RGMA	0.143862	0.120702	-0.31108	-0.81602	0.0622222	0.0427263	0.0173644	-0.56355	Oligodendrocyte progenitor cells - Oligodendrocytes	Oligodendrocyte progenitor cells - RGMA - BMPR1B - Oligodendrocytes	Human	6.20861e-05	4.3709e-218	Alpaca
Microglia	Oligodendrocytes	BMP7	BMPR1B	BMP7 - BMPR1B	BMP	BMPR1B - Oligodendrocytes	Microglia - BMP7	0.0335436	0.120702	-0.385041	-0.81602	0.0168067	0.0427263	0.00404877	-0.600531	Microglia - Oligodendrocytes	Microglia - BMP7 - BMPR1B - Oligodendrocytes	Human	0.0174787	4.3709e-218	Alpaca
Astrocytes	Oligodendrocytes	BMP5	BMPR1B	BMP5 - BMPR1B	BMP	BMPR1B - Oligodendrocytes	Astrocytes - BMP5	0.131905	0.120702	0.190144	-0.81602	0.059293	0.0427263	0.0159212	-0.312938	Astrocytes - Oligodendrocytes	Astrocytes - BMP5 - BMPR1B - Oligodendrocytes	Human	6.40734e-05	4.3709e-218	Alpaca
Excitatory neurons	Oligodendrocytes	BMP8B	BMPR1B	BMP8B - BMPR1B	BMP	BMPR1B - Oligodendrocytes	Excitatory neurons - BMP8B	0.010672	0.120702	0.0591724	-0.81602	0.0202177	0.0427263	0.00128813	-0.378424	Excitatory neurons - Oligodendrocytes	Excitatory neurons - BMP8B - BMPR1B - Oligodendrocytes	Human	0.0017782	4.3709e-218	Alpaca
Excitatory neurons	Oligodendrocytes	BMP3	BMPR1B	BMP3 - BMPR1B	BMP	BMPR1B - Oligodendrocytes	Excitatory neurons - BMP3	0.0350501	0.120702	0.0423563	-0.81602	0.059098	0.0427263	0.00423061	-0.386832	Excitatory neurons - Oligodendrocytes	Excitatory neurons - BMP3 - BMPR1B - Oligodendrocytes	Human	1.67899e-05	4.3709e-218	Alpaca
Oligodendrocyte progenitor cells	Oligodendrocytes	BMP4	BMPR1B	BMP4 - BMPR1B	BMP	BMPR1B - Oligodendrocytes	Oligodendrocyte progenitor cells - BMP4	0.0624623	0.120702	0.227846	-0.81602	0.0266667	0.0427263	0.0075393	-0.294087	Oligodendrocyte progenitor cells - Oligodendrocytes	Oligodendrocyte progenitor cells - BMP4 - BMPR1B - Oligodendrocytes	Human	5.9043e-17	4.3709e-218	Alpaca
Excitatory neurons	Oligodendrocytes	BMP6	BMPR1B	BMP6 - BMPR1B	BMP	BMPR1B - Oligodendrocytes	Excitatory neurons - BMP6	0.0131731	0.120702	0.0640881	-0.81602	0.0202177	0.0427263	0.00159002	-0.375966	Excitatory neurons - Oligodendrocytes	Excitatory neurons - BMP6 - BMPR1B - Oligodendrocytes	Human	0.000492785	4.3709e-218	Alpaca
Astrocytes	Oligodendrocytes	BMP7	BMPR1B	BMP7 - BMPR1B	BMP	BMPR1B - Oligodendrocytes	Astrocytes - BMP7	0.674432	0.120702	0.682918	-0.81602	0.388826	0.0427263	0.0814051	-0.066551	Astrocytes - Oligodendrocytes	Astrocytes - BMP7 - BMPR1B - Oligodendrocytes	Human	1.79446e-74	4.3709e-218	Alpaca
Astrocytes	Oligodendrocytes	RGMA	BMPR1B	RGMA - BMPR1B	BMP	BMPR1B - Oligodendrocytes	Astrocytes - RGMA	0.8304	0.120702	0.804703	-0.81602	0.473204	0.0427263	0.100231	-0.00565844	Astrocytes - Oligodendrocytes	Astrocytes - RGMA - BMPR1B - Oligodendrocytes	Human	2.9244e-108	4.3709e-218	Alpaca
Endothelial cells	Oligodendrocytes	BMP5	BMPR1B	BMP5 - BMPR1B	BMP	BMPR1B - Oligodendrocytes	Endothelial cells - BMP5	1.28202	0.120702	5.31915	-0.81602	0.733333	0.0427263	0.154742	2.25156	Endothelial cells - Oligodendrocytes	Endothelial cells - BMP5 - BMPR1B - Oligodendrocytes	Human	2.68472e-55	4.3709e-218	Alpaca
Oligodendrocytes	Oligodendrocytes	RGMA	BMPR1B	RGMA - BMPR1B	BMP	BMPR1B - Oligodendrocytes	Oligodendrocytes - RGMA	0.15246	0.120702	-0.317689	-0.81602	0.051882	0.0427263	0.0184022	-0.566855	Oligodendrocytes - Oligodendrocytes	Oligodendrocytes - RGMA - BMPR1B - Oligodendrocytes	Human	1.13571e-45	4.3709e-218	Alpaca
Excitatory neurons	Oligodendrocytes	GDF6	BMPR1B	GDF6 - BMPR1B	BMP	BMPR1B - Oligodendrocytes	Excitatory neurons - GDF6	0.0160821	0.120702	0.0464484	-0.81602	0.0171073	0.0427263	0.00194114	-0.384786	Excitatory neurons - Oligodendrocytes	Excitatory neurons - GDF6 - BMPR1B - Oligodendrocytes	Human	0.0159093	4.3709e-218	Alpaca
Oligodendrocytes	Oligodendrocytes	BMP7	BMPR1B	BMP7 - BMPR1B	BMP	BMPR1B - Oligodendrocytes	Oligodendrocytes - BMP7	0.0992	0.120702	-0.32164	-0.81602	0.0305188	0.0427263	0.0119736	-0.56883	Oligodendrocytes - Oligodendrocytes	Oligodendrocytes - BMP7 - BMPR1B - Oligodendrocytes	Human	4.54937e-45	4.3709e-218	Alpaca
Microglia	Astrocytes	BMP7	BMPR2	BMP7 - BMPR2	BMP	BMPR2 - Astrocytes	Microglia - BMP7	0.0335436	1.81238	-0.385041	0.705967	0.0168067	0.90764	0.0607938	0.160463	Microglia - Astrocytes	Microglia - BMP7 - BMPR2 - Astrocytes	Human	0.0174787	2.51514e-126	Alpaca
Excitatory neurons	Astrocytes	BMP6	BMPR2	BMP6 - BMPR2	BMP	BMPR2 - Astrocytes	Excitatory neurons - BMP6	0.0131731	1.81238	0.0640881	0.705967	0.0202177	0.90764	0.0238747	0.385027	Excitatory neurons - Astrocytes	Excitatory neurons - BMP6 - BMPR2 - Astrocytes	Human	0.000492785	2.51514e-126	Alpaca
Oligodendrocytes	Astrocytes	BMP7	BMPR2	BMP7 - BMPR2	BMP	BMPR2 - Astrocytes	Oligodendrocytes - BMP7	0.0992	1.81238	-0.32164	0.705967	0.0305188	0.90764	0.179788	0.192163	Oligodendrocytes - Astrocytes	Oligodendrocytes - BMP7 - BMPR2 - Astrocytes	Human	4.54937e-45	2.51514e-126	Alpaca
Oligodendrocytes	Astrocytes	RGMA	BMPR2	RGMA - BMPR2	BMP	BMPR2 - Astrocytes	Oligodendrocytes - RGMA	0.15246	1.81238	-0.317689	0.705967	0.051882	0.90764	0.276316	0.194139	Oligodendrocytes - Astrocytes	Oligodendrocytes - RGMA - BMPR2 - Astrocytes	Human	1.13571e-45	2.51514e-126	Alpaca
Astrocytes	Astrocytes	RGMA	BMPR2	RGMA - BMPR2	BMP	BMPR2 - Astrocytes	Astrocytes - RGMA	0.8304	1.81238	0.804703	0.705967	0.473204	0.90764	1.505	0.755335	Astrocytes - Astrocytes	Astrocytes - RGMA - BMPR2 - Astrocytes	Human	2.9244e-108	2.51514e-126	Alpaca
Oligodendrocyte progenitor cells	Astrocytes	RGMA	BMPR2	RGMA - BMPR2	BMP	BMPR2 - Astrocytes	Oligodendrocyte progenitor cells - RGMA	0.143862	1.81238	-0.31108	0.705967	0.0622222	0.90764	0.260733	0.197443	Oligodendrocyte progenitor cells - Astrocytes	Oligodendrocyte progenitor cells - RGMA - BMPR2 - Astrocytes	Human	6.20861e-05	2.51514e-126	Alpaca
Excitatory neurons	Astrocytes	BMP3	BMPR2	BMP3 - BMPR2	BMP	BMPR2 - Astrocytes	Excitatory neurons - BMP3	0.0350501	1.81238	0.0423563	0.705967	0.059098	0.90764	0.0635242	0.374162	Excitatory neurons - Astrocytes	Excitatory neurons - BMP3 - BMPR2 - Astrocytes	Human	1.67899e-05	2.51514e-126	Alpaca
Excitatory neurons	Astrocytes	GDF6	BMPR2	GDF6 - BMPR2	BMP	BMPR2 - Astrocytes	Excitatory neurons - GDF6	0.0160821	1.81238	0.0464484	0.705967	0.0171073	0.90764	0.0291469	0.376208	Excitatory neurons - Astrocytes	Excitatory neurons - GDF6 - BMPR2 - Astrocytes	Human	0.0159093	2.51514e-126	Alpaca
Oligodendrocyte progenitor cells	Astrocytes	BMP4	BMPR2	BMP4 - BMPR2	BMP	BMPR2 - Astrocytes	Oligodendrocyte progenitor cells - BMP4	0.0624623	1.81238	0.227846	0.705967	0.0266667	0.90764	0.113206	0.466906	Oligodendrocyte progenitor cells - Astrocytes	Oligodendrocyte progenitor cells - BMP4 - BMPR2 - Astrocytes	Human	5.9043e-17	2.51514e-126	Alpaca
Inhibitory neurons	Astrocytes	BMP3	BMPR2	BMP3 - BMPR2	BMP	BMPR2 - Astrocytes	Inhibitory neurons - BMP3	0.425362	1.81238	2.12083	0.705967	0.384615	0.90764	0.770919	1.4134	Inhibitory neurons - Astrocytes	Inhibitory neurons - BMP3 - BMPR2 - Astrocytes	Human	1.47494e-64	2.51514e-126	Alpaca
Endothelial cells	Astrocytes	BMP5	BMPR2	BMP5 - BMPR2	BMP	BMPR2 - Astrocytes	Endothelial cells - BMP5	1.28202	1.81238	5.31915	0.705967	0.733333	0.90764	2.32351	3.01256	Endothelial cells - Astrocytes	Endothelial cells - BMP5 - BMPR2 - Astrocytes	Human	2.68472e-55	2.51514e-126	Alpaca
Astrocytes	Astrocytes	BMP7	BMPR2	BMP7 - BMPR2	BMP	BMPR2 - Astrocytes	Astrocytes - BMP7	0.674432	1.81238	0.682918	0.705967	0.388826	0.90764	1.22233	0.694443	Astrocytes - Astrocytes	Astrocytes - BMP7 - BMPR2 - Astrocytes	Human	1.79446e-74	2.51514e-126	Alpaca
Astrocytes	Astrocytes	BMP5	BMPR2	BMP5 - BMPR2	BMP	BMPR2 - Astrocytes	Astrocytes - BMP5	0.131905	1.81238	0.190144	0.705967	0.059293	0.90764	0.239063	0.448055	Astrocytes - Astrocytes	Astrocytes - BMP5 - BMPR2 - Astrocytes	Human	6.40734e-05	2.51514e-126	Alpaca
Excitatory neurons	Astrocytes	BMP8B	BMPR2	BMP8B - BMPR2	BMP	BMPR2 - Astrocytes	Excitatory neurons - BMP8B	0.010672	1.81238	0.0591724	0.705967	0.0202177	0.90764	0.0193417	0.38257	Excitatory neurons - Astrocytes	Excitatory neurons - BMP8B - BMPR2 - Astrocytes	Human	0.0017782	2.51514e-126	Alpaca
Excitatory neurons	Oligodendrocytes	BMP3	BMPR2	BMP3 - BMPR2	BMP	BMPR2 - Oligodendrocytes	Excitatory neurons - BMP3	0.0350501	0.913355	0.0423563	-0.676483	0.059098	0.362157	0.0320132	-0.317063	Excitatory neurons - Oligodendrocytes	Excitatory neurons - BMP3 - BMPR2 - Oligodendrocytes	Human	1.67899e-05	2.36647e-100	Alpaca
Endothelial cells	Oligodendrocytes	BMP5	BMPR2	BMP5 - BMPR2	BMP	BMPR2 - Oligodendrocytes	Endothelial cells - BMP5	1.28202	0.913355	5.31915	-0.676483	0.733333	0.362157	1.17094	2.32133	Endothelial cells - Oligodendrocytes	Endothelial cells - BMP5 - BMPR2 - Oligodendrocytes	Human	2.68472e-55	2.36647e-100	Alpaca
Excitatory neurons	Oligodendrocytes	GDF6	BMPR2	GDF6 - BMPR2	BMP	BMPR2 - Oligodendrocytes	Excitatory neurons - GDF6	0.0160821	0.913355	0.0464484	-0.676483	0.0171073	0.362157	0.0146887	-0.315017	Excitatory neurons - Oligodendrocytes	Excitatory neurons - GDF6 - BMPR2 - Oligodendrocytes	Human	0.0159093	2.36647e-100	Alpaca
Microglia	Oligodendrocytes	BMP7	BMPR2	BMP7 - BMPR2	BMP	BMPR2 - Oligodendrocytes	Microglia - BMP7	0.0335436	0.913355	-0.385041	-0.676483	0.0168067	0.362157	0.0306372	-0.530762	Microglia - Oligodendrocytes	Microglia - BMP7 - BMPR2 - Oligodendrocytes	Human	0.0174787	2.36647e-100	Alpaca
Excitatory neurons	Oligodendrocytes	BMP8B	BMPR2	BMP8B - BMPR2	BMP	BMPR2 - Oligodendrocytes	Excitatory neurons - BMP8B	0.010672	0.913355	0.0591724	-0.676483	0.0202177	0.362157	0.0097473	-0.308655	Excitatory neurons - Oligodendrocytes	Excitatory neurons - BMP8B - BMPR2 - Oligodendrocytes	Human	0.0017782	2.36647e-100	Alpaca
Oligodendrocyte progenitor cells	Oligodendrocytes	RGMA	BMPR2	RGMA - BMPR2	BMP	BMPR2 - Oligodendrocytes	Oligodendrocyte progenitor cells - RGMA	0.143862	0.913355	-0.31108	-0.676483	0.0622222	0.362157	0.131397	-0.493782	Oligodendrocyte progenitor cells - Oligodendrocytes	Oligodendrocyte progenitor cells - RGMA - BMPR2 - Oligodendrocytes	Human	6.20861e-05	2.36647e-100	Alpaca
Oligodendrocytes	Oligodendrocytes	RGMA	BMPR2	RGMA - BMPR2	BMP	BMPR2 - Oligodendrocytes	Oligodendrocytes - RGMA	0.15246	0.913355	-0.317689	-0.676483	0.051882	0.362157	0.13925	-0.497086	Oligodendrocytes - Oligodendrocytes	Oligodendrocytes - RGMA - BMPR2 - Oligodendrocytes	Human	1.13571e-45	2.36647e-100	Alpaca
Astrocytes	Oligodendrocytes	BMP7	BMPR2	BMP7 - BMPR2	BMP	BMPR2 - Oligodendrocytes	Astrocytes - BMP7	0.674432	0.913355	0.682918	-0.676483	0.388826	0.362157	0.615996	0.0032175	Astrocytes - Oligodendrocytes	Astrocytes - BMP7 - BMPR2 - Oligodendrocytes	Human	1.79446e-74	2.36647e-100	Alpaca
Astrocytes	Oligodendrocytes	RGMA	BMPR2	RGMA - BMPR2	BMP	BMPR2 - Oligodendrocytes	Astrocytes - RGMA	0.8304	0.913355	0.804703	-0.676483	0.473204	0.362157	0.75845	0.0641101	Astrocytes - Oligodendrocytes	Astrocytes - RGMA - BMPR2 - Oligodendrocytes	Human	2.9244e-108	2.36647e-100	Alpaca
Oligodendrocyte progenitor cells	Oligodendrocytes	BMP4	BMPR2	BMP4 - BMPR2	BMP	BMPR2 - Oligodendrocytes	Oligodendrocyte progenitor cells - BMP4	0.0624623	0.913355	0.227846	-0.676483	0.0266667	0.362157	0.0570502	-0.224319	Oligodendrocyte progenitor cells - Oligodendrocytes	Oligodendrocyte progenitor cells - BMP4 - BMPR2 - Oligodendrocytes	Human	5.9043e-17	2.36647e-100	Alpaca
Oligodendrocytes	Oligodendrocytes	BMP7	BMPR2	BMP7 - BMPR2	BMP	BMPR2 - Oligodendrocytes	Oligodendrocytes - BMP7	0.0992	0.913355	-0.32164	-0.676483	0.0305188	0.362157	0.0906047	-0.499062	Oligodendrocytes - Oligodendrocytes	Oligodendrocytes - BMP7 - BMPR2 - Oligodendrocytes	Human	4.54937e-45	2.36647e-100	Alpaca
Astrocytes	Oligodendrocytes	BMP5	BMPR2	BMP5 - BMPR2	BMP	BMPR2 - Oligodendrocytes	Astrocytes - BMP5	0.131905	0.913355	0.190144	-0.676483	0.059293	0.362157	0.120476	-0.24317	Astrocytes - Oligodendrocytes	Astrocytes - BMP5 - BMPR2 - Oligodendrocytes	Human	6.40734e-05	2.36647e-100	Alpaca
Inhibitory neurons	Oligodendrocytes	BMP3	BMPR2	BMP3 - BMPR2	BMP	BMPR2 - Oligodendrocytes	Inhibitory neurons - BMP3	0.425362	0.913355	2.12083	-0.676483	0.384615	0.362157	0.388506	0.722176	Inhibitory neurons - Oligodendrocytes	Inhibitory neurons - BMP3 - BMPR2 - Oligodendrocytes	Human	1.47494e-64	2.36647e-100	Alpaca
Excitatory neurons	Oligodendrocytes	BMP6	BMPR2	BMP6 - BMPR2	BMP	BMPR2 - Oligodendrocytes	Excitatory neurons - BMP6	0.0131731	0.913355	0.0640881	-0.676483	0.0202177	0.362157	0.0120317	-0.306198	Excitatory neurons - Oligodendrocytes	Excitatory neurons - BMP6 - BMPR2 - Oligodendrocytes	Human	0.000492785	2.36647e-100	Alpaca
Microglia	Microglia	C3	C3AR1	C3 - C3AR1	Complement	C3AR1 - Microglia	Microglia - C3	2.03934	0.600802	3.96	2.03102	0.823529	0.235294	1.22524	2.99551	Microglia - Microglia	Microglia - C3 - C3AR1 - Microglia	Human	2.47014e-227	4.49565e-96	Alpaca
Oligodendrocytes	Microglia	C3	C3AR1	C3 - C3AR1	Complement	C3AR1 - Microglia	Oligodendrocytes - C3	0.0991408	0.600802	-0.127871	2.03102	0.0325534	0.235294	0.059564	0.951576	Oligodendrocytes - Microglia	Oligodendrocytes - C3 - C3AR1 - Microglia	Human	3.0051e-05	4.49565e-96	Alpaca
Oligodendrocytes	Microglia	C3	C5AR2	C3 - C5AR2	Complement	C5AR2 - Microglia	Oligodendrocytes - C3	0.0991408	0.112721	-0.127871	0.372905	0.0325534	0.0420168	0.0111753	0.122517	Oligodendrocytes - Microglia	Oligodendrocytes - C3 - C5AR2 - Microglia	Human	3.0051e-05	3.25768e-12	Alpaca
Microglia	Microglia	C3	C5AR2	C3 - C5AR2	Complement	C5AR2 - Microglia	Microglia - C3	2.03934	0.112721	3.96	0.372905	0.823529	0.0420168	0.229877	2.16645	Microglia - Microglia	Microglia - C3 - C5AR2 - Microglia	Human	2.47014e-227	3.25768e-12	Alpaca
Excitatory neurons	Astrocytes	ECM1	CACHD1	ECM1 - CACHD1	UNCAT	CACHD1 - Astrocytes	Excitatory neurons - ECM1	0.0392261	1.59631	0.104105	1.18789	0.0699844	0.820981	0.0626171	0.645998	Excitatory neurons - Astrocytes	Excitatory neurons - ECM1 - CACHD1 - Astrocytes	Human	9.67895e-17	1.22557e-298	Alpaca
Excitatory neurons	Excitatory neurons	ECM1	CACHD1	ECM1 - CACHD1	UNCAT	CACHD1 - Excitatory neurons	Excitatory neurons - ECM1	0.0392261	0.382543	0.104105	-0.288995	0.0699844	0.378694	0.0150057	-0.0924451	Excitatory neurons - Excitatory neurons	Excitatory neurons - ECM1 - CACHD1 - Excitatory neurons	Human	9.67895e-17	3.07642e-07	Alpaca
Excitatory neurons	Inhibitory neurons	ECM1	CACHD1	ECM1 - CACHD1	UNCAT	CACHD1 - Inhibitory neurons	Excitatory neurons - ECM1	0.0392261	0.0800857	0.104105	-0.589795	0.0699844	0.0769231	0.00314145	-0.242845	Excitatory neurons - Inhibitory neurons	Excitatory neurons - ECM1 - CACHD1 - Inhibitory neurons	Human	9.67895e-17	0.000391871	Alpaca
Excitatory neurons	Microglia	ECM1	CACHD1	ECM1 - CACHD1	UNCAT	CACHD1 - Microglia	Excitatory neurons - ECM1	0.0392261	0.372746	0.104105	-0.409249	0.0699844	0.134454	0.0146214	-0.152572	Excitatory neurons - Microglia	Excitatory neurons - ECM1 - CACHD1 - Microglia	Human	9.67895e-17	0.00344564	Alpaca
Excitatory neurons	Oligodendrocytes	ECM1	CACHD1	ECM1 - CACHD1	UNCAT	CACHD1 - Oligodendrocytes	Excitatory neurons - ECM1	0.0392261	0.0822149	0.104105	-0.612902	0.0699844	0.0274669	0.00322497	-0.254399	Excitatory neurons - Oligodendrocytes	Excitatory neurons - ECM1 - CACHD1 - Oligodendrocytes	Human	9.67895e-17	4.6934e-139	Alpaca
Oligodendrocytes	Astrocytes	RIMS1	CACNA1C	RIMS1 - CACNA1C	UNCAT	CACNA1C - Astrocytes	Oligodendrocytes - RIMS1	0.701531	0.0913442	-0.745424	-0.518995	0.243133	0.0478905	0.0640808	-0.63221	Oligodendrocytes - Astrocytes	Oligodendrocytes - RIMS1 - CACNA1C - Astrocytes	Human	1.21355e-158	5.73328e-81	Alpaca
Excitatory neurons	Astrocytes	RIMS1	CACNA1C	RIMS1 - CACNA1C	UNCAT	CACNA1C - Astrocytes	Excitatory neurons - RIMS1	2.82886	0.0913442	1.11606	-0.518995	1	0.0478905	0.2584	0.298531	Excitatory neurons - Astrocytes	Excitatory neurons - RIMS1 - CACNA1C - Astrocytes	Human	0	5.73328e-81	Alpaca
Astrocytes	Astrocytes	RIMS1	CACNA1C	RIMS1 - CACNA1C	UNCAT	CACNA1C - Astrocytes	Astrocytes - RIMS1	0.425554	0.0913442	-0.835031	-0.518995	0.232611	0.0478905	0.0388719	-0.677013	Astrocytes - Astrocytes	Astrocytes - RIMS1 - CACNA1C - Astrocytes	Human	7.33685e-161	5.73328e-81	Alpaca
Astrocytes	Astrocytes	NCAM1	CACNA1C	NCAM1 - CACNA1C	Cell-cell adhesion	CACNA1C - Astrocytes	Astrocytes - NCAM1	2.83781	0.0913442	0.197253	-0.518995	0.993158	0.0478905	0.259217	-0.160871	Astrocytes - Astrocytes	Astrocytes - NCAM1 - CACNA1C - Astrocytes	Human	2.16835e-10	5.73328e-81	Alpaca
Endothelial cells	Astrocytes	NCAM1	CACNA1C	NCAM1 - CACNA1C	Cell-cell adhesion	CACNA1C - Astrocytes	Endothelial cells - NCAM1	1.02948	0.0913442	-3.19649	-0.518995	0.466667	0.0478905	0.0940373	-1.85774	Endothelial cells - Astrocytes	Endothelial cells - NCAM1 - CACNA1C - Astrocytes	Human	1.4088e-05	5.73328e-81	Alpaca
Microglia	Astrocytes	RIMS1	CACNA1C	RIMS1 - CACNA1C	UNCAT	CACNA1C - Astrocytes	Microglia - RIMS1	0.443439	0.0913442	-0.859016	-0.518995	0.168067	0.0478905	0.0405056	-0.689005	Microglia - Astrocytes	Microglia - RIMS1 - CACNA1C - Astrocytes	Human	1.90538e-16	5.73328e-81	Alpaca
Inhibitory neurons	Astrocytes	RIMS1	CACNA1C	RIMS1 - CACNA1C	UNCAT	CACNA1C - Astrocytes	Inhibitory neurons - RIMS1	2.3582	0.0913442	0.721739	-0.518995	1	0.0478905	0.215407	0.101372	Inhibitory neurons - Astrocytes	Inhibitory neurons - RIMS1 - CACNA1C - Astrocytes	Human	0.00220531	5.73328e-81	Alpaca
Excitatory neurons	Astrocytes	NCAM1	CACNA1C	NCAM1 - CACNA1C	Cell-cell adhesion	CACNA1C - Astrocytes	Excitatory neurons - NCAM1	2.53517	0.0913442	-0.222882	-0.518995	0.999222	0.0478905	0.231573	-0.370938	Excitatory neurons - Astrocytes	Excitatory neurons - NCAM1 - CACNA1C - Astrocytes	Human	6.36747e-67	5.73328e-81	Alpaca
Oligodendrocytes	Astrocytes	NCAM1	CACNA1C	NCAM1 - CACNA1C	Cell-cell adhesion	CACNA1C - Astrocytes	Oligodendrocytes - NCAM1	2.9269	0.0913442	0.285296	-0.518995	0.98881	0.0478905	0.267355	-0.11685	Oligodendrocytes - Astrocytes	Oligodendrocytes - NCAM1 - CACNA1C - Astrocytes	Human	1.63818e-32	5.73328e-81	Alpaca
Oligodendrocyte progenitor cells	Astrocytes	RIMS1	CACNA1C	RIMS1 - CACNA1C	UNCAT	CACNA1C - Astrocytes	Oligodendrocyte progenitor cells - RIMS1	2.09233	0.0913442	0.396842	-0.518995	0.906667	0.0478905	0.191122	-0.0610766	Oligodendrocyte progenitor cells - Astrocytes	Oligodendrocyte progenitor cells - RIMS1 - CACNA1C - Astrocytes	Human	0.0212416	5.73328e-81	Alpaca
Microglia	Astrocytes	NCAM1	CACNA1C	NCAM1 - CACNA1C	Cell-cell adhesion	CACNA1C - Astrocytes	Microglia - NCAM1	2.15258	0.0913442	-1.79274	-0.518995	0.638655	0.0478905	0.196626	-1.15587	Microglia - Astrocytes	Microglia - NCAM1 - CACNA1C - Astrocytes	Human	2.26098e-17	5.73328e-81	Alpaca
Oligodendrocyte progenitor cells	Astrocytes	NCAM1	CACNA1C	NCAM1 - CACNA1C	Cell-cell adhesion	CACNA1C - Astrocytes	Oligodendrocyte progenitor cells - NCAM1	3.0403	0.0913442	0.538117	-0.518995	0.995556	0.0478905	0.277714	0.00956123	Oligodendrocyte progenitor cells - Astrocytes	Oligodendrocyte progenitor cells - NCAM1 - CACNA1C - Astrocytes	Human	5.57289e-19	5.73328e-81	Alpaca
Inhibitory neurons	Astrocytes	NCAM1	CACNA1C	NCAM1 - CACNA1C	Cell-cell adhesion	CACNA1C - Astrocytes	Inhibitory neurons - NCAM1	2.4446	0.0913442	-0.341084	-0.518995	1	0.0478905	0.2233	-0.430039	Inhibitory neurons - Astrocytes	Inhibitory neurons - NCAM1 - CACNA1C - Astrocytes	Human	0.0164918	5.73328e-81	Alpaca
Astrocytes	Excitatory neurons	NCAM1	CACNA1C	NCAM1 - CACNA1C	Cell-cell adhesion	CACNA1C - Excitatory neurons	Astrocytes - NCAM1	2.83781	0.733423	0.197253	0.893735	0.993158	0.828149	2.08131	0.545494	Astrocytes - Excitatory neurons	Astrocytes - NCAM1 - CACNA1C - Excitatory neurons	Human	2.16835e-10	0	Alpaca
Oligodendrocyte progenitor cells	Excitatory neurons	RIMS1	CACNA1C	RIMS1 - CACNA1C	UNCAT	CACNA1C - Excitatory neurons	Oligodendrocyte progenitor cells - RIMS1	2.09233	0.733423	0.396842	0.893735	0.906667	0.828149	1.53456	0.645288	Oligodendrocyte progenitor cells - Excitatory neurons	Oligodendrocyte progenitor cells - RIMS1 - CACNA1C - Excitatory neurons	Human	0.0212416	0	Alpaca
Oligodendrocytes	Excitatory neurons	NCAM1	CACNA1C	NCAM1 - CACNA1C	Cell-cell adhesion	CACNA1C - Excitatory neurons	Oligodendrocytes - NCAM1	2.9269	0.733423	0.285296	0.893735	0.98881	0.828149	2.14666	0.589515	Oligodendrocytes - Excitatory neurons	Oligodendrocytes - NCAM1 - CACNA1C - Excitatory neurons	Human	1.63818e-32	0	Alpaca
Inhibitory neurons	Excitatory neurons	RIMS1	CACNA1C	RIMS1 - CACNA1C	UNCAT	CACNA1C - Excitatory neurons	Inhibitory neurons - RIMS1	2.3582	0.733423	0.721739	0.893735	1	0.828149	1.72955	0.807737	Inhibitory neurons - Excitatory neurons	Inhibitory neurons - RIMS1 - CACNA1C - Excitatory neurons	Human	0.00220531	0	Alpaca
Astrocytes	Excitatory neurons	RIMS1	CACNA1C	RIMS1 - CACNA1C	UNCAT	CACNA1C - Excitatory neurons	Astrocytes - RIMS1	0.425554	0.733423	-0.835031	0.893735	0.232611	0.828149	0.312111	0.0293522	Astrocytes - Excitatory neurons	Astrocytes - RIMS1 - CACNA1C - Excitatory neurons	Human	7.33685e-161	0	Alpaca
Microglia	Excitatory neurons	NCAM1	CACNA1C	NCAM1 - CACNA1C	Cell-cell adhesion	CACNA1C - Excitatory neurons	Microglia - NCAM1	2.15258	0.733423	-1.79274	0.893735	0.638655	0.828149	1.57875	-0.4495	Microglia - Excitatory neurons	Microglia - NCAM1 - CACNA1C - Excitatory neurons	Human	2.26098e-17	0	Alpaca
Oligodendrocyte progenitor cells	Excitatory neurons	NCAM1	CACNA1C	NCAM1 - CACNA1C	Cell-cell adhesion	CACNA1C - Excitatory neurons	Oligodendrocyte progenitor cells - NCAM1	3.0403	0.733423	0.538117	0.893735	0.995556	0.828149	2.22983	0.715926	Oligodendrocyte progenitor cells - Excitatory neurons	Oligodendrocyte progenitor cells - NCAM1 - CACNA1C - Excitatory neurons	Human	5.57289e-19	0	Alpaca
Endothelial cells	Excitatory neurons	NCAM1	CACNA1C	NCAM1 - CACNA1C	Cell-cell adhesion	CACNA1C - Excitatory neurons	Endothelial cells - NCAM1	1.02948	0.733423	-3.19649	0.893735	0.466667	0.828149	0.755047	-1.15138	Endothelial cells - Excitatory neurons	Endothelial cells - NCAM1 - CACNA1C - Excitatory neurons	Human	1.4088e-05	0	Alpaca
Excitatory neurons	Excitatory neurons	RIMS1	CACNA1C	RIMS1 - CACNA1C	UNCAT	CACNA1C - Excitatory neurons	Excitatory neurons - RIMS1	2.82886	0.733423	1.11606	0.893735	1	0.828149	2.07475	1.0049	Excitatory neurons - Excitatory neurons	Excitatory neurons - RIMS1 - CACNA1C - Excitatory neurons	Human	0	0	Alpaca
Excitatory neurons	Excitatory neurons	NCAM1	CACNA1C	NCAM1 - CACNA1C	Cell-cell adhesion	CACNA1C - Excitatory neurons	Excitatory neurons - NCAM1	2.53517	0.733423	-0.222882	0.893735	0.999222	0.828149	1.85935	0.335427	Excitatory neurons - Excitatory neurons	Excitatory neurons - NCAM1 - CACNA1C - Excitatory neurons	Human	6.36747e-67	0	Alpaca
Inhibitory neurons	Excitatory neurons	NCAM1	CACNA1C	NCAM1 - CACNA1C	Cell-cell adhesion	CACNA1C - Excitatory neurons	Inhibitory neurons - NCAM1	2.4446	0.733423	-0.341084	0.893735	1	0.828149	1.79292	0.276326	Inhibitory neurons - Excitatory neurons	Inhibitory neurons - NCAM1 - CACNA1C - Excitatory neurons	Human	0.0164918	0	Alpaca
Microglia	Excitatory neurons	RIMS1	CACNA1C	RIMS1 - CACNA1C	UNCAT	CACNA1C - Excitatory neurons	Microglia - RIMS1	0.443439	0.733423	-0.859016	0.893735	0.168067	0.828149	0.325228	0.0173597	Microglia - Excitatory neurons	Microglia - RIMS1 - CACNA1C - Excitatory neurons	Human	1.90538e-16	0	Alpaca
Oligodendrocytes	Excitatory neurons	RIMS1	CACNA1C	RIMS1 - CACNA1C	UNCAT	CACNA1C - Excitatory neurons	Oligodendrocytes - RIMS1	0.701531	0.733423	-0.745424	0.893735	0.243133	0.828149	0.514519	0.0741556	Oligodendrocytes - Excitatory neurons	Oligodendrocytes - RIMS1 - CACNA1C - Excitatory neurons	Human	1.21355e-158	0	Alpaca
Microglia	Oligodendrocyte progenitor cells	NCAM1	CACNA1C	NCAM1 - CACNA1C	Cell-cell adhesion	CACNA1C - Oligodendrocyte progenitor cells	Microglia - NCAM1	2.15258	0.327369	-1.79274	-0.21891	0.638655	0.137778	0.704689	-1.00582	Microglia - Oligodendrocyte progenitor cells	Microglia - NCAM1 - CACNA1C - Oligodendrocyte progenitor cells	Human	2.26098e-17	0.00523851	Alpaca
Endothelial cells	Oligodendrocyte progenitor cells	NCAM1	CACNA1C	NCAM1 - CACNA1C	Cell-cell adhesion	CACNA1C - Oligodendrocyte progenitor cells	Endothelial cells - NCAM1	1.02948	0.327369	-3.19649	-0.21891	0.466667	0.137778	0.337021	-1.7077	Endothelial cells - Oligodendrocyte progenitor cells	Endothelial cells - NCAM1 - CACNA1C - Oligodendrocyte progenitor cells	Human	1.4088e-05	0.00523851	Alpaca
Astrocytes	Oligodendrocyte progenitor cells	RIMS1	CACNA1C	RIMS1 - CACNA1C	UNCAT	CACNA1C - Oligodendrocyte progenitor cells	Astrocytes - RIMS1	0.425554	0.327369	-0.835031	-0.21891	0.232611	0.137778	0.139313	-0.52697	Astrocytes - Oligodendrocyte progenitor cells	Astrocytes - RIMS1 - CACNA1C - Oligodendrocyte progenitor cells	Human	7.33685e-161	0.00523851	Alpaca
Oligodendrocyte progenitor cells	Oligodendrocyte progenitor cells	RIMS1	CACNA1C	RIMS1 - CACNA1C	UNCAT	CACNA1C - Oligodendrocyte progenitor cells	Oligodendrocyte progenitor cells - RIMS1	2.09233	0.327369	0.396842	-0.21891	0.906667	0.137778	0.684962	0.0889661	Oligodendrocyte progenitor cells - Oligodendrocyte progenitor cells	Oligodendrocyte progenitor cells - RIMS1 - CACNA1C - Oligodendrocyte progenitor cells	Human	0.0212416	0.00523851	Alpaca
Inhibitory neurons	Oligodendrocyte progenitor cells	RIMS1	CACNA1C	RIMS1 - CACNA1C	UNCAT	CACNA1C - Oligodendrocyte progenitor cells	Inhibitory neurons - RIMS1	2.3582	0.327369	0.721739	-0.21891	1	0.137778	0.772	0.251415	Inhibitory neurons - Oligodendrocyte progenitor cells	Inhibitory neurons - RIMS1 - CACNA1C - Oligodendrocyte progenitor cells	Human	0.00220531	0.00523851	Alpaca
Excitatory neurons	Oligodendrocyte progenitor cells	NCAM1	CACNA1C	NCAM1 - CACNA1C	Cell-cell adhesion	CACNA1C - Oligodendrocyte progenitor cells	Excitatory neurons - NCAM1	2.53517	0.327369	-0.222882	-0.21891	0.999222	0.137778	0.829935	-0.220896	Excitatory neurons - Oligodendrocyte progenitor cells	Excitatory neurons - NCAM1 - CACNA1C - Oligodendrocyte progenitor cells	Human	6.36747e-67	0.00523851	Alpaca
Oligodendrocytes	Oligodendrocyte progenitor cells	NCAM1	CACNA1C	NCAM1 - CACNA1C	Cell-cell adhesion	CACNA1C - Oligodendrocyte progenitor cells	Oligodendrocytes - NCAM1	2.9269	0.327369	0.285296	-0.21891	0.98881	0.137778	0.958176	0.033193	Oligodendrocytes - Oligodendrocyte progenitor cells	Oligodendrocytes - NCAM1 - CACNA1C - Oligodendrocyte progenitor cells	Human	1.63818e-32	0.00523851	Alpaca
Oligodendrocyte progenitor cells	Oligodendrocyte progenitor cells	NCAM1	CACNA1C	NCAM1 - CACNA1C	Cell-cell adhesion	CACNA1C - Oligodendrocyte progenitor cells	Oligodendrocyte progenitor cells - NCAM1	3.0403	0.327369	0.538117	-0.21891	0.995556	0.137778	0.9953	0.159604	Oligodendrocyte progenitor cells - Oligodendrocyte progenitor cells	Oligodendrocyte progenitor cells - NCAM1 - CACNA1C - Oligodendrocyte progenitor cells	Human	5.57289e-19	0.00523851	Alpaca
Inhibitory neurons	Oligodendrocyte progenitor cells	NCAM1	CACNA1C	NCAM1 - CACNA1C	Cell-cell adhesion	CACNA1C - Oligodendrocyte progenitor cells	Inhibitory neurons - NCAM1	2.4446	0.327369	-0.341084	-0.21891	1	0.137778	0.800284	-0.279997	Inhibitory neurons - Oligodendrocyte progenitor cells	Inhibitory neurons - NCAM1 - CACNA1C - Oligodendrocyte progenitor cells	Human	0.0164918	0.00523851	Alpaca
Astrocytes	Oligodendrocyte progenitor cells	NCAM1	CACNA1C	NCAM1 - CACNA1C	Cell-cell adhesion	CACNA1C - Oligodendrocyte progenitor cells	Astrocytes - NCAM1	2.83781	0.327369	0.197253	-0.21891	0.993158	0.137778	0.92901	-0.0108282	Astrocytes - Oligodendrocyte progenitor cells	Astrocytes - NCAM1 - CACNA1C - Oligodendrocyte progenitor cells	Human	2.16835e-10	0.00523851	Alpaca
Excitatory neurons	Oligodendrocyte progenitor cells	RIMS1	CACNA1C	RIMS1 - CACNA1C	UNCAT	CACNA1C - Oligodendrocyte progenitor cells	Excitatory neurons - RIMS1	2.82886	0.327369	1.11606	-0.21891	1	0.137778	0.926081	0.448573	Excitatory neurons - Oligodendrocyte progenitor cells	Excitatory neurons - RIMS1 - CACNA1C - Oligodendrocyte progenitor cells	Human	0	0.00523851	Alpaca
Oligodendrocytes	Oligodendrocyte progenitor cells	RIMS1	CACNA1C	RIMS1 - CACNA1C	UNCAT	CACNA1C - Oligodendrocyte progenitor cells	Oligodendrocytes - RIMS1	0.701531	0.327369	-0.745424	-0.21891	0.243133	0.137778	0.229659	-0.482167	Oligodendrocytes - Oligodendrocyte progenitor cells	Oligodendrocytes - RIMS1 - CACNA1C - Oligodendrocyte progenitor cells	Human	1.21355e-158	0.00523851	Alpaca
Microglia	Oligodendrocyte progenitor cells	RIMS1	CACNA1C	RIMS1 - CACNA1C	UNCAT	CACNA1C - Oligodendrocyte progenitor cells	Microglia - RIMS1	0.443439	0.327369	-0.859016	-0.21891	0.168067	0.137778	0.145168	-0.538963	Microglia - Oligodendrocyte progenitor cells	Microglia - RIMS1 - CACNA1C - Oligodendrocyte progenitor cells	Human	1.90538e-16	0.00523851	Alpaca
Astrocytes	Oligodendrocytes	NCAM1	CACNA1C	NCAM1 - CACNA1C	Cell-cell adhesion	CACNA1C - Oligodendrocytes	Astrocytes - NCAM1	2.83781	0.0393713	0.197253	-0.596892	0.993158	0.0132248	0.111728	-0.199819	Astrocytes - Oligodendrocytes	Astrocytes - NCAM1 - CACNA1C - Oligodendrocytes	Human	2.16835e-10	6.28338e-124	Alpaca
Inhibitory neurons	Oligodendrocytes	RIMS1	CACNA1C	RIMS1 - CACNA1C	UNCAT	CACNA1C - Oligodendrocytes	Inhibitory neurons - RIMS1	2.3582	0.0393713	0.721739	-0.596892	1	0.0132248	0.0928452	0.0624235	Inhibitory neurons - Oligodendrocytes	Inhibitory neurons - RIMS1 - CACNA1C - Oligodendrocytes	Human	0.00220531	6.28338e-124	Alpaca
Inhibitory neurons	Oligodendrocytes	NCAM1	CACNA1C	NCAM1 - CACNA1C	Cell-cell adhesion	CACNA1C - Oligodendrocytes	Inhibitory neurons - NCAM1	2.4446	0.0393713	-0.341084	-0.596892	1	0.0132248	0.0962469	-0.468988	Inhibitory neurons - Oligodendrocytes	Inhibitory neurons - NCAM1 - CACNA1C - Oligodendrocytes	Human	0.0164918	6.28338e-124	Alpaca
Astrocytes	Oligodendrocytes	RIMS1	CACNA1C	RIMS1 - CACNA1C	UNCAT	CACNA1C - Oligodendrocytes	Astrocytes - RIMS1	0.425554	0.0393713	-0.835031	-0.596892	0.232611	0.0132248	0.0167546	-0.715961	Astrocytes - Oligodendrocytes	Astrocytes - RIMS1 - CACNA1C - Oligodendrocytes	Human	7.33685e-161	6.28338e-124	Alpaca
Microglia	Oligodendrocytes	RIMS1	CACNA1C	RIMS1 - CACNA1C	UNCAT	CACNA1C - Oligodendrocytes	Microglia - RIMS1	0.443439	0.0393713	-0.859016	-0.596892	0.168067	0.0132248	0.0174588	-0.727954	Microglia - Oligodendrocytes	Microglia - RIMS1 - CACNA1C - Oligodendrocytes	Human	1.90538e-16	6.28338e-124	Alpaca
Microglia	Oligodendrocytes	NCAM1	CACNA1C	NCAM1 - CACNA1C	Cell-cell adhesion	CACNA1C - Oligodendrocytes	Microglia - NCAM1	2.15258	0.0393713	-1.79274	-0.596892	0.638655	0.0132248	0.08475	-1.19481	Microglia - Oligodendrocytes	Microglia - NCAM1 - CACNA1C - Oligodendrocytes	Human	2.26098e-17	6.28338e-124	Alpaca
Excitatory neurons	Oligodendrocytes	RIMS1	CACNA1C	RIMS1 - CACNA1C	UNCAT	CACNA1C - Oligodendrocytes	Excitatory neurons - RIMS1	2.82886	0.0393713	1.11606	-0.596892	1	0.0132248	0.111376	0.259582	Excitatory neurons - Oligodendrocytes	Excitatory neurons - RIMS1 - CACNA1C - Oligodendrocytes	Human	0	6.28338e-124	Alpaca
Oligodendrocytes	Oligodendrocytes	RIMS1	CACNA1C	RIMS1 - CACNA1C	UNCAT	CACNA1C - Oligodendrocytes	Oligodendrocytes - RIMS1	0.701531	0.0393713	-0.745424	-0.596892	0.243133	0.0132248	0.0276202	-0.671158	Oligodendrocytes - Oligodendrocytes	Oligodendrocytes - RIMS1 - CACNA1C - Oligodendrocytes	Human	1.21355e-158	6.28338e-124	Alpaca
Oligodendrocyte progenitor cells	Oligodendrocytes	RIMS1	CACNA1C	RIMS1 - CACNA1C	UNCAT	CACNA1C - Oligodendrocytes	Oligodendrocyte progenitor cells - RIMS1	2.09233	0.0393713	0.396842	-0.596892	0.906667	0.0132248	0.0823776	-0.100025	Oligodendrocyte progenitor cells - Oligodendrocytes	Oligodendrocyte progenitor cells - RIMS1 - CACNA1C - Oligodendrocytes	Human	0.0212416	6.28338e-124	Alpaca
Endothelial cells	Oligodendrocytes	NCAM1	CACNA1C	NCAM1 - CACNA1C	Cell-cell adhesion	CACNA1C - Oligodendrocytes	Endothelial cells - NCAM1	1.02948	0.0393713	-3.19649	-0.596892	0.466667	0.0132248	0.0405321	-1.89669	Endothelial cells - Oligodendrocytes	Endothelial cells - NCAM1 - CACNA1C - Oligodendrocytes	Human	1.4088e-05	6.28338e-124	Alpaca
Oligodendrocyte progenitor cells	Oligodendrocytes	NCAM1	CACNA1C	NCAM1 - CACNA1C	Cell-cell adhesion	CACNA1C - Oligodendrocytes	Oligodendrocyte progenitor cells - NCAM1	3.0403	0.0393713	0.538117	-0.596892	0.995556	0.0132248	0.119701	-0.0293872	Oligodendrocyte progenitor cells - Oligodendrocytes	Oligodendrocyte progenitor cells - NCAM1 - CACNA1C - Oligodendrocytes	Human	5.57289e-19	6.28338e-124	Alpaca
Oligodendrocytes	Oligodendrocytes	NCAM1	CACNA1C	NCAM1 - CACNA1C	Cell-cell adhesion	CACNA1C - Oligodendrocytes	Oligodendrocytes - NCAM1	2.9269	0.0393713	0.285296	-0.596892	0.98881	0.0132248	0.115236	-0.155798	Oligodendrocytes - Oligodendrocytes	Oligodendrocytes - NCAM1 - CACNA1C - Oligodendrocytes	Human	1.63818e-32	6.28338e-124	Alpaca
Excitatory neurons	Oligodendrocytes	NCAM1	CACNA1C	NCAM1 - CACNA1C	Cell-cell adhesion	CACNA1C - Oligodendrocytes	Excitatory neurons - NCAM1	2.53517	0.0393713	-0.222882	-0.596892	0.999222	0.0132248	0.0998128	-0.409887	Excitatory neurons - Oligodendrocytes	Excitatory neurons - NCAM1 - CACNA1C - Oligodendrocytes	Human	6.36747e-67	6.28338e-124	Alpaca
Excitatory neurons	Microglia	CALCB	CALCR	CALCB - CALCR	UNCAT	CALCR - Microglia	Excitatory neurons - CALCB	0.0315661	2.47362	0.0894908	4.67604	0.0412131	0.89916	0.0780826	2.38277	Excitatory neurons - Microglia	Excitatory neurons - CALCB - CALCR - Microglia	Human	9.53082e-10	0	Alpaca
Endothelial cells	Microglia	ADM	CALCR	ADM - CALCR	Vasoactive	CALCR - Microglia	Endothelial cells - ADM	0.517783	2.47362	3.08101	4.67604	0.4	0.89916	1.2808	3.87852	Endothelial cells - Microglia	Endothelial cells - ADM - CALCR - Microglia	Human	7.6865e-71	0	Alpaca
Endothelial cells	Microglia	IAPP	CALCR	IAPP - CALCR	UNCAT	CALCR - Microglia	Endothelial cells - IAPP	0.182684	2.47362	1.94748	4.67604	0.2	0.89916	0.451893	3.31176	Endothelial cells - Microglia	Endothelial cells - IAPP - CALCR - Microglia	Human	1.64073e-63	0	Alpaca
Endothelial cells	Endothelial cells	ADM	CALCRL	ADM - CALCRL	Vasoactive	CALCRL - Endothelial cells	Endothelial cells - ADM	0.517783	0.676675	3.08101	2.39942	0.4	0.666667	0.350371	2.74021	Endothelial cells - Endothelial cells	Endothelial cells - ADM - CALCRL - Endothelial cells	Human	7.6865e-71	7.31761e-37	Alpaca
Excitatory neurons	Endothelial cells	CALCB	CALCRL	CALCB - CALCRL	UNCAT	CALCRL - Endothelial cells	Excitatory neurons - CALCB	0.0315661	0.676675	0.0894908	2.39942	0.0412131	0.666667	0.02136	1.24446	Excitatory neurons - Endothelial cells	Excitatory neurons - CALCB - CALCRL - Endothelial cells	Human	9.53082e-10	7.31761e-37	Alpaca
Endothelial cells	Oligodendrocyte progenitor cells	ADM	CALCRL	ADM - CALCRL	Vasoactive	CALCRL - Oligodendrocyte progenitor cells	Endothelial cells - ADM	0.517783	0.637314	3.08101	1.52481	0.4	0.266667	0.32999	2.30291	Endothelial cells - Oligodendrocyte progenitor cells	Endothelial cells - ADM - CALCRL - Oligodendrocyte progenitor cells	Human	7.6865e-71	9.14106e-87	Alpaca
Excitatory neurons	Oligodendrocyte progenitor cells	CALCB	CALCRL	CALCB - CALCRL	UNCAT	CALCRL - Oligodendrocyte progenitor cells	Excitatory neurons - CALCB	0.0315661	0.637314	0.0894908	1.52481	0.0412131	0.266667	0.0201175	0.80715	Excitatory neurons - Oligodendrocyte progenitor cells	Excitatory neurons - CALCB - CALCRL - Oligodendrocyte progenitor cells	Human	9.53082e-10	9.14106e-87	Alpaca
Excitatory neurons	Astrocytes	APP	CAV1	APP - CAV1	UNCAT	CAV1 - Astrocytes	Excitatory neurons - APP	2.38034	0.051459	0.303548	-0.213291	0.999222	0.0262258	0.12249	0.0451288	Excitatory neurons - Astrocytes	Excitatory neurons - APP - CAV1 - Astrocytes	Human	1.44811e-30	1.03437e-16	Alpaca
Excitatory neurons	Astrocytes	PTGS2	CAV1	PTGS2 - CAV1	UNCAT	CAV1 - Astrocytes	Excitatory neurons - PTGS2	0.0304835	0.051459	0.157777	-0.213291	0.0497667	0.0262258	0.00156865	-0.0277567	Excitatory neurons - Astrocytes	Excitatory neurons - PTGS2 - CAV1 - Astrocytes	Human	6.97053e-19	1.03437e-16	Alpaca
Oligodendrocytes	Astrocytes	APP	CAV1	APP - CAV1	UNCAT	CAV1 - Astrocytes	Oligodendrocytes - APP	2.52303	0.051459	0.276829	-0.213291	0.950153	0.0262258	0.129833	0.0317694	Oligodendrocytes - Astrocytes	Oligodendrocytes - APP - CAV1 - Astrocytes	Human	1.42133e-36	1.03437e-16	Alpaca
Oligodendrocytes	Astrocytes	HRAS	CAV1	HRAS - CAV1	UNCAT	CAV1 - Astrocytes	Oligodendrocytes - HRAS	0.195478	0.051459	0.0127702	-0.213291	0.0701933	0.0262258	0.0100591	-0.10026	Oligodendrocytes - Astrocytes	Oligodendrocytes - HRAS - CAV1 - Astrocytes	Human	0.0011688	1.03437e-16	Alpaca
Oligodendrocytes	Astrocytes	GNAI2	CAV1	GNAI2 - CAV1	UNCAT	CAV1 - Astrocytes	Oligodendrocytes - GNAI2	0.281738	0.051459	-0.0392245	-0.213291	0.102747	0.0262258	0.014498	-0.126258	Oligodendrocytes - Astrocytes	Oligodendrocytes - GNAI2 - CAV1 - Astrocytes	Human	5.13742e-08	1.03437e-16	Alpaca
Astrocytes	Astrocytes	APP	CAV1	APP - CAV1	UNCAT	CAV1 - Astrocytes	Astrocytes - APP	1.90656	0.051459	-0.635367	-0.213291	0.928164	0.0262258	0.09811	-0.424329	Astrocytes - Astrocytes	Astrocytes - APP - CAV1 - Astrocytes	Human	1.5957e-126	1.03437e-16	Alpaca
Endothelial cells	Astrocytes	GNAI2	CAV1	GNAI2 - CAV1	UNCAT	CAV1 - Astrocytes	Endothelial cells - GNAI2	1.19087	0.051459	2.39167	-0.213291	0.933333	0.0262258	0.0612812	1.08919	Endothelial cells - Astrocytes	Endothelial cells - GNAI2 - CAV1 - Astrocytes	Human	2.37019e-11	1.03437e-16	Alpaca
Excitatory neurons	Astrocytes	GNAI2	CAV1	GNAI2 - CAV1	UNCAT	CAV1 - Astrocytes	Excitatory neurons - GNAI2	0.154708	0.051459	-0.0809775	-0.213291	0.275272	0.0262258	0.00796115	-0.147134	Excitatory neurons - Astrocytes	Excitatory neurons - GNAI2 - CAV1 - Astrocytes	Human	4.46285e-07	1.03437e-16	Alpaca
Endothelial cells	Astrocytes	BST1	CAV1	BST1 - CAV1	UNCAT	CAV1 - Astrocytes	Endothelial cells - BST1	0.739662	0.051459	5.13829	-0.213291	0.733333	0.0262258	0.0380623	2.4625	Endothelial cells - Astrocytes	Endothelial cells - BST1 - CAV1 - Astrocytes	Human	2.27002e-94	1.03437e-16	Alpaca
Oligodendrocyte progenitor cells	Astrocytes	APP	CAV1	APP - CAV1	UNCAT	CAV1 - Astrocytes	Oligodendrocyte progenitor cells - APP	1.9977	0.051459	-0.568475	-0.213291	0.906667	0.0262258	0.1028	-0.390883	Oligodendrocyte progenitor cells - Astrocytes	Oligodendrocyte progenitor cells - APP - CAV1 - Astrocytes	Human	3.95098e-13	1.03437e-16	Alpaca
Microglia	Astrocytes	ICAM1	CAV1	ICAM1 - CAV1	Cell-cell adhesion	CAV1 - Astrocytes	Microglia - ICAM1	0.259096	0.051459	0.615147	-0.213291	0.0672269	0.0262258	0.0133328	0.200928	Microglia - Astrocytes	Microglia - ICAM1 - CAV1 - Astrocytes	Human	2.73138e-21	1.03437e-16	Alpaca
Excitatory neurons	Astrocytes	HRAS	CAV1	HRAS - CAV1	UNCAT	CAV1 - Astrocytes	Excitatory neurons - HRAS	0.113951	0.051459	-0.00308539	-0.213291	0.207621	0.0262258	0.00586383	-0.108188	Excitatory neurons - Astrocytes	Excitatory neurons - HRAS - CAV1 - Astrocytes	Human	1.52025e-17	1.03437e-16	Alpaca
Excitatory neurons	Endothelial cells	PTGS2	CAV1	PTGS2 - CAV1	UNCAT	CAV1 - Endothelial cells	Excitatory neurons - PTGS2	0.0304835	0.955768	0.157777	2.36121	0.0497667	0.733333	0.0291351	1.25949	Excitatory neurons - Endothelial cells	Excitatory neurons - PTGS2 - CAV1 - Endothelial cells	Human	6.97053e-19	5.68954e-11	Alpaca
Oligodendrocyte progenitor cells	Endothelial cells	APP	CAV1	APP - CAV1	UNCAT	CAV1 - Endothelial cells	Oligodendrocyte progenitor cells - APP	1.9977	0.955768	-0.568475	2.36121	0.906667	0.733333	1.90934	0.896368	Oligodendrocyte progenitor cells - Endothelial cells	Oligodendrocyte progenitor cells - APP - CAV1 - Endothelial cells	Human	3.95098e-13	5.68954e-11	Alpaca
Astrocytes	Endothelial cells	APP	CAV1	APP - CAV1	UNCAT	CAV1 - Endothelial cells	Astrocytes - APP	1.90656	0.955768	-0.635367	2.36121	0.928164	0.733333	1.82223	0.862922	Astrocytes - Endothelial cells	Astrocytes - APP - CAV1 - Endothelial cells	Human	1.5957e-126	5.68954e-11	Alpaca
Endothelial cells	Endothelial cells	BST1	CAV1	BST1 - CAV1	UNCAT	CAV1 - Endothelial cells	Endothelial cells - BST1	0.739662	0.955768	5.13829	2.36121	0.733333	0.733333	0.706945	3.74975	Endothelial cells - Endothelial cells	Endothelial cells - BST1 - CAV1 - Endothelial cells	Human	2.27002e-94	5.68954e-11	Alpaca
Microglia	Endothelial cells	ICAM1	CAV1	ICAM1 - CAV1	Cell-cell adhesion	CAV1 - Endothelial cells	Microglia - ICAM1	0.259096	0.955768	0.615147	2.36121	0.0672269	0.733333	0.247636	1.48818	Microglia - Endothelial cells	Microglia - ICAM1 - CAV1 - Endothelial cells	Human	2.73138e-21	5.68954e-11	Alpaca
Endothelial cells	Endothelial cells	GNAI2	CAV1	GNAI2 - CAV1	UNCAT	CAV1 - Endothelial cells	Endothelial cells - GNAI2	1.19087	0.955768	2.39167	2.36121	0.933333	0.733333	1.1382	2.37644	Endothelial cells - Endothelial cells	Endothelial cells - GNAI2 - CAV1 - Endothelial cells	Human	2.37019e-11	5.68954e-11	Alpaca
Oligodendrocytes	Endothelial cells	HRAS	CAV1	HRAS - CAV1	UNCAT	CAV1 - Endothelial cells	Oligodendrocytes - HRAS	0.195478	0.955768	0.0127702	2.36121	0.0701933	0.733333	0.186832	1.18699	Oligodendrocytes - Endothelial cells	Oligodendrocytes - HRAS - CAV1 - Endothelial cells	Human	0.0011688	5.68954e-11	Alpaca
Excitatory neurons	Endothelial cells	HRAS	CAV1	HRAS - CAV1	UNCAT	CAV1 - Endothelial cells	Excitatory neurons - HRAS	0.113951	0.955768	-0.00308539	2.36121	0.207621	0.733333	0.108911	1.17906	Excitatory neurons - Endothelial cells	Excitatory neurons - HRAS - CAV1 - Endothelial cells	Human	1.52025e-17	5.68954e-11	Alpaca
Excitatory neurons	Endothelial cells	APP	CAV1	APP - CAV1	UNCAT	CAV1 - Endothelial cells	Excitatory neurons - APP	2.38034	0.955768	0.303548	2.36121	0.999222	0.733333	2.27505	1.33238	Excitatory neurons - Endothelial cells	Excitatory neurons - APP - CAV1 - Endothelial cells	Human	1.44811e-30	5.68954e-11	Alpaca
Oligodendrocytes	Endothelial cells	GNAI2	CAV1	GNAI2 - CAV1	UNCAT	CAV1 - Endothelial cells	Oligodendrocytes - GNAI2	0.281738	0.955768	-0.0392245	2.36121	0.102747	0.733333	0.269276	1.16099	Oligodendrocytes - Endothelial cells	Oligodendrocytes - GNAI2 - CAV1 - Endothelial cells	Human	5.13742e-08	5.68954e-11	Alpaca
Oligodendrocytes	Endothelial cells	APP	CAV1	APP - CAV1	UNCAT	CAV1 - Endothelial cells	Oligodendrocytes - APP	2.52303	0.955768	0.276829	2.36121	0.950153	0.733333	2.41143	1.31902	Oligodendrocytes - Endothelial cells	Oligodendrocytes - APP - CAV1 - Endothelial cells	Human	1.42133e-36	5.68954e-11	Alpaca
Excitatory neurons	Endothelial cells	GNAI2	CAV1	GNAI2 - CAV1	UNCAT	CAV1 - Endothelial cells	Excitatory neurons - GNAI2	0.154708	0.955768	-0.0809775	2.36121	0.275272	0.733333	0.147865	1.14012	Excitatory neurons - Endothelial cells	Excitatory neurons - GNAI2 - CAV1 - Endothelial cells	Human	4.46285e-07	5.68954e-11	Alpaca
Excitatory neurons	Excitatory neurons	PTGS2	CAV1	PTGS2 - CAV1	UNCAT	CAV1 - Excitatory neurons	Excitatory neurons - PTGS2	0.0304835	0.138904	0.157777	0.0460638	0.0497667	0.207621	0.00423429	0.101921	Excitatory neurons - Excitatory neurons	Excitatory neurons - PTGS2 - CAV1 - Excitatory neurons	Human	6.97053e-19	5.50362e-27	Alpaca
Oligodendrocyte progenitor cells	Excitatory neurons	APP	CAV1	APP - CAV1	UNCAT	CAV1 - Excitatory neurons	Oligodendrocyte progenitor cells - APP	1.9977	0.138904	-0.568475	0.0460638	0.906667	0.207621	0.277489	-0.261205	Oligodendrocyte progenitor cells - Excitatory neurons	Oligodendrocyte progenitor cells - APP - CAV1 - Excitatory neurons	Human	3.95098e-13	5.50362e-27	Alpaca
Endothelial cells	Excitatory neurons	GNAI2	CAV1	GNAI2 - CAV1	UNCAT	CAV1 - Excitatory neurons	Endothelial cells - GNAI2	1.19087	0.138904	2.39167	0.0460638	0.933333	0.207621	0.165418	1.21887	Endothelial cells - Excitatory neurons	Endothelial cells - GNAI2 - CAV1 - Excitatory neurons	Human	2.37019e-11	5.50362e-27	Alpaca
Excitatory neurons	Excitatory neurons	HRAS	CAV1	HRAS - CAV1	UNCAT	CAV1 - Excitatory neurons	Excitatory neurons - HRAS	0.113951	0.138904	-0.00308539	0.0460638	0.207621	0.207621	0.0158284	0.0214892	Excitatory neurons - Excitatory neurons	Excitatory neurons - HRAS - CAV1 - Excitatory neurons	Human	1.52025e-17	5.50362e-27	Alpaca
Astrocytes	Excitatory neurons	APP	CAV1	APP - CAV1	UNCAT	CAV1 - Excitatory neurons	Astrocytes - APP	1.90656	0.138904	-0.635367	0.0460638	0.928164	0.207621	0.26483	-0.294651	Astrocytes - Excitatory neurons	Astrocytes - APP - CAV1 - Excitatory neurons	Human	1.5957e-126	5.50362e-27	Alpaca
Excitatory neurons	Excitatory neurons	GNAI2	CAV1	GNAI2 - CAV1	UNCAT	CAV1 - Excitatory neurons	Excitatory neurons - GNAI2	0.154708	0.138904	-0.0809775	0.0460638	0.275272	0.207621	0.0214897	-0.0174568	Excitatory neurons - Excitatory neurons	Excitatory neurons - GNAI2 - CAV1 - Excitatory neurons	Human	4.46285e-07	5.50362e-27	Alpaca
Endothelial cells	Excitatory neurons	BST1	CAV1	BST1 - CAV1	UNCAT	CAV1 - Excitatory neurons	Endothelial cells - BST1	0.739662	0.138904	5.13829	0.0460638	0.733333	0.207621	0.102742	2.59218	Endothelial cells - Excitatory neurons	Endothelial cells - BST1 - CAV1 - Excitatory neurons	Human	2.27002e-94	5.50362e-27	Alpaca
Oligodendrocytes	Excitatory neurons	APP	CAV1	APP - CAV1	UNCAT	CAV1 - Excitatory neurons	Oligodendrocytes - APP	2.52303	0.138904	0.276829	0.0460638	0.950153	0.207621	0.35046	0.161447	Oligodendrocytes - Excitatory neurons	Oligodendrocytes - APP - CAV1 - Excitatory neurons	Human	1.42133e-36	5.50362e-27	Alpaca
Excitatory neurons	Excitatory neurons	APP	CAV1	APP - CAV1	UNCAT	CAV1 - Excitatory neurons	Excitatory neurons - APP	2.38034	0.138904	0.303548	0.0460638	0.999222	0.207621	0.33064	0.174806	Excitatory neurons - Excitatory neurons	Excitatory neurons - APP - CAV1 - Excitatory neurons	Human	1.44811e-30	5.50362e-27	Alpaca
Microglia	Excitatory neurons	ICAM1	CAV1	ICAM1 - CAV1	Cell-cell adhesion	CAV1 - Excitatory neurons	Microglia - ICAM1	0.259096	0.138904	0.615147	0.0460638	0.0672269	0.207621	0.0359896	0.330606	Microglia - Excitatory neurons	Microglia - ICAM1 - CAV1 - Excitatory neurons	Human	2.73138e-21	5.50362e-27	Alpaca
Oligodendrocytes	Excitatory neurons	HRAS	CAV1	HRAS - CAV1	UNCAT	CAV1 - Excitatory neurons	Oligodendrocytes - HRAS	0.195478	0.138904	0.0127702	0.0460638	0.0701933	0.207621	0.0271528	0.029417	Oligodendrocytes - Excitatory neurons	Oligodendrocytes - HRAS - CAV1 - Excitatory neurons	Human	0.0011688	5.50362e-27	Alpaca
Oligodendrocytes	Excitatory neurons	GNAI2	CAV1	GNAI2 - CAV1	UNCAT	CAV1 - Excitatory neurons	Oligodendrocytes - GNAI2	0.281738	0.138904	-0.0392245	0.0460638	0.102747	0.207621	0.0391347	0.00341964	Oligodendrocytes - Excitatory neurons	Oligodendrocytes - GNAI2 - CAV1 - Excitatory neurons	Human	5.13742e-08	5.50362e-27	Alpaca
Inhibitory neurons	Excitatory neurons	CCK	CCKBR	CCK - CCKBR	UNCAT	CCKBR - Excitatory neurons	Inhibitory neurons - CCK	0.839874	0.298195	-0.733573	0.695457	0.846154	0.467341	0.250447	-0.0190578	Inhibitory neurons - Excitatory neurons	Inhibitory neurons - CCK - CCKBR - Excitatory neurons	Human	9.13731e-10	7.3187e-260	Alpaca
Oligodendrocytes	Excitatory neurons	CCK	CCKBR	CCK - CCKBR	UNCAT	CCKBR - Excitatory neurons	Oligodendrocytes - CCK	1.70896	0.298195	0.184634	0.695457	0.765005	0.467341	0.509603	0.440046	Oligodendrocytes - Excitatory neurons	Oligodendrocytes - CCK - CCKBR - Excitatory neurons	Human	4.07365e-19	7.3187e-260	Alpaca
Astrocytes	Excitatory neurons	CCK	CCKBR	CCK - CCKBR	UNCAT	CCKBR - Excitatory neurons	Astrocytes - CCK	1.35884	0.298195	-0.175472	0.695457	0.787913	0.467341	0.405199	0.259992	Astrocytes - Excitatory neurons	Astrocytes - CCK - CCKBR - Excitatory neurons	Human	7.27821e-05	7.3187e-260	Alpaca
Excitatory neurons	Excitatory neurons	CCL27	CCR10	CCL27 - CCR10	CC	CCR10 - Excitatory neurons	Excitatory neurons - CCL27	0.0255308	0.01486	0.137112	0.113901	0.0497667	0.0303266	0.000379388	0.125506	Excitatory neurons - Excitatory neurons	Excitatory neurons - CCL27 - CCR10 - Excitatory neurons	Human	3.57355e-16	1.12069e-09	Alpaca
Oligodendrocytes	Excitatory neurons	CCL22	CCR4	CCL22 - CCR4	CC	CCR4 - Excitatory neurons	Oligodendrocytes - CCL22	0.364428	0.019974	0.395271	0.0866799	0.12411	0.0381026	0.0072791	0.240976	Oligodendrocytes - Excitatory neurons	Oligodendrocytes - CCL22 - CCR4 - Excitatory neurons	Human	5.18877e-25	7.1877e-10	Alpaca
Endothelial cells	Excitatory neurons	CXCL12	CCR4	CXCL12 - CCR4	CC	CCR4 - Excitatory neurons	Endothelial cells - CXCL12	1.27267	0.019974	7.79105	0.0866799	0.8	0.0381026	0.0254204	3.93886	Endothelial cells - Excitatory neurons	Endothelial cells - CXCL12 - CCR4 - Excitatory neurons	Human	7.00524e-224	7.1877e-10	Alpaca
Excitatory neurons	Excitatory neurons	CCL17	CCR4	CCL17 - CCR4	CC	CCR4 - Excitatory neurons	Excitatory neurons - CCL17	0.0111186	0.019974	0.0472471	0.0866799	0.0233281	0.0381026	0.000222083	0.0669635	Excitatory neurons - Excitatory neurons	Excitatory neurons - CCL17 - CCR4 - Excitatory neurons	Human	0.000199111	7.1877e-10	Alpaca
Excitatory neurons	Excitatory neurons	CCL17	CCR8	CCL17 - CCR8	CC	CCR8 - Excitatory neurons	Excitatory neurons - CCL17	0.0111186	0.0486931	0.0472471	0.108834	0.0233281	0.0909798	0.000541398	0.0780403	Excitatory neurons - Excitatory neurons	Excitatory neurons - CCL17 - CCR8 - Excitatory neurons	Human	0.000199111	2.25101e-22	Alpaca
Endothelial cells	Endothelial cells	RARRES2	CCRL2	RARRES2 - CCRL2	CC	CCRL2 - Endothelial cells	Endothelial cells - RARRES2	0.388816	0.199111	2.04324	1.97729	0.4	0.2	0.0774178	2.01027	Endothelial cells - Endothelial cells	Endothelial cells - RARRES2 - CCRL2 - Endothelial cells	Human	6.98947e-20	6.03919e-153	Alpaca
Oligodendrocytes	Astrocytes	LAMB3	CD151	LAMB3 - CD151	Laminins	CD151 - Astrocytes	Oligodendrocytes - LAMB3	0.995768	0.0978879	-0.206157	-0.0585631	0.407935	0.0513113	0.0974737	-0.13236	Oligodendrocytes - Astrocytes	Oligodendrocytes - LAMB3 - CD151 - Astrocytes	Human	2.48503e-09	2.04699e-05	Alpaca
Excitatory neurons	Astrocytes	LAMC2	CD151	LAMC2 - CD151	Laminins	CD151 - Astrocytes	Excitatory neurons - LAMC2	0.0272283	0.0978879	0.135101	-0.0585631	0.0497667	0.0513113	0.00266532	0.0382691	Excitatory neurons - Astrocytes	Excitatory neurons - LAMC2 - CD151 - Astrocytes	Human	7.55578e-17	2.04699e-05	Alpaca
Excitatory neurons	Astrocytes	LAMB3	CD151	LAMB3 - CD151	Laminins	CD151 - Astrocytes	Excitatory neurons - LAMB3	0.984017	0.0978879	0.152749	-0.0585631	0.90902	0.0513113	0.0963234	0.0470928	Excitatory neurons - Astrocytes	Excitatory neurons - LAMB3 - CD151 - Astrocytes	Human	1.54118e-08	2.04699e-05	Alpaca
Excitatory neurons	Endothelial cells	LAMB3	CD151	LAMB3 - CD151	Laminins	CD151 - Endothelial cells	Excitatory neurons - LAMB3	0.984017	0.787117	0.152749	2.7018	0.90902	0.733333	0.774536	1.42727	Excitatory neurons - Endothelial cells	Excitatory neurons - LAMB3 - CD151 - Endothelial cells	Human	1.54118e-08	4.30513e-12	Alpaca
Oligodendrocytes	Endothelial cells	LAMB3	CD151	LAMB3 - CD151	Laminins	CD151 - Endothelial cells	Oligodendrocytes - LAMB3	0.995768	0.787117	-0.206157	2.7018	0.407935	0.733333	0.783785	1.24782	Oligodendrocytes - Endothelial cells	Oligodendrocytes - LAMB3 - CD151 - Endothelial cells	Human	2.48503e-09	4.30513e-12	Alpaca
Excitatory neurons	Endothelial cells	LAMC2	CD151	LAMC2 - CD151	Laminins	CD151 - Endothelial cells	Excitatory neurons - LAMC2	0.0272283	0.787117	0.135101	2.7018	0.0497667	0.733333	0.0214318	1.41845	Excitatory neurons - Endothelial cells	Excitatory neurons - LAMC2 - CD151 - Endothelial cells	Human	7.55578e-17	4.30513e-12	Alpaca
Excitatory neurons	Excitatory neurons	LAMB3	CD151	LAMB3 - CD151	Laminins	CD151 - Excitatory neurons	Excitatory neurons - LAMB3	0.984017	0.127266	0.152749	0.154456	0.90902	0.232504	0.125232	0.153603	Excitatory neurons - Excitatory neurons	Excitatory neurons - LAMB3 - CD151 - Excitatory neurons	Human	1.54118e-08	2.05044e-54	Alpaca
Oligodendrocytes	Excitatory neurons	LAMB3	CD151	LAMB3 - CD151	Laminins	CD151 - Excitatory neurons	Oligodendrocytes - LAMB3	0.995768	0.127266	-0.206157	0.154456	0.407935	0.232504	0.126727	-0.0258502	Oligodendrocytes - Excitatory neurons	Oligodendrocytes - LAMB3 - CD151 - Excitatory neurons	Human	2.48503e-09	2.05044e-54	Alpaca
Excitatory neurons	Excitatory neurons	LAMC2	CD151	LAMC2 - CD151	Laminins	CD151 - Excitatory neurons	Excitatory neurons - LAMC2	0.0272283	0.127266	0.135101	0.154456	0.0497667	0.232504	0.00346523	0.144779	Excitatory neurons - Excitatory neurons	Excitatory neurons - LAMC2 - CD151 - Excitatory neurons	Human	7.55578e-17	2.05044e-54	Alpaca
Excitatory neurons	Oligodendrocytes	LAMC2	CD151	LAMC2 - CD151	Laminins	CD151 - Oligodendrocytes	Excitatory neurons - LAMC2	0.0272283	0.0552202	0.135101	-0.188556	0.0497667	0.0193286	0.00150355	-0.0267275	Excitatory neurons - Oligodendrocytes	Excitatory neurons - LAMC2 - CD151 - Oligodendrocytes	Human	7.55578e-17	7.59102e-22	Alpaca
Oligodendrocytes	Oligodendrocytes	LAMB3	CD151	LAMB3 - CD151	Laminins	CD151 - Oligodendrocytes	Oligodendrocytes - LAMB3	0.995768	0.0552202	-0.206157	-0.188556	0.407935	0.0193286	0.0549865	-0.197357	Oligodendrocytes - Oligodendrocytes	Oligodendrocytes - LAMB3 - CD151 - Oligodendrocytes	Human	2.48503e-09	7.59102e-22	Alpaca
Excitatory neurons	Oligodendrocytes	LAMB3	CD151	LAMB3 - CD151	Laminins	CD151 - Oligodendrocytes	Excitatory neurons - LAMB3	0.984017	0.0552202	0.152749	-0.188556	0.90902	0.0193286	0.0543376	-0.0179037	Excitatory neurons - Oligodendrocytes	Excitatory neurons - LAMB3 - CD151 - Oligodendrocytes	Human	1.54118e-08	7.59102e-22	Alpaca
Microglia	Microglia	LY86	CD180	LY86 - CD180	UNCAT	CD180 - Microglia	Microglia - LY86	0.792801	0.152486	2.37402	0.524726	0.277311	0.0588235	0.120891	1.44937	Microglia - Microglia	Microglia - LY86 - CD180 - Microglia	Human	1.23905e-120	2.35156e-10	Alpaca
Microglia	Excitatory neurons	C3	CD19	C3 - CD19	Complement	CD19 - Excitatory neurons	Microglia - C3	2.03934	0.0351082	3.96	0.187755	0.823529	0.0723173	0.0715974	2.07388	Microglia - Excitatory neurons	Microglia - C3 - CD19 - Excitatory neurons	Human	2.47014e-227	2.54842e-28	Alpaca
Oligodendrocytes	Excitatory neurons	C3	CD19	C3 - CD19	Complement	CD19 - Excitatory neurons	Oligodendrocytes - C3	0.0991408	0.0351082	-0.127871	0.187755	0.0325534	0.0723173	0.00348065	0.0299419	Oligodendrocytes - Excitatory neurons	Oligodendrocytes - C3 - CD19 - Excitatory neurons	Human	3.0051e-05	2.54842e-28	Alpaca
Excitatory neurons	Endothelial cells	IL16	CD4	IL16 - CD4	Interleukins	CD4 - Endothelial cells	Excitatory neurons - IL16	0.00995587	0.039939	-0.198625	0.639724	0.0178849	0.0666667	0.000397628	0.22055	Excitatory neurons - Endothelial cells	Excitatory neurons - IL16 - CD4 - Endothelial cells	Human	6.01433e-09	2.1017e-14	Alpaca
Oligodendrocytes	Endothelial cells	IL16	CD4	IL16 - CD4	Interleukins	CD4 - Endothelial cells	Oligodendrocytes - IL16	0.404123	0.039939	0.452431	0.639724	0.141404	0.0666667	0.0161403	0.546077	Oligodendrocytes - Endothelial cells	Oligodendrocytes - IL16 - CD4 - Endothelial cells	Human	1.08869e-43	2.1017e-14	Alpaca
Endothelial cells	Endothelial cells	CXCL12	CD4	CXCL12 - CD4	CXCL	CD4 - Endothelial cells	Endothelial cells - CXCL12	1.27267	0.039939	7.79105	0.639724	0.8	0.0666667	0.0508292	4.21539	Endothelial cells - Endothelial cells	Endothelial cells - CXCL12 - CD4 - Endothelial cells	Human	7.00524e-224	2.1017e-14	Alpaca
Astrocytes	Endothelial cells	IL16	CD4	IL16 - CD4	Interleukins	CD4 - Endothelial cells	Astrocytes - IL16	0.0202464	0.039939	-0.183923	0.639724	0.013683	0.0666667	0.000808622	0.227901	Astrocytes - Endothelial cells	Astrocytes - IL16 - CD4 - Endothelial cells	Human	1.87278e-05	2.1017e-14	Alpaca
Excitatory neurons	Excitatory neurons	LTB	CD40	LTB - CD40	UNCAT	CD40 - Excitatory neurons	Excitatory neurons - LTB	0.0283728	0.0758318	0.0550808	0.352186	0.0559876	0.138414	0.00215156	0.203633	Excitatory neurons - Excitatory neurons	Excitatory neurons - LTB - CD40 - Excitatory neurons	Human	1.76952e-10	5.57168e-66	Alpaca
Endothelial cells	Astrocytes	VIM	CD44	VIM - CD44	UNCAT	CD44 - Astrocytes	Endothelial cells - VIM	1.86565	0.190974	8.94152	0.270423	1	0.0752566	0.35629	4.60597	Endothelial cells - Astrocytes	Endothelial cells - VIM - CD44 - Astrocytes	Human	4.7021e-108	0.000111621	Alpaca
Microglia	Astrocytes	FGF2	CD44	FGF2 - CD44	FGF	CD44 - Astrocytes	Microglia - FGF2	0.330768	0.190974	-0.548733	0.270423	0.151261	0.0752566	0.063168	-0.139155	Microglia - Astrocytes	Microglia - FGF2 - CD44 - Astrocytes	Human	9.42588e-08	0.000111621	Alpaca
Oligodendrocytes	Astrocytes	VCAN	CD44	VCAN - CD44	UNCAT	CD44 - Astrocytes	Oligodendrocytes - VCAN	0.462564	0.190974	-0.26191	0.270423	0.173957	0.0752566	0.0883376	0.00425646	Oligodendrocytes - Astrocytes	Oligodendrocytes - VCAN - CD44 - Astrocytes	Human	3.04728e-31	0.000111621	Alpaca
Oligodendrocytes	Astrocytes	COL14A1	CD44	COL14A1 - CD44	Collagens	CD44 - Astrocytes	Oligodendrocytes - COL14A1	0.0497401	0.190974	-0.156125	0.270423	0.0162767	0.0752566	0.00949906	0.0571492	Oligodendrocytes - Astrocytes	Oligodendrocytes - COL14A1 - CD44 - Astrocytes	Human	2.19798e-12	0.000111621	Alpaca
Excitatory neurons	Astrocytes	VCAN	CD44	VCAN - CD44	UNCAT	CD44 - Astrocytes	Excitatory neurons - VCAN	0.277399	0.190974	-0.310096	0.270423	0.375583	0.0752566	0.0529759	-0.0198365	Excitatory neurons - Astrocytes	Excitatory neurons - VCAN - CD44 - Astrocytes	Human	0.000240238	0.000111621	Alpaca
Excitatory neurons	Astrocytes	HBEGF	CD44	HBEGF - CD44	EGF	CD44 - Astrocytes	Excitatory neurons - HBEGF	0.10778	0.190974	0.220838	0.270423	0.181182	0.0752566	0.0205832	0.245631	Excitatory neurons - Astrocytes	Excitatory neurons - HBEGF - CD44 - Astrocytes	Human	1.48335e-58	0.000111621	Alpaca
Oligodendrocytes	Astrocytes	PSEN1	CD44	PSEN1 - CD44	Intracellular trafficking	CD44 - Astrocytes	Oligodendrocytes - PSEN1	1.86913	0.190974	0.744664	0.270423	0.780264	0.0752566	0.356954	0.507544	Oligodendrocytes - Astrocytes	Oligodendrocytes - PSEN1 - CD44 - Astrocytes	Human	1.52845e-137	0.000111621	Alpaca
Oligodendrocyte progenitor cells	Astrocytes	FGF1	CD44	FGF1 - CD44	FGF	CD44 - Astrocytes	Oligodendrocyte progenitor cells - FGF1	1.82599	0.190974	0.849803	0.270423	0.817778	0.0752566	0.348717	0.560113	Oligodendrocyte progenitor cells - Astrocytes	Oligodendrocyte progenitor cells - FGF1 - CD44 - Astrocytes	Human	3.09471e-28	0.000111621	Alpaca
Oligodendrocytes	Astrocytes	FGF2	CD44	FGF2 - CD44	FGF	CD44 - Astrocytes	Oligodendrocytes - FGF2	0.761788	0.190974	-0.118419	0.270423	0.305188	0.0752566	0.145482	0.0760021	Oligodendrocytes - Astrocytes	Oligodendrocytes - FGF2 - CD44 - Astrocytes	Human	8.2466e-12	0.000111621	Alpaca
Microglia	Astrocytes	FN1	CD44	FN1 - CD44	Fibronectin	CD44 - Astrocytes	Microglia - FN1	0.693333	0.190974	0.662357	0.270423	0.260504	0.0752566	0.132408	0.46639	Microglia - Astrocytes	Microglia - FN1 - CD44 - Astrocytes	Human	0.00177008	0.000111621	Alpaca
Endothelial cells	Astrocytes	COL1A2	CD44	COL1A2 - CD44	Collagens	CD44 - Astrocytes	Endothelial cells - COL1A2	0.427029	0.190974	2.32688	0.270423	0.533333	0.0752566	0.0815512	1.29865	Endothelial cells - Astrocytes	Endothelial cells - COL1A2 - CD44 - Astrocytes	Human	1.08785e-32	0.000111621	Alpaca
Astrocytes	Astrocytes	PSEN1	CD44	PSEN1 - CD44	Intracellular trafficking	CD44 - Astrocytes	Astrocytes - PSEN1	0.855733	0.190974	-0.402202	0.270423	0.484607	0.0752566	0.163422	-0.0658892	Astrocytes - Astrocytes	Astrocytes - PSEN1 - CD44 - Astrocytes	Human	3.0407e-35	0.000111621	Alpaca
Microglia	Astrocytes	HGF	CD44	HGF - CD44	UNCAT	CD44 - Astrocytes	Microglia - HGF	0.937838	0.190974	1.85558	0.270423	0.336134	0.0752566	0.179102	1.063	Microglia - Astrocytes	Microglia - HGF - CD44 - Astrocytes	Human	3.64065e-51	0.000111621	Alpaca
Endothelial cells	Astrocytes	COL1A1	CD44	COL1A1 - CD44	Collagens	CD44 - Astrocytes	Endothelial cells - COL1A1	0.202459	0.190974	1.24274	0.270423	0.266667	0.0752566	0.0386643	0.756582	Endothelial cells - Astrocytes	Endothelial cells - COL1A1 - CD44 - Astrocytes	Human	1.05933e-09	0.000111621	Alpaca
Oligodendrocytes	Astrocytes	FN1	CD44	FN1 - CD44	Fibronectin	CD44 - Astrocytes	Oligodendrocytes - FN1	0.0700474	0.190974	-0.254229	0.270423	0.0233978	0.0752566	0.0133772	0.00809735	Oligodendrocytes - Astrocytes	Oligodendrocytes - FN1 - CD44 - Astrocytes	Human	2.76492e-22	0.000111621	Alpaca
Inhibitory neurons	Astrocytes	FGF1	CD44	FGF1 - CD44	FGF	CD44 - Astrocytes	Inhibitory neurons - FGF1	0.361833	0.190974	-0.686853	0.270423	0.397436	0.0752566	0.0691005	-0.208215	Inhibitory neurons - Astrocytes	Inhibitory neurons - FGF1 - CD44 - Astrocytes	Human	3.61515e-05	0.000111621	Alpaca
Astrocytes	Astrocytes	FN1	CD44	FN1 - CD44	Fibronectin	CD44 - Astrocytes	Astrocytes - FN1	0.572478	0.190974	0.626418	0.270423	0.32041	0.0752566	0.109328	0.448421	Astrocytes - Astrocytes	Astrocytes - FN1 - CD44 - Astrocytes	Human	9.16608e-98	0.000111621	Alpaca
Astrocytes	Astrocytes	SPP1	CD44	SPP1 - CD44	Matrix (assorted)	CD44 - Astrocytes	Astrocytes - SPP1	0.533795	0.190974	-0.125732	0.270423	0.296465	0.0752566	0.101941	0.0723455	Astrocytes - Astrocytes	Astrocytes - SPP1 - CD44 - Astrocytes	Human	0.00343532	0.000111621	Alpaca
Astrocytes	Astrocytes	VCAN	CD44	VCAN - CD44	UNCAT	CD44 - Astrocytes	Astrocytes - VCAN	0.833991	0.190974	0.146716	0.270423	0.421893	0.0752566	0.15927	0.20857	Astrocytes - Astrocytes	Astrocytes - VCAN - CD44 - Astrocytes	Human	4.09949e-05	0.000111621	Alpaca
Astrocytes	Astrocytes	HBEGF	CD44	HBEGF - CD44	EGF	CD44 - Astrocytes	Astrocytes - HBEGF	0.0337258	0.190974	-0.148304	0.270423	0.018244	0.0752566	0.00644074	0.0610597	Astrocytes - Astrocytes	Astrocytes - HBEGF - CD44 - Astrocytes	Human	1.5385e-09	0.000111621	Alpaca
Astrocytes	Astrocytes	FGF2	CD44	FGF2 - CD44	FGF	CD44 - Astrocytes	Astrocytes - FGF2	1.08667	0.190974	0.456822	0.270423	0.59293	0.0752566	0.207526	0.363623	Astrocytes - Astrocytes	Astrocytes - FGF2 - CD44 - Astrocytes	Human	1.44689e-33	0.000111621	Alpaca
Endothelial cells	Astrocytes	COL14A1	CD44	COL14A1 - CD44	Collagens	CD44 - Astrocytes	Endothelial cells - COL14A1	0.693703	0.190974	2.07763	0.270423	0.6	0.0752566	0.132479	1.17403	Endothelial cells - Astrocytes	Endothelial cells - COL14A1 - CD44 - Astrocytes	Human	1.69468e-10	0.000111621	Alpaca
Astrocytes	Astrocytes	HGF	CD44	HGF - CD44	UNCAT	CD44 - Astrocytes	Astrocytes - HGF	0.183165	0.190974	0.193978	0.270423	0.0889396	0.0752566	0.0349798	0.232201	Astrocytes - Astrocytes	Astrocytes - HGF - CD44 - Astrocytes	Human	8.08458e-08	0.000111621	Alpaca
Endothelial cells	Astrocytes	FN1	CD44	FN1 - CD44	Fibronectin	CD44 - Astrocytes	Endothelial cells - FN1	1.70692	0.190974	3.3926	0.270423	0.8	0.0752566	0.325976	1.83151	Endothelial cells - Astrocytes	Endothelial cells - FN1 - CD44 - Astrocytes	Human	6.07496e-15	0.000111621	Alpaca
Excitatory neurons	Astrocytes	FGF1	CD44	FGF1 - CD44	FGF	CD44 - Astrocytes	Excitatory neurons - FGF1	0.403307	0.190974	-0.606751	0.270423	0.556765	0.0752566	0.077021	-0.168164	Excitatory neurons - Astrocytes	Excitatory neurons - FGF1 - CD44 - Astrocytes	Human	2.77323e-126	0.000111621	Alpaca
Astrocytes	Astrocytes	FGF1	CD44	FGF1 - CD44	FGF	CD44 - Astrocytes	Astrocytes - FGF1	1.34921	0.190974	0.330423	0.270423	0.751425	0.0752566	0.257663	0.300423	Astrocytes - Astrocytes	Astrocytes - FGF1 - CD44 - Astrocytes	Human	8.58682e-27	0.000111621	Alpaca
Excitatory neurons	Astrocytes	SPP1	CD44	SPP1 - CD44	Matrix (assorted)	CD44 - Astrocytes	Excitatory neurons - SPP1	0.201489	0.190974	-0.401699	0.270423	0.333593	0.0752566	0.0384791	-0.0656377	Excitatory neurons - Astrocytes	Excitatory neurons - SPP1 - CD44 - Astrocytes	Human	6.80727e-24	0.000111621	Alpaca
Excitatory neurons	Astrocytes	FN1	CD44	FN1 - CD44	Fibronectin	CD44 - Astrocytes	Excitatory neurons - FN1	0.0314904	0.190974	-0.276638	0.270423	0.0520995	0.0752566	0.00601383	-0.00310749	Excitatory neurons - Astrocytes	Excitatory neurons - FN1 - CD44 - Astrocytes	Human	8.55004e-19	0.000111621	Alpaca
Oligodendrocytes	Astrocytes	FGF1	CD44	FGF1 - CD44	FGF	CD44 - Astrocytes	Oligodendrocytes - FGF1	1.55718	0.190974	0.398805	0.270423	0.641913	0.0752566	0.29738	0.334614	Oligodendrocytes - Astrocytes	Oligodendrocytes - FGF1 - CD44 - Astrocytes	Human	1.17441e-29	0.000111621	Alpaca
Excitatory neurons	Astrocytes	PSEN1	CD44	PSEN1 - CD44	Intracellular trafficking	CD44 - Astrocytes	Excitatory neurons - PSEN1	0.818422	0.190974	-0.249326	0.270423	0.871695	0.0752566	0.156297	0.0105487	Excitatory neurons - Astrocytes	Excitatory neurons - PSEN1 - CD44 - Astrocytes	Human	8.28181e-18	0.000111621	Alpaca
Microglia	Astrocytes	COL1A2	CD44	COL1A2 - CD44	Collagens	CD44 - Astrocytes	Microglia - COL1A2	0.318974	0.190974	0.81938	0.270423	0.109244	0.0752566	0.0609156	0.544902	Microglia - Astrocytes	Microglia - COL1A2 - CD44 - Astrocytes	Human	1.21675e-05	0.000111621	Alpaca
Oligodendrocyte progenitor cells	Astrocytes	VCAN	CD44	VCAN - CD44	UNCAT	CD44 - Astrocytes	Oligodendrocyte progenitor cells - VCAN	2.60407	0.190974	2.57834	0.270423	0.96	0.0752566	0.497309	1.42438	Oligodendrocyte progenitor cells - Astrocytes	Oligodendrocyte progenitor cells - VCAN - CD44 - Astrocytes	Human	9.56551e-158	0.000111621	Alpaca
Oligodendrocyte progenitor cells	Astrocytes	FGF2	CD44	FGF2 - CD44	FGF	CD44 - Astrocytes	Oligodendrocyte progenitor cells - FGF2	0.516948	0.190974	-0.34544	0.270423	0.244444	0.0752566	0.0987235	-0.0375081	Oligodendrocyte progenitor cells - Astrocytes	Oligodendrocyte progenitor cells - FGF2 - CD44 - Astrocytes	Human	4.09939e-06	0.000111621	Alpaca
Oligodendrocytes	Astrocytes	HBEGF	CD44	HBEGF - CD44	EGF	CD44 - Astrocytes	Oligodendrocytes - HBEGF	0.0534976	0.190974	-0.115386	0.270423	0.0183113	0.0752566	0.0102166	0.0775188	Oligodendrocytes - Astrocytes	Oligodendrocytes - HBEGF - CD44 - Astrocytes	Human	1.86899e-11	0.000111621	Alpaca
Oligodendrocytes	Astrocytes	SPP1	CD44	SPP1 - CD44	Matrix (assorted)	CD44 - Astrocytes	Oligodendrocytes - SPP1	1.24485	0.190974	0.679065	0.270423	0.532045	0.0752566	0.237733	0.474744	Oligodendrocytes - Astrocytes	Oligodendrocytes - SPP1 - CD44 - Astrocytes	Human	1.20033e-75	0.000111621	Alpaca
Excitatory neurons	Astrocytes	LPL	CD44	LPL - CD44	UNCAT	CD44 - Astrocytes	Excitatory neurons - LPL	0.115244	0.190974	0.150208	0.270423	0.18818	0.0752566	0.0220086	0.210316	Excitatory neurons - Astrocytes	Excitatory neurons - LPL - CD44 - Astrocytes	Human	1.17787e-39	0.000111621	Alpaca
Excitatory neurons	Astrocytes	COL14A1	CD44	COL14A1 - CD44	Collagens	CD44 - Astrocytes	Excitatory neurons - COL14A1	0.0762093	0.190974	-0.00598119	0.270423	0.124417	0.0752566	0.014554	0.132221	Excitatory neurons - Astrocytes	Excitatory neurons - COL14A1 - CD44 - Astrocytes	Human	1.333e-08	0.000111621	Alpaca
Oligodendrocytes	Astrocytes	LPL	CD44	LPL - CD44	UNCAT	CD44 - Astrocytes	Oligodendrocytes - LPL	0.0505882	0.190974	-0.169003	0.270423	0.017294	0.0752566	0.00966102	0.0507103	Oligodendrocytes - Astrocytes	Oligodendrocytes - LPL - CD44 - Astrocytes	Human	8.23202e-17	0.000111621	Alpaca
Microglia	Astrocytes	C3	CD46	C3 - CD46	Complement	CD46 - Astrocytes	Microglia - C3	2.03934	0.246473	3.96	-0.147548	0.823529	0.145952	0.502642	1.90623	Microglia - Astrocytes	Microglia - C3 - CD46 - Astrocytes	Human	2.47014e-227	2.31881e-11	Alpaca
Oligodendrocytes	Astrocytes	C3	CD46	C3 - CD46	Complement	CD46 - Astrocytes	Oligodendrocytes - C3	0.0991408	0.246473	-0.127871	-0.147548	0.0325534	0.145952	0.0244355	-0.137709	Oligodendrocytes - Astrocytes	Oligodendrocytes - C3 - CD46 - Astrocytes	Human	3.0051e-05	2.31881e-11	Alpaca
Microglia	Endothelial cells	C3	CD46	C3 - CD46	Complement	CD46 - Endothelial cells	Microglia - C3	2.03934	1.64698	3.96	3.16837	0.823529	1	3.35874	3.56419	Microglia - Endothelial cells	Microglia - C3 - CD46 - Endothelial cells	Human	2.47014e-227	1.47888e-11	Alpaca
Oligodendrocytes	Endothelial cells	C3	CD46	C3 - CD46	Complement	CD46 - Endothelial cells	Oligodendrocytes - C3	0.0991408	1.64698	-0.127871	3.16837	0.0325534	1	0.163282	1.52025	Oligodendrocytes - Endothelial cells	Oligodendrocytes - C3 - CD46 - Endothelial cells	Human	3.0051e-05	1.47888e-11	Alpaca
Oligodendrocytes	Excitatory neurons	C3	CD46	C3 - CD46	Complement	CD46 - Excitatory neurons	Oligodendrocytes - C3	0.0991408	0.265555	-0.127871	0.0168912	0.0325534	0.433904	0.0263273	-0.05549	Oligodendrocytes - Excitatory neurons	Oligodendrocytes - C3 - CD46 - Excitatory neurons	Human	3.0051e-05	5.98135e-30	Alpaca
Microglia	Excitatory neurons	C3	CD46	C3 - CD46	Complement	CD46 - Excitatory neurons	Microglia - C3	2.03934	0.265555	3.96	0.0168912	0.823529	0.433904	0.541556	1.98845	Microglia - Excitatory neurons	Microglia - C3 - CD46 - Excitatory neurons	Human	2.47014e-227	5.98135e-30	Alpaca
Oligodendrocytes	Oligodendrocytes	C3	CD46	C3 - CD46	Complement	CD46 - Oligodendrocytes	Oligodendrocytes - C3	0.0991408	0.414919	-0.127871	0.0271698	0.0325534	0.162767	0.0411354	-0.0503507	Oligodendrocytes - Oligodendrocytes	Oligodendrocytes - C3 - CD46 - Oligodendrocytes	Human	3.0051e-05	3.50258e-05	Alpaca
Microglia	Oligodendrocytes	C3	CD46	C3 - CD46	Complement	CD46 - Oligodendrocytes	Microglia - C3	2.03934	0.414919	3.96	0.0271698	0.823529	0.162767	0.846159	1.99359	Microglia - Oligodendrocytes	Microglia - C3 - CD46 - Oligodendrocytes	Human	2.47014e-227	3.50258e-05	Alpaca
Inhibitory neurons	Astrocytes	COL4A3	CD47	COL4A3 - CD47	Collagens	CD47 - Astrocytes	Inhibitory neurons - COL4A3	0.871075	0.588772	2.08382	-0.408979	0.717949	0.328392	0.512864	0.837421	Inhibitory neurons - Astrocytes	Inhibitory neurons - COL4A3 - CD47 - Astrocytes	Human	2.7619e-47	5.53361e-43	Alpaca
Astrocytes	Astrocytes	THBS2	CD47	THBS2 - CD47	Matrix glycoproteins	CD47 - Astrocytes	Astrocytes - THBS2	0.322454	0.588772	0.504592	-0.408979	0.179019	0.328392	0.189852	0.0478064	Astrocytes - Astrocytes	Astrocytes - THBS2 - CD47 - Astrocytes	Human	2.53761e-47	5.53361e-43	Alpaca
Astrocytes	Astrocytes	THBS1	CD47	THBS1 - CD47	Matrix glycoproteins	CD47 - Astrocytes	Astrocytes - THBS1	0.0213989	0.588772	-0.115671	-0.408979	0.0114025	0.328392	0.012599	-0.262325	Astrocytes - Astrocytes	Astrocytes - THBS1 - CD47 - Astrocytes	Human	0.00133049	5.53361e-43	Alpaca
Excitatory neurons	Astrocytes	THBS1	CD47	THBS1 - CD47	Matrix glycoproteins	CD47 - Astrocytes	Excitatory neurons - THBS1	0.053717	0.588772	0.046475	-0.408979	0.0793157	0.328392	0.0316271	-0.181252	Excitatory neurons - Astrocytes	Excitatory neurons - THBS1 - CD47 - Astrocytes	Human	3.08396e-09	5.53361e-43	Alpaca
Excitatory neurons	Astrocytes	COL4A3	CD47	COL4A3 - CD47	Collagens	CD47 - Astrocytes	Excitatory neurons - COL4A3	0.306083	0.588772	0.423982	-0.408979	0.360809	0.328392	0.180213	0.00750143	Excitatory neurons - Astrocytes	Excitatory neurons - COL4A3 - CD47 - Astrocytes	Human	1.1311e-136	5.53361e-43	Alpaca
Endothelial cells	Astrocytes	COL4A1	CD47	COL4A1 - CD47	Collagens	CD47 - Astrocytes	Endothelial cells - COL4A1	1.05229	0.588772	3.0041	-0.408979	0.733333	0.328392	0.619558	1.29756	Endothelial cells - Astrocytes	Endothelial cells - COL4A1 - CD47 - Astrocytes	Human	8.64528e-09	5.53361e-43	Alpaca
Excitatory neurons	Astrocytes	COL4A6	CD47	COL4A6 - CD47	Collagens	CD47 - Astrocytes	Excitatory neurons - COL4A6	0.0433453	0.588772	0.019442	-0.408979	0.0808709	0.328392	0.0255205	-0.194769	Excitatory neurons - Astrocytes	Excitatory neurons - COL4A6 - CD47 - Astrocytes	Human	3.40768e-10	5.53361e-43	Alpaca
Excitatory neurons	Astrocytes	COL4A5	CD47	COL4A5 - CD47	Collagens	CD47 - Astrocytes	Excitatory neurons - COL4A5	0.0139223	0.588772	0.0550089	-0.408979	0.0272162	0.328392	0.00819708	-0.176985	Excitatory neurons - Astrocytes	Excitatory neurons - COL4A5 - CD47 - Astrocytes	Human	0.000703311	5.53361e-43	Alpaca
Inhibitory neurons	Astrocytes	COL4A4	CD47	COL4A4 - CD47	Collagens	CD47 - Astrocytes	Inhibitory neurons - COL4A4	1.28912	0.588772	2.16198	-0.408979	0.807692	0.328392	0.759	0.876499	Inhibitory neurons - Astrocytes	Inhibitory neurons - COL4A4 - CD47 - Astrocytes	Human	5.28437e-40	5.53361e-43	Alpaca
Excitatory neurons	Astrocytes	COL4A1	CD47	COL4A1 - CD47	Collagens	CD47 - Astrocytes	Excitatory neurons - COL4A1	0.225244	0.588772	0.338145	-0.408979	0.328927	0.328392	0.132617	-0.0354172	Excitatory neurons - Astrocytes	Excitatory neurons - COL4A1 - CD47 - Astrocytes	Human	5.0802e-108	5.53361e-43	Alpaca
Inhibitory neurons	Astrocytes	COL4A1	CD47	COL4A1 - CD47	Collagens	CD47 - Astrocytes	Inhibitory neurons - COL4A1	0.39513	0.588772	0.858448	-0.408979	0.448718	0.328392	0.232641	0.224735	Inhibitory neurons - Astrocytes	Inhibitory neurons - COL4A1 - CD47 - Astrocytes	Human	2.23953e-11	5.53361e-43	Alpaca
Excitatory neurons	Astrocytes	COL4A4	CD47	COL4A4 - CD47	Collagens	CD47 - Astrocytes	Excitatory neurons - COL4A4	0.577008	0.588772	0.610905	-0.408979	0.596423	0.328392	0.339726	0.100963	Excitatory neurons - Astrocytes	Excitatory neurons - COL4A4 - CD47 - Astrocytes	Human	1.94088e-262	5.53361e-43	Alpaca
Inhibitory neurons	Astrocytes	THBS1	CD47	THBS1 - CD47	Matrix glycoproteins	CD47 - Astrocytes	Inhibitory neurons - THBS1	0.125253	0.588772	0.354514	-0.408979	0.166667	0.328392	0.0737454	-0.0272327	Inhibitory neurons - Astrocytes	Inhibitory neurons - THBS1 - CD47 - Astrocytes	Human	0.00338813	5.53361e-43	Alpaca
Oligodendrocytes	Astrocytes	COL4A1	CD47	COL4A1 - CD47	Collagens	CD47 - Astrocytes	Oligodendrocytes - COL4A1	0.04189	0.588772	-0.283958	-0.408979	0.0142421	0.328392	0.0246637	-0.346468	Oligodendrocytes - Astrocytes	Oligodendrocytes - COL4A1 - CD47 - Astrocytes	Human	1.04768e-36	5.53361e-43	Alpaca
Oligodendrocyte progenitor cells	Astrocytes	COL4A3	CD47	COL4A3 - CD47	Collagens	CD47 - Astrocytes	Oligodendrocyte progenitor cells - COL4A3	0.0379199	0.588772	-0.306743	-0.408979	0.0133333	0.328392	0.0223262	-0.357861	Oligodendrocyte progenitor cells - Astrocytes	Oligodendrocyte progenitor cells - COL4A3 - CD47 - Astrocytes	Human	8.3609e-05	5.53361e-43	Alpaca
Astrocytes	Astrocytes	COL4A1	CD47	COL4A1 - CD47	Collagens	CD47 - Astrocytes	Astrocytes - COL4A1	0.0451081	0.588772	-0.268685	-0.408979	0.0193843	0.328392	0.0265584	-0.338832	Astrocytes - Astrocytes	Astrocytes - COL4A1 - CD47 - Astrocytes	Human	3.11396e-28	5.53361e-43	Alpaca
Oligodendrocyte progenitor cells	Astrocytes	COL4A4	CD47	COL4A4 - CD47	Collagens	CD47 - Astrocytes	Oligodendrocyte progenitor cells - COL4A4	0.0562015	0.588772	-0.424476	-0.408979	0.0222222	0.328392	0.0330899	-0.416728	Oligodendrocyte progenitor cells - Astrocytes	Oligodendrocyte progenitor cells - COL4A4 - CD47 - Astrocytes	Human	1.57699e-10	5.53361e-43	Alpaca
Oligodendrocytes	Astrocytes	COL4A4	CD47	COL4A4 - CD47	Collagens	CD47 - Astrocytes	Oligodendrocytes - COL4A4	0.0381632	0.588772	-0.447131	-0.408979	0.0152594	0.328392	0.0224694	-0.428055	Oligodendrocytes - Astrocytes	Oligodendrocytes - COL4A4 - CD47 - Astrocytes	Human	1.36556e-77	5.53361e-43	Alpaca
Microglia	Astrocytes	COL4A4	CD47	COL4A4 - CD47	Collagens	CD47 - Astrocytes	Microglia - COL4A4	0.0585505	0.588772	-0.419646	-0.408979	0.0252101	0.328392	0.0344729	-0.414313	Microglia - Astrocytes	Microglia - COL4A4 - CD47 - Astrocytes	Human	0.000830411	5.53361e-43	Alpaca
Endothelial cells	Astrocytes	COL4A4	CD47	COL4A4 - CD47	Collagens	CD47 - Astrocytes	Endothelial cells - COL4A4	1.27696	0.588772	2.09579	-0.408979	0.733333	0.328392	0.75184	0.843408	Endothelial cells - Astrocytes	Endothelial cells - COL4A4 - CD47 - Astrocytes	Human	0.000640359	5.53361e-43	Alpaca
Oligodendrocytes	Astrocytes	THBS2	CD47	THBS2 - CD47	Matrix glycoproteins	CD47 - Astrocytes	Oligodendrocytes - THBS2	0.031711	0.588772	-0.193546	-0.408979	0.0111902	0.328392	0.0186705	-0.301263	Oligodendrocytes - Astrocytes	Oligodendrocytes - THBS2 - CD47 - Astrocytes	Human	1.95198e-12	5.53361e-43	Alpaca
Endothelial cells	Astrocytes	COL4A3	CD47	COL4A3 - CD47	Collagens	CD47 - Astrocytes	Endothelial cells - COL4A3	1.11442	0.588772	2.78281	-0.408979	0.666667	0.328392	0.656138	1.18691	Endothelial cells - Astrocytes	Endothelial cells - COL4A3 - CD47 - Astrocytes	Human	2.64189e-06	5.53361e-43	Alpaca
Endothelial cells	Astrocytes	THBS1	CD47	THBS1 - CD47	Matrix glycoproteins	CD47 - Astrocytes	Endothelial cells - THBS1	0.523632	0.588772	1.82971	-0.408979	0.333333	0.328392	0.3083	0.710363	Endothelial cells - Astrocytes	Endothelial cells - THBS1 - CD47 - Astrocytes	Human	0.00051623	5.53361e-43	Alpaca
Astrocytes	Astrocytes	COL4A4	CD47	COL4A4 - CD47	Collagens	CD47 - Astrocytes	Astrocytes - COL4A4	0.0275503	0.588772	-0.456921	-0.408979	0.013683	0.328392	0.0162208	-0.43295	Astrocytes - Astrocytes	Astrocytes - COL4A4 - CD47 - Astrocytes	Human	1.40781e-67	5.53361e-43	Alpaca
Inhibitory neurons	Excitatory neurons	COL4A3	CD47	COL4A3 - CD47	Collagens	CD47 - Excitatory neurons	Inhibitory neurons - COL4A3	0.871075	1.22517	2.08382	0.716404	0.717949	0.962675	1.06722	1.40011	Inhibitory neurons - Excitatory neurons	Inhibitory neurons - COL4A3 - CD47 - Excitatory neurons	Human	2.7619e-47	1.16649e-227	Alpaca
Inhibitory neurons	Excitatory neurons	COL4A4	CD47	COL4A4 - CD47	Collagens	CD47 - Excitatory neurons	Inhibitory neurons - COL4A4	1.28912	1.22517	2.16198	0.716404	0.807692	0.962675	1.5794	1.43919	Inhibitory neurons - Excitatory neurons	Inhibitory neurons - COL4A4 - CD47 - Excitatory neurons	Human	5.28437e-40	1.16649e-227	Alpaca
Oligodendrocyte progenitor cells	Excitatory neurons	COL4A3	CD47	COL4A3 - CD47	Collagens	CD47 - Excitatory neurons	Oligodendrocyte progenitor cells - COL4A3	0.0379199	1.22517	-0.306743	0.716404	0.0133333	0.962675	0.0464585	0.20483	Oligodendrocyte progenitor cells - Excitatory neurons	Oligodendrocyte progenitor cells - COL4A3 - CD47 - Excitatory neurons	Human	8.3609e-05	1.16649e-227	Alpaca
Oligodendrocytes	Excitatory neurons	COL4A1	CD47	COL4A1 - CD47	Collagens	CD47 - Excitatory neurons	Oligodendrocytes - COL4A1	0.04189	1.22517	-0.283958	0.716404	0.0142421	0.962675	0.0513226	0.216223	Oligodendrocytes - Excitatory neurons	Oligodendrocytes - COL4A1 - CD47 - Excitatory neurons	Human	1.04768e-36	1.16649e-227	Alpaca
Astrocytes	Excitatory neurons	THBS2	CD47	THBS2 - CD47	Matrix glycoproteins	CD47 - Excitatory neurons	Astrocytes - THBS2	0.322454	1.22517	0.504592	0.716404	0.179019	0.962675	0.395063	0.610498	Astrocytes - Excitatory neurons	Astrocytes - THBS2 - CD47 - Excitatory neurons	Human	2.53761e-47	1.16649e-227	Alpaca
Endothelial cells	Excitatory neurons	COL4A1	CD47	COL4A1 - CD47	Collagens	CD47 - Excitatory neurons	Endothelial cells - COL4A1	1.05229	1.22517	3.0041	0.716404	0.733333	0.962675	1.28924	1.86025	Endothelial cells - Excitatory neurons	Endothelial cells - COL4A1 - CD47 - Excitatory neurons	Human	8.64528e-09	1.16649e-227	Alpaca
Oligodendrocytes	Excitatory neurons	COL4A4	CD47	COL4A4 - CD47	Collagens	CD47 - Excitatory neurons	Oligodendrocytes - COL4A4	0.0381632	1.22517	-0.447131	0.716404	0.0152594	0.962675	0.0467565	0.134636	Oligodendrocytes - Excitatory neurons	Oligodendrocytes - COL4A4 - CD47 - Excitatory neurons	Human	1.36556e-77	1.16649e-227	Alpaca
Microglia	Excitatory neurons	COL4A4	CD47	COL4A4 - CD47	Collagens	CD47 - Excitatory neurons	Microglia - COL4A4	0.0585505	1.22517	-0.419646	0.716404	0.0252101	0.962675	0.0717346	0.148379	Microglia - Excitatory neurons	Microglia - COL4A4 - CD47 - Excitatory neurons	Human	0.000830411	1.16649e-227	Alpaca
Endothelial cells	Excitatory neurons	COL4A3	CD47	COL4A3 - CD47	Collagens	CD47 - Excitatory neurons	Endothelial cells - COL4A3	1.11442	1.22517	2.78281	0.716404	0.666667	0.962675	1.36536	1.74961	Endothelial cells - Excitatory neurons	Endothelial cells - COL4A3 - CD47 - Excitatory neurons	Human	2.64189e-06	1.16649e-227	Alpaca
Excitatory neurons	Excitatory neurons	COL4A5	CD47	COL4A5 - CD47	Collagens	CD47 - Excitatory neurons	Excitatory neurons - COL4A5	0.0139223	1.22517	0.0550089	0.716404	0.0272162	0.962675	0.0170573	0.385706	Excitatory neurons - Excitatory neurons	Excitatory neurons - COL4A5 - CD47 - Excitatory neurons	Human	0.000703311	1.16649e-227	Alpaca
Excitatory neurons	Excitatory neurons	COL4A6	CD47	COL4A6 - CD47	Collagens	CD47 - Excitatory neurons	Excitatory neurons - COL4A6	0.0433453	1.22517	0.019442	0.716404	0.0808709	0.962675	0.0531055	0.367923	Excitatory neurons - Excitatory neurons	Excitatory neurons - COL4A6 - CD47 - Excitatory neurons	Human	3.40768e-10	1.16649e-227	Alpaca
Oligodendrocyte progenitor cells	Excitatory neurons	COL4A4	CD47	COL4A4 - CD47	Collagens	CD47 - Excitatory neurons	Oligodendrocyte progenitor cells - COL4A4	0.0562015	1.22517	-0.424476	0.716404	0.0222222	0.962675	0.0688566	0.145964	Oligodendrocyte progenitor cells - Excitatory neurons	Oligodendrocyte progenitor cells - COL4A4 - CD47 - Excitatory neurons	Human	1.57699e-10	1.16649e-227	Alpaca
Excitatory neurons	Excitatory neurons	COL4A3	CD47	COL4A3 - CD47	Collagens	CD47 - Excitatory neurons	Excitatory neurons - COL4A3	0.306083	1.22517	0.423982	0.716404	0.360809	0.962675	0.375004	0.570193	Excitatory neurons - Excitatory neurons	Excitatory neurons - COL4A3 - CD47 - Excitatory neurons	Human	1.1311e-136	1.16649e-227	Alpaca
Inhibitory neurons	Excitatory neurons	COL4A1	CD47	COL4A1 - CD47	Collagens	CD47 - Excitatory neurons	Inhibitory neurons - COL4A1	0.39513	1.22517	0.858448	0.716404	0.448718	0.962675	0.484102	0.787426	Inhibitory neurons - Excitatory neurons	Inhibitory neurons - COL4A1 - CD47 - Excitatory neurons	Human	2.23953e-11	1.16649e-227	Alpaca
Astrocytes	Excitatory neurons	COL4A1	CD47	COL4A1 - CD47	Collagens	CD47 - Excitatory neurons	Astrocytes - COL4A1	0.0451081	1.22517	-0.268685	0.716404	0.0193843	0.962675	0.0552652	0.223859	Astrocytes - Excitatory neurons	Astrocytes - COL4A1 - CD47 - Excitatory neurons	Human	3.11396e-28	1.16649e-227	Alpaca
Astrocytes	Excitatory neurons	COL4A4	CD47	COL4A4 - CD47	Collagens	CD47 - Excitatory neurons	Astrocytes - COL4A4	0.0275503	1.22517	-0.456921	0.716404	0.013683	0.962675	0.0337539	0.129741	Astrocytes - Excitatory neurons	Astrocytes - COL4A4 - CD47 - Excitatory neurons	Human	1.40781e-67	1.16649e-227	Alpaca
Excitatory neurons	Excitatory neurons	COL4A4	CD47	COL4A4 - CD47	Collagens	CD47 - Excitatory neurons	Excitatory neurons - COL4A4	0.577008	1.22517	0.610905	0.716404	0.596423	0.962675	0.706935	0.663654	Excitatory neurons - Excitatory neurons	Excitatory neurons - COL4A4 - CD47 - Excitatory neurons	Human	1.94088e-262	1.16649e-227	Alpaca
Oligodendrocytes	Excitatory neurons	THBS2	CD47	THBS2 - CD47	Matrix glycoproteins	CD47 - Excitatory neurons	Oligodendrocytes - THBS2	0.031711	1.22517	-0.193546	0.716404	0.0111902	0.962675	0.0388515	0.261429	Oligodendrocytes - Excitatory neurons	Oligodendrocytes - THBS2 - CD47 - Excitatory neurons	Human	1.95198e-12	1.16649e-227	Alpaca
Endothelial cells	Excitatory neurons	COL4A4	CD47	COL4A4 - CD47	Collagens	CD47 - Excitatory neurons	Endothelial cells - COL4A4	1.27696	1.22517	2.09579	0.716404	0.733333	0.962675	1.5645	1.4061	Endothelial cells - Excitatory neurons	Endothelial cells - COL4A4 - CD47 - Excitatory neurons	Human	0.000640359	1.16649e-227	Alpaca
Excitatory neurons	Excitatory neurons	COL4A1	CD47	COL4A1 - CD47	Collagens	CD47 - Excitatory neurons	Excitatory neurons - COL4A1	0.225244	1.22517	0.338145	0.716404	0.328927	0.962675	0.275963	0.527274	Excitatory neurons - Excitatory neurons	Excitatory neurons - COL4A1 - CD47 - Excitatory neurons	Human	5.0802e-108	1.16649e-227	Alpaca
Excitatory neurons	Excitatory neurons	THBS1	CD47	THBS1 - CD47	Matrix glycoproteins	CD47 - Excitatory neurons	Excitatory neurons - THBS1	0.053717	1.22517	0.046475	0.716404	0.0793157	0.962675	0.0658127	0.381439	Excitatory neurons - Excitatory neurons	Excitatory neurons - THBS1 - CD47 - Excitatory neurons	Human	3.08396e-09	1.16649e-227	Alpaca
Endothelial cells	Excitatory neurons	THBS1	CD47	THBS1 - CD47	Matrix glycoproteins	CD47 - Excitatory neurons	Endothelial cells - THBS1	0.523632	1.22517	1.82971	0.716404	0.333333	0.962675	0.64154	1.27305	Endothelial cells - Excitatory neurons	Endothelial cells - THBS1 - CD47 - Excitatory neurons	Human	0.00051623	1.16649e-227	Alpaca
Astrocytes	Excitatory neurons	THBS1	CD47	THBS1 - CD47	Matrix glycoproteins	CD47 - Excitatory neurons	Astrocytes - THBS1	0.0213989	1.22517	-0.115671	0.716404	0.0114025	0.962675	0.0262173	0.300366	Astrocytes - Excitatory neurons	Astrocytes - THBS1 - CD47 - Excitatory neurons	Human	0.00133049	1.16649e-227	Alpaca
Inhibitory neurons	Excitatory neurons	THBS1	CD47	THBS1 - CD47	Matrix glycoproteins	CD47 - Excitatory neurons	Inhibitory neurons - THBS1	0.125253	1.22517	0.354514	0.716404	0.166667	0.962675	0.153457	0.535459	Inhibitory neurons - Excitatory neurons	Inhibitory neurons - THBS1 - CD47 - Excitatory neurons	Human	0.00338813	1.16649e-227	Alpaca
Oligodendrocyte progenitor cells	Oligodendrocyte progenitor cells	COL4A3	CD47	COL4A3 - CD47	Collagens	CD47 - Oligodendrocyte progenitor cells	Oligodendrocyte progenitor cells - COL4A3	0.0379199	0.654848	-0.306743	-0.355143	0.0133333	0.324444	0.0248318	-0.330943	Oligodendrocyte progenitor cells - Oligodendrocyte progenitor cells	Oligodendrocyte progenitor cells - COL4A3 - CD47 - Oligodendrocyte progenitor cells	Human	8.3609e-05	0.000651498	Alpaca
Oligodendrocytes	Oligodendrocyte progenitor cells	COL4A1	CD47	COL4A1 - CD47	Collagens	CD47 - Oligodendrocyte progenitor cells	Oligodendrocytes - COL4A1	0.04189	0.654848	-0.283958	-0.355143	0.0142421	0.324444	0.0274316	-0.31955	Oligodendrocytes - Oligodendrocyte progenitor cells	Oligodendrocytes - COL4A1 - CD47 - Oligodendrocyte progenitor cells	Human	1.04768e-36	0.000651498	Alpaca
Endothelial cells	Oligodendrocyte progenitor cells	COL4A1	CD47	COL4A1 - CD47	Collagens	CD47 - Oligodendrocyte progenitor cells	Endothelial cells - COL4A1	1.05229	0.654848	3.0041	-0.355143	0.733333	0.324444	0.689089	1.32448	Endothelial cells - Oligodendrocyte progenitor cells	Endothelial cells - COL4A1 - CD47 - Oligodendrocyte progenitor cells	Human	8.64528e-09	0.000651498	Alpaca
Oligodendrocyte progenitor cells	Oligodendrocyte progenitor cells	COL4A4	CD47	COL4A4 - CD47	Collagens	CD47 - Oligodendrocyte progenitor cells	Oligodendrocyte progenitor cells - COL4A4	0.0562015	0.654848	-0.424476	-0.355143	0.0222222	0.324444	0.0368034	-0.389809	Oligodendrocyte progenitor cells - Oligodendrocyte progenitor cells	Oligodendrocyte progenitor cells - COL4A4 - CD47 - Oligodendrocyte progenitor cells	Human	1.57699e-10	0.000651498	Alpaca
Astrocytes	Oligodendrocyte progenitor cells	THBS1	CD47	THBS1 - CD47	Matrix glycoproteins	CD47 - Oligodendrocyte progenitor cells	Astrocytes - THBS1	0.0213989	0.654848	-0.115671	-0.355143	0.0114025	0.324444	0.014013	-0.235407	Astrocytes - Oligodendrocyte progenitor cells	Astrocytes - THBS1 - CD47 - Oligodendrocyte progenitor cells	Human	0.00133049	0.000651498	Alpaca
Excitatory neurons	Oligodendrocyte progenitor cells	COL4A1	CD47	COL4A1 - CD47	Collagens	CD47 - Oligodendrocyte progenitor cells	Excitatory neurons - COL4A1	0.225244	0.654848	0.338145	-0.355143	0.328927	0.324444	0.147501	-0.00849895	Excitatory neurons - Oligodendrocyte progenitor cells	Excitatory neurons - COL4A1 - CD47 - Oligodendrocyte progenitor cells	Human	5.0802e-108	0.000651498	Alpaca
Inhibitory neurons	Oligodendrocyte progenitor cells	COL4A1	CD47	COL4A1 - CD47	Collagens	CD47 - Oligodendrocyte progenitor cells	Inhibitory neurons - COL4A1	0.39513	0.654848	0.858448	-0.355143	0.448718	0.324444	0.25875	0.251653	Inhibitory neurons - Oligodendrocyte progenitor cells	Inhibitory neurons - COL4A1 - CD47 - Oligodendrocyte progenitor cells	Human	2.23953e-11	0.000651498	Alpaca
Endothelial cells	Oligodendrocyte progenitor cells	COL4A4	CD47	COL4A4 - CD47	Collagens	CD47 - Oligodendrocyte progenitor cells	Endothelial cells - COL4A4	1.27696	0.654848	2.09579	-0.355143	0.733333	0.324444	0.836216	0.870326	Endothelial cells - Oligodendrocyte progenitor cells	Endothelial cells - COL4A4 - CD47 - Oligodendrocyte progenitor cells	Human	0.000640359	0.000651498	Alpaca
Microglia	Oligodendrocyte progenitor cells	COL4A4	CD47	COL4A4 - CD47	Collagens	CD47 - Oligodendrocyte progenitor cells	Microglia - COL4A4	0.0585505	0.654848	-0.419646	-0.355143	0.0252101	0.324444	0.0383417	-0.387394	Microglia - Oligodendrocyte progenitor cells	Microglia - COL4A4 - CD47 - Oligodendrocyte progenitor cells	Human	0.000830411	0.000651498	Alpaca
Excitatory neurons	Oligodendrocyte progenitor cells	COL4A6	CD47	COL4A6 - CD47	Collagens	CD47 - Oligodendrocyte progenitor cells	Excitatory neurons - COL4A6	0.0433453	0.654848	0.019442	-0.355143	0.0808709	0.324444	0.0283846	-0.16785	Excitatory neurons - Oligodendrocyte progenitor cells	Excitatory neurons - COL4A6 - CD47 - Oligodendrocyte progenitor cells	Human	3.40768e-10	0.000651498	Alpaca
Endothelial cells	Oligodendrocyte progenitor cells	THBS1	CD47	THBS1 - CD47	Matrix glycoproteins	CD47 - Oligodendrocyte progenitor cells	Endothelial cells - THBS1	0.523632	0.654848	1.82971	-0.355143	0.333333	0.324444	0.342899	0.737281	Endothelial cells - Oligodendrocyte progenitor cells	Endothelial cells - THBS1 - CD47 - Oligodendrocyte progenitor cells	Human	0.00051623	0.000651498	Alpaca
Oligodendrocytes	Oligodendrocyte progenitor cells	COL4A4	CD47	COL4A4 - CD47	Collagens	CD47 - Oligodendrocyte progenitor cells	Oligodendrocytes - COL4A4	0.0381632	0.654848	-0.447131	-0.355143	0.0152594	0.324444	0.024991	-0.401137	Oligodendrocytes - Oligodendrocyte progenitor cells	Oligodendrocytes - COL4A4 - CD47 - Oligodendrocyte progenitor cells	Human	1.36556e-77	0.000651498	Alpaca
Inhibitory neurons	Oligodendrocyte progenitor cells	COL4A3	CD47	COL4A3 - CD47	Collagens	CD47 - Oligodendrocyte progenitor cells	Inhibitory neurons - COL4A3	0.871075	0.654848	2.08382	-0.355143	0.717949	0.324444	0.570421	0.864339	Inhibitory neurons - Oligodendrocyte progenitor cells	Inhibitory neurons - COL4A3 - CD47 - Oligodendrocyte progenitor cells	Human	2.7619e-47	0.000651498	Alpaca
Excitatory neurons	Oligodendrocyte progenitor cells	COL4A5	CD47	COL4A5 - CD47	Collagens	CD47 - Oligodendrocyte progenitor cells	Excitatory neurons - COL4A5	0.0139223	0.654848	0.0550089	-0.355143	0.0272162	0.324444	0.00911701	-0.150067	Excitatory neurons - Oligodendrocyte progenitor cells	Excitatory neurons - COL4A5 - CD47 - Oligodendrocyte progenitor cells	Human	0.000703311	0.000651498	Alpaca
Astrocytes	Oligodendrocyte progenitor cells	COL4A1	CD47	COL4A1 - CD47	Collagens	CD47 - Oligodendrocyte progenitor cells	Astrocytes - COL4A1	0.0451081	0.654848	-0.268685	-0.355143	0.0193843	0.324444	0.0295389	-0.311914	Astrocytes - Oligodendrocyte progenitor cells	Astrocytes - COL4A1 - CD47 - Oligodendrocyte progenitor cells	Human	3.11396e-28	0.000651498	Alpaca
Endothelial cells	Oligodendrocyte progenitor cells	COL4A3	CD47	COL4A3 - CD47	Collagens	CD47 - Oligodendrocyte progenitor cells	Endothelial cells - COL4A3	1.11442	0.654848	2.78281	-0.355143	0.666667	0.324444	0.729774	1.21383	Endothelial cells - Oligodendrocyte progenitor cells	Endothelial cells - COL4A3 - CD47 - Oligodendrocyte progenitor cells	Human	2.64189e-06	0.000651498	Alpaca
Excitatory neurons	Oligodendrocyte progenitor cells	COL4A4	CD47	COL4A4 - CD47	Collagens	CD47 - Oligodendrocyte progenitor cells	Excitatory neurons - COL4A4	0.577008	0.654848	0.610905	-0.355143	0.596423	0.324444	0.377852	0.127881	Excitatory neurons - Oligodendrocyte progenitor cells	Excitatory neurons - COL4A4 - CD47 - Oligodendrocyte progenitor cells	Human	1.94088e-262	0.000651498	Alpaca
Excitatory neurons	Oligodendrocyte progenitor cells	COL4A3	CD47	COL4A3 - CD47	Collagens	CD47 - Oligodendrocyte progenitor cells	Excitatory neurons - COL4A3	0.306083	0.654848	0.423982	-0.355143	0.360809	0.324444	0.200437	0.0344197	Excitatory neurons - Oligodendrocyte progenitor cells	Excitatory neurons - COL4A3 - CD47 - Oligodendrocyte progenitor cells	Human	1.1311e-136	0.000651498	Alpaca
Oligodendrocytes	Oligodendrocyte progenitor cells	THBS2	CD47	THBS2 - CD47	Matrix glycoproteins	CD47 - Oligodendrocyte progenitor cells	Oligodendrocytes - THBS2	0.031711	0.654848	-0.193546	-0.355143	0.0111902	0.324444	0.0207659	-0.274345	Oligodendrocytes - Oligodendrocyte progenitor cells	Oligodendrocytes - THBS2 - CD47 - Oligodendrocyte progenitor cells	Human	1.95198e-12	0.000651498	Alpaca
Excitatory neurons	Oligodendrocyte progenitor cells	THBS1	CD47	THBS1 - CD47	Matrix glycoproteins	CD47 - Oligodendrocyte progenitor cells	Excitatory neurons - THBS1	0.053717	0.654848	0.046475	-0.355143	0.0793157	0.324444	0.0351765	-0.154334	Excitatory neurons - Oligodendrocyte progenitor cells	Excitatory neurons - THBS1 - CD47 - Oligodendrocyte progenitor cells	Human	3.08396e-09	0.000651498	Alpaca
Inhibitory neurons	Oligodendrocyte progenitor cells	COL4A4	CD47	COL4A4 - CD47	Collagens	CD47 - Oligodendrocyte progenitor cells	Inhibitory neurons - COL4A4	1.28912	0.654848	2.16198	-0.355143	0.807692	0.324444	0.84418	0.903417	Inhibitory neurons - Oligodendrocyte progenitor cells	Inhibitory neurons - COL4A4 - CD47 - Oligodendrocyte progenitor cells	Human	5.28437e-40	0.000651498	Alpaca
Inhibitory neurons	Oligodendrocyte progenitor cells	THBS1	CD47	THBS1 - CD47	Matrix glycoproteins	CD47 - Oligodendrocyte progenitor cells	Inhibitory neurons - THBS1	0.125253	0.654848	0.354514	-0.355143	0.166667	0.324444	0.0820216	-0.000314439	Inhibitory neurons - Oligodendrocyte progenitor cells	Inhibitory neurons - THBS1 - CD47 - Oligodendrocyte progenitor cells	Human	0.00338813	0.000651498	Alpaca
Astrocytes	Oligodendrocyte progenitor cells	COL4A4	CD47	COL4A4 - CD47	Collagens	CD47 - Oligodendrocyte progenitor cells	Astrocytes - COL4A4	0.0275503	0.654848	-0.456921	-0.355143	0.013683	0.324444	0.0180413	-0.406032	Astrocytes - Oligodendrocyte progenitor cells	Astrocytes - COL4A4 - CD47 - Oligodendrocyte progenitor cells	Human	1.40781e-67	0.000651498	Alpaca
Astrocytes	Oligodendrocyte progenitor cells	THBS2	CD47	THBS2 - CD47	Matrix glycoproteins	CD47 - Oligodendrocyte progenitor cells	Astrocytes - THBS2	0.322454	0.654848	0.504592	-0.355143	0.179019	0.324444	0.211159	0.0747247	Astrocytes - Oligodendrocyte progenitor cells	Astrocytes - THBS2 - CD47 - Oligodendrocyte progenitor cells	Human	2.53761e-47	0.000651498	Alpaca
Inhibitory neurons	Oligodendrocytes	COL4A4	CD47	COL4A4 - CD47	Collagens	CD47 - Oligodendrocytes	Inhibitory neurons - COL4A4	1.28912	0.562665	2.16198	-0.520018	0.807692	0.215666	0.725345	0.82098	Inhibitory neurons - Oligodendrocytes	Inhibitory neurons - COL4A4 - CD47 - Oligodendrocytes	Human	5.28437e-40	1.37862e-76	Alpaca
Oligodendrocytes	Oligodendrocytes	COL4A4	CD47	COL4A4 - CD47	Collagens	CD47 - Oligodendrocytes	Oligodendrocytes - COL4A4	0.0381632	0.562665	-0.447131	-0.520018	0.0152594	0.215666	0.0214731	-0.483575	Oligodendrocytes - Oligodendrocytes	Oligodendrocytes - COL4A4 - CD47 - Oligodendrocytes	Human	1.36556e-77	1.37862e-76	Alpaca
Endothelial cells	Oligodendrocytes	COL4A3	CD47	COL4A3 - CD47	Collagens	CD47 - Oligodendrocytes	Endothelial cells - COL4A3	1.11442	0.562665	2.78281	-0.520018	0.666667	0.215666	0.627045	1.1314	Endothelial cells - Oligodendrocytes	Endothelial cells - COL4A3 - CD47 - Oligodendrocytes	Human	2.64189e-06	1.37862e-76	Alpaca
Oligodendrocyte progenitor cells	Oligodendrocytes	COL4A4	CD47	COL4A4 - CD47	Collagens	CD47 - Oligodendrocytes	Oligodendrocyte progenitor cells - COL4A4	0.0562015	0.562665	-0.424476	-0.520018	0.0222222	0.215666	0.0316226	-0.472247	Oligodendrocyte progenitor cells - Oligodendrocytes	Oligodendrocyte progenitor cells - COL4A4 - CD47 - Oligodendrocytes	Human	1.57699e-10	1.37862e-76	Alpaca
Oligodendrocytes	Oligodendrocytes	COL4A1	CD47	COL4A1 - CD47	Collagens	CD47 - Oligodendrocytes	Oligodendrocytes - COL4A1	0.04189	0.562665	-0.283958	-0.520018	0.0142421	0.215666	0.0235701	-0.401988	Oligodendrocytes - Oligodendrocytes	Oligodendrocytes - COL4A1 - CD47 - Oligodendrocytes	Human	1.04768e-36	1.37862e-76	Alpaca
Excitatory neurons	Oligodendrocytes	COL4A1	CD47	COL4A1 - CD47	Collagens	CD47 - Oligodendrocytes	Excitatory neurons - COL4A1	0.225244	0.562665	0.338145	-0.520018	0.328927	0.215666	0.126737	-0.0909366	Excitatory neurons - Oligodendrocytes	Excitatory neurons - COL4A1 - CD47 - Oligodendrocytes	Human	5.0802e-108	1.37862e-76	Alpaca
Oligodendrocyte progenitor cells	Oligodendrocytes	COL4A3	CD47	COL4A3 - CD47	Collagens	CD47 - Oligodendrocytes	Oligodendrocyte progenitor cells - COL4A3	0.0379199	0.562665	-0.306743	-0.520018	0.0133333	0.215666	0.0213362	-0.413381	Oligodendrocyte progenitor cells - Oligodendrocytes	Oligodendrocyte progenitor cells - COL4A3 - CD47 - Oligodendrocytes	Human	8.3609e-05	1.37862e-76	Alpaca
Astrocytes	Oligodendrocytes	THBS2	CD47	THBS2 - CD47	Matrix glycoproteins	CD47 - Oligodendrocytes	Astrocytes - THBS2	0.322454	0.562665	0.504592	-0.520018	0.179019	0.215666	0.181434	-0.00771304	Astrocytes - Oligodendrocytes	Astrocytes - THBS2 - CD47 - Oligodendrocytes	Human	2.53761e-47	1.37862e-76	Alpaca
Excitatory neurons	Oligodendrocytes	COL4A4	CD47	COL4A4 - CD47	Collagens	CD47 - Oligodendrocytes	Excitatory neurons - COL4A4	0.577008	0.562665	0.610905	-0.520018	0.596423	0.215666	0.324662	0.0454434	Excitatory neurons - Oligodendrocytes	Excitatory neurons - COL4A4 - CD47 - Oligodendrocytes	Human	1.94088e-262	1.37862e-76	Alpaca
Endothelial cells	Oligodendrocytes	COL4A4	CD47	COL4A4 - CD47	Collagens	CD47 - Oligodendrocytes	Endothelial cells - COL4A4	1.27696	0.562665	2.09579	-0.520018	0.733333	0.215666	0.718503	0.787888	Endothelial cells - Oligodendrocytes	Endothelial cells - COL4A4 - CD47 - Oligodendrocytes	Human	0.000640359	1.37862e-76	Alpaca
Oligodendrocytes	Oligodendrocytes	THBS2	CD47	THBS2 - CD47	Matrix glycoproteins	CD47 - Oligodendrocytes	Oligodendrocytes - THBS2	0.031711	0.562665	-0.193546	-0.520018	0.0111902	0.215666	0.0178427	-0.356782	Oligodendrocytes - Oligodendrocytes	Oligodendrocytes - THBS2 - CD47 - Oligodendrocytes	Human	1.95198e-12	1.37862e-76	Alpaca
Excitatory neurons	Oligodendrocytes	COL4A5	CD47	COL4A5 - CD47	Collagens	CD47 - Oligodendrocytes	Excitatory neurons - COL4A5	0.0139223	0.562665	0.0550089	-0.520018	0.0272162	0.215666	0.00783362	-0.232505	Excitatory neurons - Oligodendrocytes	Excitatory neurons - COL4A5 - CD47 - Oligodendrocytes	Human	0.000703311	1.37862e-76	Alpaca
Excitatory neurons	Oligodendrocytes	THBS1	CD47	THBS1 - CD47	Matrix glycoproteins	CD47 - Oligodendrocytes	Excitatory neurons - THBS1	0.053717	0.562665	0.046475	-0.520018	0.0793157	0.215666	0.0302247	-0.236772	Excitatory neurons - Oligodendrocytes	Excitatory neurons - THBS1 - CD47 - Oligodendrocytes	Human	3.08396e-09	1.37862e-76	Alpaca
Inhibitory neurons	Oligodendrocytes	THBS1	CD47	THBS1 - CD47	Matrix glycoproteins	CD47 - Oligodendrocytes	Inhibitory neurons - THBS1	0.125253	0.562665	0.354514	-0.520018	0.166667	0.215666	0.0704755	-0.0827521	Inhibitory neurons - Oligodendrocytes	Inhibitory neurons - THBS1 - CD47 - Oligodendrocytes	Human	0.00338813	1.37862e-76	Alpaca
Astrocytes	Oligodendrocytes	COL4A1	CD47	COL4A1 - CD47	Collagens	CD47 - Oligodendrocytes	Astrocytes - COL4A1	0.0451081	0.562665	-0.268685	-0.520018	0.0193843	0.215666	0.0253808	-0.394352	Astrocytes - Oligodendrocytes	Astrocytes - COL4A1 - CD47 - Oligodendrocytes	Human	3.11396e-28	1.37862e-76	Alpaca
Inhibitory neurons	Oligodendrocytes	COL4A1	CD47	COL4A1 - CD47	Collagens	CD47 - Oligodendrocytes	Inhibitory neurons - COL4A1	0.39513	0.562665	0.858448	-0.520018	0.448718	0.215666	0.222326	0.169215	Inhibitory neurons - Oligodendrocytes	Inhibitory neurons - COL4A1 - CD47 - Oligodendrocytes	Human	2.23953e-11	1.37862e-76	Alpaca
Endothelial cells	Oligodendrocytes	THBS1	CD47	THBS1 - CD47	Matrix glycoproteins	CD47 - Oligodendrocytes	Endothelial cells - THBS1	0.523632	0.562665	1.82971	-0.520018	0.333333	0.215666	0.29463	0.654844	Endothelial cells - Oligodendrocytes	Endothelial cells - THBS1 - CD47 - Oligodendrocytes	Human	0.00051623	1.37862e-76	Alpaca
Excitatory neurons	Oligodendrocytes	COL4A6	CD47	COL4A6 - CD47	Collagens	CD47 - Oligodendrocytes	Excitatory neurons - COL4A6	0.0433453	0.562665	0.019442	-0.520018	0.0808709	0.215666	0.0243889	-0.250288	Excitatory neurons - Oligodendrocytes	Excitatory neurons - COL4A6 - CD47 - Oligodendrocytes	Human	3.40768e-10	1.37862e-76	Alpaca
Endothelial cells	Oligodendrocytes	COL4A1	CD47	COL4A1 - CD47	Collagens	CD47 - Oligodendrocytes	Endothelial cells - COL4A1	1.05229	0.562665	3.0041	-0.520018	0.733333	0.215666	0.592087	1.24204	Endothelial cells - Oligodendrocytes	Endothelial cells - COL4A1 - CD47 - Oligodendrocytes	Human	8.64528e-09	1.37862e-76	Alpaca
Astrocytes	Oligodendrocytes	COL4A4	CD47	COL4A4 - CD47	Collagens	CD47 - Oligodendrocytes	Astrocytes - COL4A4	0.0275503	0.562665	-0.456921	-0.520018	0.013683	0.215666	0.0155016	-0.48847	Astrocytes - Oligodendrocytes	Astrocytes - COL4A4 - CD47 - Oligodendrocytes	Human	1.40781e-67	1.37862e-76	Alpaca
Microglia	Oligodendrocytes	COL4A4	CD47	COL4A4 - CD47	Collagens	CD47 - Oligodendrocytes	Microglia - COL4A4	0.0585505	0.562665	-0.419646	-0.520018	0.0252101	0.215666	0.0329444	-0.469832	Microglia - Oligodendrocytes	Microglia - COL4A4 - CD47 - Oligodendrocytes	Human	0.000830411	1.37862e-76	Alpaca
Excitatory neurons	Oligodendrocytes	COL4A3	CD47	COL4A3 - CD47	Collagens	CD47 - Oligodendrocytes	Excitatory neurons - COL4A3	0.306083	0.562665	0.423982	-0.520018	0.360809	0.215666	0.172222	-0.048018	Excitatory neurons - Oligodendrocytes	Excitatory neurons - COL4A3 - CD47 - Oligodendrocytes	Human	1.1311e-136	1.37862e-76	Alpaca
Astrocytes	Oligodendrocytes	THBS1	CD47	THBS1 - CD47	Matrix glycoproteins	CD47 - Oligodendrocytes	Astrocytes - THBS1	0.0213989	0.562665	-0.115671	-0.520018	0.0114025	0.215666	0.0120404	-0.317845	Astrocytes - Oligodendrocytes	Astrocytes - THBS1 - CD47 - Oligodendrocytes	Human	0.00133049	1.37862e-76	Alpaca
Inhibitory neurons	Oligodendrocytes	COL4A3	CD47	COL4A3 - CD47	Collagens	CD47 - Oligodendrocytes	Inhibitory neurons - COL4A3	0.871075	0.562665	2.08382	-0.520018	0.717949	0.215666	0.490124	0.781902	Inhibitory neurons - Oligodendrocytes	Inhibitory neurons - COL4A3 - CD47 - Oligodendrocytes	Human	2.7619e-47	1.37862e-76	Alpaca
Oligodendrocytes	Microglia	IL18	CD48	IL18 - CD48	Interleukins	CD48 - Microglia	Oligodendrocytes - IL18	0.0442746	0.173169	-0.168542	0.463167	0.0132248	0.0504202	0.00766698	0.147312	Oligodendrocytes - Microglia	Oligodendrocytes - IL18 - CD48 - Microglia	Human	2.73588e-09	8.46305e-30	Alpaca
Excitatory neurons	Microglia	IL18	CD48	IL18 - CD48	Interleukins	CD48 - Microglia	Excitatory neurons - IL18	0.0206299	0.173169	-0.179162	0.463167	0.0365474	0.0504202	0.00357245	0.142002	Excitatory neurons - Microglia	Excitatory neurons - IL18 - CD48 - Microglia	Human	0.00775495	8.46305e-30	Alpaca
Microglia	Microglia	IL18	CD48	IL18 - CD48	Interleukins	CD48 - Microglia	Microglia - IL18	1.38701	0.173169	2.72486	0.463167	0.529412	0.0504202	0.240187	1.59401	Microglia - Microglia	Microglia - IL18 - CD48 - Microglia	Human	6.31169e-106	8.46305e-30	Alpaca
Astrocytes	Microglia	IL18	CD48	IL18 - CD48	Interleukins	CD48 - Microglia	Astrocytes - IL18	0.195234	0.173169	0.128413	0.463167	0.104903	0.0504202	0.0338084	0.29579	Astrocytes - Microglia	Astrocytes - IL18 - CD48 - Microglia	Human	6.02395e-05	8.46305e-30	Alpaca
Oligodendrocytes	Astrocytes	TIMP1	CD63	TIMP1 - CD63	MMP	CD63 - Astrocytes	Oligodendrocytes - TIMP1	0.0387266	0.55017	-0.0734301	0.214505	0.0111902	0.311288	0.0213062	0.0705374	Oligodendrocytes - Astrocytes	Oligodendrocytes - TIMP1 - CD63 - Astrocytes	Human	0.0043731	0.00208667	Alpaca
Excitatory neurons	Astrocytes	TIMP1	CD63	TIMP1 - CD63	MMP	CD63 - Astrocytes	Excitatory neurons - TIMP1	0.0302776	0.55017	-0.0161447	0.214505	0.0622084	0.311288	0.0166578	0.0991801	Excitatory neurons - Astrocytes	Excitatory neurons - TIMP1 - CD63 - Astrocytes	Human	0.00421534	0.00208667	Alpaca
Endothelial cells	Astrocytes	TIMP1	CD63	TIMP1 - CD63	MMP	CD63 - Astrocytes	Endothelial cells - TIMP1	0.696421	0.55017	3.35247	0.214505	0.6	0.311288	0.383149	1.78349	Endothelial cells - Astrocytes	Endothelial cells - TIMP1 - CD63 - Astrocytes	Human	3.57826e-26	0.00208667	Alpaca
Oligodendrocytes	Endothelial cells	TIMP1	CD63	TIMP1 - CD63	MMP	CD63 - Endothelial cells	Oligodendrocytes - TIMP1	0.0387266	1.42255	-0.0734301	2.04433	0.0111902	0.866667	0.0550904	0.98545	Oligodendrocytes - Endothelial cells	Oligodendrocytes - TIMP1 - CD63 - Endothelial cells	Human	0.0043731	2.78948e-06	Alpaca
Endothelial cells	Endothelial cells	TIMP1	CD63	TIMP1 - CD63	MMP	CD63 - Endothelial cells	Endothelial cells - TIMP1	0.696421	1.42255	3.35247	2.04433	0.6	0.866667	0.99069	2.6984	Endothelial cells - Endothelial cells	Endothelial cells - TIMP1 - CD63 - Endothelial cells	Human	3.57826e-26	2.78948e-06	Alpaca
Excitatory neurons	Endothelial cells	TIMP1	CD63	TIMP1 - CD63	MMP	CD63 - Endothelial cells	Excitatory neurons - TIMP1	0.0302776	1.42255	-0.0161447	2.04433	0.0622084	0.866667	0.0430713	1.01409	Excitatory neurons - Endothelial cells	Excitatory neurons - TIMP1 - CD63 - Endothelial cells	Human	0.00421534	2.78948e-06	Alpaca
Oligodendrocytes	Excitatory neurons	TIMP1	CD63	TIMP1 - CD63	MMP	CD63 - Excitatory neurons	Oligodendrocytes - TIMP1	0.0387266	0.143913	-0.0734301	-0.277181	0.0111902	0.248056	0.00557327	-0.175306	Oligodendrocytes - Excitatory neurons	Oligodendrocytes - TIMP1 - CD63 - Excitatory neurons	Human	0.0043731	0.0418088	Alpaca
Endothelial cells	Excitatory neurons	TIMP1	CD63	TIMP1 - CD63	MMP	CD63 - Excitatory neurons	Endothelial cells - TIMP1	0.696421	0.143913	3.35247	-0.277181	0.6	0.248056	0.100224	1.53764	Endothelial cells - Excitatory neurons	Endothelial cells - TIMP1 - CD63 - Excitatory neurons	Human	3.57826e-26	0.0418088	Alpaca
Excitatory neurons	Excitatory neurons	TIMP1	CD63	TIMP1 - CD63	MMP	CD63 - Excitatory neurons	Excitatory neurons - TIMP1	0.0302776	0.143913	-0.0161447	-0.277181	0.0622084	0.248056	0.00435734	-0.146663	Excitatory neurons - Excitatory neurons	Excitatory neurons - TIMP1 - CD63 - Excitatory neurons	Human	0.00421534	0.0418088	Alpaca
Astrocytes	Endothelial cells	BTLA	CD79A	BTLA - CD79A	TNF	CD79A - Endothelial cells	Astrocytes - BTLA	0.06258	0.039939	-0.134865	0.526971	0.0353478	0.0666667	0.00249939	0.196053	Astrocytes - Endothelial cells	Astrocytes - BTLA - CD79A - Endothelial cells	Human	6.01098e-07	0.000288952	Alpaca
Excitatory neurons	Endothelial cells	BTLA	CD79A	BTLA - CD79A	TNF	CD79A - Endothelial cells	Excitatory neurons - BTLA	0.0850392	0.039939	-0.0148022	0.526971	0.155521	0.0666667	0.00339638	0.256084	Excitatory neurons - Endothelial cells	Excitatory neurons - BTLA - CD79A - Endothelial cells	Human	1.01186e-13	0.000288952	Alpaca
Oligodendrocytes	Endothelial cells	FN1	CD79A	FN1 - CD79A	Fibronectin	CD79A - Endothelial cells	Oligodendrocytes - FN1	0.0700474	0.039939	-0.254229	0.526971	0.0233978	0.0666667	0.00279762	0.136371	Oligodendrocytes - Endothelial cells	Oligodendrocytes - FN1 - CD79A - Endothelial cells	Human	2.76492e-22	0.000288952	Alpaca
Astrocytes	Endothelial cells	FN1	CD79A	FN1 - CD79A	Fibronectin	CD79A - Endothelial cells	Astrocytes - FN1	0.572478	0.039939	0.626418	0.526971	0.32041	0.0666667	0.0228642	0.576695	Astrocytes - Endothelial cells	Astrocytes - FN1 - CD79A - Endothelial cells	Human	9.16608e-98	0.000288952	Alpaca
Endothelial cells	Endothelial cells	FN1	CD79A	FN1 - CD79A	Fibronectin	CD79A - Endothelial cells	Endothelial cells - FN1	1.70692	0.039939	3.3926	0.526971	0.8	0.0666667	0.0681725	1.95979	Endothelial cells - Endothelial cells	Endothelial cells - FN1 - CD79A - Endothelial cells	Human	6.07496e-15	0.000288952	Alpaca
Excitatory neurons	Endothelial cells	FN1	CD79A	FN1 - CD79A	Fibronectin	CD79A - Endothelial cells	Excitatory neurons - FN1	0.0314904	0.039939	-0.276638	0.526971	0.0520995	0.0666667	0.00125769	0.125166	Excitatory neurons - Endothelial cells	Excitatory neurons - FN1 - CD79A - Endothelial cells	Human	8.55004e-19	0.000288952	Alpaca
Microglia	Endothelial cells	FN1	CD79A	FN1 - CD79A	Fibronectin	CD79A - Endothelial cells	Microglia - FN1	0.693333	0.039939	0.662357	0.526971	0.260504	0.0666667	0.027691	0.594664	Microglia - Endothelial cells	Microglia - FN1 - CD79A - Endothelial cells	Human	0.00177008	0.000288952	Alpaca
Microglia	Astrocytes	C3	CD81	C3 - CD81	Complement	CD81 - Astrocytes	Microglia - C3	2.03934	1.45599	3.96	0.556814	0.823529	0.808438	2.96926	2.25841	Microglia - Astrocytes	Microglia - C3 - CD81 - Astrocytes	Human	2.47014e-227	2.14197e-70	Alpaca
Oligodendrocytes	Astrocytes	C3	CD81	C3 - CD81	Complement	CD81 - Astrocytes	Oligodendrocytes - C3	0.0991408	1.45599	-0.127871	0.556814	0.0325534	0.808438	0.144348	0.214472	Oligodendrocytes - Astrocytes	Oligodendrocytes - C3 - CD81 - Astrocytes	Human	3.0051e-05	2.14197e-70	Alpaca
Microglia	Excitatory neurons	C3	CD81	C3 - CD81	Complement	CD81 - Excitatory neurons	Microglia - C3	2.03934	0.57633	3.96	-0.427433	0.823529	0.744946	1.17533	1.76629	Microglia - Excitatory neurons	Microglia - C3 - CD81 - Excitatory neurons	Human	2.47014e-227	2.3774e-60	Alpaca
Oligodendrocytes	Excitatory neurons	C3	CD81	C3 - CD81	Complement	CD81 - Excitatory neurons	Oligodendrocytes - C3	0.0991408	0.57633	-0.127871	-0.427433	0.0325534	0.744946	0.0571378	-0.277652	Oligodendrocytes - Excitatory neurons	Oligodendrocytes - C3 - CD81 - Excitatory neurons	Human	3.0051e-05	2.3774e-60	Alpaca
Astrocytes	Astrocytes	HBEGF	CD82	HBEGF - CD82	EGF	CD82 - Astrocytes	Astrocytes - HBEGF	0.0337258	0.199539	-0.148304	0.254368	0.018244	0.112885	0.00672963	0.0530318	Astrocytes - Astrocytes	Astrocytes - HBEGF - CD82 - Astrocytes	Human	1.5385e-09	1.19636e-07	Alpaca
Excitatory neurons	Astrocytes	HBEGF	CD82	HBEGF - CD82	EGF	CD82 - Astrocytes	Excitatory neurons - HBEGF	0.10778	0.199539	0.220838	0.254368	0.181182	0.112885	0.0215064	0.237603	Excitatory neurons - Astrocytes	Excitatory neurons - HBEGF - CD82 - Astrocytes	Human	1.48335e-58	1.19636e-07	Alpaca
Oligodendrocytes	Astrocytes	HBEGF	CD82	HBEGF - CD82	EGF	CD82 - Astrocytes	Oligodendrocytes - HBEGF	0.0534976	0.199539	-0.115386	0.254368	0.0183113	0.112885	0.0106749	0.0694909	Oligodendrocytes - Astrocytes	Oligodendrocytes - HBEGF - CD82 - Astrocytes	Human	1.86899e-11	1.19636e-07	Alpaca
Oligodendrocytes	Oligodendrocytes	HBEGF	CD82	HBEGF - CD82	EGF	CD82 - Oligodendrocytes	Oligodendrocytes - HBEGF	0.0534976	0.0608847	-0.115386	-0.11557	0.0183113	0.0233978	0.00325718	-0.115478	Oligodendrocytes - Oligodendrocytes	Oligodendrocytes - HBEGF - CD82 - Oligodendrocytes	Human	1.86899e-11	3.8555e-05	Alpaca
Astrocytes	Oligodendrocytes	HBEGF	CD82	HBEGF - CD82	EGF	CD82 - Oligodendrocytes	Astrocytes - HBEGF	0.0337258	0.0608847	-0.148304	-0.11557	0.018244	0.0233978	0.00205338	-0.131937	Astrocytes - Oligodendrocytes	Astrocytes - HBEGF - CD82 - Oligodendrocytes	Human	1.5385e-09	3.8555e-05	Alpaca
Excitatory neurons	Oligodendrocytes	HBEGF	CD82	HBEGF - CD82	EGF	CD82 - Oligodendrocytes	Excitatory neurons - HBEGF	0.10778	0.0608847	0.220838	-0.11557	0.181182	0.0233978	0.00656217	0.0526344	Excitatory neurons - Oligodendrocytes	Excitatory neurons - HBEGF - CD82 - Oligodendrocytes	Human	1.48335e-58	3.8555e-05	Alpaca
Astrocytes	Excitatory neurons	HBEGF	CD9	HBEGF - CD9	EGF	CD9 - Excitatory neurons	Astrocytes - HBEGF	0.0337258	0.0641531	-0.148304	-0.348319	0.018244	0.118196	0.00216362	-0.248311	Astrocytes - Excitatory neurons	Astrocytes - HBEGF - CD9 - Excitatory neurons	Human	1.5385e-09	9.15394e-24	Alpaca
Excitatory neurons	Excitatory neurons	HBEGF	CD9	HBEGF - CD9	EGF	CD9 - Excitatory neurons	Excitatory neurons - HBEGF	0.10778	0.0641531	0.220838	-0.348319	0.181182	0.118196	0.00691444	-0.0637403	Excitatory neurons - Excitatory neurons	Excitatory neurons - HBEGF - CD9 - Excitatory neurons	Human	1.48335e-58	9.15394e-24	Alpaca
Oligodendrocytes	Excitatory neurons	ADAM2	CD9	ADAM2 - CD9	ADAM	CD9 - Excitatory neurons	Oligodendrocytes - ADAM2	0.140876	0.0641531	-0.0450111	-0.348319	0.0457782	0.118196	0.00903762	-0.196665	Oligodendrocytes - Excitatory neurons	Oligodendrocytes - ADAM2 - CD9 - Excitatory neurons	Human	0.000802613	9.15394e-24	Alpaca
Excitatory neurons	Excitatory neurons	ADAM2	CD9	ADAM2 - CD9	ADAM	CD9 - Excitatory neurons	Excitatory neurons - ADAM2	0.137068	0.0641531	0.0828167	-0.348319	0.163297	0.118196	0.00879332	-0.132751	Excitatory neurons - Excitatory neurons	Excitatory neurons - ADAM2 - CD9 - Excitatory neurons	Human	1.47637e-20	9.15394e-24	Alpaca
Oligodendrocytes	Excitatory neurons	HBEGF	CD9	HBEGF - CD9	EGF	CD9 - Excitatory neurons	Oligodendrocytes - HBEGF	0.0534976	0.0641531	-0.115386	-0.348319	0.0183113	0.118196	0.00343203	-0.231852	Oligodendrocytes - Excitatory neurons	Oligodendrocytes - HBEGF - CD9 - Excitatory neurons	Human	1.86899e-11	9.15394e-24	Alpaca
Oligodendrocytes	Oligodendrocyte progenitor cells	HBEGF	CD9	HBEGF - CD9	EGF	CD9 - Oligodendrocyte progenitor cells	Oligodendrocytes - HBEGF	0.0534976	0.692817	-0.115386	0.42283	0.0183113	0.328889	0.037064	0.153722	Oligodendrocytes - Oligodendrocyte progenitor cells	Oligodendrocytes - HBEGF - CD9 - Oligodendrocyte progenitor cells	Human	1.86899e-11	0.000602776	Alpaca
Excitatory neurons	Oligodendrocyte progenitor cells	HBEGF	CD9	HBEGF - CD9	EGF	CD9 - Oligodendrocyte progenitor cells	Excitatory neurons - HBEGF	0.10778	0.692817	0.220838	0.42283	0.181182	0.328889	0.0746721	0.321834	Excitatory neurons - Oligodendrocyte progenitor cells	Excitatory neurons - HBEGF - CD9 - Oligodendrocyte progenitor cells	Human	1.48335e-58	0.000602776	Alpaca
Oligodendrocytes	Oligodendrocyte progenitor cells	ADAM2	CD9	ADAM2 - CD9	ADAM	CD9 - Oligodendrocyte progenitor cells	Oligodendrocytes - ADAM2	0.140876	0.692817	-0.0450111	0.42283	0.0457782	0.328889	0.0976011	0.18891	Oligodendrocytes - Oligodendrocyte progenitor cells	Oligodendrocytes - ADAM2 - CD9 - Oligodendrocyte progenitor cells	Human	0.000802613	0.000602776	Alpaca
Excitatory neurons	Oligodendrocyte progenitor cells	ADAM2	CD9	ADAM2 - CD9	ADAM	CD9 - Oligodendrocyte progenitor cells	Excitatory neurons - ADAM2	0.137068	0.692817	0.0828167	0.42283	0.163297	0.328889	0.0949629	0.252824	Excitatory neurons - Oligodendrocyte progenitor cells	Excitatory neurons - ADAM2 - CD9 - Oligodendrocyte progenitor cells	Human	1.47637e-20	0.000602776	Alpaca
Astrocytes	Oligodendrocyte progenitor cells	HBEGF	CD9	HBEGF - CD9	EGF	CD9 - Oligodendrocyte progenitor cells	Astrocytes - HBEGF	0.0337258	0.692817	-0.148304	0.42283	0.018244	0.328889	0.0233658	0.137263	Astrocytes - Oligodendrocyte progenitor cells	Astrocytes - HBEGF - CD9 - Oligodendrocyte progenitor cells	Human	1.5385e-09	0.000602776	Alpaca
Oligodendrocytes	Oligodendrocytes	HBEGF	CD9	HBEGF - CD9	EGF	CD9 - Oligodendrocytes	Oligodendrocytes - HBEGF	0.0534976	0.754293	-0.115386	0.444365	0.0183113	0.304171	0.0403528	0.16449	Oligodendrocytes - Oligodendrocytes	Oligodendrocytes - HBEGF - CD9 - Oligodendrocytes	Human	1.86899e-11	6.10029e-29	Alpaca
Astrocytes	Oligodendrocytes	HBEGF	CD9	HBEGF - CD9	EGF	CD9 - Oligodendrocytes	Astrocytes - HBEGF	0.0337258	0.754293	-0.148304	0.444365	0.018244	0.304171	0.0254391	0.148031	Astrocytes - Oligodendrocytes	Astrocytes - HBEGF - CD9 - Oligodendrocytes	Human	1.5385e-09	6.10029e-29	Alpaca
Excitatory neurons	Oligodendrocytes	HBEGF	CD9	HBEGF - CD9	EGF	CD9 - Oligodendrocytes	Excitatory neurons - HBEGF	0.10778	0.754293	0.220838	0.444365	0.181182	0.304171	0.0812979	0.332602	Excitatory neurons - Oligodendrocytes	Excitatory neurons - HBEGF - CD9 - Oligodendrocytes	Human	1.48335e-58	6.10029e-29	Alpaca
Excitatory neurons	Oligodendrocytes	ADAM2	CD9	ADAM2 - CD9	ADAM	CD9 - Oligodendrocytes	Excitatory neurons - ADAM2	0.137068	0.754293	0.0828167	0.444365	0.163297	0.304171	0.103389	0.263591	Excitatory neurons - Oligodendrocytes	Excitatory neurons - ADAM2 - CD9 - Oligodendrocytes	Human	1.47637e-20	6.10029e-29	Alpaca
Oligodendrocytes	Oligodendrocytes	ADAM2	CD9	ADAM2 - CD9	ADAM	CD9 - Oligodendrocytes	Oligodendrocytes - ADAM2	0.140876	0.754293	-0.0450111	0.444365	0.0457782	0.304171	0.106262	0.199677	Oligodendrocytes - Oligodendrocytes	Oligodendrocytes - ADAM2 - CD9 - Oligodendrocytes	Human	0.000802613	6.10029e-29	Alpaca
Oligodendrocytes	Astrocytes	NCAN	CDH2	NCAN - CDH2	Cell-cell adhesion	CDH2 - Astrocytes	Oligodendrocytes - NCAN	0.384634	1.05033	-0.510823	-0.209286	0.142421	0.521095	0.403994	-0.360055	Oligodendrocytes - Astrocytes	Oligodendrocytes - NCAN - CDH2 - Astrocytes	Human	4.21748e-110	8.91104e-11	Alpaca
Microglia	Astrocytes	NCAN	CDH2	NCAN - CDH2	Cell-cell adhesion	CDH2 - Astrocytes	Microglia - NCAN	0.449234	1.05033	-0.458249	-0.209286	0.168067	0.521095	0.471845	-0.333767	Microglia - Astrocytes	Microglia - NCAN - CDH2 - Astrocytes	Human	8.0047e-06	8.91104e-11	Alpaca
Astrocytes	Astrocytes	NCAN	CDH2	NCAN - CDH2	Cell-cell adhesion	CDH2 - Astrocytes	Astrocytes - NCAN	1.38608	1.05033	0.854191	-0.209286	0.729761	0.521095	1.45584	0.322452	Astrocytes - Astrocytes	Astrocytes - NCAN - CDH2 - Astrocytes	Human	4.87326e-132	8.91104e-11	Alpaca
Microglia	Excitatory neurons	NCAN	CDH2	NCAN - CDH2	Cell-cell adhesion	CDH2 - Excitatory neurons	Microglia - NCAN	0.449234	1.63571	-0.458249	0.738507	0.168067	0.98056	0.734818	0.140129	Microglia - Excitatory neurons	Microglia - NCAN - CDH2 - Excitatory neurons	Human	8.0047e-06	1.79499e-239	Alpaca
Astrocytes	Excitatory neurons	NCAN	CDH2	NCAN - CDH2	Cell-cell adhesion	CDH2 - Excitatory neurons	Astrocytes - NCAN	1.38608	1.63571	0.854191	0.738507	0.729761	0.98056	2.26723	0.796349	Astrocytes - Excitatory neurons	Astrocytes - NCAN - CDH2 - Excitatory neurons	Human	4.87326e-132	1.79499e-239	Alpaca
Oligodendrocytes	Excitatory neurons	NCAN	CDH2	NCAN - CDH2	Cell-cell adhesion	CDH2 - Excitatory neurons	Oligodendrocytes - NCAN	0.384634	1.63571	-0.510823	0.738507	0.142421	0.98056	0.629152	0.113842	Oligodendrocytes - Excitatory neurons	Oligodendrocytes - NCAN - CDH2 - Excitatory neurons	Human	4.21748e-110	1.79499e-239	Alpaca
Microglia	Microglia	NCAN	CDH2	NCAN - CDH2	Cell-cell adhesion	CDH2 - Microglia	Microglia - NCAN	0.449234	0.260542	-0.458249	-0.920565	0.168067	0.12605	0.117044	-0.689407	Microglia - Microglia	Microglia - NCAN - CDH2 - Microglia	Human	8.0047e-06	1.10612e-19	Alpaca
Astrocytes	Microglia	NCAN	CDH2	NCAN - CDH2	Cell-cell adhesion	CDH2 - Microglia	Astrocytes - NCAN	1.38608	0.260542	0.854191	-0.920565	0.729761	0.12605	0.361132	-0.0331871	Astrocytes - Microglia	Astrocytes - NCAN - CDH2 - Microglia	Human	4.87326e-132	1.10612e-19	Alpaca
Oligodendrocytes	Microglia	NCAN	CDH2	NCAN - CDH2	Cell-cell adhesion	CDH2 - Microglia	Oligodendrocytes - NCAN	0.384634	0.260542	-0.510823	-0.920565	0.142421	0.12605	0.100213	-0.715694	Oligodendrocytes - Microglia	Oligodendrocytes - NCAN - CDH2 - Microglia	Human	4.21748e-110	1.10612e-19	Alpaca
Oligodendrocytes	Oligodendrocyte progenitor cells	NCAN	CDH2	NCAN - CDH2	Cell-cell adhesion	CDH2 - Oligodendrocyte progenitor cells	Oligodendrocytes - NCAN	0.384634	1.54882	-0.510823	0.38107	0.142421	0.715556	0.595727	-0.0648766	Oligodendrocytes - Oligodendrocyte progenitor cells	Oligodendrocytes - NCAN - CDH2 - Oligodendrocyte progenitor cells	Human	4.21748e-110	0.000334923	Alpaca
Microglia	Oligodendrocyte progenitor cells	NCAN	CDH2	NCAN - CDH2	Cell-cell adhesion	CDH2 - Oligodendrocyte progenitor cells	Microglia - NCAN	0.449234	1.54882	-0.458249	0.38107	0.168067	0.715556	0.695781	-0.0385894	Microglia - Oligodendrocyte progenitor cells	Microglia - NCAN - CDH2 - Oligodendrocyte progenitor cells	Human	8.0047e-06	0.000334923	Alpaca
Astrocytes	Oligodendrocyte progenitor cells	NCAN	CDH2	NCAN - CDH2	Cell-cell adhesion	CDH2 - Oligodendrocyte progenitor cells	Astrocytes - NCAN	1.38608	1.54882	0.854191	0.38107	0.729761	0.715556	2.14678	0.61763	Astrocytes - Oligodendrocyte progenitor cells	Astrocytes - NCAN - CDH2 - Oligodendrocyte progenitor cells	Human	4.87326e-132	0.000334923	Alpaca
Astrocytes	Oligodendrocytes	NCAN	CDH2	NCAN - CDH2	Cell-cell adhesion	CDH2 - Oligodendrocytes	Astrocytes - NCAN	1.38608	0.522211	0.854191	-0.769035	0.729761	0.180061	0.723825	0.0425776	Astrocytes - Oligodendrocytes	Astrocytes - NCAN - CDH2 - Oligodendrocytes	Human	4.87326e-132	6.431e-166	Alpaca
Microglia	Oligodendrocytes	NCAN	CDH2	NCAN - CDH2	Cell-cell adhesion	CDH2 - Oligodendrocytes	Microglia - NCAN	0.449234	0.522211	-0.458249	-0.769035	0.168067	0.180061	0.234595	-0.613642	Microglia - Oligodendrocytes	Microglia - NCAN - CDH2 - Oligodendrocytes	Human	8.0047e-06	6.431e-166	Alpaca
Oligodendrocytes	Oligodendrocytes	NCAN	CDH2	NCAN - CDH2	Cell-cell adhesion	CDH2 - Oligodendrocytes	Oligodendrocytes - NCAN	0.384634	0.522211	-0.510823	-0.769035	0.142421	0.180061	0.20086	-0.639929	Oligodendrocytes - Oligodendrocytes	Oligodendrocytes - NCAN - CDH2 - Oligodendrocytes	Human	4.21748e-110	6.431e-166	Alpaca
Microglia	Endothelial cells	PSAP	CELSR1	PSAP - CELSR1	Intracellular trafficking	CELSR1 - Endothelial cells	Microglia - PSAP	2.13523	0.175251	0.975401	1.69803	0.840336	0.2	0.3742	1.33672	Microglia - Endothelial cells	Microglia - PSAP - CELSR1 - Endothelial cells	Human	1.7772e-17	4.61466e-06	Alpaca
Astrocytes	Endothelial cells	PSAP	CELSR1	PSAP - CELSR1	Intracellular trafficking	CELSR1 - Endothelial cells	Astrocytes - PSAP	1.48744	0.175251	0.204172	1.69803	0.805017	0.2	0.260675	0.951101	Astrocytes - Endothelial cells	Astrocytes - PSAP - CELSR1 - Endothelial cells	Human	1.14724e-10	4.61466e-06	Alpaca
Excitatory neurons	Endothelial cells	PSAP	CELSR1	PSAP - CELSR1	Intracellular trafficking	CELSR1 - Endothelial cells	Excitatory neurons - PSAP	0.980939	0.175251	-0.261296	1.69803	0.931571	0.2	0.17191	0.718368	Excitatory neurons - Endothelial cells	Excitatory neurons - PSAP - CELSR1 - Endothelial cells	Human	1.30918e-46	4.61466e-06	Alpaca
Astrocytes	Excitatory neurons	PSAP	CELSR1	PSAP - CELSR1	Intracellular trafficking	CELSR1 - Excitatory neurons	Astrocytes - PSAP	1.48744	0.0153245	0.204172	0.0748487	0.805017	0.0303266	0.0227942	0.13951	Astrocytes - Excitatory neurons	Astrocytes - PSAP - CELSR1 - Excitatory neurons	Human	1.14724e-10	1.07663e-06	Alpaca
Excitatory neurons	Excitatory neurons	PSAP	CELSR1	PSAP - CELSR1	Intracellular trafficking	CELSR1 - Excitatory neurons	Excitatory neurons - PSAP	0.980939	0.0153245	-0.261296	0.0748487	0.931571	0.0303266	0.0150324	-0.0932234	Excitatory neurons - Excitatory neurons	Excitatory neurons - PSAP - CELSR1 - Excitatory neurons	Human	1.30918e-46	1.07663e-06	Alpaca
Microglia	Excitatory neurons	PSAP	CELSR1	PSAP - CELSR1	Intracellular trafficking	CELSR1 - Excitatory neurons	Microglia - PSAP	2.13523	0.0153245	0.975401	0.0748487	0.840336	0.0303266	0.0327213	0.525125	Microglia - Excitatory neurons	Microglia - PSAP - CELSR1 - Excitatory neurons	Human	1.7772e-17	1.07663e-06	Alpaca
Excitatory neurons	Inhibitory neurons	HSP90AA1	CFTR	HSP90AA1 - CFTR	UNCAT	CFTR - Inhibitory neurons	Excitatory neurons - HSP90AA1	1.07795	0.258331	-0.337188	1.26416	0.961897	0.269231	0.278469	0.463486	Excitatory neurons - Inhibitory neurons	Excitatory neurons - HSP90AA1 - CFTR - Inhibitory neurons	Human	1.53588e-82	1.80667e-36	Alpaca
Endothelial cells	Inhibitory neurons	HSP90AA1	CFTR	HSP90AA1 - CFTR	UNCAT	CFTR - Inhibitory neurons	Endothelial cells - HSP90AA1	2.30048	0.258331	1.36284	1.26416	1	0.269231	0.594288	1.3135	Endothelial cells - Inhibitory neurons	Endothelial cells - HSP90AA1 - CFTR - Inhibitory neurons	Human	0.00689157	1.80667e-36	Alpaca
Oligodendrocytes	Inhibitory neurons	HSP90AA1	CFTR	HSP90AA1 - CFTR	UNCAT	CFTR - Inhibitory neurons	Oligodendrocytes - HSP90AA1	1.79469	0.258331	0.385079	1.26416	0.810783	0.269231	0.463625	0.82462	Oligodendrocytes - Inhibitory neurons	Oligodendrocytes - HSP90AA1 - CFTR - Inhibitory neurons	Human	1.58849e-59	1.80667e-36	Alpaca
Endothelial cells	Astrocytes	GNAI2	CHRM1	GNAI2 - CHRM1	UNCAT	CHRM1 - Astrocytes	Endothelial cells - GNAI2	1.19087	0.219509	2.39167	-0.380864	0.933333	0.125428	0.261408	1.0054	Endothelial cells - Astrocytes	Endothelial cells - GNAI2 - CHRM1 - Astrocytes	Human	2.37019e-11	1.01875e-50	Alpaca
Oligodendrocytes	Astrocytes	GNAI2	CHRM1	GNAI2 - CHRM1	UNCAT	CHRM1 - Astrocytes	Oligodendrocytes - GNAI2	0.281738	0.219509	-0.0392245	-0.380864	0.102747	0.125428	0.0618441	-0.210044	Oligodendrocytes - Astrocytes	Oligodendrocytes - GNAI2 - CHRM1 - Astrocytes	Human	5.13742e-08	1.01875e-50	Alpaca
Excitatory neurons	Astrocytes	GNAI2	CHRM1	GNAI2 - CHRM1	UNCAT	CHRM1 - Astrocytes	Excitatory neurons - GNAI2	0.154708	0.219509	-0.0809775	-0.380864	0.275272	0.125428	0.0339599	-0.230921	Excitatory neurons - Astrocytes	Excitatory neurons - GNAI2 - CHRM1 - Astrocytes	Human	4.46285e-07	1.01875e-50	Alpaca
Endothelial cells	Excitatory neurons	GNAI2	CHRM1	GNAI2 - CHRM1	UNCAT	CHRM1 - Excitatory neurons	Endothelial cells - GNAI2	1.19087	0.622748	2.39167	0.531933	0.933333	0.797045	0.741614	1.4618	Endothelial cells - Excitatory neurons	Endothelial cells - GNAI2 - CHRM1 - Excitatory neurons	Human	2.37019e-11	3.9707e-226	Alpaca
Oligodendrocytes	Excitatory neurons	GNAI2	CHRM1	GNAI2 - CHRM1	UNCAT	CHRM1 - Excitatory neurons	Oligodendrocytes - GNAI2	0.281738	0.622748	-0.0392245	0.531933	0.102747	0.797045	0.175452	0.246354	Oligodendrocytes - Excitatory neurons	Oligodendrocytes - GNAI2 - CHRM1 - Excitatory neurons	Human	5.13742e-08	3.9707e-226	Alpaca
Excitatory neurons	Excitatory neurons	GNAI2	CHRM1	GNAI2 - CHRM1	UNCAT	CHRM1 - Excitatory neurons	Excitatory neurons - GNAI2	0.154708	0.622748	-0.0809775	0.531933	0.275272	0.797045	0.0963444	0.225478	Excitatory neurons - Excitatory neurons	Excitatory neurons - GNAI2 - CHRM1 - Excitatory neurons	Human	4.46285e-07	3.9707e-226	Alpaca
Excitatory neurons	Inhibitory neurons	GNAI2	CHRM1	GNAI2 - CHRM1	UNCAT	CHRM1 - Inhibitory neurons	Excitatory neurons - GNAI2	0.154708	0.581414	-0.0809775	0.41231	0.275272	0.666667	0.0899497	0.165666	Excitatory neurons - Inhibitory neurons	Excitatory neurons - GNAI2 - CHRM1 - Inhibitory neurons	Human	4.46285e-07	0.0343038	Alpaca
Oligodendrocytes	Inhibitory neurons	GNAI2	CHRM1	GNAI2 - CHRM1	UNCAT	CHRM1 - Inhibitory neurons	Oligodendrocytes - GNAI2	0.281738	0.581414	-0.0392245	0.41231	0.102747	0.666667	0.163806	0.186543	Oligodendrocytes - Inhibitory neurons	Oligodendrocytes - GNAI2 - CHRM1 - Inhibitory neurons	Human	5.13742e-08	0.0343038	Alpaca
Endothelial cells	Inhibitory neurons	GNAI2	CHRM1	GNAI2 - CHRM1	UNCAT	CHRM1 - Inhibitory neurons	Endothelial cells - GNAI2	1.19087	0.581414	2.39167	0.41231	0.933333	0.666667	0.692391	1.40199	Endothelial cells - Inhibitory neurons	Endothelial cells - GNAI2 - CHRM1 - Inhibitory neurons	Human	2.37019e-11	0.0343038	Alpaca
Endothelial cells	Microglia	GNAI2	CHRM1	GNAI2 - CHRM1	UNCAT	CHRM1 - Microglia	Endothelial cells - GNAI2	1.19087	0.310733	2.39167	-0.409917	0.933333	0.0756303	0.370044	0.990877	Endothelial cells - Microglia	Endothelial cells - GNAI2 - CHRM1 - Microglia	Human	2.37019e-11	1.04956e-05	Alpaca
Excitatory neurons	Microglia	GNAI2	CHRM1	GNAI2 - CHRM1	UNCAT	CHRM1 - Microglia	Excitatory neurons - GNAI2	0.154708	0.310733	-0.0809775	-0.409917	0.275272	0.0756303	0.0480731	-0.245447	Excitatory neurons - Microglia	Excitatory neurons - GNAI2 - CHRM1 - Microglia	Human	4.46285e-07	1.04956e-05	Alpaca
Oligodendrocytes	Microglia	GNAI2	CHRM1	GNAI2 - CHRM1	UNCAT	CHRM1 - Microglia	Oligodendrocytes - GNAI2	0.281738	0.310733	-0.0392245	-0.409917	0.102747	0.0756303	0.0875454	-0.224571	Oligodendrocytes - Microglia	Oligodendrocytes - GNAI2 - CHRM1 - Microglia	Human	5.13742e-08	1.04956e-05	Alpaca
Excitatory neurons	Oligodendrocyte progenitor cells	GNAI2	CHRM1	GNAI2 - CHRM1	UNCAT	CHRM1 - Oligodendrocyte progenitor cells	Excitatory neurons - GNAI2	0.154708	0.340812	-0.0809775	-0.258415	0.275272	0.146667	0.0527265	-0.169696	Excitatory neurons - Oligodendrocyte progenitor cells	Excitatory neurons - GNAI2 - CHRM1 - Oligodendrocyte progenitor cells	Human	4.46285e-07	5.40613e-05	Alpaca
Endothelial cells	Oligodendrocyte progenitor cells	GNAI2	CHRM1	GNAI2 - CHRM1	UNCAT	CHRM1 - Oligodendrocyte progenitor cells	Endothelial cells - GNAI2	1.19087	0.340812	2.39167	-0.258415	0.933333	0.146667	0.405864	1.06663	Endothelial cells - Oligodendrocyte progenitor cells	Endothelial cells - GNAI2 - CHRM1 - Oligodendrocyte progenitor cells	Human	2.37019e-11	5.40613e-05	Alpaca
Oligodendrocytes	Oligodendrocyte progenitor cells	GNAI2	CHRM1	GNAI2 - CHRM1	UNCAT	CHRM1 - Oligodendrocyte progenitor cells	Oligodendrocytes - GNAI2	0.281738	0.340812	-0.0392245	-0.258415	0.102747	0.146667	0.0960198	-0.14882	Oligodendrocytes - Oligodendrocyte progenitor cells	Oligodendrocytes - GNAI2 - CHRM1 - Oligodendrocyte progenitor cells	Human	5.13742e-08	5.40613e-05	Alpaca
Endothelial cells	Oligodendrocytes	GNAI2	CHRM1	GNAI2 - CHRM1	UNCAT	CHRM1 - Oligodendrocytes	Endothelial cells - GNAI2	1.19087	0.347751	2.39167	-0.272981	0.933333	0.129196	0.414128	1.05934	Endothelial cells - Oligodendrocytes	Endothelial cells - GNAI2 - CHRM1 - Oligodendrocytes	Human	2.37019e-11	8.36601e-49	Alpaca
Excitatory neurons	Oligodendrocytes	GNAI2	CHRM1	GNAI2 - CHRM1	UNCAT	CHRM1 - Oligodendrocytes	Excitatory neurons - GNAI2	0.154708	0.347751	-0.0809775	-0.272981	0.275272	0.129196	0.0538	-0.176979	Excitatory neurons - Oligodendrocytes	Excitatory neurons - GNAI2 - CHRM1 - Oligodendrocytes	Human	4.46285e-07	8.36601e-49	Alpaca
Oligodendrocytes	Oligodendrocytes	GNAI2	CHRM1	GNAI2 - CHRM1	UNCAT	CHRM1 - Oligodendrocytes	Oligodendrocytes - GNAI2	0.281738	0.347751	-0.0392245	-0.272981	0.102747	0.129196	0.0979748	-0.156103	Oligodendrocytes - Oligodendrocytes	Oligodendrocytes - GNAI2 - CHRM1 - Oligodendrocytes	Human	5.13742e-08	8.36601e-49	Alpaca
Excitatory neurons	Astrocytes	HSPG2	CHRM3	HSPG2 - CHRM3	Matrix glycoproteins	CHRM3 - Astrocytes	Excitatory neurons - HSPG2	0.0105506	0.251445	-0.199079	-0.718444	0.0225505	0.13455	0.00265289	-0.458761	Excitatory neurons - Astrocytes	Excitatory neurons - HSPG2 - CHRM3 - Astrocytes	Human	1.98009e-07	1.36607e-122	Alpaca
Oligodendrocytes	Astrocytes	HSPG2	CHRM3	HSPG2 - CHRM3	Matrix glycoproteins	CHRM3 - Astrocytes	Oligodendrocytes - HSPG2	0.333355	0.251445	0.367122	-0.718444	0.122075	0.13455	0.0838202	-0.175661	Oligodendrocytes - Astrocytes	Oligodendrocytes - HSPG2 - CHRM3 - Astrocytes	Human	1.06939e-22	1.36607e-122	Alpaca
Oligodendrocytes	Astrocytes	ARF1	CHRM3	ARF1 - CHRM3	UNCAT	CHRM3 - Astrocytes	Oligodendrocytes - ARF1	0.699909	0.251445	-0.130691	-0.718444	0.284842	0.13455	0.175988	-0.424567	Oligodendrocytes - Astrocytes	Oligodendrocytes - ARF1 - CHRM3 - Astrocytes	Human	9.57893e-14	1.36607e-122	Alpaca
Excitatory neurons	Astrocytes	ARF1	CHRM3	ARF1 - CHRM3	UNCAT	CHRM3 - Astrocytes	Excitatory neurons - ARF1	0.629462	0.251445	0.107535	-0.718444	0.786159	0.13455	0.158275	-0.305454	Excitatory neurons - Astrocytes	Excitatory neurons - ARF1 - CHRM3 - Astrocytes	Human	9.84217e-24	1.36607e-122	Alpaca
Astrocytes	Astrocytes	HSPG2	CHRM3	HSPG2 - CHRM3	Matrix glycoproteins	CHRM3 - Astrocytes	Astrocytes - HSPG2	0.0411327	0.251445	-0.146148	-0.718444	0.0239453	0.13455	0.0103426	-0.432296	Astrocytes - Astrocytes	Astrocytes - HSPG2 - CHRM3 - Astrocytes	Human	0.0205351	1.36607e-122	Alpaca
Endothelial cells	Astrocytes	HSPG2	CHRM3	HSPG2 - CHRM3	Matrix glycoproteins	CHRM3 - Astrocytes	Endothelial cells - HSPG2	0.811217	0.251445	2.41671	-0.718444	0.866667	0.13455	0.203976	0.849132	Endothelial cells - Astrocytes	Endothelial cells - HSPG2 - CHRM3 - Astrocytes	Human	3.10791e-35	1.36607e-122	Alpaca
Excitatory neurons	Excitatory neurons	HSPG2	CHRM3	HSPG2 - CHRM3	Matrix glycoproteins	CHRM3 - Excitatory neurons	Excitatory neurons - HSPG2	0.0105506	2.49065	-0.199079	1.18707	0.0225505	0.994557	0.0262778	0.493997	Excitatory neurons - Excitatory neurons	Excitatory neurons - HSPG2 - CHRM3 - Excitatory neurons	Human	1.98009e-07	0	Alpaca
Endothelial cells	Excitatory neurons	HSPG2	CHRM3	HSPG2 - CHRM3	Matrix glycoproteins	CHRM3 - Excitatory neurons	Endothelial cells - HSPG2	0.811217	2.49065	2.41671	1.18707	0.866667	0.994557	2.02046	1.80189	Endothelial cells - Excitatory neurons	Endothelial cells - HSPG2 - CHRM3 - Excitatory neurons	Human	3.10791e-35	0	Alpaca
Oligodendrocytes	Excitatory neurons	ARF1	CHRM3	ARF1 - CHRM3	UNCAT	CHRM3 - Excitatory neurons	Oligodendrocytes - ARF1	0.699909	2.49065	-0.130691	1.18707	0.284842	0.994557	1.74323	0.528191	Oligodendrocytes - Excitatory neurons	Oligodendrocytes - ARF1 - CHRM3 - Excitatory neurons	Human	9.57893e-14	0	Alpaca
Oligodendrocytes	Excitatory neurons	HSPG2	CHRM3	HSPG2 - CHRM3	Matrix glycoproteins	CHRM3 - Excitatory neurons	Oligodendrocytes - HSPG2	0.333355	2.49065	0.367122	1.18707	0.122075	0.994557	0.83027	0.777097	Oligodendrocytes - Excitatory neurons	Oligodendrocytes - HSPG2 - CHRM3 - Excitatory neurons	Human	1.06939e-22	0	Alpaca
Excitatory neurons	Excitatory neurons	ARF1	CHRM3	ARF1 - CHRM3	UNCAT	CHRM3 - Excitatory neurons	Excitatory neurons - ARF1	0.629462	2.49065	0.107535	1.18707	0.786159	0.994557	1.56777	0.647304	Excitatory neurons - Excitatory neurons	Excitatory neurons - ARF1 - CHRM3 - Excitatory neurons	Human	9.84217e-24	0	Alpaca
Astrocytes	Excitatory neurons	HSPG2	CHRM3	HSPG2 - CHRM3	Matrix glycoproteins	CHRM3 - Excitatory neurons	Astrocytes - HSPG2	0.0411327	2.49065	-0.146148	1.18707	0.0239453	0.994557	0.102447	0.520462	Astrocytes - Excitatory neurons	Astrocytes - HSPG2 - CHRM3 - Excitatory neurons	Human	0.0205351	0	Alpaca
Astrocytes	Inhibitory neurons	HSPG2	CHRM3	HSPG2 - CHRM3	Matrix glycoproteins	CHRM3 - Inhibitory neurons	Astrocytes - HSPG2	0.0411327	1.89758	-0.146148	0.588003	0.0239453	0.935897	0.0780525	0.220928	Astrocytes - Inhibitory neurons	Astrocytes - HSPG2 - CHRM3 - Inhibitory neurons	Human	0.0205351	0.000295973	Alpaca
Endothelial cells	Inhibitory neurons	HSPG2	CHRM3	HSPG2 - CHRM3	Matrix glycoproteins	CHRM3 - Inhibitory neurons	Endothelial cells - HSPG2	0.811217	1.89758	2.41671	0.588003	0.866667	0.935897	1.53935	1.50236	Endothelial cells - Inhibitory neurons	Endothelial cells - HSPG2 - CHRM3 - Inhibitory neurons	Human	3.10791e-35	0.000295973	Alpaca
Oligodendrocytes	Inhibitory neurons	ARF1	CHRM3	ARF1 - CHRM3	UNCAT	CHRM3 - Inhibitory neurons	Oligodendrocytes - ARF1	0.699909	1.89758	-0.130691	0.588003	0.284842	0.935897	1.32813	0.228656	Oligodendrocytes - Inhibitory neurons	Oligodendrocytes - ARF1 - CHRM3 - Inhibitory neurons	Human	9.57893e-14	0.000295973	Alpaca
Oligodendrocytes	Inhibitory neurons	HSPG2	CHRM3	HSPG2 - CHRM3	Matrix glycoproteins	CHRM3 - Inhibitory neurons	Oligodendrocytes - HSPG2	0.333355	1.89758	0.367122	0.588003	0.122075	0.935897	0.632566	0.477562	Oligodendrocytes - Inhibitory neurons	Oligodendrocytes - HSPG2 - CHRM3 - Inhibitory neurons	Human	1.06939e-22	0.000295973	Alpaca
Excitatory neurons	Inhibitory neurons	ARF1	CHRM3	ARF1 - CHRM3	UNCAT	CHRM3 - Inhibitory neurons	Excitatory neurons - ARF1	0.629462	1.89758	0.107535	0.588003	0.786159	0.935897	1.19445	0.347769	Excitatory neurons - Inhibitory neurons	Excitatory neurons - ARF1 - CHRM3 - Inhibitory neurons	Human	9.84217e-24	0.000295973	Alpaca
Excitatory neurons	Inhibitory neurons	HSPG2	CHRM3	HSPG2 - CHRM3	Matrix glycoproteins	CHRM3 - Inhibitory neurons	Excitatory neurons - HSPG2	0.0105506	1.89758	-0.199079	0.588003	0.0225505	0.935897	0.0200206	0.194462	Excitatory neurons - Inhibitory neurons	Excitatory neurons - HSPG2 - CHRM3 - Inhibitory neurons	Human	1.98009e-07	0.000295973	Alpaca
Endothelial cells	Microglia	HSPG2	CHRM3	HSPG2 - CHRM3	Matrix glycoproteins	CHRM3 - Microglia	Endothelial cells - HSPG2	0.811217	0.303375	2.41671	-0.727572	0.866667	0.092437	0.246103	0.844568	Endothelial cells - Microglia	Endothelial cells - HSPG2 - CHRM3 - Microglia	Human	3.10791e-35	7.3286e-12	Alpaca
Oligodendrocytes	Microglia	ARF1	CHRM3	ARF1 - CHRM3	UNCAT	CHRM3 - Microglia	Oligodendrocytes - ARF1	0.699909	0.303375	-0.130691	-0.727572	0.284842	0.092437	0.212335	-0.429131	Oligodendrocytes - Microglia	Oligodendrocytes - ARF1 - CHRM3 - Microglia	Human	9.57893e-14	7.3286e-12	Alpaca
Astrocytes	Microglia	HSPG2	CHRM3	HSPG2 - CHRM3	Matrix glycoproteins	CHRM3 - Microglia	Astrocytes - HSPG2	0.0411327	0.303375	-0.146148	-0.727572	0.0239453	0.092437	0.0124786	-0.43686	Astrocytes - Microglia	Astrocytes - HSPG2 - CHRM3 - Microglia	Human	0.0205351	7.3286e-12	Alpaca
Excitatory neurons	Microglia	ARF1	CHRM3	ARF1 - CHRM3	UNCAT	CHRM3 - Microglia	Excitatory neurons - ARF1	0.629462	0.303375	0.107535	-0.727572	0.786159	0.092437	0.190963	-0.310018	Excitatory neurons - Microglia	Excitatory neurons - ARF1 - CHRM3 - Microglia	Human	9.84217e-24	7.3286e-12	Alpaca
Excitatory neurons	Microglia	HSPG2	CHRM3	HSPG2 - CHRM3	Matrix glycoproteins	CHRM3 - Microglia	Excitatory neurons - HSPG2	0.0105506	0.303375	-0.199079	-0.727572	0.0225505	0.092437	0.00320079	-0.463325	Excitatory neurons - Microglia	Excitatory neurons - HSPG2 - CHRM3 - Microglia	Human	1.98009e-07	7.3286e-12	Alpaca
Oligodendrocytes	Microglia	HSPG2	CHRM3	HSPG2 - CHRM3	Matrix glycoproteins	CHRM3 - Microglia	Oligodendrocytes - HSPG2	0.333355	0.303375	0.367122	-0.727572	0.122075	0.092437	0.101132	-0.180225	Oligodendrocytes - Microglia	Oligodendrocytes - HSPG2 - CHRM3 - Microglia	Human	1.06939e-22	7.3286e-12	Alpaca
Excitatory neurons	Oligodendrocyte progenitor cells	HSPG2	CHRM3	HSPG2 - CHRM3	Matrix glycoproteins	CHRM3 - Oligodendrocyte progenitor cells	Excitatory neurons - HSPG2	0.0105506	0.608034	-0.199079	-0.546783	0.0225505	0.248889	0.00641511	-0.372931	Excitatory neurons - Oligodendrocyte progenitor cells	Excitatory neurons - HSPG2 - CHRM3 - Oligodendrocyte progenitor cells	Human	1.98009e-07	3.63706e-12	Alpaca
Excitatory neurons	Oligodendrocyte progenitor cells	ARF1	CHRM3	ARF1 - CHRM3	UNCAT	CHRM3 - Oligodendrocyte progenitor cells	Excitatory neurons - ARF1	0.629462	0.608034	0.107535	-0.546783	0.786159	0.248889	0.382734	-0.219624	Excitatory neurons - Oligodendrocyte progenitor cells	Excitatory neurons - ARF1 - CHRM3 - Oligodendrocyte progenitor cells	Human	9.84217e-24	3.63706e-12	Alpaca
Oligodendrocytes	Oligodendrocyte progenitor cells	ARF1	CHRM3	ARF1 - CHRM3	UNCAT	CHRM3 - Oligodendrocyte progenitor cells	Oligodendrocytes - ARF1	0.699909	0.608034	-0.130691	-0.546783	0.284842	0.248889	0.425568	-0.338737	Oligodendrocytes - Oligodendrocyte progenitor cells	Oligodendrocytes - ARF1 - CHRM3 - Oligodendrocyte progenitor cells	Human	9.57893e-14	3.63706e-12	Alpaca
Oligodendrocytes	Oligodendrocyte progenitor cells	HSPG2	CHRM3	HSPG2 - CHRM3	Matrix glycoproteins	CHRM3 - Oligodendrocyte progenitor cells	Oligodendrocytes - HSPG2	0.333355	0.608034	0.367122	-0.546783	0.122075	0.248889	0.202691	-0.0898303	Oligodendrocytes - Oligodendrocyte progenitor cells	Oligodendrocytes - HSPG2 - CHRM3 - Oligodendrocyte progenitor cells	Human	1.06939e-22	3.63706e-12	Alpaca
Astrocytes	Oligodendrocyte progenitor cells	HSPG2	CHRM3	HSPG2 - CHRM3	Matrix glycoproteins	CHRM3 - Oligodendrocyte progenitor cells	Astrocytes - HSPG2	0.0411327	0.608034	-0.146148	-0.546783	0.0239453	0.248889	0.02501	-0.346465	Astrocytes - Oligodendrocyte progenitor cells	Astrocytes - HSPG2 - CHRM3 - Oligodendrocyte progenitor cells	Human	0.0205351	3.63706e-12	Alpaca
Endothelial cells	Oligodendrocyte progenitor cells	HSPG2	CHRM3	HSPG2 - CHRM3	Matrix glycoproteins	CHRM3 - Oligodendrocyte progenitor cells	Endothelial cells - HSPG2	0.811217	0.608034	2.41671	-0.546783	0.866667	0.248889	0.493247	0.934963	Endothelial cells - Oligodendrocyte progenitor cells	Endothelial cells - HSPG2 - CHRM3 - Oligodendrocyte progenitor cells	Human	3.10791e-35	3.63706e-12	Alpaca
Excitatory neurons	Oligodendrocytes	HSPG2	CHRM3	HSPG2 - CHRM3	Matrix glycoproteins	CHRM3 - Oligodendrocytes	Excitatory neurons - HSPG2	0.0105506	0.256189	-0.199079	-0.736547	0.0225505	0.0915565	0.00270294	-0.467813	Excitatory neurons - Oligodendrocytes	Excitatory neurons - HSPG2 - CHRM3 - Oligodendrocytes	Human	1.98009e-07	1.81431e-159	Alpaca
Endothelial cells	Oligodendrocytes	HSPG2	CHRM3	HSPG2 - CHRM3	Matrix glycoproteins	CHRM3 - Oligodendrocytes	Endothelial cells - HSPG2	0.811217	0.256189	2.41671	-0.736547	0.866667	0.0915565	0.207825	0.840081	Endothelial cells - Oligodendrocytes	Endothelial cells - HSPG2 - CHRM3 - Oligodendrocytes	Human	3.10791e-35	1.81431e-159	Alpaca
Excitatory neurons	Oligodendrocytes	ARF1	CHRM3	ARF1 - CHRM3	UNCAT	CHRM3 - Oligodendrocytes	Excitatory neurons - ARF1	0.629462	0.256189	0.107535	-0.736547	0.786159	0.0915565	0.161261	-0.314506	Excitatory neurons - Oligodendrocytes	Excitatory neurons - ARF1 - CHRM3 - Oligodendrocytes	Human	9.84217e-24	1.81431e-159	Alpaca
Oligodendrocytes	Oligodendrocytes	HSPG2	CHRM3	HSPG2 - CHRM3	Matrix glycoproteins	CHRM3 - Oligodendrocytes	Oligodendrocytes - HSPG2	0.333355	0.256189	0.367122	-0.736547	0.122075	0.0915565	0.0854017	-0.184712	Oligodendrocytes - Oligodendrocytes	Oligodendrocytes - HSPG2 - CHRM3 - Oligodendrocytes	Human	1.06939e-22	1.81431e-159	Alpaca
Astrocytes	Oligodendrocytes	HSPG2	CHRM3	HSPG2 - CHRM3	Matrix glycoproteins	CHRM3 - Oligodendrocytes	Astrocytes - HSPG2	0.0411327	0.256189	-0.146148	-0.736547	0.0239453	0.0915565	0.0105377	-0.441347	Astrocytes - Oligodendrocytes	Astrocytes - HSPG2 - CHRM3 - Oligodendrocytes	Human	0.0205351	1.81431e-159	Alpaca
Oligodendrocytes	Oligodendrocytes	ARF1	CHRM3	ARF1 - CHRM3	UNCAT	CHRM3 - Oligodendrocytes	Oligodendrocytes - ARF1	0.699909	0.256189	-0.130691	-0.736547	0.284842	0.0915565	0.179309	-0.433619	Oligodendrocytes - Oligodendrocytes	Oligodendrocytes - ARF1 - CHRM3 - Oligodendrocytes	Human	9.57893e-14	1.81431e-159	Alpaca
Astrocytes	Excitatory neurons	APOE	CHRNA4	APOE - CHRNA4	APOE	CHRNA4 - Excitatory neurons	Astrocytes - APOE	0.0419797	0.0117698	0.156735	0.0419114	0.027366	0.0233281	0.000494094	0.0993231	Astrocytes - Excitatory neurons	Astrocytes - APOE - CHRNA4 - Excitatory neurons	Human	6.86901e-05	0.00521779	Alpaca
Endothelial cells	Microglia	RARRES2	CMKLR1	RARRES2 - CMKLR1	RARRES	CMKLR1 - Microglia	Endothelial cells - RARRES2	0.388816	0.43079	2.04324	1.22314	0.4	0.134454	0.167498	1.63319	Endothelial cells - Microglia	Endothelial cells - RARRES2 - CMKLR1 - Microglia	Human	6.98947e-20	1.97112e-38	Alpaca
Endothelial cells	Astrocytes	GNAI2	CNR1	GNAI2 - CNR1	UNCAT	CNR1 - Astrocytes	Endothelial cells - GNAI2	1.19087	0.0576669	2.39167	-0.210156	0.933333	0.0307868	0.068674	1.09076	Endothelial cells - Astrocytes	Endothelial cells - GNAI2 - CNR1 - Astrocytes	Human	2.37019e-11	7.49834e-19	Alpaca
Endothelial cells	Astrocytes	TCN2	CNR1	TCN2 - CNR1	UNCAT	CNR1 - Astrocytes	Endothelial cells - TCN2	0.73302	0.0576669	4.43503	-0.210156	0.733333	0.0307868	0.042271	2.11244	Endothelial cells - Astrocytes	Endothelial cells - TCN2 - CNR1 - Astrocytes	Human	4.00922e-91	7.49834e-19	Alpaca
Oligodendrocytes	Astrocytes	GNAI2	CNR1	GNAI2 - CNR1	UNCAT	CNR1 - Astrocytes	Oligodendrocytes - GNAI2	0.281738	0.0576669	-0.0392245	-0.210156	0.102747	0.0307868	0.016247	-0.12469	Oligodendrocytes - Astrocytes	Oligodendrocytes - GNAI2 - CNR1 - Astrocytes	Human	5.13742e-08	7.49834e-19	Alpaca
Excitatory neurons	Astrocytes	GNAI2	CNR1	GNAI2 - CNR1	UNCAT	CNR1 - Astrocytes	Excitatory neurons - GNAI2	0.154708	0.0576669	-0.0809775	-0.210156	0.275272	0.0307868	0.00892156	-0.145567	Excitatory neurons - Astrocytes	Excitatory neurons - GNAI2 - CNR1 - Astrocytes	Human	4.46285e-07	7.49834e-19	Alpaca
Endothelial cells	Excitatory neurons	GNAI2	CNR1	GNAI2 - CNR1	UNCAT	CNR1 - Excitatory neurons	Endothelial cells - GNAI2	1.19087	0.195948	2.39167	0.2621	0.933333	0.292379	0.23335	1.32689	Endothelial cells - Excitatory neurons	Endothelial cells - GNAI2 - CNR1 - Excitatory neurons	Human	2.37019e-11	3.82698e-86	Alpaca
Endothelial cells	Excitatory neurons	TCN2	CNR1	TCN2 - CNR1	UNCAT	CNR1 - Excitatory neurons	Endothelial cells - TCN2	0.73302	0.195948	4.43503	0.2621	0.733333	0.292379	0.143634	2.34856	Endothelial cells - Excitatory neurons	Endothelial cells - TCN2 - CNR1 - Excitatory neurons	Human	4.00922e-91	3.82698e-86	Alpaca
Oligodendrocytes	Excitatory neurons	GNAI2	CNR1	GNAI2 - CNR1	UNCAT	CNR1 - Excitatory neurons	Oligodendrocytes - GNAI2	0.281738	0.195948	-0.0392245	0.2621	0.102747	0.292379	0.0552062	0.111438	Oligodendrocytes - Excitatory neurons	Oligodendrocytes - GNAI2 - CNR1 - Excitatory neurons	Human	5.13742e-08	3.82698e-86	Alpaca
Excitatory neurons	Excitatory neurons	GNAI2	CNR1	GNAI2 - CNR1	UNCAT	CNR1 - Excitatory neurons	Excitatory neurons - GNAI2	0.154708	0.195948	-0.0809775	0.2621	0.275272	0.292379	0.0303149	0.0905612	Excitatory neurons - Excitatory neurons	Excitatory neurons - GNAI2 - CNR1 - Excitatory neurons	Human	4.46285e-07	3.82698e-86	Alpaca
Endothelial cells	Inhibitory neurons	TCN2	CNR1	TCN2 - CNR1	UNCAT	CNR1 - Inhibitory neurons	Endothelial cells - TCN2	0.73302	0.358785	4.43503	0.644094	0.733333	0.333333	0.262996	2.53956	Endothelial cells - Inhibitory neurons	Endothelial cells - TCN2 - CNR1 - Inhibitory neurons	Human	4.00922e-91	0.000659995	Alpaca
Oligodendrocytes	Inhibitory neurons	GNAI2	CNR1	GNAI2 - CNR1	UNCAT	CNR1 - Inhibitory neurons	Oligodendrocytes - GNAI2	0.281738	0.358785	-0.0392245	0.644094	0.102747	0.333333	0.101083	0.302435	Oligodendrocytes - Inhibitory neurons	Oligodendrocytes - GNAI2 - CNR1 - Inhibitory neurons	Human	5.13742e-08	0.000659995	Alpaca
Excitatory neurons	Inhibitory neurons	GNAI2	CNR1	GNAI2 - CNR1	UNCAT	CNR1 - Inhibitory neurons	Excitatory neurons - GNAI2	0.154708	0.358785	-0.0809775	0.644094	0.275272	0.333333	0.0555071	0.281558	Excitatory neurons - Inhibitory neurons	Excitatory neurons - GNAI2 - CNR1 - Inhibitory neurons	Human	4.46285e-07	0.000659995	Alpaca
Endothelial cells	Inhibitory neurons	GNAI2	CNR1	GNAI2 - CNR1	UNCAT	CNR1 - Inhibitory neurons	Endothelial cells - GNAI2	1.19087	0.358785	2.39167	0.644094	0.933333	0.333333	0.427268	1.51788	Endothelial cells - Inhibitory neurons	Endothelial cells - GNAI2 - CNR1 - Inhibitory neurons	Human	2.37019e-11	0.000659995	Alpaca
Excitatory neurons	Oligodendrocytes	GNAI2	CNR1	GNAI2 - CNR1	UNCAT	CNR1 - Oligodendrocytes	Excitatory neurons - GNAI2	0.154708	0.110652	-0.0809775	-0.133452	0.275272	0.0376399	0.0171187	-0.107215	Excitatory neurons - Oligodendrocytes	Excitatory neurons - GNAI2 - CNR1 - Oligodendrocytes	Human	4.46285e-07	2.31049e-18	Alpaca
Endothelial cells	Oligodendrocytes	GNAI2	CNR1	GNAI2 - CNR1	UNCAT	CNR1 - Oligodendrocytes	Endothelial cells - GNAI2	1.19087	0.110652	2.39167	-0.133452	0.933333	0.0376399	0.131772	1.12911	Endothelial cells - Oligodendrocytes	Endothelial cells - GNAI2 - CNR1 - Oligodendrocytes	Human	2.37019e-11	2.31049e-18	Alpaca
Endothelial cells	Oligodendrocytes	TCN2	CNR1	TCN2 - CNR1	UNCAT	CNR1 - Oligodendrocytes	Endothelial cells - TCN2	0.73302	0.110652	4.43503	-0.133452	0.733333	0.0376399	0.0811097	2.15079	Endothelial cells - Oligodendrocytes	Endothelial cells - TCN2 - CNR1 - Oligodendrocytes	Human	4.00922e-91	2.31049e-18	Alpaca
Oligodendrocytes	Oligodendrocytes	GNAI2	CNR1	GNAI2 - CNR1	UNCAT	CNR1 - Oligodendrocytes	Oligodendrocytes - GNAI2	0.281738	0.110652	-0.0392245	-0.133452	0.102747	0.0376399	0.0311748	-0.0863383	Oligodendrocytes - Oligodendrocytes	Oligodendrocytes - GNAI2 - CNR1 - Oligodendrocytes	Human	5.13742e-08	2.31049e-18	Alpaca
Oligodendrocytes	Astrocytes	CNTF	CNTFR	CNTF - CNTFR	UNCAT	CNTFR - Astrocytes	Oligodendrocytes - CNTF	0.080241	0.211298	-0.184169	0.321325	0.0264496	0.122007	0.0169548	0.0685784	Oligodendrocytes - Astrocytes	Oligodendrocytes - CNTF - CNTFR - Astrocytes	Human	4.0488e-25	4.99891e-08	Alpaca
Excitatory neurons	Astrocytes	CNTF	CNTFR	CNTF - CNTFR	UNCAT	CNTFR - Astrocytes	Excitatory neurons - CNTF	0.166577	0.211298	0.230308	0.321325	0.293935	0.122007	0.0351974	0.275817	Excitatory neurons - Astrocytes	Excitatory neurons - CNTF - CNTFR - Astrocytes	Human	4.13383e-83	4.99891e-08	Alpaca
Astrocytes	Astrocytes	CNTF	CNTFR	CNTF - CNTFR	UNCAT	CNTFR - Astrocytes	Astrocytes - CNTF	0.099063	0.211298	-0.0973427	0.321325	0.0570125	0.122007	0.0209318	0.111991	Astrocytes - Astrocytes	Astrocytes - CNTF - CNTFR - Astrocytes	Human	1.51965e-08	4.99891e-08	Alpaca
Astrocytes	Oligodendrocytes	CNTF	CNTFR	CNTF - CNTFR	UNCAT	CNTFR - Oligodendrocytes	Astrocytes - CNTF	0.099063	0.0495265	-0.0973427	-0.146045	0.0570125	0.017294	0.00490624	-0.121694	Astrocytes - Oligodendrocytes	Astrocytes - CNTF - CNTFR - Oligodendrocytes	Human	1.51965e-08	3.78944e-10	Alpaca
Oligodendrocytes	Oligodendrocytes	CNTF	CNTFR	CNTF - CNTFR	UNCAT	CNTFR - Oligodendrocytes	Oligodendrocytes - CNTF	0.080241	0.0495265	-0.184169	-0.146045	0.0264496	0.017294	0.00397406	-0.165107	Oligodendrocytes - Oligodendrocytes	Oligodendrocytes - CNTF - CNTFR - Oligodendrocytes	Human	4.0488e-25	3.78944e-10	Alpaca
Excitatory neurons	Oligodendrocytes	CNTF	CNTFR	CNTF - CNTFR	UNCAT	CNTFR - Oligodendrocytes	Excitatory neurons - CNTF	0.166577	0.0495265	0.230308	-0.146045	0.293935	0.017294	0.00824997	0.0421315	Excitatory neurons - Oligodendrocytes	Excitatory neurons - CNTF - CNTFR - Oligodendrocytes	Human	4.13383e-83	3.78944e-10	Alpaca
Oligodendrocyte progenitor cells	Astrocytes	CNTN2	CNTN1	CNTN2 - CNTN1	Laminins	CNTN1 - Astrocytes	Oligodendrocyte progenitor cells - CNTN2	0.242494	1.66204	-0.625505	-0.401207	0.106667	0.763968	0.403034	-0.513356	Oligodendrocyte progenitor cells - Astrocytes	Oligodendrocyte progenitor cells - CNTN2 - CNTN1 - Astrocytes	Human	5.17848e-26	1.05914e-53	Alpaca
Oligodendrocytes	Astrocytes	L1CAM	CNTN1	L1CAM - CNTN1	UNCAT	CNTN1 - Astrocytes	Oligodendrocytes - L1CAM	0.171386	1.66204	-0.154456	-0.401207	0.0579858	0.763968	0.28485	-0.277831	Oligodendrocytes - Astrocytes	Oligodendrocytes - L1CAM - CNTN1 - Astrocytes	Human	3.29374e-29	1.05914e-53	Alpaca
Excitatory neurons	Astrocytes	TNC	CNTN1	TNC - CNTN1	UNCAT	CNTN1 - Astrocytes	Excitatory neurons - TNC	0.0170815	1.66204	-0.168527	-0.401207	0.0186625	0.763968	0.0283901	-0.284867	Excitatory neurons - Astrocytes	Excitatory neurons - TNC - CNTN1 - Astrocytes	Human	9.39381e-06	1.05914e-53	Alpaca
Oligodendrocytes	Astrocytes	CNTN2	CNTN1	CNTN2 - CNTN1	Laminins	CNTN1 - Astrocytes	Oligodendrocytes - CNTN2	1.86405	1.66204	1.14193	-0.401207	0.813835	0.763968	3.09812	0.370362	Oligodendrocytes - Astrocytes	Oligodendrocytes - CNTN2 - CNTN1 - Astrocytes	Human	2.05591e-273	1.05914e-53	Alpaca
Astrocytes	Astrocytes	CNTN2	CNTN1	CNTN2 - CNTN1	Laminins	CNTN1 - Astrocytes	Astrocytes - CNTN2	0.218803	1.66204	-0.633066	-0.401207	0.115165	0.763968	0.363659	-0.517136	Astrocytes - Astrocytes	Astrocytes - CNTN2 - CNTN1 - Astrocytes	Human	5.94004e-134	1.05914e-53	Alpaca
Oligodendrocyte progenitor cells	Astrocytes	L1CAM	CNTN1	L1CAM - CNTN1	UNCAT	CNTN1 - Astrocytes	Oligodendrocyte progenitor cells - L1CAM	0.128896	1.66204	-0.220581	-0.401207	0.0444444	0.763968	0.21423	-0.310894	Oligodendrocyte progenitor cells - Astrocytes	Oligodendrocyte progenitor cells - L1CAM - CNTN1 - Astrocytes	Human	0.000265243	1.05914e-53	Alpaca
Astrocytes	Astrocytes	L1CAM	CNTN1	L1CAM - CNTN1	UNCAT	CNTN1 - Astrocytes	Astrocytes - L1CAM	0.0962556	1.66204	-0.23894	-0.401207	0.054732	0.763968	0.15998	-0.320073	Astrocytes - Astrocytes	Astrocytes - L1CAM - CNTN1 - Astrocytes	Human	3.59052e-27	1.05914e-53	Alpaca
Astrocytes	Astrocytes	TNC	CNTN1	TNC - CNTN1	UNCAT	CNTN1 - Astrocytes	Astrocytes - TNC	0.342136	1.66204	0.397261	-0.401207	0.128848	0.763968	0.568642	-0.00197257	Astrocytes - Astrocytes	Astrocytes - TNC - CNTN1 - Astrocytes	Human	1.20847e-34	1.05914e-53	Alpaca
Excitatory neurons	Astrocytes	L1CAM	CNTN1	L1CAM - CNTN1	UNCAT	CNTN1 - Astrocytes	Excitatory neurons - L1CAM	0.280247	1.66204	0.336074	-0.401207	0.44168	0.763968	0.465781	-0.0325661	Excitatory neurons - Astrocytes	Excitatory neurons - L1CAM - CNTN1 - Astrocytes	Human	5.14688e-135	1.05914e-53	Alpaca
Inhibitory neurons	Astrocytes	L1CAM	CNTN1	L1CAM - CNTN1	UNCAT	CNTN1 - Astrocytes	Inhibitory neurons - L1CAM	0.314423	1.66204	0.427578	-0.401207	0.448718	0.763968	0.522582	0.0131856	Inhibitory neurons - Astrocytes	Inhibitory neurons - L1CAM - CNTN1 - Astrocytes	Human	0.000980536	1.05914e-53	Alpaca
Excitatory neurons	Excitatory neurons	TNC	CNTN1	TNC - CNTN1	UNCAT	CNTN1 - Excitatory neurons	Excitatory neurons - TNC	0.0170815	2.19763	-0.168527	0.452006	0.0186625	1	0.0375389	0.14174	Excitatory neurons - Excitatory neurons	Excitatory neurons - TNC - CNTN1 - Excitatory neurons	Human	9.39381e-06	1.6998e-69	Alpaca
Oligodendrocytes	Excitatory neurons	CNTN2	CNTN1	CNTN2 - CNTN1	Laminins	CNTN1 - Excitatory neurons	Oligodendrocytes - CNTN2	1.86405	2.19763	1.14193	0.452006	0.813835	1	4.09651	0.796968	Oligodendrocytes - Excitatory neurons	Oligodendrocytes - CNTN2 - CNTN1 - Excitatory neurons	Human	2.05591e-273	1.6998e-69	Alpaca
Astrocytes	Excitatory neurons	CNTN2	CNTN1	CNTN2 - CNTN1	Laminins	CNTN1 - Excitatory neurons	Astrocytes - CNTN2	0.218803	2.19763	-0.633066	0.452006	0.115165	1	0.480849	-0.0905302	Astrocytes - Excitatory neurons	Astrocytes - CNTN2 - CNTN1 - Excitatory neurons	Human	5.94004e-134	1.6998e-69	Alpaca
Oligodendrocytes	Excitatory neurons	L1CAM	CNTN1	L1CAM - CNTN1	UNCAT	CNTN1 - Excitatory neurons	Oligodendrocytes - L1CAM	0.171386	2.19763	-0.154456	0.452006	0.0579858	1	0.376644	0.148775	Oligodendrocytes - Excitatory neurons	Oligodendrocytes - L1CAM - CNTN1 - Excitatory neurons	Human	3.29374e-29	1.6998e-69	Alpaca
Excitatory neurons	Excitatory neurons	L1CAM	CNTN1	L1CAM - CNTN1	UNCAT	CNTN1 - Excitatory neurons	Excitatory neurons - L1CAM	0.280247	2.19763	0.336074	0.452006	0.44168	1	0.615881	0.39404	Excitatory neurons - Excitatory neurons	Excitatory neurons - L1CAM - CNTN1 - Excitatory neurons	Human	5.14688e-135	1.6998e-69	Alpaca
Oligodendrocyte progenitor cells	Excitatory neurons	CNTN2	CNTN1	CNTN2 - CNTN1	Laminins	CNTN1 - Excitatory neurons	Oligodendrocyte progenitor cells - CNTN2	0.242494	2.19763	-0.625505	0.452006	0.106667	1	0.532913	-0.0867497	Oligodendrocyte progenitor cells - Excitatory neurons	Oligodendrocyte progenitor cells - CNTN2 - CNTN1 - Excitatory neurons	Human	5.17848e-26	1.6998e-69	Alpaca
Oligodendrocyte progenitor cells	Excitatory neurons	L1CAM	CNTN1	L1CAM - CNTN1	UNCAT	CNTN1 - Excitatory neurons	Oligodendrocyte progenitor cells - L1CAM	0.128896	2.19763	-0.220581	0.452006	0.0444444	1	0.283267	0.115712	Oligodendrocyte progenitor cells - Excitatory neurons	Oligodendrocyte progenitor cells - L1CAM - CNTN1 - Excitatory neurons	Human	0.000265243	1.6998e-69	Alpaca
Astrocytes	Excitatory neurons	L1CAM	CNTN1	L1CAM - CNTN1	UNCAT	CNTN1 - Excitatory neurons	Astrocytes - L1CAM	0.0962556	2.19763	-0.23894	0.452006	0.054732	1	0.211534	0.106533	Astrocytes - Excitatory neurons	Astrocytes - L1CAM - CNTN1 - Excitatory neurons	Human	3.59052e-27	1.6998e-69	Alpaca
Astrocytes	Excitatory neurons	TNC	CNTN1	TNC - CNTN1	UNCAT	CNTN1 - Excitatory neurons	Astrocytes - TNC	0.342136	2.19763	0.397261	0.452006	0.128848	1	0.751889	0.424634	Astrocytes - Excitatory neurons	Astrocytes - TNC - CNTN1 - Excitatory neurons	Human	1.20847e-34	1.6998e-69	Alpaca
Inhibitory neurons	Excitatory neurons	L1CAM	CNTN1	L1CAM - CNTN1	UNCAT	CNTN1 - Excitatory neurons	Inhibitory neurons - L1CAM	0.314423	2.19763	0.427578	0.452006	0.448718	1	0.690986	0.439792	Inhibitory neurons - Excitatory neurons	Inhibitory neurons - L1CAM - CNTN1 - Excitatory neurons	Human	0.000980536	1.6998e-69	Alpaca
Oligodendrocyte progenitor cells	Inhibitory neurons	CNTN2	CNTN1	CNTN2 - CNTN1	Laminins	CNTN1 - Inhibitory neurons	Oligodendrocyte progenitor cells - CNTN2	0.242494	2.36475	-0.625505	0.628737	0.106667	1	0.573437	0.00161602	Oligodendrocyte progenitor cells - Inhibitory neurons	Oligodendrocyte progenitor cells - CNTN2 - CNTN1 - Inhibitory neurons	Human	5.17848e-26	4.50315e-06	Alpaca
Oligodendrocytes	Inhibitory neurons	L1CAM	CNTN1	L1CAM - CNTN1	UNCAT	CNTN1 - Inhibitory neurons	Oligodendrocytes - L1CAM	0.171386	2.36475	-0.154456	0.628737	0.0579858	1	0.405285	0.237141	Oligodendrocytes - Inhibitory neurons	Oligodendrocytes - L1CAM - CNTN1 - Inhibitory neurons	Human	3.29374e-29	4.50315e-06	Alpaca
Astrocytes	Inhibitory neurons	CNTN2	CNTN1	CNTN2 - CNTN1	Laminins	CNTN1 - Inhibitory neurons	Astrocytes - CNTN2	0.218803	2.36475	-0.633066	0.628737	0.115165	1	0.517414	-0.00216449	Astrocytes - Inhibitory neurons	Astrocytes - CNTN2 - CNTN1 - Inhibitory neurons	Human	5.94004e-134	4.50315e-06	Alpaca
Excitatory neurons	Inhibitory neurons	L1CAM	CNTN1	L1CAM - CNTN1	UNCAT	CNTN1 - Inhibitory neurons	Excitatory neurons - L1CAM	0.280247	2.36475	0.336074	0.628737	0.44168	1	0.662713	0.482406	Excitatory neurons - Inhibitory neurons	Excitatory neurons - L1CAM - CNTN1 - Inhibitory neurons	Human	5.14688e-135	4.50315e-06	Alpaca
Astrocytes	Inhibitory neurons	TNC	CNTN1	TNC - CNTN1	UNCAT	CNTN1 - Inhibitory neurons	Astrocytes - TNC	0.342136	2.36475	0.397261	0.628737	0.128848	1	0.809064	0.512999	Astrocytes - Inhibitory neurons	Astrocytes - TNC - CNTN1 - Inhibitory neurons	Human	1.20847e-34	4.50315e-06	Alpaca
Oligodendrocytes	Inhibitory neurons	CNTN2	CNTN1	CNTN2 - CNTN1	Laminins	CNTN1 - Inhibitory neurons	Oligodendrocytes - CNTN2	1.86405	2.36475	1.14193	0.628737	0.813835	1	4.40802	0.885334	Oligodendrocytes - Inhibitory neurons	Oligodendrocytes - CNTN2 - CNTN1 - Inhibitory neurons	Human	2.05591e-273	4.50315e-06	Alpaca
Oligodendrocyte progenitor cells	Inhibitory neurons	L1CAM	CNTN1	L1CAM - CNTN1	UNCAT	CNTN1 - Inhibitory neurons	Oligodendrocyte progenitor cells - L1CAM	0.128896	2.36475	-0.220581	0.628737	0.0444444	1	0.304807	0.204078	Oligodendrocyte progenitor cells - Inhibitory neurons	Oligodendrocyte progenitor cells - L1CAM - CNTN1 - Inhibitory neurons	Human	0.000265243	4.50315e-06	Alpaca
Inhibitory neurons	Inhibitory neurons	L1CAM	CNTN1	L1CAM - CNTN1	UNCAT	CNTN1 - Inhibitory neurons	Inhibitory neurons - L1CAM	0.314423	2.36475	0.427578	0.628737	0.448718	1	0.74353	0.528157	Inhibitory neurons - Inhibitory neurons	Inhibitory neurons - L1CAM - CNTN1 - Inhibitory neurons	Human	0.000980536	4.50315e-06	Alpaca
Astrocytes	Inhibitory neurons	L1CAM	CNTN1	L1CAM - CNTN1	UNCAT	CNTN1 - Inhibitory neurons	Astrocytes - L1CAM	0.0962556	2.36475	-0.23894	0.628737	0.054732	1	0.22762	0.194899	Astrocytes - Inhibitory neurons	Astrocytes - L1CAM - CNTN1 - Inhibitory neurons	Human	3.59052e-27	4.50315e-06	Alpaca
Excitatory neurons	Inhibitory neurons	TNC	CNTN1	TNC - CNTN1	UNCAT	CNTN1 - Inhibitory neurons	Excitatory neurons - TNC	0.0170815	2.36475	-0.168527	0.628737	0.0186625	1	0.0403935	0.230105	Excitatory neurons - Inhibitory neurons	Excitatory neurons - TNC - CNTN1 - Inhibitory neurons	Human	9.39381e-06	4.50315e-06	Alpaca
Oligodendrocytes	Microglia	CNTN2	CNTN1	CNTN2 - CNTN1	Laminins	CNTN1 - Microglia	Oligodendrocytes - CNTN2	1.86405	1.45474	1.14193	-0.815621	0.813835	0.487395	2.71172	0.163155	Oligodendrocytes - Microglia	Oligodendrocytes - CNTN2 - CNTN1 - Microglia	Human	2.05591e-273	7.11883e-12	Alpaca
Excitatory neurons	Microglia	TNC	CNTN1	TNC - CNTN1	UNCAT	CNTN1 - Microglia	Excitatory neurons - TNC	0.0170815	1.45474	-0.168527	-0.815621	0.0186625	0.487395	0.0248492	-0.492074	Excitatory neurons - Microglia	Excitatory neurons - TNC - CNTN1 - Microglia	Human	9.39381e-06	7.11883e-12	Alpaca
Oligodendrocyte progenitor cells	Microglia	L1CAM	CNTN1	L1CAM - CNTN1	UNCAT	CNTN1 - Microglia	Oligodendrocyte progenitor cells - L1CAM	0.128896	1.45474	-0.220581	-0.815621	0.0444444	0.487395	0.187511	-0.518101	Oligodendrocyte progenitor cells - Microglia	Oligodendrocyte progenitor cells - L1CAM - CNTN1 - Microglia	Human	0.000265243	7.11883e-12	Alpaca
Oligodendrocytes	Microglia	L1CAM	CNTN1	L1CAM - CNTN1	UNCAT	CNTN1 - Microglia	Oligodendrocytes - L1CAM	0.171386	1.45474	-0.154456	-0.815621	0.0579858	0.487395	0.249323	-0.485038	Oligodendrocytes - Microglia	Oligodendrocytes - L1CAM - CNTN1 - Microglia	Human	3.29374e-29	7.11883e-12	Alpaca
Excitatory neurons	Microglia	L1CAM	CNTN1	L1CAM - CNTN1	UNCAT	CNTN1 - Microglia	Excitatory neurons - L1CAM	0.280247	1.45474	0.336074	-0.815621	0.44168	0.487395	0.407688	-0.239773	Excitatory neurons - Microglia	Excitatory neurons - L1CAM - CNTN1 - Microglia	Human	5.14688e-135	7.11883e-12	Alpaca
Astrocytes	Microglia	CNTN2	CNTN1	CNTN2 - CNTN1	Laminins	CNTN1 - Microglia	Astrocytes - CNTN2	0.218803	1.45474	-0.633066	-0.815621	0.115165	0.487395	0.318302	-0.724343	Astrocytes - Microglia	Astrocytes - CNTN2 - CNTN1 - Microglia	Human	5.94004e-134	7.11883e-12	Alpaca
Astrocytes	Microglia	L1CAM	CNTN1	L1CAM - CNTN1	UNCAT	CNTN1 - Microglia	Astrocytes - L1CAM	0.0962556	1.45474	-0.23894	-0.815621	0.054732	0.487395	0.140027	-0.52728	Astrocytes - Microglia	Astrocytes - L1CAM - CNTN1 - Microglia	Human	3.59052e-27	7.11883e-12	Alpaca
Astrocytes	Microglia	TNC	CNTN1	TNC - CNTN1	UNCAT	CNTN1 - Microglia	Astrocytes - TNC	0.342136	1.45474	0.397261	-0.815621	0.128848	0.487395	0.49772	-0.20918	Astrocytes - Microglia	Astrocytes - TNC - CNTN1 - Microglia	Human	1.20847e-34	7.11883e-12	Alpaca
Inhibitory neurons	Microglia	L1CAM	CNTN1	L1CAM - CNTN1	UNCAT	CNTN1 - Microglia	Inhibitory neurons - L1CAM	0.314423	1.45474	0.427578	-0.815621	0.448718	0.487395	0.457405	-0.194021	Inhibitory neurons - Microglia	Inhibitory neurons - L1CAM - CNTN1 - Microglia	Human	0.000980536	7.11883e-12	Alpaca
Oligodendrocyte progenitor cells	Microglia	CNTN2	CNTN1	CNTN2 - CNTN1	Laminins	CNTN1 - Microglia	Oligodendrocyte progenitor cells - CNTN2	0.242494	1.45474	-0.625505	-0.815621	0.106667	0.487395	0.352767	-0.720563	Oligodendrocyte progenitor cells - Microglia	Oligodendrocyte progenitor cells - CNTN2 - CNTN1 - Microglia	Human	5.17848e-26	7.11883e-12	Alpaca
Excitatory neurons	Oligodendrocyte progenitor cells	TNC	CNTN1	TNC - CNTN1	UNCAT	CNTN1 - Oligodendrocyte progenitor cells	Excitatory neurons - TNC	0.0170815	2.88974	-0.168527	1.05392	0.0186625	0.982222	0.0493611	0.442698	Excitatory neurons - Oligodendrocyte progenitor cells	Excitatory neurons - TNC - CNTN1 - Oligodendrocyte progenitor cells	Human	9.39381e-06	3.7602e-67	Alpaca
Inhibitory neurons	Oligodendrocyte progenitor cells	L1CAM	CNTN1	L1CAM - CNTN1	UNCAT	CNTN1 - Oligodendrocyte progenitor cells	Inhibitory neurons - L1CAM	0.314423	2.88974	0.427578	1.05392	0.448718	0.982222	0.9086	0.74075	Inhibitory neurons - Oligodendrocyte progenitor cells	Inhibitory neurons - L1CAM - CNTN1 - Oligodendrocyte progenitor cells	Human	0.000980536	3.7602e-67	Alpaca
Astrocytes	Oligodendrocyte progenitor cells	L1CAM	CNTN1	L1CAM - CNTN1	UNCAT	CNTN1 - Oligodendrocyte progenitor cells	Astrocytes - L1CAM	0.0962556	2.88974	-0.23894	1.05392	0.054732	0.982222	0.278153	0.407491	Astrocytes - Oligodendrocyte progenitor cells	Astrocytes - L1CAM - CNTN1 - Oligodendrocyte progenitor cells	Human	3.59052e-27	3.7602e-67	Alpaca
Astrocytes	Oligodendrocyte progenitor cells	CNTN2	CNTN1	CNTN2 - CNTN1	Laminins	CNTN1 - Oligodendrocyte progenitor cells	Astrocytes - CNTN2	0.218803	2.88974	-0.633066	1.05392	0.115165	0.982222	0.632284	0.210428	Astrocytes - Oligodendrocyte progenitor cells	Astrocytes - CNTN2 - CNTN1 - Oligodendrocyte progenitor cells	Human	5.94004e-134	3.7602e-67	Alpaca
Astrocytes	Oligodendrocyte progenitor cells	TNC	CNTN1	TNC - CNTN1	UNCAT	CNTN1 - Oligodendrocyte progenitor cells	Astrocytes - TNC	0.342136	2.88974	0.397261	1.05392	0.128848	0.982222	0.988683	0.725592	Astrocytes - Oligodendrocyte progenitor cells	Astrocytes - TNC - CNTN1 - Oligodendrocyte progenitor cells	Human	1.20847e-34	3.7602e-67	Alpaca
Oligodendrocytes	Oligodendrocyte progenitor cells	CNTN2	CNTN1	CNTN2 - CNTN1	Laminins	CNTN1 - Oligodendrocyte progenitor cells	Oligodendrocytes - CNTN2	1.86405	2.88974	1.14193	1.05392	0.813835	0.982222	5.38663	1.09793	Oligodendrocytes - Oligodendrocyte progenitor cells	Oligodendrocytes - CNTN2 - CNTN1 - Oligodendrocyte progenitor cells	Human	2.05591e-273	3.7602e-67	Alpaca
Oligodendrocyte progenitor cells	Oligodendrocyte progenitor cells	CNTN2	CNTN1	CNTN2 - CNTN1	Laminins	CNTN1 - Oligodendrocyte progenitor cells	Oligodendrocyte progenitor cells - CNTN2	0.242494	2.88974	-0.625505	1.05392	0.106667	0.982222	0.700744	0.214209	Oligodendrocyte progenitor cells - Oligodendrocyte progenitor cells	Oligodendrocyte progenitor cells - CNTN2 - CNTN1 - Oligodendrocyte progenitor cells	Human	5.17848e-26	3.7602e-67	Alpaca
Oligodendrocyte progenitor cells	Oligodendrocyte progenitor cells	L1CAM	CNTN1	L1CAM - CNTN1	UNCAT	CNTN1 - Oligodendrocyte progenitor cells	Oligodendrocyte progenitor cells - L1CAM	0.128896	2.88974	-0.220581	1.05392	0.0444444	0.982222	0.372476	0.416671	Oligodendrocyte progenitor cells - Oligodendrocyte progenitor cells	Oligodendrocyte progenitor cells - L1CAM - CNTN1 - Oligodendrocyte progenitor cells	Human	0.000265243	3.7602e-67	Alpaca
Oligodendrocytes	Oligodendrocyte progenitor cells	L1CAM	CNTN1	L1CAM - CNTN1	UNCAT	CNTN1 - Oligodendrocyte progenitor cells	Oligodendrocytes - L1CAM	0.171386	2.88974	-0.154456	1.05392	0.0579858	0.982222	0.495262	0.449733	Oligodendrocytes - Oligodendrocyte progenitor cells	Oligodendrocytes - L1CAM - CNTN1 - Oligodendrocyte progenitor cells	Human	3.29374e-29	3.7602e-67	Alpaca
Excitatory neurons	Oligodendrocyte progenitor cells	L1CAM	CNTN1	L1CAM - CNTN1	UNCAT	CNTN1 - Oligodendrocyte progenitor cells	Excitatory neurons - L1CAM	0.280247	2.88974	0.336074	1.05392	0.44168	0.982222	0.809841	0.694998	Excitatory neurons - Oligodendrocyte progenitor cells	Excitatory neurons - L1CAM - CNTN1 - Oligodendrocyte progenitor cells	Human	5.14688e-135	3.7602e-67	Alpaca
Oligodendrocyte progenitor cells	Oligodendrocytes	CNTN2	CNTN1	CNTN2 - CNTN1	Laminins	CNTN1 - Oligodendrocytes	Oligodendrocyte progenitor cells - CNTN2	0.242494	1.95817	-0.625505	-0.409761	0.106667	0.609359	0.474844	-0.517633	Oligodendrocyte progenitor cells - Oligodendrocytes	Oligodendrocyte progenitor cells - CNTN2 - CNTN1 - Oligodendrocytes	Human	5.17848e-26	6.90611e-29	Alpaca
Astrocytes	Oligodendrocytes	L1CAM	CNTN1	L1CAM - CNTN1	UNCAT	CNTN1 - Oligodendrocytes	Astrocytes - L1CAM	0.0962556	1.95817	-0.23894	-0.409761	0.054732	0.609359	0.188484	-0.32435	Astrocytes - Oligodendrocytes	Astrocytes - L1CAM - CNTN1 - Oligodendrocytes	Human	3.59052e-27	6.90611e-29	Alpaca
Astrocytes	Oligodendrocytes	TNC	CNTN1	TNC - CNTN1	UNCAT	CNTN1 - Oligodendrocytes	Astrocytes - TNC	0.342136	1.95817	0.397261	-0.409761	0.128848	0.609359	0.669959	-0.00624977	Astrocytes - Oligodendrocytes	Astrocytes - TNC - CNTN1 - Oligodendrocytes	Human	1.20847e-34	6.90611e-29	Alpaca
Oligodendrocyte progenitor cells	Oligodendrocytes	L1CAM	CNTN1	L1CAM - CNTN1	UNCAT	CNTN1 - Oligodendrocytes	Oligodendrocyte progenitor cells - L1CAM	0.128896	1.95817	-0.220581	-0.409761	0.0444444	0.609359	0.2524	-0.315171	Oligodendrocyte progenitor cells - Oligodendrocytes	Oligodendrocyte progenitor cells - L1CAM - CNTN1 - Oligodendrocytes	Human	0.000265243	6.90611e-29	Alpaca
Excitatory neurons	Oligodendrocytes	L1CAM	CNTN1	L1CAM - CNTN1	UNCAT	CNTN1 - Oligodendrocytes	Excitatory neurons - L1CAM	0.280247	1.95817	0.336074	-0.409761	0.44168	0.609359	0.548771	-0.0368433	Excitatory neurons - Oligodendrocytes	Excitatory neurons - L1CAM - CNTN1 - Oligodendrocytes	Human	5.14688e-135	6.90611e-29	Alpaca
Excitatory neurons	Oligodendrocytes	TNC	CNTN1	TNC - CNTN1	UNCAT	CNTN1 - Oligodendrocytes	Excitatory neurons - TNC	0.0170815	1.95817	-0.168527	-0.409761	0.0186625	0.609359	0.0334485	-0.289144	Excitatory neurons - Oligodendrocytes	Excitatory neurons - TNC - CNTN1 - Oligodendrocytes	Human	9.39381e-06	6.90611e-29	Alpaca
Inhibitory neurons	Oligodendrocytes	L1CAM	CNTN1	L1CAM - CNTN1	UNCAT	CNTN1 - Oligodendrocytes	Inhibitory neurons - L1CAM	0.314423	1.95817	0.427578	-0.409761	0.448718	0.609359	0.615692	0.00890837	Inhibitory neurons - Oligodendrocytes	Inhibitory neurons - L1CAM - CNTN1 - Oligodendrocytes	Human	0.000980536	6.90611e-29	Alpaca
Oligodendrocytes	Oligodendrocytes	CNTN2	CNTN1	CNTN2 - CNTN1	Laminins	CNTN1 - Oligodendrocytes	Oligodendrocytes - CNTN2	1.86405	1.95817	1.14193	-0.409761	0.813835	0.609359	3.65013	0.366085	Oligodendrocytes - Oligodendrocytes	Oligodendrocytes - CNTN2 - CNTN1 - Oligodendrocytes	Human	2.05591e-273	6.90611e-29	Alpaca
Astrocytes	Oligodendrocytes	CNTN2	CNTN1	CNTN2 - CNTN1	Laminins	CNTN1 - Oligodendrocytes	Astrocytes - CNTN2	0.218803	1.95817	-0.633066	-0.409761	0.115165	0.609359	0.428453	-0.521414	Astrocytes - Oligodendrocytes	Astrocytes - CNTN2 - CNTN1 - Oligodendrocytes	Human	5.94004e-134	6.90611e-29	Alpaca
Oligodendrocytes	Oligodendrocytes	L1CAM	CNTN1	L1CAM - CNTN1	UNCAT	CNTN1 - Oligodendrocytes	Oligodendrocytes - L1CAM	0.171386	1.95817	-0.154456	-0.409761	0.0579858	0.609359	0.335603	-0.282108	Oligodendrocytes - Oligodendrocytes	Oligodendrocytes - L1CAM - CNTN1 - Oligodendrocytes	Human	3.29374e-29	6.90611e-29	Alpaca
Excitatory neurons	Astrocytes	RTN4	CNTNAP1	RTN4 - CNTNAP1	Intracellular trafficking	CNTNAP1 - Astrocytes	Excitatory neurons - RTN4	1.82347	0.25299	-0.42597	-0.447121	0.999222	0.145952	0.46132	-0.436545	Excitatory neurons - Astrocytes	Excitatory neurons - RTN4 - CNTNAP1 - Astrocytes	Human	5.85238e-106	6.05482e-59	Alpaca
Oligodendrocytes	Astrocytes	RTN4	CNTNAP1	RTN4 - CNTNAP1	Intracellular trafficking	CNTNAP1 - Astrocytes	Oligodendrocytes - RTN4	3.1025	0.25299	1.14154	-0.447121	0.992879	0.145952	0.784903	0.347207	Oligodendrocytes - Astrocytes	Oligodendrocytes - RTN4 - CNTNAP1 - Astrocytes	Human	0	6.05482e-59	Alpaca
Oligodendrocyte progenitor cells	Astrocytes	RTN4	CNTNAP1	RTN4 - CNTNAP1	Intracellular trafficking	CNTNAP1 - Astrocytes	Oligodendrocyte progenitor cells - RTN4	1.9549	0.25299	-0.550901	-0.447121	0.857778	0.145952	0.494571	-0.499011	Oligodendrocyte progenitor cells - Astrocytes	Oligodendrocyte progenitor cells - RTN4 - CNTNAP1 - Astrocytes	Human	7.29171e-07	6.05482e-59	Alpaca
Astrocytes	Astrocytes	RTN4	CNTNAP1	RTN4 - CNTNAP1	Intracellular trafficking	CNTNAP1 - Astrocytes	Astrocytes - RTN4	1.90888	0.25299	-0.492238	-0.447121	0.924743	0.145952	0.482929	-0.469679	Astrocytes - Astrocytes	Astrocytes - RTN4 - CNTNAP1 - Astrocytes	Human	2.14253e-47	6.05482e-59	Alpaca
Excitatory neurons	Excitatory neurons	RTN4	CNTNAP1	RTN4 - CNTNAP1	Intracellular trafficking	CNTNAP1 - Excitatory neurons	Excitatory neurons - RTN4	1.82347	0.822368	-0.42597	0.730076	0.999222	0.900467	1.49956	0.152053	Excitatory neurons - Excitatory neurons	Excitatory neurons - RTN4 - CNTNAP1 - Excitatory neurons	Human	5.85238e-106	0	Alpaca
Astrocytes	Excitatory neurons	RTN4	CNTNAP1	RTN4 - CNTNAP1	Intracellular trafficking	CNTNAP1 - Excitatory neurons	Astrocytes - RTN4	1.90888	0.822368	-0.492238	0.730076	0.924743	0.900467	1.56981	0.118919	Astrocytes - Excitatory neurons	Astrocytes - RTN4 - CNTNAP1 - Excitatory neurons	Human	2.14253e-47	0	Alpaca
Oligodendrocyte progenitor cells	Excitatory neurons	RTN4	CNTNAP1	RTN4 - CNTNAP1	Intracellular trafficking	CNTNAP1 - Excitatory neurons	Oligodendrocyte progenitor cells - RTN4	1.9549	0.822368	-0.550901	0.730076	0.857778	0.900467	1.60765	0.0895877	Oligodendrocyte progenitor cells - Excitatory neurons	Oligodendrocyte progenitor cells - RTN4 - CNTNAP1 - Excitatory neurons	Human	7.29171e-07	0	Alpaca
Oligodendrocytes	Excitatory neurons	RTN4	CNTNAP1	RTN4 - CNTNAP1	Intracellular trafficking	CNTNAP1 - Excitatory neurons	Oligodendrocytes - RTN4	3.1025	0.822368	1.14154	0.730076	0.992879	0.900467	2.5514	0.935806	Oligodendrocytes - Excitatory neurons	Oligodendrocytes - RTN4 - CNTNAP1 - Excitatory neurons	Human	0	0	Alpaca
Oligodendrocyte progenitor cells	Inhibitory neurons	RTN4	CNTNAP1	RTN4 - CNTNAP1	Intracellular trafficking	CNTNAP1 - Inhibitory neurons	Oligodendrocyte progenitor cells - RTN4	1.9549	0.85549	-0.550901	0.799376	0.857778	0.871795	1.6724	0.124238	Oligodendrocyte progenitor cells - Inhibitory neurons	Oligodendrocyte progenitor cells - RTN4 - CNTNAP1 - Inhibitory neurons	Human	7.29171e-07	9.451e-11	Alpaca
Astrocytes	Inhibitory neurons	RTN4	CNTNAP1	RTN4 - CNTNAP1	Intracellular trafficking	CNTNAP1 - Inhibitory neurons	Astrocytes - RTN4	1.90888	0.85549	-0.492238	0.799376	0.924743	0.871795	1.63303	0.153569	Astrocytes - Inhibitory neurons	Astrocytes - RTN4 - CNTNAP1 - Inhibitory neurons	Human	2.14253e-47	9.451e-11	Alpaca
Excitatory neurons	Inhibitory neurons	RTN4	CNTNAP1	RTN4 - CNTNAP1	Intracellular trafficking	CNTNAP1 - Inhibitory neurons	Excitatory neurons - RTN4	1.82347	0.85549	-0.42597	0.799376	0.999222	0.871795	1.55996	0.186703	Excitatory neurons - Inhibitory neurons	Excitatory neurons - RTN4 - CNTNAP1 - Inhibitory neurons	Human	5.85238e-106	9.451e-11	Alpaca
Oligodendrocytes	Inhibitory neurons	RTN4	CNTNAP1	RTN4 - CNTNAP1	Intracellular trafficking	CNTNAP1 - Inhibitory neurons	Oligodendrocytes - RTN4	3.1025	0.85549	1.14154	0.799376	0.992879	0.871795	2.65416	0.970456	Oligodendrocytes - Inhibitory neurons	Oligodendrocytes - RTN4 - CNTNAP1 - Inhibitory neurons	Human	0	9.451e-11	Alpaca
Excitatory neurons	Microglia	RTN4	CNTNAP1	RTN4 - CNTNAP1	Intracellular trafficking	CNTNAP1 - Microglia	Excitatory neurons - RTN4	1.82347	0.282055	-0.42597	-0.485837	0.999222	0.092437	0.514319	-0.455903	Excitatory neurons - Microglia	Excitatory neurons - RTN4 - CNTNAP1 - Microglia	Human	5.85238e-106	4.07953e-06	Alpaca
Oligodendrocytes	Microglia	RTN4	CNTNAP1	RTN4 - CNTNAP1	Intracellular trafficking	CNTNAP1 - Microglia	Oligodendrocytes - RTN4	3.1025	0.282055	1.14154	-0.485837	0.992879	0.092437	0.875076	0.327849	Oligodendrocytes - Microglia	Oligodendrocytes - RTN4 - CNTNAP1 - Microglia	Human	0	4.07953e-06	Alpaca
Astrocytes	Microglia	RTN4	CNTNAP1	RTN4 - CNTNAP1	Intracellular trafficking	CNTNAP1 - Microglia	Astrocytes - RTN4	1.90888	0.282055	-0.492238	-0.485837	0.924743	0.092437	0.538411	-0.489037	Astrocytes - Microglia	Astrocytes - RTN4 - CNTNAP1 - Microglia	Human	2.14253e-47	4.07953e-06	Alpaca
Oligodendrocyte progenitor cells	Microglia	RTN4	CNTNAP1	RTN4 - CNTNAP1	Intracellular trafficking	CNTNAP1 - Microglia	Oligodendrocyte progenitor cells - RTN4	1.9549	0.282055	-0.550901	-0.485837	0.857778	0.092437	0.55139	-0.518369	Oligodendrocyte progenitor cells - Microglia	Oligodendrocyte progenitor cells - RTN4 - CNTNAP1 - Microglia	Human	7.29171e-07	4.07953e-06	Alpaca
Astrocytes	Oligodendrocyte progenitor cells	RTN4	CNTNAP1	RTN4 - CNTNAP1	Intracellular trafficking	CNTNAP1 - Oligodendrocyte progenitor cells	Astrocytes - RTN4	1.90888	0.378763	-0.492238	-0.318834	0.924743	0.173333	0.723016	-0.405536	Astrocytes - Oligodendrocyte progenitor cells	Astrocytes - RTN4 - CNTNAP1 - Oligodendrocyte progenitor cells	Human	2.14253e-47	3.10083e-05	Alpaca
Oligodendrocytes	Oligodendrocyte progenitor cells	RTN4	CNTNAP1	RTN4 - CNTNAP1	Intracellular trafficking	CNTNAP1 - Oligodendrocyte progenitor cells	Oligodendrocytes - RTN4	3.1025	0.378763	1.14154	-0.318834	0.992879	0.173333	1.17511	0.411351	Oligodendrocytes - Oligodendrocyte progenitor cells	Oligodendrocytes - RTN4 - CNTNAP1 - Oligodendrocyte progenitor cells	Human	0	3.10083e-05	Alpaca
Oligodendrocyte progenitor cells	Oligodendrocyte progenitor cells	RTN4	CNTNAP1	RTN4 - CNTNAP1	Intracellular trafficking	CNTNAP1 - Oligodendrocyte progenitor cells	Oligodendrocyte progenitor cells - RTN4	1.9549	0.378763	-0.550901	-0.318834	0.857778	0.173333	0.740444	-0.434868	Oligodendrocyte progenitor cells - Oligodendrocyte progenitor cells	Oligodendrocyte progenitor cells - RTN4 - CNTNAP1 - Oligodendrocyte progenitor cells	Human	7.29171e-07	3.10083e-05	Alpaca
Excitatory neurons	Oligodendrocyte progenitor cells	RTN4	CNTNAP1	RTN4 - CNTNAP1	Intracellular trafficking	CNTNAP1 - Oligodendrocyte progenitor cells	Excitatory neurons - RTN4	1.82347	0.378763	-0.42597	-0.318834	0.999222	0.173333	0.690663	-0.372402	Excitatory neurons - Oligodendrocyte progenitor cells	Excitatory neurons - RTN4 - CNTNAP1 - Oligodendrocyte progenitor cells	Human	5.85238e-106	3.10083e-05	Alpaca
Astrocytes	Oligodendrocytes	RTN4	CNTNAP1	RTN4 - CNTNAP1	Intracellular trafficking	CNTNAP1 - Oligodendrocytes	Astrocytes - RTN4	1.90888	0.281847	-0.492238	-0.478764	0.924743	0.0976602	0.538014	-0.485501	Astrocytes - Oligodendrocytes	Astrocytes - RTN4 - CNTNAP1 - Oligodendrocytes	Human	2.14253e-47	5.90734e-90	Alpaca
Oligodendrocyte progenitor cells	Oligodendrocytes	RTN4	CNTNAP1	RTN4 - CNTNAP1	Intracellular trafficking	CNTNAP1 - Oligodendrocytes	Oligodendrocyte progenitor cells - RTN4	1.9549	0.281847	-0.550901	-0.478764	0.857778	0.0976602	0.550983	-0.514833	Oligodendrocyte progenitor cells - Oligodendrocytes	Oligodendrocyte progenitor cells - RTN4 - CNTNAP1 - Oligodendrocytes	Human	7.29171e-07	5.90734e-90	Alpaca
Oligodendrocytes	Oligodendrocytes	RTN4	CNTNAP1	RTN4 - CNTNAP1	Intracellular trafficking	CNTNAP1 - Oligodendrocytes	Oligodendrocytes - RTN4	3.1025	0.281847	1.14154	-0.478764	0.992879	0.0976602	0.874431	0.331385	Oligodendrocytes - Oligodendrocytes	Oligodendrocytes - RTN4 - CNTNAP1 - Oligodendrocytes	Human	0	5.90734e-90	Alpaca
Excitatory neurons	Oligodendrocytes	RTN4	CNTNAP1	RTN4 - CNTNAP1	Intracellular trafficking	CNTNAP1 - Oligodendrocytes	Excitatory neurons - RTN4	1.82347	0.281847	-0.42597	-0.478764	0.999222	0.0976602	0.513939	-0.452367	Excitatory neurons - Oligodendrocytes	Excitatory neurons - RTN4 - CNTNAP1 - Oligodendrocytes	Human	5.85238e-106	5.90734e-90	Alpaca
Astrocytes	Astrocytes	CNTN2	CNTNAP2	CNTN2 - CNTNAP2	Laminins	CNTNAP2 - Astrocytes	Astrocytes - CNTN2	0.218803	2.10237	-0.633066	-0.275975	0.115165	0.825542	0.460006	-0.454521	Astrocytes - Astrocytes	Astrocytes - CNTN2 - CNTNAP2 - Astrocytes	Human	5.94004e-134	2.1588e-25	Alpaca
Oligodendrocyte progenitor cells	Astrocytes	CNTN2	CNTNAP2	CNTN2 - CNTNAP2	Laminins	CNTNAP2 - Astrocytes	Oligodendrocyte progenitor cells - CNTN2	0.242494	2.10237	-0.625505	-0.275975	0.106667	0.825542	0.509813	-0.45074	Oligodendrocyte progenitor cells - Astrocytes	Oligodendrocyte progenitor cells - CNTN2 - CNTNAP2 - Astrocytes	Human	5.17848e-26	2.1588e-25	Alpaca
Oligodendrocytes	Astrocytes	CNTN2	CNTNAP2	CNTN2 - CNTNAP2	Laminins	CNTNAP2 - Astrocytes	Oligodendrocytes - CNTN2	1.86405	2.10237	1.14193	-0.275975	0.813835	0.825542	3.91894	0.432978	Oligodendrocytes - Astrocytes	Oligodendrocytes - CNTN2 - CNTNAP2 - Astrocytes	Human	2.05591e-273	2.1588e-25	Alpaca
Astrocytes	Excitatory neurons	CNTN2	CNTNAP2	CNTN2 - CNTNAP2	Laminins	CNTNAP2 - Excitatory neurons	Astrocytes - CNTN2	0.218803	3.55026	-0.633066	0.919409	0.115165	1	0.776808	0.143171	Astrocytes - Excitatory neurons	Astrocytes - CNTN2 - CNTNAP2 - Excitatory neurons	Human	5.94004e-134	0	Alpaca
Oligodendrocyte progenitor cells	Excitatory neurons	CNTN2	CNTNAP2	CNTN2 - CNTNAP2	Laminins	CNTNAP2 - Excitatory neurons	Oligodendrocyte progenitor cells - CNTN2	0.242494	3.55026	-0.625505	0.919409	0.106667	1	0.860917	0.146952	Oligodendrocyte progenitor cells - Excitatory neurons	Oligodendrocyte progenitor cells - CNTN2 - CNTNAP2 - Excitatory neurons	Human	5.17848e-26	0	Alpaca
Oligodendrocytes	Excitatory neurons	CNTN2	CNTNAP2	CNTN2 - CNTNAP2	Laminins	CNTNAP2 - Excitatory neurons	Oligodendrocytes - CNTN2	1.86405	3.55026	1.14193	0.919409	0.813835	1	6.61788	1.03067	Oligodendrocytes - Excitatory neurons	Oligodendrocytes - CNTN2 - CNTNAP2 - Excitatory neurons	Human	2.05591e-273	0	Alpaca
Oligodendrocyte progenitor cells	Inhibitory neurons	CNTN2	CNTNAP2	CNTN2 - CNTNAP2	Laminins	CNTNAP2 - Inhibitory neurons	Oligodendrocyte progenitor cells - CNTN2	0.242494	4.45829	-0.625505	1.45482	0.106667	1	1.08111	0.414658	Oligodendrocyte progenitor cells - Inhibitory neurons	Oligodendrocyte progenitor cells - CNTN2 - CNTNAP2 - Inhibitory neurons	Human	5.17848e-26	7.82471e-34	Alpaca
Oligodendrocytes	Inhibitory neurons	CNTN2	CNTNAP2	CNTN2 - CNTNAP2	Laminins	CNTNAP2 - Inhibitory neurons	Oligodendrocytes - CNTN2	1.86405	4.45829	1.14193	1.45482	0.813835	1	8.3105	1.29838	Oligodendrocytes - Inhibitory neurons	Oligodendrocytes - CNTN2 - CNTNAP2 - Inhibitory neurons	Human	2.05591e-273	7.82471e-34	Alpaca
Astrocytes	Inhibitory neurons	CNTN2	CNTNAP2	CNTN2 - CNTNAP2	Laminins	CNTNAP2 - Inhibitory neurons	Astrocytes - CNTN2	0.218803	4.45829	-0.633066	1.45482	0.115165	1	0.975488	0.410878	Astrocytes - Inhibitory neurons	Astrocytes - CNTN2 - CNTNAP2 - Inhibitory neurons	Human	5.94004e-134	7.82471e-34	Alpaca
Astrocytes	Microglia	CNTN2	CNTNAP2	CNTN2 - CNTNAP2	Laminins	CNTNAP2 - Microglia	Astrocytes - CNTN2	0.218803	1.0593	-0.633066	-0.958684	0.115165	0.378151	0.231778	-0.795875	Astrocytes - Microglia	Astrocytes - CNTN2 - CNTNAP2 - Microglia	Human	5.94004e-134	6.66801e-21	Alpaca
Oligodendrocytes	Microglia	CNTN2	CNTNAP2	CNTN2 - CNTNAP2	Laminins	CNTNAP2 - Microglia	Oligodendrocytes - CNTN2	1.86405	1.0593	1.14193	-0.958684	0.813835	0.378151	1.97459	0.0916232	Oligodendrocytes - Microglia	Oligodendrocytes - CNTN2 - CNTNAP2 - Microglia	Human	2.05591e-273	6.66801e-21	Alpaca
Oligodendrocyte progenitor cells	Microglia	CNTN2	CNTNAP2	CNTN2 - CNTNAP2	Laminins	CNTNAP2 - Microglia	Oligodendrocyte progenitor cells - CNTN2	0.242494	1.0593	-0.625505	-0.958684	0.106667	0.378151	0.256874	-0.792095	Oligodendrocyte progenitor cells - Microglia	Oligodendrocyte progenitor cells - CNTN2 - CNTNAP2 - Microglia	Human	5.17848e-26	6.66801e-21	Alpaca
Oligodendrocyte progenitor cells	Oligodendrocyte progenitor cells	CNTN2	CNTNAP2	CNTN2 - CNTNAP2	Laminins	CNTNAP2 - Oligodendrocyte progenitor cells	Oligodendrocyte progenitor cells - CNTN2	0.242494	3.09079	-0.625505	0.606593	0.106667	0.991111	0.749498	-0.00945596	Oligodendrocyte progenitor cells - Oligodendrocyte progenitor cells	Oligodendrocyte progenitor cells - CNTN2 - CNTNAP2 - Oligodendrocyte progenitor cells	Human	5.17848e-26	4.48015e-11	Alpaca
Astrocytes	Oligodendrocyte progenitor cells	CNTN2	CNTNAP2	CNTN2 - CNTNAP2	Laminins	CNTNAP2 - Oligodendrocyte progenitor cells	Astrocytes - CNTN2	0.218803	3.09079	-0.633066	0.606593	0.115165	0.991111	0.676275	-0.0132365	Astrocytes - Oligodendrocyte progenitor cells	Astrocytes - CNTN2 - CNTNAP2 - Oligodendrocyte progenitor cells	Human	5.94004e-134	4.48015e-11	Alpaca
Oligodendrocytes	Oligodendrocyte progenitor cells	CNTN2	CNTNAP2	CNTN2 - CNTNAP2	Laminins	CNTNAP2 - Oligodendrocyte progenitor cells	Oligodendrocytes - CNTN2	1.86405	3.09079	1.14193	0.606593	0.813835	0.991111	5.7614	0.874262	Oligodendrocytes - Oligodendrocyte progenitor cells	Oligodendrocytes - CNTN2 - CNTNAP2 - Oligodendrocyte progenitor cells	Human	2.05591e-273	4.48015e-11	Alpaca
Oligodendrocytes	Oligodendrocytes	CNTN2	CNTNAP2	CNTN2 - CNTNAP2	Laminins	CNTNAP2 - Oligodendrocytes	Oligodendrocytes - CNTN2	1.86405	0.707305	1.14193	-1.08193	0.813835	0.295015	1.31846	0.0299994	Oligodendrocytes - Oligodendrocytes	Oligodendrocytes - CNTN2 - CNTNAP2 - Oligodendrocytes	Human	2.05591e-273	0	Alpaca
Oligodendrocyte progenitor cells	Oligodendrocytes	CNTN2	CNTNAP2	CNTN2 - CNTNAP2	Laminins	CNTNAP2 - Oligodendrocytes	Oligodendrocyte progenitor cells - CNTN2	0.242494	0.707305	-0.625505	-1.08193	0.106667	0.295015	0.171517	-0.853718	Oligodendrocyte progenitor cells - Oligodendrocytes	Oligodendrocyte progenitor cells - CNTN2 - CNTNAP2 - Oligodendrocytes	Human	5.17848e-26	0	Alpaca
Astrocytes	Oligodendrocytes	CNTN2	CNTNAP2	CNTN2 - CNTNAP2	Laminins	CNTNAP2 - Oligodendrocytes	Astrocytes - CNTN2	0.218803	0.707305	-0.633066	-1.08193	0.115165	0.295015	0.154761	-0.857499	Astrocytes - Oligodendrocytes	Astrocytes - CNTN2 - CNTNAP2 - Oligodendrocytes	Human	5.94004e-134	0	Alpaca
Microglia	Astrocytes	FN1	COL13A1	FN1 - COL13A1	Fibronectin	COL13A1 - Astrocytes	Microglia - FN1	0.693333	0.332693	0.662357	-0.0821297	0.260504	0.184721	0.230667	0.290113	Microglia - Astrocytes	Microglia - FN1 - COL13A1 - Astrocytes	Human	0.00177008	1.34235e-08	Alpaca
Oligodendrocytes	Astrocytes	HSPG2	COL13A1	HSPG2 - COL13A1	Matrix glycoproteins	COL13A1 - Astrocytes	Oligodendrocytes - HSPG2	0.333355	0.332693	0.367122	-0.0821297	0.122075	0.184721	0.110905	0.142496	Oligodendrocytes - Astrocytes	Oligodendrocytes - HSPG2 - COL13A1 - Astrocytes	Human	1.06939e-22	1.34235e-08	Alpaca
Astrocytes	Astrocytes	HSPG2	COL13A1	HSPG2 - COL13A1	Matrix glycoproteins	COL13A1 - Astrocytes	Astrocytes - HSPG2	0.0411327	0.332693	-0.146148	-0.0821297	0.0239453	0.184721	0.0136846	-0.114139	Astrocytes - Astrocytes	Astrocytes - HSPG2 - COL13A1 - Astrocytes	Human	0.0205351	1.34235e-08	Alpaca
Excitatory neurons	Astrocytes	NID1	COL13A1	NID1 - COL13A1	Matrix (assorted)	COL13A1 - Astrocytes	Excitatory neurons - NID1	0.0306688	0.332693	-0.441322	-0.0821297	0.0466563	0.184721	0.0102033	-0.261726	Excitatory neurons - Astrocytes	Excitatory neurons - NID1 - COL13A1 - Astrocytes	Human	7.24456e-75	1.34235e-08	Alpaca
Oligodendrocytes	Astrocytes	FN1	COL13A1	FN1 - COL13A1	Fibronectin	COL13A1 - Astrocytes	Oligodendrocytes - FN1	0.0700474	0.332693	-0.254229	-0.0821297	0.0233978	0.184721	0.0233043	-0.168179	Oligodendrocytes - Astrocytes	Oligodendrocytes - FN1 - COL13A1 - Astrocytes	Human	2.76492e-22	1.34235e-08	Alpaca
Oligodendrocytes	Astrocytes	NID1	COL13A1	NID1 - COL13A1	Matrix (assorted)	COL13A1 - Astrocytes	Oligodendrocytes - NID1	0.0416425	0.332693	-0.446728	-0.0821297	0.0142421	0.184721	0.0138542	-0.264429	Oligodendrocytes - Astrocytes	Oligodendrocytes - NID1 - COL13A1 - Astrocytes	Human	6.8692e-65	1.34235e-08	Alpaca
Excitatory neurons	Astrocytes	FN1	COL13A1	FN1 - COL13A1	Fibronectin	COL13A1 - Astrocytes	Excitatory neurons - FN1	0.0314904	0.332693	-0.276638	-0.0821297	0.0520995	0.184721	0.0104766	-0.179384	Excitatory neurons - Astrocytes	Excitatory neurons - FN1 - COL13A1 - Astrocytes	Human	8.55004e-19	1.34235e-08	Alpaca
Astrocytes	Astrocytes	FN1	COL13A1	FN1 - COL13A1	Fibronectin	COL13A1 - Astrocytes	Astrocytes - FN1	0.572478	0.332693	0.626418	-0.0821297	0.32041	0.184721	0.19046	0.272144	Astrocytes - Astrocytes	Astrocytes - FN1 - COL13A1 - Astrocytes	Human	9.16608e-98	1.34235e-08	Alpaca
Endothelial cells	Astrocytes	HSPG2	COL13A1	HSPG2 - COL13A1	Matrix glycoproteins	COL13A1 - Astrocytes	Endothelial cells - HSPG2	0.811217	0.332693	2.41671	-0.0821297	0.866667	0.184721	0.269887	1.16729	Endothelial cells - Astrocytes	Endothelial cells - HSPG2 - COL13A1 - Astrocytes	Human	3.10791e-35	1.34235e-08	Alpaca
Astrocytes	Astrocytes	NID1	COL13A1	NID1 - COL13A1	Matrix (assorted)	COL13A1 - Astrocytes	Astrocytes - NID1	1.32158	0.332693	1.29653	-0.0821297	0.730901	0.184721	0.439681	0.6072	Astrocytes - Astrocytes	Astrocytes - NID1 - COL13A1 - Astrocytes	Human	0	1.34235e-08	Alpaca
Excitatory neurons	Astrocytes	HSPG2	COL13A1	HSPG2 - COL13A1	Matrix glycoproteins	COL13A1 - Astrocytes	Excitatory neurons - HSPG2	0.0105506	0.332693	-0.199079	-0.0821297	0.0225505	0.184721	0.00351011	-0.140604	Excitatory neurons - Astrocytes	Excitatory neurons - HSPG2 - COL13A1 - Astrocytes	Human	1.98009e-07	1.34235e-08	Alpaca
Endothelial cells	Astrocytes	FN1	COL13A1	FN1 - COL13A1	Fibronectin	COL13A1 - Astrocytes	Endothelial cells - FN1	1.70692	0.332693	3.3926	-0.0821297	0.8	0.184721	0.56788	1.65524	Endothelial cells - Astrocytes	Endothelial cells - FN1 - COL13A1 - Astrocytes	Human	6.07496e-15	1.34235e-08	Alpaca
Excitatory neurons	Excitatory neurons	HSPG2	COL13A1	HSPG2 - COL13A1	Matrix glycoproteins	COL13A1 - Excitatory neurons	Excitatory neurons - HSPG2	0.0105506	0.481446	-0.199079	0.453486	0.0225505	0.674184	0.00507954	0.127204	Excitatory neurons - Excitatory neurons	Excitatory neurons - HSPG2 - COL13A1 - Excitatory neurons	Human	1.98009e-07	1.15378e-184	Alpaca
Astrocytes	Excitatory neurons	HSPG2	COL13A1	HSPG2 - COL13A1	Matrix glycoproteins	COL13A1 - Excitatory neurons	Astrocytes - HSPG2	0.0411327	0.481446	-0.146148	0.453486	0.0239453	0.674184	0.0198032	0.153669	Astrocytes - Excitatory neurons	Astrocytes - HSPG2 - COL13A1 - Excitatory neurons	Human	0.0205351	1.15378e-184	Alpaca
Microglia	Excitatory neurons	FN1	COL13A1	FN1 - COL13A1	Fibronectin	COL13A1 - Excitatory neurons	Microglia - FN1	0.693333	0.481446	0.662357	0.453486	0.260504	0.674184	0.333803	0.557922	Microglia - Excitatory neurons	Microglia - FN1 - COL13A1 - Excitatory neurons	Human	0.00177008	1.15378e-184	Alpaca
Endothelial cells	Excitatory neurons	HSPG2	COL13A1	HSPG2 - COL13A1	Matrix glycoproteins	COL13A1 - Excitatory neurons	Endothelial cells - HSPG2	0.811217	0.481446	2.41671	0.453486	0.866667	0.674184	0.390558	1.4351	Endothelial cells - Excitatory neurons	Endothelial cells - HSPG2 - COL13A1 - Excitatory neurons	Human	3.10791e-35	1.15378e-184	Alpaca
Astrocytes	Excitatory neurons	FN1	COL13A1	FN1 - COL13A1	Fibronectin	COL13A1 - Excitatory neurons	Astrocytes - FN1	0.572478	0.481446	0.626418	0.453486	0.32041	0.674184	0.275618	0.539952	Astrocytes - Excitatory neurons	Astrocytes - FN1 - COL13A1 - Excitatory neurons	Human	9.16608e-98	1.15378e-184	Alpaca
Excitatory neurons	Excitatory neurons	FN1	COL13A1	FN1 - COL13A1	Fibronectin	COL13A1 - Excitatory neurons	Excitatory neurons - FN1	0.0314904	0.481446	-0.276638	0.453486	0.0520995	0.674184	0.0151609	0.088424	Excitatory neurons - Excitatory neurons	Excitatory neurons - FN1 - COL13A1 - Excitatory neurons	Human	8.55004e-19	1.15378e-184	Alpaca
Oligodendrocytes	Excitatory neurons	FN1	COL13A1	FN1 - COL13A1	Fibronectin	COL13A1 - Excitatory neurons	Oligodendrocytes - FN1	0.0700474	0.481446	-0.254229	0.453486	0.0233978	0.674184	0.0337241	0.0996289	Oligodendrocytes - Excitatory neurons	Oligodendrocytes - FN1 - COL13A1 - Excitatory neurons	Human	2.76492e-22	1.15378e-184	Alpaca
Endothelial cells	Excitatory neurons	FN1	COL13A1	FN1 - COL13A1	Fibronectin	COL13A1 - Excitatory neurons	Endothelial cells - FN1	1.70692	0.481446	3.3926	0.453486	0.8	0.674184	0.821789	1.92305	Endothelial cells - Excitatory neurons	Endothelial cells - FN1 - COL13A1 - Excitatory neurons	Human	6.07496e-15	1.15378e-184	Alpaca
Oligodendrocytes	Excitatory neurons	NID1	COL13A1	NID1 - COL13A1	Matrix (assorted)	COL13A1 - Excitatory neurons	Oligodendrocytes - NID1	0.0416425	0.481446	-0.446728	0.453486	0.0142421	0.674184	0.0200486	0.00337939	Oligodendrocytes - Excitatory neurons	Oligodendrocytes - NID1 - COL13A1 - Excitatory neurons	Human	6.8692e-65	1.15378e-184	Alpaca
Oligodendrocytes	Excitatory neurons	HSPG2	COL13A1	HSPG2 - COL13A1	Matrix glycoproteins	COL13A1 - Excitatory neurons	Oligodendrocytes - HSPG2	0.333355	0.481446	0.367122	0.453486	0.122075	0.674184	0.160492	0.410304	Oligodendrocytes - Excitatory neurons	Oligodendrocytes - HSPG2 - COL13A1 - Excitatory neurons	Human	1.06939e-22	1.15378e-184	Alpaca
Excitatory neurons	Excitatory neurons	NID1	COL13A1	NID1 - COL13A1	Matrix (assorted)	COL13A1 - Excitatory neurons	Excitatory neurons - NID1	0.0306688	0.481446	-0.441322	0.453486	0.0466563	0.674184	0.0147654	0.00608225	Excitatory neurons - Excitatory neurons	Excitatory neurons - NID1 - COL13A1 - Excitatory neurons	Human	7.24456e-75	1.15378e-184	Alpaca
Astrocytes	Excitatory neurons	NID1	COL13A1	NID1 - COL13A1	Matrix (assorted)	COL13A1 - Excitatory neurons	Astrocytes - NID1	1.32158	0.481446	1.29653	0.453486	0.730901	0.674184	0.636271	0.875008	Astrocytes - Excitatory neurons	Astrocytes - NID1 - COL13A1 - Excitatory neurons	Human	0	1.15378e-184	Alpaca
Astrocytes	Microglia	HSPG2	COL13A1	HSPG2 - COL13A1	Matrix glycoproteins	COL13A1 - Microglia	Astrocytes - HSPG2	0.0411327	0.111509	-0.146148	-0.446463	0.0239453	0.0504202	0.00458667	-0.296305	Astrocytes - Microglia	Astrocytes - HSPG2 - COL13A1 - Microglia	Human	0.0205351	3.5459e-05	Alpaca
Endothelial cells	Microglia	HSPG2	COL13A1	HSPG2 - COL13A1	Matrix glycoproteins	COL13A1 - Microglia	Endothelial cells - HSPG2	0.811217	0.111509	2.41671	-0.446463	0.866667	0.0504202	0.0904582	0.985122	Endothelial cells - Microglia	Endothelial cells - HSPG2 - COL13A1 - Microglia	Human	3.10791e-35	3.5459e-05	Alpaca
Excitatory neurons	Microglia	NID1	COL13A1	NID1 - COL13A1	Matrix (assorted)	COL13A1 - Microglia	Excitatory neurons - NID1	0.0306688	0.111509	-0.441322	-0.446463	0.0466563	0.0504202	0.00341986	-0.443893	Excitatory neurons - Microglia	Excitatory neurons - NID1 - COL13A1 - Microglia	Human	7.24456e-75	3.5459e-05	Alpaca
Microglia	Microglia	FN1	COL13A1	FN1 - COL13A1	Fibronectin	COL13A1 - Microglia	Microglia - FN1	0.693333	0.111509	0.662357	-0.446463	0.260504	0.0504202	0.077313	0.107947	Microglia - Microglia	Microglia - FN1 - COL13A1 - Microglia	Human	0.00177008	3.5459e-05	Alpaca
Endothelial cells	Microglia	FN1	COL13A1	FN1 - COL13A1	Fibronectin	COL13A1 - Microglia	Endothelial cells - FN1	1.70692	0.111509	3.3926	-0.446463	0.8	0.0504202	0.190337	1.47307	Endothelial cells - Microglia	Endothelial cells - FN1 - COL13A1 - Microglia	Human	6.07496e-15	3.5459e-05	Alpaca
Oligodendrocytes	Microglia	HSPG2	COL13A1	HSPG2 - COL13A1	Matrix glycoproteins	COL13A1 - Microglia	Oligodendrocytes - HSPG2	0.333355	0.111509	0.367122	-0.446463	0.122075	0.0504202	0.0371721	-0.0396706	Oligodendrocytes - Microglia	Oligodendrocytes - HSPG2 - COL13A1 - Microglia	Human	1.06939e-22	3.5459e-05	Alpaca
Oligodendrocytes	Microglia	FN1	COL13A1	FN1 - COL13A1	Fibronectin	COL13A1 - Microglia	Oligodendrocytes - FN1	0.0700474	0.111509	-0.254229	-0.446463	0.0233978	0.0504202	0.00781093	-0.350346	Oligodendrocytes - Microglia	Oligodendrocytes - FN1 - COL13A1 - Microglia	Human	2.76492e-22	3.5459e-05	Alpaca
Oligodendrocytes	Microglia	NID1	COL13A1	NID1 - COL13A1	Matrix (assorted)	COL13A1 - Microglia	Oligodendrocytes - NID1	0.0416425	0.111509	-0.446728	-0.446463	0.0142421	0.0504202	0.00464352	-0.446595	Oligodendrocytes - Microglia	Oligodendrocytes - NID1 - COL13A1 - Microglia	Human	6.8692e-65	3.5459e-05	Alpaca
Astrocytes	Microglia	NID1	COL13A1	NID1 - COL13A1	Matrix (assorted)	COL13A1 - Microglia	Astrocytes - NID1	1.32158	0.111509	1.29653	-0.446463	0.730901	0.0504202	0.147369	0.425034	Astrocytes - Microglia	Astrocytes - NID1 - COL13A1 - Microglia	Human	0	3.5459e-05	Alpaca
Astrocytes	Microglia	FN1	COL13A1	FN1 - COL13A1	Fibronectin	COL13A1 - Microglia	Astrocytes - FN1	0.572478	0.111509	0.626418	-0.446463	0.32041	0.0504202	0.0638366	0.0899774	Astrocytes - Microglia	Astrocytes - FN1 - COL13A1 - Microglia	Human	9.16608e-98	3.5459e-05	Alpaca
Excitatory neurons	Microglia	HSPG2	COL13A1	HSPG2 - COL13A1	Matrix glycoproteins	COL13A1 - Microglia	Excitatory neurons - HSPG2	0.0105506	0.111509	-0.199079	-0.446463	0.0225505	0.0504202	0.00117649	-0.322771	Excitatory neurons - Microglia	Excitatory neurons - HSPG2 - COL13A1 - Microglia	Human	1.98009e-07	3.5459e-05	Alpaca
Excitatory neurons	Microglia	FN1	COL13A1	FN1 - COL13A1	Fibronectin	COL13A1 - Microglia	Excitatory neurons - FN1	0.0314904	0.111509	-0.276638	-0.446463	0.0520995	0.0504202	0.00351147	-0.361551	Excitatory neurons - Microglia	Excitatory neurons - FN1 - COL13A1 - Microglia	Human	8.55004e-19	3.5459e-05	Alpaca
Astrocytes	Oligodendrocyte progenitor cells	HSPG2	COL13A1	HSPG2 - COL13A1	Matrix glycoproteins	COL13A1 - Oligodendrocyte progenitor cells	Astrocytes - HSPG2	0.0411327	0.282234	-0.146148	-0.183619	0.0239453	0.137778	0.0116091	-0.164883	Astrocytes - Oligodendrocyte progenitor cells	Astrocytes - HSPG2 - COL13A1 - Oligodendrocyte progenitor cells	Human	0.0205351	0.0162963	Alpaca
Excitatory neurons	Oligodendrocyte progenitor cells	FN1	COL13A1	FN1 - COL13A1	Fibronectin	COL13A1 - Oligodendrocyte progenitor cells	Excitatory neurons - FN1	0.0314904	0.282234	-0.276638	-0.183619	0.0520995	0.137778	0.00888767	-0.230129	Excitatory neurons - Oligodendrocyte progenitor cells	Excitatory neurons - FN1 - COL13A1 - Oligodendrocyte progenitor cells	Human	8.55004e-19	0.0162963	Alpaca
Excitatory neurons	Oligodendrocyte progenitor cells	NID1	COL13A1	NID1 - COL13A1	Matrix (assorted)	COL13A1 - Oligodendrocyte progenitor cells	Excitatory neurons - NID1	0.0306688	0.282234	-0.441322	-0.183619	0.0466563	0.137778	0.0086558	-0.31247	Excitatory neurons - Oligodendrocyte progenitor cells	Excitatory neurons - NID1 - COL13A1 - Oligodendrocyte progenitor cells	Human	7.24456e-75	0.0162963	Alpaca
Oligodendrocytes	Oligodendrocyte progenitor cells	HSPG2	COL13A1	HSPG2 - COL13A1	Matrix glycoproteins	COL13A1 - Oligodendrocyte progenitor cells	Oligodendrocytes - HSPG2	0.333355	0.282234	0.367122	-0.183619	0.122075	0.137778	0.0940842	0.0917517	Oligodendrocytes - Oligodendrocyte progenitor cells	Oligodendrocytes - HSPG2 - COL13A1 - Oligodendrocyte progenitor cells	Human	1.06939e-22	0.0162963	Alpaca
Oligodendrocytes	Oligodendrocyte progenitor cells	NID1	COL13A1	NID1 - COL13A1	Matrix (assorted)	COL13A1 - Oligodendrocyte progenitor cells	Oligodendrocytes - NID1	0.0416425	0.282234	-0.446728	-0.183619	0.0142421	0.137778	0.0117529	-0.315173	Oligodendrocytes - Oligodendrocyte progenitor cells	Oligodendrocytes - NID1 - COL13A1 - Oligodendrocyte progenitor cells	Human	6.8692e-65	0.0162963	Alpaca
Astrocytes	Oligodendrocyte progenitor cells	NID1	COL13A1	NID1 - COL13A1	Matrix (assorted)	COL13A1 - Oligodendrocyte progenitor cells	Astrocytes - NID1	1.32158	0.282234	1.29653	-0.183619	0.730901	0.137778	0.372996	0.556456	Astrocytes - Oligodendrocyte progenitor cells	Astrocytes - NID1 - COL13A1 - Oligodendrocyte progenitor cells	Human	0	0.0162963	Alpaca
Endothelial cells	Oligodendrocyte progenitor cells	FN1	COL13A1	FN1 - COL13A1	Fibronectin	COL13A1 - Oligodendrocyte progenitor cells	Endothelial cells - FN1	1.70692	0.282234	3.3926	-0.183619	0.8	0.137778	0.48175	1.60449	Endothelial cells - Oligodendrocyte progenitor cells	Endothelial cells - FN1 - COL13A1 - Oligodendrocyte progenitor cells	Human	6.07496e-15	0.0162963	Alpaca
Astrocytes	Oligodendrocyte progenitor cells	FN1	COL13A1	FN1 - COL13A1	Fibronectin	COL13A1 - Oligodendrocyte progenitor cells	Astrocytes - FN1	0.572478	0.282234	0.626418	-0.183619	0.32041	0.137778	0.161573	0.2214	Astrocytes - Oligodendrocyte progenitor cells	Astrocytes - FN1 - COL13A1 - Oligodendrocyte progenitor cells	Human	9.16608e-98	0.0162963	Alpaca
Microglia	Oligodendrocyte progenitor cells	FN1	COL13A1	FN1 - COL13A1	Fibronectin	COL13A1 - Oligodendrocyte progenitor cells	Microglia - FN1	0.693333	0.282234	0.662357	-0.183619	0.260504	0.137778	0.195682	0.239369	Microglia - Oligodendrocyte progenitor cells	Microglia - FN1 - COL13A1 - Oligodendrocyte progenitor cells	Human	0.00177008	0.0162963	Alpaca
Oligodendrocytes	Oligodendrocyte progenitor cells	FN1	COL13A1	FN1 - COL13A1	Fibronectin	COL13A1 - Oligodendrocyte progenitor cells	Oligodendrocytes - FN1	0.0700474	0.282234	-0.254229	-0.183619	0.0233978	0.137778	0.0197698	-0.218924	Oligodendrocytes - Oligodendrocyte progenitor cells	Oligodendrocytes - FN1 - COL13A1 - Oligodendrocyte progenitor cells	Human	2.76492e-22	0.0162963	Alpaca
Excitatory neurons	Oligodendrocyte progenitor cells	HSPG2	COL13A1	HSPG2 - COL13A1	Matrix glycoproteins	COL13A1 - Oligodendrocyte progenitor cells	Excitatory neurons - HSPG2	0.0105506	0.282234	-0.199079	-0.183619	0.0225505	0.137778	0.00297774	-0.191349	Excitatory neurons - Oligodendrocyte progenitor cells	Excitatory neurons - HSPG2 - COL13A1 - Oligodendrocyte progenitor cells	Human	1.98009e-07	0.0162963	Alpaca
Endothelial cells	Oligodendrocyte progenitor cells	HSPG2	COL13A1	HSPG2 - COL13A1	Matrix glycoproteins	COL13A1 - Oligodendrocyte progenitor cells	Endothelial cells - HSPG2	0.811217	0.282234	2.41671	-0.183619	0.866667	0.137778	0.228953	1.11654	Endothelial cells - Oligodendrocyte progenitor cells	Endothelial cells - HSPG2 - COL13A1 - Oligodendrocyte progenitor cells	Human	3.10791e-35	0.0162963	Alpaca
Endothelial cells	Oligodendrocytes	HSPG2	COL13A1	HSPG2 - COL13A1	Matrix glycoproteins	COL13A1 - Oligodendrocytes	Endothelial cells - HSPG2	0.811217	0.129131	2.41671	-0.435215	0.866667	0.0467955	0.104754	0.990746	Endothelial cells - Oligodendrocytes	Endothelial cells - HSPG2 - COL13A1 - Oligodendrocytes	Human	3.10791e-35	1.41072e-85	Alpaca
Oligodendrocytes	Oligodendrocytes	HSPG2	COL13A1	HSPG2 - COL13A1	Matrix glycoproteins	COL13A1 - Oligodendrocytes	Oligodendrocytes - HSPG2	0.333355	0.129131	0.367122	-0.435215	0.122075	0.0467955	0.0430465	-0.0340466	Oligodendrocytes - Oligodendrocytes	Oligodendrocytes - HSPG2 - COL13A1 - Oligodendrocytes	Human	1.06939e-22	1.41072e-85	Alpaca
Astrocytes	Oligodendrocytes	NID1	COL13A1	NID1 - COL13A1	Matrix (assorted)	COL13A1 - Oligodendrocytes	Astrocytes - NID1	1.32158	0.129131	1.29653	-0.435215	0.730901	0.0467955	0.170658	0.430658	Astrocytes - Oligodendrocytes	Astrocytes - NID1 - COL13A1 - Oligodendrocytes	Human	0	1.41072e-85	Alpaca
Excitatory neurons	Oligodendrocytes	FN1	COL13A1	FN1 - COL13A1	Fibronectin	COL13A1 - Oligodendrocytes	Excitatory neurons - FN1	0.0314904	0.129131	-0.276638	-0.435215	0.0520995	0.0467955	0.0040664	-0.355927	Excitatory neurons - Oligodendrocytes	Excitatory neurons - FN1 - COL13A1 - Oligodendrocytes	Human	8.55004e-19	1.41072e-85	Alpaca
Excitatory neurons	Oligodendrocytes	NID1	COL13A1	NID1 - COL13A1	Matrix (assorted)	COL13A1 - Oligodendrocytes	Excitatory neurons - NID1	0.0306688	0.129131	-0.441322	-0.435215	0.0466563	0.0467955	0.00396031	-0.438269	Excitatory neurons - Oligodendrocytes	Excitatory neurons - NID1 - COL13A1 - Oligodendrocytes	Human	7.24456e-75	1.41072e-85	Alpaca
Endothelial cells	Oligodendrocytes	FN1	COL13A1	FN1 - COL13A1	Fibronectin	COL13A1 - Oligodendrocytes	Endothelial cells - FN1	1.70692	0.129131	3.3926	-0.435215	0.8	0.0467955	0.220416	1.47869	Endothelial cells - Oligodendrocytes	Endothelial cells - FN1 - COL13A1 - Oligodendrocytes	Human	6.07496e-15	1.41072e-85	Alpaca
Astrocytes	Oligodendrocytes	HSPG2	COL13A1	HSPG2 - COL13A1	Matrix glycoproteins	COL13A1 - Oligodendrocytes	Astrocytes - HSPG2	0.0411327	0.129131	-0.146148	-0.435215	0.0239453	0.0467955	0.00531152	-0.290681	Astrocytes - Oligodendrocytes	Astrocytes - HSPG2 - COL13A1 - Oligodendrocytes	Human	0.0205351	1.41072e-85	Alpaca
Microglia	Oligodendrocytes	FN1	COL13A1	FN1 - COL13A1	Fibronectin	COL13A1 - Oligodendrocytes	Microglia - FN1	0.693333	0.129131	0.662357	-0.435215	0.260504	0.0467955	0.089531	0.113571	Microglia - Oligodendrocytes	Microglia - FN1 - COL13A1 - Oligodendrocytes	Human	0.00177008	1.41072e-85	Alpaca
Oligodendrocytes	Oligodendrocytes	FN1	COL13A1	FN1 - COL13A1	Fibronectin	COL13A1 - Oligodendrocytes	Oligodendrocytes - FN1	0.0700474	0.129131	-0.254229	-0.435215	0.0233978	0.0467955	0.00904531	-0.344722	Oligodendrocytes - Oligodendrocytes	Oligodendrocytes - FN1 - COL13A1 - Oligodendrocytes	Human	2.76492e-22	1.41072e-85	Alpaca
Oligodendrocytes	Oligodendrocytes	NID1	COL13A1	NID1 - COL13A1	Matrix (assorted)	COL13A1 - Oligodendrocytes	Oligodendrocytes - NID1	0.0416425	0.129131	-0.446728	-0.435215	0.0142421	0.0467955	0.00537735	-0.440971	Oligodendrocytes - Oligodendrocytes	Oligodendrocytes - NID1 - COL13A1 - Oligodendrocytes	Human	6.8692e-65	1.41072e-85	Alpaca
Astrocytes	Oligodendrocytes	FN1	COL13A1	FN1 - COL13A1	Fibronectin	COL13A1 - Oligodendrocytes	Astrocytes - FN1	0.572478	0.129131	0.626418	-0.435215	0.32041	0.0467955	0.0739249	0.0956015	Astrocytes - Oligodendrocytes	Astrocytes - FN1 - COL13A1 - Oligodendrocytes	Human	9.16608e-98	1.41072e-85	Alpaca
Excitatory neurons	Oligodendrocytes	HSPG2	COL13A1	HSPG2 - COL13A1	Matrix glycoproteins	COL13A1 - Oligodendrocytes	Excitatory neurons - HSPG2	0.0105506	0.129131	-0.199079	-0.435215	0.0225505	0.0467955	0.00136241	-0.317147	Excitatory neurons - Oligodendrocytes	Excitatory neurons - HSPG2 - COL13A1 - Oligodendrocytes	Human	1.98009e-07	1.41072e-85	Alpaca
Endothelial cells	Astrocytes	CD55	CR1	CD55 - CR1	UNCAT	CR1 - Astrocytes	Endothelial cells - CD55	0.0423388	0.0443904	0.62933	-0.133216	0.0666667	0.0250855	0.00187944	0.248057	Endothelial cells - Astrocytes	Endothelial cells - CD55 - CR1 - Astrocytes	Human	1.37978e-05	9.31565e-10	Alpaca
Microglia	Astrocytes	C3	CR1	C3 - CR1	Complement	CR1 - Astrocytes	Microglia - C3	2.03934	0.0443904	3.96	-0.133216	0.823529	0.0250855	0.0905269	1.91339	Microglia - Astrocytes	Microglia - C3 - CR1 - Astrocytes	Human	2.47014e-227	9.31565e-10	Alpaca
Oligodendrocytes	Astrocytes	C1QA	CR1	C1QA - CR1	Vasoactive	CR1 - Astrocytes	Oligodendrocytes - C1QA	0.129387	0.0443904	-0.083849	-0.133216	0.0406918	0.0250855	0.00574356	-0.108533	Oligodendrocytes - Astrocytes	Oligodendrocytes - C1QA - CR1 - Astrocytes	Human	0.000365507	9.31565e-10	Alpaca
Microglia	Astrocytes	C1QA	CR1	C1QA - CR1	Vasoactive	CR1 - Astrocytes	Microglia - C1QA	1.47148	0.0443904	2.773	-0.133216	0.596639	0.0250855	0.0653196	1.31989	Microglia - Astrocytes	Microglia - C1QA - CR1 - Astrocytes	Human	1.95041e-98	9.31565e-10	Alpaca
Oligodendrocytes	Astrocytes	C3	CR1	C3 - CR1	Complement	CR1 - Astrocytes	Oligodendrocytes - C3	0.0991408	0.0443904	-0.127871	-0.133216	0.0325534	0.0250855	0.0044009	-0.130544	Oligodendrocytes - Astrocytes	Oligodendrocytes - C3 - CR1 - Astrocytes	Human	3.0051e-05	9.31565e-10	Alpaca
Microglia	Excitatory neurons	C3	CR1	C3 - CR1	Complement	CR1 - Excitatory neurons	Microglia - C3	2.03934	0.113286	3.96	0.227673	0.823529	0.209953	0.231028	2.09384	Microglia - Excitatory neurons	Microglia - C3 - CR1 - Excitatory neurons	Human	2.47014e-227	1.42356e-69	Alpaca
Oligodendrocytes	Excitatory neurons	C1QA	CR1	C1QA - CR1	Vasoactive	CR1 - Excitatory neurons	Oligodendrocytes - C1QA	0.129387	0.113286	-0.083849	0.227673	0.0406918	0.209953	0.0146577	0.0719119	Oligodendrocytes - Excitatory neurons	Oligodendrocytes - C1QA - CR1 - Excitatory neurons	Human	0.000365507	1.42356e-69	Alpaca
Oligodendrocytes	Excitatory neurons	C3	CR1	C3 - CR1	Complement	CR1 - Excitatory neurons	Oligodendrocytes - C3	0.0991408	0.113286	-0.127871	0.227673	0.0325534	0.209953	0.0112312	0.0499009	Oligodendrocytes - Excitatory neurons	Oligodendrocytes - C3 - CR1 - Excitatory neurons	Human	3.0051e-05	1.42356e-69	Alpaca
Endothelial cells	Excitatory neurons	CD55	CR1	CD55 - CR1	UNCAT	CR1 - Excitatory neurons	Endothelial cells - CD55	0.0423388	0.113286	0.62933	0.227673	0.0666667	0.209953	0.00479639	0.428501	Endothelial cells - Excitatory neurons	Endothelial cells - CD55 - CR1 - Excitatory neurons	Human	1.37978e-05	1.42356e-69	Alpaca
[truncated: 79,140 more rows]

## Sheet: Filtered ligands and receptors
Source	Target	Ligand	Receptor	Pair	Mode	Receptor.target	Source.ligand	Ligand.expression	Recept.expression	Ligand.scale	Recept.scale	Percent.source	Percent.target	Weight_norm	Weight_sc	Vector	Edge	Species	p_val_adj.lig	p_val_adj.rec	Species
[truncated: 291 more rows]
