# Supplementary material for: Screening of cell‐virus, cell‐cell, gene‐gene crosstalk among animal kingdom at single cell resolution
Source: Clin Transl Med. 2022 Aug 2;12(8):e886. doi: 10.1002/ctm2.886 (PMC9345398; doi:10.1002/ctm2.886)
Supplement: Supplementary file 7 — Table S6. List of regulomes of excitatory neurons in the brain across 11 species. The TFs and corresponding target genes expressed by excitatory neurons are shown in species including human, monkey, pig, hamster, hedgehog, civet, mink, chinchilla, alpaca, lizard and turtle. The TFs and target genes conserved in excitatory neurons of at least 4 species are also presented here [file CTM2-12-e886-s009.xlsx]

## Sheet: Alpaca
Regulatory Gene	Target Gene	Weight
NR4A2	STK32B	0.144606
NR4A2	LXN	0.12084
FOXP2	ZFPM2	0.118907
RORA	NTNG1	0.118143
GLI3	ATP13A4	0.115769
NR4A2	B3GAT2	0.115723
RORA	TRMT9B	0.115069
TOX	TRPC4	0.114565
RORA	TAFA2	0.114495
RORA	IL1RAPL2	0.109646
RORA	PDE4D	0.107895
ZFPM2	FOXP2	0.107094
RORA	PHACTR2	0.10601
RORA	KITLG	0.105573
RORA	CXXC4	0.103143
PBX1	FOXP2	0.102635
GLI3	PREX2	0.101878
GLI3	RPE65	0.101769
FOXP2	KIT	0.0986721
FOXP2	PAPPA2	0.0980401
ZFPM2	PTK7	0.0970587
FOXP2	GALNT17	0.0963564
FOXP2	ADAMTS3	0.0957322
FOXP2	MYZAP	0.0953446
RORA	PRKCA	0.0948656
RUNX2	NR4A2	0.0936475
NR4A2	USP13	0.0931677
RORA	CLMP	0.0919532
RORA	IL1RAP	0.0917096
RORA	SEMA5A	0.0912254
FOXP2	KIAA1217	0.0911052
RORA	SEMA6A	0.0908504
FOXP2	SULF1	0.0906361
FOXP2	CNTN3	0.0897908
NR4A2	NTNG2	0.0895936
NR4A2	RGS12	0.0892167
RORA	LDB2	0.0883187
RORA	RECK	0.0879789
RORA	LAMA4	0.0878775
RORA	NTRK3	0.0874951
RORA	INPP4B	0.0874394
TCF4	SVIL	0.0873993
RORA	ZMAT4	0.0870688
FOXP2	GPC6	0.0870265
ZFPM2	NFIA	0.0864941
RORA	CNIH3	0.0860121
RORA	NPAS2	0.0858055
RORB	DNAH14	0.0854728
RORA	GPR158	0.0847377
ZFPM2	SEMA3E	0.0845385
TCF4	DDR2	0.0839866
NFIA	FMOD	0.0839212
SOX6	GLI3	0.0832344
RORA	MYO1E	0.08322
TSHZ2	KCNMB2	0.0827162
ZFPM2	PCDH15	0.0825862
RORA	GABRA1	0.0825681
ZFPM2	KIT	0.082412
RORA	NETO1	0.0820412
RORA	MAST4	0.0814931
RUNX2	RGS12	0.081219
NPAS2	CXXC4	0.0810593
ZFPM2	NCKAP5	0.0805692
ZFPM2	PAPPA2	0.080038
ZFPM2	SULF1	0.0800223
NPAS2	KITLG	0.0800195
FOXP2	TLE4	0.0799429
GLI3	SLCO1C1	0.0797346
NR4A2	PCOLCE2	0.0796903
RORA	DGKH	0.0795197
ZFPM2	TSPAN18	0.0791025
FOXP2	PTK7	0.0788026
RUNX2	NTNG2	0.0786492
RORA	RBM20	0.0784667
RUNX2	STK32B	0.0784113
FOXP2	SLIT2	0.0778932
CUX1	ANTXR2	0.0777303
RORA	RBPMS	0.0776319
NFIA	ZFPM2	0.0773334
ZBTB20	GLI3	0.0770052
TOX	TLL1	0.0765113
ZFPM2	CNTN3	0.0763893
ZFPM2	ADAMTS3	0.0762554
FOXP2	SVEP1	0.0760625
RORA	DNAH14	0.0759728
RORA	GALNTL6	0.0758277
RORA	THSD7A	0.0756851
RORA	CCDC136	0.0756405
RUNX2	USP13	0.0755372
GLI3	SOX6	0.0750462
RORA	RBMS1	0.0750145
RORA	NRXN1	0.0748708
RORA	FBN2	0.0748
PBX1	ZFPM2	0.0738767
RUNX2	NPNT	0.0736421
RORA	MAP3K5	0.073609
RORA	LHFPL6	0.0729446
RORA	ADAMTS19	0.0728823
NR4A2	ST8SIA4	0.0727737
MEIS2	ROBO1	0.0727623
NPAS2	IL1RAPL2	0.0726329
RORA	PDE1A	0.0719865
RORA	RIMS2	0.0719437
GLI3	SLC1A3	0.0718738
ZFPM2	TLE4	0.0718541
ZFPM2	CNTN4	0.0715924
RORA	KCNQ5	0.0714221
GLI3	TRIL	0.0713336
RORA	ILDR2	0.0713211
NPAS2	CLMP	0.0711407
RORB	CNIH3	0.0707786
ZFPM2	KIAA1217	0.0707162
ZFPM2	GALNT17	0.0705156
ZFPM2	GPC6	0.070178
RUNX2	LXN	0.0701725
NFIA	DDR2	0.0701005
CUX2	CDH8	0.0700298
FOXP2	SEMA3E	0.0700251
CUX1	GRIK1	0.069946
TOX	ETV1	0.069943
ZFPM2	SLIT2	0.0692806
NR4A2	TGFB2	0.0692121
RORA	NELL2	0.0691319
RORA	ASB15	0.0688474
TSHZ2	KCNIP1	0.0687836
FOXP2	BMPER	0.0686764
RORA	SYNPR	0.0684967
FOXP2	TSPAN18	0.0684551
CUX2	CUX1	0.0683751
NFIA	PCDH15	0.0683649
NPAS2	TRMT9B	0.0683288
ZFPM2	SYT6	0.0683061
RORA	EEPD1	0.0680011
FOXP2	ADGRG6	0.0677195
GLI3	MERTK	0.0675223
RORA	DPP10	0.0674396
CUX1	CUX2	0.067396
PBX1	GPC6	0.0672909
CUX1	NKAIN2	0.0669001
RFX3	ANKRD6	0.0665368
ZNF536	FAM107B	0.0664572
RORA	GRIK1	0.0663315
RORA	RNF152	0.0662634
ZNF536	UGT8	0.0662498
NPAS2	INPP4B	0.0662187
GLI3	ARX	0.0661813
CUX2	GRIA4	0.0661135
RORA	MYO16	0.0660978
ZBTB20	SOX6	0.065778
RORA	ADCY8	0.0654384
ZFPM2	MYZAP	0.0654041
ETV1	TOX	0.0653469
RORA	PAMR1	0.0652817
RORA	CACNB4	0.0651394
NPAS3	FREM1	0.0650076
TCF4	NKAIN3	0.0649023
GLI3	GRIN3A	0.0648834
FOXP2	PBX1	0.0648105
PBX1	SULF1	0.0647078
FOXP2	SYT6	0.0646411
NR4A2	GNB4	0.064551
FOXP2	CNTN4	0.0645022
RORA	SGCD	0.0643699
NR4A2	NKAIN3	0.0641998
RORA	KCNH8	0.0639631
FOXP2	PCDH15	0.063949
ZBTB20	RPE65	0.0637173
FOXP2	GRM7	0.0635907
CUX2	GRIK3	0.0635843
PBX1	CNTN3	0.0633488
RORA	ITPR1	0.0633126
NFIA	FOXP2	0.0632928
PBX1	ADGRG6	0.0629599
FOXP2	GRIK3	0.0629005
CUX1	PCDH17	0.0627685
ZFPM2	GRM7	0.0627146
RORA	IGFBP2	0.0627061
RUNX2	B3GAT2	0.0625716
RORB	ZMAT4	0.062352
RORA	WHRN	0.0622916
FOXP1	POSTN	0.0622602
FOXP2	PDLIM5	0.0621643
RORA	BTBD11	0.0620925
RORA	OSBP2	0.0618269
NR4A2	RERG	0.0618211
ZNF536	RELN	0.0618159
RORA	DGKG	0.0617755
CUX2	RASGRF2	0.0614816
RORA	OPCML	0.0614349
NR4A2	RGS7	0.0614177
ZFPM2	HS6ST3	0.0613997
RORB	PLD5	0.0613861
ZFPM2	ADGRG6	0.0609409
PBX1	TLE4	0.060928
NR4A2	NPNT	0.0607181
ZFPM2	ROS1	0.0606754
RORA	DCDC2	0.0605703
NPAS2	NTNG1	0.060428
PBX1	ADAMTS3	0.0603184
NFIA	LIN28B	0.0603099
ZBTB20	ATP13A4	0.06023
RORA	GALNT18	0.0601778
NPAS3	UNC5D	0.0601277
NR4A2	ALDH1A1	0.0601127
ZNF536	RNF220	0.0598988
ZNF536	ADAMTS12	0.0598572
NFIA	SEMA3E	0.0593354
ZFPM2	SVEP1	0.059019
FOXP2	HS6ST3	0.0589176
ZBTB20	PREX2	0.0588815
NFIA	SVIL	0.0586026
NPAS3	BMPR1B	0.0584788
MEIS2	DNAH14	0.0582784
TSHZ2	PDE1C	0.0582691
ZFPM2	CA10	0.0582608
PBX1	SLIT2	0.0581818
CUX1	PTPRT	0.0580893
RORB	THSD7A	0.0580027
SOX5	ASAH2	0.0577985
TOX	CACNB2	0.0577145
ZNF536	PLEKHH1	0.057613
RFX3	OTOF	0.0575587
TOX	CCDC85A	0.0572939
NR3C2	FRAS1	0.057231
RORA	BRINP3	0.0571392
TOX	KCNIP4	0.0570792
FOXP2	ENOX1	0.0570705
RORA	ADAMTS5	0.0568078
RORA	GUCY1A1	0.0567752
RORA	RBMS3	0.0567331
RUNX2	PCOLCE2	0.0567232
NPAS3	AUTS2	0.0566547
NPAS2	MYO1E	0.0566025
TCF4	FMOD	0.0565755
TSHZ2	RBPMS	0.0565423
ETV1	PLCXD3	0.05645
CUX1	SEMA5A	0.0563349
NR4A2	GNG2	0.0563307
FOXP2	CA10	0.0562679
NFIA	CACNA1S	0.0561834
NR4A2	SHISA6	0.0561133
RORB	SPHKAP	0.0560836
RORA	DPY19L1	0.0559397
MEIS2	COL21A1	0.0559272
MEIS2	NTRK3	0.0558795
RORA	CCDC50	0.0558571
RFX3	KCNQ3	0.0557421
NPAS3	HS3ST2	0.0554845
NPAS2	SEMA6A	0.0552769
FOXP2	LRRC55	0.0551613
RORA	CALD1	0.0551333
PBX1	GRIK3	0.0550795
RORA	RORB	0.0549989
NPAS3	TENM3	0.054971
FOXP2	GRID2	0.0549455
NR4A2	MAN1A1	0.0549451
NPAS2	RORA	0.0548789
ARX	PTPRM	0.0548631
RORA	GRIA3	0.0548085
RORA	ENC1	0.0546635
TOX	SULF2	0.0546019
RORB	ZNF804B	0.054525
ZFPM2	PDLIM5	0.0544836
MEF2C	DDR2	0.0543784
NFIA	GALNT17	0.0542989
ZFPM2	CNTNAP4	0.0542627
CUX2	CLSTN2	0.0542582
CUX2	NPAS3	0.0542421
RORA	LTBP1	0.0542325
NFIA	SULF1	0.0541772
NPAS2	RBFOX1	0.0540421
RORA	ZNF804B	0.0540137
RORA	ATP10A	0.0539151
PBX1	PAPPA2	0.0538551
RORB	SYNPR	0.0537775
MEIS2	ANTXR1	0.0536666
PBX1	KIAA1217	0.0536059
PBX1	PCDH15	0.0535166
RORA	R3HDM1	0.0534531
RORA	UST	0.0534315
ZBTB20	GRIN3A	0.0533911
RORA	NEGR1	0.0533042
RORA	GRM4	0.0532772
CUX1	ST6GALNAC5	0.0532586
FOXP2	HS3ST4	0.0532122
ARX	GLI3	0.0531689
NR4A2	BCHE	0.0531591
NPAS3	KCND2	0.0531448
RORA	LDLRAD3	0.0530655
NPAS2	DGKH	0.052984
ZFPM2	PBX1	0.0528591
NR4A2	RSPO2	0.0527496
CUX1	THSD7A	0.0527454
RORA	MDGA2	0.0524473
PBX1	GALNT17	0.0523601
FOXP2	NFIA	0.0523191
PBX1	HS6ST3	0.0522786
RORA	KCNN2	0.0521916
RORA	ARHGAP26	0.0521626
RORA	CELF2	0.0521184
CUX1	DMD	0.0520893
ZFPM2	LUZP2	0.0520638
RFX3	GRB14	0.0518644
NFIA	ADAMTS3	0.0518203
RORA	PPM1L	0.0518049
MEIS2	FMN1	0.0517404
NPAS3	GRM8	0.0516522
CUX1	ROBO2	0.0516401
GLI3	NPL	0.0513323
RUNX2	SHISA6	0.0512898
RORB	AK5	0.0512885
NPAS3	CDKL1	0.0512838
GLI3	VAV3	0.051207
RORA	ADGRL2	0.0511285
TCF4	PALMD	0.0511002
RORA	CACNA2D3	0.051088
TCF4	KCNH7	0.0510701
TCF4	CACNA1S	0.051025
RORA	PTPRD	0.0510103
ZFPM2	GRIK3	0.0509689
ZFPM2	LIN28B	0.0508351
RORA	CPNE4	0.0507584
NFIA	SVEP1	0.0507154
RORB	TAFA2	0.0506612
FOXP2	ASAP2	0.0506134
NR3C2	RGS7	0.0506068
ZFPM2	GASK1B	0.0505979
NPAS2	DCDC2	0.0503848
CUX2	GABRA2	0.0503424
ZFPM2	ENOX1	0.0502846
NPAS3	CDH6	0.0502263
FOXP2	KCTD16	0.0500235
TCF4	ADGRD1	0.0500151
CUX1	CACNA2D3	0.0500043
CUX1	RCAN2	0.0499953
RORA	PRKCB	0.0498875
NR4A2	CACNA1A	0.0498116
PBX1	TSPAN18	0.0498094
AFF3	FOXP2	0.0497794
RORA	KCNIP4	0.0497646
TOX	CPNE8	0.0497628
RORA	GDA	0.0497442
GLI3	LAMA2	0.0496813
RORA	PDZD2	0.0496322
RORB	CPXM2	0.0496305
MEIS2	CNIH3	0.0496293
RUNX2	ST8SIA4	0.0496033
ZFPM2	HS3ST4	0.0495424
NR3C2	IL1RAPL1	0.0494708
MEIS2	GABRA5	0.04941
RFX3	KCNK13	0.0493193
RORA	TSHZ2	0.0493041
NFIA	GPC6	0.049292
PBX1	PELI2	0.0492579
CUX2	CACNA2D1	0.0492292
RORA	NYAP2	0.0491798
ZFPM2	BMPER	0.0491644
RFX3	FMN1	0.0491381
CUX1	GRM1	0.0490939
CUX2	GRIK1	0.0489451
RORA	SH3PXD2A	0.0489343
ARX	RPE65	0.0489117
NPAS3	TAFA1	0.0488943
NPAS2	LYPD1	0.0488059
PBX1	KIT	0.0488038
RORA	RCAN2	0.0487832
MEIS2	KCNT2	0.0487548
RUNX2	GNB4	0.0487538
CUX2	SVEP1	0.0486502
NPAS2	PDE4D	0.0486146
CUX2	HS6ST3	0.0485965
ZBTB20	SLC1A3	0.0485227
NPAS3	CADM2	0.0485149
RORB	DGKG	0.048503
RORA	ASAP1	0.0483103
FOXP2	ZNF804A	0.0482472
ZNF536	BCAS1	0.0481781
MEIS2	RFX3	0.0481582
TOX	L3MBTL4	0.048125
NR4A2	CSRP2	0.048096
RFX3	ROBO1	0.0480692
RORA	LYPD1	0.0480147
RORB	RORA	0.0479976
ZBTB20	PTPRM	0.047995
RORA	ERC2	0.04798
FOXP2	GASK1B	0.04794
PBX1	SVEP1	0.0479377
TOX	SMYD2	0.0479015
SOX6	RPE65	0.0478088
ZNF536	ABTB2	0.0477795
MEIS2	TENM3	0.0477536
PBX1	MYZAP	0.0477402
RORA	SIK3	0.0476344
AFF3	ADAMTS3	0.0476162
MEIS2	TAFA2	0.0474805
GLI3	KCNIP1	0.0474699
PBX1	SYT6	0.047399
FOXP1	DNAH14	0.0473343
SOX6	ARX	0.047307
CUX2	TAFA1	0.0472967
TOX	VWC2L	0.0472739
NFIA	PTPRK	0.0472587
NFIA	TSPAN18	0.0472168
NPAS3	PDE8B	0.0471044
RORA	RGS6	0.0471015
PBX1	PDLIM5	0.0470936
NPAS2	LDB2	0.0470714
TSHZ2	KCNIP4	0.0470684
RORA	ANTXR1	0.0470482
ZBTB20	FIGN	0.0470238
FOXP2	RASGRF2	0.0468915
NPAS3	RFX3	0.0467111
PBX1	HS3ST4	0.0466981
ZFPM2	ADAMTS18	0.0466381
TCF4	LIN28B	0.0466354
RORA	GABRG2	0.0465668
RORA	STXBP5L	0.0465607
ZFPM2	ZNF804A	0.0465024
NR3C2	HS3ST4	0.0464717
CUX1	RBMS1	0.0464574
PBX1	ENOX1	0.0464076
RORA	SIPA1L1	0.0463977
CUX1	HS3ST1	0.0463976
RORA	IGSF21	0.0463912
RORA	ADGRA1	0.0463651
FOXP2	PPFIA2	0.0462206
ZFPM2	RASGRF2	0.0462029
CUX1	ATP2B2	0.0461753
FOXP2	SATB1	0.046078
CUX1	NECAB1	0.0460236
PBX1	PTK7	0.0459955
MEIS2	KLHL1	0.0459215
TOX	GRM8	0.045911
PBX1	SATB1	0.0459044
SOX6	PTPRM	0.0458099
RFX3	PGM5	0.0457831
RORA	GPR161	0.0457831
CUX1	IGSF21	0.0457609
RORA	CALN1	0.0456916
CUX1	HS6ST3	0.0455809
FOXP2	TAFA1	0.0455737
RORA	UNC13C	0.0455732
FOXP2	ROS1	0.0454829
RORA	SPON1	0.04544
CUX2	AUTS2	0.0454347
CUX1	GRIA1	0.0454271
NPAS3	KIRREL3	0.045424
NPAS3	CNTNAP4	0.0454215
RORB	CABP1	0.045391
FOXP2	PTPRK	0.0453869
FOXP2	SLC2A13	0.0453859
ZFPM2	ASAP2	0.0453539
NPAS2	PRKCA	0.0453493
NPAS3	GRIK3	0.0453491
FOXP2	CNTNAP4	0.045342
AFF3	ZFPM2	0.0452022
NFIA	PTK7	0.0452011
CUX2	KCTD16	0.0451717
RORA	DCLK1	0.045142
NFIA	LAMB4	0.0450983
NR3C2	NR4A2	0.0450626
CUX1	PDE1A	0.0450402
RORA	SASH1	0.0450063
NR3C2	HTR2C	0.0449876
NR3C2	RSPO2	0.044987
CUX2	ANTXR2	0.0448857
RORA	STXBP6	0.0448718
TSHZ2	SLC35F4	0.0448304
CUX1	SHISA9	0.0448263
CUX2	TOX	0.0448221
RUNX2	ASAH2	0.0448203
ZFPM2	GRIA4	0.044751
RORA	SPHKAP	0.0446139
NFIA	GRM7	0.0446122
CUX1	CCDC136	0.044593
ARX	ATP13A4	0.0445875
ZNF536	MOBP	0.0445556
AFF3	MMP16	0.0444966
CUX1	PLEKHH2	0.0444965
ZBTB20	GRAMD2B	0.0443746
CUX1	CHL1	0.0442397
CUX2	TMEM178B	0.0441701
CUX1	DLG2	0.044153
ZFPM2	PPFIA2	0.0441488
GLI3	LMCD1	0.04412
GLI3	SLC1A2	0.0440879
NFIA	NCKAP5	0.0440682
NPAS3	CACNB2	0.0440501
TOX	TBC1D1	0.0439575
ZFPM2	PTPRK	0.0439493
CUX1	NCOA3	0.0439138
RORA	NCOA3	0.0438921
ZFPM2	GRID2	0.043823
PBX1	CA10	0.0438068
RORA	DPY19L2	0.0437661
TOX	NGF	0.04368
FOXP2	NRIP3	0.0436098
MEIS2	RASGRP1	0.0435917
RFX3	ARHGAP6	0.043563
ZFPM2	HTR2C	0.0435189
RORA	KCNK2	0.0434989
NPAS3	PDZD2	0.0434986
SOX6	ADAMTS6	0.0434959
SOX6	ATP13A4	0.0434912
RORA	ANK2	0.043469
RFX3	MEIS2	0.0434643
RORA	NPTX1	0.0434535
RORA	AK5	0.0434172
CUX1	OPCML	0.0433155
RORA	CAMKK2	0.0432978
NR3C2	TAFA1	0.0432627
SOX6	EPS8	0.0432227
NPAS3	RASGRP1	0.043208
TCF4	CCN2	0.0431378
NR4A2	HTR2C	0.0431002
RORA	EXPH5	0.0430984
CUX1	CALN1	0.0430681
NR4A2	FHIT	0.0430073
SOX6	SLCO1C1	0.0429683
ZBTB20	SLCO1C1	0.0429592
FOXP2	NXPH2	0.042946
RFX3	PDZRN4	0.0428638
NFIA	ADGRD1	0.0428322
CUX2	PCLO	0.042815
RORA	DSCAML1	0.0427825
MEIS2	ZMAT4	0.042718
ZFPM2	LAMB4	0.0427082
NPAS2	COL4A4	0.0426337
CUX1	SPON1	0.0425893
SOX6	SLC1A3	0.0425329
RORB	CALN1	0.0424809
PBX1	CNTN4	0.042479
RORA	TMEM164	0.0424759
RORA	RNF207	0.0424227
GLI3	FGFR1	0.0423887
FOXP1	CPXM2	0.0423872
FOXP2	FOXP1	0.0423672
RORA	NLGN4X	0.0423421
RFX3	COL21A1	0.0423017
FOXP2	TPH2	0.0422519
RORA	LRRTM3	0.0422259
RORB	DKK2	0.0421764
FOXP2	SLC9A9	0.0421606
NPAS3	GALNT13	0.0421523
NR3C2	CNTNAP2	0.0421426
AFF3	GRM7	0.0420785
NPAS3	PRR16	0.0420783
ZFPM2	CLSTN2	0.0420773
TOX	ARHGAP42	0.0420495
SATB1	IL12RB2	0.0420397
NPAS2	PHACTR2	0.0420349
MEIS2	ATP2B4	0.0420237
CUX1	ADGRB3	0.0420192
MEIS2	EPHA6	0.042019
NPAS2	CNIH3	0.0419569
TOX	SEMA6D	0.0419468
CUX1	ATP10A	0.0419431
NFIA	TCF4	0.0418655
RORA	CHRM3	0.0418284
PBX1	SEMA3E	0.0418276
RORA	CAMK4	0.0418105
MEIS2	PTPN14	0.0418104
CUX2	GALNT13	0.0417856
AFF3	TSPAN18	0.0417721
TCF4	LAMB4	0.0417604
ZNF536	CTNNA3	0.0417184
RORB	MEIS2	0.0417146
MEIS2	KCNQ3	0.0416662
CUX2	PDE1A	0.0416088
NFIA	NKAIN3	0.0415291
CUX1	PRKCG	0.0415167
NR4A2	LDB2	0.0415037
CUX1	MLLT3	0.0414777
RORB	SEMA5A	0.0414703
RUNX2	GNG2	0.0414634
SATB1	KCNMB2	0.0414122
CUX1	RASSF3	0.0413728
TCF4	SULF2	0.0413719
NR4A2	TIMP2	0.0413573
NR4A2	GNAO1	0.0413562
CUX1	PLD5	0.0413101
FOXP2	PELI2	0.0413016
ZBTB20	EPS8	0.0412643
FOXP2	RPRM	0.0412546
NFIA	CCN2	0.041247
ZFPM2	CDH11	0.0412221
FOXP2	CHL1	0.0412152
RORB	CACNA1E	0.0411975
NFIA	RASGRF2	0.0411845
NPAS3	ZNF608	0.04118
NPAS2	NTRK3	0.0411706
RORA	HIP1	0.0410858
CUX2	MGAT5B	0.0410567
NPAS3	DIRAS2	0.041054
NFIA	PCSK5	0.0410285
ZFPM2	FOXP1	0.0409705
CUX2	CNTNAP2	0.040967
FOXP2	NCKAP5	0.0408768
RORA	CCNYL1	0.0408658
MEIS2	SYNPR	0.0408627
MEIS2	PDZRN4	0.0408303
GLI3	PLPP3	0.0407073
RORA	ALCAM	0.0407011
PBX1	KCTD16	0.0406817
NPAS3	ELAVL2	0.0406812
RORA	ANTXR2	0.0406253
PBX1	GRM7	0.0406212
RORA	CADM2	0.0404677
NFIA	PDLIM5	0.0404221
PBX1	SLC2A13	0.0404209
ZNF536	HAPLN2	0.0403623
RORA	ADAMTSL3	0.0403514
RORA	GRIN2A	0.0403477
NR3C2	CYTIP	0.0403416
NR3C2	LARGE1	0.0403338
TSHZ2	SIAH3	0.0403238
NR4A2	RNF150	0.0403145
RORA	ANK3	0.0402744
ZFPM2	FRAS1	0.0402652
RORB	DPY19L1	0.0402635
CUX1	TAFA2	0.0401966
RORA	FBLIM1	0.0401895
RFX3	RASGRP1	0.0401678
RORB	ATP2B4	0.0401662
GLI3	PTPRM	0.040123
CUX1	BRINP3	0.0401123
MEF2C	SVIL	0.0401028
CUX1	PRKCB	0.0400263
ZBTB20	ARX	0.0400228
MEIS2	PLEKHG1	0.040015
CUX2	ADGRG6	0.0399954
NPAS2	ERC2	0.039985
RORA	RASSF3	0.0399846
ZFPM2	KCTD16	0.0399752
RORB	MAST4	0.0399684
RORB	GRIK1	0.0399423
NFIA	ADAMTS18	0.0399015
MEIS2	DAB1	0.0398668
RORA	USP43	0.0398635
ETV1	KCNIP1	0.0398357
ZBTB20	MERTK	0.0398123
GLI3	SLC7A11	0.039754
ZNF536	SH3TC2	0.039742
CUX2	SLIT2	0.039728
ZFPM2	SLC2A13	0.0397207
ZBTB20	LAMA2	0.0396997
NR4A2	ASAH2	0.0396893
RORA	PALM2AKAP2	0.0396876
TCF4	USH2A	0.0396777
RORB	ATP10A	0.0396717
NPAS3	KCTD16	0.0396502
NR4A2	SYNJ1	0.0396251
ZBTB20	LPAR1	0.0396206
CUX1	KCNN2	0.0395844
NPAS3	GRIA4	0.0395034
RUNX2	CSRP2	0.0394998
FOXP2	CDH11	0.0394941
RORA	NCALD	0.0394696
RUNX2	SLC35F4	0.0394204
TCF4	PLCXD3	0.039382
FOXP2	CLSTN2	0.0393801
ZFPM2	SATB1	0.0393497
RFX3	NPAS3	0.0393439
GLI3	RANBP3L	0.0393164
ZFPM2	KIRREL3	0.0393018
RORA	MAGI2	0.0392806
CUX1	CACNA2D1	0.0392647
FOXP2	DOK6	0.0392329
NPAS3	ADGRG6	0.0392302
RORA	DPP6	0.0392014
PBX1	LRRC55	0.0391861
NR4A2	MAGI1	0.0391105
RORA	PLD5	0.0390921
PBX1	PDE1C	0.0390769
NPAS3	GABRA5	0.0390616
RUNX2	BCHE	0.0390117
NPAS2	NRXN1	0.039005
RFX3	PLEKHG1	0.0389873
MEIS2	PTPRD	0.038955
CUX2	SLC35F1	0.0389361
AFF3	PAPPA2	0.0389349
NFIA	PALMD	0.0389175
NFIA	KIT	0.0388701
ZFPM2	RAI14	0.038861
SATB1	PELI2	0.0388274
CUX1	SPHKAP	0.0388073
FOXP2	PTPRT	0.0388033
NPAS2	LTBP1	0.0387207
ZBTB20	NPL	0.0387076
RORA	CADPS2	0.0387051
FOXP2	HTR2C	0.0386601
RORA	CCDC85A	0.0386588
RORA	NECAB1	0.0386503
GLI3	TESK2	0.0386386
TSHZ2	PTGER3	0.0386031
CUX2	GRM3	0.038597
FOXP2	LHFPL6	0.0385883
GLI3	F5	0.0385822
RFX3	KLHL1	0.0385759
NR3C2	HS3ST2	0.0385613
RORA	PITPNC1	0.0385389
MEIS2	COL8A1	0.0385082
TCF4	ETV1	0.0384976
RFX3	PPM1L	0.0384973
GLI3	ACSBG1	0.0384898
RORA	SLC36A1	0.038484
NPAS3	IL1RAPL1	0.0384738
MEIS2	ADGRL3	0.0384555
SATB1	PDE1C	0.0384479
FOXP2	CSMD3	0.0384115
SOX6	GRIN3A	0.0383799
ETV1	KCTD16	0.0383321
MEIS2	ANKRD6	0.0383137
NPAS2	GPR158	0.0383094
CUX1	DPP6	0.0383014
FOXP2	PAK5	0.0382856
NR3C2	KCND2	0.0382298
MEIS2	STXBP5L	0.0382104
CUX1	BRINP1	0.0381932
NR3C2	PLCB1	0.0381576
AFF3	SVEP1	0.0381331
MEIS2	CPNE4	0.0381109
NPAS2	USH2A	0.0380962
FOXP1	FOXP2	0.0380723
NPAS3	GABRA2	0.0380714
RORA	KLF12	0.0380658
AFF3	KIT	0.0380587
ZNF608	TAFA1	0.0379975
NPAS2	CACNB4	0.0379767
NPAS2	PDE8B	0.0379691
NFIA	GALNT13	0.0379641
RORA	COL21A1	0.0379614
CUX1	DSCAML1	0.0379392
GLI3	DISC1	0.0379306
TOX	AGBL4	0.037926
CUX2	ZNF608	0.0379204
ZFPM2	TAFA1	0.0379199
PBX1	ZNF804A	0.0378803
NPAS3	AGBL4	0.0378672
NFIA	B3GALT2	0.0378444
NPAS3	ANKRD6	0.0378313
MEIS2	RYR2	0.0378294
RORB	SASH1	0.0378059
CUX2	MAP2	0.0377817
NR4A2	FRMD4B	0.0377631
ZNF536	EYA1	0.0377213
ZNF536	ATP10B	0.0376988
NFIA	CA10	0.0376526
ZFPM2	TPH2	0.0376494
FOXP1	TENM2	0.0376076
CUX1	PDZRN3	0.0376016
FOXP2	ZPLD1	0.0375868
FOXP2	CDH20	0.0375797
RORA	TMEM266	0.0375708
NR4A2	SLC35F4	0.037551
CUX2	HS3ST4	0.0375499
CUX1	NFIB	0.0375406
CUX1	SLC35F4	0.0375056
NPAS3	MCTP1	0.0374597
NR3C2	GALNT13	0.0374572
GLI3	LRP4	0.0374416
PBX1	BMPER	0.0374232
CUX2	TNIK	0.0374126
NPAS3	NRIP3	0.0373879
RORA	WASF1	0.0373871
RORB	CACNA2D3	0.0373536
SATB1	PTGER3	0.0373423
RORA	SPOCK1	0.0373306
PBX1	NFIA	0.037304
TSHZ2	WHRN	0.037288
FOXP2	AUTS2	0.0372478
ZBTB20	PLPP3	0.0372275
NFIB	KCTD16	0.0371673
CUX1	USP43	0.0371554
NPAS3	SLIT2	0.0371289
RORA	VGLL3	0.0370934
ZBTB20	CLIC4	0.0370832
FOXP2	KHDRBS2	0.0370721
NPAS3	CYTIP	0.037058
NFIA	GRIK3	0.0370427
MEIS2	RORB	0.0370279
RORA	NAV2	0.0370163
RUNX2	HTR2C	0.0369845
CUX2	CFAP299	0.0369773
SOX5	RSPO2	0.0369687
MEIS2	ANK2	0.0369468
PBX1	CDH11	0.0369372
SATB1	PTPRK	0.0369306
FOXP2	KIRREL3	0.0369282
RORA	GUCY1A2	0.0369272
NPAS3	CLSTN2	0.0369153
RORA	STRBP	0.0368905
NFIA	KIAA1217	0.0368778
FEZF2	KCTD16	0.0368421
CUX2	SLC24A3	0.0368392
TCF4	PHLDB2	0.0368074
FOXP2	AFF3	0.0368037
CUX1	GPR149	0.0367849
TOX	NRXN3	0.0367845
RORA	RAB27B	0.0367731
CUX2	SEMA3E	0.0367621
NPAS2	ZMAT4	0.0367595
ZFPM2	PTPRT	0.0367371
FOXP2	CDH12	0.0367288
CUX1	R3HDM1	0.0366798
CUX1	GRIK3	0.0366624
RORA	ATP2B1	0.0366439
RORA	PDE8B	0.0366274
FOXP2	LIN28B	0.0366258
FOXP2	RAI14	0.0366167
ZNF536	GAD2	0.036597
NFIA	PAPPA2	0.0365772
AFF3	UNC13C	0.0365522
RORA	CHRM2	0.0365492
CUX1	RASGRF2	0.0365365
MKX	ZNF804B	0.036527
ZFPM2	CSMD3	0.0365219
SOX5	PCSK5	0.0365178
NPAS2	COL4A3	0.0365133
RFX3	BTBD9	0.0365014
RORB	MAN1A1	0.0364905
CUX2	PTPRT	0.036481
PBX1	PTPRK	0.0364311
RORB	IL1RAP	0.0364267
ZNF608	RASGRP1	0.0364032
ZFPM2	CAV1	0.0363853
FOXP2	FEZF2	0.0363526
NR4A2	SGIP1	0.0363068
NFIA	PBX1	0.0362875
NR4A2	GRIK2	0.0362872
ETV1	TBC1D1	0.0362531
RORA	FMN1	0.0362375
ZFPM2	TMEM178B	0.0362207
ETV1	TLL1	0.0362072
RORA	MEIS2	0.0362038
RORB	NTNG1	0.0361658
RORA	DGKB	0.0361535
RFX3	ATP2B4	0.03614
MKX	ADAMTSL3	0.0361391
RORA	TRPC6	0.0361338
ZFPM2	LHFPL6	0.0361282
ZFPM2	KCND2	0.0361175
PBX1	CHL1	0.0361115
NFIA	LUZP2	0.0361111
FOXP1	RORB	0.0361087
NPAS3	TMEM178B	0.0361018
FOXP2	MGAT5	0.0360835
ZFPM2	ZPLD1	0.0360798
RORA	PHKA2	0.0360792
RORA	CACNA1E	0.0360346
RORB	FMN1	0.0360336
SOX6	CDC14A	0.0360046
CUX1	COL27A1	0.0359997
NFIA	ADGRG6	0.0359904
SOX6	PREX2	0.0359787
POU1F1	BMPR1B	0.0359661
AFF3	PTK7	0.0359419
RORA	SOX5	0.0359365
BCL11B	CPNE8	0.0359298
CUX1	TSHZ2	0.0359258
ZFPM2	DST	0.0359232
NR3C2	BMPR1B	0.0358799
NR4A2	HPSE2	0.0358779
CUX2	IGSF21	0.0358665
MEIS2	DSCAM	0.0358616
RORA	MGAT5B	0.0358524
RORA	ONECUT2	0.0358335
RORA	RAPGEF4	0.0358267
NPAS2	EXPH5	0.035782
NR3C2	TENM1	0.0357794
RFX3	DSCAM	0.0357787
TOX	KCTD16	0.0357642
PBX1	HTR2C	0.0357637
FOXP2	FAM126A	0.0357389
CUX1	KCTD8	0.0357245
FOXP1	GALNT17	0.0356973
MEIS2	KHDRBS2	0.0356764
MEIS2	CACNA1H	0.0356617
PBX1	ASAP2	0.0356604
NPAS2	IL1RAP	0.0356596
ZFPM2	CDH8	0.0356489
NPAS2	CALD1	0.0356379
RORA	EHBP1	0.035612
PBX1	PPFIA2	0.0356057
RFX3	ZNF608	0.0355758
CUX2	PCDH17	0.0355677
NR4A2	RUNX2	0.0355499
MEIS2	PPM1L	0.0355444
SOX5	CSGALNACT1	0.0354945
ESRRG	PTPRG	0.0354825
RORA	TTC3	0.0354377
RUNX2	ALDH1A1	0.0353992
FOXP1	CNIH3	0.035398
MEIS2	SLC4A4	0.0353665
NPAS3	EML1	0.0352997
NFIA	CNTN4	0.0352677
TCF4	CCDC85A	0.0352621
NPAS3	STXBP6	0.0352613
ZFPM2	AFF3	0.0352578
ETV1	CACNB2	0.0352238
NFIA	PTPRT	0.0352029
CUX1	GABRA2	0.0351853
NPAS3	PPP3CA	0.0351802
FOXP2	SUSD1	0.0351786
NPAS2	LAMA4	0.0351607
ETV1	KCNMB2	0.0351548
FOXP1	CTNNA2	0.0351452
SOX6	PLPP3	0.0351214
NFIA	CNTN3	0.0350891
FOXP2	LIMCH1	0.035082
RORA	NFKB1	0.035073
TOX	ELAVL4	0.0350546
NFIA	ZNF804A	0.0350438
RORB	NETO1	0.0350407
RORB	DSCAML1	0.0350372
GLI3	ETNPPL	0.0350312
NPAS3	KLHL1	0.0350026
RORA	SLC35F4	0.0349875
RORB	FOXP1	0.0349702
NR3C2	TRPM3	0.0349173
NPAS3	FSTL5	0.0348918
ZFPM2	SLC9A9	0.0348655
NPAS3	DOCK4	0.0348653
NPAS3	PDZRN4	0.034843
RORB	NKAIN2	0.0347933
CUX2	KCTD8	0.0347866
CUX2	HS3ST2	0.0347766
ZNF536	LPAR1	0.0347743
ZFPM2	SRGAP3	0.0347639
NR3C2	GRIK3	0.0347527
RORB	RYR3	0.0347251
CUX2	BMPR1B	0.0347199
CUX1	CABP1	0.0346738
MEIS2	DPY19L1	0.0346637
CUX1	ASIC2	0.0346427
GLI3	GRAMD2B	0.0346266
TEAD1	RUNX1T1	0.034604
NPAS2	TMTC2	0.0345964
GLI3	CDC14A	0.0345713
RORA	CACNA1A	0.0345685
NPAS3	KCNT2	0.0345435
NR4A2	SLC40A1	0.0345411
FOXP2	ADAMTS18	0.0345406
RORB	GALNTL6	0.0345367
ZNF608	NPAS3	0.0345029
NPAS3	SVEP1	0.0344439
NR4A2	LRRC4C	0.0344395
RORA	ITGA8	0.0344358
ARX	SLCO1C1	0.0344255
ESRRG	FGF10	0.0344181
RFX3	RIMS1	0.0343861
NFIA	HS6ST3	0.0343756
RORB	HIP1	0.034371
CUX2	HDAC9	0.0343657
NR3C2	ADGRB3	0.0343558
AFF3	PCDH17	0.0343486
RORA	LRFN2	0.0343132
ZBTB20	YAP1	0.0342985
MEF2C	CCN2	0.0342906
ZNF608	CNTNAP2	0.0342755
MEIS2	DLG2	0.0342679
ZFPM2	LIMCH1	0.0342657
FOXP2	LRFN5	0.0342618
RORA	ZEB2	0.0342418
RORA	GREM2	0.0342091
RORB	PRKCA	0.0341988
ZBTB20	LRIG3	0.0341669
NFIA	RARB	0.0341605
NPAS3	CACNA2D1	0.0341461
RORA	DKK2	0.0341402
CUX2	USP43	0.0341365
RFX3	CDKL1	0.0341086
PBX1	FEZF2	0.0340992
NR4A2	RYR2	0.0340851
RORA	GSG1L	0.0340848
AFF3	ZPLD1	0.0340823
NPAS3	GRM3	0.0340819
CUX1	MGAT5B	0.0340659
ETV1	SULF2	0.0340623
CUX1	TRPS1	0.0340359
RUNX2	RGS7	0.0340206
RORA	TSPAN5	0.0340199
RORA	TCF4	0.0340114
RFX3	PCDH19	0.0340063
ZBTB20	QKI	0.0339953
SOX6	KANK1	0.0339692
ZFPM2	PAK5	0.0339597
RFX3	PRR16	0.033953
CUX1	CDH8	0.0339516
MEIS2	TIAM1	0.0339423
ZFPM2	DOK6	0.0339212
CUX1	RUNX1T1	0.0339112
KLF12	SYNPR	0.0338987
FOXP2	CACNA2D3	0.0338886
NPAS3	RASGRF2	0.0338677
NPAS3	COL19A1	0.0338623
MEIS2	INPP4B	0.0338466
RFX3	TMTC4	0.0338386
ARX	SOX6	0.0338359
CUX1	OSBP2	0.0338354
GLI3	WLS	0.0338243
SOX6	MERTK	0.0338235
NFIA	SLC2A13	0.0338219
CUX2	PLCB1	0.0338024
CUX2	RCAN2	0.0337863
NFIA	TAFA1	0.0337671
ZNF385B	TENM1	0.0337565
PBX1	CDH20	0.033687
RFX3	ADGRL3	0.0336818
CUX2	NFIA	0.0336218
RORA	TMEM158	0.0336088
RORA	PEG3	0.0336022
ZFPM2	SERTM1	0.0335812
RORB	POSTN	0.0335667
CUX2	UNC80	0.033562
ZBTB20	DACH1	0.0335454
RORA	SORCS1	0.0335432
ZFPM2	UTRN	0.0335212
FOXP2	SLC35F1	0.0335147
ZFPM2	FAM126A	0.0334957
NPAS3	SNCAIP	0.0334753
RORB	LDLRAD3	0.033456
RORA	MARCHF1	0.0334542
PBX1	ENPP1	0.0334465
NPAS3	ZFHX4	0.0334069
ESRRG	CADPS2	0.0334035
ETV1	OPRM1	0.0333996
FOXP1	GPC6	0.0333812
MEIS2	RGS6	0.0333767
RORA	FEZ2	0.0333665
GLI3	SWAP70	0.0333473
MEIS2	IL1RAPL2	0.0333471
CUX2	THSD7A	0.0333345
MKX	SV2C	0.0333229
NFIA	SLIT2	0.0333166
CUX1	UNC13C	0.0333149
NPAS3	CA10	0.0332956
NPAS2	ARHGAP26	0.0332844
MEIS2	CADPS2	0.0332784
NPAS2	ILDR2	0.0332696
ZNF608	GRIA4	0.0332492
RORA	MOSMO	0.0332433
ZNF536	DOCK10	0.033201
ZFPM2	ENPP1	0.0331961
ZFPM2	LRRC55	0.0331871
RORA	GRIP1	0.0331857
RORA	FHOD3	0.0331633
ZFPM2	AUTS2	0.033159
NPAS3	GBE1	0.0331445
NFIA	EPHA4	0.0331344
SATB2	RERG	0.0331344
CUX1	CHSY3	0.0331198
CUX1	TOX	0.0331097
ZBTB20	TESK2	0.033071
FOXP2	TMEM178B	0.0330448
MEIS2	SLIT3	0.0330378
RORA	GAP43	0.0330334
NFIA	MYZAP	0.0330025
ZFPM2	ATP2B1	0.03299
RORA	RBFOX1	0.0329833
RORB	GSG1L	0.0329802
PBX1	MCC	0.0329649
NPAS3	LRRTM4	0.0328986
MEIS2	SASH1	0.0328895
RORA	DLG1	0.0328711
NPAS2	FBLIM1	0.0328694
AFF3	TAFA1	0.0328651
ZFPM2	FEZF2	0.0328531
RORA	MYO5C	0.032852
ZFPM2	PITPNC1	0.0328496
NPAS3	FRMD5	0.0328484
RFX3	TGFBI	0.0328294
RORA	KIRREL3	0.0328236
ZFPM2	GABRA2	0.0327983
RORA	KCNT1	0.0327968
CUX1	SLIT3	0.0327818
FOXP2	DIRAS2	0.0327766
ZFPM2	VOPP1	0.0327672
RORB	GABRA1	0.032756
RORB	R3HDM1	0.0327552
GLI3	NOTCH2	0.0327226
MEIS2	ZFHX4	0.032717
TOX	PRKG1	0.0326991
RORA	TRERF1	0.0326874
RORB	IGFBP2	0.0326861
FOXP2	CAV1	0.0326617
ZNF608	IL1RAPL1	0.0326382
NPAS2	RIMS2	0.0326358
RORA	PIK3R1	0.0326222
NR3C2	UNC5D	0.0326077
FOXP2	SERTM1	0.0326057
ETV1	CCDC85A	0.0325672
CUX1	ZNF704	0.0325592
NPAS2	PDZD2	0.0325572
RORA	ANKRD28	0.0325556
NFIA	CDH8	0.0325162
PBX1	CLSTN2	0.0325146
NFIA	TNIK	0.0325113
CUX1	DGKB	0.032497
FOXP1	BBOX1	0.0324911
RORA	DMD	0.0324831
CUX1	IL1RAP	0.0324737
RORA	LRRTM4	0.032467
TOX	USH2A	0.0324616
CUX1	NAV3	0.0324489
FOXP1	ZFPM2	0.0324474
CUX1	CLSTN2	0.032447
NPAS2	DPP10	0.0324227
SOX5	DGKB	0.0324204
NPAS2	RECK	0.0324148
RARB	ROS1	0.0324048
RFX3	LRRTM4	0.0324033
RORA	MLLT3	0.032403
CUX1	PCLO	0.0324013
CUX1	ADCY2	0.0323973
NR3C2	ACVR1C	0.0323943
MEIS2	PRR16	0.0323925
RFX3	ESRRG	0.032389
RUNX2	KLHL5	0.0323825
NPAS3	NRP2	0.0323666
KLF12	BRINP3	0.0323622
RORA	INPP5D	0.0323474
RORA	GABRB2	0.0323384
SATB1	KCNIP1	0.0323301
ZFPM2	NXPH2	0.0323224
RUNX2	TGFB2	0.0323217
CUX2	SLIT1	0.0323001
RORA	CHN2	0.0322691
TSHZ2	ASCL1	0.0322611
CUX2	PCDH15	0.0322209
L3MBTL4	TOX	0.0322186
PBX1	PTGER3	0.0322154
MEIS2	LRRTM4	0.0321926
CUX2	ADAMTS3	0.0321809
RORA	COL4A3	0.0321733
FOXP2	PLXNA4	0.0321345
CUX2	DPP6	0.0321127
RORA	CERS6	0.0321084
POU3F2	ITGA2	0.0321062
NR3C2	TIMP2	0.0321038
MKX	PDZD2	0.0320897
AFF3	SLIT2	0.032089
CUX1	SNTG1	0.032083
RORB	LAMA4	0.0320792
NPAS3	PBX3	0.032074
TOX	KCTD1	0.0320678
RORA	SLC38A1	0.0320653
RORB	PDE4D	0.03206
ZNF385B	HS3ST2	0.0320409
CUX1	FAT3	0.0320227
ZBTB20	RNF220	0.0320195
ZFPM2	MEF2C	0.0320168
NPAS2	SIPA1L1	0.0319788
RORA	ADAMTS9	0.0319681
FOXP2	ENPP1	0.0319653
ESRRG	FSTL5	0.0319576
NR4A2	EXT1	0.0319557
RORB	CCDC136	0.0319206
NR3C2	NPAS3	0.0319142
ZFPM2	CDH12	0.0319136
RORA	DCAF6	0.0319103
FOXP1	SLIT3	0.0319096
PBX1	TAFA1	0.0319079
PBX1	NCKAP5	0.0319068
SOX6	DISC1	0.0318814
MEIS2	XKR4	0.0318368
RORA	HDAC9	0.0318148
RORA	PDE4B	0.0318117
NPAS2	KCNC2	0.0318104
NPAS3	CUX2	0.0317708
FOXP2	SRGAP3	0.0317677
RUNX2	SLC26A5	0.0317261
TOX	TSPAN2	0.031723
AFF3	CNTN3	0.0317075
MEIS2	PGM5	0.0316898
RORA	SLITRK1	0.0316501
MEIS2	GALNTL6	0.0316421
GLI3	AQP4	0.0316253
RORA	SEMA5B	0.0316221
RORA	ACVR2A	0.0316184
ZFPM2	TLE1	0.0316054
GLI3	PRPSAP1	0.0315906
SOX6	WLS	0.0315879
CUX1	PHACTR2	0.0315806
PBX1	RASGRF2	0.0315796
ZBTB20	SLC7A11	0.0315783
AFF3	ZNF804A	0.0315731
TSHZ2	CHRM3	0.0315705
GLI3	LRIG1	0.0315674
NR4A2	PARM1	0.0315624
CUX2	CHSY3	0.0315527
FOXP2	MAGI1	0.0315465
GLI3	GPC5	0.0315381
NPAS3	PCLO	0.0315308
NFIA	SYT6	0.0315232
TSHZ2	THSD7B	0.0315022
CUX1	GRIK4	0.0314951
RORA	CSGALNACT1	0.0314949
AFF3	PCDH15	0.0314824
NR3C2	CACNA2D1	0.0314673
RORA	RYR3	0.031449
SOX5	FSTL5	0.0314386
ZFPM2	NRIP3	0.0314287
FOXP2	ADGRD1	0.0314189
MEIS2	NOS1	0.0314135
ZFPM2	CACNA2D3	0.0314008
TSHZ2	BRINP3	0.0313857
NR3C2	ZNF608	0.0313794
NPAS3	TENM1	0.0313746
RORA	GRM7	0.0313558
NPAS3	CDH4	0.031335
TOX	FGFR1	0.0313265
MEF2C	TCF4	0.0313085
CUX1	DNAH14	0.0313011
CUX1	BCL11A	0.0312954
NPAS2	TENM3	0.0312843
RORA	SNTG1	0.0312837
RORA	FRMD4B	0.0312688
RORB	LRRTM3	0.0312528
NPAS2	KCNQ5	0.031244
ZFPM2	CHL1	0.0312334
ZFPM2	SLC35F1	0.0312271
RORA	KCNT2	0.0312164
CUX1	SEMA6D	0.0312163
SATB1	FOXP2	0.0312055
ZFPM2	TNIK	0.0312053
NFIA	MEF2C	0.0312048
NPAS2	ANTXR1	0.031201
ARX	NPL	0.0312008
ZFPM2	PELI2	0.031199
MEIS2	MPPED2	0.0311989
CUX2	FEZF2	0.0311814
GLI3	ATP1B2	0.0311698
RORA	NAV3	0.0311666
ZNF536	LCNL1	0.0311407
FOXP2	ATP2B1	0.0311324
FOXP2	RTN4R	0.0311145
SOX5	PTPRG	0.0311039
MEIS2	TGFBI	0.0311023
ZBTB20	WLS	0.0310979
RUNX2	AMOT	0.0310787
ZFPM2	MGAT5	0.0310678
RORA	SLC4A10	0.031009
FOXP1	KCNQ3	0.0309903
RORB	SLIT3	0.0309608
ZNF536	SPATA13	0.0309541
RORA	CAMK2D	0.0309365
CUX1	SVEP1	0.0309303
ZNF536	FGFR2	0.0309268
AFF3	HS6ST3	0.0309223
NR3C2	CDH7	0.0309069
CUX2	NR3C2	0.0309033
PBX1	GRID2	0.0308896
RORA	COL4A4	0.0308882
FOXP2	TLE1	0.0308879
FOXP1	ZMAT4	0.0308854
ZNF536	TTYH2	0.0308802
FOXP2	KCNA6	0.0308722
ZNF536	PLP1	0.0308694
NR4A2	FRAS1	0.0308565
NPAS3	SLC24A3	0.0308139
POU1F1	SPON1	0.0308009
MEIS2	EFNA5	0.0307824
CUX2	GRM8	0.0307815
NPAS3	SNTG2	0.0307698
CUX2	PCDH7	0.0307593
RORA	ADGRB3	0.0307412
MEIS2	PDZD2	0.0307281
PBX1	NRIP3	0.0307242
TOX	CDH6	0.0307176
NFIA	FEZF2	0.0307088
NR4A2	RGS6	0.0307041
ZBTB20	ZNF536	0.0307005
CUX2	MLLT3	0.0306906
PBX1	MGAT5	0.0306859
MEIS2	CACNA1E	0.030683
CUX2	FSTL5	0.0306756
NR3C2	GRM7	0.0306711
RFX3	CNGB1	0.0306687
NFIB	UTRN	0.0306533
RORA	ATXN1	0.0306501
TCF4	GALNT10	0.03065
RORA	PCDH17	0.0306277
FOXP2	LUZP2	0.0306145
SOX6	NOTCH1	0.0306129
RORA	BAIAP2	0.0306123
SOX6	ZBTB20	0.0306017
PBX1	FOXP1	0.0305949
ZFPM2	CADPS	0.0305748
PBX1	LIN28B	0.0305693
CUX2	VOPP1	0.030562
SOX5	NRXN3	0.0305535
CUX1	SASH1	0.0305511
CUX1	PCDH7	0.0305379
ZFPM2	RARB	0.0305364
ARX	SLC1A3	0.0305273
SATB1	KCNIP4	0.0305114
MEIS2	NECAB1	0.0304956
NPAS3	HS6ST3	0.0304811
NR3C2	ZNF804A	0.0304747
FOXP2	BRINP2	0.0304617
NPAS2	TAFA2	0.0304606
NPAS3	TOX	0.0304595
NPAS2	FBN2	0.030449
FOXP1	CACNA1E	0.0304238
RFX3	RSPO3	0.0304137
RORB	DLG2	0.0304109
CUX1	ANO3	0.0303877
NR3C2	PHLDB2	0.0303848
ZBTB20	VAV3	0.0303738
PEG3	NPTX1	0.0303611
RORB	BRINP3	0.0303578
RORB	MYO16	0.0303542
RORA	ATP2B4	0.0303497
NPAS3	SPOCK1	0.0303488
FOXP2	GRIA4	0.0303478
RORA	RYR2	0.0303467
NFIA	UTRN	0.0303275
RORB	GRM7	0.0303233
ETV1	PDE1C	0.0303201
TOX	HS3ST2	0.0303121
NPAS2	MPPED2	0.0303114
FOXP2	SORBS2	0.0302973
CUX2	IL1RAPL1	0.0302849
CUX2	GRIK4	0.0302672
ZBTB20	FGFR2	0.0302657
RORB	NELL2	0.0302607
FOXP2	NPTXR	0.0302593
TCF4	OPRM1	0.0302521
ZFPM2	FAM155A	0.0302505
GLI3	ITPR2	0.0302498
NPAS3	SMAD3	0.0302424
CUX1	COBLL1	0.030242
FOXP1	AK5	0.0302268
L3MBTL4	TLL1	0.0302125
ZBTB20	ADAMTS12	0.0302049
ZFPM2	OSBPL10	0.0302028
RUNX2	TRHDE	0.0302002
PBX1	FAXDC2	0.030198
MEIS2	MARCHF1	0.030191
PBX1	SLC9A9	0.0301875
NR4A2	CRTAC1	0.0301847
L3MBTL4	SMYD2	0.0301831
FOXP2	LAMB4	0.0301762
RFX3	KIRREL3	0.0301677
RORB	RBMS1	0.0301648
RORA	SDCCAG8	0.030155
CUX1	PTPRE	0.0301527
NFIA	TLE4	0.030148
CUX2	UNC5D	0.0301389
NPAS3	ADD3	0.0301287
RFX3	TIAM1	0.030125
RFX3	ELAVL2	0.0301243
CUX1	KCTD16	0.0301096
SOX6	SWAP70	0.0301014
RUNX2	CACNA1A	0.0300882
RORA	USP6NL	0.0300855
TCF4	CLMP	0.030084
RFX3	SORCS1	0.0300834
NPAS2	CDH6	0.0300667
AFF3	CLSTN2	0.0300632
NFIA	KCTD16	0.0300603
CUX1	SCNN1A	0.0300603
MEIS2	DTNA	0.0300513
RORA	LIMS1	0.0300487
CUX1	ASTN2	0.0300439
AFF3	SULF1	0.0300423
RORA	HECW2	0.0300198
NR3C2	TMEM178B	0.0300145
NFIB	FOXP2	0.030004
ETV1	AGBL4	0.0299842
RORA	NKAIN2	0.0299712
CUX1	RABGAP1L	0.0299675
CUX2	RAI14	0.02994
SATB1	ENOX1	0.0299395
NFIA	SATB1	0.0299335
RORB	KCTD8	0.02993
NR3C2	UNC13C	0.0299253
SATB1	FAM180A	0.029907
CUX2	AFF3	0.0299051
RORA	PTPRU	0.0298996
NR3C2	STK32B	0.029893
MEIS2	SERTM1	0.029892
RFX3	ZFHX4	0.0298846
MEIS2	ST6GALNAC5	0.0298819
PBX1	AUTS2	0.0298803
RORA	GRID2	0.0298727
RORB	ANTXR1	0.0298693
RORB	KCNH5	0.0298692
NR3C2	TENM3	0.0298672
NFIA	KLHL14	0.0298444
RFX3	SNTG2	0.0298357
CUX2	DPP10	0.0298344
TSHZ2	ADAMTS19	0.0298295
TOX	SLC24A3	0.0298228
SOX5	SEMA6D	0.0298095
MEIS2	GRIA3	0.0297957
RORA	VWA2	0.0297932
CUX2	DGKB	0.0297824
CUX1	FBN2	0.0297782
ZFPM2	PLXNA4	0.029763
FOXP2	DST	0.0297545
CUX2	SERINC5	0.0297514
FOXP2	UGGT2	0.0297491
NFIB	KIT	0.0297462
CUX2	CHL1	0.0297344
TCF4	IL1RAPL2	0.0297224
CUX1	GALNTL6	0.0297132
CUX2	KCND2	0.0297124
NFIA	ROS1	0.0296708
NFIA	FAM155A	0.0296585
CUX1	ADAMTS2	0.0296569
CUX1	GRIA3	0.0296438
TSHZ2	ARHGAP18	0.0296204
NFIB	HS6ST3	0.0296174
SOX6	NPL	0.0296168
ZBTB20	LMCD1	0.0296163
MEIS2	DMD	0.0295683
MEIS2	HS3ST2	0.0295642
ZNF608	KLHL1	0.0295379
NR4A2	COQ8B	0.029529
FOXP2	GAREM1	0.0295254
FOXP2	ARID1B	0.0295003
NR4A2	PTPRU	0.0294898
ZFPM2	CDH20	0.0294884
ZNF536	ERBB4	0.0294878
NR4A2	PCSK5	0.0294822
CUX1	PLCB1	0.0294818
ZFPM2	B3GALT2	0.0294811
PBX1	IL12RB2	0.0294801
CUX1	CADPS2	0.0294758
SOX5	CPNE8	0.0294559
RUNX2	SGIP1	0.0294536
NPAS2	SGCD	0.0294458
RORA	DLG2	0.0294442
MEIS2	KCNT1	0.0294438
ZFPM2	DDR2	0.0294429
TOX	TRPS1	0.0294419
RORA	MTUS2	0.029433
RORA	CCK	0.0294295
FOXP2	CADPS	0.0293942
NPAS3	PCSK2	0.0293922
MEIS2	KIRREL3	0.0293849
CUX1	TNIK	0.0293841
FOXP2	OSBPL10	0.0293629
NPAS2	MAP3K5	0.0293605
RUNX2	SLC40A1	0.029348
RORA	RUSC2	0.0293426
NPAS2	DNAH14	0.0293356
ZFPM2	PCLO	0.0293331
CUX1	TMEM178B	0.0293319
ZBTB20	FAM107B	0.0293247
NPAS3	FEZF2	0.0293138
NR4A2	RARRES1	0.0292842
MEF2C	ADAMTS18	0.0292792
RFX3	TENM3	0.0292787
RORA	GPM6A	0.0292603
ZBTB20	PLEKHH1	0.0292523
NR3C2	CADPS	0.0292362
NFIB	GRIA4	0.0292355
CUX1	ZMAT4	0.0292303
NFIB	PAPPA2	0.0292286
RORB	PTPRD	0.0292205
NPAS2	ADCY8	0.0292119
CUX1	NKAIN3	0.0292082
ZFPM2	CACNA1S	0.0292023
RORB	KCNH7	0.0291859
NFIA	ENOX1	0.0291826
CUX1	KCNH8	0.0291778
AFF3	ADGRG6	0.0291754
RORA	MOXD1	0.0291726
NFIA	FOXP1	0.0291637
RORA	HS6ST2	0.0291618
RORA	GASK1A	0.0291611
NPAS2	CCDC85A	0.0291603
RFX3	EML1	0.0291531
SOX5	PLCB1	0.0291458
CUX2	CA10	0.0291269
PEG3	SEMA5A	0.0291214
RORA	HS3ST1	0.0291069
NFIB	LUZP2	0.0291045
LIN28B	SVIL	0.0291007
PBX1	ROS1	0.0291005
ZBTB20	ADAMTS6	0.0290961
RORA	PRR16	0.0290958
RORA	GABRB1	0.0290904
AFF3	TMEM178B	0.0290812
FOXP2	KRT7	0.0290427
NR4A2	KLHL5	0.0290167
NPAS2	RBM20	0.0290148
NPAS3	NR3C2	0.0290071
ZBTB20	RFTN2	0.0289841
TCF12	PLEKHH1	0.0289785
SATB1	SYT6	0.0289442
RORA	LRRTM1	0.0289296
NPAS3	PLEKHG1	0.0289222
GLI3	PITPNC1	0.0289201
ZNF536	MAG	0.0289106
ZNF608	HS3ST4	0.0289078
RFX3	CDH13	0.028902
PBX1	CDH12	0.0289017
SOX6	KCNIP1	0.0288915
ZBTB20	MTUS1	0.0288825
RORB	ANTXR2	0.0288675
ZFPM2	MMP16	0.0288583
NR3C2	PCDH15	0.0288524
ZBTB20	NOTCH2	0.0288485
ZFPM2	NFIB	0.0288313
NPAS2	GRM4	0.0288245
FOXP2	PCLO	0.0288138
RUNX2	GCNT4	0.028811
ZFPM2	KHDRBS2	0.0288039
RORA	DOCK9	0.0287893
TCF4	LYPD1	0.0287827
RFX3	SNCAIP	0.0287678
NFIA	COL18A1	0.0287542
TSHZ2	KCNH8	0.0287529
NPAS3	SLC35F1	0.0287493
NR4A2	FSTL5	0.0287468
NPAS2	BTBD11	0.0287366
ZBTB20	BCAS1	0.0287299
AFF3	NYAP2	0.0287276
RORA	SERTM1	0.0287214
RORB	DGKB	0.0287204
RORA	USH2A	0.0287195
NPAS3	PID1	0.0287075
CUX1	ITPR1	0.0287041
NPAS2	RGS6	0.0286864
AFF3	SYT6	0.0286847
PBX1	LHFPL6	0.0286827
NR4A2	TEC	0.0286765
NFIA	KCNH7	0.0286706
NFIB	ZFPM2	0.0286524
ZFPM2	FAXDC2	0.0286522
RORA	SGCZ	0.0286417
ZNF608	ROBO1	0.0286405
CUX1	PEG3	0.0286304
RORA	CUX1	0.0286295
FEZF2	GRIK3	0.0286265
TSHZ2	GRIK1	0.0286249
FOXP2	B3GALT2	0.0286045
AFF3	GRIK3	0.0285998
RUNX2	EPHB1	0.0285511
GLI3	KAT2B	0.0285444
ZFPM2	MAGI1	0.0285417
SOX6	EGFR	0.0285405
PBX1	RAI14	0.0285344
RORA	HPCAL4	0.028534
ZFPM2	NPTXR	0.0285253
RORB	TRMT9B	0.0285034
MEF2C	CACNA1S	0.0285
MEIS2	CSMD1	0.0284775
GLI3	KANK1	0.0284752
LIN28B	DDR2	0.0284682
CUX2	UNC13C	0.0284589
NPAS2	GREM2	0.0284524
MEF2C	FMOD	0.0284345
CUX2	B3GALT2	0.0284342
ZFPM2	SORBS2	0.0284302
RORA	KALRN	0.0284271
RORA	PGBD5	0.0284268
RORA	CDK18	0.0284207
CUX1	MAST4	0.0284143
NR4A2	ADAMTSL3	0.028414
NFIA	ASAP2	0.0284131
RUNX2	PCDH9	0.0284125
NFIB	SLIT2	0.0284034
RORA	PLOD2	0.0284006
RORA	GPR137C	0.0283926
NPAS3	LRRN1	0.028387
CUX1	GPR137C	0.028372
AFF3	HDAC9	0.0283569
SMAD9	PDE8B	0.0283545
CUX1	PROM1	0.0283386
NFIA	RAI14	0.028337
NPAS2	KCNIP4	0.0283342
CUX2	NETO2	0.0283209
CUX2	NKAIN2	0.0283167
RORA	SNX7	0.0283167
NPAS2	MDGA2	0.0282939
RORB	ANK3	0.0282764
MEIS2	PLD5	0.0282733
CUX2	OPCML	0.0282728
NR4A2	GREB1L	0.0282637
MEIS2	SMAD3	0.0282563
MEIS2	ADAMTSL1	0.0282405
RORA	SCNN1A	0.0282396
CUX1	NPTX1	0.0282261
MEIS2	ATP10A	0.028218
SATB2	STK32B	0.0282154
CUX1	MTUS2	0.0282152
SMAD9	POU1F1	0.0282127
ZFPM2	RPRM	0.0282099
SOX6	NXPH1	0.028202
CUX1	RAPGEF5	0.0282011
NPAS3	ARHGAP6	0.0281932
CUX1	RERG	0.0281786
SATB1	CA10	0.028176
NR3C2	KCTD8	0.0281753
RFX3	PIK3AP1	0.0281623
ZFPM2	NEBL	0.0281476
RORB	CPLX2	0.0281463
MEIS2	AK5	0.0281357
MEIS2	CDKL1	0.0281347
CUX2	PLEKHH2	0.0281118
RORA	PTPRG	0.0281105
PEG3	ANTXR2	0.0281088
RORB	CPNE4	0.0281006
PBX1	GASK1B	0.0280996
MEIS2	TNFRSF19	0.0280936
FOXP1	ANTXR1	0.028076
ZNF608	OTOF	0.0280745
FOXP1	DKK2	0.0280674
RORA	PLEKHH2	0.0280653
ZNF584	ZFP69	0.028064
PBX1	AFF3	0.0280619
CUX2	ROBO2	0.0280514
TOX	ASIC2	0.0280503
RORA	MYO1B	0.0280369
ZBTB20	USP54	0.0280281
NPAS3	VWC2L	0.0280271
RUNX2	GRIK2	0.028022
RORB	PPM1L	0.0280051
RORB	NTRK3	0.0280014
ZNF385B	VWC2L	0.0279909
NPAS3	ROBO1	0.0279889
RORB	EXT1	0.0279628
RORA	TENM3	0.0279606
CUX1	GABRB2	0.027933
CUX1	ADAMTS20	0.0279305
MEIS2	CACNB2	0.0279191
ZFPM2	ARID1B	0.0279167
CUX1	DGKG	0.027914
RORA	NRG4	0.0279002
GLI3	ADAMTS6	0.0278986
CUX1	RORA	0.027896
ZFPM2	LRFN5	0.0278952
ZNF608	ARHGAP6	0.0278928
FOXP2	FAM155A	0.0278875
AFF3	HS3ST4	0.0278767
MKX	GRM3	0.0278717
SATB1	NXPH2	0.0278547
ZNF608	HS3ST2	0.0278438
MEIS2	ESRRG	0.0278387
AFF3	TLE4	0.0278275
RUNX2	LRRC4C	0.0278264
NFIA	GASK1B	0.0278257
RORB	DPP6	0.0278239
NR3C2	MED12L	0.0278146
TSHZ2	GABRG1	0.0278119
NPAS2	PTPRO	0.0278013
ZNF608	RFX3	0.0277923
TOX	TMTC1	0.027789
RORB	GPR158	0.0277857
MEIS2	DCDC2	0.0277756
ZFPM2	NYAP2	0.0277657
NPAS3	PPFIA2	0.0277632
ZFPM2	PDZRN3	0.027751
NPAS2	KCNT2	0.0277487
ZFPM2	DSCAML1	0.0277455
NPAS3	SUCLG2	0.0277425
NPAS2	GRIP1	0.0277418
MEIS2	LRRTM3	0.0277398
AFF3	CDH8	0.027735
TOX3	NXPH1	0.0277281
GLI3	YAP1	0.0277085
NFIA	CDH12	0.0277066
NPAS3	PRTG	0.0277007
MKX	MDGA2	0.0277
RBPJ	CSF1R	0.0276906
SMAD3	PDZRN4	0.0276783
RORA	LITAF	0.0276635
RFX3	CCDC88C	0.0276584
NR3C2	CLSTN2	0.0276193
NR3C2	RASGRP1	0.0275952
NR3C2	FLRT2	0.0275849
RFX3	AGBL4	0.0275824
MEIS2	WASF1	0.0275803
RORA	DEUP1	0.0275776
NFIA	CHSY3	0.0275765
CUX1	ATP2B4	0.0275591
RORA	PAH	0.0275588
FOXP2	PTGER3	0.0275538
TRPS1	TOX	0.027543
FOXP2	FAXDC2	0.0275426
PBX1	LRFN5	0.0275348
ESRRG	CAMK2D	0.0275276
RORB	NEGR1	0.0275272
RORB	ROBO1	0.0275267
NR3C2	IGSF11	0.027522
AFF3	FSTL5	0.0275169
NPAS3	TGFBI	0.0275137
NPAS2	ONECUT2	0.0275063
RFX3	DNAH11	0.0275055
NFIA	HS3ST4	0.0274985
CUX1	EXOC4	0.0274925
MKX	GUCY1A2	0.0274625
TOX	FAM135B	0.027461
MEIS2	EML1	0.0274436
PBX1	LUZP2	0.0274359
RFX3	OXR1	0.0274328
SATB1	KIAA1217	0.0274287
AFF3	PDE1A	0.0274134
TSHZ2	CADM2	0.0274107
RORA	GNG2	0.0274066
AFF3	SEMA3E	0.0273921
FOXP2	IL12RB2	0.027386
TSHZ2	IL1RAPL2	0.0273779
IRF2	TRIM8	0.0273449
CUX1	MAP3K5	0.0273381
FOXP2	VOPP1	0.0273381
FOXP2	SPOCK1	0.0273374
CUX1	ANK3	0.0273292
ZBTB20	SLC1A2	0.0273218
NR4A2	PDGFD	0.0273178
CUX2	PBX1	0.0273114
TSHZ2	PHACTR2	0.0273082
TCF4	TOX	0.0273035
TOX	CADM2	0.0273016
RORA	CDC14B	0.02729
CUX2	CAMK1G	0.02725
MEIS2	CDH13	0.0272141
RFX3	PDZD2	0.0272015
NFIA	HTR2C	0.0271992
NFIA	KCNA6	0.0271953
NFIA	FAM126A	0.0271926
PBX1	CAV1	0.0271897
NPAS2	CADM2	0.0271596
TCF7L2	ATP13A4	0.0271551
CUX1	GALNT16	0.0271424
NPAS2	SLC4A4	0.0271399
FOXP2	SATB2	0.0271353
FOXP2	FRAS1	0.0271198
RORB	ASIC2	0.0271188
MEIS2	SIPA1L1	0.0271065
ZBTB20	NCKAP5	0.0270998
ARX	PREX2	0.0270875
FOXP2	NYAP2	0.0270673
RFX3	CACNB2	0.0270554
FOXP2	NFIB	0.0270512
CUX1	BCHE	0.0270457
CUX2	COL27A1	0.0270432
FOXP1	SORCS1	0.0270371
CUX1	FSTL1	0.0270227
TCF4	KITLG	0.0270188
MEIS2	PODXL	0.027015
NPAS3	ADAMTSL3	0.0270093
ESRRG	PLD5	0.0270075
IRF8	TXNIP	0.0270008
RORA	GFOD1	0.0270004
NPAS2	NCALD	0.0269966
MEIS2	CELF2	0.0269944
AFF3	PLEKHH2	0.0269917
CUX2	NRIP3	0.0269864
CUX2	MTUS2	0.0269836
FOXP2	GABRA2	0.0269548
NPAS2	CELF2	0.0269496
CUX1	RNF144A	0.0269422
NPAS3	NELL1	0.0269325
LIN28B	ZFPM2	0.0269194
FOXP2	PITPNC1	0.0269178
MEIS2	RORA	0.0268833
CUX2	SDK2	0.0268665
MEIS2	BCL2	0.0268547
NPAS3	FSTL4	0.0268544
MEIS2	KCNN2	0.0268524
FOXP2	KCND2	0.0268374
RORA	CSRNP3	0.0268294
ETV1	L3MBTL4	0.0268236
RORA	SYBU	0.0268219
ESRRG	KCNQ3	0.0268127
CUX1	LAMA4	0.0268061
MEIS2	CHRM2	0.0268054
NPAS3	SLC4A4	0.0267838
ZNF608	FSTL5	0.0267829
MEIS2	FANCL	0.0267801
MEIS2	CDH6	0.0267795
RORA	IFT172	0.0267705
RUNX2	FHIT	0.0267696
NPAS3	ESRRG	0.0267664
NPAS3	UST	0.0267576
MKX	FMN1	0.026742
CUX2	VWC2L	0.0267377
ZFPM2	SUSD1	0.0267309
MEIS2	BTBD9	0.026725
NR4A2	GPR158	0.0267232
RORA	CABP1	0.0267065
NPAS3	SIPA1L1	0.0267016
NFRKB	DVL2	0.0266949
NPAS2	MYO16	0.0266813
NR3C2	FRMD5	0.0266711
AFF3	KIAA1217	0.0266608
NR3C2	PDE8B	0.02666
CUX2	FAT3	0.0266574
CUX2	NXPH2	0.026656
RUNX2	RYR2	0.0266529
ZBTB20	KAT2B	0.0266518
NFIA	GRIA4	0.0266419
CUX2	TSHZ2	0.0266414
PBX1	ADAMTS18	0.0266392
CUX1	PDE4D	0.0266264
NPAS3	CDH7	0.0266256
SMAD3	PRR16	0.0266221
SOX5	HS3ST2	0.0266215
SOX5	TOX	0.0266187
AFF3	DRD1	0.0266178
RORA	PCDH7	0.0266136
NPAS2	CPNE4	0.0266124
NPAS3	TPO	0.0265972
ZNF536	FIGN	0.0265969
NPAS2	GRID2	0.0265913
FOXP1	EXT1	0.0265861
RORB	PTPRU	0.0265847
SETBP1	HPSE2	0.0265699
ZNF608	NR3C2	0.0265691
MEIS2	NRXN1	0.0265642
ETV1	USH2A	0.0265639
KLF12	TAFA2	0.0265624
NFIA	LRFN5	0.0265624
RORA	EML1	0.0265487
RORA	FAM20A	0.0265198
SOX5	TIMP2	0.0265125
TCF4	CACNA1B	0.0265041
NPAS2	ASAP1	0.0265001
CUX1	COL21A1	0.0264869
MEIS2	RFX4	0.0264448
NPAS2	GPR161	0.0264348
ZFPM2	MSRA	0.0264276
FOXP2	PDZRN3	0.026426
CUX2	CNTNAP4	0.0264249
TCF4	ADAMTS18	0.0264109
TSHZ2	ANTXR2	0.0264107
NPAS2	NETO1	0.0264106
CUX1	GABRA1	0.0264078
RORA	SV2C	0.0264074
FOXP2	DCHS2	0.0264005
RORA	GPCPD1	0.0263935
CUX1	PPP2R2B	0.0263927
FOXP2	DDAH1	0.0263881
SOX6	VAV3	0.0263788
RORA	MFHAS1	0.0263744
TOX	PLS1	0.0263735
NFIA	DOK5	0.0263717
SOX5	LARGE1	0.026368
CUX1	AFF3	0.0263679
FOXP1	SYNPR	0.026363
FOXP1	PLD5	0.0263567
NPAS3	ACVR1C	0.0263556
PBX1	GABRA2	0.0263503
NPAS3	KCNQ3	0.0263473
ETV1	LUZP2	0.0263447
PBX1	UGGT2	0.0263422
FOXP2	MEF2C	0.0263211
RFX3	PRKG2	0.0263166
PBX1	DOK6	0.0263123
ZEB1	CCK	0.0263104
ZFPM2	KRT7	0.0263056
TOX	PLCXD3	0.0263036
RORB	IGSF21	0.0262982
PBX1	NXPH2	0.0262963
FOXP2	PPP2R3A	0.026275
GLI3	ZBTB20	0.0262737
CUX1	ATP8A1	0.0262702
RORA	CTTNBP2	0.0262677
NFIA	SDK2	0.0262619
RFX3	TNFRSF19	0.0262478
PBX1	SORBS2	0.0262282
NPAS3	HOPX	0.026226
SOX6	TESK2	0.026202
NPAS2	GABRA5	0.0261984
NR3C2	PCLO	0.0261963
NR4A2	KCNMA1	0.0261874
RUNX2	NAV2	0.0261816
NPAS3	GUCY1A2	0.0261637
ETV1	FGFR1	0.0261607
MEIS2	CXXC4	0.0261584
ARNT2	SHISA9	0.0261452
PBX1	BRINP2	0.0261434
NR4A2	SLC1A3	0.026137
NFIA	GABRA2	0.0261288
ESRRG	NCF2	0.0261263
CUX2	RBMS1	0.0261211
PBX1	RPRM	0.0261143
NR4A2	IL1RAPL1	0.0261086
NR3C2	CNTNAP4	0.0260981
RORA	TANC2	0.026096
AFF3	CDH7	0.0260958
RORA	UNC80	0.0260942
MEIS2	PDE8B	0.0260893
NR3C2	MBNL2	0.0260885
SMAD3	PDE8B	0.0260877
MEIS2	DOCK4	0.0260857
MEIS2	NPAS2	0.0260841
RORA	NDST3	0.0260758
RFX3	HPCAL1	0.0260717
NFIA	SLC35F1	0.0260665
PBX1	LAMB4	0.0260591
CUX1	PRKCA	0.0260589
NPAS3	OSBPL3	0.026058
RFX3	FUT9	0.0260566
RFX3	LRRN1	0.0260514
NPAS3	ANK2	0.0260378
CUX2	LARGE1	0.0260242
FEZF2	ADAMTS18	0.0260032
MEIS2	NCAM2	0.0259988
CUX2	KCNIP2	0.0259855
NR3C2	CA10	0.0259837
FOXP1	MEIS2	0.0259778
NR4A2	FMNL2	0.025972
MEF2C	PHLDB2	0.0259711
SATB1	CHRM3	0.025971
PBX1	KIRREL3	0.025971
PBX1	TMEM178B	0.0259676
CUX1	DPP10	0.0259605
ZFPM2	MAN2A1	0.0259485
ETV1	VWC2L	0.0259406
RORB	OPCML	0.0259289
CUX1	MSRA	0.0259265
CUX1	NTNG1	0.0259203
MEIS2	ELAVL2	0.0259184
NPAS3	FAT4	0.0259094
NPAS2	GALNT18	0.0258996
FOXP2	MSRA	0.0258818
RFX3	HS3ST2	0.0258789
RORA	TMTC2	0.0258775
NPAS3	MEIS2	0.0258735
CUX1	PLK2	0.0258559
NPAS2	ANK2	0.0258537
NFIA	CUX2	0.0258487
RORA	KLHL32	0.0258468
NPAS2	SIK3	0.0258432
FOXP2	RTN4RL1	0.0258379
TOX	CUX2	0.0258351
CREB5	PLEKHH1	0.0258297
CUX1	KCNH1	0.0258276
PBX1	CNTNAP4	0.0258221
ZFPM2	FSTL4	0.0258132
RORB	RAB27B	0.0258105
FOXP1	PTPRT	0.0258065
FOXP2	EPHA4	0.0258023
MEF2C	LIN28B	0.0257922
CUX2	ROS1	0.025786
PBX1	ADGRD1	0.0257819
NR3C2	SLC35F1	0.025771
TOX	PSME4	0.025769
CUX2	NFIB	0.0257677
RORA	ASIC1	0.0257669
ZFPM2	TMEFF2	0.0257629
RORA	CDC42BPA	0.0257615
NR3C2	GABRA2	0.0257578
NR3C2	KIRREL3	0.0257198
NFIA	CNTNAP4	0.0257151
AFF3	GALNT17	0.0257108
RUNX2	HPSE2	0.02569
RORB	CACNA1A	0.0256814
CUX1	SH3PXD2A	0.0256688
NPAS3	MDGA2	0.0256596
CUX1	MAN2A1	0.0256523
SATB1	SIAH3	0.025648
TCF4	TLL1	0.0256437
CUX2	PIP5K1B	0.025635
CUX2	BCL11A	0.0256286
RORA	PTPRO	0.0256203
SOX6	SLC1A2	0.0256196
ZFPM2	RTN4R	0.0256179
ZFPM2	SLC8A1	0.0255912
TSHZ2	CHRM2	0.02559
CUX1	GRIA4	0.025584
ZNF385B	BMPR1B	0.0255722
CUX2	SORBS2	0.0255478
MEIS2	SORCS1	0.0255422
PBX1	PTPRT	0.0255402
SATB1	GPC6	0.025538
FOXP2	CDH8	0.0255361
MEIS2	KITLG	0.0255194
RORB	NECAB1	0.0255163
FOXP1	KLF12	0.0255118
NR3C2	CDH12	0.0255045
MEIS2	NTNG1	0.0255018
NPAS3	MED12L	0.0254972
PBX1	SUSD1	0.0254968
NPAS3	CAMK2A	0.0254905
NPAS3	CNTNAP2	0.0254853
RORA	CPNE5	0.025485
RFX1	ZNF628	0.0254751
ETV1	FEZF2	0.0254601
ESRRG	KCNH7	0.0254538
ZBTB20	SALL1	0.0254513
FOXP2	RARB	0.0254499
RORA	PLCB4	0.025442
RORA	TMEM47	0.0254315
GLI3	GJA1	0.0254188
FOXP2	FSTL4	0.0254167
RORA	FGF12	0.0254083
AFF3	HTR2C	0.025408
MEF2C	LAMB4	0.0254054
RORA	NTRK2	0.0253974
ZFPM2	CNKSR2	0.0253963
SOX6	TRIL	0.0253891
[truncated: 10,278 more rows]

## Sheet: Chinchilla
Regulatory Gene	Target Gene	Weight
RFX3	GLIS3	0.171938
DACH1	RELN	0.157729
GLIS3	RFX3	0.120832
FOXP2	SULF1	0.119628
RFX3	STXBP6	0.1186
RORB	KCNH5	0.101345
FOXP2	KIAA1217	0.0974644
FOXP2	HS3ST4	0.0906231
RORB	THSD7A	0.0882241
ZBTB20	THSD7B	0.0870798
RFX3	KIRREL3	0.0869168
ZBTB20	SHISA6	0.0856744
ZBTB20	PROX1	0.0846886
ZBTB20	DPP10	0.0846455
SOX6	NXPH1	0.0829141
TSHZ2	OLFM3	0.0806985
TSHZ2	INPP4B	0.0758802
MEF2C	SHISA6	0.0754574
FOXP2	TLE4	0.0743167
ZBTB20	DOCK10	0.0736119
GLIS3	STXBP6	0.0732686
RORB	PLCH1	0.0711655
ZBTB20	PTPRD	0.0706482
CUX2	GRIA4	0.0694753
ZBTB20	RASGEF1B	0.0692519
RFX3	TRPM3	0.0676508
RFX3	KIF26B	0.0670532
ZBTB20	ARHGAP42	0.0661999
ZBTB20	MEF2C	0.0656949
ZBTB20	ZNF608	0.0653895
MEF2C	DPP10	0.0652248
ZBTB20	ITGA4	0.064904
RFX3	ANKFN1	0.0643142
ZNF385B	OPCML	0.0642317
NR4A1	ARC	0.0639215
NR4A1	FOS	0.0633981
MEF2C	GRIA4	0.0633942
FOXP2	TAFA1	0.0632906
FOXP2	MCC	0.0632309
RFX3	CCDC85A	0.0628488
SOX6	VCAN	0.062286
RFX3	ITGA4	0.06202
MEF2C	CA10	0.0618009
CUX2	PDZRN3	0.0610226
ZFPM2	SEMA5A	0.06034
RFX3	LRRTM4	0.0600025
GLIS3	TRPM3	0.0598644
FOXP2	KCNIP4	0.0598104
ZBTB20	PARD3	0.0594568
FOXP2	GARNL3	0.0591009
ST18	KLHL4	0.058802
ZNF385B	CSMD1	0.0587241
NR4A1	NR4A3	0.0585998
ZFPM2	KIAA1217	0.0582469
RFX3	PTPRO	0.0579359
MEF2C	FHOD3	0.057864
RFX3	CDH9	0.0578332
ZFPM2	HS3ST4	0.0577913
NR4A3	NR4A1	0.0576141
RFX3	PDE11A	0.0571372
RORB	FBN2	0.0568376
MEF2C	R3HDM1	0.0568124
RFX3	PROX1	0.0567118
ZBTB20	DCC	0.0563373
ZBTB20	ANKFN1	0.0559121
FOXP2	GRIK3	0.0558019
PBX1	FOXP2	0.0554419
ZBTB20	FRMD4B	0.0554212
RFX3	MYO5B	0.0553213
ZFPM2	FOXP2	0.0551682
ZBTB20	PDZRN4	0.055141
ZBTB20	TANC1	0.0551038
MEF2C	PTPRD	0.054905
ZNF385B	NRG3	0.0544409
ZBTB20	GRIA1	0.0544175
ZNF385B	NAV3	0.0542634
TSC22D1	PRLR	0.0540676
PBX3	KCNIP1	0.053423
ZBTB20	RREB1	0.0534143
NR4A1	NPAS4	0.0533882
MEF2C	GPC6	0.0531918
ZBTB20	NKAIN3	0.0527897
MEF2C	CUX2	0.0527055
NPAS3	SOX6	0.052611
FOXP2	GLRA2	0.0525863
RFX3	CACNA1C	0.0524982
ZBTB20	CHD7	0.0523087
FOXP2	ZNF385D	0.0522252
RFX3	THSD7B	0.0522115
RFX3	LINGO2	0.0520188
FOXP2	GAS7	0.0518355
ZBTB20	ST18	0.051557
DACH1	CPM	0.0515044
CUX2	HS6ST3	0.0513397
MEF2C	PTPRT	0.0512815
TRPS1	SEMA3D	0.051117
CUX2	CUX1	0.0511137
THRB	IQCJ	0.0508281
FOXP2	LINGO2	0.0507519
ZFPM2	GRM8	0.0506671
ZFPM2	IQCJ	0.0505149
RFX3	DOCK10	0.050351
MEF2C	ZBTB20	0.0502938
ZFPM2	HS6ST3	0.0502575
TSHZ2	SGCZ	0.0502338
RFX3	TIAM1	0.0501988
RFX3	ARHGAP42	0.0500342
MEF2C	HS6ST3	0.0500226
RORB	WHRN	0.0499875
ZNF385B	DLG2	0.049841
MEF2C	NKAIN2	0.049762
ZNF385B	FGF14	0.0495953
RFX3	KCNK13	0.0495465
FOS	NPAS4	0.048761
ZNF385B	PLCB1	0.0487068
FOXP2	ZFPM2	0.0486422
RFX3	PARD3	0.0485946
RFX3	CMTM8	0.0484572
ZFPM2	SPON1	0.0484301
ZFPM2	SULF1	0.0483398
ZFPM2	ADAMTS19	0.0480684
NR4A1	EGR1	0.0480626
MEF2C	EFNA5	0.0480167
TSC22D1	VAT1L	0.0479406
FOXP2	NLGN4X	0.0478624
MEF2C	CNTN5	0.0478384
NR4A3	FOS	0.0476163
ZFPM2	MCTP1	0.0475365
MEF2C	NRP1	0.0471111
ZNF385B	ADGRB3	0.0470973
ZBTB20	EFNA5	0.0467486
ZFPM2	NFIA	0.0466705
MEF2C	RORB	0.0465379
ZBTB20	MAML2	0.0465156
SETBP1	CSMD1	0.0464606
RFX3	EPHA6	0.0463937
MEF2C	NRG1	0.0462678
RORB	LHFPL6	0.0459128
PBX1	GARNL3	0.0457311
TOX	LDB2	0.045681
NR3C2	RREB1	0.0455587
NR4A3	FOSL2	0.0454114
FOXP2	TAFA2	0.0451392
RFX3	SLIT3	0.0449971
CUX2	PDE7B	0.044935
ST18	GAB1	0.0448837
GLIS3	KIF26B	0.0447829
ZFPM2	TLE4	0.0447653
ZFPM2	EPHA7	0.0446982
ZBTB20	RGS6	0.0446464
ZBTB20	ABI1	0.0445394
ZNF385B	FAM155A	0.0445063
RORB	TAFA2	0.0444821
ZNF385B	SYT1	0.044345
MEF2C	CIT	0.0443444
ZBTB20	CCDC85A	0.0438443
ZBTB20	NRP1	0.0437181
ZNF385B	RYR2	0.0436295
ZBTB20	CDH9	0.0433397
MEIS2	KCNIP1	0.0432717
NFIA	MCTP1	0.0430596
MEF2C	RASGEF1B	0.0429141
ZBTB20	KCNH7	0.0428555
MEF2C	SLC9A9	0.0427573
GLIS3	KIRREL3	0.0427047
PBX1	GRIK3	0.0426789
ST18	NINJ2	0.0426079
RREB1	SHISA6	0.0425779
RFX3	TCERG1L	0.0425356
MEF2C	RYR3	0.04245
ZNF385B	TENM2	0.0423194
ZBTB20	LDB2	0.042216
RORB	KCNK2	0.0422037
ZFPM2	NCALD	0.0420993
ZBTB20	CECR2	0.0420599
NFIA	ZFPM2	0.0417994
CUX2	CDH12	0.0417796
ST18	CTNNA3	0.0417598
MEF2C	PDZRN4	0.0416882
THRB	PHACTR1	0.0415239
MEF2C	DGKG	0.0414277
ZBTB20	GLIS3	0.0413261
NPAS4	FOS	0.0412511
ZBTB20	SPIDR	0.0412484
TOX	GRM8	0.0411686
ZBTB20	SIPA1L3	0.0411045
RORB	PLXDC2	0.0410849
MEF2C	FRMD6	0.0409343
CUX2	MEF2C	0.0408866
ZBTB20	CBLB	0.0408439
MEF2C	CACNA2D3	0.0408272
GLIS3	PROX1	0.0407824
MEF2C	SEMA3D	0.0407334
ZNF608	ZBTB20	0.0407009
FOS	NR4A1	0.0406526
SOX5	RALYL	0.0404455
TRPS1	PLCE1	0.0403895
ZBTB20	EPHA7	0.0403722
ZNF385B	PTPRD	0.0403343
RFX3	LCORL	0.040306
MEF2C	COL6A2	0.0402967
MEF2C	RGS6	0.0401622
SETBP1	DLG2	0.0401601
ZBTB20	KHDRBS2	0.0401026
ZBTB20	EPHA6	0.0399976
MEF2C	KCNQ5	0.0398618
TSHZ2	CHRM2	0.0398578
RFX3	ATRNL1	0.039814
TSC22D1	CP	0.0397937
RFX3	AUTS2	0.0397557
ZBTB20	LRRTM3	0.0397252
NPAS3	EYA1	0.0397083
ZBTB20	PTPRE	0.0396875
ZNF385B	LRRC4C	0.0396683
ZBTB20	NHSL1	0.0396651
RORB	SCUBE1	0.0396565
MEF2C	RREB1	0.0396553
ZBTB20	R3HDM1	0.0396139
RFX3	PPFIA2	0.0395877
TSHZ2	MAMDC2	0.0395069
FOXP2	IQCJ	0.0393723
RFX3	KCTD16	0.039338
ZBTB20	PCDH15	0.0393044
RORB	SNTG1	0.0392537
RORB	CXXC4	0.0391944
ZBTB20	ZNF536	0.0391796
RORB	BRINP3	0.0391011
NR3C2	SHISA6	0.0390825
RORB	CHRM2	0.0390721
SETBP1	NAV3	0.0389534
ZBTB20	MID1	0.0388886
MITF	PRLR	0.038861
RORB	OLFM3	0.0388608
MEF2C	SATB2	0.0388574
NPAS3	GLI3	0.0388371
ZBTB20	TRPM3	0.0388209
MEF2C	KCNH5	0.0388147
SETBP1	GRM5	0.0387951
SOX5	GRIA3	0.0386743
ZBTB20	SVEP1	0.0386613
THRB	CHRM3	0.0384762
RFX3	GABRA2	0.0384472
RFX3	DPY19L3	0.0384394
SETBP1	ANKS1B	0.0382558
CUX1	CUX2	0.0380987
MEF2C	LRRTM4	0.0380471
ZNF536	ERBB4	0.0380446
ZNF385B	PHACTR1	0.0380422
RFX3	TAFA1	0.0380394
MEF2C	FGFR1	0.0379505
ZBTB20	RERG	0.0379132
ZNF385B	KCNMA1	0.0378705
SETBP1	CELF2	0.0378002
TSHZ2	TSHZ3	0.0377723
ZBTB20	CNTN4	0.0377536
SETBP1	KALRN	0.0376585
CREB5	CTNNA3	0.0376107
ZFPM2	TMEM178B	0.037594
TCF4	HMCN1	0.0375779
NR3C2	SH3RF1	0.0375753
ZNF385B	GRM5	0.037508
TSC22D1	KCNJ13	0.0374908
ZBTB20	SLIT2	0.0373872
NR3C2	LIX1	0.037204
ZBTB20	COL6A2	0.0370325
THRB	NYAP2	0.0370238
ZBTB20	PARP8	0.0370136
ZBTB20	SORCS1	0.0369918
TRPS1	CHST9	0.0369655
THRB	RIT2	0.0369354
RFX3	ANGPT1	0.0368888
PROX1	ANKFN1	0.036881
TSC22D1	ENPP2	0.0367465
MEF2C	ADGRL2	0.0366464
TSHZ2	GRIA1	0.0365895
FOXP2	PRLR	0.0365712
ZBTB20	FLRT3	0.0364814
FOXP2	GABRA2	0.0364652
ZBTB20	RFX3	0.0364424
RORB	PDE4B	0.0364362
FOXP2	VAT1L	0.0362855
TSHZ2	BMPR1B	0.0362817
ZBTB20	IQGAP2	0.0360922
SETBP1	FRMD4A	0.0360834
CUX2	FRAS1	0.0360756
FOSL2	NR4A3	0.0360658
ZBTB20	SLC24A3	0.036046
MEF2C	PRR16	0.0360395
MEF2C	SH3RF1	0.0360174
MEF2C	TAFA2	0.036013
ZNF385B	CNTNAP2	0.0360083
SOX5	MDGA2	0.0359957
GLIS3	PARD3	0.0359912
SOX5	HTR2C	0.0359884
ZBTB20	STXBP6	0.0359792
TCF4	TENM2	0.0359681
MEF2C	KCNB2	0.035966
SETBP1	OPCML	0.0359569
ZBTB20	TCF4	0.0359261
FOXP2	FRMPD4	0.0358821
NR3C2	FGFR1	0.0358616
GLIS3	ANKFN1	0.0358451
FOXP2	SEMA5A	0.0358272
RFX3	CHST9	0.0358238
RFX3	DAB1	0.0357955
SOX6	LHFPL3	0.0357551
SOX5	TAFA2	0.0357331
RREB1	IQGAP2	0.0357153
MEF2C	LIX1	0.0357032
TSHZ2	VWC2L	0.0356607
TRPS1	KITLG	0.0356537
MEF2C	SNTG1	0.0356419
RFX3	AHCYL2	0.0356053
ZNF385B	NKAIN2	0.0355736
TSHZ2	POSTN	0.0355502
ZNF608	EPHA6	0.0355373
MEF2C	SIPA1L3	0.0355342
ZBTB20	NCKAP5	0.0355335
ZNF385B	PPP2R2B	0.0355116
SETBP1	ADGRB3	0.0354818
TRPS1	NTNG1	0.0354463
MEF2C	RAPGEF5	0.035445
NR3C2	TRPC4	0.0354296
GLIS3	CCDC85A	0.0354205
FOXP2	ARHGAP25	0.0353408
MEF2C	LRRK2	0.0352935
TSHZ2	SGCD	0.0352398
FOS	ARC	0.0352152
ZNF385B	ERC2	0.0352001
SETBP1	ZNF385B	0.0351927
RFX3	PDE7B	0.0351759
ZFPM2	GARNL3	0.0351538
FOXP2	LTBP1	0.0351427
EGR1	NR4A1	0.035085
ZNF385B	RGS7	0.0350378
FOXP2	SEMA5B	0.0350013
DACH1	PAPPA2	0.0350002
ZNF385B	CSMD3	0.0349952
ZFPM2	PARD3	0.0349293
CUX2	ARHGAP10	0.0348242
RFX3	MPP4	0.0348043
TSHZ2	SATB1	0.0348035
RFX3	SLIT2	0.0347724
GLIS3	MYO5B	0.0346528
RFX3	GRM1	0.0346334
FOXP2	MCUB	0.0346319
RFX3	PCDH15	0.0345542
RFX3	TRABD2B	0.0345192
MEF2C	PARP8	0.0345034
NR4A3	NPAS4	0.0344746
RORB	GPR158	0.0343721
SETBP1	NRXN1	0.0342823
MEF2C	ZFHX4	0.0342188
MEF2C	IQGAP2	0.034202
TSHZ3	TSHZ2	0.034201
GLIS3	SLC4A4	0.0341443
NR4A1	PCSK1	0.0341132
ZBTB20	FHOD3	0.0341009
ZNF385B	RBFOX1	0.0340998
RFX3	GALNT13	0.0340823
SETBP1	NRG3	0.0340262
SETBP1	FGF14	0.0340067
RFX3	SLC7A14	0.0339736
THRB	KCNH7	0.0339339
PBX1	SULF1	0.0339201
CUX2	TAFA2	0.0339181
SETBP1	LRRC7	0.0339086
ZNF385B	ARPP21	0.0338589
ZNF385B	SETBP1	0.0337883
CUX2	MYO1D	0.0337754
RFX3	SVEP1	0.0337734
ZNF385B	CHRM3	0.0337643
ZNF385B	KCNQ5	0.0337497
THRB	NDST3	0.0337038
ZNF385B	KALRN	0.0336985
ZBTB20	CEBPD	0.0336827
PBX1	DPP10	0.0336548
MEF2C	MYO1D	0.0336023
SOX5	RGS6	0.0335986
NR4A1	HOMER1	0.0335855
ID4	NACC2	0.0335276
SETBP1	ARPP21	0.0335275
ZBTB20	PTPRT	0.0335106
PBX1	PDE4D	0.0334925
TSHZ2	GAS2	0.0334332
AFF3	PDE4D	0.0333864
RFX3	IL1RAP	0.0333735
PROX1	PARD3	0.0333626
ZNF385B	FRMD4A	0.0333178
FOXP2	KCTD16	0.0332501
NR3C2	SLIT2	0.0332415
FOXP2	CDH10	0.0331771
ZBTB20	DGKG	0.0331508
NPAS4	ARC	0.0331106
MEF2C	NECAB1	0.0330755
ZBTB20	SOX5	0.0330463
ZFPM2	RYR3	0.0329997
HOPX	SPINK2	0.0329982
ZFPM2	MCC	0.0329595
TOX	HS3ST2	0.0329304
MEF2C	DCC	0.032912
THRB	RALYL	0.0329109
RFX3	SDC2	0.0329002
THRB	NTM	0.0328805
TSHZ2	SLC17A6	0.0328446
SETBP1	FAM155A	0.0327895
GLIS3	LRRTM4	0.0327631
POU6F2	SRSF5	0.0327606
SATB1	TSHZ2	0.0327519
RORB	CPNE4	0.0327261
CUX2	RASGRF2	0.032679
ZNF385B	CELF2	0.0325571
CREB5	KLHL4	0.032557
ZFPM2	GRIA4	0.0325342
ZBTB20	IL1RAP	0.0325274
RFX3	FAT4	0.0325152
SETBP1	PLCB1	0.0325015
PBX1	HS3ST4	0.0324888
ZBTB20	PLCE1	0.0324784
CUX2	KCNH5	0.0324705
ZNF385B	MAGI2	0.032464
ZNF385B	KHDRBS2	0.0324139
TSC22D1	VWA3B	0.0323969
SOX5	DSCAML1	0.032367
MEF2C	PDZRN3	0.0323288
SOX5	IL1RAP	0.0322985
ZBTB20	COL19A1	0.0322712
ZNF385B	ADCY2	0.0322681
ZNF385B	BRINP1	0.032258
RFX3	CARTPT	0.0322554
TOX	IL1RAPL2	0.0322511
ZBTB20	GAB1	0.0322023
ZBTB20	MPP4	0.0321911
NR4A1	SIK2	0.032125
MEF2C	LRRTM3	0.0321004
ZNF385B	GRIN2A	0.0320858
MEF2C	MPP7	0.0320819
ZBTB20	ST6GALNAC3	0.0320358
RFX3	SLC4A4	0.0320291
TSHZ2	DPY19L1	0.0320257
THRB	DMD	0.0319828
GLIS3	LINGO2	0.0319535
MEF2C	HECW1	0.0318704
AFF2	KCNIP4	0.031857
PBX1	MEIS2	0.0318394
ZBTB20	PDE4D	0.0318364
FOXP2	HS6ST3	0.0318135
FOXP2	PTPRO	0.0317739
NPAS3	RGS20	0.0317658
ZBTB20	GPR37	0.0317457
RORB	COL11A1	0.0317381
ZNF385B	STXBP5L	0.031733
RFX3	OTOF	0.0316836
NR3C2	AKAIN1	0.0316419
RFX3	TMEM123	0.0316356
DACH1	SEMA6A	0.0316302
ZBTB20	CHST9	0.0315685
ZBTB20	FAT4	0.031531
ERG	GRIK1	0.0315204
ZBTB20	SEMA3D	0.031519
NPAS3	SLC1A3	0.031502
CUX2	CNTN5	0.0314852
CUX2	CDH20	0.0314692
MEF2C	SRSF5	0.0314464
ZBTB20	SHROOM4	0.0313983
ZNF385B	OLFM3	0.0313553
RFX3	VWC2	0.0313298
SOX5	ADAMTSL3	0.0313235
CREB5	NINJ2	0.0313209
ZBTB20	PHACTR1	0.0313204
CREB5	GAB1	0.0313158
ZBTB20	MYO5B	0.0313102
NR3C2	MPP7	0.031261
MEF2C	HTR2A	0.0312042
MEF2C	NECTIN3	0.0311806
TOX	SORCS1	0.0311779
RFX3	PTPRE	0.0311566
TOX	DPY19L1	0.031138
MEIS2	ADARB2	0.0311289
NR3C2	IQGAP2	0.031111
MEF2C	TRPC4	0.0311031
ZBTB20	PLEKHA5	0.0310982
GLIS3	ITGA4	0.0310636
ZFPM2	GRIK3	0.0310569
SETBP1	ERC2	0.0310452
ZFPM2	DLC1	0.0310396
RORB	DPY19L1	0.0310251
ZEB2	SRSF5	0.0309854
GLIS3	PDE7B	0.0309748
TCF4	LSAMP	0.0309647
FOXP2	CACNA2D3	0.0309499
ZBTB20	KCNK13	0.0308966
CUX2	PIP5K1B	0.0308926
AFF2	UNC5C	0.0308704
THRB	OPCML	0.0308397
TOX	GRID2	0.030808
NR3C2	SIPA1L3	0.0307776
NR3C2	OCA2	0.0307083
SOX5	NHSL2	0.0306839
RFX3	COL25A1	0.0306684
ZBTB20	NFIA	0.0306159
TCF4	KCND2	0.0305796
RFX3	NTRK3	0.0304907
ERG	UTRN	0.0304333
RREB1	SIPA1L3	0.030425
ZNF385B	TSHZ2	0.0304188
SOX5	PBX1	0.0303962
RFX3	ASTN2	0.0303616
ZBTB20	THRB	0.0303206
RFX3	CBLB	0.0303159
RORB	MB21D2	0.0303126
TRPS1	MKX	0.0303048
RFX3	SLC8A1	0.030276
ST18	CNDP1	0.0302522
RFX3	BTBD9	0.0302417
ST18	DOCK10	0.0302285
TSHZ2	PLCXD3	0.0301684
ZBTB20	CADM2	0.0301435
THRB	FLRT2	0.0301104
MEF2C	EML1	0.03007
ZNF385B	PCDH9	0.0300497
ZNF385B	SCN1A	0.0300433
ZFPM2	TSPAN8	0.030025
CUX2	TRPM3	0.02997
NR3C2	NRP1	0.0299527
MEF2C	EPB41L4B	0.029934
MEF2C	ARHGAP10	0.0299109
MEF2C	CDH12	0.0299079
ZBTB20	NTM	0.0299054
CUX2	CCBE1	0.0298984
ZFPM2	RAPGEF5	0.0298822
SOX6	KCNIP1	0.0298785
ZBTB20	ZFPM2	0.0298661
NPAS4	NR4A1	0.0298517
ZBTB20	UST	0.0298145
RFX3	ZBTB20	0.0297966
MEF2C	ARID5B	0.029774
FOS	NR4A3	0.0297518
SOX5	ZNF385D	0.0297327
ZBTB20	MSI2	0.0297272
SETBP1	CSMD3	0.0296749
SATB1	OLFM3	0.029663
FOXP2	TTN	0.0296569
ZFPM2	ZMAT4	0.0296162
PROX1	ITGA4	0.029614
MEF2C	THSD7B	0.0296112
RFX3	ADCY9	0.0296013
THRB	ADGRL3	0.0295995
FOS	JUNB	0.0295816
PROX1	ARHGAP42	0.0295749
ZNF385B	HECW1	0.029557
ZBTB20	SLC1A1	0.0295519
MEF2C	ARPP21	0.0295372
GLIS3	ARHGAP42	0.029521
RREB1	PLEKHA7	0.0295184
RORB	KCNH1	0.0295171
ZBTB20	SLC8A3	0.0295142
RFX3	EPHA3	0.0294547
MEF2C	NRXN3	0.0294543
TSHZ3	PDZRN4	0.0293844
HIVEP2	DLG2	0.0293803
HIVEP2	PLCB1	0.0293365
ZNF385B	NYAP2	0.0293134
PBX1	SOX5	0.029308
CUX2	BMPR1B	0.0292915
HIVEP2	PPP2R2B	0.0292878
ZBTB20	ZEB2	0.0292803
ZNF385B	SPINK2	0.0292798
RFX3	SLC1A1	0.0292773
MEF2C	UST	0.02926
MEF2C	CDH20	0.0292426
ZBTB20	DCLK1	0.0292336
MEF2C	COL19A1	0.0292221
ZNF385B	LRRC7	0.0292153
RFX3	TANC1	0.0292018
ZFPM2	LRP1B	0.0291682
RFX3	HS3ST4	0.0291323
ZNF385B	DSCAM	0.0291317
THRB	SNTG1	0.029081
ZNF385B	KHDRBS3	0.0290725
ZNF385B	SAMD12	0.029061
SETBP1	SYT1	0.0290571
AFF3	OPCML	0.0290069
GLIS3	PTPRO	0.0290003
ZBTB20	NR3C2	0.0289979
TSC22D1	NOTCH2	0.028985
HIVEP2	ADGRB3	0.0289468
RFX3	UNC13C	0.0289212
CUX2	ZFHX4	0.0289004
MEF2C	GALNTL6	0.0288762
ZNF385B	MDGA2	0.0288643
SETBP1	STXBP5L	0.028824
RORB	CPNE9	0.0288162
NRF1	GRM5	0.0287889
ST18	CREB5	0.0287857
ST18	HAPLN2	0.0287565
MEF2C	SORBS2	0.0287324
THRB	COL19A1	0.0287297
PROX1	GLIS3	0.0287233
CUX2	FBN2	0.0287121
TSHZ2	ZEB2	0.0286901
SOX5	CDH13	0.0286836
FOXP2	PTPRK	0.028682
TSHZ2	TOX	0.0286797
ZBTB20	OPCML	0.0286587
MEF2C	ARHGAP32	0.0286336
FOXP2	NELL1	0.0286332
RFX3	LRRC3B	0.0286132
TSHZ2	NXPH3	0.0286109
MEF2C	GRIA1	0.0285794
RFX3	KHDRBS3	0.0285598
AFF2	HPSE2	0.0285494
GLIS3	ANO2	0.0285369
TSHZ2	PTPRT	0.0285117
HIVEP2	NRG3	0.0285006
ZBTB20	RIT2	0.0284991
MEF2C	PKP2	0.0284772
ZNF385B	GRM7	0.0284598
ZBTB20	DPF3	0.0284405
ZFPM2	DOCK11	0.0284247
SETBP1	GRIN2A	0.028402
SOX5	CALN1	0.0283723
SETBP1	RGS7	0.0283312
RFX3	WIPF3	0.0283131
ESRRG	PTPRD	0.028279
RFX3	ELAVL2	0.028266
NR3C2	NDST4	0.0282508
ZBTB20	CIT	0.0282504
PROX1	ZBTB20	0.0282424
ZNF385B	CLSTN2	0.028218
TSC22D1	ADAMTS6	0.0282134
TRPS1	FBN2	0.0282094
ZEB2	SRSF7	0.028202
TSHZ3	TOX	0.0281652
MEF2C	PDE4D	0.0281519
SETBP1	GADL1	0.0281406
ZFPM2	MCUB	0.0281129
MITF	VAT1L	0.0281045
NR4A3	ARC	0.0280795
ZNF385B	FMN1	0.0280454
FOXP2	MCTP1	0.0280297
TOX	HTR1F	0.0280017
ZNF385B	KCNH1	0.0279917
ZBTB20	NRXN3	0.027978
RORB	SORCS1	0.0279504
RFX3	GRB14	0.0279401
PBX1	KIAA1217	0.0279302
RFX3	TOX	0.0279146
RFX3	GNA14	0.0279095
GLIS3	TIAM1	0.0279007
SETBP1	KCNMA1	0.0278797
RFX3	CALB1	0.0278232
CUX2	LUZP2	0.0278217
ST18	RNF220	0.0278196
NR4A3	BDNF	0.0277779
ZNF385B	PLEKHA5	0.0277725
TOX	TSHZ3	0.0277597
NR3C2	EPHA6	0.0277578
SETBP1	LRRC4C	0.0277567
ZBTB20	GRIA4	0.0277517
TSC22D1	TTR	0.0277277
RFX3	ANO2	0.0277251
SETBP1	GRM7	0.0277155
ZBTB20	NREP	0.0276849
SOX5	HMCN1	0.02768
ZBTB20	PCDH9	0.0276514
TSHZ2	GRIK1	0.0276189
MEF2C	PCDH9	0.0276101
NR4A3	EGR1	0.0276081
NR3C2	PKP2	0.0276033
RORB	VWC2L	0.0275778
FOXP2	ADAMTS6	0.0275714
NR4A3	SLC7A8	0.0275666
THRB	CDH10	0.0275364
NRF1	CSMD1	0.0275345
RORB	OSBPL3	0.0275081
ST18	ERBB4	0.0274846
ZBTB20	FGD3	0.0274835
MEF2C	PTPRK	0.0274801
TOX	CNTN6	0.0274774
ZNF385B	CDH12	0.0274433
MEF2C	SCN1A	0.0274188
ZBTB20	WIPF3	0.0274131
TCF4	DPP10	0.0274125
ZBTB20	MPP7	0.0274063
THRB	PEX5L	0.0274063
ZNF385B	PDZRN4	0.0274039
ZNF385B	FAT3	0.0273816
ST18	BCAS1	0.0273679
ZBTB20	BRINP3	0.0273618
ZBTB20	HECW1	0.0273614
THRB	CNTN4	0.0273611
TSHZ2	KCNIP1	0.027349
RREB1	PARP8	0.0273453
NR3C2	KCNIP4	0.0273341
HIVEP2	CSMD1	0.0273318
FOXP1	CHRM3	0.0273225
RFX3	DPYD	0.0273176
PBX1	MDGA2	0.0273007
RREB1	PKP2	0.0272819
SETBP1	NELL2	0.0272809
ZBTB20	ADARB2	0.0272739
NR3C2	CACNB2	0.0272659
ZNF385B	CNKSR2	0.0272385
ZNF385B	ADK	0.0272246
MEIS2	NRXN3	0.0272241
RFX3	PDLIM5	0.0272059
PBX1	FGF14	0.0271836
JUNB	FOS	0.0271602
SOX5	B3GLCT	0.0271441
ZNF385B	EFNA5	0.0271297
ZFPM2	THSD7B	0.0271078
PROX1	DOCK10	0.0271052
TOX	GPC5	0.0270588
MEF2C	LINGO2	0.0270509
ZNF385B	DOCK3	0.0270316
RFX3	ZNF608	0.0270007
NR4A1	FOSL2	0.0269768
ZBTB20	ERBB4	0.0269746
NR3C2	DGKG	0.0269546
MEF2C	NLK	0.0269539
RREB1	SH3RF1	0.0269404
TSHZ2	ZMAT4	0.0268997
MEF2C	RASGRF2	0.0268755
HIVEP2	PHACTR1	0.0268587
TSHZ2	MGAT4C	0.026852
CUX2	KCNB2	0.0268357
CUX2	PRR16	0.0268078
SOX5	ME3	0.0267787
ZNF385B	PRICKLE1	0.0267649
MEF2C	FSTL4	0.0267647
SOX5	KIAA1217	0.0267526
ZFPM2	TAFA1	0.0267301
ZBTB20	PLXNA4	0.0267256
POU6F2	IL1RAPL2	0.0267244
CUX2	UNC5D	0.0267105
NR4A1	CBARP	0.026704
THRB	CNTN6	0.026673
ZNF385B	DOK6	0.0266723
RORB	PDE1A	0.0266721
TSHZ2	ASTN2	0.0266663
SETBP1	DMD	0.0266564
HIVEP2	FAM155A	0.0266542
ZNF385B	LRFN5	0.0266464
ZNF385B	FGF12	0.0266444
RFX3	SYNPO2	0.0266213
ZEB2	TCF4	0.026605
MEF2C	FUT9	0.0265991
RFX3	SIPA1L1	0.0265948
FOXP2	SHROOM3	0.0265929
RORB	FHOD3	0.0265842
THRB	HS6ST3	0.0265819
RFX3	CNTN5	0.0265804
ZBTB20	CHSY3	0.0265804
MEF2C	CABP1	0.0265648
THRB	ROBO2	0.0265406
HIVEP2	FRMD4A	0.0265096
SOX5	FOXP2	0.0264993
ZBTB20	TEAD1	0.0264907
ESRRG	RARB	0.026486
NPAS3	PREX2	0.0264656
ZFPM2	UNC5D	0.0264502
RORB	NEGR1	0.02645
RFX3	KIAA1217	0.0264425
TOX	TSHZ2	0.0264274
SETBP1	TENM2	0.0264207
SETBP1	DLGAP1	0.0264126
TSHZ2	SLC44A5	0.0264076
ZNF385B	MMP16	0.0264046
NR4A3	SIK2	0.0263997
FOXP2	CDH18	0.026394
RFX3	ADAM12	0.0263925
MEF2C	KCNC2	0.0263748
SOX5	SPOCK1	0.0263281
TCF4	ZBTB20	0.0263159
ZBTB20	STX1A	0.0262765
SETBP1	NKAIN2	0.0262509
RFX3	CEP72	0.026248
SOX5	HPSE2	0.0262434
MEF2C	RIMS2	0.0262228
FOXP1	PHACTR1	0.0262197
EGR1	ARC	0.0262178
PROX1	STXBP6	0.0262129
ZBTB20	DOCK11	0.0261915
TCF4	CDH8	0.0261908
NFIA	SNTG1	0.0261741
FOXP2	MGAT4C	0.0261593
ZNF385B	DLGAP1	0.0261527
SETBP1	SAMD12	0.0261201
ESRRG	MDGA2	0.0261078
RFX3	GABRA4	0.0261059
ZBTB20	GPC6	0.0261031
MEF2C	NDST4	0.0260937
RFX3	KITLG	0.0260868
PBX1	RPS6KA2	0.0260738
CUX2	ITPR2	0.0260627
TOX2	ADRA1A	0.0260613
ZFPM2	SNTG1	0.026061
ZFPM2	THRB	0.0260452
ESRRG	EXT1	0.0260449
SOX5	CHRM3	0.0260275
MEF2C	POU6F2	0.0260255
FOXP2	CDK14	0.0260055
MEF2C	PTPRU	0.0259799
ZBTB20	ESRRG	0.0259693
ESRRG	FRMD4A	0.0259666
ZNF385B	FRY	0.0259552
MEF2C	ZNF804A	0.0259523
ZBTB20	SLIT3	0.0259488
SETBP1	PPP2R2B	0.0259456
ZBTB20	DAB1	0.025944
RFX3	OLFM3	0.0259286
TSC22D1	DNAH6	0.0259271
CUX2	LRP1B	0.0259203
SOX5	RASGEF1B	0.0259187
TOX	OLFM3	0.0259132
NPAS3	SLC39A12	0.0258924
FOXP2	HTR2C	0.0258912
THRB	CHSY3	0.0258874
NR3C2	NLGN4X	0.0258819
MEF2C	SYNE1	0.0258817
BCL11A	SRSF5	0.0258491
PBX1	PDE1A	0.0258358
ZBTB20	HTR1E	0.0258263
RORB	MYO16	0.0258238
ZNF385B	MAPK10	0.0258205
ZFPM2	PCLO	0.0258189
MEF2C	PDE7B	0.0258159
THRB	VAV3	0.0258035
NR3C2	GALNT17	0.0257758
CUX2	SNTG1	0.0257725
SETBP1	PLXDC2	0.0257717
TSHZ2	OPN3	0.0257686
SATB2	MEF2C	0.0257551
SETBP1	MDGA2	0.0257351
SETBP1	NBEA	0.0257312
SETBP1	PCDH9	0.0257019
ZBTB20	PPP3CA	0.0256934
ZNF385B	UBE2E2	0.0256915
FOXP2	PBX1	0.0256885
RREB1	LIX1	0.0256843
RFX3	SPTB	0.025672
RORB	CNTN5	0.0256573
NR3C2	TAFA1	0.0256549
MEF2C	IQCJ	0.025651
AFF2	TAFA1	0.0256362
TSHZ3	OLFM3	0.0256299
ZFPM2	CDH18	0.0256245
MEF2C	BOC	0.0255487
FOXP2	TMEM178B	0.0255208
ZNF385B	UNC79	0.0255157
RFX3	FRMD4B	0.0254308
NR3C2	PARP8	0.0254206
AFF3	HS3ST4	0.0254191
ZNF385B	CPEB3	0.0254131
RREB1	NRP1	0.0253852
ZNF385B	PCDH7	0.0253743
RFX3	SHROOM4	0.0253706
FOXP2	PITPNC1	0.0253655
ZNF385B	CADPS	0.025347
ZNF385B	KCNIP4	0.0253288
NR3C2	SLIT3	0.025317
PBX1	ANKS1B	0.025312
ZBTB20	DCLK2	0.0253119
ESRRG	HTR1F	0.0253102
RREB1	MPP7	0.0252917
PBX1	KHDRBS2	0.0252866
TOX	PDZRN4	0.0252769
FOXP2	CNTNAP5	0.0252754
RFX3	TTC39C	0.0252587
SOX5	ZNF804B	0.0252499
ZBTB20	NDST3	0.0252468
RFX3	DNM3	0.0252388
ERG	ADGRG6	0.0252172
AFF3	KIAA1217	0.0252163
ESRRG	AGBL4	0.0251903
ESRRG	PDZRN4	0.0251882
NR3C2	PLEKHA7	0.0251656
TCF4	PLXNA4	0.0251454
ESRRG	PHACTR1	0.0251113
RREB1	COL6A6	0.025091
TSHZ2	ALK	0.0250891
ZNF385B	KCNJ3	0.025085
TSHZ2	MEGF10	0.0250837
ZNF385B	NLGN1	0.0250681
ZFPM2	SEMA5B	0.0250675
GLIS3	DPY19L3	0.0250514
SOX5	ZNF804A	0.0250355
SOX5	DMD	0.0249599
SOX5	ARHGAP26	0.0249522
TCF4	ARHGAP6	0.0249466
MEF2C	AKAIN1	0.0249433
ZNF385B	ASTN2	0.0249427
RORB	TRHDE	0.024942
CUX2	FRMD5	0.0249287
NRF1	FAM155A	0.0249177
GLIS3	CMTM8	0.0249088
RORB	HTR2A	0.0248913
MEF2C	GLRA2	0.0248792
ZNF385B	GRIN2B	0.0248755
NPAS3	LRIG1	0.0248654
PROX1	IL1RAP	0.024862
NPAS3	SRSF5	0.0248508
THRB	LRRC4C	0.024845
RFX3	FLRT3	0.0248352
ZFPM2	GLRA2	0.0248286
PBX1	RASGEF1B	0.0248065
ZNF385B	NELL2	0.0248063
TSHZ2	ARHGAP6	0.024802
SETBP1	DOCK3	0.0248019
ZNF385B	RABGAP1L	0.0247826
THRB	SLC9A9	0.0247779
RORB	L3MBTL4	0.0247726
ST18	ZBTB20	0.0247472
SETBP1	KHDRBS2	0.0247404
ZBTB20	TSHZ3	0.0247279
ZFPM2	PROX1	0.0247222
SETBP1	PHACTR1	0.0247208
TSC22D1	FREM2	0.0247049
AFF3	MDGA2	0.0247009
ESRRG	ASTN2	0.0246987
SOX5	HS3ST4	0.0246979
THRB	TMEM178B	0.0246919
TCF4	CELF2	0.0246904
RFX3	TOX3	0.0246843
TSC22D1	FGFR2	0.0246515
TCF4	EPHA6	0.0246405
MEF2C	EPHA6	0.0246049
PBX3	MEIS2	0.0245974
ZNF385B	KCND2	0.0245943
PROX1	THSD7B	0.0245877
HOPX	CELF2	0.0245872
THRB	PTPRD	0.0245797
ZNF385B	DGKI	0.0245742
SOX5	PTPRD	0.0245697
TOX	CHRM2	0.0245611
TCF4	CHSY3	0.0245552
MEF2C	GALNT3	0.024545
ZNF385B	SNTG1	0.0245387
SOX5	PDE1A	0.0245318
TSHZ3	SATB1	0.0245244
HIVEP2	OPCML	0.0245061
ZBTB20	KLHL2	0.0245029
PBX1	XKR4	0.0244637
THRB	PLEKHA5	0.0244095
ZBTB20	PBX1	0.0244013
FOXP2	ENPP2	0.0243676
GLIS3	THSD7B	0.0243649
AFF3	GARNL3	0.0243527
RFX3	CDH11	0.0243334
ZNF385B	CDH11	0.0243293
TSHZ2	CDH20	0.024329
ESRRG	DPP10	0.0243193
RFX3	IL1RAPL2	0.0243183
TSHZ2	PDZRN3	0.0242879
SETBP1	PTPRD	0.024283
DACH1	BMP3	0.024277
CUX2	PDE1A	0.0242435
RFX3	TENM1	0.0242264
RFX3	CADM2	0.0242128
THRB	FHOD3	0.0242087
SETBP1	UNC79	0.0241914
SETBP1	GRIN2B	0.0241801
MEF2C	OPCML	0.024176
NR3C2	KCNN2	0.0241752
NR3C2	KCNG2	0.0241704
SETBP1	RYR2	0.0241669
RFX3	LRFN5	0.024162
RREB1	FGFR1	0.0241485
ID4	AQP4	0.0241451
MEF2C	PCDH7	0.0241356
RFX3	SPON1	0.0241347
PBX1	ANO3	0.0241212
SOX5	THRB	0.024119
ZBTB20	EPS8	0.0241167
SETBP1	NLGN1	0.0241063
MEF2C	SORCS1	0.0241043
ZBTB20	SYNPO2	0.0240979
MEF2C	KCTD16	0.0240785
NR4A1	SIK1	0.0240651
ZNF385B	PPFIA2	0.0240503
FOXP2	GPR149	0.0240439
MEF2C	NYAP2	0.0240412
ZFPM2	GAS7	0.0240366
AFF3	SLC8A1	0.0240332
SOX5	KCND2	0.0240164
MEF2C	MID1	0.0240083
NR3C2	RYR3	0.0240013
CUX2	KCTD16	0.0240012
ZNF385B	B3GALT1	0.0239979
MEF2C	NTM	0.0239685
HIVEP2	MDGA2	0.0239623
TRPS1	PTPRK	0.0239563
AFF3	FOXP2	0.0239435
ZFPM2	CDH11	0.0239331
PBX1	NLGN4X	0.0239257
NFIA	IQCJ	0.0239088
SETBP1	CNKSR2	0.0239022
GLIS3	CDH9	0.0238971
PROX1	RFX3	0.0238929
MEF2C	CNTN4	0.0238916
RFX3	ELAVL4	0.023881
ZNF385B	KCNH7	0.0238788
NR4A1	DUSP14	0.0238311
SETBP1	DSCAM	0.0238293
NR3C2	GPR155	0.0238291
THRB	ARHGAP26	0.0238089
ZFPM2	PTPRO	0.0238056
RORB	RCAN2	0.0238045
TOX	DPP10	0.023801
RFX3	SLC9A5	0.0237965
MEF2C	ADAM22	0.0237905
AFF3	GRIA3	0.0237879
RFX3	SORCS1	0.0237783
RREB1	GRIA1	0.0237593
ZNF385B	NRXN1	0.0237446
ZFPM2	SLC24A2	0.0237443
ZEB2	GRIA1	0.0237414
RFX3	ECE2	0.0237366
RFX3	DCHS2	0.0237358
RFX3	GRM8	0.0237008
RORB	ZNF804A	0.0236963
HIVEP2	NAV3	0.023696
ZEB2	TSHZ2	0.0236605
HIVEP2	SYT1	0.0236343
CUX2	UNC13C	0.0236195
THRB	PDE4D	0.0236162
NR4A1	DUSP1	0.0236161
ZNF385B	MAST4	0.0236105
MEF2C	ARHGAP15	0.0236093
RFX3	AGBL1	0.023584
GLIS3	CACNA1C	0.0235827
RFX3	FAM124A	0.0235806
RFX3	NCAM2	0.023572
FOXP1	RORB	0.0235703
TRPS1	UST	0.0235683
SETBP1	SPINK2	0.0235671
MEF2C	PLEKHA7	0.0235658
ZBTB20	LCORL	0.0235517
RFX3	MAGI3	0.0235485
SATB1	EFNA5	0.0235466
NR4A1	JUNB	0.0235149
NPAS3	ARHGEF26	0.0235148
THRB	OXR1	0.023513
ZNF385B	ANKS1B	0.0235078
SOX5	OPCML	0.0235059
ZBTB20	CTTNBP2	0.0234896
SETBP1	MAGI2	0.0234852
CUX2	CACNA2D3	0.0234822
FOXP2	VWA3B	0.0234806
PROX1	CHD7	0.023477
TRPS1	PLPP4	0.0234442
AFF2	NLGN4X	0.0234414
SOX5	DOCK9	0.0234142
FOXP2	COL25A1	0.0234137
RORB	TACR3	0.0233779
TOX	POSTN	0.0233548
NR3C2	GALNT3	0.023343
ZNF385B	FBXL17	0.023324
ZBTB20	GALNT3	0.0233236
GLIS3	KCTD16	0.0233146
MEF2C	ATP1B1	0.0233115
TCF4	MSRA	0.0232959
SATB1	TSHZ3	0.0232857
ZNF385B	NEGR1	0.0232837
RREB1	RYR3	0.0232822
MEF2C	CUX1	0.0232734
PROX1	CCDC85A	0.0232717
ETV1	KCNMB2	0.0232672
ZNF385B	GALNT17	0.0232606
ZNF385B	TANC2	0.0232368
RREB1	ZBTB20	0.0232299
TCF4	ZEB2	0.0232295
TOX	ARHGAP25	0.0232253
AFF3	CLSTN2	0.0232034
SOX5	SV2B	0.0231864
ST18	ZNF536	0.023186
GLIS3	AUTS2	0.0231853
FOXP2	EPHB1	0.0231758
SETBP1	MMP16	0.0231727
CUX2	RORB	0.023165
TSHZ2	KCND2	0.0231485
SOX5	SLC8A1	0.0231466
NRF1	NRG3	0.0231343
ZNF385B	LRRTM3	0.0231325
TRPS1	EPHA3	0.0231087
GLIS3	SLC8A1	0.0230981
THRB	HCN1	0.0230971
ZFPM2	PRKCE	0.0230956
RREB1	GALNT3	0.0230916
RFX3	PCDH11X	0.0230741
ZNF385B	CRYAB	0.0230717
CUX2	SYNE1	0.0230603
FOXP2	KCNB2	0.0230548
CUX1	GRIA4	0.0230407
NR3C2	GRIA1	0.0230403
ZBTB20	TIAM1	0.023027
THRB	SLC26A4	0.0230251
PBX1	PHACTR1	0.0230251
PBX1	KHDRBS3	0.0230206
ZBTB20	SEMA5A	0.0230205
RFX3	RASGRF2	0.0230162
ST18	UGT8	0.0229969
ZNF385B	FUT9	0.0229965
PBX1	FGF12	0.02299
THRB	SOX5	0.0229884
FOXP1	CADPS2	0.0229839
ZBTB20	PPFIA2	0.0229584
TSC22D1	SLC39A12	0.0229489
NR3C2	LINGO2	0.0229463
ZBTB20	EML5	0.0229152
MEF2C	SRSF7	0.0229119
AFF2	SLIT3	0.0229032
CREB5	ST18	0.0228976
HIVEP2	FGF14	0.0228778
ESRRG	DSCAM	0.0228659
ZBTB20	EPB41L4B	0.0228527
ZNF608	NCKAP5	0.0228445
MEF2C	OCA2	0.0228368
TRPS1	PLXDC2	0.0228268
NR4A1	NTRK2	0.0228231
TOX	BRINP3	0.0228184
ESRRG	OPCML	0.0228075
PBX1	GAS7	0.0228062
RFX3	PRKG2	0.0228043
THRB	FOXP1	0.0227973
TCF4	CNTNAP5	0.0227933
MEIS2	LGR5	0.0227906
SETBP1	KCNJ3	0.0227839
FOXP2	AFF2	0.0227588
ZBTB20	CA10	0.0227539
NPAS3	DOCK8	0.0227538
FOS	EGR1	0.0227464
ZBTB20	NINJ2	0.0227305
NR3C2	MEF2C	0.0227305
FOXP2	DLC1	0.0227291
ZBTB20	SLC4A4	0.0227277
ZNF385B	RIMS2	0.0227233
ZNF385B	CACNA2D3	0.0227117
PBX1	RGS6	0.0227105
ZNF385B	TMSB4X	0.0227031
GLI3	EYA1	0.0226848
SOX5	RIT2	0.0226685
ZBTB20	SCN1A	0.0226633
SATB1	TAFA1	0.0226628
MEF2C	SASH1	0.0226538
ZFPM2	TENM4	0.0226519
MEF2C	RAMP1	0.0226095
MEF2C	FGF14	0.0226056
RREB1	CD28	0.0226054
FOXP2	KCNQ5	0.0225997
MEF2C	GABRG3	0.0225812
MEF2C	RIMS3	0.0225802
SETBP1	PPFIA2	0.0225745
RFX3	LIMCH1	0.0225631
THRB	GPC6	0.0225616
NPAS3	MSI2	0.022559
GLIS3	CPQ	0.0225578
MEF2C	MTCL1	0.022551
NR4A3	C12orf66	0.0225422
TOX	LTBP1	0.0225348
PBX1	RALYL	0.0225296
RFX3	IL1RAPL1	0.022524
ZBTB20	GPR155	0.0225228
AFF3	GRIK3	0.0225184
EGR1	NR4A3	0.0225179
FOXP2	CADPS2	0.0225164
THRB	ZFPM2	0.0225084
ZNF385B	PIP4K2C	0.0225073
ZNF608	SLIT2	0.0225057
ESRRG	PPP2R2B	0.0224908
AFF2	SEMA3D	0.0224851
ST18	HHIP	0.0224811
PBX1	ADGRB3	0.0224653
ZBTB20	KIRREL3	0.0224465
RORB	CNTN3	0.0224404
FOXN3	RELN	0.0224396
FOXP1	NRG3	0.0224386
SETBP1	CPEB3	0.0224366
FOXP1	NOS1AP	0.0224307
HOPX	APOE	0.0224281
ZFPM2	DGKB	0.0224032
SETBP1	TANC2	0.022393
ZNF536	ST18	0.0223865
EGR1	NPAS4	0.0223863
ZBTB20	FGFR1	0.0223732
PBX1	AFF3	0.0223681
ZBTB20	KCNG2	0.0223675
THRB	FRY	0.0223643
FOXP2	RPS6KA2	0.0223509
RREB1	TRPC4	0.0223394
TSHZ2	AK5	0.0223194
GLIS3	GABRD	0.0223154
RFX3	SPIDR	0.0223119
SETBP1	PLEKHA5	0.0222969
ZNF385B	NBEA	0.0222882
SETBP1	ROBO2	0.0222875
NRF1	GRIN2A	0.0222771
HOPX	NRG3	0.0222595
SETBP1	CHRM3	0.0222567
RFX3	NLGN4X	0.0222561
MEF2C	HPCA	0.0222551
THRB	SHC3	0.0222476
ZBTB20	CEP72	0.0222351
RFX3	ILDR2	0.0222294
SOX5	HCN1	0.0222292
ZNF608	GALNT3	0.0222289
RREB1	OCA2	0.0222245
SETBP1	FGF12	0.0222226
HIVEP2	RYR2	0.0222106
ARID1B	NAV3	0.0221974
ZNF385B	KSR2	0.0221907
SATB1	PDZRN4	0.0221902
ZEB2	DDX5	0.0221893
GLIS3	TRABD2B	0.0221783
TSHZ2	GRIA3	0.022178
FOXP2	GRM8	0.0221753
MEF2C	NAV2	0.0221751
SETBP1	TENM3	0.0221725
SOX5	DPP10	0.0221609
SETBP1	RBFOX1	0.0221516
NR3C2	PDE11A	0.0221437
MEF2C	OSBPL3	0.022139
GLIS3	SLIT3	0.0221325
LCORL	MYO5B	0.0221301
DACH1	PDE3A	0.0221285
PBX1	NKAIN2	0.0221175
SETBP1	B3GALT1	0.0221143
ZBTB20	AGBL1	0.0220843
RORB	TACR1	0.0220809
RFX3	KCNB2	0.0220561
DACH1	PLEKHG1	0.0220537
MEF2C	SLIT2	0.0220527
ZNF385B	CALM1	0.0220483
SETBP1	CALM1	0.022036
SOX5	TRPM3	0.0220315
HIVEP2	GRM5	0.0220206
NFIA	ZNF804A	0.0220172
ZNF608	RREB1	0.022011
RFX3	CADPS	0.0219967
RFX3	PLXNA4	0.0219955
FOXP2	CCBE1	0.0219656
ZNF385B	LSAMP	0.0219524
ZNF608	PDZRN4	0.0219512
KLF12	PPM1L	0.0219458
SOX5	COL23A1	0.0219286
ZNF385B	SLC8A1	0.021925
MEIS2	ERBB4	0.021924
MEF2C	KCNN2	0.0219167
ZBTB20	SDC2	0.0219038
ZFPM2	PAM	0.0218994
MEF2C	TSHZ3	0.021877
FOXP2	CDH12	0.0218617
ZNF385B	ANO3	0.0218536
FOXP2	MDGA2	0.0218481
RFX3	ERC2	0.0218394
NRF1	CNKSR2	0.0218382
MEF2C	DDX5	0.0218342
ZBTB20	FGF14	0.0218337
PBX1	NAV3	0.0218336
NR3C2	CD28	0.0218097
TSC22D1	PDK4	0.0218044
NFIA	NFIB	0.021791
NRF1	FGF14	0.0217851
ZEB2	CELF2	0.0217839
NRF1	DOK6	0.0217703
PBX1	FRY	0.0217687
ZNF385B	CACNA1E	0.0217562
ZBTB20	FUT9	0.0217528
NFIA	TLE4	0.0217441
PBX1	NRXN1	0.0217427
ZNF385B	CACNA1A	0.0217324
NFIA	GPC6	0.0217076
SETBP1	NEGR1	0.0216942
MEF2C	NCAM2	0.0216732
FOXP2	SEMA3A	0.0216706
NR3C2	LRFN5	0.021665
CUX2	MAPK4	0.0216614
FOXP2	PTPRZ1	0.0216551
AFF3	HIVEP2	0.0216479
CUX2	LINGO2	0.0216316
BCL11A	SLC24A2	0.0216315
NPAS3	GPM6A	0.0216214
SATB1	PCDH9	0.0216199
MEF2C	DLG1	0.0216176
HIVEP2	HOMER1	0.0216066
ESRRG	CNTN4	0.0216022
MEF2C	TMEM196	0.0216017
RFX3	SPOCK3	0.0215969
TSC22D1	CFAP44	0.0215778
NR3C2	NPY2R	0.0215746
MEF2C	ARHGEF28	0.0215741
RFX3	PRKCB	0.02157
PBX1	HMCN1	0.0215588
RFX3	CECR2	0.0215524
CUX2	DGKG	0.0215499
ZBTB20	ANGPT1	0.021548
FOXP1	AGBL4	0.0215467
PBX1	MCC	0.0215462
TCF4	ZBTB18	0.0215444
AFF3	CDH11	0.021541
PBX1	MMP16	0.0215396
CREB5	ERBB4	0.0215386
CREB5	UGT8	0.0215363
ZNF385B	PDE4D	0.0215237
THRB	FGF12	0.0215115
SETBP1	SLC8A1	0.0215108
TRPS1	CHRNA7	0.0215055
RFX3	NRG1	0.0215042
PBX1	SEMA5B	0.0214951
RORB	GALNT1	0.0214716
MEF2C	SORBS1	0.0214481
RFX3	NLGN1	0.0214358
THRB	SORBS2	0.0214331
SOX5	PDE4D	0.02143
THRB	MARCHF1	0.0214243
NPAS3	SRSF7	0.0214191
MEF2C	PLCE1	0.0214116
ZFPM2	CDH10	0.0214064
NR3C2	KCTD8	0.0214059
HIVEP2	ZNF385B	0.0214
FOXP2	DNAH6	0.0213931
PBX1	CALN1	0.021389
TCF4	CCN2	0.0213875
ZNF385B	GABRB1	0.0213848
THRB	EML1	0.0213667
HOPX	CST3	0.021366
THRB	ADGRB3	0.0213635
ZBTB20	PDE11A	0.0213557
MEF2C	DCLK1	0.0213503
NR3C2	GRIN2A	0.0213404
AFF2	FOXP2	0.0213286
ZBTB20	SH3RF1	0.0213222
ZBTB20	NRXN1	0.0213151
ESRRG	EFNA5	0.0213127
GLIS3	SDC2	0.0213045
BCL11A	SRSF7	0.0212986
SETBP1	KCNH1	0.0212984
CREB5	PDE8A	0.02129
MEF2C	STRBP	0.0212755
MEF2C	ZFPM2	0.0212679
SETBP1	EML6	0.0212624
NFIA	SEMA5A	0.021254
NPAS4	NR4A3	0.0212353
ESRRG	FGF14	0.0212273
SOX6	SLC1A3	0.0212261
SOX5	CAMK2D	0.0212188
NR3C2	RSPO3	0.0211918
ZEB2	MRGBP	0.0211791
AFF3	KHDRBS3	0.0211724
HIVEP2	ARPP21	0.0211678
SETBP1	DOK6	0.0211671
ZNF385B	TNR	0.0211638
AFF3	ZFPM2	0.0211624
MEF2C	KCNH7	0.0211622
RFX3	EPHA7	0.0211568
ESRRG	HS3ST2	0.0211454
FOXP1	RALYL	0.0211416
ZBTB20	SATB2	0.0211279
ZNF385B	AGBL4	0.0211169
RFX3	HTR1E	0.0211099
ZFPM2	KCNC2	0.0211027
THRB	NOS1AP	0.0211008
MEF2C	FRAS1	0.0210966
ZBTB20	FRMD6	0.0210925
RFX3	CCDC178	0.021089
RFX3	CPE	0.0210888
RFX3	DOK6	0.0210885
ZBTB20	SLC4A7	0.0210838
ZFPM2	PCDH15	0.021083
SATB1	SLIT3	0.0210716
ZNF385B	EML6	0.0210636
MEF2C	ST6GALNAC3	0.0210596
RORB	MEF2C	0.0210595
AFF3	PHACTR1	0.0210556
SETBP1	SCAI	0.0210555
ZBTB20	KIF26B	0.0210539
ZNF385B	HIVEP2	0.0210314
SETBP1	CNTNAP2	0.0210174
MITF	ENPP2	0.0210151
TRPS1	INPP4B	0.0210098
TCF4	RGS6	0.0210051
CUX1	UNC5D	0.0210015
RORB	PTPRM	0.0210011
NR3C2	PTPRU	0.0209913
CUX2	HTR2A	0.0209901
RORB	FRMD5	0.0209893
SETBP1	LSAMP	0.0209878
ZNF385B	PLXNA4	0.0209813
ZNF385B	HSP90AA1	0.0209804
RORB	PLEKHG1	0.0209796
MEF2C	CADPS2	0.0209683
ERG	ADRA1A	0.0209681
CUX2	CAMK4	0.0209547
NRF1	DLG2	0.020954
RORB	EPHA6	0.0209401
AFF2	NELL1	0.0209373
HIVEP2	MAPK10	0.0209187
THRB	SORCS1	0.0208912
NR4A3	JUNB	0.0208851
NRF1	RGS7	0.02088
HOPX	NBEA	0.0208727
SATB2	CDH10	0.0208631
SOX5	CHSY3	0.0208561
AFF3	ADGRB3	0.0208551
FOXP1	PLCH1	0.0208432
ZBTB20	OCA2	0.0208342
RFX3	GABRD	0.0208188
CUX2	TRABD2B	0.0208172
SOX5	TMEM163	0.0208094
MEF2C	NDST3	0.0208063
PBX1	PTPRD	0.0208003
GLIS3	PRLR	0.0207927
ZNF385B	GRIA3	0.0207865
ZBTB20	DSCAM	0.020747
MEF2C	CSMD3	0.0207441
NFIA	PARD3	0.0207391
MEF2C	SATB1	0.0207355
TSHZ2	CXXC4	0.0207355
RFX3	ITGAV	0.0207325
PBX1	DLG2	0.0207314
MEF2C	SPINK2	0.0207275
ZFPM2	MAPK4	0.0207135
AFF3	PBX1	0.0206941
RFX3	GRIK3	0.0206926
NPAS4	EGR1	0.0206831
ZNF608	SHISA6	0.0206784
ZNF385B	PEX5L	0.0206713
MEF2C	GPR155	0.0206594
TOX	GRIN3A	0.0206579
ESRRG	RAPGEF4	0.0206454
TOX	RORB	0.0206334
PBX1	DSCAM	0.0206216
ZNF385B	DIAPH2	0.0206121
MEF2C	GRK3	0.0206114
SETBP1	CACNA1A	0.0206059
AFF2	IQCJ	0.0206017
NR3C2	KSR1	0.0205963
ZEB2	LENG8	0.0205896
PBX1	ME3	0.0205766
NR3C2	CAMK1D	0.0205763
TRPS1	BST1	0.0205614
CUX2	GRM8	0.020558
RORB	RGS6	0.0205526
BCL11A	RUNX1T1	0.0205485
RORB	EFNA5	0.0205356
PBX1	CLSTN2	0.0205332
ZNF385B	NAV2	0.0205326
RFX3	GABRB1	0.0205309
CUX1	PDZRN3	0.0205203
TSHZ2	GRM8	0.0205193
FOXP2	LRRTM4	0.020519
RFX3	MAML2	0.0205188
ZNF536	NINJ2	0.0205149
ZNF608	DAB1	0.0205117
RFX3	DIAPH2	0.0204834
PBX1	FAM155A	0.0204681
TRPS1	TBC1D4	0.0204626
GLIS3	CARTPT	0.0204538
SETBP1	ADCY2	0.02045
SETBP1	XKR4	0.0204444
NR4A1	SLC7A8	0.0204366
ZBTB20	FLRT2	0.0204343
GLIS3	VAT1L	0.0204308
RFX3	MAOB	0.020422
SOX5	CSMD2	0.0204194
NR4A3	RASL11B	0.0204186
ID4	GJA1	0.0204096
ZNF608	TCERG1L	0.0204005
ESRRG	ZNF385B	0.020397
TCF4	NRP1	0.0203889
HOPX	KCNMA1	0.0203884
ZNF385B	GRIA2	0.0203829
RORB	RORA	0.0203806
MEF2C	NOL4	0.0203783
SETBP1	LRFN5	0.0203764
HIVEP2	ANKS1B	0.0203686
TCF4	SOX5	0.0203603
ZNF608	GRIA1	0.0203478
GLIS3	TANC1	0.0203472
PBX1	MCTP1	0.0203318
RFX3	CHRD	0.0203263
ST18	PDE8A	0.0203229
TSHZ2	FGD6	0.0203209
NFIA	PRKCE	0.0203208
FOXP2	KAZN	0.0203207
SETBP1	RBFOX2	0.0203123
ZBTB20	OTOF	0.0203094
NR3C2	MPP4	0.0203047
PBX1	HTR2C	0.0203013
ZFPM2	PTPRK	0.020294
ZFPM2	ZNF804A	0.020293
CUX2	FHOD3	0.0202915
SETBP1	ENOX1	0.0202877
EGR1	FOS	0.0202869
HOPX	AQP4	0.0202797
RFX3	SLC44A5	0.0202791
THRB	MAP3K5	0.0202738
SETBP1	GALNT17	0.0202687
NR4A3	TIPARP	0.0202651
ERG	PRKG1	0.0202627
MEF2C	SLC8A1	0.0202611
PBX1	NHSL2	0.0202443
FOXP2	LRP1B	0.0202434
HOPX	NRXN1	0.020242
ESRRG	FRMPD4	0.0202362
RFX3	C1QL3	0.0202347
MEF2C	FRMD5	0.0202308
ZNF385B	SLC24A2	0.0202211
FOXP1	KCNH7	0.0202206
AFF2	TRPC5	0.0202177
MEF2C	NRXN1	0.0202052
MEF2C	CTNND1	0.0202011
HIVEP2	PLEKHA5	0.0201957
TCF4	NRG1	0.0201952
NR3C2	TRAIP	0.0201893
ZNF536	NDST4	0.0201862
MEF2C	UCHL1	0.0201733
RREB1	DGKG	0.0201721
MYT1L	FAM155A	0.0201676
MEF2C	PLCXD2	0.0201645
ZFHX4	GRIA4	0.0201633
TSHZ2	SNTG1	0.0201592
ZBTB20	LRRTM4	0.0201584
MEF2C	MAPK4	0.0201557
TRPS1	FAM13A	0.0201472
HIVEP2	KALRN	0.0201413
MITF	KCNJ13	0.0201409
NR4A3	CBARP	0.020138
NR3C2	AFF2	0.0201337
NR3C2	SEMA3D	0.0201283
ZFPM2	LTBP1	0.0201173
ZNF385B	FRMPD4	0.0201059
TSHZ2	RXFP1	0.0201037
AFF3	NETO1	0.0200946
SETBP1	CSMD2	0.0200939
ZEB2	TCEA2	0.0200939
ZBTB20	PKP2	0.0200889
POU6F2	APBA3	0.0200844
ZBTB20	FGF13	0.0200755
HIVEP2	KHDRBS2	0.0200723
GLIS3	TTC28	0.0200685
ESRRG	NOS1AP	0.0200663
FOXP2	CDH6	0.0200649
ZFPM2	FAM3C	0.0200619
RORB	GREM2	0.0200615
ZNF385B	RBFOX3	0.0200573
THRB	GPC5	0.020055
SETBP1	TNR	0.0200541
ZBTB20	STRBP	0.0200308
RORB	HS3ST1	0.0200294
RFX3	ACVR2A	0.0200176
GLIS3	GABRA2	0.0200101
NR3C2	LRRTM4	0.0200008
RFX3	TAFA2	0.0199953
NFIB	NFIA	0.0199943
ZBTB20	GABRA2	0.0199928
SETBP1	ANO3	0.019988
RORB	SPOCK3	0.0199826
TSC22D1	CCDC173	0.0199762
ST18	TMEM117	0.0199649
POU6F2	SRSF7	0.0199628
MEF2C	CPNE4	0.0199591
FOXP2	NFIA	0.0199578
PBX1	ADGRL3	0.0199577
HOPX	ARPP21	0.0199577
FOXP1	DMD	0.0199541
RFX3	RXFP1	0.0199502
RORB	R3HDM1	0.0199495
PBX1	CSMD1	0.0199391
RREB1	MEF2C	0.0199359
ZNF385B	SORBS2	0.0199231
FOXP1	SORCS1	0.0199168
MEF2C	GREM2	0.019914
SETBP1	RALYL	0.0199113
RFX3	HTR2C	0.0199113
FOXP1	DLG2	0.0199073
HOPX	ERC2	0.0199023
ZBTB20	AKAIN1	0.0198969
RFX3	CPQ	0.0198941
THRB	DSCAM	0.0198888
FOXP1	THRB	0.0198792
ZNF385B	PCSK1N	0.0198788
GLIS3	PDLIM5	0.0198768
FOXP1	RIMS2	0.0198762
TCF4	KALRN	0.0198735
ZNF608	DPP10	0.0198705
RFX3	GFRA1	0.0198619
MEF2C	TMTC2	0.0198573
THRB	LDB2	0.0198573
SATB1	RORB	0.0198517
CUX2	PTPRT	0.0198504
THRB	TENM4	0.0198448
MITF	TTR	0.0198351
ZNF536	GAB1	0.019831
SETBP1	PRICKLE1	0.0198274
NFIA	FOXP2	0.0198145
MEF2C	NPY2R	0.0198032
ZNF385B	DMD	0.0198003
ZEB2	ZBTB20	0.0197973
MEF2C	CHRM2	0.0197942
PBX1	FRMD4A	0.0197875
ZBTB20	FAM107A	0.0197849
ZNF609	ENOX1	0.0197816
NRF1	DOCK3	0.019768
FOXP1	LRRC4C	0.0197575
MEF2C	PLEKHA5	0.0197543
SOX5	ITGA8	0.0197464
SETBP1	CDH12	0.019745
ZNF385B	TENM4	0.0197414
ZNF385B	GPR158	0.0197385
TSHZ2	TRHDE	0.0197323
GLIS3	ILDR2	0.0197273
TSC22D1	AK9	0.0197255
GLIS3	SLC7A14	0.0197145
GLIS3	DOCK10	0.0197053
MEF2C	UNC5D	0.0197025
AFF3	SYT1	0.0196928
PBX1	SHB	0.0196896
TOX	KLHL1	0.0196818
SETBP1	GABRB1	0.0196777
TSHZ2	CACNA1E	0.019673
SETBP1	DGKI	0.0196716
ESRRG	CADPS2	0.0196711
ZNF385B	APOE	0.0196595
ZBTB20	BHLHE22	0.0196582
ST18	MAG	0.0196536
ZFPM2	PTPRT	0.0196491
MEF2C	SAMD12	0.0196477
PROX1	SVEP1	0.0196437
RFX3	RGL1	0.0196382
GLIS3	FAT4	0.0196355
ZBTB20	ELAVL4	0.0196303
CREB5	BCAS1	0.0196269
MEF2C	DOCK4	0.0196268
ZBTB20	PARD3B	0.0196265
NFIB	SNTG1	0.0196174
MEF2C	RERG	0.019614
MEF2C	GRIA2	0.019605
RFX3	CDH2	0.0196039
AFF2	SHISA6	0.0195998
TRPS1	GPR160	0.0195979
TCF4	HS3ST5	0.0195954
SOX5	PROX1	0.0195836
ZFPM2	PTPRE	0.0195751
SETBP1	DIAPH2	0.0195703
ZBTB20	LATS2	0.0195584
MITF	CP	0.0195529
MEF2C	GABRA5	0.0195433
ZBTB20	SASH1	0.0195409
MEF2C	BRINP1	0.0195326
TSHZ2	MCTP1	0.0195313
PBX1	NRG3	0.0195281
POU6F2	TCEA2	0.0195195
TCF4	NLGN1	0.0195184
NR3C2	COL6A6	0.0195156
SETBP1	ADK	0.0195112
RFX3	KCND3	0.0195068
SOX5	VAV3	0.0195042
NR4A1	KDM7A	0.019499
HIVEP2	NELL2	0.0194906
MEF2C	NTNG1	0.019487
TSHZ2	BICC1	0.0194833
AFF2	LINGO2	0.0194791
SETBP1	CADPS	0.0194724
ZNF385B	LDB2	0.0194666
SOX5	KHDRBS2	0.019462
TSHZ2	DSCAML1	0.0194564
RORB	GALNTL6	0.0194505
RFX3	TRPC6	0.0194473
ZFPM2	UST	0.0194454
RFX3	KCNN3	0.0194429
PBX3	LGR5	0.0194409
NR3C2	DAB1	0.0194333
RFX3	PIP5K1B	0.0194308
ZBTB20	ATP11C	0.0194291
SETBP1	CACNA2D3	0.0194216
NFIA	KIAA1217	0.0194141
ZNF385B	GABRB2	0.0194113
RORB	TMTC2	0.0194093
CUX2	GRIK3	0.0194052
ZBTB20	KHDRBS3	0.0193827
MEF2C	HS3ST4	0.0193796
MEF2C	FBXW7	0.0193784
NRF1	RYR2	0.0193734
NFIA	HS6ST3	0.0193719
ESRRG	BRINP1	0.0193697
TRPS1	TEAD1	0.0193655
SETBP1	DTNB	0.0193648
FOXP2	LIMCH1	0.0193463
ZNF385B	PDE4B	0.0193402
GLI3	RGS20	0.0193364
ZNF385B	CPNE9	0.0193314
HIVEP2	DLGAP1	0.0193188
ZFPM2	DCC	0.0193176
MEF2C	ABI1	0.0193156
MEF2C	TENM4	0.0193085
SOX5	ENPP1	0.0193074
SOX5	EXT1	0.0193068
DACH1	NHS	0.0193019
SATB2	EFNA5	0.0192962
SATB1	PLCH1	0.0192942
PROX1	TRPM3	0.0192921
NRF1	ME3	0.0192857
BCL11A	APBA3	0.0192841
MEF2C	NWD2	0.0192782
MEF2C	TRHDE	0.0192738
RREB1	NPY2R	0.0192731
SETBP1	KSR2	0.0192716
TSC22D1	DOCK8	0.0192662
RFX3	DOCK11	0.0192645
FOXP2	HS3ST5	0.0192643
SOX5	GABRG3	0.0192619
GLIS3	PLCB4	0.0192613
ZBTB20	FOXO1	0.0192593
TCF4	KCNMA1	0.0192573
MEF2C	EDIL3	0.0192565
HIVEP2	CSMD3	0.0192546
ZNF385B	OSBPL6	0.0192469
MEF2C	DOCK3	0.0192468
RREB1	NR3C2	0.0192361
RFX3	TBC1D1	0.0192334
ST18	KCNA1	0.019231
THRB	RGS6	0.0192283
SETBP1	EPHA5	0.0192235
FOXP2	TSPAN8	0.01922
RFX3	OSBPL3	0.0192199
ETV1	KCNN2	0.0192153
NRF1	PTK2	0.0192079
TRPS1	MID1	0.0192075
TSHZ2	ZNF385D	0.0192071
MEIS2	SEL1L3	0.0192059
NRF1	PHACTR1	0.0192053
ESRRG	COL6A2	0.0192043
AFF2	GRIA1	0.0191976
GLIS3	UNC13C	0.0191974
GLIS3	GNA14	0.0191951
GLIS3	NHSL1	0.0191865
TSHZ2	CPNE8	0.0191841
ESRRG	SETBP1	0.0191803
ZNF385B	KCTD8	0.0191792
ZEB2	GRIA2	0.0191773
GLIS3	PIP5K1B	0.0191753
NRF1	GABRB1	0.0191732
RORB	ATP2B1	0.0191643
SOX6	NPAS3	0.0191575
TCF4	EPHA7	0.0191552
ZNF385B	CNTN3	0.0191547
ZNF608	SLIT3	0.0191411
ZFHX4	CUX2	0.019134
NRF1	UBE2E2	0.0191327
FOXP1	PEX5L	0.0191326
FOXP1	OPCML	0.0191256
RORB	SEMA6A	0.0191238
SOX5	ZBTB20	0.0191231
ZFPM2	NETO1	0.0191217
ZFPM2	CDH9	0.0191213
NR3C2	TBC1D1	0.0191199
TCF4	KCTD16	0.0191192
FOXP1	PLCB1	0.019115
MEF2C	DOCK10	0.0191075
TSHZ3	PTPRD	0.0190997
ESRRG	PPM1L	0.0190995
ARID1B	DGKI	0.0190986
FOXP1	KCNQ3	0.0190979
PBX1	KCND2	0.019096
ZBTB20	HTR4	0.0190881
ZBTB20	RIMS2	0.0190807
TSHZ2	KCNH5	0.0190804
THRB	KHDRBS2	0.019067
ESRRG	KCNH7	0.0190654
ZBTB20	NFIB	0.0190634
FOXP1	ADGRB3	0.0190628
TOX	PTPRD	0.0190623
SETBP1	FRY	0.0190617
TCF4	ARPP21	0.0190607
AFF3	DLG2	0.0190572
RFX3	NR3C2	0.0190562
ZNF385B	ATRNL1	0.0190387
ZBTB20	NTRK2	0.0190315
NRF1	STXBP5L	0.0190311
NR3C2	TANC1	0.0190292
ZBTB20	MARCHF1	0.019027
ZFPM2	PDZRN3	0.0190258
AFF2	CDK14	0.0190237
MEF2C	ADAMTS3	0.0190212
ZBTB20	DCHS2	0.0190207
SETBP1	PDZRN4	0.0190193
NPAS3	DCDC2	0.0190186
SOX5	NRXN3	0.019006
NRF1	FRMD4A	0.0190051
ZNF385B	ME3	0.019004
GLIS3	ANGPT1	0.0189826
GLIS3	ZBTB20	0.0189673
AFF3	SULF1	0.0189609
TSHZ2	NFIA	0.018959
TSHZ2	KLHL32	0.0189519
THRB	RASGEF1B	0.0189506
ESRRG	MAST4	0.0189492
RREB1	PTPRU	0.0189466
DACH1	MSI2	0.018943
ZBTB20	RGMA	0.0189426
HIVEP2	NRXN1	0.0189407
HOPX	CALM1	0.0189355
MEF2C	MAN1C1	0.0189287
MEF2C	NEGR1	0.0189268
SOX5	GAS7	0.018924
HIVEP2	GRM7	0.01892
NR3C2	MASP1	0.0189171
MEF2C	TMEM178B	0.0189148
NRF1	B3GALT1	0.0189127
PROX1	MYO5B	0.0189116
HOPX	TENM2	0.0189103
ZNF385B	ESRRG	0.0189102
RORB	LRRC4C	0.0189097
AFF3	PLCB1	0.0189086
TSHZ2	CDH12	0.0188958
SETBP1	APOE	0.0188949
RFX3	EPS8	0.018886
ZBTB20	GABRG3	0.0188823
ZFPM2	CADPS2	0.0188816
PBX1	LINGO2	0.0188814
SOX5	AFF3	0.0188743
CUX2	ZNF804A	0.0188734
SATB1	DGKB	0.0188687
HOPX	KALRN	0.0188589
THRB	FOCAD	0.0188556
TRPS1	SPOCK1	0.0188515
ZNF385B	SCAI	0.01884
RFX3	SLC16A2	0.0188384
SOX5	CTNND2	0.0188325
PROX1	PCDH15	0.0188324
NRF1	EML6	0.0188295
RFX3	FRAS1	0.0188203
ZNF385B	PCSK2	0.0188188
ZFPM2	AFF3	0.0188182
SETBP1	TMSB4X	0.0188161
PBX1	FRMPD4	0.0188148
CUX2	CPNE4	0.0188104
ZNF608	RFX3	0.0188022
RFX3	RASGRP1	0.0187987
CUX2	FSTL4	0.0187954
NR4A3	PCSK1	0.0187913
THRB	FAM13C	0.018789
BCL11A	LENG8	0.0187841
RFX3	DCLK2	0.0187822
RORB	CUX2	0.0187814
SOX5	CNTN4	0.0187792
MEF2C	HTR7	0.0187764
TSHZ2	GRIA4	0.0187741
RFX3	EDA	0.0187682
NR4A1	RASL11B	0.0187641
FOXP2	MAGI1	0.0187612
MEF2C	ATRNL1	0.0187596
PBX1	ARHGAP26	0.0187566
HIVEP2	MAGI2	0.0187533
CUX2	HTR2C	0.0187454
TOX	PTPRZ1	0.018743
MEF2C	ADCY8	0.0187368
RFX3	BANK1	0.0187354
NR3C2	TMTC1	0.0187338
MEF2C	STX1A	0.0187295
NFIA	NCALD	0.0187251
CUX2	TRHDE	0.0187199
HOPX	HSP90AA1	0.0187111
RORB	SATB1	0.0187105
FOXP1	MAPK10	0.0187094
MEF2C	TLE4	0.0187063
NR4A3	GADD45B	0.0187015
TCF4	NEGR1	0.0187004
ZNF385B	MCF2L2	0.0186988
SOX5	MARCHF1	0.0186948
MEF2C	BMP1	0.0186942
SETBP1	UBE2E2	0.0186929
SATB2	IL1RAPL2	0.0186929
TSHZ2	NFIB	0.0186912
GLIS3	AGBL1	0.0186845
MEF2C	BMPR1B	0.0186819
ZNF385B	KCNQ3	0.018677
ZBTB20	TBC1D8B	0.0186763
RORB	PDZRN3	0.0186738
ZBTB20	KIF6	0.0186733
NR3C2	KCND2	0.0186724
HOPX	CRYAB	0.0186719
NFIA	HS3ST4	0.0186705
HOPX	EEF1A1	0.0186689
ZNF385B	NRF1	0.0186678
TOX	KITLG	0.0186676
ARID1B	CACNA1C	0.018667
ZBTB20	AFF2	0.0186664
ZNF385B	EXT1	0.0186614
AFF3	PDE1A	0.0186581
ZBTB20	CARTPT	0.0186544
MEF2C	DOCK11	0.0186527
AFF3	MAST4	0.0186455
FOXP2	FSTL4	0.0186369
ARID1B	AUTS2	0.0186323
POU6F2	LHFPL6	0.0186183
GLIS3	KHDRBS3	0.0186075
NR3C2	SLC44A5	0.0185964
SOX5	KCNN2	0.018588
MEF2C	GTDC1	0.0185845
HIVEP2	AFF3	0.0185825
RFX3	GNAL	0.0185749
MITF	ADAMTS6	0.0185722
JUNB	ARC	0.0185632
NR4A1	ARPP19	0.0185623
ESRRG	PCDH7	0.0185619
MEF2C	MYRIP	0.0185613
TSHZ2	RBMS1	0.0185556
SATB1	ZMAT4	0.0185541
NRF1	DGKI	0.0185539
ZBTB20	SLC7A14	0.0185509
TSHZ2	PDZRN4	0.0185485
MEF2C	DOK5	0.0185471
SETBP1	SORBS2	0.0185459
PBX1	LRP1B	0.0185436
ZEB2	SGCZ	0.01853
TCF4	IQGAP2	0.0185293
ESRRG	PLCB1	0.0185217
PBX1	PID1	0.0185201
FOXP2	RPH3A	0.0185053
MEF2C	PRKCE	0.0185014
NRF1	TNR	0.0184979
SETBP1	CTNNA2	0.0184966
NR4A3	HOMER1	0.0184882
ZNF385B	GLS	0.018486
AFF2	B3GAT2	0.0184788
MEF2C	TRIM36	0.0184783
PBX1	TRPM3	0.0184664
HOPX	ENOX1	0.0184663
RFX3	ITGB8	0.0184508
HOPX	FAM155A	0.018441
PBX1	FARP1	0.0184402
TCF4	MASP1	0.0184388
RFX3	GALNTL6	0.0184371
NFIB	MCTP1	0.018437
ERG	NTNG1	0.0184356
AFF3	CHRM3	0.0184214
NR3C2	ZNF608	0.0184019
NFIA	CDH9	0.0183972
FOXP1	CSMD2	0.0183961
TCF4	FRMPD4	0.0183863
RFX3	CDK14	0.0183768
RORB	ASTN2	0.0183678
SATB2	NYAP2	0.0183657
HIVEP2	ADCY2	0.0183639
TRPS1	ERG	0.0183634
NR3C2	GRIK1	0.0183523
PBX1	MARCHF1	0.0183509
MEF2C	SEMA5A	0.0183432
ARID1B	NLGN4X	0.0183402
ZNF385B	GABBR2	0.0183387
PROX1	FRMD4B	0.0183367
NR3C2	ZBTB20	0.0183272
AFF2	NR3C2	0.0183226
NRF1	WASF1	0.0183111
JUNB	NPAS4	0.0183072
HIVEP2	EXT1	0.0183053
ID4	SLC1A2	0.0183051
ESRRG	NRG3	0.0182997
ZBTB20	VAV3	0.0182975
FOXP2	SHB	0.0182953
ZNF608	NDST4	0.0182952
RFX3	SYT17	0.0182915
ZBTB20	GABRA3	0.0182883
NRF1	NAV3	0.0182809
HIVEP2	SLC8A1	0.0182776
ZBTB20	NEUROD1	0.0182729
ZFPM2	CDK14	0.0182663
MEF2C	RIT2	0.0182639
RFX3	DGKB	0.0182612
FOXP1	EML6	0.0182552
SETBP1	KCNQ3	0.0182405
FOXP1	SPINK2	0.0182356
SOX5	RORB	0.0182266
NR4A3	LONRF3	0.0182262
ZBTB20	PPM1E	0.0182231
THRB	KCNC2	0.0182227
ST18	TXNIP	0.0182219
MEF2C	MPPED2	0.0182207
TOX	LHFPL6	0.0182174
NR4A1	R3HDM1	0.0182112
ZNF385B	DTNB	0.0182106
ZNF385B	FOXP1	0.0182042
ZBTB20	AUTS2	0.0181996
MEF2C	CEP126	0.0181985
ZNF385B	VPS13A	0.0181538
MYT1L	ANKS1B	0.0181475
NPAS3	APBA3	0.0181299
NPAS3	TCF7L2	0.0181266
ZBTB20	FBXL7	0.01812
TCF4	MRGBP	0.018111
ARID1B	FAM155A	0.0181091
RREB1	TRAIP	0.0181051
MEF2C	KCNMA1	0.0181047
ZFPM2	BCL11A	0.0181029
ZNF536	ZBTB20	0.0181004
HIVEP2	FAT3	0.018087
[truncated: 6,494 more rows]

## Sheet: Civet
Regulatory Gene	Target Gene	Weight
ZNF385B	STXBP5L	0.0946815
ZEB1	ETV1	0.0929917
ETV1	ZEB1	0.0881374
ZNF385B	SYT1	0.0865452
FOXP2	PDE5A	0.0790964
SATB2	PRSS12	0.07822
ZEB1	CXXC4	0.0782036
ZNF385B	PLCB1	0.0774468
ZEB1	HTR2C	0.072528
ZNF385B	PRSS12	0.0720939
ZNF385B	CADPS	0.0720124
RFX3	TOX3	0.0714245
FOXP2	PROM1	0.0712612
ZNF385B	OTUD7A	0.0653774
ETV1	LCP1	0.0641335
FOXP2	COL21A1	0.0624268
ST18	UGT8	0.0623124
ZNF385B	CADPS2	0.0618535
MEOX2	AGMO	0.0617249
NR4A2	TLL1	0.0615048
FOXP2	CP	0.0613716
FOXP2	KL	0.0605249
FOXP2	SEMA3E	0.0601211
ZEB1	PTGFRN	0.0583521
NFIB	FOXP2	0.0569428
FOXP2	KIAA1217	0.0566118
RFX3	PUM3	0.0555173
ST18	ENPP2	0.0553758
NFIB	ADAMTS3	0.0549954
FOXP2	DUSP26	0.0545365
ZNF385B	KALRN	0.0536134
ZNF644	FOXP2	0.0535125
ZNF385B	ARAP2	0.0533413
ZNF385B	ADAM23	0.0528394
ZEB1	KCTD15	0.0524985
NFIB	SEMA3E	0.0524403
FOXP2	THSD7B	0.0522064
ZNF385B	R3HDM1	0.0521925
ZNF385B	ATRNL1	0.0514007
FOXP2	CDH18	0.0512685
ZNF385B	EIF4G3	0.0509644
ZNF385B	RAPGEF2	0.050951
SOX6	NXPH1	0.0508325
ZNF385B	NRCAM	0.050651
FOXP2	NFIB	0.0499472
SATB2	ZNF385B	0.0498396
ZNF385B	PLEKHA5	0.0493298
ZNF385B	NCAM2	0.0493225
ZNF385B	ARPP21	0.0489336
FOXP2	ANO4	0.0478258
ZNF385B	RGS7	0.0473831
RFX3	NDST4	0.0471273
ZNF385B	KCNC2	0.0468242
ZNF385B	OSBPL1A	0.0466819
ZNF385B	TRIM9	0.0465808
ST18	PLP1	0.0464812
ZNF385B	OLFM3	0.0464294
ZEB1	IL7	0.0458641
NFIB	ADGRL2	0.0456667
SOX5	GRID2	0.0455921
NR4A2	GPC5	0.04519
RFX3	CADPS2	0.0449448
ZNF385B	CNKSR2	0.0448872
ZNF385B	LRRTM4	0.0448163
FOXP2	GRM8	0.0444633
NR4A2	SVEP1	0.0444319
MEF2C	FOXP2	0.0443729
ZNF385B	FBXL17	0.0442877
ST18	GAB1	0.0442297
FOXP2	SPATS2L	0.0437791
FOXP2	DDAH1	0.0437309
ZNF385B	WDR7	0.0435477
ZNF385B	DCAF6	0.0434232
ZEB1	DISC1	0.043248
ZNF385B	SYN2	0.0427
ETV1	PLCXD3	0.0425223
ZEB1	PTPRM	0.0421618
ST18	SEMA3C	0.0421254
ST18	SLC5A11	0.0420731
ZNF385B	FGF12	0.041292
KLF7	PHLDB2	0.0408841
ZNF385B	SNAP25	0.0408376
ZNF385B	EPB41L3	0.0406619
ZNF385B	KCNT2	0.0404642
ETV1	TBX15	0.0404029
ZNF385B	TANC2	0.0403961
FOXP2	PDE7B	0.0400284
ZNF385B	PPP1R12A	0.0399986
ETV1	PDE5A	0.0399647
ZEB1	SYT9	0.039892
SATB2	ARPP21	0.0397498
RFX3	SERPINE2	0.0397306
ZNF385B	SEMA3C	0.0396391
NFAT5	ZNF385B	0.0394518
ZEB1	SIPA1L2	0.0394438
ZNF385B	NFAT5	0.039429
SOX5	CEP112	0.0393684
BARX2	ARHGAP6	0.0392947
RFX3	TPRG1	0.0392669
ZEB1	LCP1	0.0390266
MEF2C	SPATS2L	0.0388777
NFIB	KCNC2	0.0388482
MEOX2	SEMA3D	0.0387662
ZEB1	INPP4B	0.0387125
ZNF385B	BICDL1	0.0385584
NFIB	PTPN13	0.0385553
FOXP2	C8B	0.0384778
ZEB1	GREB1L	0.0384777
ZNF385B	PCDH7	0.038477
RFX3	LRRTM4	0.0384052
SATB1	ZMAT4	0.0383327
SATB2	SEMA3C	0.0382819
ETV1	UNC5D	0.0376929
ZEB1	TRPC4	0.0375628
SATB1	GRIA1	0.0375191
ETV1	SH3RF1	0.0373236
MEF2C	SLC39A10	0.0371209
ZNF385B	KCNMA1	0.0370795
MEOX2	NPFFR2	0.0368331
ZNF385B	GABRB2	0.0367424
ZNF385B	HOMER1	0.0367274
ZNF385B	AK5	0.036681
ZNF385B	PALMD	0.0365236
ZEB1	UNC5D	0.0364556
SATB1	GPR158	0.0363478
ZNF385B	ROBO2	0.036128
TBX15	LCP1	0.0360938
BARX2	CDH8	0.0359552
FOXP2	FRY	0.0359416
BAZ2A	KALRN	0.0357807
SATB2	STXBP5L	0.0355845
FOXP2	KLHL32	0.0355114
ZNF385B	BRINP1	0.0355065
ZNF385B	GDA	0.0353732
FOXP2	MEF2C	0.0353276
ZNF385B	ALCAM	0.0352574
RFX3	MOB3B	0.0351913
ETV1	GRIP1	0.035127
ETV1	ADAMTSL1	0.0350789
FOXP2	UNC5D	0.0348086
ZNF385B	GRIA2	0.0347593
ZEB1	SH3RF1	0.0347388
ETV1	ADGRA3	0.0346656
FOXP2	ITPRID1	0.0346588
ZEB1	COL19A1	0.0346574
SATB1	TRPM3	0.034601
TOX3	RFX3	0.0345863
SATB1	OLFM3	0.0341585
SATB1	LRRTM4	0.034139
ZNF385B	MAN2A1	0.0340885
FOXP2	ZNF644	0.0340415
ZNF385B	UNC80	0.034027
BAZ2A	ARPP21	0.0340119
ST18	DOCK5	0.033795
FOXP2	DIP2A	0.0337753
ZNF385B	PRICKLE2	0.0337399
SATB2	PALMD	0.0335448
ETV1	RAI14	0.0333878
NFIB	CA10	0.0333185
ST18	QKI	0.0332876
SOX5	CDH9	0.0332642
FOXP2	CNTNAP5	0.0332228
SOX5	STXBP5L	0.0330886
ETV1	MCC	0.0329266
ZNF385B	CIT	0.0327775
NFIB	PROM1	0.0325736
RFX3	DCHS2	0.0325072
ZNF385B	SCMH1	0.0324078
ZNF385B	NBEA	0.0323898
NFIB	TOM1L1	0.0323744
ZNF385B	PPP1R13B	0.0323138
NFIB	PDE5A	0.0323011
FOXP2	CA10	0.0322947
ZNF385B	DOCK3	0.0322004
FOXP2	CDH8	0.0321858
ZNF385B	SPRED1	0.0321641
ZEB1	ICE2	0.0321498
NFIB	FMN1	0.0320401
NFIB	SLC39A10	0.0320159
RFX3	PIP5K1B	0.0318325
ZNF385B	PCLO	0.0318106
SATB1	DGKB	0.0317932
PGR	SV2C	0.0316897
BCLAF1	PLCB1	0.0316815
KLF7	NRXN1	0.0316725
NFAT5	CADPS	0.0314792
ZNF385B	CCDC136	0.0312953
ETV1	THSD7B	0.0312746
ZNF385B	CDH18	0.0312568
SATB2	FRY	0.0311325
ETV1	GRM8	0.0311323
ZNF385B	RFX3	0.0310429
ZNF385B	FAM135A	0.0310355
ETV1	ANO4	0.031017
BAZ2A	CADPS	0.0309618
ETV1	HTR2C	0.0309075
SOX5	CADPS	0.0308515
ZNF385B	LRRK2	0.0306907
ST18	ATP10B	0.0306483
NFIB	PALMD	0.0305745
ZNF385B	GPR158	0.0305395
FOXP2	HDAC9	0.0304693
SATB2	PLCB1	0.0303838
NR4A2	ADAMTS12	0.0303554
RFX7	FMN2	0.0303533
SATB1	PTPRD	0.0303207
FOXP2	STXBP5	0.03018
FOXP2	GRM7	0.0301588
BARX2	TTC29	0.0301371
ZNF385B	BCLAF1	0.0301263
FOXP2	PCNT	0.0300113
SOX5	KALRN	0.0299999
RFX3	PDZD2	0.0299882
ZNF385B	PCSK2	0.0299699
ZNF385B	ATP2B1	0.0299183
SOX5	EPHA7	0.0298103
BAZ2A	WDR7	0.0297975
MEF2C	COL21A1	0.0297973
SOX5	ADGRL3	0.0297386
ZEB1	COG5	0.029645
ZNF385B	DLGAP1	0.0296273
BARX2	ITPR2	0.0295622
RFX3	SNTB1	0.029539
POU6F2	PHLDB2	0.0295299
ZEB1	PLCXD3	0.029518
SOX5	ARPP21	0.0294696
HMBOX1	CXXC4	0.0294527
MEF2C	HDAC9	0.0293527
ZNF385B	NUMB	0.0292389
BARX2	SGCG	0.0291879
ETV1	KCNQ5	0.0291733
ZNF385B	ADAM22	0.02913
NFAT5	STXBP5L	0.0290862
MLLT10	NAV3	0.0290744
NFIB	MAN2A1	0.0290296
ST18	RNF220	0.029016
NFIB	DUSP26	0.0289967
ZNF385B	HECW2	0.0289445
ETV1	PDE1A	0.0289382
FOXP2	SLC39A10	0.0288889
ZNF385B	MPDZ	0.02878
SOX5	CNTN4	0.0287135
FOXP2	ETV1	0.0285486
FOXP2	NXPH2	0.0285423
FOXP2	DPYD	0.0284471
ZNF609	TRIM9	0.0283675
ZNF385B	KCNQ5	0.0282738
ZEB1	MARCHF1	0.0282648
ZNF385B	RUNDC3B	0.0282478
ZNF385B	CNTN3	0.0281197
MEOX2	NRP1	0.0281014
ETV1	CXXC4	0.0280766
MLLT10	WDR7	0.0280478
MEF2C	PROM1	0.0280477
SOX5	ROBO2	0.0279566
MEF2C	DDAH1	0.0279202
SATB1	RASA1	0.0278946
BAZ2A	SYT1	0.0278759
ZNF385B	GATB	0.0278395
FOXP2	KIT	0.0278124
FOXP2	CNTN4	0.0278013
ZNF385B	N4BP2	0.0277845
ZNF385B	PIAS1	0.0277093
FOXP2	ADAMTS3	0.0276846
TOX	SEMA3D	0.0276841
FOXP2	CACHD1	0.0276801
NFIB	HTR2C	0.0276748
MEF2A	TRHDE	0.0276683
HMBOX1	SYT9	0.0276475
SATB1	ROBO2	0.0275198
ZNF385B	NIN	0.0274797
SATB2	IGSF10	0.0274599
NR4A2	PLCXD3	0.027447
NFAT5	ATRNL1	0.0274202
ZNF385B	TLN2	0.0273874
ETV1	MYO16	0.0273504
BARX2	ANTXR2	0.0273342
ZNF385B	SLC39A10	0.0273218
BAZ2A	ZNF385B	0.0273044
NFIB	CNTN3	0.0272784
ZNF385B	CDH8	0.0272639
ZNF385B	MDGA2	0.0272525
ZNF385B	ATP6V0A1	0.0272081
ETV5	STARD13	0.0271535
NFIB	KCNH5	0.0271106
SOX5	AK5	0.0270749
ETV5	HOMER1	0.0270572
BCLAF1	SPTBN1	0.0270503
ETV5	NTRK2	0.0270236
ETV1	DIP2A	0.0270234
ETV1	FOXP2	0.0269854
SATB2	FOXP2	0.0269812
RFX3	GADL1	0.0269743
ZNF385B	CNTN6	0.0269528
MEOX2	FUT9	0.0269259
POU6F2	TRPM3	0.0268416
FOXP2	ADGRL2	0.0267963
MLLT10	NRCAM	0.0267862
SATB2	EPHA4	0.0267608
SOX5	NELL2	0.0267254
MEOX2	PHLDB2	0.0266528
TBX15	PLCXD3	0.0266367
NFIB	ZNF804A	0.0266051
ZNF385B	GADL1	0.0265968
FOXP2	FMN1	0.0265778
MEF2C	ADGRL2	0.0265756
ZEB1	CDH9	0.0265431
ZNF385B	TINAG	0.0265161
ZEB1	PRUNE2	0.0264994
SOX5	AGTPBP1	0.0264255
MEOX2	FAM135A	0.0264172
ATF2	RPL18A	0.0263746
RFX3	UNC5D	0.0263114
MEF2A	BARX2	0.026267
ZNF385B	LRRC8B	0.0261806
ZNF385B	EPB41	0.0261323
MEF2C	GABRA2	0.0261229
MEF2C	C8B	0.0261168
NFIB	SYN2	0.0261025
ZEB1	GRM8	0.0260623
NFAT5	PLEKHA5	0.0260428
ZEB1	TMEM196	0.0260155
MEF2C	CA10	0.026005
SFPQ	SYBU	0.0259903
ZNF385B	NLK	0.0259751
ZNF609	SYT1	0.0259609
SATB1	FOXP2	0.0259508
ZEB2	PRSS12	0.0259045
NR3C1	PRICKLE2	0.0258754
SOX5	ANKS1B	0.0258416
SATB2	SPON1	0.0258403
FOXP2	SEMA5A	0.0258345
MLLT10	TANC2	0.0258291
ZNF385B	PHTF2	0.0258055
ZNF385B	FOXP2	0.0257737
NFIB	OLFM3	0.0257063
ZNF385B	OSBPL6	0.0256737
ZNF385B	HDAC9	0.0256629
RFX3	NUMB	0.0256545
FOXP2	PCDH15	0.0256545
ZNF385B	PAK5	0.0256243
NFIB	CDH18	0.0255978
FOXP2	KCNT2	0.0255964
SNAPC4	ANKS1B	0.0255046
ZNF385B	SYBU	0.0254697
AFF1	CXXC4	0.025461
ZNF385B	CDH9	0.025446
SATB1	STXBP6	0.0254185
ZNF385B	STK39	0.0253814
ETV5	RASA1	0.0253214
SOX5	KCNQ5	0.0253168
ETV5	R3HDM1	0.0252662
ZNF385B	CCDC91	0.0252366
ZNF385B	PARP9	0.0252357
ETV1	DCAF6	0.0252009
BAZ2A	SYBU	0.0251564
ZNF385B	SERPINE2	0.0251034
ZEB1	NELL2	0.0250977
NPAS3	STXBP6	0.0250947
FOXP2	RNF148	0.0250612
NFIB	CNTN6	0.0249935
SOX5	RFTN1	0.02497
MEF2C	SEMA3E	0.0249563
BAZ2A	TRIM9	0.0249529
RFX3	ANTXR2	0.0249365
BAZ2A	TRIP12	0.0249011
SOX5	SPARCL1	0.0248777
ZNF385B	CNTN4	0.0248709
SOX5	NPFFR2	0.0248518
NFIB	GRM7	0.0248414
SOX5	SORBS2	0.0248125
SATB2	OLFM3	0.0247304
ZNF385B	NTRK2	0.0247133
FOXP2	NCALD	0.0247127
ZNF385B	MSMO1	0.024689
ZNF385B	RNF148	0.0246855
ZNF644	KCNT2	0.024677
ZNF385B	RGS7BP	0.0246562
ZEB1	NECTIN3	0.0246302
FOXP2	ANO6	0.0245566
SATB1	ADAMTSL1	0.0245266
SATB2	KCNT2	0.0245044
MEOX2	ITPRID1	0.0244896
ZNF385B	SPAG6	0.0244799
MLLT10	OSBPL6	0.0244427
BAZ2A	OSBPL1A	0.0244374
FOXP2	B4GALNT3	0.024427
SATB1	PLCXD3	0.0244244
ZNF385B	CPEB2	0.0244185
ZNF644	HDAC9	0.0243905
MEF2C	SATB2	0.0243828
SOX5	PCSK2	0.0243681
MLLT10	JMJD1C	0.0243332
BAZ2A	DCAF6	0.024333
ZNF385B	SLIT2	0.0243274
ZNF385B	GLS	0.0243216
FOXP2	SATB1	0.0243196
MEF2C	RGS7	0.0243118
ZEB1	HTR2A	0.0243077
SOX5	ZNF385B	0.0242879
ZEB2	CNTN4	0.0242802
RFX3	PAM	0.0242678
BAZ2A	STXBP5L	0.0242666
ZNF644	CDH8	0.024264
FOXP2	SLIT2	0.024224
ZNF385B	CABP5	0.0241639
ZEB1	FBN1	0.0241515
NR4A2	UST	0.0241313
MEF2C	KLHL32	0.0240897
SATB1	UST	0.0240459
ZNF385B	MRTFB	0.023992
FOXP2	KCND2	0.0239756
BAZ2A	EIF4G3	0.0239709
ZNF385B	PCNX2	0.0239614
ZNF385B	CPEB3	0.0239062
SOX5	PTPRO	0.0238829
SATB2	NRCAM	0.023869
FOXP2	ZNF804A	0.0238671
RFX3	SCN9A	0.0237749
MLLT10	CADPS	0.0237616
BAZ2A	AKT3	0.0237546
MLLT10	KALRN	0.0236991
IKZF5	CHADL	0.0236498
POU6F2	PTPN13	0.0236365
ZNF385B	NSF	0.0236276
ZNF385B	MTCL1	0.0236206
SOX5	HTR1F	0.0236062
RFX3	PTPN14	0.0235841
MLLT10	GLS	0.023573
ETV1	NCAM1	0.0235139
FOXP2	GPR155	0.0235056
AFF3	PALMD	0.0234958
SOX5	ITPRID1	0.023486
SOX5	RAPGEF2	0.0234737
MEF2C	TINAG	0.0234502
MEOX2	PDE1A	0.0234404
FOXP2	ADAMTSL1	0.0234313
ZEB2	KCNQ5	0.023424
SATB2	PHLDB2	0.023421
TOX3	TPRG1	0.0234014
RFX3	GRID2	0.0233981
ZNF385B	GRM7	0.023396
BCLAF1	DCAF6	0.023371
MEOX2	GRM8	0.0233703
NFIB	KALRN	0.0233535
FOXP2	CADPS2	0.0233476
RFX3	NECTIN3	0.0233469
FOXP2	SATB2	0.0233072
ZNF385B	FCHO2	0.0232867
RFX3	PRSS12	0.0232772
ZNF385B	GABRA2	0.0232497
MEF2C	NFIB	0.0232303
ETV1	PCDH17	0.0232041
SATB2	EDNRA	0.0232022
MEF2A	PCDH7	0.0232001
RFX3	COBLL1	0.0231888
ZEB1	CNTN6	0.0231812
ZNF385B	SCN1A	0.0231787
ZNF385B	PHACTR1	0.0231286
NFAT5	SYT1	0.023119
ZEB1	ANO4	0.0231104
HMBOX1	ICE2	0.0230825
SATB2	CACHD1	0.0230825
MLLT10	GABRB2	0.0230761
ZNF385B	SLMAP	0.0230646
ZNF385B	TRHDE	0.0230646
SOX5	TINAG	0.0230554
MEF2C	CDH8	0.0230475
ETV1	ACSS3	0.0230316
LCORL	CD47	0.0230191
ZNF385B	ZFR	0.0230018
NFIB	KCNT2	0.022957
ETV1	AMOTL1	0.0229557
NFAT5	RALGAPA2	0.0229538
ZNF385B	EVI5	0.0229519
ZNF385B	NAV3	0.0229354
ZNF385B	AAK1	0.0229331
ZNF385B	TENM2	0.0229195
SATB2	KCNC2	0.0229181
ZNF385B	FMN2	0.0228981
ZNF385B	SCN2A	0.0228926
SATB2	MEF2C	0.0228764
RFX3	ADGRV1	0.0228743
SMARCC1	PRSS12	0.0228676
ZNF385B	PTPN3	0.0228549
KLF7	GRM3	0.0228357
NR4A2	SLC35F4	0.0228035
SATB2	SLC39A10	0.0228034
ZNF385B	LRP1B	0.0227892
SATB1	EYA4	0.0227763
ETV1	GRIK1	0.0227577
SATB1	DIP2A	0.0227403
NFIB	DDAH1	0.0227253
ATF2	CNKSR2	0.0226858
BAZ2A	SCN2A	0.0226845
SATB2	TRHDE	0.0226719
BCLAF1	ZNF385B	0.0226442
ZNF385B	ABI2	0.0226338
HMBOX1	ADCY8	0.0226145
ZNF385B	FAR1	0.0225826
ZNF385B	BIRC6	0.0225753
ZNF385B	MLLT10	0.0225565
NFIB	CDH8	0.0225543
FOXP2	RGS7	0.0225223
ZNF385B	DENND4A	0.022515
SATB2	DAAM1	0.0225029
NFIB	TENM2	0.0224977
FOXP2	CNTN3	0.0224422
NFIB	MEF2C	0.0223933
NR4A3	BDNF	0.0223751
RFX3	DEUP1	0.0223513
ZEB1	BMPER	0.0223346
FOXP2	UST	0.0222899
SATB2	SNCAIP	0.0222739
ZEB1	ADAMTS19	0.0222453
ETV1	CA10	0.0222379
ZEB2	PEX5L	0.0222326
SATB2	SLIT2	0.0222318
NFIB	CP	0.0222108
CSRNP2	AHI1	0.022202
SOX5	PLPPR5	0.0221969
SATB2	FBXL17	0.0221818
ZEB1	FREM3	0.022181
SATB1	PRDM1	0.0221754
NFIB	ZMAT4	0.0221738
ZEB1	PCSK2	0.0221464
BCLAF1	KCNMA1	0.022143
NFAT5	EIF4G3	0.0221327
ST18	PLEKHH1	0.022127
MEF2C	PHACTR2	0.0221202
ZEB1	RXFP2	0.0221183
ZNF385B	ATL2	0.0221181
ZNF385B	OXR1	0.0221093
ZNF385B	STT3B	0.0221091
ZNF385B	RAPGEF5	0.0221054
BCLAF1	SLC39A10	0.0221001
KLF7	MEOX2	0.0220451
SOX5	PDGFC	0.0220162
MEF2A	FREM1	0.0219882
ZNF529	RTN1	0.0219731
ZNF385B	R3HDM2	0.0219715
NFIB	ITPR2	0.0219711
MLLT10	PPP1R13B	0.0219681
FOXP2	NRG1	0.0219312
ZNF385B	ADGRL2	0.0219309
TOX3	TTC29	0.0219297
NR4A2	FOSL2	0.0219179
NFIB	ATP2B1	0.0219074
ZNF385B	BCL2L2-PABPN1	0.021885
ZEB1	GABRA5	0.0218836
ETV5	PCSK1	0.0218818
RFX3	MAN2A1	0.0218441
FOXP2	MMP16	0.0218179
TOX3	NDST4	0.0217871
SATB2	ROBO2	0.021779
ETV1	PROM1	0.0217708
RFX3	ARFGEF3	0.0217651
RFX3	RGS6	0.0217575
ZNF385B	AKT3	0.0217141
SOX5	SV2C	0.0217118
NFIB	ADGRV1	0.0217053
RFX3	FAT4	0.021691
ZNF644	KL	0.0216685
BAZ2A	CNKSR2	0.0216518
MEOX2	TPRG1	0.0216517
HMBOX1	PTPN13	0.0216204
BAZ2A	ATP5F1B	0.0216195
RFX3	C8B	0.0215637
SATB2	CDH18	0.0215415
RFX3	TTC29	0.0215327
ETV1	GABRA2	0.021517
ZNF385B	PEX5L	0.0215149
SATB2	KCNQ5	0.0215104
NFIB	RAPH1	0.0215096
SOX5	SPTBN1	0.0215052
HMBOX1	ZEB1	0.0215024
SOX5	GBE1	0.0214827
NFIB	CACHD1	0.0214636
BAZ2A	CKB	0.0214521
ZNF385B	DTNA	0.0214517
SOX5	CLASP2	0.0214477
MEF2C	BARX2	0.0214434
POU6F2	ZMAT4	0.0214365
MEF2C	SPHKAP	0.0214222
SATB1	ITPR2	0.0214171
SFPQ	TRIM39	0.021412
SOX5	MLLT10	0.0214107
ZNF385B	JCAD	0.0214103
ZNF385B	GRM2	0.0214065
SATB2	CADPS	0.0214055
ZNF385B	CEP85L	0.0213989
AFF3	ZNF385B	0.0213888
ZNF385B	DSCAM	0.0213761
BCLAF1	GABRA2	0.0213643
RFX3	NYAP2	0.0213505
ZNF385B	MICU3	0.0213439
ZNF385B	THSD7B	0.0213231
RFX3	ZMAT4	0.0213028
CREB5	PCSK2	0.0212849
BAZ2A	PPP1R12A	0.0212421
ZNF385B	NECTIN3	0.0212261
RFX3	PHLDB2	0.0212145
NR3C1	STXBP5L	0.0212124
NFIB	ZNF385B	0.0212048
ZNF385B	ANKRD28	0.0212018
MLLT10	PLEKHA5	0.02118
HMBOX1	ABCA5	0.021179
ZNF609	FAR1	0.0211527
NFIB	CCK	0.0211448
NFIB	SPATS2L	0.0211442
ETV1	PCNT	0.0211073
ZNF609	CPEB3	0.0210892
RFX4	SLC1A3	0.0210842
POU6F2	EDNRA	0.0210803
SOX5	ADAM22	0.0210799
SATB2	CCDC85A	0.021061
SOX5	SLC26A4	0.0210569
ETV1	GABRA5	0.0210426
SATB1	FBN1	0.0210165
ZEB1	KCTD1	0.0209954
SOX5	R3HDM1	0.0209928
BCLAF1	BRINP1	0.0209881
ETV5	R3HDM2	0.0209778
MEOX2	GRM3	0.0209719
SATB1	SGCG	0.0209658
CREB5	GADL1	0.0209523
NFIB	CNKSR2	0.0209385
ARID1A	ACAD10	0.0209378
SOX5	LRP1B	0.0209367
SATB2	PCDH7	0.0209277
MLLT10	ARPP21	0.0209173
LIN28B	SEMA3E	0.0208984
ZNF385B	FAT3	0.0208761
FOXP2	EPB41	0.0208587
FOXP2	NSMCE3	0.020844
ZNF385B	ETV5	0.0208261
NFIB	ROBO1	0.0208247
BAZ2A	FMN2	0.0208212
ZEB1	GRIP1	0.0208153
MLLT10	ADAM22	0.0208142
POU6F2	PRDM1	0.0207996
ZNF385B	EPHA7	0.0207972
ZEB1	FNBP1L	0.0207924
ZNF385B	CHCHD3	0.0207854
KLF7	LRRTM4	0.0207741
ETV1	SLC39A10	0.0207477
SATB2	N4BP2	0.0207161
NFIB	TINAG	0.0207111
FOXP2	CNTN6	0.0206985
ZNF385B	TTLL7	0.0206943
MLLT10	EIF4G3	0.0206842
TOX	GRIP1	0.0206588
SATB2	CPEB4	0.0206579
RFX3	TESPA1	0.0206527
ZNF609	SOS1	0.0206473
SATB1	ANO4	0.0206351
ETV5	JCAD	0.0206303
MYEF2	LMO1	0.0206165
SATB2	ANK2	0.0206148
RFX7	IGSF10	0.0205864
KLF7	PPP1R9A	0.0205846
BCLAF1	OLFM3	0.0205711
NR4A3	SAT1	0.0205692
NFIB	SEC24D	0.020562
FOXP2	FMNL2	0.0205619
MEOX2	KCNMB4	0.0205512
ZNF385B	SPTBN1	0.020524
MEF2C	DUSP26	0.0205215
SATB2	PCNX2	0.0204951
ZNF521	OGFOD2	0.0204914
SOX5	FAT3	0.0204885
SOX5	PKP4	0.0204786
ZNF385B	SOS1	0.0204764
SATB2	GRIA1	0.0204506
ZNF385B	SMAP1	0.0204248
NFIB	ABCA5	0.0204202
RFX3	RGS22	0.0204195
RFX3	PPFIBP1	0.0204164
MEOX2	DGKB	0.0204036
SATB2	RGS7	0.0203856
SATB2	TINAG	0.0203851
ZNF385B	JAM3	0.0203835
SOX5	FGF12	0.0203627
NPAS2	GRID2	0.0203562
NR4A2	ID2	0.0203553
SATB2	AKAP6	0.0203543
SATB2	CADM2	0.0203491
NFIB	PHACTR2	0.0203416
MLLT10	ATRNL1	0.0203243
FOXP2	PDE1A	0.0203227
RFX3	CACNA2D1	0.0203186
SOX5	ARHGAP21	0.0203142
RFX7	AKT3	0.0203116
RFX8	C1orf50	0.0203096
BARX2	EGFLAM	0.0203071
ETV1	DUSP26	0.0203063
SATB1	PLPP4	0.0203031
KLF7	MYO1B	0.0202696
RFX3	COCH	0.0202321
SATB1	KLHL32	0.0202318
ZNF644	SPATS2L	0.0202305
ZNF385B	RASA2	0.0202178
MEOX2	COL21A1	0.020198
SATB1	INPP4B	0.020192
ZEB2	PALMD	0.0201757
LCORL	TRIM9	0.0201558
ZNF385B	NEDD4L	0.0201544
ZNF385B	DNAJC1	0.0201491
MEF2C	EPB41L2	0.0201436
RFX3	ITPRID1	0.020126
BAZ2A	GRIA2	0.020122
MEF2C	GRM2	0.0200966
ETV1	TESPA1	0.0200964
MLLT10	NBEA	0.0200828
ZNF385B	RFTN1	0.0200789
ZNF385B	CPEB4	0.0200385
ZNF385B	SCAMP1	0.0200302
NFIB	FAT2	0.0200298
ZNF385B	UBR1	0.0200249
HMBOX1	DGKG	0.0200121
ZEB1	PCSK5	0.0200108
SOX5	MPP6	0.0199773
TCF12	ST18	0.0199697
ZNF385B	ANO4	0.0199689
MKX	TLL1	0.0199665
ZNF385B	ADK	0.0199663
ZNF462	PRSS12	0.019963
NFAT5	BRINP1	0.0199611
MEOX2	TOX	0.019959
ZEB1	CNTN5	0.0199484
NFAT5	ADAM23	0.0199481
BAZ2A	CALY	0.0199444
RFX3	KITLG	0.0199429
ZNF385B	CTNNAL1	0.0199299
MEF2C	PDE1A	0.0199243
ZNF385B	FMN1	0.0198758
MLLT10	ZNF385B	0.019874
NR4A3	SLK	0.0198457
ZNF385B	UVRAG	0.0198432
FOXP2	PCDH17	0.0198323
BAZ2A	SOS1	0.0198231
SATB1	NBEA	0.0198062
ZNF385B	CDK17	0.0198052
ZNF385B	GPAA1	0.0198014
ZNF385B	MAPK14	0.0197954
ZNF385B	GUCY1A2	0.01978
MEF2A	ABCA5	0.0197781
NFIB	KLHL32	0.0197628
ZNF385B	WDFY3	0.0197605
MLLT10	CD47	0.0197577
BAZ2A	ATRNL1	0.0197426
NFIB	CNTNAP5	0.0197391
SATB1	ADGRL3	0.0197236
ZNF385B	CDH10	0.019722
SATB1	CNTN4	0.0197218
BAZ2A	RTN3	0.0197197
ZNF385B	FUT8	0.0197117
NR3C1	CACNB2	0.0196982
ZNF385B	CACNB2	0.019688
ZNF385B	CNTN1	0.0196818
ZNF385B	TTC7B	0.0196543
ZNF385B	NR3C1	0.0196466
SOX5	PLEKHA5	0.0196429
ZNF385B	ARHGAP20	0.0196353
SATB1	PHLDB2	0.0196273
ZNF385B	NSMCE3	0.0196244
SATB2	SYN2	0.0196208
MEOX2	SH3RF1	0.0196022
ZNF644	CA10	0.0195985
ETV1	SIPA1L2	0.0195833
SATB2	WDR7	0.0195825
MXD1	STARD9	0.0195804
ZNF385B	CHUK	0.0195735
FOXP2	TINAG	0.0195662
NFAT5	FAM135A	0.0195647
SATB1	PDE5A	0.0195497
ZNF385B	BRAF	0.0195275
MLLT10	RFX7	0.0195269
SOX5	CDH10	0.0195244
ZNF385B	CCDC85A	0.0195223
POU6F2	SYT9	0.019513
SON	FBXW7	0.0195083
ZNF385B	PCNT	0.0195069
ZEB1	FCHSD2	0.019491
SATB2	GABRA2	0.0194866
ZNF385B	PDE1A	0.0194839
ZNF385B	MAP3K7	0.0194801
SATB2	ARAP2	0.0194787
PGR	PAG1	0.0194761
SOX5	SLX4IP	0.0194714
SATB1	SLC27A6	0.0194674
MEF2C	EPHA4	0.0194656
RFX3	FANCL	0.0194569
MLLT10	AKAP6	0.0194545
BAZ2A	TNRC6A	0.0194503
ZNF385B	SMC5	0.019449
ZNF385B	FBXO33	0.0194482
ETV1	CP	0.019446
NFAT5	TRIM9	0.019442
ZNF385B	WDR17	0.0194393
ETV1	NRXN1	0.0194299
KLF7	PREX2	0.019426
ETV1	DDAH1	0.0194259
ST18	CDH19	0.0194162
SOX5	RNF150	0.0194047
MLLT10	CADM2	0.0193979
ETV1	PTPRM	0.019389
ZNF385B	KCTD15	0.0193883
ZNF148	NLK	0.0193758
SATB2	ATP2B1	0.0193735
RFX3	KCNH7	0.0193732
MEF2C	PDE5A	0.0193729
SOX5	SPRED1	0.019355
SATB2	FMN1	0.0193494
ZNF385B	KDM7A	0.0193417
RFX3	TINAG	0.0193317
MEOX2	ITGA8	0.0193225
MLLT10	BCL2L2-PABPN1	0.0193163
PIAS1	RASA2	0.0193039
ETV1	GAREM1	0.0192961
ZEB1	ACSS3	0.0192913
NFAT5	OTUD7A	0.0192835
ZNF385B	PHLDB2	0.0192783
BCLAF1	CNKSR2	0.0192688
PGR	SPTLC3	0.0192679
MLLT10	MICU3	0.0192649
NPAS3	PDZD2	0.0192641
ZNF385B	PREPL	0.0192557
ATF2	ANK2	0.0192506
SOX5	EDIL3	0.0192469
SATB1	GRID2	0.019242
ZNF644	COL21A1	0.0192392
BAZ2A	ZSWIM6	0.0192385
NFAT5	ADAM22	0.0192343
MEF2C	ITPR2	0.0192315
MEF2C	ANO4	0.0192296
ZEB1	AFF1	0.0192285
ZNF385B	RALGAPA2	0.0192217
SOX5	KCNC2	0.0192215
BAZ2A	GABRB2	0.0192039
ZNF385B	FAM160B2	0.0192033
POU6F2	TRHDE	0.0191962
SATB2	LRRK2	0.0191947
SOX5	EIF4G3	0.0191943
RFX3	ZNF385B	0.0191801
MEF2C	CAV1	0.0191586
MEF2C	GRM7	0.0191517
RFX3	CHML	0.0191415
MLLT10	BICDL1	0.0191381
MEF2C	LRRK2	0.0191319
ZNF281	TRIM13	0.0191239
MIER1	NRXN1	0.0191137
ZNF385B	ARFGEF3	0.0191059
ETV1	IGSF11	0.0191033
FOXP2	CPNE8	0.0190794
ZNF385B	FOCAD	0.019075
PEG3	NR4A3	0.0190641
ZNF148	KALRN	0.0190519
MEF2C	CNTN3	0.0190517
KLF7	GAB2	0.0190433
SATB2	VCAN	0.0190408
PIAS1	ATRNL1	0.0190396
SATB1	PROM1	0.0190343
BAZ2A	NSF	0.0190335
MLLT10	PLCB1	0.0190308
ZNF827	LSM5	0.0190305
SATB1	EPB41	0.0190304
ZEB2	CNTN6	0.0190177
NFAT5	WDR7	0.0190112
ZNF385B	NEBL	0.0190056
ZNF644	STXBP5	0.0189962
MEOX2	PCDH17	0.0189879
NFIB	PLCB1	0.0189877
FOXP2	ASAP2	0.0189831
THRA	SNAPC3	0.0189645
MLLT10	STXBP5L	0.0189581
SATB2	PPP1R12A	0.0189477
MLLT10	FAM135A	0.0189442
MLLT10	BRINP1	0.0189423
ZEB1	HMBOX1	0.0189367
RFX7	KCNMA1	0.0189336
NFAT5	NAV3	0.0189319
NFIB	SLIT2	0.0189181
NFAT5	KALRN	0.0189127
ZEB2	LCP1	0.0189021
HMBOX1	FMN1	0.0188984
ZNF385B	SOX5	0.0188907
BAZ2A	KCNQ5	0.0188865
ZFHX4	PRSS12	0.0188832
SON	FMN2	0.0188708
ZEB1	MAMDC2	0.0188588
ZEB1	TESPA1	0.0188546
RFX3	CFAP69	0.0188521
ZNF385B	FUT9	0.0188487
ZNF385B	BICD1	0.0188485
FOXP2	PLEKHA2	0.0188327
SATB1	MGAT5	0.0188305
SOX6	SLC1A3	0.0188276
RFX3	GALNT13	0.0188256
FOSL2	NR4A2	0.0188211
SATB1	ZFHX4	0.0188159
ETV1	LRRC1	0.0188115
ZNF462	FAT4	0.0188061
FOXP2	DNAH6	0.0188016
ZNF341	DBX2	0.0188009
MLLT10	SCN1A	0.0187998
TBX15	GRIK1	0.018798
ZNF385B	SERTAD4	0.0187927
SATB2	PEX5L	0.0187927
ZNF385B	NIPA2	0.0187875
NFIB	PDZRN3	0.0187866
BCLAF1	CADPS	0.0187834
BCLAF1	NTRK2	0.0187819
TCF12	SEMA3C	0.0187736
BAZ2A	FGF12	0.0187709
PIAS1	RAE1	0.0187659
KLF12	FREM1	0.0187513
BARX2	EDNRA	0.0187488
MEF2C	KCND2	0.0187475
SATB2	NCAM2	0.0187473
ZNF385B	MYO6	0.018744
FOXP2	CCDC85A	0.0187437
BAZ2A	TRPC7	0.0187346
SATB2	RFX7	0.0187314
NPAS2	EPB41L4A	0.018727
MEF2C	STXBP5	0.0187135
ETV1	PITPNC1	0.0187042
BCLAF1	NRCAM	0.0187025
FOXP2	MGAT5	0.0186992
ZNF644	HECW2	0.0186907
ZNF385B	TTC29	0.0186899
BAZ2A	CPEB3	0.0186756
MEF2C	ADAMTSL1	0.0186707
ZEB2	PCSK2	0.018661
SATB2	CA10	0.0186483
BCLAF1	SCN8A	0.0186448
ETV5	DLGAP1	0.0186426
ZNF609	ATRNL1	0.0186399
ZNF385B	ZNF277	0.0186393
FOXP2	NRP1	0.0186364
MLLT10	DCAF6	0.0186299
SOX5	FAM135A	0.0186147
ZEB1	EPHA7	0.0186123
ZNF385B	DGKB	0.0186083
FOXP2	PACRG	0.0185993
MEF2C	SEMA5A	0.0185978
NR4A2	NR4A3	0.0185961
MEF2C	KIT	0.0185934
BAZ2A	CCDC91	0.01858
MLLT10	SBF2	0.0185722
HMBOX1	CNTN3	0.0185718
ATF6	RRBP1	0.0185649
MLLT10	FBXL17	0.0185609
ATF2	AKT3	0.0185483
ZNF385B	LARP1B	0.0185463
NPAS3	CNTNAP5	0.0185139
NFAT5	DCAF6	0.018486
PIAS1	ZNF385B	0.0184822
MEF2C	KL	0.0184808
NFAT5	CDH18	0.0184804
ZNF385B	MPP7	0.0184789
SOX5	SCN2A	0.0184693
MEF2A	PHACTR2	0.0184657
KLF7	CHML	0.0184548
FOXP2	NRIP3	0.0184535
ZNF609	SYBU	0.0184528
ETV1	INPP4B	0.0184523
NFAT5	PLCB1	0.0184432
ZEB1	PDZD2	0.0184396
NFAT5	EPB41L3	0.0184316
BAZ2A	WDFY3	0.0184232
ZBTB11	STRADB	0.0184153
ETV1	TGFBR2	0.018409
MEF2C	THSD7B	0.0184037
BARX2	MEF2A	0.0183856
NFIB	SLC35F1	0.0183853
ETV1	GRM3	0.0183845
ETV1	RGS11	0.0183771
MEF2C	ADAMTS3	0.0183762
SOX5	TRIM9	0.018371
ZNF385B	CACNB4	0.0183701
ATF2	ARHGAP20	0.0183693
MLLT10	STAU2	0.0183588
ZNF385B	FRMD4B	0.0183575
ZEB1	ADCY8	0.0183548
MEF2A	EDNRA	0.0183547
SREBF2	TCP11L2	0.0183465
BCLAF1	KIAA0408	0.0183432
SATB2	AK5	0.0183428
ZEB2	ZNF385B	0.0183311
NFAT5	KCNMA1	0.0183288
NR4A2	XIRP2	0.0183273
NFAT5	AHCYL1	0.0183267
BARX2	CNTN3	0.0183254
SOX5	PRICKLE2	0.0183145
NFAT5	TANC2	0.018311
BAZ2A	LRRK2	0.0183105
BCLAF1	BICDL1	0.0182879
RFX3	ANKRD50	0.0182783
SATB2	NSF	0.018275
NFAT5	CPEB2	0.0182699
RFX7	FLNB	0.018269
FOXP2	NRXN1	0.0182675
SATB2	LRRTM4	0.0182638
NFIB	HDAC9	0.0182554
ZNF385B	PIP5K1B	0.0182543
ZNF385B	SORBS1	0.0182488
SOX5	DGKB	0.018248
SATB2	KCND2	0.0182456
BCLAF1	COL19A1	0.0182449
ZNF644	MYO9A	0.0182375
ZNF462	ZNF385B	0.018218
MLLT10	SNRNP70	0.0181979
NFIB	UST	0.0181973
ZNF644	MEF2C	0.018191
SATB2	ANTXR1	0.0181839
ZNF385B	PSME4	0.01818
NFAT5	SCN1A	0.0181737
SOX5	CNTN6	0.0181725
NFIB	TRHDE	0.0181706
SOX5	KCNMA1	0.0181638
SOX5	ANKRD28	0.0181524
SOX5	UVRAG	0.0181491
SATB1	NRXN1	0.0181441
SATB2	ZEB2	0.018139
RFX3	FSTL1	0.0181387
ETV1	FBN1	0.0181047
NFAT5	PCLO	0.0181037
ZNF462	CADPS	0.0181023
MLLT10	ADAM23	0.0181018
ETV1	BMPER	0.0181008
RFX3	PLCB4	0.0180982
ZNF385B	FBXW7	0.0180955
ZNF609	ZNF385B	0.0180923
BARX2	PLXNC1	0.0180876
LCORL	NBEA	0.0180824
BAZ2A	PRICKLE2	0.0180667
ZEB1	PDE5A	0.0180618
AFF3	GABRB2	0.0180504
FOSL2	RGS4	0.018023
ZNF385B	ANO6	0.018022
SATB1	MCU	0.0180203
SOX5	KCNMB4	0.0180175
TOX3	PLS3	0.0180123
NFIB	HOMER1	0.0180088
ZNF609	ANK2	0.0180052
ZEB2	EPHA7	0.0180041
SOX5	DCAF6	0.0179978
ATF2	FBXW7	0.0179924
ZNF385B	FNIP1	0.0179903
SATB2	PHIP	0.0179831
ZNF385B	PEG3	0.0179642
MKX	DGKG	0.017963
MEF2C	FRY	0.0179527
NFIB	ATP13A3	0.01795
ZEB1	PARD3	0.0179499
SATB2	SENP6	0.0179496
CREB5	MGAT5	0.0179461
MLLT10	FUT8	0.0179429
MLLT10	SCN2A	0.0179299
ZNF385B	PTPN12	0.0179277
ZNF644	CNTN4	0.017921
SOX5	NCKAP5	0.0179169
ARNTL	TTC29	0.0178981
HIVEP1	BCS1L	0.0178916
SATB2	EPB41L3	0.0178905
RFX3	CDH8	0.0178883
BAZ2A	DOCK3	0.0178857
MEOX2	ADAMTS12	0.0178824
BCLAF1	PAK5	0.0178759
SOX5	TANC2	0.017865
HMBOX1	PCSK5	0.0178457
MEF2C	ARPP21	0.0178321
ZNF385B	GAB2	0.0178318
ZNF644	HSD17B2	0.0178278
TFB1M	NCL	0.0178272
ZNF385B	SNAP91	0.0178175
SOX5	FREM1	0.0178119
NFIB	TRIM9	0.0178113
ZEB2	COL19A1	0.0178105
MEF2A	CNTN3	0.0177977
SATB2	OTUD7A	0.0177961
ZNF385B	TP53BP1	0.0177855
ZNF385B	KCNH5	0.0177805
MLLT10	CTTNBP2	0.0177787
ZNF385B	AFF1	0.0177744
ZNF385B	DCC	0.0177682
ZNF821	GPR149	0.0177592
ZNF385B	CDK14	0.017759
SOX5	ARFGEF3	0.0177538
ZNF385B	CACNA2D1	0.0177518
ZNF385B	SCN8A	0.0177441
BAZ2A	ARHGEF12	0.0177367
SOX5	CCDC85A	0.0177257
MEF2C	LRRC8B	0.0177232
ZNF385B	NDFIP2	0.0177225
BAZ2A	ARFGEF3	0.0177201
BAZ2A	RAPGEF2	0.0177074
BAZ2A	RFX7	0.0177069
NFIB	RGS7	0.0177063
ZEB1	CACHD1	0.0176977
ZNF385B	EPB41L2	0.0176948
MLLT10	FGF12	0.0176883
MEF2C	ZNF644	0.0176857
FOXP2	AHI1	0.0176834
ZNF385B	AGTPBP1	0.0176827
SOX5	CFAP54	0.0176553
SOX5	PRKN	0.0176438
ETV5	GPR158	0.0176423
ST18	KIF13B	0.0176398
NFIB	USP53	0.0176344
SATB2	CNTN1	0.0176212
NFIB	SLC2A8	0.0176161
NFIB	PRSS12	0.0175999
ZNF385B	CPNE8	0.0175985
NFAT5	NUMB	0.0175972
ZNF462	NRCAM	0.0175848
NPAS3	SLC16A12	0.0175814
NFIB	N4BP2L1	0.0175811
BCLAF1	FBXL17	0.017573
ZNF385B	INPP4B	0.0175728
ZNF385B	GALNT13	0.0175681
MEF2C	ETV1	0.017555
RFX3	KCND2	0.0175524
BAZ2A	RASA2	0.0175491
ZNF385B	FBN1	0.0175403
ZNF385B	DNAJB5	0.0175337
ZNF385B	IQUB	0.0175333
SOX5	CHM	0.0175321
ZNF385B	EML6	0.0175215
BAZ2A	MLLT10	0.0175166
ZNF385B	PSMD14	0.0175129
ZNF408	OSCP1	0.0175118
FOXP2	CHL1	0.0175101
ZNF385B	TRIM37	0.0175101
ZNF385B	SEMA3D	0.0175101
ZNF385B	SGTB	0.0175098
MLLT10	RUNDC3B	0.0175009
BCLAF1	SYT1	0.0174932
MEF2C	HTR2A	0.0174838
ETV1	PHLDB2	0.0174726
MLLT10	PHACTR1	0.0174702
ZNF385B	ARHGEF3	0.0174682
ZNF385B	DOCK4	0.0174533
BAZ2A	UBR1	0.0174503
ETV5	DCBLD1	0.0174493
SOX5	VPS8	0.0174467
SATB2	SRGAP1	0.017442
BAZ2A	SOX5	0.0174414
MEOX2	GRIP1	0.0174342
ZNF385B	RGS6	0.0174277
SATB2	FMN2	0.0174274
SATB1	SERPINE2	0.017413
ZNF385B	CLOCK	0.0174093
MEOX2	MGAT4C	0.017409
PIAS1	EIF4G3	0.0174045
ZNF385B	PDZD2	0.0173969
RFX3	EPB41	0.0173958
BAZ2A	MAP2	0.0173946
NPAS3	RSPO3	0.0173879
SATB2	ADAM23	0.0173878
NFAT5	OLFM3	0.0173836
SATB2	PTPRD	0.0173803
NPAS2	IGSF10	0.0173695
NR3C1	CNKSR2	0.0173655
SATB1	KIAA1217	0.0173652
RFX3	PTPN3	0.0173635
ZNF385B	SORT1	0.0173621
MLLT10	GPM6A	0.0173584
ZNF385B	FAM169A	0.0173583
ZNF385B	STRBP	0.0173578
ZEB1	TRPS1	0.0173486
ETV5	CADPS2	0.0173481
SATB1	LCP1	0.0173341
MITF	GPC5	0.0173293
ZNF385B	USP25	0.0173292
SOX5	SATB1	0.0173246
SOX5	PLCB1	0.0173185
RFX7	SREK1	0.017309
ZFHX4	STXBP6	0.017306
MYT1L	ACVR1B	0.017297
SATB1	ABCA5	0.0172952
MKX	PCDH7	0.017294
MLLT10	CAMSAP2	0.0172881
ZNF644	GRM7	0.0172862
ZNF385B	ZEB2	0.0172789
PIAS1	RPAP2	0.0172748
ZEB1	PSME4	0.0172724
HMBOX1	CNTN6	0.0172625
NR4A2	B3GAT2	0.0172621
ETV5	KATNBL1	0.0172603
SATB2	PHTF2	0.0172564
ETV1	HTR2A	0.0172561
NFAT5	MDGA2	0.0172501
SATB2	RNF150	0.0172485
BAZ2A	PLCB1	0.0172467
ST18	APOD	0.0172434
THRB	ALKBH2	0.0172423
ZEB1	TRHDE	0.0172386
ZNF609	LRPPRC	0.0172352
ZNF385B	ZNF609	0.0172236
BAZ2A	NR3C1	0.0172164
ZNF385B	EHBP1	0.0172075
MLLT10	LRP1B	0.0172069
ETV1	PDZRN3	0.0172061
MLLT10	RGS7	0.0172015
SOX5	PIP5K1A	0.017171
BCLAF1	KALRN	0.0171548
ZNF609	XRN1	0.0171456
ZNF385B	IGSF10	0.0171409
RFX3	GBE1	0.0171368
SATB2	CDH8	0.0171304
NFAT5	SPTBN1	0.0171133
BAZ2A	ADK	0.0170968
MLLT10	ATP2A2	0.0170956
ZNF385B	SORBS2	0.0170925
ETV1	PSME4	0.017082
SOX5	DOCK3	0.0170786
SOX5	ABCA5	0.0170778
SOX5	BRINP1	0.0170739
NFIB	HECW2	0.0170722
NFIB	THSD7B	0.0170666
ZEB1	MGAT5	0.0170561
GABPA	LYPLAL1	0.0170375
RFX7	KANSL1	0.0170353
ZNF385B	KPNA3	0.0170337
ZNF385B	GABRA1	0.0170319
RFX3	ADGRL3	0.0170303
BCLAF1	LRRTM4	0.017016
RFX3	GRIA1	0.0170152
BAZ2A	VPS13B	0.0170139
NFAT5	KCNQ5	0.0170133
NFIB	STXBP5	0.0170129
ZNF385B	REPS2	0.0170109
NFIB	NELL2	0.0170063
RFX3	RNF148	0.0170033
ZEB1	ANTXR1	0.0170017
NR4A3	NR4A2	0.0169967
ZNF385B	SIK3	0.0169881
NR3C1	PRDM1	0.0169844
ZNF385B	SLC12A2	0.0169741
BCLAF1	ADGRL2	0.0169678
ZNF385B	UNC5D	0.0169672
BARX2	SPATS2L	0.016961
RFX3	NRXN1	0.0169551
NFIB	NXPH2	0.0169537
ZNF385B	UBA6	0.0169337
NFAT5	BCLAF1	0.0169286
ETV1	HIVEP3	0.0169265
ETV5	PLCL2	0.0169225
ZEB1	SLC35F4	0.016919
KLF7	KATNBL1	0.0169172
BAZ2A	SLIT2	0.0169161
LCOR	ALKBH2	0.016909
SATB2	C11orf49	0.0169078
TCF12	EIF3M	0.0169077
ZNF609	TET3	0.0169077
ZNF385B	NCOA7	0.0169072
ATF2	STXBP5L	0.0169069
SATB2	NUP93	0.0168936
HMBOX1	PTPRT	0.0168933
SOX5	ITGA8	0.0168924
SATB2	PIK3R1	0.0168919
CCDC88A	CLASP2	0.0168894
SOX6	GRIK1	0.0168836
SOX5	GPR158	0.0168821
SATB2	ANKS1B	0.01688
SOX5	CCDC3	0.0168771
FOXP2	LRRC8B	0.0168749
SOX5	HIBCH	0.0168724
BAZ2A	FBXL17	0.0168714
ZNF385B	GRID2	0.016867
BAZ2A	PA2G4	0.0168626
SOX5	CPEB3	0.01686
NPAS2	CEP112	0.0168552
RFX3	RGS8	0.0168526
MEF2C	ADGRG6	0.0168493
MEF2C	PPM1H	0.0168472
MEF2C	ANTXR2	0.0168448
MEF2C	CDH9	0.0168411
ZNF644	SLC39A10	0.016838
NFIB	BIRC6	0.0168344
SOX5	FDFT1	0.0168241
RFX3	IKBIP	0.0168223
NFAT5	ARAP2	0.0168185
MEF2C	TENM2	0.016818
SOX5	NSF	0.016806
BCLAF1	VPS8	0.0167945
ETV5	OSBPL1A	0.0167938
ZEB1	FAT1	0.0167852
ZEB2	IGSF10	0.0167846
NFAT5	RUNDC3B	0.0167842
ZNF385B	HNRNPU	0.0167782
ZEB1	SMYD2	0.0167715
ZNF609	MDGA2	0.0167621
MEF2A	POU6F2	0.0167618
BCLAF1	VPS13A	0.0167614
RFX3	NFIB	0.0167606
FOXP2	LRP1B	0.0167602
ZNF385B	FAM13B	0.0167581
SOX5	BICDL1	0.0167556
BAZ2A	AAK1	0.0167542
ZEB1	ADGRL4	0.0167465
ETV5	PCNX2	0.0167442
MLLT10	SOX5	0.0167438
MLLT10	DOCK3	0.0167429
ZEB2	KCND2	0.0167396
ZNF385B	HSD17B2	0.0167345
SATB2	TNRC6A	0.0167289
ZNF658	IGSF10	0.0167271
RFX7	NCOA7	0.0167266
ZNF462	PALMD	0.0167242
ZNF385B	PLCL2	0.0167178
PIAS1	WDR7	0.0167161
AFF1	PTPRM	0.0167146
MLLT10	TFB1M	0.0167104
MLLT10	SCN8A	0.0167093
BCLAF1	MPDZ	0.0167091
ETV1	GREB1L	0.0167063
ZNF609	NCAM2	0.0167046
ZNF644	SLIT2	0.0166994
BAZ2A	TLN2	0.0166983
MEF2A	CDH8	0.0166977
ZEB1	KLHL32	0.0166945
MEF2C	CDH18	0.0166931
SATB2	NFIB	0.0166873
SATB2	KALRN	0.0166868
ZNF385B	SPON1	0.0166838
ZNF644	NRIP3	0.0166772
ZNF385B	DIP2A	0.0166735
SOX5	SLC39A10	0.0166719
BCLAF1	KCNC2	0.0166703
NR3C1	ADAM22	0.0166676
BAZ2A	DMXL2	0.0166552
BCLAF1	PHTF2	0.0166523
SMARCC2	LTA4H	0.0166522
NPAS3	CDH7	0.0166457
ZNF385B	ECPAS	0.0166441
SOX5	BMPR2	0.0166424
ETV1	SKAP1	0.0166375
ZEB1	PTPN13	0.0166357
BAZ2A	PCSK2	0.0166346
NR3C1	SNAP91	0.0166296
ZEB1	SERPINI1	0.016625
SATB2	ADGRL3	0.0166221
ZNF148	RALGAPA2	0.0166193
BCLAF1	GRM7	0.0166169
SATB1	DCBLD1	0.0166123
ZNF385B	CDH11	0.0166119
SOX5	ATL1	0.0166052
SOX5	AKT3	0.0166045
ZNF507	RAB11FIP2	0.0166043
SOX5	LRRTM4	0.0166016
SATB2	RAPGEF2	0.0165994
MEF2C	GRIP1	0.0165982
ZNF644	CNTN6	0.0165934
BAZ2A	PSMD14	0.0165864
RFX7	ATRNL1	0.0165832
MEF2C	DIP2A	0.016581
SOX5	KCNN2	0.0165735
NPAS3	RGS6	0.0165674
BAZ2A	CPEB2	0.0165673
ID2	NR4A2	0.0165635
BAZ2A	ZFR	0.0165633
SATB1	PREX2	0.0165598
FOXP2	PAG1	0.0165563
ZNF385B	CEP350	0.0165548
BAZ2A	FRMD4B	0.0165548
MEF2C	FOLH1	0.0165534
BCLAF1	MRTFB	0.0165499
ATF2	ARHGAP21	0.0165496
ZEB1	IGSF11	0.0165441
SATB2	ELMOD1	0.0165429
FOXP2	GRM2	0.0165325
MLLT10	CDH18	0.0165305
SOX5	ATRNL1	0.0165278
POU6F2	ITPR2	0.0165249
ZNF385B	HECW1	0.0165212
WDHD1	BLOC1S1	0.01652
ZNF644	TNIK	0.0165159
ETV1	B4GALNT3	0.0165142
CSRNP2	FREM1	0.0165142
NFAT5	SPRED1	0.0165084
PGR	SPON1	0.0165084
BAZ2A	PCNX2	0.0165077
BCLAF1	ALKBH2	0.0165031
NFAT5	RAPGEF2	0.0165023
SATB2	ADGRL2	0.0164974
ZEB2	SEMA3C	0.0164973
ZNF385B	OSBPL3	0.0164966
BCLAF1	EIF4G3	0.0164924
NPAS3	SLC1A3	0.0164918
NR3C1	BCLAF1	0.0164902
MLLT10	KCTD15	0.0164775
SATB1	NXPH2	0.0164749
SATB2	ADAMTS3	0.0164739
BAZ2A	KCNC2	0.0164718
ZNF385B	TARBP1	0.0164664
NFIB	POU6F2	0.0164532
NFAT5	NR3C1	0.0164513
ZNF385B	MAST4	0.0164458
MEF2C	KCNH5	0.016444
SATB2	FAT4	0.0164411
NEUROD6	FANCC	0.0164394
ZNF385B	NRP1	0.016439
MEOX2	DPYD	0.0164317
NR3C1	TRIM9	0.016427
BCLAF1	SCN1A	0.0164255
ZNF385B	C20orf194	0.0164163
MEF2C	KCNT2	0.0164128
SATB2	HDAC9	0.0164118
SATB2	AKT3	0.0164108
NFAT5	PCSK2	0.0164107
ZNF385B	DST	0.0164097
HMBOX1	GPR158	0.0164082
ETV1	NETO2	0.0164066
FOXP2	GAREM1	0.0164025
ZNF385B	ARHGAP32	0.0164024
BCL6	CPT1B	0.0163998
SNAPC4	PHLDA1	0.0163962
SOX5	JCAD	0.0163928
PIAS1	GRIA2	0.0163823
ZEB1	SPARCL1	0.016371
MYEF2	DGKA	0.0163667
SATB2	KCNMA1	0.0163654
BAZ2A	SCN8A	0.016363
ZNF385B	ZNF385D	0.016359
SATB1	C6orf226	0.0163571
MEF2C	PPP1R12A	0.0163548
BCLAF1	MTCL1	0.0163511
BCLAF1	SORBS1	0.0163511
SATB2	NECTIN3	0.0163498
ZNF385B	SPATA6	0.0163496
SOX5	PTPRB	0.0163478
BCLAF1	DSCAM	0.0163457
SATB2	C8B	0.0163437
ZNF385B	CSRNP2	0.0163362
MLLT10	RBM26	0.016334
PIAS1	CDC40	0.0163323
NPAS2	CXXC4	0.0163293
MLLT10	FBXO11	0.0163284
BAZ2A	BCLAF1	0.0163223
NFAT5	UNC80	0.0163211
FOXP2	CD200	0.0163173
RFX3	CNTNAP5	0.0163081
BCLAF1	ATRNL1	0.0163075
BAZ2A	FBXW7	0.0163061
MEF2C	SEMA5B	0.0163009
MLLT10	DST	0.0162995
ETV1	ADGRG6	0.0162979
NFAT5	PEG3	0.016297
SATB1	SOX5	0.0162962
ETV1	PLPP4	0.0162961
ETV1	EPB41L2	0.0162926
ZNF385B	LIMCH1	0.0162873
TRPS1	SNX9	0.0162804
BAZ2A	ANK2	0.0162763
BCLAF1	DOCK3	0.016271
SOX5	WDR7	0.0162697
MLLT10	UNC80	0.0162691
ST18	TMEM223	0.0162676
SOX5	RALGPS2	0.016267
BCLAF1	ARPP21	0.0162577
SATB2	CCK	0.0162531
SOX5	GRIA2	0.0162483
NFATC3	MLLT10	0.0162455
FOSL2	NPTX2	0.0162391
HMBOX1	ADAMTS19	0.0162375
SOX5	MCF2L2	0.0162365
BAZ2A	HOMER1	0.0162344
FOXP2	LHFPL2	0.0162307
HSF1	MCM7	0.0162187
SATB1	PGR	0.0162177
ZNF385B	SLC7A8	0.0162141
ZEB1	LRRIQ1	0.0162133
POU6F2	ARHGAP6	0.0162079
MLLT10	PARP9	0.0161977
MEF2C	PLXNC1	0.0161964
ARNTL	PTPN13	0.0161907
ZNF609	SPRED1	0.0161889
ATF2	ZNF644	0.0161872
MEF2C	C3orf70	0.0161855
SATB2	HECW2	0.0161815
BCLAF1	ARAP2	0.0161753
SATB1	DCC	0.0161751
SOX5	UPF3A	0.0161741
RFX3	RALGAPA2	0.0161727
NFAT5	LRRTM4	0.0161676
ZNF385B	PCSK1	0.0161663
SATB2	FXR1	0.0161628
ZNF385B	IARS1	0.0161563
NFAT5	HNRNPLL	0.0161529
KLF12	PTPN13	0.0161486
NFIB	PCSK2	0.0161473
CSDE1	LGALS8	0.0161468
ETV1	SEMA3E	0.0161431
ZNF609	TNRC6B	0.0161364
NFIB	LIN28B	0.0161325
PIAS1	MICU3	0.0161271
RFX4	RPE65	0.0161261
BCLAF1	RALGAPA2	0.0161257
BCLAF1	TENM2	0.0161219
ZNF385B	AKAP8	0.0161208
RFX7	N4BP2L1	0.0161183
ZNF438	CDC37L1	0.0161154
ZNF385B	ICE2	0.0161092
MLLT10	AKT3	0.0161046
ZNF385B	TMEM67	0.0161046
NPAS2	SEMA3C	0.0161007
ZEB1	ELMOD1	0.0160981
SATB2	CAMK4	0.0160864
RFX3	C8orf44-SGK3	0.0160848
PGR	TPBG	0.0160845
BAZ2A	NCKAP1	0.0160728
NFAT5	MLLT10	0.0160706
NFIB	KL	0.0160702
RFX3	GPR158	0.0160702
SATB2	PLEKHA5	0.0160683
NR3C1	HOMER1	0.016068
ZNF385B	CPD	0.0160639
BAZ2A	PLEKHA5	0.0160599
ETV1	COL21A1	0.0160565
ZEB2	CXXC4	0.0160557
SATB1	PTPN13	0.0160419
TCF12	ATP10B	0.0160335
SATB2	PSD3	0.0160314
ZNF385B	DENND5B	0.0160227
SATB2	HERC2	0.0160219
FOXP2	ROBO2	0.016021
ZNF277	AP2B1	0.0160177
SATB2	EHBP1	0.0160102
ZEB1	LHCGR	0.0160008
NR3C1	MRTFB	0.0159983
ZNF385B	DGKG	0.0159956
ZNF609	TASOR2	0.0159945
ATF2	VPS13A	0.0159907
RFX3	NWD2	0.0159877
MEF2A	C3orf70	0.0159842
PIAS1	NAV3	0.0159801
HMBOX1	ANO5	0.0159779
NKRF	SLC39A3	0.0159751
BCLAF1	ARHGEF3	0.0159746
ZNF385B	ADCY8	0.0159738
SOX5	ABI2	0.0159737
MLLT10	DZIP3	0.0159707
ZNF644	LRRC8B	0.0159697
SATB2	CPEB3	0.0159677
ZNF385B	EMC7	0.0159666
ZEB1	SEMA3D	0.0159612
ZNF385B	SSX2IP	0.0159608
PIAS1	FNIP2	0.01596
BAZ2A	DENND4A	0.0159499
ZNF644	C8B	0.0159483
BAZ2A	NFAT5	0.0159455
NFAT5	UNC5C	0.0159452
ZNF385B	ADAMTSL1	0.0159443
SATB2	KLF7	0.0159374
SOX5	CDON	0.0159335
SATB1	THSD7B	0.015933
ATF2	KIF21A	0.0159328
ZNF84	APOD	0.0159265
ZNF385B	CTTNBP2	0.0159209
PGR	ANO4	0.0159202
SATB2	DOCK4	0.0159184
NFAT5	FCHO2	0.0159162
NFIB	DSCAML1	0.0159125
TOX	SVEP1	0.0159112
BAZ2A	OLFM3	0.0159076
ZNF385B	ATAD2B	0.0159036
ZNF385B	LRRTM3	0.0159016
ZEB1	CACNA2D1	0.0158998
ZNF385B	IGSF22	0.0158979
ZNF644	ANO3	0.0158922
ZNF609	KALRN	0.0158893
KLF7	PTPRD	0.0158853
SOX5	DAPK1	0.015882
ZNF385B	IDE	0.0158806
RFX3	SLC16A10	0.0158779
SATB2	JAKMIP2	0.0158726
ZNF385B	UBR2	0.0158611
NR4A3	PCSK1	0.0158552
SOX5	PTPRD	0.0158551
MEF2A	EGFLAM	0.0158523
ETV1	PCSK2	0.0158477
SATB2	MLLT3	0.0158449
ZNF644	NFIB	0.0158441
SOX5	FILIP1	0.0158369
SOX5	NR3C1	0.0158327
NFIB	RAPGEF2	0.0158306
BCLAF1	MIER1	0.0158292
NFAT5	SPAG6	0.0158253
ETV5	PHTF2	0.0158246
ZNF385B	PRKN	0.0158244
HMBOX1	KCNH5	0.0158238
BARX2	ZSWIM2	0.0158221
NPAS2	GABRA5	0.0158192
SATB2	MAP2	0.015816
ZNF385B	NDST3	0.0158151
ZNF644	AKAP6	0.0158096
KLF7	FNBP1L	0.0158091
ZNF385B	HMBOX1	0.0158067
BAZ2A	ITM2B	0.0158038
SATB2	UNC5C	0.0158006
CREM	NPTX2	0.0157968
NR3C1	UNC80	0.0157942
NRF1	UBXN1	0.0157931
ZFHX4	SYN2	0.0157875
MLLT10	KIF5C	0.0157749
SOX5	ORC4	0.0157704
MLLT10	CHUK	0.0157688
FOXP2	DOCK9	0.0157669
RFX3	ELL2	0.0157646
ZNF385B	KCNMB4	0.0157615
AFF1	CCDC136	0.0157475
SATB2	DOCK9	0.0157445
NFAT5	R3HDM1	0.0157434
ZEB1	USH2A	0.0157432
BAZ2A	SNAP25	0.0157423
ZNF385B	CXXC4	0.0157403
MYT1	SDF2L1	0.0157347
BAZ2A	OTUD7A	0.0157269
NR3C1	WDR7	0.0157266
TCF12	CTNNBL1	0.0157252
SOX5	MRTFB	0.0157186
MLLT10	DENND5A	0.0157185
SOX5	ZMAT4	0.0157175
ATF2	FAM135A	0.0157148
BCLAF1	PEX5L	0.0157142
SOX5	GABRB2	0.015714
SATB2	HSD17B2	0.0157039
ZNF385B	NOVA1	0.0157019
ZNF385B	RELCH	0.0156992
MLLT10	WDFY3	0.0156988
NFIB	PTPRO	0.0156982
CLOCK	UTP15	0.0156967
MLLT10	NFAT5	0.0156917
BCLAF1	UVRAG	0.0156863
MLLT10	NEDD4L	0.015667
HMBOX1	KIF13A	0.0156665
RFX7	TNRC6A	0.0156661
MEF2C	CCK	0.015665
RFX3	ITGA4	0.0156636
NR3C2	PIP5K1B	0.0156572
SOX5	SPAG17	0.015653
SATB1	PTPN14	0.0156528
MEF2C	FMNL2	0.0156467
ZNF385B	VPS13B	0.0156423
NR4A3	ARHGEF3	0.0156412
NFIB	CHL1	0.0156329
ZNF385B	E2F7	0.0156255
HMBOX1	ZMAT4	0.0156245
NR3C1	SLMAP	0.0156207
POU6F2	CHML	0.015614
PIAS1	SLC15A2	0.015613
BCLAF1	LCOR	0.0156127
SATB2	RHOBTB1	0.0156113
BCLAF1	POU2F1	0.0156054
ZNF385B	PASD1	0.0155999
NFAT5	GRK7	0.0155994
ZNF385B	BLOC1S2	0.0155973
ZFHX4	SEMA3C	0.0155973
ZFHX4	SOX5	0.0155926
FOSL2	SSR3	0.0155881
SOX5	HDAC9	0.015586
ZNF385B	PIK3CB	0.0155847
ZNF609	SIK3	0.0155794
HIVEP3	SCN1A	0.0155712
MLLT10	HERC2	0.0155704
MEF2C	FMN1	0.0155646
MLLT10	RBM25	0.0155637
KLF7	ZMAT4	0.0155594
SMARCC1	ZNF385B	0.0155576
SOX6	SLC15A2	0.01555
MLLT10	STK39	0.0155481
BCLAF1	NCAM2	0.0155473
SOX5	GRIA1	0.0155383
TOX	MEOX2	0.0155381
MLLT10	PAK5	0.0155351
MEF2A	HDAC9	0.0155338
MLLT10	CPEB4	0.0155306
SOX5	NCOA1	0.0155293
BCLAF1	MED12L	0.0155271
MEF2A	SPAG17	0.0155246
BAZ2A	VIRMA	0.0155242
SOX5	COMMD8	0.0155222
ZNF609	CCDC91	0.0155197
MLLT10	VPS8	0.0155191
ZSCAN23	EPB41L4A	0.0155173
KLF7	SEMA3C	0.0155169
ZNF385B	ROCK2	0.0155159
NR3C1	NFAT5	0.0155158
ZNF385B	CLTC	0.0155128
MEF2A	PHTF2	0.015512
ZNF609	ETNK1	0.0155104
SATB2	CNTN3	0.0155068
ZEB1	GOLIM4	0.0155028
BCLAF1	IGSF11	0.0155022
MLLT10	SPAG6	0.0155015
SOX5	APC	0.0154988
BAZ2A	ARID4B	0.015496
ZNF644	TINAG	0.0154933
ETV1	MGAT5	0.015491
SOX5	RGS7	0.0154848
SATB2	RGS22	0.0154824
ZNF385B	MED12L	0.0154787
NPAS3	RGS22	0.0154775
SATB1	TINAG	0.015475
MLLT10	OTUD7A	0.0154748
FOXP2	PITPNC1	0.0154732
MLLT10	VIRMA	0.015472
BAZ2A	GABRA2	0.0154715
FOXP2	SH3RF1	0.0154688
SATB2	EPB41L2	0.0154636
ETV1	NECTIN3	0.0154591
NFIB	COL21A1	0.0154583
ZNF644	RGS7	0.0154508
PIAS1	ADAM22	0.0154417
ETV1	MEF2C	0.0154294
PGR	TOX2	0.0154287
ZNF385B	FILIP1	0.0154265
SATB1	PCDH15	0.015419
RFX7	MLLT10	0.0154178
TOX2	C8orf89	0.0154171
SOX5	PCDH7	0.0154105
MEOX2	B4GALNT3	0.0154085
ZNF385B	ATR	0.0154079
NFIB	DCAF6	0.0154054
SATB2	CABP5	0.0154033
PARP12	TOP3B	0.0153981
ZEB1	ADAMTS12	0.0153953
RFX3	MAGI1	0.0153943
ZNF385B	ATP1B1	0.0153929
PIAS1	FZD3	0.01539
SATB2	HOMER1	0.0153892
FOXP2	FBN1	0.0153859
ZNF385B	AFG1L	0.0153822
MLLT10	NSD3	0.0153816
NFAT5	OLA1	0.0153755
MLLT10	MAGI1	0.0153738
ATF6B	ADNP	0.0153713
KLF7	ARAP3	0.0153684
ZEB1	DCAF6	0.0153662
BCLAF1	CACNA2D1	0.0153659
SATB2	FRMD4A	0.0153635
PIAS1	ANKRD28	0.0153621
SATB2	JAK1	0.0153607
SATB2	TNIK	0.0153605
ZNF644	CDK13	0.0153594
PIAS1	UVRAG	0.0153538
ATF2	ANKRD28	0.0153506
SATB2	MLLT10	0.0153457
NR3C1	SLC35F1	0.0153456
ZNF385B	CA10	0.0153414
CREBRF	DYRK4	0.0153393
ZNF385B	AP2B1	0.0153318
ELF2	SEMA3C	0.0153264
NFIB	CNTN5	0.0153217
ZNF385B	KCNH7	0.0153178
SATB2	GDA	0.0153163
NFAT5	STXBP5	0.0153142
SATB2	NRXN1	0.0153133
BCLAF1	HSD17B2	0.0153097
ZNF385B	TADA1	0.0153082
NFIB	SYNDIG1	0.0153076
SOX5	NCOA7	0.0153055
HMGB1	RPL27A	0.0153043
ZNF385B	TRAPPC8	0.0153004
ZNF644	PDE5A	0.0152957
SOX5	PEX5L	0.0152884
NFIB	MYO5C	0.015288
FOXP2	SLC2A8	0.0152851
SATB2	BRINP1	0.0152846
BARX2	SLC27A6	0.0152837
ZNF385B	PPME1	0.0152814
ZNF510	ARRDC1	0.0152804
ZFHX4	PALMD	0.0152777
NFIB	ANO4	0.0152753
BCLAF1	ADK	0.0152749
KLF7	ITPRID1	0.01527
NFAT5	SNRNP70	0.0152677
MLLT10	TRIM9	0.0152671
ZNF644	RNF148	0.0152656
ZNF385B	ZMAT4	0.0152649
NSD2	ALKBH2	0.0152636
KMT2C	NHSL1	0.0152628
ZNF385B	ADGB	0.0152608
ETV5	PSME4	0.0152556
ZNF385B	SIPA1L2	0.0152535
MLLT10	CNTN4	0.0152498
SOX5	ADAMTS3	0.0152474
ZNF385B	VWA8	0.0152456
AFF1	ZEB1	0.0152437
ZNF385B	FNIP2	0.0152427
SATB2	ZNF277	0.0152404
AFF3	CADPS	0.0152375
PIAS1	CLIP4	0.0152372
ZNF618	CBR4	0.0152363
MLLT10	STXBP5	0.0152352
BCLAF1	CPEB3	0.0152348
BAZ2A	CABP5	0.0152326
MKX	SVEP1	0.0152318
MEOX2	SLC35F1	0.0152238
ZNF609	GLS	0.0152175
FOXP2	RAP1GDS1	0.0152174
MLLT10	GRIA2	0.0152167
MEF2C	MMP16	0.0152139
ZNF385B	ELOVL6	0.0152116
ETV1	SPARCL1	0.0152106
SATB2	VPS16	0.0152086
RFX3	PCLO	0.0152036
BAZ2A	FAU	0.0152029
ZNF385B	HUWE1	0.0152021
BCLAF1	MGAT5	0.0151937
NFIB	SEMA3C	0.0151924
ZNF609	BRAF	0.0151918
MEF2A	ARHGAP6	0.0151837
MLLT10	PCDH7	0.0151833
ZNF385B	RPH3A	0.0151773
ZNF385B	MKX	0.0151693
SATB2	SPATS2L	0.0151658
SATB2	AAK1	0.0151653
ZBTB38	PALMD	0.0151622
BARX2	NAPEPLD	0.0151587
ZNF148	FGF12	0.0151583
ZNF609	OTUD7A	0.0151565
ETV1	LRRC8B	0.0151495
SOX5	TTLL7	0.015149
FOXP2	DSCAML1	0.0151484
MEF2C	ALCAM	0.0151455
ZSCAN21	NOP2	0.0151434
NR4A2	RXFP2	0.0151418
BCLAF1	ABLIM1	0.015141
BCLAF1	RAPGEF2	0.0151366
SATB1	TMEM196	0.0151329
RFX7	ZFP30	0.0151327
MEF2C	BCLAF1	0.0151321
NFIB	ALCAM	0.0151319
ZNF385B	SI	0.0151318
BAZ2A	NBEA	0.0151247
GABPB1	EHMT2	0.0151217
ZEB1	HSD17B11	0.0151165
NFAT5	SNAP25	0.015113
BCLAF1	PPP1R12A	0.0151006
RFX3	BCL6	0.0150998
MLLT10	PHTF2	0.015095
FOXP2	SLC35F1	0.0150937
SOX5	CFAP69	0.0150932
SATB2	NLK	0.0150929
ZNF385B	MKLN1	0.0150925
SON	ARPP21	0.0150919
ZNF644	NCOA7	0.0150873
SATB2	RAPGEF5	0.0150849
SATB2	RAPH1	0.0150846
BCLAF1	ARID5B	0.0150827
SOX5	FBXL17	0.0150827
SATB1	UNC5D	0.0150813
ST18	EPB41L4A	0.0150795
BARX2	PNRC1	0.015076
SATB2	UNC5D	0.0150716
ZNF704	ELOVL5	0.0150709
ZNF385B	KIAA1217	0.0150693
MYBL1	NFE2L3	0.0150543
PIAS1	RALGAPA2	0.0150527
MLLT10	ASCC3	0.0150519
BCLAF1	SLMAP	0.0150517
ARNTL	EGFLAM	0.0150491
SATB2	NCOA7	0.0150477
BAZ2A	TANC2	0.0150474
MEF2C	ANO3	0.0150473
ZNF385B	ANK3	0.0150452
ZNF644	DOCK9	0.015045
MEF2C	IL1RAP	0.0150442
ZNF385B	NUDT12	0.0150431
NR3C1	PCDH7	0.015042
ZNF644	PSME4	0.0150413
MLLT10	TRPC1	0.0150405
RFX7	WDR7	0.0150333
SATB1	SEMA3E	0.0150329
ZNF711	IGSF10	0.0150323
BAZ2A	SCMH1	0.0150302
MLLT10	OXR1	0.0150278
SATB2	UBA6	0.0150268
RFX3	UVRAG	0.0150248
ZNF385B	PCDH9	0.0150234
MLLT10	AK5	0.0150193
ETV1	CNTN6	0.0150184
ZNF644	EPB41L2	0.0150184
ZNF609	CLOCK	0.0150183
BCL11A	NPTN	0.0150063
ZNF385B	CNTNAP1	0.0150028
ETV1	MEOX2	0.015002
BAZ2A	ANKRD28	0.015002
SATB2	U2SURP	0.0149966
RFX3	METTL4	0.0149965
MLLT10	OSBPL1A	0.0149962
ZNF385B	STAU2	0.0149912
BARX2	ABCA5	0.0149902
ZEB1	TGFBR2	0.0149776
RFX7	DOCK3	0.0149752
MEF2C	UNC5D	0.0149732
SATB2	GPM6A	0.0149719
MEF2C	PDZRN3	0.0149709
AFF1	TRHDE	0.0149667
SOX6	KLHL13	0.0149589
PIAS1	NECTIN3	0.0149589
ZNF385B	LHCGR	0.0149577
FOXP2	PHLDA1	0.0149577
ETV1	PCSK1	0.0149571
AFF3	CNTN1	0.0149511
LCORL	HSPA5	0.0149505
BAZ2A	CDK13	0.014949
BAZ2A	PPIP5K2	0.0149477
SATB2	TMEM131L	0.0149475
RFX3	ITGB8	0.0149458
ETV5	KCNT2	0.0149423
CREB5	ARAP3	0.0149386
SOX5	CCDC91	0.0149366
FOXP2	PTCHD1	0.0149351
PRDM1	MPHOSPH10	0.0149344
BARX2	KCNH5	0.0149335
RFX3	TPST1	0.0149326
BAZ2A	SLC39A10	0.014931
RFX7	C2CD5	0.01493
FOXP2	SEMA5B	0.0149262
MLLT10	UGCG	0.0149229
IRF2	NOTCH2	0.0149207
MLLT10	TNRC6B	0.0149163
BCLAF1	RGS7BP	0.0149156
MEF2C	PITPNC1	0.0149133
BCLAF1	ATP11B	0.0149107
BCLAF1	FMN1	0.01491
ZNF385B	VCAN	0.0149099
PIAS1	NSF	0.0148985
MEOX2	KL	0.014894
SOX5	CSPP1	0.0148919
ZNF385B	CCPG1	0.0148873
ATF4	DARS2	0.0148872
POU6F2	FREM1	0.0148836
MLLT10	HECW2	0.0148674
ZNF644	FBXL17	0.0148657
CSRNP2	DSCAM	0.0148651
PIAS1	RAPGEF2	0.0148642
MLLT10	ADGRL3	0.014864
MLLT10	VPS13C	0.0148636
MLLT10	AAK1	0.0148633
ZNF385B	SLC35F3	0.0148628
ZNF280C	TXNDC15	0.0148622
MEOX2	KLF7	0.0148621
KLF7	PTPRC	0.0148602
SATB2	USP53	0.0148592
PIAS1	PPP1R13B	0.0148591
BCLAF1	SENP2	0.0148589
SOX5	RBM26	0.0148587
BAZ2A	STRBP	0.0148539
ZNF385B	CHML	0.0148531
RFX7	TNRC6B	0.0148485
MLLT10	GCSH	0.014846
ZEB1	KCNQ5	0.0148404
ZNF385B	FAM184A	0.0148342
ZSCAN21	NPY	0.0148341
RFX3	CCDC158	0.0148326
RFX3	FYB2	0.0148296
ZNF385B	ARID5B	0.0148294
MEF2C	RAPH1	0.0148275
SATB2	SMARCC1	0.0148261
RFX7	SCAMP1	0.0148233
SATB2	TCF4	0.0148181
PIAS1	KALRN	0.0148169
RFX7	TANC2	0.0148168
HMBOX1	DCBLD1	0.0148149
SATB1	MAP3K5	0.0148147
HMBOX1	PTPRD	0.0148144
BAZ2A	ORC4	0.0148109
NFAT5	PEX5L	0.01481
SATB2	NIN	0.01481
ZNF609	AMBRA1	0.0148088
ZNF385B	AMOTL1	0.014805
SATB1	PDS5B	0.0148023
ZNF385B	PLPPR4	0.0147955
MLLT10	GALNT1	0.0147953
RFX3	DNAH7	0.0147931
RFX3	SLC1A6	0.0147926
BAZ2A	RGS7	0.0147921
FOXP2	FUT10	0.0147896
MEF2A	EYA4	0.0147888
NFIB	RFX3	0.0147836
NFIB	SCN1A	0.014783
MLLT10	KCNC2	0.0147774
MKX	FMNL2	0.0147748
NPAS2	SYT9	0.014771
ATF2	TRIP12	0.0147699
SOX5	FERMT2	0.0147698
ZNF644	FGF12	0.0147685
NR3C1	FILIP1	0.0147635
NR3C1	DDHD1	0.0147621
ZNF609	ADK	0.0147595
SOX5	SERPINE2	0.0147553
SOX5	LRRTM3	0.0147546
CREB5	BDNF	0.0147526
[truncated: 6,685 more rows]

## Sheet: Hamster
Regulatory Gene	Target Gene	Weight
BCL11A	GRIA2	0.0904098
BCL11A	GRIA3	0.0850442
MEIS2	PDE7B	0.0756069
BCL11A	OPCML	0.0701585
MEIS2	DACH1	0.0695866
TCF4	GRIA2	0.0682026
MEF2C	LMO4	0.0663797
NPAS4	GRIA3	0.0650873
ZFPM2	FOXP2	0.0648778
BCL11A	CADPS	0.0623147
TCF4	PCDH9	0.0615355
MEIS2	BCL11B	0.0613696
FOXP2	TLE4	0.0609992
MEF2C	TCF4	0.0607136
FOS	EGR1	0.0599213
MEIS2	LMO3	0.0598102
TCF4	MEF2C	0.0596736
NPAS4	GRIA2	0.0594578
FOS	NPAS4	0.059145
BCL11A	PCDH9	0.0590265
RORA	NTNG1	0.0589596
FOXP2	FEZF2	0.058188
BCL11A	KIRREL3	0.0581439
MEF2C	GRIA2	0.0562501
BCL11A	NRXN3	0.0560994
TCF4	CADPS	0.055628
MEF2C	SYT1	0.0549178
TCF4	LMO4	0.0539824
FOXP2	NXPH2	0.0538666
BCL11A	ATP2B1	0.0534262
FEZF2	FOXP2	0.0531144
TCF4	ZEB2	0.0530167
MEIS2	PCP4	0.0516834
NPAS4	FOS	0.0513839
BCL11A	PNISR	0.0511749
NPAS4	NRXN3	0.0511603
NPAS4	PCDH9	0.051131
BCL11A	CADM2	0.0504268
MEIS2	ATP2B1	0.0502499
NPAS4	ARPP21	0.0502084
ZFPM2	PCDH17	0.0497525
MEF2C	ATP1B1	0.0495456
BCL11A	PCDH7	0.0495204
MEIS2	SCN4B	0.0489988
MEIS2	IVNS1ABP	0.0487554
RORA	DCC	0.0482595
EGR1	FOS	0.0481263
MEIS2	TLE4	0.0481057
FOS	TENM2	0.0480983
MEIS2	RIC8B	0.0479418
FOXP2	ZFPM2	0.0471258
DACH1	MEIS2	0.0471137
NPAS4	TENM2	0.0468951
BCL11A	SRSF7	0.0466856
FOXP2	HS3ST4	0.046579
FOS	DCC	0.0464869
FEZF2	PCP4	0.0460199
TCF4	GRIA3	0.0459783
ZFPM2	FEZF2	0.0457672
BCL11A	MT2A	0.0456548
TCF4	PNISR	0.0454771
TCF4	EHBP1	0.0451037
MEF2C	PCDH9	0.0448813
BCL11A	SYT1	0.0445256
FOS	SCG2	0.0444564
MEF2C	PCP4	0.0444027
TCF4	BCL11A	0.0439941
BCL11A	EHBP1	0.0437229
MEIS2	FOXP2	0.0434201
MEF2C	SATB2	0.0433799
MEF2C	TENM2	0.0433312
ZEB2	TCF4	0.0424739
SATB2	LMO4	0.0418489
TCF4	ATP2B1	0.0417419
MEIS2	ANO3	0.0415638
MEF2C	GRIA3	0.0414779
ZNF281	RIC8B	0.0411396
ZFPM2	HS3ST4	0.0410964
TCF4	R3HDM1	0.0409774
NPAS4	RIMS2	0.0409414
MEIS2	SEMA3A	0.0407605
NFIB	FOXP2	0.0403122
NPAS4	SRSF7	0.0400597
FOXP1	MEIS2	0.040004
MEIS2	RARB	0.039979
MEIS2	MCTP1	0.0398853
TCF4	CADM1	0.0397785
FOXP1	DACH1	0.0397309
FOS	EGR2	0.0397283
BCL11A	APOE	0.0396733
NPAS4	PNISR	0.0395555
TCF4	CADM2	0.0395469
NPAS4	ATP2B1	0.0394802
TCF4	KCNH7	0.0393957
TCF4	SATB2	0.0393863
TCF4	TENM2	0.0393679
BCL11A	TCF4	0.0393079
FOXP1	RORA	0.0390253
FOS	GRIA2	0.0389918
MEF2C	CDK5R1	0.0386055
BCL11A	EEF1A1	0.0385184
TCF4	ACACA	0.0384955
TCF4	FOS	0.0383998
NPAS4	BCL11A	0.0383917
TCF4	SOBP	0.038304
FOS	NTNG1	0.038003
FOS	NR4A2	0.0376664
FOS	MT2A	0.0375037
MEF2C	SLC4A10	0.0374495
MEF2C	FAU	0.0374159
BCL11A	FTH1	0.0372592
MEF2C	SOBP	0.0372059
BCL11A	RUNX1T1	0.0371994
BCL11A	SLC4A10	0.0371814
TCF4	RPS27A	0.0371688
BCL11A	RBFOX1	0.0370597
SON	SRSF7	0.0367782
NPAS4	DUSP6	0.0366829
FEZF2	ZFPM2	0.0366195
NPAS4	RPS19	0.0364387
NPAS4	CADPS	0.0364343
MEF2C	HERC1	0.0364079
MEF2C	PIK3R1	0.036321
BCL11A	NRGN	0.0362983
EGR1	EGR2	0.0361988
ID4	CXCL14	0.0360979
MEF2C	NLK	0.0359559
NFIB	FEZF2	0.0359307
BCL11A	NPAS4	0.0358525
FOS	RPS27A	0.0356319
MEF2C	LAMP5	0.0356252
RORA	RARB	0.0355802
TCF4	AKAP6	0.0355453
BCL11A	RPS15A	0.0355074
MEIS2	GNAS	0.0355003
MEF2C	ELAVL2	0.0354288
TCF4	SRSF7	0.0353283
MEF2C	SLC1A2	0.0353265
NPAS4	EGR1	0.0352981
BCL11A	TENM2	0.0352201
NPAS4	DDX5	0.0351786
FOS	BHLHE40	0.0351207
ZFPM2	RUNX1T1	0.0350979
ETV1	CXXC4	0.0350428
MEF2C	CADPS	0.0350235
FOS	BRINP3	0.0349393
NPAS4	FOXP1	0.034913
TCF4	AAK1	0.0348404
BCL11A	NSD3	0.0347885
BCL11A	AKAP6	0.0345675
TCF4	SLC4A10	0.0345538
TCF4	FTH1	0.0344926
MEIS2	PHACTR1	0.0344498
FOS	DUSP1	0.0343505
MEF2C	BCL11A	0.0343317
MEF2C	RPS15A	0.0342616
RORA	CXXC4	0.0342501
NPAS4	MT2A	0.0342145
SATB2	R3HDM1	0.0341794
NPAS4	CADM2	0.0341676
MEF2C	NPTX1	0.0341421
ETV1	FEZF2	0.0341194
MEIS2	ZNF281	0.0340743
BCL11A	KCNH7	0.0340642
MEF2C	FBXW7	0.0339937
MEIS2	CNR1	0.0338859
FOXP1	PDE7B	0.0337897
RORA	CNTN3	0.0337816
TCF4	CPEB4	0.0337554
BCL11A	HNRNPL	0.0337465
BCL11A	ERC2	0.0336671
TCF4	NRXN3	0.0336168
TCF4	PTPRD	0.0335949
TCF4	SLIT2	0.033587
MEF2C	NRXN3	0.0335854
MEF2C	R3HDM1	0.0335276
FOS	TCF4	0.0335257
BCL11A	DNAJC1	0.0335186
TCF4	RBM26	0.0335016
TCF4	NTNG1	0.0334752
MEF2C	FOS	0.0334498
MEIS2	FOXP1	0.0334494
FEZF2	ETV1	0.0333963
FOS	EFNA5	0.0333707
FOXP1	NTM	0.0333233
MEIS2	DGKB	0.033315
TCF4	SLC1A2	0.0332955
MEF2C	NTNG1	0.0331546
MEIS2	SMPD3	0.0331247
MEIS2	PTPN5	0.0330761
BCL11A	STIM2	0.033037
MEIS2	CAMKMT	0.0329674
MEF2C	APOE	0.0329276
MEF2C	DCC	0.0329225
FOS	PTPRD	0.0328613
TCF4	SON	0.0328529
MEF2C	YPEL3	0.032789
BCL11A	PTPRG	0.0327781
MEF2C	CADM1	0.0326695
MEF2C	CAMTA1	0.0326605
ZBTB18	VSTM2B	0.032649
ZFPM2	SLC49A4	0.0326376
MEF2C	CADM2	0.0325093
BCL11A	RPS8	0.0324949
FOS	TGFB2	0.0324789
FOXP1	NPAS4	0.0324167
ZFPM2	NXPH2	0.0323732
MEF2C	ZBTB16	0.0323412
FOXP1	NRXN3	0.0323222
FOXG1	CNR1	0.0323188
TCF4	STOX2	0.0322751
BCL11A	R3HDM1	0.0322671
BCL11A	RPS27A	0.0321925
MEF2C	MPPED2	0.0321415
NPAS4	CITED2	0.0321343
MEF2C	HIPK3	0.0321342
FOXP1	RBMS1	0.0321335
MEF2C	YWHAG	0.0321075
FOXP1	SRSF7	0.032067
CAMTA1	DYM	0.0320347
BCL11A	CELF2	0.0319481
FOXP1	EFNA5	0.031889
FOS	RGS4	0.0318679
MEF2C	MAT2A	0.0318212
MEF2C	MEIS2	0.0317758
ZFPM2	GRIK2	0.0317282
TCF4	ARID5B	0.0316947
FOS	SGCZ	0.0316256
NPAS4	ZFPM2	0.031581
MEF2C	EPHA5	0.0315456
TCF4	FTO	0.0315276
MEF2C	RPL10L	0.031508
TCF4	RORA	0.0314898
NPAS4	TNRC6A	0.0314866
TCF4	JAK2	0.0314732
MEF2C	NSD3	0.0314014
TCF4	ELAVL4	0.0313748
SON	GRIA2	0.0313658
BCL11A	PPIA	0.0313142
TCF4	PIK3R1	0.0312627
MEF2C	PNISR	0.031241
NFIA	EEF1A2	0.0311827
FOXG1	GLG1	0.0311783
MEIS2	SLIT3	0.031125
NPAS4	FTH1	0.0310888
NPAS4	ADGRL1	0.031087
NPAS4	RPS3	0.0310529
TCF4	CADPS2	0.0310386
BCL11A	MEF2C	0.0309439
MEF2C	CXXC4	0.030893
TCF4	BRD4	0.0308857
NPAS4	APOE	0.0308141
DACH1	BCL11B	0.0307638
MEF2C	NEUROD6	0.0307482
FOXP2	MEIS2	0.0307435
NFIB	ZFPM2	0.030736
BCL11A	NFIA	0.0306033
NPAS4	DCLK1	0.030585
MEIS2	GRIK2	0.030519
BCL11A	NKAIN2	0.030503
MEF2C	PSIP1	0.0304934
NPAS4	PHACTR1	0.0303941
BCL11A	FAU	0.0303689
MEF2C	ELAVL4	0.0303622
BCL11A	KCNMA1	0.0303279
ZNF281	YJEFN3	0.0303056
TCF4	GRIA4	0.0302875
SON	GRIA3	0.0302739
MEF2C	CPEB4	0.0302405
MEF2C	RPL9	0.0302182
TCF4	ATP1B1	0.0301925
TCF4	VSNL1	0.0301821
MEF2C	BHLHE40	0.0301802
MEF2C	CNKSR2	0.0301726
MEF2C	TUBB2A	0.0301451
TCF4	ESF1	0.0301389
NFIA	ATXN1L	0.0300899
ETV1	CAMK2N1	0.0300103
TCF4	CAMTA1	0.0300014
MEF2C	NR2F1	0.0299823
NPAS4	CALM2	0.0299435
MEF2C	TEX15	0.0299422
NPAS4	RPS27A	0.0298947
BCL11B	MEIS2	0.0298833
BCL11A	CTNNA2	0.0298591
ZBTB18	TOMM7	0.0298047
MEF2C	GABRB1	0.0297567
NPAS4	CACNA1I	0.0297489
BCL11A	FCHSD2	0.0296992
MEF2C	GGNBP2	0.0296859
NPAS4	OPCML	0.0296781
FOS	FAU	0.0296648
MEF2C	SNAP91	0.0296471
BCL11A	CAMK2N1	0.0296382
EGR1	UNC5C	0.0296292
SON	DDX5	0.0295483
FOXP1	DCLK1	0.0295482
NPAS4	BTBD10	0.029534
MEF2C	PTPRD	0.0295189
MEF2C	ATP1A1	0.0295176
TCF4	SYP	0.0295124
MEF2C	ARPP21	0.0294627
TCF4	SYT1	0.0294485
MEF2C	VSNL1	0.0294469
TCF4	TMEM145	0.0294339
MEF2C	UBE2B	0.0293885
SUB1	ELOVL5	0.0293697
DACH1	YJEFN3	0.0293527
MEF2C	RUNX1T1	0.0293465
BHLHE40	R3HDM1	0.02932
ZFPM2	LRP1B	0.029319
NPAS4	NRG1	0.0293141
MEF2C	EGR1	0.0292997
FOXP1	GRIA2	0.029291
MEF2C	SPTBN4	0.0292829
NPAS4	SLC1A2	0.0292003
ID4	MEF2C	0.0291387
ZBTB18	TIMP3	0.0290801
TCF4	MYCBP2	0.0290568
BCL11A	CXCL14	0.0290368
TCF4	BHLHE40	0.0289966
TCF4	CSMD1	0.028987
TCF4	WASF1	0.028983
BCL11A	PAPOLA	0.0289213
TCF4	ARGLU1	0.0289183
TCF4	HNRNPDL	0.0288618
MEF2C	CSNK1A1	0.0288479
MEF2C	ARID4A	0.0288403
MEF2C	ATP2B1	0.0288231
FOXP2	BCL11B	0.0288172
MEF2C	ATP6V0C	0.0288037
MEF2C	ZEB2	0.0287883
DACH1	LMO7	0.0287829
MEF2C	NCOR1	0.0287739
TCF4	MT2A	0.0287604
MEF2C	PLCB1	0.0287366
MEF2C	MAPRE2	0.0286941
MEF2C	RPS27A	0.0286722
MEF2C	MT2A	0.0286504
MEF2C	RAB11B	0.0286471
ZEB2	DAB1	0.0286013
MEF2C	NAV3	0.0286012
BCL11A	GRIK2	0.0285968
MEF2C	RAPGEF2	0.0285891
TCF4	KCNIP4	0.0285883
TCF4	MSRA	0.0285669
FOXP2	CDH18	0.0285269
MEF2C	KCTD16	0.0285257
TCF4	ZBTB16	0.0285251
MEF2C	ANKRD17	0.028505
TBR1	ERP44	0.0285029
NPAS4	NBEA	0.0284571
FOXG1	TUBB2A	0.0284319
ZNF407	CALM2	0.0284316
BCL11A	DNM3	0.028409
MEF2C	ZRANB2	0.0283897
MEF2C	GRIA4	0.0283776
MEF2C	SCHIP1	0.0283717
MEF2C	FOXG1	0.0283665
BCL11A	DLG2	0.0283172
FOS	PCDH9	0.0282963
ZEB2	CALM2	0.0282597
TCF4	EPHA5	0.028254
BCL11A	ADGRL3	0.0282364
FOXP2	NRG1	0.0282242
NPAS4	RGS4	0.0282221
MEF2C	TUBB4B	0.0281924
TCF4	RPL32	0.0281735
MEF2C	OPCML	0.0281399
ZNF608	SMG1	0.0281215
MEF2C	SRSF7	0.0280746
NPAS4	PCP4	0.0280646
MEF2C	RAD50	0.0280579
FOXP1	CADM2	0.0280576
FOXG1	ILK	0.0280561
ZFPM2	NFIB	0.0280501
FOXG1	AUP1	0.0280355
MEF2C	ELAVL1	0.0280349
BCL11A	RPS4X	0.0280303
MEF2C	SON	0.028023
SON	PSMC1	0.0280173
TCF4	NEUROD6	0.0280163
MEIS2	MEF2C	0.0280118
TCF4	RPL36	0.0279902
EGR1	NTRK2	0.0279882
TCF4	MIF	0.0279833
BCL11A	LRP1B	0.0279591
SON	PNISR	0.0279141
JUN	RGS2	0.0278696
MEF2C	NRN1	0.027861
SON	PCDH9	0.0278353
TCF4	RPS13	0.0278213
SATB2	MEF2C	0.0278092
NPAS4	COX8A	0.0277745
FOS	MEF2C	0.027741
TCF4	KCNC1	0.0277369
JUN	QRICH1	0.0277151
MEF2C	CXCL14	0.0277042
SUB1	B3GAT2	0.0276987
BCL11A	CTDSPL2	0.0276843
ZEB2	ABCB4	0.0276827
MEF2C	MED13	0.0276554
NPAS4	RPL9	0.0276442
TCF4	MAP4K5	0.0276261
MEF2C	KCNH7	0.0276233
MEIS2	INHBA	0.027619
MEIS2	TCF4	0.0276155
MEF2C	CACNA1I	0.027614
MEF2C	SRRM1	0.0276066
MEF2C	EFNA5	0.0276006
MEF2C	CADPS2	0.0275845
TCF4	WWOX	0.0275684
NPAS4	UBA52	0.0275461
BCL11A	RPL32	0.0275355
MEF2C	RPL32	0.0275345
MEF2C	ADGRL2	0.0275304
BCL11A	NRXN2	0.0275292
MEF2C	LRRK2	0.0275199
MEF2C	FTH1	0.0275169
FOS	NRXN3	0.0275131
FEZF2	CXXC4	0.0274867
MEF2C	ZFAND5	0.0274769
FOS	DUSP6	0.0274545
BCL11A	RPS19	0.027452
BCL11A	BZW2	0.0274463
NPAS4	KCNMA1	0.0274402
NPAS3	HK1	0.0274329
CAMTA1	DAZAP1	0.0274131
TCF4	FAU	0.0273958
TCF4	APOE	0.0273946
MEF2C	CLIP3	0.0273903
NPAS4	RPL32	0.0273898
TCF4	RPS19	0.0273874
MEF2C	ZBTB18	0.0273796
TCF4	PLCB1	0.0273784
TCF4	PAK3	0.0273696
TCF4	TNRC6C	0.0273517
MEF2C	RPL37A	0.0273486
TCF4	PSIP1	0.027346
SATB2	TCF4	0.0273089
NPAS4	BDNF	0.0273084
FOS	VDAC3	0.0273042
MEF2C	ONECUT1	0.0272966
FOXP1	CADPS	0.0272919
BCL11A	STMN1	0.0272322
BCL11A	LRRTM4	0.0272082
NPAS4	APP	0.0271865
ZEB2	PPIA	0.0271664
FOS	ATP2B1	0.0271494
TCF4	GGNBP2	0.027148
BCL11A	CADPS2	0.0271373
TCF4	MAT2A	0.0271032
MEF2C	FBXL15	0.0270933
TUB	ELOVL5	0.0270766
MEF2C	CHD6	0.0270716
TCF4	CPEB3	0.0270693
TCF4	RPL30	0.0270677
FEZF2	NFIB	0.0270672
MEF2C	SH3KBP1	0.0270341
NPAS4	RPL10L	0.0270338
SATB2	SYT1	0.0270301
EGR1	NPAS4	0.0270083
MEF2C	NRG3	0.0270046
NPAS4	MTF2	0.0269893
ZFPM2	DSCAML1	0.026964
KLF9	KLF3	0.0269429
BCL11A	SCN2A	0.0269367
BCL11A	BTRC	0.0269116
MEF2C	CGGBP1	0.0268758
FOS	PLK2	0.026864
TCF4	UNC5A	0.0268599
TCF4	PEX5L	0.0268566
TCF4	CDK5R1	0.0268473
FOS	SPRY2	0.0268307
BCL11A	FOXP1	0.0268262
TCF4	ZRANB2	0.026825
TCF4	PPP1R12A	0.0268108
BCL11A	SLC1A2	0.0268091
BCL11A	NFIB	0.0268083
NPAS4	GRIK2	0.0267966
FEZF2	NXPH2	0.0267963
BCL11A	CACNA1I	0.0267888
MEF2C	MBNL1	0.0267863
FOXG1	ANKRD40	0.0267793
TCF4	HNRNPU	0.0267554
FOS	R3HDM1	0.0267516
BCL11A	UNC5A	0.026748
TCF4	IL1RAPL1	0.0267412
BCL11A	ZSWIM8	0.0267247
THRB	EEF1B2	0.0267217
MEF2C	RPS12	0.0266883
FOS	ONECUT1	0.0266579
ZFPM2	PBX1	0.0266508
TBR1	NPTX1	0.0266274
MEF2C	ATP2B2	0.0266202
TCF4	PLPPR4	0.026604
TCF4	NF1	0.0265872
EGR1	EFNA5	0.0265866
BCL11A	ARPP21	0.026582
THAP4	CEP83	0.0265643
BCL11A	ZFHX2	0.0265615
BCL11A	PTPRD	0.0265611
BCL11A	FOXG1	0.0265392
MEF2C	TMEFF2	0.0265379
MEF2C	CCT5	0.026528
TCF4	OPCML	0.0265237
NR2F1	CCK	0.0265171
FOS	RPL9	0.0265138
ZFPM2	NPTX1	0.0265068
MEF2C	NDUFB9	0.026498
SON	ANK3	0.0264977
MEF2C	LAMA4	0.0264974
FOS	GRIA3	0.026487
TCF4	RNF145	0.0264729
SON	DOCK10	0.0264682
MEF2C	SCN2A	0.0264631
MEF2C	TMEM145	0.0264539
BCL11A	MAT2A	0.026435
BCL11A	SRRM3	0.0264262
TCF4	PPFIA2	0.0264095
TCF4	PCP4	0.0263959
MEF2C	PAPOLA	0.0263668
SUB1	GPD2	0.0263655
TCF4	BTG1	0.0263615
SON	RNF145	0.0263606
MEF2C	CLASP2	0.0263451
TCF4	CCK	0.0263308
FEZF2	TTC28	0.0263249
NFIB	ASCC3	0.0263181
TCF4	GNAS	0.0263065
TCF4	GTDC1	0.0263059
TCF4	RFX3	0.0263053
NPAS4	HNRNPL	0.0262407
MEF2C	MTF2	0.0262192
SON	MT2A	0.0262137
TCF4	PLXNC1	0.0262072
ZEB2	PCDH9	0.0261999
ZBTB18	TRIM2	0.0261978
FOXP1	RIC8B	0.0261953
BCL11A	RBM5	0.0261898
MEF2C	DDX5	0.0261854
TCF4	NR2F1	0.0261839
MEF2C	MRPL39	0.0261823
MEF2C	PPFIA2	0.0261765
DACH1	SCN4B	0.0261736
BCL11A	CHN1	0.0261706
ZEB2	PLCB4	0.0261668
NFIA	KIRREL3	0.026161
BCL11A	DSEL	0.026156
MEF2C	SLITRK4	0.0261537
MEF2C	SNAP25	0.0261535
TCF4	NOL4	0.0261494
NPAS4	MAT2A	0.0261409
BCL11A	KCNIP4	0.0261395
BCL11A	RPL23	0.0261213
TCF4	RPS8	0.0261125
TCF4	ELAVL2	0.0261036
BCL11A	ABCC5	0.0260786
TCF4	SMARCAD1	0.0260754
MEF2C	RPS9	0.0260685
TCF4	INTS1	0.0260661
NPAS4	HSPA8	0.0260625
CAMTA1	TBR1	0.0260576
TCF4	HNRNPA2B1	0.0260555
TCF4	RAPGEF2	0.0260548
CAMTA1	NOMO1	0.0260517
BCL11A	EPHA5	0.0260501
MEF2C	BIRC6	0.0260501
TCF4	EPHA4	0.0260415
NPAS4	ZNF407	0.0260409
MEF2C	PAK3	0.0260301
BCL11A	ARID4A	0.0260135
FOXP2	NFIB	0.0260028
NPAS4	FAU	0.0259997
TCF4	MATR3	0.0259763
RERE	RAP2C	0.0259753
FOS	RCAN2	0.0259735
FOXG1	ESRRA	0.0259607
FOXP1	NRG1	0.0259521
MEF2C	SLIT2	0.0259445
FOXP1	UBA52	0.0259379
TCF4	GNPDA2	0.0259344
NPAS4	PLCB1	0.0259337
CAMTA1	MRPL51	0.0258904
BCL11A	NPTN	0.0258894
MEF2C	TNRC6A	0.0258881
BCL11A	CALM2	0.025886
SATB2	KCTD6	0.0258683
FOS	CADPS	0.025846
BCL11A	HINT1	0.0258434
BCL11A	AGBL4	0.0258402
MEF2C	RNF208	0.0258341
FOXP1	SEMA3A	0.0258208
TCF4	ANKRD17	0.0258124
FOXP1	DCC	0.0258113
SON	MTF2	0.0258029
TCF4	CNTN1	0.025758
NPAS4	PLK2	0.0257506
FOXP1	GNAS	0.0257393
TCF4	HIPK3	0.0257315
NPAS4	CLK1	0.0257259
MEIS2	STMN1	0.0257217
BCL11A	SATB2	0.025719
BCL11A	TNRC6C	0.0257187
MEF2C	PPIG	0.025717
JUN	TANC2	0.0257047
NPAS4	RBM26	0.0256998
FOS	SLC23A2	0.0256971
ZEB2	SLIT2	0.0256963
MEF2C	AKIRIN2	0.0256866
FOSL2	NFKBIL1	0.0256708
SON	TCF4	0.0256677
MEF2C	TOX3	0.0256523
MEF2C	ACACA	0.0256514
MEF2C	PACSIN1	0.0256394
CAMTA1	GLG1	0.025637
NPAS4	CXCL14	0.0256316
MEF2C	AKT3	0.0256313
BCL11A	KCNN2	0.0256291
FOS	NEGR1	0.0256222
BCL11A	SRSF5	0.0256146
MEF2C	ERC2	0.0255908
MEIS2	ALCAM	0.0255852
ZBTB18	STX1B	0.0255674
TCF4	TUBB4A	0.0255609
NEUROD6	HSPA4	0.0255423
MEF2C	RPL36AL	0.0255418
MEF2C	WASF1	0.0255314
FEZF2	KCTD16	0.0255247
BCL11A	DCLK1	0.0255178
PURA	TLK2	0.0255156
BCL11A	RUNX2	0.0255128
BCL11A	NCKAP1	0.0255059
MEIS2	ZBTB20	0.0255036
BCL11A	RALGAPB	0.0255032
BCL11A	ITSN2	0.0255022
ZFPM2	MCTP1	0.0254738
MEF2C	NAP1L1	0.0254737
TCF4	NFIB	0.02546
BCL11A	PEX5L	0.0254594
TCF4	YWHAG	0.0254535
MEF2C	ANK3	0.0254491
TCF4	SUB1	0.0254362
TCF4	LRRC4C	0.0254344
BCL11A	KCNC1	0.0254269
CAMTA1	EPHB6	0.0254201
MEF2C	P4HA1	0.0254176
TCF4	ATP8A1	0.0253975
ID4	ATP1B1	0.0253967
BCL11A	RBM26	0.0253945
FOXP1	TENM2	0.0253901
TCF4	SYNJ1	0.0253783
MEF2C	RPS11	0.0253775
MEF2C	EMC7	0.0253695
FOXG1	SNX17	0.0253691
ZBTB18	PRDX6	0.0253594
NPAS4	NSD3	0.0253563
MEF2C	NLGN1	0.025351
MEF2C	RBM26	0.025349
PBX1	HMBS	0.0253409
MEF2C	MORF4L2	0.0253343
FOXP2	CAMK2N1	0.0253167
TCF4	STIM2	0.0253072
NR2F1	AIP	0.0253045
MEF2C	KIF5B	0.0253028
SON	HNRNPDL	0.0252837
TCF4	UBA52	0.0252792
CAMTA1	PPID	0.0252574
CAMTA1	MAPT	0.0252545
BCL11A	LUC7L3	0.0252541
FOXG1	APP	0.0252385
MEF2C	KCNIP4	0.0252371
CAMTA1	RBM24	0.025231
BCL11A	CACNB1	0.0252303
TCF4	ARF1	0.0252265
MEF2C	CELF6	0.0252215
MEF2C	SLC23A2	0.0252194
BCL11A	RNF44	0.0252156
MEF2C	SNX13	0.0252049
BCL11A	CADM1	0.0251923
ZFPM2	UCKL1	0.0251907
TCF4	NPTX1	0.0251886
MEF2C	PHF14	0.0251823
SON	RPS27A	0.0251818
MEF2C	RFX7	0.0251704
MEF2C	PFKL	0.0251658
MEF2C	TOB1	0.0251651
NPAS4	MBNL2	0.0251624
MEF2C	MT-CO1	0.0251572
MEF2C	HMGN3	0.0251488
ZNF407	EMX2	0.0251198
TCF4	SSBP3	0.0251152
NR2F1	EMX2	0.0251146
BCL11A	RFX3	0.0251041
BHLHE40	CDH12	0.0251035
MEF2C	RAP1GAP2	0.0251011
BCL11A	THOC2	0.0251006
MEF2C	CTNNA2	0.0250912
MEF2C	HNRNPU	0.0250754
TCF4	RPS11	0.0250648
MEF2C	MYCBP2	0.0250624
NPAS4	AKAP6	0.0250591
TCF4	THRB	0.025049
CAMTA1	TBCA	0.0250469
CAMTA1	KIF2A	0.0250461
FOXP1	PRKD1	0.0250406
NPAS4	EEF1A1	0.0250319
SON	RPS13	0.0250284
TCF4	JUN	0.0250215
MEF2C	TOP1	0.0250201
MEF2C	PPP2R2B	0.0250152
CAMTA1	PFKL	0.0250127
NPAS4	KCNH2	0.0250112
MEIS2	KCNA4	0.0250108
NFIA	LRRTM4	0.0250046
MEF2C	SCN3A	0.0249889
FOS	PIK3R1	0.0249889
TCF4	NRG3	0.0249806
MEF2C	UBR1	0.0249782
BCL11A	ZBTB16	0.0249742
MEF2C	TBL1XR1	0.0249672
CAMTA1	OTUD4	0.0249638
MEF2C	NDUFS7	0.0249541
TCF4	ATP6V0C	0.0249531
MEF2C	DZIP3	0.0249516
BCL11A	ACACA	0.0249484
NR2F1	ACTB	0.0249443
BCL11A	PPFIA2	0.0249423
TCF4	TMEFF2	0.0249365
ZFPM2	CAMK2N1	0.0249244
CAMTA1	MAP1LC3A	0.024921
MEF2C	AKAP6	0.0249178
SON	NPEPPS	0.0249174
MEF2C	TRIM2	0.0249086
MEF2C	RPS8	0.0248873
MEF2C	FCHSD2	0.0248795
TCF4	VEZF1	0.0248727
TBR1	MGAT4B	0.0248649
BCL11A	NR4A3	0.0248589
FOXP1	SCN4B	0.0248573
SON	ATP2B1	0.0248561
TCF4	SRRM1	0.0248552
MEF2C	RPS15	0.0248509
TCF4	ADGRB3	0.0248423
MEF2C	STRBP	0.0248422
FOS	SATB2	0.024834
NPAS4	RARB	0.0248322
MEF2C	TBR1	0.0248226
MEF2C	TAGLN3	0.02482
TCF4	SCN3A	0.0248189
MEF2C	PTOV1	0.0248155
FEZF2	BCL11B	0.0248098
FOXG1	TMEM60	0.0248084
BCL11A	RAPGEF6	0.0248068
TCF4	FOXP1	0.0248013
TCF4	HNRNPL	0.0247962
MEF2C	KCND2	0.0247941
NPAS4	LRRTM3	0.0247885
BCL11A	BIRC6	0.024786
TCF4	RPS15	0.0247848
MEF2C	CLCN3	0.024783
FOS	PHF20L1	0.0247615
FOXP1	IVNS1ABP	0.0247571
TCF4	NSD3	0.0247548
TCF4	RAD21	0.0247473
MEF2C	RPS19	0.0247418
TCF4	CNKSR2	0.0247383
MEF2C	SLC30A3	0.0247355
FOS	ETV1	0.0247302
ZBTB18	DPP10	0.0247274
FOS	EGR4	0.0247097
NR2F1	PJA2	0.0247082
MEF2C	GNPDA2	0.0247068
MEF2C	CDC42	0.0247066
NR2F1	RPL5	0.0247013
BCL11A	CNKSR2	0.0246961
MEF2C	RPS3	0.0246929
MEF2C	PHF20L1	0.0246926
MEF2C	RPS5	0.0246893
BCL11A	ADGRL1	0.0246869
ZNF407	B4GALT2	0.0246817
RARB	CAMKMT	0.0246793
NPAS4	ARID1B	0.0246726
TCF4	HERC1	0.0246715
ZNF706	PAK1	0.0246709
BCL11A	NSF	0.0246659
TCF4	UBE2E3	0.0246585
ZBTB18	KPNA4	0.0246582
BCL11A	LMO4	0.024653
MEF2C	HNRNPA2B1	0.0246506
TCF4	MAGI1	0.0246488
MEF2C	EIF5	0.0246485
ZBTB18	EEF1B2	0.0246467
CAMTA1	CADPS2	0.0246453
CAMTA1	EEF1B2	0.0246418
MEIS2	SESN3	0.0246366
ZBTB18	WAC	0.024635
TCF4	KLHL29	0.0246339
CAMTA1	PTPRD	0.0246225
MEF2C	CNTN1	0.0246094
BCL11A	PTMA	0.0246087
FOXP1	HS6ST3	0.024607
TCF4	EGR1	0.0245999
NPAS4	RPS15	0.0245773
MEF2C	STMN1	0.0245692
CAMTA1	IER5L	0.024564
TCF4	PPP3CB	0.024554
CAMTA1	PCCA	0.0245528
MEF2C	NFIA	0.0245466
MEF2C	EEF1A1	0.0245422
MEF2C	NRIP1	0.0245394
ZEB2	LMO4	0.0245379
BCL11A	LSAMP	0.0245364
MEF2C	KLHDC9	0.0245299
ZBTB18	HDGFL3	0.0245255
ZFPM2	OPCML	0.0245236
TCF4	FBXW7	0.0245125
NR2F1	SATB2	0.0245124
FOXP1	CITED2	0.0245115
FOXP1	UBR4	0.0245075
MEF2C	RORA	0.0245074
CAMTA1	SNAP25	0.0245031
TCF4	MDH1	0.0245008
MEF2C	CEP57	0.0245003
MEF2C	PFDN5	0.0244951
MEF2C	RPS4X	0.0244915
TCF4	YTHDC2	0.0244906
MEF2C	LRRTM1	0.0244861
MEF2C	AAK1	0.0244851
MEF2C	RPL23	0.0244831
MEF2C	NCKAP1	0.0244811
MEF2C	BTRC	0.0244787
ZFPM2	CDH18	0.0244739
MEF2C	CACNA2D1	0.0244732
BCL11A	WWOX	0.024471
TCF4	ZBTB4	0.0244696
MEF2C	LRRTM4	0.0244655
ARID4A	ST7L	0.024465
TCF4	NAV3	0.024458
BCL11A	CKB	0.0244512
MEF2C	STXBP5L	0.0244403
FOS	STMN1	0.0244326
EGR1	SRSF3	0.0244323
MEF2C	PSMB1	0.0244321
TCF4	CA10	0.0244289
ZBTB18	RPS18	0.0244259
MEF2C	KIAA1549L	0.0244222
MEF2C	PURA	0.0244114
MEF2C	ZMYM3	0.0244089
FOXP1	CELF2	0.024408
FOXG1	MRPL16	0.0244069
MEF2C	PLCB4	0.0244054
MEF2C	PRPF31	0.0244034
TCF4	ERC2	0.0243934
TCF4	RPS9	0.024392
FOS	ZEB2	0.0243911
TCF4	TCERG1	0.0243864
FOS	NBEA	0.0243836
FOS	ARPP21	0.0243824
FOS	N4BP2L2	0.0243749
NPAS4	PLXNC1	0.0243739
NFIB	TLE4	0.0243736
SATB2	HCN1	0.0243647
BCL11A	RIMS2	0.0243611
MEF2C	FLRT3	0.0243514
FOS	FTH1	0.0243514
MEF2C	PEX5L	0.0243474
MEF2C	CITED2	0.0243453
CAMTA1	FH	0.0243378
MEF2C	PTPRA	0.0243155
CAMTA1	HPRT1	0.0243125
BCL11A	RPL37A	0.0243114
MEF2C	FBXL6	0.0243106
TCF4	EEF1A1	0.0243041
TCF4	RPS4X	0.024304
NPAS4	RPS15A	0.0242852
BCL11A	RNF145	0.0242839
TCF4	CACNB2	0.0242831
FOS	NDUFS4	0.0242825
ZBTB20	PTPRZ1	0.0242823
MEF2C	PTBP2	0.0242795
BCL11A	NAV3	0.0242783
MEF2C	SMAP2	0.0242649
ZBTB18	RPSA	0.02426
NPAS4	OLFM1	0.0242544
TCF4	SLC6A1	0.0242462
TCF4	PEX14	0.0242438
EGR1	SLC20A1	0.0242413
MEF2C	GPR22	0.0242316
FOS	MARK1	0.024231
MEF2C	NKAIN2	0.0242176
FOS	PSIP1	0.024206
BCL11A	SNX27	0.0242041
FOXP1	CNTN4	0.0242008
MEF2C	BCL2L1	0.024195
ZBTB18	EMX2	0.0241941
NPAS4	MEIS2	0.0241852
MEF2C	ZSWIM8	0.0241836
NPAS4	NKAIN2	0.0241777
FOS	GNB2	0.0241737
MEF2C	EPHA4	0.024173
SON	LINGO1	0.0241708
TCF4	DNAJC21	0.0241703
CAMTA1	UBE2Z	0.0241647
TCF4	CNTN3	0.0241638
MEF2C	FNDC3B	0.0241568
TCF4	NRN1	0.024146
TCF4	DYRK1A	0.0241415
MEF2C	KTN1	0.0241365
NPAS4	B3GALT2	0.0241287
MEF2C	LMO3	0.0241275
TCF4	TMSB4X	0.0241269
NFIB	PCDH7	0.0241251
TCF4	DMTF1	0.024123
BCL11A	DDX5	0.0241121
FOS	SON	0.0240987
MEIS2	MAML3	0.0240876
ARID4A	FBN1	0.0240814
BCL11A	NR4A2	0.0240736
BCL11A	ZCCHC7	0.0240676
BCL11A	YPEL3	0.0240634
TCF4	RALGAPA1	0.0240615
TCF4	CNOT10	0.0240593
BCL11A	CA10	0.024059
MEF2C	HNRNPDL	0.0240488
TCF4	SCHIP1	0.0240255
MEF2C	HS3ST1	0.0240131
TCF4	KALRN	0.0240082
TCF4	ARID1B	0.0240081
PEG3	SMARCE1	0.0240022
MEF2C	TUT4	0.024
CAMTA1	NECAP1	0.0239821
ARID4A	HSPA9	0.0239794
NPAS4	SCG2	0.0239729
MEF2C	NRXN2	0.0239647
FOS	EIF4A2	0.0239647
TCF4	CAMSAP2	0.0239621
NPAS4	PCSK1	0.0239432
MEF2C	RPL30	0.0239406
CSDE1	NDUFA11	0.0239382
BCL11A	ATP8A1	0.0239368
BCL11A	CPSF6	0.0239333
MEIS2	DCLK1	0.0239236
FOS	IMMT	0.0239228
FOXG1	NELL2	0.0239216
SOX9	ELOVL5	0.0239091
TCF4	NEDD9	0.023908
MEF2C	YTHDC2	0.0239075
BCL11A	RERE	0.0239049
MEF2C	IER5L	0.0239033
TCF4	MPPED2	0.0239003
TCF4	ZNF407	0.0238999
BCL11A	RPS16	0.0238983
BCL11A	TMSB4X	0.0238871
TCF4	C1QL3	0.023887
BHLHE40	CCK	0.0238849
THRB	CECR2	0.02386
SATB2	GIGYF1	0.023852
TCF4	N4BP2L2	0.0238484
FOS	RPL30	0.0238466
TCF4	PTPRA	0.0238432
TCF4	ZCCHC7	0.0238382
MEF2C	ADGRB2	0.0238381
SON	RTF1	0.0238327
FOS	ELAVL2	0.0238313
BCL11A	MIF	0.0238209
MEF2C	SYN1	0.0238182
TCF4	CELF6	0.0238166
TCF4	LRRC49	0.0238161
BCL11A	PDE4D	0.0238126
BCL11A	GPC6	0.023796
NPAS4	RORA	0.0237935
SON	PRKCI	0.0237935
MEF2C	CPEB1	0.0237905
EGR1	PLK3	0.0237847
FOXP1	PCP4	0.0237807
TCF4	ZFAND5	0.0237756
BHLHE40	NTNG1	0.0237745
BCL11A	RPS15	0.0237724
MEF2C	PCF11	0.0237632
BCL11A	RGS4	0.0237606
MEF2C	SF3B1	0.0237558
MEF2C	TUBB	0.0237543
MEF2C	PAIP1	0.0237477
TCF4	STRBP	0.0237427
MEF2C	TUBB4A	0.0237359
TCF4	EEF1A2	0.0237294
BCL11A	FAAH	0.0237288
NPAS4	ZNF281	0.0237272
DMTF1	CHIC2	0.0237268
TCF4	EXT1	0.0237224
MEF2C	CCDC88A	0.0237132
CAMTA1	MAT2A	0.0237118
BCL11A	TENM1	0.0237117
FOS	SAT1	0.0236934
MEF2C	GSK3B	0.0236928
ZEB2	MGA	0.0236919
NPAS4	MYCBP2	0.0236911
CAMTA1	AKAP6	0.0236815
TCF4	LIN54	0.0236801
TCF4	RNPC3	0.0236796
MEF2C	HNRNPA1	0.0236793
MEF2C	ZNF664	0.0236695
ZEB2	REV3L	0.0236636
ZFPM2	CLIP1	0.0236609
NPAS4	HS6ST3	0.023654
SON	RHOT1	0.0236317
FOS	SNAP91	0.0236278
FOS	DOCK7	0.0236224
BCL11A	TMEFF2	0.0236221
MEF2C	CELF1	0.0236202
MEF2C	KALRN	0.0236177
RERE	FNDC3B	0.0236137
TCF4	SCN2A	0.0236049
NPAS4	SCN3A	0.0236024
TCF4	SLC25A3	0.0236012
TCF4	DLG2	0.0235847
TCF4	CHN1	0.0235771
NPAS4	RPL36AL	0.0235664
MEF2C	PSMD6	0.0235655
ZBTB18	RPL39L	0.0235652
MTA1	PEX14	0.0235632
CAMTA1	KLF3	0.0235601
NPAS4	CAMK2N1	0.0235587
FOS	CXCL14	0.0235576
SON	APOE	0.0235569
TCF4	NRIP1	0.0235545
ZBTB18	ARHGAP32	0.0235505
BCL11A	SLITRK4	0.0235431
MEF2C	BCAS3	0.0235413
TCF4	CCDC88A	0.0235373
BCL11A	ATP8B2	0.0235356
FOXP1	GRIA3	0.0235351
MEF2C	EFNB2	0.0235349
MEF2C	ABCB4	0.0235259
MEF2C	TAOK3	0.0235252
MEF2C	CSNK2B	0.0235166
TBR1	PARD6A	0.0235148
ZBTB18	PJA2	0.0235074
MEF2C	PLPPR4	0.0234996
TCF4	CTNNA2	0.0234987
TCF4	TNPO1	0.0234985
MEF2C	ESF1	0.0234908
NFIA	PCDH9	0.0234861
ZBTB18	DMAP1	0.0234838
TCF4	PPARGC1A	0.0234838
CAMTA1	CYFIP2	0.023481
MEF2C	CA10	0.0234805
MEF2C	PDLIM1	0.0234786
MEIS2	SLC2A13	0.0234626
TCF4	PAPOLA	0.023459
MEF2C	CSMD1	0.0234588
TCF4	TOP2B	0.0234519
TCF4	PDE4D	0.023451
FOS	FLRT3	0.0234489
CAMTA1	TM9SF3	0.023447
MEF2C	FBXL3	0.0234456
MEF2C	G3BP2	0.0234333
AEBP2	NFKBIL1	0.0234148
BCL11A	ADGRL2	0.0234145
TCF4	SGCZ	0.0234008
NPAS4	TMSB4X	0.0233988
BCL11A	UBA52	0.0233972
MEF2C	NR4A2	0.0233958
BCL11A	MBNL1	0.0233945
MEF2C	RPL12	0.0233877
NPAS4	TIMM29	0.0233867
MEF2C	RPL10A	0.0233734
MEF2C	BLOC1S1	0.0233645
CUX1	TGFB2	0.0233621
TCF4	CEP112	0.0233591
FOXG1	MED8	0.0233585
TCF4	SPTBN1	0.023355
CAMTA1	EP300	0.0233547
EGR1	RPL37A	0.0233528
MEF2C	LRRC4C	0.0233472
FOS	HSPA8	0.0233463
FOXG1	NRTN	0.0233453
BCL11A	ZFPM2	0.0233424
KLF9	H2AJ	0.0233402
TCF4	HNRNPA1	0.0233369
MEF2C	SLC25A28	0.0233358
NR2F1	DPYSL2	0.0233293
BCL11A	GLS	0.0233285
TCF4	KIRREL3	0.0233276
MEF2C	AEBP2	0.0233246
FOXP1	RARB	0.0233229
MEF2C	NEGR1	0.0233197
SON	RSF1	0.0233165
ZBTB18	MAP1A	0.0233121
NPAS4	INHBA	0.0233104
ZBTB18	TSG101	0.0233071
SON	MYLIP	0.0233063
BCL11A	TTC7B	0.0232971
MEF2C	RNF44	0.0232897
TBR1	SNAP25	0.0232868
MEF2C	CAP2	0.02328
BCL11A	AK1	0.0232688
FOS	PLK3	0.0232656
FOS	EEF1A1	0.0232622
MEF2C	SLF2	0.0232605
MEF2C	REPS1	0.0232601
TCF4	TIMP3	0.0232537
BCL11A	GNAS	0.0232516
MEF2C	SORCS1	0.023251
FOS	DDX5	0.0232498
MEF2C	RPL7A	0.0232492
TCF4	BTRC	0.0232406
MEF2C	PCDHAC2	0.0232404
TCF4	SNCA	0.0232338
TCF4	NKAIN2	0.0232334
FOXG1	SLC39A3	0.0232332
MEF2C	UBA52	0.0232312
SATB2	CADM2	0.0232164
ZBTB18	HINT2	0.0232155
BCL11A	NIPBL	0.0232146
FOS	HNRNPC	0.0232143
ZNF407	DGCR8	0.0232143
BCL11A	MICU3	0.0232132
MEF2C	RABGAP1	0.0232024
CAMTA1	STMN1	0.0232012
TCF4	CTDSPL2	0.023199
FOS	NEUROD6	0.0231937
MEF2C	MFSD14A	0.0231913
MEF2C	ATF2	0.0231894
TCF4	ZFR	0.0231858
TCF4	PHIP	0.0231803
MEF2C	FOXP1	0.0231775
ZFPM2	GRIA1	0.0231767
TCF4	CDK13	0.0231759
SON	CLTA	0.0231679
MEF2C	RPL24	0.0231675
ZBTB18	RPL23	0.023167
TCF4	NPAS4	0.0231644
MEF2C	SORL1	0.0231561
ESRRA	IQSEC3	0.0231548
TCF4	PHF20L1	0.0231462
BCL11A	NDUFA11	0.0231457
MEF2C	PLXNC1	0.0231453
BCL11A	SMG1	0.0231446
CAMTA1	RNF111	0.0231421
FOS	CITED2	0.0231406
TCF4	ROMO1	0.0231389
TCF4	RGS6	0.0231353
FOS	PLCB1	0.0231344
TCF4	LRP1B	0.0231335
CAMTA1	GPM6B	0.0231329
SUB1	TUFM	0.0231321
MEF2C	RAC1	0.0231316
BCL11A	SDCCAG8	0.02313
ZBTB18	ATP1B1	0.0231282
FOS	FOXP1	0.0231273
ZBTB18	PSENEN	0.0231219
TCF4	TAGLN3	0.0231185
MEF2C	RAB1A	0.0231147
MEF2C	COPS2	0.0231132
SON	PPP2R2A	0.0230928
FOS	EGR3	0.0230901
CAMTA1	RANBP2	0.0230891
TCF4	PLK2	0.023084
TCF4	KLHDC9	0.0230831
MEF2C	GRIA1	0.0230806
MEF2C	BTG2	0.0230805
MEF2C	SPIN1	0.023073
FOXP1	EIF2B4	0.0230723
BCL11A	MTF2	0.0230613
SON	TXNL1	0.0230609
MEF2C	BDNF	0.0230604
NPAS4	RPS6KA3	0.0230485
MEF2C	OMG	0.0230436
FOXG1	MAPRE2	0.0230428
FOXP1	NLGN1	0.0230406
MEIS2	DGKI	0.023035
MEF2C	MICU3	0.0230345
NCOR1	NLK	0.0230335
TCF4	NRXN2	0.0230261
MEF2C	PCSK1	0.023025
CAMTA1	INTS8	0.0230201
BCL11A	RPS5	0.0230147
NR2F1	ING2	0.0230136
TCF4	TUBA4A	0.0230081
TCF4	RPL10L	0.0229971
SON	AZI2	0.0229927
MEF2C	ANO3	0.0229916
SON	ATP1A1	0.0229913
MEF2C	PRDX2	0.0229893
MEF2C	TOP2B	0.022988
ID4	ATRIP	0.0229866
MEF2C	JUN	0.0229792
NFIB	ZNF606	0.0229776
TCF4	SRSF5	0.0229768
MEF2C	NPAS4	0.0229709
MEF2C	PDPK1	0.0229707
SATB2	RGS7	0.0229679
MEF2C	ARF1	0.0229604
TCF4	CELF2	0.0229589
MEF2C	TRIM28	0.0229521
BCL11A	ETV1	0.0229474
ARID4A	PARD6A	0.0229471
BCL11A	PABPN1	0.022946
NFIA	CADM2	0.0229448
TCF4	HNRNPD	0.0229447
MEF2C	EHBP1	0.0229391
BCL11A	RPL9	0.022939
BCL11A	PPP3CA	0.0229328
TCF4	RAB3C	0.0229266
NFIB	BCL11B	0.022925
MEF2C	CSDE1	0.022924
CREBZF	PARP8	0.0229215
NPAS4	TLE4	0.0229213
TCF4	TBR1	0.0229102
TCF4	NLK	0.0229084
ID4	SPARC	0.0229084
TCF4	CUL9	0.0229076
DACH1	CNR1	0.0229071
ZBTB18	GPD2	0.0229037
TCF4	PCBP4	0.0228997
TCF4	FRMD5	0.0228946
MEF2C	CLK1	0.0228887
MEF2C	SYP	0.0228882
TCF4	CKB	0.022886
MEF2C	THOC2	0.0228849
BCL11A	UBA1	0.0228848
MEF2C	CTCF	0.022884
FOXP2	PCP4	0.0228798
FOS	ATP1B1	0.0228721
TCF4	SNRPD2	0.0228703
MEIS2	PCDH7	0.0228692
MEF2C	DNAJC1	0.0228666
RORA	RUNX2	0.0228541
NPAS4	CXXC4	0.0228493
FOS	GNPDA2	0.0228475
MEF2C	ATRX	0.0228473
BCL11A	TENM4	0.0228472
ZEB2	GRIA2	0.0228468
TCF4	RBBP7	0.0228466
TCF4	CLASP2	0.0228423
TCF4	FMN1	0.022841
MEF2C	STOX2	0.0228283
MEIS2	CALM2	0.022827
MEF2C	RPS13	0.0228262
TCF4	CDK12	0.0228225
NPAS4	LRP1B	0.0228147
ID4	RPL24	0.0228119
CAMTA1	NEUROD2	0.0228117
CAMTA1	PDPK1	0.0228111
SON	RPS15A	0.0228093
SON	IER5L	0.0228058
ZEB2	NEUROD1	0.0228058
ZBTB18	FYN	0.0228035
CAMTA1	SYP	0.0227929
MEF2C	CDC42BPA	0.0227919
FOXG1	KCNV1	0.0227905
SON	AP2S1	0.0227872
BCL11A	RPS18	0.0227844
MEF2C	PSMD1	0.0227818
TCF4	HNRNPH3	0.0227805
NPAS4	RPS4X	0.0227791
SON	TUBB4A	0.022779
MEF2C	MATR3	0.0227769
TBR1	VSNL1	0.0227702
FOS	RBM26	0.0227662
ZBTB18	TUBA4A	0.022765
MEF2C	NELL2	0.0227459
FOXG1	TUBB4B	0.0227387
TCF4	GPC6	0.0227378
MEF2C	PPARGC1A	0.0227364
SATB2	NEUROD6	0.0227295
TCF4	RPS10	0.0227293
MEF2C	CLTA	0.0227281
MEF2C	SNRPG	0.022725
NPAS4	BCL6	0.0227248
MEF2C	ADAM10	0.0227231
MEF2C	CLK2	0.0227211
FOXP1	PTPN5	0.0227172
ZBTB18	CAMK1D	0.0227097
MEF2C	KDM6A	0.022701
BCL11A	UBE3A	0.0227005
TCF4	NR4A2	0.0226956
BCL11A	RIMBP2	0.0226918
MEF2C	RAPGEF4	0.0226914
ZEB2	THSD7A	0.022685
BCL11A	CXXC5	0.0226815
TCF4	VAMP2	0.022677
TCF4	LAMP5	0.0226751
TCF4	NIPBL	0.0226733
BHLHE40	MKRN2	0.0226721
NPAS4	CADM1	0.0226679
CAMTA1	AMD1	0.0226648
EGR1	KCNB2	0.0226647
NPAS4	MAST2	0.0226621
MEF2C	PCDH7	0.0226558
MEF2C	RASAL2	0.0226523
MEF2C	ZFX	0.0226522
CAMTA1	FEZF2	0.0226476
BCL11A	N4BP2L2	0.0226466
MEIS2	CTTNBP2	0.0226429
FOXG1	MAPK6	0.0226395
FOS	APOE	0.0226389
MEF2C	TSPAN3	0.0226384
FOS	TUBB4A	0.0226383
NFIA	HS6ST3	0.0226351
FOXG1	CITED2	0.0226323
PIAS1	CERS6	0.0226307
SON	PRIM2	0.0226283
MEF2C	SUZ12	0.0226263
MEF2C	LENG8	0.0226255
FOXG1	HTR2A	0.0226254
ZEB2	FTH1	0.0226249
BCL11A	BLOC1S1	0.0226209
EGR1	BHLHE40	0.0226191
BCL11A	MALSU1	0.0226177
SON	RPL32	0.0226148
MEF2C	NTRK2	0.0226088
TCF4	LRRN3	0.0226059
TCF4	CAMK2G	0.0226057
MEF2C	SNCB	0.0225843
FOXG1	RAB2A	0.0225791
TCF4	GAP43	0.0225781
CAMTA1	LGI1	0.0225719
TCF4	TBRG4	0.0225682
FOXP1	GPC6	0.0225674
SON	ARID4A	0.0225663
MEF2C	NSF	0.0225623
TCF4	RUNX1T1	0.0225594
NPAS4	ABI2	0.0225589
MEF2C	TM9SF2	0.0225565
NPAS4	ITSN2	0.0225555
TCF4	SGIP1	0.0225555
MEF2C	ARF5	0.0225543
CAMTA1	GGNBP2	0.0225504
BCL11A	KIF5B	0.0225489
ID4	ZNF609	0.0225457
FOXG1	FH	0.0225376
NR2F1	RASA1	0.022534
MEF2C	DYNC1I1	0.0225304
MEF2C	NR1D1	0.0225295
BCL6	GTF2F1	0.022527
BCL11A	KLHL2	0.0225224
TCF4	BCLAF1	0.0225209
FOS	CADM2	0.0225192
ZNF407	GNAS	0.0225188
NPAS4	EFNA5	0.0225124
TCF4	ASAP1	0.0225123
BCL11A	PHF20L1	0.0225032
MEF2C	CYFIP2	0.0225005
BCL11A	RANBP2	0.0224981
FOS	GABRB1	0.0224894
MEF2C	TIMP3	0.0224884
SON	SCHIP1	0.0224849
BCL11A	KDM6A	0.0224834
NEUROD6	DGCR8	0.0224823
CAMTA1	ABHD17A	0.0224809
BCL11A	CDH10	0.0224737
ZFPM2	BTAF1	0.0224732
ZEB2	CKB	0.0224732
FOS	DHX15	0.0224691
ID4	KIF5B	0.022469
TCF4	RPS3	0.0224683
MEF2C	CSRNP3	0.0224671
TCF4	BBS7	0.0224657
FOS	YPEL3	0.0224642
MEF2C	ARID5B	0.0224607
TCF4	DDX46	0.0224558
BCL11A	AGAP1	0.0224525
BCL11A	ZNF407	0.0224475
FOS	CADPS2	0.0224471
SATB2	NR2F1	0.0224461
BCL11A	SORCS1	0.0224456
NPAS4	RBMS1	0.0224408
TCF4	LSAMP	0.0224325
ZEB2	VAMP2	0.0224324
MEF2C	THRB	0.0224319
BHLHE40	UROD	0.0224303
MEF2C	ADK	0.0224288
MEF2C	DNAJC21	0.0224288
NR2F1	KCNV1	0.0224273
MECP2	TNFRSF25	0.0224237
MEF2C	HNRNPK	0.0224232
CAMTA1	PAPOLA	0.0224229
CAMTA1	KRAS	0.0224224
NPAS4	FOXG1	0.0224211
NPAS4	SRSF5	0.0224205
MEF2C	BTBD3	0.0224136
CAMTA1	OSBPL1A	0.0224111
NR2F1	OBSL1	0.022411
FOS	ELAVL4	0.0224097
TCF4	HS6ST3	0.0224094
DNAJC2	MRPL55	0.0224092
ZBTB18	CYFIP2	0.0224053
TCF4	CELF1	0.0224026
FOS	OMG	0.0224025
BCL11A	CALY	0.0223919
ZFPM2	NR4A3	0.0223852
TCF4	NCKAP1	0.0223824
CAMTA1	BEX3	0.0223785
MEF2C	RPL36	0.0223779
MEF2C	KHDRBS3	0.0223764
BCL11A	AKT3	0.0223756
TCF4	RPS5	0.0223745
RERE	C2CD5	0.022374
TCF4	ZFHX2	0.0223739
TCF4	PCDHAC2	0.0223735
TCF4	CACNA2D3	0.0223726
BCL11A	TPT1	0.0223711
MEF2C	ARGLU1	0.0223706
MEF2C	LINGO1	0.0223702
NPAS4	RASAL2	0.0223696
TCF4	PHF14	0.0223675
TCF4	CLTC	0.0223648
BCL11A	TBR1	0.0223643
ZNF664	AKAP11	0.0223639
MEF2C	ARHGEF12	0.0223625
NPAS4	HNRNPDL	0.0223608
MEF2C	KIRREL3	0.0223602
MEF2C	RPS18	0.0223602
MEF2C	KIFAP3	0.0223548
BCL11A	SOBP	0.0223545
BCL11A	STRBP	0.0223524
SON	PPP1R12A	0.0223488
FOXP1	IFT88	0.0223486
EGR1	EIF3H	0.0223458
EGR1	DUSP6	0.0223455
ZBTB18	PPM1B	0.0223436
HIVEP2	TJP1	0.0223428
TCF4	DLG1	0.0223408
SATB2	TENM2	0.0223314
MEF2C	KIAA2026	0.0223287
SON	KLHDC9	0.0223253
TCF4	KCTD16	0.0223238
NPAS4	BCLAF1	0.0223229
TCF4	GABRA1	0.0223212
FOS	EMSY	0.02232
NFIB	HS3ST4	0.0223174
MEF2C	ARL8A	0.0223138
FOXP1	KCNH2	0.0223048
NFIA	PCDH8	0.0223
MEF2C	FRMD4A	0.0222998
BCL11A	UNC5D	0.0222998
MEF2C	RBBP7	0.0222944
SATB2	NRN1	0.022294
BCL11A	TNRC6A	0.0222866
NFIA	IFT172	0.0222852
FOXG1	SEZ6L2	0.0222845
MEF2C	LHX2	0.0222808
FOS	CNOT2	0.0222802
TCF4	RPS15A	0.0222802
TCF4	UNC5D	0.0222796
MEF2C	ITSN2	0.022279
NCOR1	HIVEP2	0.0222767
MEF2C	NTM	0.0222738
FOS	INTS2	0.0222722
ZBTB18	EMC9	0.0222722
MEF2C	S100A1	0.0222684
TCF4	KMT2E	0.022267
BCL11A	STXBP5L	0.0222668
NPAS4	PTPRD	0.0222659
MEF2C	RAD21	0.022263
NFIA	FRMD5	0.0222605
TCF4	PLEKHA1	0.0222544
SATB2	TM2D3	0.0222488
TCF4	ARID4A	0.0222454
MEF2C	VPS28	0.0222449
MEF2C	HSPA5	0.0222403
SON	CPSF1	0.0222343
MEF2C	VCP	0.0222331
CAMTA1	YWHAE	0.0222289
MEF2C	FDPS	0.0222284
TCF4	RARB	0.0222272
SATB2	TIA1	0.0222255
MEF2C	SYT14	0.0222252
MEF2C	FBXW11	0.0222179
MEF2C	EP300	0.0222145
NPAS4	KIRREL3	0.0222072
MEF2C	RGS6	0.0222051
TCF4	PPIA	0.0222027
NPAS4	LUC7L3	0.0221985
NPAS3	BRPF1	0.0221945
MEF2C	KLHL32	0.0221934
ZBTB18	CAPRIN1	0.0221907
MEF2C	COPB2	0.0221901
CAMTA1	RTF1	0.0221896
BCL11A	FAM172A	0.0221877
MEF2C	JARID2	0.0221845
MEF2C	ARID2	0.0221841
MEF2C	SPARCL1	0.0221829
NFIA	AGBL4	0.0221813
CAMTA1	FAM168B	0.0221776
SON	SLC4A10	0.0221772
CAMTA1	ARPC2	0.0221764
FOS	HMGCR	0.0221762
ZEB2	CADM1	0.0221728
SATB2	KIAA1549L	0.0221728
TCF4	TRIM3	0.0221724
MEF2C	GPM6B	0.0221722
FOS	RPS4X	0.022171
MEF2C	TNRC6C	0.0221691
TCF4	RPS16	0.0221674
MEF2C	MARK1	0.0221647
ZBTB18	IQSEC3	0.0221646
MEF2C	STUB1	0.022164
MEF2C	ADRM1	0.0221575
ZBTB18	NOL4L	0.0221562
TCF4	FAM172A	0.0221537
MEF2C	HDGFL3	0.0221525
CAMTA1	PPP3CA	0.022152
BCL11A	OSBPL8	0.02215
BHLHE40	ILK	0.02215
NPAS4	ZSWIM8	0.0221423
TCF4	SDCCAG8	0.0221319
CAMTA1	RPS19	0.0221306
NR2F1	SCHIP1	0.0221293
FOXG1	S100A1	0.0221233
CAMTA1	RPS23	0.0221151
ZBTB18	G3BP2	0.0221142
BCL11A	CLTA	0.0221138
MEF2C	CELF2	0.0221128
FOXP1	CTNNBL1	0.0221015
BCL11A	ANKRD17	0.0221015
FOXP1	ADAM23	0.0220951
CAMTA1	ECPAS	0.0220947
TCF4	OLFM1	0.0220946
CAMTA1	PHF14	0.0220904
MEF2C	MYRIP	0.0220886
MEF2C	USP34	0.0220884
NPAS4	CAMTA1	0.0220863
CAMTA1	BIRC6	0.0220853
ZEB2	TENM2	0.0220828
KLF9	SNURF	0.022081
BCL11A	RPS9	0.0220768
BCL11A	LDB2	0.0220758
NR2F1	RAB33A	0.0220737
SON	PCDH7	0.0220719
SFPQ	FGF14	0.0220708
BCL11A	GALNT2	0.0220632
MEF2C	UNC5A	0.0220604
ZBTB18	SF3A3	0.0220561
TCF4	GPR22	0.0220554
SATB2	RUVBL2	0.0220542
SATB2	C1QL3	0.0220542
CAMTA1	RASAL2	0.0220499
ZBTB18	POLR2L	0.0220454
MEF2C	SNX3	0.0220377
TCF4	KCNMA1	0.0220368
TCF4	SPTBN4	0.0220357
TCF4	PEG3	0.0220352
FEZF2	CDH18	0.022033
MEF2C	MPHOSPH9	0.0220306
CAMTA1	PTMA	0.0220304
TCF4	RPS12	0.0220303
MEF2C	BRINP1	0.0220293
MEF2C	SNRPN	0.0220278
FOS	KLHDC9	0.0220254
BCL11A	SPTBN4	0.0220254
TCF4	NBEA	0.0220233
SON	CLK1	0.0220197
MEF2C	RNPC3	0.0220196
MEF2C	SPRY2	0.0220159
MEF2C	ANKRD9	0.0220134
TCF4	SPTAN1	0.0220107
CAMTA1	NDUFS3	0.0220093
MEF2C	HSPH1	0.0220043
MEF2C	SFPQ	0.0220039
MEF2C	HNRNPL	0.0220034
MEF2C	DHX15	0.0219913
RORA	GABRA4	0.0219911
ZEB2	MACF1	0.0219901
MEF2C	TMSB10	0.0219887
NFIB	EXOC6B	0.0219857
CAMTA1	STOX2	0.0219819
ZFPM2	DHX9	0.0219781
BCL11A	CEP112	0.0219779
ZBTB18	CFL1	0.0219759
BCL11A	ESF1	0.0219731
CAMTA1	RPS27L	0.021973
TCF4	EP300	0.0219702
CAMTA1	SLC6A1	0.0219684
NFIA	WDR7	0.0219673
ZBTB18	ATL2	0.021967
SUB1	COX20	0.0219665
ZBTB18	HUWE1	0.0219662
MEF2C	RANBP2	0.0219633
TCF4	FAR1	0.0219617
MEF2C	CAMK2N2	0.0219613
FOS	SLC1A2	0.0219593
FOS	COPB1	0.0219593
TCF4	TTC9B	0.0219589
FOXG1	IMMT	0.0219586
TBR1	RRAS2	0.0219559
CAMTA1	EXOC6B	0.0219554
JUN	NSFL1C	0.0219551
BCL11A	TBPL1	0.0219545
TCF4	FUBP1	0.0219541
ZEB2	CADM2	0.0219521
BCL11A	WASF1	0.0219506
MEF2C	TCERG1	0.0219489
SATB2	PEX5L	0.0219483
CAMTA1	DMXL2	0.0219449
CAMTA1	SLITRK5	0.0219442
MEF2C	GLYR1	0.0219441
ZEB2	PTPRD	0.0219438
TCF4	UBA1	0.0219411
TCF4	SF3B1	0.0219403
MEF2C	PAXBP1	0.0219386
MEF2C	RCAN2	0.0219384
MEF2C	ARHGAP5	0.0219379
TCF4	MMD	0.021936
SON	PPP3CB	0.0219355
CAMTA1	CNOT4	0.0219352
EMX2	ELOVL5	0.0219298
ZBTB18	PPP4R3A	0.0219285
EGR1	EMX2	0.0219282
TCF4	ANK3	0.0219268
TCF4	LUC7L3	0.0219233
TCF4	ELAVL1	0.0219223
TCF4	ACVR2A	0.021921
MEF2C	HINT2	0.021921
CAMTA1	ELAVL2	0.0219185
TCF4	LRRTM4	0.0219173
ARID4A	MRPL38	0.0219066
MEF2C	UBN1	0.0219059
TCF4	VPS35	0.0219039
ZBTB18	SLC30A3	0.0219021
BCL11A	ATP1B1	0.0219021
NR2F1	NDUFS1	0.021898
MEF2C	SSBP3	0.0218923
MEF2C	TTC7B	0.0218919
TCF4	RNF44	0.0218872
MEF2C	FASTK	0.0218867
TCF4	VPS13B	0.021883
MEF2C	SNRPD2	0.0218828
MEF2C	DLGAP3	0.0218815
FOS	NEDD9	0.0218804
ZBTB18	ADNP	0.0218779
SON	RIMS2	0.0218709
MEF2C	UBE2E3	0.0218665
FOXG1	CLIP3	0.0218657
CAMTA1	WDR44	0.0218626
TCF4	NPEPPS	0.0218625
MEF2C	RNF145	0.021861
MEF2C	SPEN	0.0218599
BHLHE40	CHMP4B	0.0218585
FOS	SRPK3	0.0218572
FOXP1	RGS4	0.0218549
ZBTB18	PKNOX2	0.0218544
TCF4	CREBRF	0.0218506
MEF2C	PPP1R3F	0.0218387
MEF2C	SEL1L3	0.0218375
CAMTA1	RPL32	0.021832
TCF4	TUBB2A	0.0218303
MEF2C	KCNC1	0.0218257
FOS	GLRX2	0.0218248
TCF4	KPNA6	0.0218226
SON	CADPS	0.0218212
MEF2C	MDH1	0.0218193
MEF2C	FANK1	0.0218189
BCL11A	PPP2R2A	0.0218152
ARID4A	WDR33	0.0218145
MEF2C	ELMOD1	0.0218136
MEF2C	NBEA	0.0218111
NPAS4	SLTM	0.0218063
ZBTB18	ARAP2	0.0218036
RORA	PRKD1	0.0218001
CAMTA1	EXT1	0.0217955
CAMTA1	TOB1	0.0217955
SON	TENM2	0.0217929
ZFPM2	COPS5	0.0217915
CAMTA1	RAP1A	0.0217903
TCF4	ATP2B2	0.0217895
ZBTB18	SPTAN1	0.0217887
BCL11A	ARGLU1	0.0217868
TCF4	PPP2CA	0.0217846
ZBTB18	KLF9	0.021782
BCL11A	KCND2	0.0217819
MEF2C	SPTBN1	0.021781
TBR1	HLF	0.0217794
MEF2C	UBE2D2	0.0217774
NPAS4	SGCZ	0.0217765
FOS	PCDH7	0.0217747
MEF2C	ECPAS	0.0217737
CAMTA1	UBA1	0.0217693
EGR1	ZNF131	0.0217666
BCL11A	MAP2K5	0.0217636
TCF4	MACF1	0.021763
NPAS4	CCNL1	0.0217627
TCF4	SLC30A3	0.0217626
MEF2C	KCNA2	0.0217601
BCL11A	SF3B1	0.0217598
ZNF706	LARP4B	0.021755
FOXP1	MLLT3	0.0217508
MEF2C	GABRA1	0.0217471
ZBTB18	NDUFB7	0.0217465
MEF2C	PRMT1	0.0217423
ZBTB18	SST	0.0217419
CAMTA1	ZFPM2	0.0217378
BCL11A	CLK3	0.0217369
FOXG1	ESF1	0.0217347
CAMTA1	GAPVD1	0.0217341
ZBTB18	TBCA	0.0217325
MEF2C	TRAPPC3	0.021731
MEF2C	BRINP3	0.0217293
MEF2C	PTPRK	0.0217292
FEZF2	GMDS	0.0217253
TCF4	IER5L	0.02172
MEF2C	SEMA6D	0.0217198
CAMTA1	S100A1	0.0217183
DACH1	CYP2U1	0.0217169
ZBTB18	CA11	0.0217167
CAMTA1	DCAF6	0.0217166
MEIS2	GAD1	0.021716
BCL11A	PCCA	0.0217125
MEF2C	ADGRL1	0.0217122
SUB1	TRAPPC3	0.0217075
CAMTA1	RPL7A	0.0217059
TCF4	SRSF11	0.0217051
CAMTA1	MEX3C	0.0217034
CSDE1	CHCHD10	0.0217011
TBR1	YWHAG	0.0217002
CAMTA1	AGAP1	0.021699
MEF2C	EIF3D	0.0216974
CAMTA1	MMP16	0.0216967
FOS	LSAMP	0.0216945
BCL11A	RAD21	0.0216937
TCF4	DDX5	0.0216893
MEF2C	FAM172A	0.0216883
TCF4	CACNA1I	0.0216882
ID4	MT2A	0.0216824
CAMTA1	ASTN2	0.0216807
CAMTA1	RYBP	0.0216796
DACH1	RIC8B	0.0216733
ARID5B	JUN	0.0216721
MEF2C	N4BP2L2	0.021664
SON	PLEKHA1	0.0216631
MEF2C	DMXL2	0.0216619
NCOR1	PSMA6	0.0216619
NPAS4	RPS12	0.0216496
TCF4	UBB	0.0216496
ZEB2	TANC2	0.0216493
FOXP1	PLCB1	0.0216483
PURA	KRAS	0.0216478
SON	IL1RAPL1	0.0216459
BCL11A	EPHA4	0.0216458
CAMTA1	GNL1	0.0216433
MEF2C	PRPF4B	0.0216427
CAMTA1	ANK3	0.0216422
FOS	EIF3J	0.021638
SON	WDR47	0.0216331
MEF2C	NIPBL	0.0216322
NFIB	CAMK2N1	0.0216305
TCF4	ARPP21	0.0216292
MEF2C	TM2D3	0.0216234
TCF4	BRINP3	0.0216232
BHLHE40	RBM14	0.0216205
ZBTB18	LSM7	0.0216202
TCF4	CSNK1G3	0.0216189
ARID4A	NAB1	0.0216147
BCL11A	EEF1AKMT2	0.0216088
SATB2	CAMSAP2	0.0216074
TCF4	PTPRK	0.0216037
BHLHE40	FOS	0.0216015
TCF4	PSMB1	0.0215996
FOXP1	KCTD16	0.0215978
BCL11A	HERC1	0.021597
NPAS4	FAT3	0.0215947
CAMTA1	ABR	0.021593
TCF4	RPL9	0.0215915
TCF4	NEGR1	0.0215893
MEF2C	DLGAP4	0.0215877
CAMTA1	LRRN3	0.0215873
MEF2C	DCAF7	0.0215857
BCL11A	YAF2	0.0215853
TCF4	PAXBP1	0.0215837
ZNF407	TENM1	0.0215822
MEF2C	NDUFB8	0.0215822
BCL11A	SPCS3	0.0215782
MEF2C	MACF1	0.0215779
FOXG1	MDH1	0.0215768
SATB2	ATR	0.0215729
TCF4	PIAS2	0.0215724
DNAJC2	RUFY3	0.0215711
NPAS4	LGI1	0.0215701
TMF1	FRG1	0.0215698
MEF2C	ARPC2	0.0215697
MEF2C	PGBD5	0.0215665
SUB1	SNRPD3	0.0215625
TCF4	CEP290	0.0215607
CAMTA1	TCEA2	0.0215572
TCF4	DNM3	0.0215541
TCF4	KHDRBS3	0.0215541
BCL11A	SLTM	0.0215451
TCF4	PPME1	0.0215442
MEF2C	PUM1	0.0215426
TCF4	KCND2	0.0215373
MEF2C	MTDH	0.0215371
BCL11A	SLIT2	0.0215371
MEF2C	KMT2E	0.021536
MEF2C	CLIP1	0.0215358
TCF4	GABRB1	0.0215344
THRA	FAM53C	0.0215341
MEF2C	RERE	0.0215326
MEF2C	EMC6	0.0215286
MEF2C	ING2	0.0215259
CAMTA1	RHOT1	0.0215238
MEF2C	PLK2	0.0215214
ID4	SOX9	0.0215161
NR2F1	ADIPOR1	0.0215136
MEF2C	NCOA1	0.0215111
CAMTA1	SPARC	0.0215109
MEF2C	CCT8	0.0215086
MEF2C	CDK17	0.0215083
TCF4	SPCS3	0.0215074
ARID5B	MAGI1	0.0215063
SON	MAT2A	0.0215051
BCL11A	SLC22A17	0.0215025
MEF2C	ME1	0.0215019
MEF2C	PCMT1	0.0215013
TCF4	ARL8A	0.0214991
CAMTA1	SRSF7	0.0214967
ZBTB18	PIP5K1B	0.0214945
TCF4	PAIP1	0.0214918
ZNF706	HDGFL3	0.021489
TCF4	GLRX2	0.0214882
ZEB2	HERC2	0.0214851
BCL11A	PJA2	0.0214851
MEF2C	CFAP36	0.0214829
MEF2C	PGP	0.0214812
MEF2C	SYNJ1	0.0214792
MEF2C	ID4	0.021479
FOS	SREK1	0.0214787
TCF4	MBNL1	0.0214786
MEF2C	CPEB3	0.0214765
AEBP2	GPD2	0.0214671
MEF2C	SLC44A1	0.0214659
NR2F1	RAD21	0.0214626
MEF2C	HSPBP1	0.0214611
MEF2C	EHMT1	0.0214603
CAMTA1	NAP1L1	0.0214598
ZBTB18	FOXG1	0.0214593
NR2F1	STMN1	0.0214589
MEF2C	CREBZF	0.0214586
ZBTB18	COPS6	0.0214573
FOXG1	PFDN4	0.0214552
MEF2C	ZBTB38	0.0214546
MEF2C	SLC25A3	0.0214543
TCF4	ECPAS	0.021452
TBR1	PCDHAC2	0.0214483
BCL11B	DACH1	0.0214411
TCF4	EFNB2	0.0214407
MEF2C	SLC20A1	0.0214406
MEF2C	SLC6A1	0.0214394
TCF4	HNRNPM	0.0214379
TCF4	MBNL2	0.0214372
MEF2C	PSMA7	0.0214338
SON	ERC2	0.0214335
CAMTA1	HNRNPDL	0.0214292
SATB2	RPRD2	0.0214261
MEF2C	TMSB4X	0.021419
BCL11A	PHC3	0.0214186
SATB2	N4BP2L1	0.0214171
BHLHE40	EIF4A2	0.0214164
TCF4	EHMT1	0.0214158
BCL11A	RPL36	0.0214157
ZBTB18	ZMYND11	0.0214099
MEF2C	SOX5	0.0214067
MEF2C	PJA2	0.0214056
NPAS4	BCL11B	0.021405
TCF4	S100A1	0.0213942
SON	CDC42BPA	0.0213936
MEF2C	LARP4B	0.0213906
NEUROD6	UBA5	0.0213834
MEF2C	SNX2	0.0213829
NPAS4	HSPA4L	0.021381
NR2F1	DDX39B	0.0213768
SON	RBM26	0.0213756
SON	CYFIP2	0.0213752
EGR1	BDNF	0.0213749
MEF2C	BTBD10	0.0213736
BCL11A	ZCCHC14	0.0213722
MEF2C	KRTCAP2	0.0213685
SON	RNPC3	0.0213681
SON	ADGRB3	0.0213662
BCL11A	KLHDC9	0.0213644
MEF2C	HS6ST3	0.0213636
MEF2C	UQCRB	0.02136
CAMTA1	DNM3	0.0213584
FOXG1	DNAJC19	0.0213581
ZFX	DMTF1	0.0213577
FOXP2	RUNX2	0.0213524
NPAS4	BTG2	0.0213509
FOS	ACTL6B	0.0213482
SON	AUP1	0.0213482
NPAS4	SPTBN4	0.021347
EGR1	DNMT3A	0.021346
BCL11A	MLLT3	0.0213445
TCF4	ZSWIM8	0.0213343
NFIB	GRIN2B	0.0213332
ZNF407	LUC7L3	0.0213329
MEF2C	UQCRC1	0.0213327
FOXP1	RPRD2	0.0213323
NPAS4	HERC1	0.021329
TBR1	ILK	0.0213285
TCF4	SREK1	0.0213244
TCF4	DPYD	0.0213241
MEF2C	HMBS	0.021324
ZBTB18	ARHGEF12	0.0213177
ZBTB18	RPS13	0.0213158
CAMTA1	VAPA	0.0213108
TCF4	DZIP3	0.0213045
TCF4	ADGRB2	0.021304
ZFPM2	TLE4	0.0213016
AEBP2	AKAP11	0.0213
BCL11A	CAMTA1	0.0212979
FOS	CACNB2	0.0212976
TCF4	MED13	0.0212965
MIER1	RNF181	0.0212961
FOS	TJP1	0.0212957
MEF2C	DPCD	0.0212953
BCL11A	DHX15	0.0212943
NR2F1	DMAP1	0.0212924
ZBTB18	NCOR1	0.0212902
BCL11A	ATP2B2	0.0212895
MEF2C	RSF1	0.0212849
NPAS4	ZBTB18	0.0212829
BCL11A	MED13	0.0212827
MEF2C	DMTF1	0.0212825
THRB	HERPUD2	0.0212821
BCL11A	PLK2	0.021278
FOXG1	VDAC2	0.0212704
FOS	RPS15A	0.0212698
NPAS3	ACOT13	0.0212692
MEF2C	CALY	0.0212676
MEF2C	NDUFA7	0.0212671
BCL11A	REV3L	0.0212647
FOS	TNRC6A	0.0212637
MEF2C	CUL2	0.0212623
ZBTB18	THRB	0.0212623
MEF2C	PRR7	0.0212615
NPAS4	PAPOLA	0.0212607
FOS	CHTOP	0.0212566
FOXG1	ACTR3B	0.0212565
TBR1	TMBIM4	0.0212532
SATB2	UVRAG	0.0212512
NPAS4	RPL37A	0.0212497
TCF4	CALM2	0.0212488
ZBTB18	CSDE1	0.021248
MEF2C	GPSM2	0.0212475
CAMTA1	RPSA	0.0212472
TCF4	PSME2	0.0212454
ZNF606	RIMBP2	0.0212435
NPAS4	EHBP1	0.0212398
CAMTA1	ATF2	0.0212395
MEF2C	HNRNPF	0.0212393
TCF4	CLTA	0.0212384
NSD2	PPP4R4	0.0212383
SATB2	ACACA	0.0212358
ZBTB18	HDAC2	0.0212356
MEF2C	FAM160A2	0.0212333
SON	KMT2E	0.0212327
MEF2C	SAT1	0.0212319
BCL11A	CPEB4	0.021231
ZFPM2	B3GALT2	0.0212276
FOXP1	CNTNAP2	0.0212273
BCL11A	NDUFB8	0.021227
TCF4	NTM	0.0212259
MEF2C	PUM2	0.0212225
SON	GABRG2	0.0212213
ZEB2	PHIP	0.0212212
MEF2C	PHACTR1	0.0212198
FOS	SUZ12	0.0212198
ZBTB18	DLGAP4	0.0212196
FOXG1	EIF3M	0.0212181
TCF4	SLITRK4	0.0212175
BCL11A	GPATCH8	0.0212163
MEF2C	SNX14	0.0212138
CAMTA1	MED29	0.0212124
TCF4	CLK1	0.0212117
TCF4	RPL37A	0.0212111
MEF2C	MSL1	0.0212084
MEF2C	NFIB	0.021207
MEF2C	CEP290	0.021206
TCF4	SCG2	0.0212056
SON	BTG1	0.0212054
BCL11A	UBB	0.0212002
ZFPM2	NPAS4	0.0212001
BCL11A	CDC5L	0.0211999
BCL11A	CHD6	0.0211979
NPAS4	SON	0.0211956
SATB2	WDR33	0.0211941
ZBTB18	SSBP3	0.0211938
MEF2C	PDE4D	0.0211905
CAMTA1	UQCRFS1	0.0211904
MEF2C	MAGI1	0.0211857
MEF2C	CHCHD10	0.0211839
BHLHE40	FMN1	0.0211832
MEF2C	OAZ1	0.0211806
BCL11A	IL1RAPL1	0.0211781
TCF4	TJP1	0.0211723
MEF2C	HSP90AB1	0.0211641
SON	ARGLU1	0.0211616
[truncated: 48,789 more rows]

## Sheet: Hedgehog
Regulatory Gene	Target Gene	Weight
RFX3	GLIS3	0.15198
GLIS3	RFX3	0.119449
TCF7L2	CPNE9	0.112228
TCF7L2	RNF220	0.106335
TCF7L2	ZFHX3	0.0995696
TCF7L2	CCDC136	0.0868177
TCF7L2	KITLG	0.0867996
TCF7L2	CYYR1	0.0864677
ZFPM2	MCTP1	0.0834903
TCF7L2	KCNC2	0.083007
TCF7L2	PRKCH	0.081268
TCF7L2	NTNG1	0.0812118
TCF7L2	MYO7A	0.0762625
FOXN3	ARHGAP26	0.0751842
MEF2C	PDGFC	0.0734699
TCF7L2	SLC17A6	0.0724136
ZBTB20	NKAIN3	0.0721038
FOXN3	LRRC7	0.0678764
MEF2C	SATB2	0.0678071
FOXN3	ST18	0.0676
FOXN3	KCND2	0.0674179
FOXN3	NHSL2	0.0673849
TCF7L2	PARVB	0.0673578
FOXN3	SEL1L3	0.0667247
ST18	FSTL5	0.0663444
FOXN3	RELN	0.0660937
TCF7L2	BTBD11	0.0660865
TCF7L2	CIT	0.064548
FOXN3	KALRN	0.0644047
RFX3	TRHR	0.0641357
ST18	RELN	0.0640022
MEF2C	NWD2	0.0638627
ZBTB20	NR3C2	0.0636135
TCF7L2	VAV3	0.0634841
ZFPM2	TAFA1	0.0633883
FOXN3	GRM7	0.0632848
ST18	MSRA	0.0630225
TCF7L2	MOB3B	0.0629755
RFX3	SNTG2	0.0629172
TCF7L2	CPNE7	0.062823
ST18	KCNMA1	0.0624646
ST18	MARCHF1	0.0623467
FOXN3	GRIN2B	0.0615442
ZBTB20	BCHE	0.0615277
FOXN3	KCNMA1	0.0615065
ST18	SEL1L3	0.0610809
ZFPM2	HS6ST3	0.06107
TCF7L2	SPOCK3	0.0609902
ZFPM2	TENM4	0.0609824
RFX3	PODXL	0.0607294
ZBTB20	NRP2	0.0607048
ST18	NRG3	0.0605759
FOXN3	ZNF385D	0.060469
SOX5	PTPRU	0.0602979
ST18	NHSL2	0.0601309
ST18	KALRN	0.0599436
ST18	ZFPM2	0.05987
ST18	SLC8A1	0.0597745
ST18	GRM7	0.0596551
TCF7L2	RORA	0.0593759
ZFPM2	NHSL2	0.0593693
SOX5	PEX5L	0.0592104
FOXN3	PLXNA4	0.0591177
ZBTB20	DCC	0.0589877
NR3C2	TRHR	0.0586335
ST18	TENM4	0.0578607
MEF2C	CACNG3	0.0578197
RORA	ADARB2	0.057711
ZBTB20	NRP1	0.0576871
ZFPM2	FRAS1	0.0575602
ST18	TRPM3	0.0574892
ST18	ARHGAP26	0.0567935
TCF7L2	B3GLCT	0.0567032
FOXN3	NRG3	0.0565613
ZBTB20	TRHR	0.0563702
FOXN3	XKR4	0.0561056
ST18	TIAM1	0.0557802
FOXN3	KCNQ3	0.055742
ST18	AGBL4	0.055491
FOXN3	CELF2	0.0553995
MEF2C	GUCY1A1	0.0553126
ZFHX3	RNF220	0.0553051
ST18	KCND2	0.0552924
RORA	CYYR1	0.0552336
TCF7L2	RYR2	0.0551254
ST18	TTR	0.0549156
SATB2	LMO4	0.0547511
ST18	PDZRN4	0.0547463
ZFPM2	TAFA2	0.0544989
ZFPM2	EPHB1	0.0543837
ZFPM2	FHOD3	0.0543386
ST18	PRICKLE2	0.0542909
ZFHX3	TCF7L2	0.0538924
ST18	FOXN3	0.0537205
ZFPM2	CNTN5	0.0535758
FOXN3	FSTL5	0.0535322
ZFPM2	GRM7	0.0534353
ST18	CHD7	0.0533782
FOXN3	DLG2	0.0530319
RFX3	DGKH	0.0527877
RFX3	ASTN2	0.0527047
ST18	LRRC7	0.0527023
MEF2C	R3HDM1	0.0524825
NR3C2	NRP1	0.0523584
ST18	XKR4	0.052342
FOXN3	NLGN1	0.0523383
SATB2	CHSY3	0.0517934
ST18	SLC24A2	0.0517439
ZFPM2	MSRA	0.0513803
FOXN3	TIAM1	0.0513527
ST18	KHDRBS3	0.051209
TCF7L2	SAMD5	0.0510378
TCF7L2	VWC2	0.050996
ZBTB20	PROX1	0.0509662
ST18	SORBS2	0.0509063
MEF2C	CNTNAP2	0.0508383
FOXN3	ANO3	0.0506382
SOX5	GRM8	0.0506106
FOXN3	ATRNL1	0.0505406
SATB2	MKX	0.0505231
FOXN3	GRM5	0.0504906
ZFPM2	NFIA	0.0503933
FOXN3	PDZRN4	0.0503675
RORA	PRKCH	0.0503249
ST18	SLC4A4	0.0502906
ST18	ARPP21	0.0502812
ST18	FRMPD4	0.0502445
FOXN3	ZFPM2	0.0500894
ZFPM2	DGKI	0.0499566
MEF2C	RGS6	0.0498841
ZFPM2	ST18	0.0496405
ST18	GRM5	0.049591
TCF7L2	ADARB2	0.0495732
SATB2	GPC6	0.0493705
FOXN3	FRMPD4	0.0493212
FOXN3	FAT2	0.0492524
ZFPM2	KCNH7	0.0492041
TCF7L2	TOX2	0.0491129
NFIB	SEMA3C	0.0490271
TCF7L2	CD44	0.0489941
ST18	KCNQ3	0.0489092
ZFPM2	CNTNAP5	0.0488974
FOXN3	CHD7	0.0488796
ZFPM2	ARHGAP26	0.048844
NR3C2	UST	0.0488102
GLIS3	GUCY1A1	0.0486583
ZFPM2	LRRC7	0.0486095
ST18	GRIN2B	0.0484781
ZFPM2	CACHD1	0.0483759
ST18	APOE	0.0483498
ZFPM2	FAT3	0.0483279
MEF2C	RAPGEF5	0.0482872
MEF2C	FHOD3	0.0481638
MEF2C	GPC6	0.0481087
FOXN3	MSRA	0.0480325
ST18	CELF2	0.0479956
ST18	ERC2	0.0479762
ST18	KAZN	0.0479096
ZFPM2	FOXN3	0.0478861
SOX5	KHDRBS3	0.047738
FOXN3	ERC2	0.0477215
FOXN3	RGS6	0.0477071
ST18	TMEM178B	0.0475251
ST18	FAT3	0.0475132
FOXN3	FGF14	0.0472719
ZFPM2	PDGFC	0.0472299
ST18	TAFA1	0.0472177
ZBTB20	GALNT16	0.0470455
RFX3	ITGA4	0.0470439
SOX5	KIAA1217	0.0469171
SOX5	SLC35F1	0.046717
SATB2	OSBPL3	0.0466784
ZBTB20	GAD1	0.0466775
FOXN3	GRID1	0.0466762
FOXN3	GRIA1	0.0466555
ZFPM2	RASAL2	0.0466087
ST18	GRID1	0.0465489
ZFPM2	PDZRN4	0.0465472
FOXN3	GABRB1	0.046534
ST18	AK5	0.0464786
ZFPM2	RELN	0.0464359
FOXN3	DCLK1	0.0463081
ZFPM2	FSTL5	0.0460291
MEF2C	SORBS2	0.045989
FOXN3	FRMD4A	0.0458562
ST18	PCDH7	0.0458339
ZFPM2	ATRNL1	0.0457675
ST18	ARHGAP32	0.0457184
ST18	MYRIP	0.0456833
ST18	TMEM132B	0.0456816
ZFPM2	RGS7	0.0456756
ST18	PLXNA4	0.0456249
RFX3	GFRA1	0.0453468
ZFPM2	NFIB	0.0453398
TCF7L2	THSD7A	0.0451544
ST18	ROBO2	0.0451211
FOXN3	TSPAN9	0.045099
ST18	PPP2R2B	0.0450919
NR3C2	ZBTB20	0.0450499
FOXN3	NRG4	0.0449859
ZFPM2	CDH9	0.04496
FOXN3	FAM189A1	0.044745
ST18	NLGN1	0.0447318
FOXN3	KCNH7	0.0447088
ST18	FRMD4A	0.0447073
RFX3	PTPRK	0.0447046
FOXN3	UNC13C	0.0446511
TCF7L2	TCF4	0.0446164
FOXN3	AGBL4	0.0446142
NR3C2	PALMD	0.0445499
FOXN3	PRICKLE2	0.0444529
ZFPM2	CDH12	0.0444424
ZFPM2	RTN4RL1	0.0443863
TCF7L2	COL19A1	0.0442494
ZFPM2	DNER	0.0441827
ST18	MCTP1	0.0441508
NR3C2	DCC	0.0440743
ST18	KCNH7	0.0440347
ZFPM2	ZNF385D	0.0440324
ST18	TSPAN9	0.0440146
SATB2	MLIP	0.0439127
RFX3	COL24A1	0.0438739
ST18	SLC24A3	0.0438364
FOXN3	CAMK2A	0.0437596
FOXN3	RPS6KA1	0.0437471
FOXN3	DNAH9	0.0437227
TCF7L2	NEGR1	0.0436743
ST18	STXBP5L	0.0436647
ST18	FAM189A1	0.043628
TCF7L2	NEXN	0.0436237
FOXN3	FAM155A	0.0435594
MEF2C	KCNQ5	0.0435561
TCF4	CYYR1	0.043489
ST18	KCNB1	0.0433801
FOXN3	TTR	0.0433764
ST18	RGS6	0.0433624
FOXN3	TMEM132B	0.0433427
FOXN3	LHFPL6	0.0432786
MEF2C	SPATS2L	0.0430756
ZFHX3	CPNE9	0.043054
MEF2C	RSPO2	0.0430518
FOXN3	KAZN	0.0430512
ZFPM2	PLXNA4	0.0430289
ZFPM2	KALRN	0.043027
RFX3	CDH13	0.0430066
MEF2C	PHACTR1	0.0429446
SATB2	KIRREL3	0.0429243
TCF7L2	PLCB1	0.0428787
NR3C2	NRXN1	0.0428779
GLIS3	PODXL	0.0428538
ZFPM2	SPATS2L	0.0427788
ZFPM2	NLGN1	0.0426539
FOXN3	DOK6	0.0425344
ST18	DLG2	0.0425092
FOXN3	AK5	0.0424876
MEF2C	CDH12	0.0423155
MEF2C	KCNH7	0.0422899
SOX5	SEMA3D	0.0422621
SOX5	KIRREL3	0.0419333
FOXN3	SLC24A2	0.0418793
ZBTB20	NRXN1	0.0418499
FOXN3	ARPP21	0.0418254
ZFPM2	SEL1L3	0.0417803
FOXN3	RASAL2	0.0417231
RORA	MYO7A	0.0416941
NFIA	MCTP1	0.0416919
FOXN3	ABLIM1	0.0416202
ST18	GABRG3	0.04159
FOXN3	MARCHF1	0.0415515
FOXN3	MYT1L	0.0415454
ZBTB20	PDE4B	0.0414606
MEF2C	LRRC4C	0.0414432
NR3C2	SNTG1	0.0414381
ST18	ZNF385D	0.0413505
ST18	PALLD	0.0413282
FOXN3	GRIA3	0.0412793
ST18	THRB	0.0411528
ZBTB20	ZNF608	0.0411175
ZFPM2	NRG3	0.0410563
MEF2C	COL22A1	0.0410303
ZFPM2	SLC24A3	0.0410218
RORA	CPNE9	0.0409978
ZFHX3	SLC17A6	0.0409539
ZBTB20	SNTG1	0.0409265
TCF4	TCF7L2	0.0408243
ZFHX3	KITLG	0.0408216
ZFPM2	KCND2	0.040793
SATB2	PHACTR1	0.0407874
ST18	DCLK1	0.0406949
FOXN3	TENM1	0.0406915
NR3C2	NKAIN3	0.0406829
ZFPM2	KCTD16	0.0406175
ST18	ATRNL1	0.0405909
FOXN3	MYRIP	0.040581
FOXN3	TENM4	0.0405795
TCF7L2	PLEKHA7	0.0405647
MEF2C	FAT3	0.040504
ST18	TENM1	0.0404824
FOXN3	KHDRBS3	0.0404644
ZFPM2	XKR4	0.0404251
GLIS3	ASTN2	0.0403231
ST18	RCAN2	0.0402905
FOXN3	APOE	0.0402727
ZBTB20	CHSY3	0.0402696
ZFPM2	KCNMA1	0.0402667
ST18	PDE8B	0.0402508
ZFPM2	ABLIM1	0.0402152
ZBTB20	ZEB2	0.0401921
MEF2C	MICAL2	0.0401894
TCF7L2	TRPC3	0.0401737
FOXN3	VAT1L	0.0401334
ZFPM2	KCNQ3	0.0400704
TCF4	MAN1A1	0.0400608
SOX5	GRIK3	0.0400591
ZBTB20	ITGA4	0.0400584
ZFPM2	ARHGAP32	0.0400525
MKX	DPY19L2	0.0399422
GLIS3	DGKH	0.0398758
ZFPM2	PTPRT	0.0398555
TCF4	ZFHX3	0.039772
FOXN3	LARGE1	0.0397365
FOXN3	SLC24A3	0.0397364
FOXN3	GRM4	0.0396691
SATB2	THRB	0.0396674
ZFPM2	FRMD4A	0.039646
FOXN3	SIPA1L1	0.0395992
FOXN3	EPB41	0.0395862
MEF2C	MSRA	0.0395626
ZFPM2	IL1RAPL1	0.0394769
NFIA	NFIB	0.0394474
NFIB	NFIA	0.0394335
ST18	CHSY3	0.0393452
GLIS3	STXBP6	0.0392888
ST18	EPS8	0.0392499
FOXN3	ARHGAP32	0.0392443
TCF7L2	CLMN	0.0391659
SATB2	MEF2C	0.0391636
TCF4	CADM2	0.0390934
SATB2	RAPGEF5	0.0390766
SATB2	SORBS2	0.0390658
TCF7L2	RBMS3	0.039063
MEF2C	RCAN2	0.0390376
TCF7L2	FOXP2	0.0390226
ST18	CACNG3	0.038935
MEF2C	NLGN1	0.0389053
FOXN3	CHSY3	0.0388927
ZBTB20	SEMA3C	0.0387908
ZFPM2	EPS8	0.0387899
FOXN3	SORBS2	0.0387742
ZBTB20	SEMA5A	0.0387669
ZFPM2	NWD2	0.0387645
SATB2	FHOD3	0.0387375
FOXN3	CDH12	0.0385766
ST18	EXT1	0.0385394
TCF7L2	MARCHF3	0.0385317
FOXN3	RUNX2	0.03851
FOXN3	SLC35F4	0.0384754
RORA	B3GLCT	0.0384689
ZFPM2	PDE8B	0.0384599
RFX3	SYT17	0.0384419
NR3C2	DGKH	0.0383888
TCF7L2	ENAH	0.0383834
ST18	SLC35F1	0.0383097
FOXN3	NTM	0.0383066
ST18	ANO3	0.038248
TCF7L2	PLEKHG1	0.0382343
NR3C2	PODXL	0.0382011
MEF2C	MLIP	0.0381969
ZFPM2	SHISA9	0.0381336
ST18	RAPGEF5	0.0381074
ST18	PDE2A	0.0380666
FOXN3	ENOX1	0.0380342
ZFPM2	CHD7	0.0380266
FOXN3	PLPPR5	0.0380096
SOX5	LRP1B	0.0379763
ZFPM2	SORCS1	0.0379512
ZFPM2	FGF12	0.0379462
FOXN3	RAPGEF5	0.0379333
ST18	CACHD1	0.0379264
ST18	NEBL	0.037926
TCF4	CCDC136	0.0378807
RFX3	C8orf34	0.0378742
ST18	MEF2C	0.0378374
ZBTB20	MEF2C	0.0378149
SOX5	SDK2	0.0377994
ZFPM2	EPHA5	0.0376961
TCF7L2	CACNA1G	0.0376949
TCF4	CD44	0.037571
RFX3	FAM163B	0.0375702
ST18	EXOC4	0.0375557
ST18	EPHB1	0.0375475
ZFPM2	ADCY8	0.0375323
TCF7L2	SRRM4	0.0374683
ZFPM2	HDAC9	0.0374584
TCF7L2	KCNB2	0.0374285
ZFPM2	MGAT5B	0.0373881
FOXN3	KCTD16	0.0373824
FOXN3	EPS8	0.0373614
ZFPM2	FAM189A1	0.0373046
ZBTB20	FHOD3	0.0372977
NFIA	ZFPM2	0.0372942
NR3C2	PDE4B	0.0372814
MEF2C	ATRNL1	0.0372784
FOXN3	EPHA5	0.0372742
ST18	NRG4	0.0372726
SOX5	LDB2	0.0372403
MEF2C	DLG1	0.037229
ST18	PTPN5	0.0372137
ZBTB20	PODXL	0.0371739
RFX3	PDE4B	0.0371607
ZFHX3	CYYR1	0.0371133
SOX5	PDE1A	0.0371093
MEF2C	FRAS1	0.0370671
FOXN3	EPHB1	0.0370533
ZFHX3	NTNG1	0.037041
ZFPM2	TMEM132D	0.0370403
MEF2C	UVRAG	0.0370354
TCF4	KCNC2	0.0370181
ZFPM2	CARMIL1	0.0368912
ZFHX3	CCDC136	0.036874
ZBTB20	PHACTR1	0.0368724
ST18	KHDRBS2	0.036863
ST18	TMEM266	0.036862
ZFPM2	UNC13B	0.0368008
ST18	DOK6	0.0367985
MEF2C	IL1RAPL1	0.0367894
SATB2	LRRC4C	0.036752
RORA	CCDC136	0.0367494
FOXN3	THRB	0.0367404
ZFPM2	PRICKLE2	0.0367335
TCF7L2	SASH1	0.0367334
ST18	FHOD3	0.0367265
RORA	TCF7L2	0.0367045
NR3C2	PROX1	0.0366912
NR3C2	ITGA4	0.036682
FOXN3	SLC8A1	0.0366667
FOXN3	PPP2R2B	0.0366474
FOXN3	PDE2A	0.0365809
ST18	FAT2	0.0365673
ST18	ZNF385B	0.0365642
MEF2C	RGS7	0.0364865
FOXN3	FAT3	0.036463
FOXN3	CTTNBP2	0.0364456
FOXN3	RPS6KA5	0.0364456
ZBTB20	DGKH	0.0364401
RFX3	GALNT3	0.036413
ZNF385B	TOX	0.0363749
ST18	SPATS2L	0.0363473
FOXN3	TAFA1	0.0363245
FOXN3	DPYD	0.0363014
TCF4	PRKCH	0.0362924
TCF7L2	CACNA1S	0.0362766
TCF7L2	ROBO1	0.0362372
FOXN3	CDK6	0.0361997
AFF3	SYT6	0.0361637
ZFPM2	NRG4	0.0361552
ZFPM2	GRM5	0.036148
RORA	VAV3	0.0361385
FOXN3	ATP8A2	0.0361348
MEF2C	CHSY3	0.0361338
TCF4	MYO7A	0.0361072
FOXN3	BCL11A	0.0360653
ST18	DPYD	0.0360493
MEF2C	LRRTM4	0.0360482
ZFPM2	FGF14	0.0360198
ST18	CDH12	0.035973
NR3C2	EML6	0.03597
FOXN3	TRPM3	0.0359685
RFX3	LEPR	0.0359625
FOXN3	SHISA9	0.0359514
ST18	SORCS3	0.0359421
ZBTB20	NTM	0.0358995
TCF4	RNF220	0.0358807
BCL11A	DLG2	0.035875
FOXN3	KCNB1	0.0358426
FOXN3	GALNT13	0.0358213
ZFHX3	KCNC2	0.0358032
RFX3	PCSK5	0.0357809
ST18	R3HDM1	0.0357027
FOXN3	SVEP1	0.0357006
NR3C2	KCNIP4	0.035693
ZBTB20	NEBL	0.035641
FOXN3	TJP1	0.0356227
FOXN3	FHOD3	0.0356156
TCF7L2	CNKSR2	0.0355718
ST18	CDH11	0.0355397
MEF2C	GALNTL6	0.035507
FOXN3	CACNA1C	0.0355034
ST18	NAV3	0.0353825
ST18	CNTNAP5	0.0353763
ST18	HS6ST3	0.0353398
ST18	ADGRB1	0.0353151
TCF4	KITLG	0.0352646
ST18	RNF157	0.0352553
RFX3	STYK1	0.0352509
FOXN3	ARID5B	0.0352414
ST18	GRIA3	0.0352285
ST18	CDH9	0.0352109
ST18	GRM1	0.0351852
RFX3	NRXN1	0.0351658
ST18	SATB2	0.035143
ZFPM2	GRIN2B	0.0351203
NR3C2	ZBTB16	0.0350661
ST18	SLIT1	0.0350379
ZFPM2	ROBO2	0.0350199
FOXN3	CHN1	0.0350185
MEF2C	TAFA1	0.0349824
GLIS3	SNTG2	0.0349701
SATB2	CACNG3	0.0349387
FOXN3	LMO7	0.0348935
TCF7L2	LDLRAD3	0.0348798
ZBTB20	CCSER1	0.0348744
FOXN3	PALLD	0.0348727
FOXN3	SIDT1	0.0348654
GLIS3	KCTD16	0.0348604
FOXN3	PRKG1	0.0348456
TCF4	PALMD	0.0348041
ZFPM2	MYRIP	0.0347823
MEF2C	KCND2	0.0347635
MEF2C	DCLK1	0.0347631
RFX3	GALNT16	0.0347157
SOX5	SKAP1	0.0346993
FOXN3	KCNQ5	0.0346879
RARB	POSTN	0.0346869
TCF7L2	FGF13	0.0346341
ST18	LHFPL6	0.0345118
SOX5	TLE4	0.0344898
ST18	HDAC9	0.0344897
ZFPM2	CACNA2D3	0.034474
SATB2	KCNQ5	0.0344135
SOX5	PRICKLE1	0.0344064
RFX3	GUCY1A1	0.0343786
ST18	NREP	0.0343674
ST18	KCNQ5	0.0343231
ZBTB20	NFIB	0.0342488
TCF7L2	LEMD1	0.0342287
RFX3	CCDC172	0.0342155
TCF7L2	UPP1	0.0341899
ZFPM2	CDH8	0.0341848
FOXN3	RCAN2	0.034169
THRB	SATB2	0.0341008
MEF2C	NECAB3	0.0340804
ST18	PEX5L	0.0340741
ST18	NUP93	0.0340611
RFX3	GRB14	0.0340045
NR3C2	SHISA6	0.033976
MEF2C	ARHGAP32	0.033952
ST18	DGKI	0.0339131
ST18	DPP10	0.033893
ST18	RTN4RL1	0.0338893
GLIS3	TRPC6	0.0338737
FOXN3	KIF26B	0.0337871
SOX5	TOX	0.033761
TCF4	KLHL14	0.033671
ST18	SCD5	0.0336423
ZBTB20	SATB2	0.0336329
SOX5	MPP6	0.0335908
RFX3	NR3C2	0.0335656
FOXN3	RYR3	0.0335479
ZFPM2	ARHGAP10	0.0334577
SATB2	COL22A1	0.0334406
ZFPM2	TMEM178B	0.033431
FOXN3	MEF2C	0.0334121
ZFPM2	KIF26B	0.033379
SOX5	CTXN3	0.0333715
ZFPM2	SCD5	0.0333303
SATB2	SPATS2L	0.0332929
RORA	CACNA1S	0.033289
MEF2C	STYK1	0.0332839
MEF2C	PRR16	0.0332662
MEF2C	OSBPL3	0.0332632
ST18	UNC13B	0.033251
FOXN3	DLGAP2	0.033251
THRB	RAPGEF5	0.0332472
MEF2C	ZBTB20	0.0332334
MYT1L	KALRN	0.0332273
FOXN3	PCDH7	0.0332159
NR3C2	GALNT3	0.0332084
ZFPM2	SLC41A2	0.0332016
NR3C2	HTR7	0.0331923
ZFPM2	NDST4	0.0331696
ZFPM2	PID1	0.0331026
ST18	PDE3A	0.0330842
ZBTB20	ARHGAP21	0.0330811
RFX3	KIF26B	0.033036
ZBTB20	PRR16	0.0330304
FOXN3	ERC1	0.033021
ST18	FAM155A	0.0330002
ST18	LRRC4C	0.0329984
ZFPM2	CELF2	0.0329696
FOXN3	ZNF521	0.0329666
ZFPM2	DCLK1	0.032917
FOXN3	SLIT1	0.0329113
ST18	PHACTR1	0.032859
TOX2	NTNG1	0.032842
TCF4	ADARB2	0.0328005
THRB	TENM4	0.0327701
FOXN3	DAPK1	0.0327542
MEF2C	PKNOX2	0.0327519
ST18	GABRB1	0.0327472
FOXN3	PPFIA2	0.0326986
ST18	NKAIN2	0.0326923
MEF2C	NHSL2	0.0326828
ST18	ZBTB20	0.0326433
ST18	CST3	0.0326361
ST18	PTPRD	0.0326158
SOX5	RSPO3	0.0326149
ZBTB20	IL17RD	0.0326085
ST18	SOX5	0.0325795
FOXN3	TANC2	0.0325514
RFX3	GABRA2	0.0325457
FOXN3	ASTN2	0.032543
ZFPM2	NECAB1	0.0325093
SOX5	TRPM3	0.0325064
FOXN3	TMEM163	0.0324761
ST18	TANC2	0.0324218
ZFPM2	TIAM1	0.0324204
TCF7L2	SHISA9	0.0324186
MEF2C	KCTD16	0.0323961
ZFPM2	EPHA3	0.0323948
FOXN3	NREP	0.032362
ST18	ULK4	0.0323538
MEF2C	ROBO2	0.0323417
ZBTB20	STXBP5L	0.0323246
FOXN3	ALS2	0.0323125
TCF4	EPHA4	0.0323086
MEF2C	GRM7	0.0323049
ST18	TJP1	0.0323006
SATB2	R3HDM1	0.0323005
MYT1L	LRRC7	0.0322911
ZFPM2	TOX3	0.0322861
ST18	TMEM132D	0.032262
TCF4	CPNE9	0.0322567
RUNX2	DLG2	0.0322282
ZFPM2	MEF2C	0.0322128
ZFPM2	GRID1	0.0322015
RFX3	CALB1	0.0321548
SOX5	ZNF385B	0.0321508
MEF2C	MCTP1	0.0321455
FOXN3	SH3RF3	0.032036
GLIS3	STYK1	0.032007
SOX5	GAS7	0.0319983
ST18	ANTXR1	0.0319695
RFX3	EEPD1	0.0318877
ST18	ITM2B	0.0318798
ZFPM2	SH3KBP1	0.0318581
SATB2	BRINP1	0.031842
ZFPM2	GABRG3	0.0318289
ST18	LMO7	0.0318028
FOXN3	CACNG3	0.0317943
NR3C2	GALNT16	0.031792
FOXN3	TMEM266	0.0317899
NR3C2	CTTNBP2	0.0317894
ZBTB20	KIRREL3	0.0317823
ZFPM2	MAST4	0.0317647
MEF2C	ZNF385B	0.0317566
THRB	MKX	0.0317491
FOXN3	GALNT18	0.0317146
TCF7L2	OPRD1	0.0316975
ZBTB20	CDH9	0.0316948
MEF2C	MYRIP	0.0316797
FOXN3	R3HDM1	0.0316771
NR3C2	RYR3	0.0316637
RFX3	PLCL1	0.0316622
NFIB	GALNT14	0.0316523
FOXN3	NETO1	0.0316322
RORA	ZFHX3	0.0316272
MEF2C	CADM2	0.031622
ST18	CDK6	0.0315988
ST18	NIN	0.0315926
ZBTB20	LDB2	0.031557
RFX3	NKAIN3	0.0314983
ST18	FGF14	0.0314968
ST18	CSMD2	0.031495
MEF2C	RASAL2	0.0314945
ZFPM2	AJAP1	0.0314862
ST18	ENOX1	0.0314554
ST18	MICAL2	0.0314548
ZBTB20	CTTNBP2	0.0314499
ZFPM2	STXBP5L	0.0314499
TCF7L2	NKD1	0.0314216
ZFPM2	CAMK2A	0.0314114
ST18	KCTD16	0.0313893
ST18	TLL1	0.0313848
RFX3	PROX1	0.0313745
ST18	ABLIM1	0.0313664
RFX3	LRRTM4	0.0313499
ZFPM2	RPS6KA1	0.0313406
SATB2	TSHZ3	0.0313324
MEF2C	DPP10	0.0313201
ST18	FGF12	0.0313151
ZFPM2	PPFIA2	0.0313099
ST18	GABRD	0.0313094
MEF2C	PDZRN4	0.0312846
SATB2	CDH12	0.0312642
ZFPM2	ENOX1	0.0312617
ZBTB20	PCSK5	0.0312477
RFX3	IL17RD	0.0312317
ZNF521	SEL1L3	0.0312126
ST18	DIXDC1	0.0312029
RFX3	ACTN2	0.0311703
ST18	DOCK10	0.0311665
NFIB	ZFPM2	0.0311611
THRB	GRM7	0.0311573
TCF7L2	DLC1	0.0311443
RFX3	CCDC85A	0.0311383
ST18	SIDT1	0.0311308
MEF2C	KIF26B	0.0311048
ST18	PRKG2	0.031103
ST18	ATP6V0C	0.0310802
TCF7L2	ILDR2	0.0310797
MEF2C	KCNH5	0.0310783
GLIS3	SYT17	0.0310645
FOXN3	MAPK10	0.0310531
ST18	RASGRP1	0.0310075
FOXN3	RIMBP2	0.0310027
ST18	KIRREL3	0.0310005
TOX	POSTN	0.0309742
ST18	RPS6KA1	0.0309662
ZFPM2	GPC6	0.0309389
ST18	SPARCL1	0.0309344
RORA	CIT	0.0309282
TCF4	NR4A3	0.0309265
ZFPM2	ERC2	0.0309117
FOXN3	NWD2	0.0309047
ZNF521	KALRN	0.0308888
FOXN3	BTG1	0.0308817
RFX3	PRKG1	0.0308795
ST18	ALS2	0.0308739
ZBTB20	ABI1	0.0308585
ZFPM2	RGS6	0.0308397
ZBTB20	ABCC8	0.0308181
RFX3	PDE4D	0.0308175
ST18	SIPA1L2	0.0308062
FOXN3	TMEFF2	0.0307916
SATB2	GRM1	0.0307829
ZNF521	ARHGAP26	0.030775
RORA	KITLG	0.0307405
RFX3	DNAH9	0.0307231
GLIS3	C8orf34	0.0307154
FOXN3	SORCS3	0.0307107
ZBTB20	ADAMTS3	0.0307073
RFX3	TRPC6	0.0306995
SOX5	PCSK1	0.0306995
ZFPM2	FAT2	0.0306482
ZFPM2	EPB41	0.0306332
RUNX2	GAS7	0.0306266
FOXN3	CACHD1	0.0306045
FOXN3	CNTN5	0.0306037
ZFPM2	RAPGEF5	0.0305992
ZFHX3	BTBD11	0.0305955
ST18	LARGE1	0.030592
ZFPM2	ZNF521	0.0305802
TCF7L2	MAST4	0.0305749
FOXN3	ATP6V0C	0.0305478
ST18	DYNC1I1	0.0305194
SOX5	SLC8A1	0.030464
ZEB2	ADAMTS3	0.0304515
FOXN3	SLC35F1	0.0304447
SATB2	STXBP6	0.0304191
ST18	NWD2	0.0304121
NFIB	STXBP5L	0.0303891
FOXN3	GABRG3	0.0303593
ZNF521	RELN	0.0303559
THRB	KHDRBS3	0.030354
TOX	VWC2L	0.0303538
ZNF521	DLG2	0.0303517
AFF3	SEMA5B	0.0303286
NFIB	MCTP1	0.030321
TCF4	VAV3	0.030305
BCL11A	NHSL2	0.0303014
TCF4	B3GLCT	0.0302938
FOXN3	NUP93	0.0302844
ST18	SH3KBP1	0.0302801
ST18	GABRA5	0.0302551
TCF7L2	STRIP2	0.0302475
ZFPM2	MYO1B	0.0302369
FOXN3	SH3KBP1	0.0302221
RFX3	HTR4	0.030222
NFIA	TOX3	0.0302212
ZNF521	MSRA	0.030218
BCL11A	DOK6	0.0301848
MYT1L	GRIA1	0.0301711
TCF4	ZEB2	0.030163
ST18	SAMD5	0.0301514
MEF2C	ZNF385D	0.0301353
FOXN3	PDE8B	0.0301266
RFX3	COL15A1	0.0301124
ST18	MDGA2	0.0300917
TCF4	CIT	0.0300695
ZFPM2	SLC24A2	0.0300614
RUNX2	SULF1	0.0300511
FOXN3	CREB5	0.0300272
ZBTB20	NHSL1	0.0300116
GLIS3	LRRTM4	0.0300098
ZFPM2	NEBL	0.0299964
BCL11A	KALRN	0.0299957
ST18	EPB41	0.0299248
NR3C2	GRIA1	0.029897
ST18	RASAL2	0.0298884
ZBTB20	FNIP2	0.0298801
ST18	UNC13C	0.0298506
FOXN3	MXI1	0.0298433
ST18	SLC41A2	0.0298302
ST18	GRIA1	0.029824
ST18	PGR	0.0298222
ST18	DNAH9	0.0298211
ZFPM2	TTR	0.0298193
ZNF521	CELF2	0.0298158
ST18	RIMBP2	0.0298106
RFX3	SV2C	0.0298081
FOXN3	SUSD4	0.0297712
ST18	PRICKLE1	0.0297585
ZEB2	NR3C2	0.0297396
FOXN3	HIPK2	0.029738
THRB	SORCS3	0.0297278
RFX3	PRDM8	0.0297173
THRB	AK5	0.0296809
NR3C2	GRIA4	0.0296772
BCL11A	LARGE1	0.0296677
ST18	SVEP1	0.0296647
TCF4	SLC17A6	0.029662
GLIS3	CACNA2D1	0.0296609
FOXN3	CACNA2D3	0.0296265
ZBTB20	SIPA1L3	0.0296212
SOX5	CSMD2	0.0296205
FOXN3	SLIT2	0.0296142
GLIS3	CDH13	0.0296077
BCL11A	ERC2	0.0296075
ZFPM2	PTPRD	0.029607
RFX3	RASGRF2	0.0295842
THRB	TTR	0.0295812
ZBTB20	THSD7B	0.029573
ZBTB20	GABRA3	0.0295564
ST18	OSBPL3	0.0295183
TCF7L2	ALK	0.0294511
NR3C2	SPOCK3	0.0294501
NR3C2	PCDH9	0.0294496
MEF2C	EFNA5	0.0294438
TOX	LDB2	0.0294321
SATB2	DLG1	0.0294245
MEF2C	MAGI3	0.029418
NR3C2	CCDC85A	0.0294148
TCF7L2	HTR7	0.0294036
ZEB2	TCF4	0.0293999
NFIA	TAFA1	0.0293889
MYT1L	GRIN2B	0.029365
BCL11A	KAZN	0.0293493
ZFPM2	TMEM132B	0.0293483
RFX3	DOCK10	0.0293448
FOXN3	SOGA1	0.0293408
RFX3	NRP1	0.0293259
RORA	RNF220	0.0293183
ZNF521	PLXNA4	0.0293142
MEF2C	PDE2A	0.0293032
ZNF831	AK5	0.0292732
FOXN3	LRRTM4	0.0292662
GLIS3	SLC24A4	0.0292516
SOX5	ADAMTS19	0.0292484
RUNX2	PRICKLE1	0.0292414
ZBTB20	CLSTN2	0.029215
RFX3	CAMK2A	0.0292131
FOXN3	EPHA7	0.0292099
ZBTB20	LSAMP	0.0292055
MEF2C	MKX	0.0291996
ST18	ATP8A2	0.029185
THRB	LMO4	0.0291792
NR3C2	LSAMP	0.0291792
NFIB	SLC17A6	0.0291655
ZBTB16	EPHA4	0.029162
ST18	SLC35F4	0.0291491
SATB2	PALLD	0.0291301
ZBTB20	PALMD	0.0291143
RFX3	OLFM3	0.0291085
ZNF521	LRRC7	0.0291012
ZFPM2	CACNA1C	0.0290997
ZBTB20	PCDH9	0.0290969
RFX3	MID1	0.0290704
ST18	EEF1A1	0.0290678
TCF7L2	ZMAT4	0.0290387
ZNF385B	SOX5	0.0289932
TCF7L2	GAS2	0.0289885
MEF2C	LMO4	0.0289869
THRB	AGBL4	0.0289842
ST18	GRM4	0.0289699
SATB2	CDH9	0.0289324
NFIA	TENM4	0.0289297
ZFHX3	CIT	0.0289285
ZBTB20	SORBS2	0.0289279
MEF2C	PCDH7	0.0289144
GLIS3	TRHR	0.0288962
AFF3	CTXN3	0.0288941
FOXN3	CSRNP3	0.0288914
ZFPM2	DOCK10	0.0288686
ST18	NFIB	0.028867
ZBTB20	SLC4A7	0.0288374
SATB2	ITGA8	0.0288248
NR3C2	CLSTN2	0.0288152
MYT1L	ARHGAP26	0.028813
MEF2C	PTPRK	0.0287889
FOXN3	CDH11	0.0287813
ZEB2	GRIA1	0.0287726
ZFHX3	MYO7A	0.0287589
BCL11A	ANO3	0.0287527
ZBTB20	DPF3	0.0287467
MEF2C	IGSF11	0.0287456
FOXN3	STXBP5L	0.0287388
ZNF831	GRIA3	0.0287256
ST18	XYLT1	0.0287247
ST18	CACNA1B	0.0287151
ZBTB20	FAT3	0.0287139
THRB	PRICKLE2	0.0287118
FOXN3	EXOC4	0.0287074
NR3C2	CA10	0.0287015
ZFPM2	KAZN	0.0286437
FOXN3	CDH7	0.0286425
NFIA	SULF1	0.0286295
TCF7L2	PHACTR1	0.0286291
ZBTB20	RIMS2	0.0285942
TCF7L2	MGAT5B	0.028593
GLIS3	CACNG3	0.0285921
NFIA	HS6ST3	0.028586
ZFPM2	PGR	0.0285811
MXI1	RELN	0.0285802
ST18	ACTN1	0.0285488
ZBTB20	TCF4	0.0285476
TCF7L2	LAMA3	0.0285411
ST18	CHN1	0.0285353
BCL11A	DCLK1	0.0285266
ZFPM2	PAM	0.0285136
ZBTB20	LRRTM3	0.0284932
ZFPM2	PTPRR	0.0284744
ST18	FMN1	0.0284633
ST18	GRIN2C	0.0284563
MXI1	ARHGAP26	0.0284537
SOX5	KHDRBS2	0.0284521
ZFHX3	PARVB	0.028452
THRB	GRIA3	0.0284296
FOXN3	GABRD	0.0284226
MYT1L	NHSL2	0.0284003
TCF7L2	DENND1B	0.0283884
FOXN3	GALNT17	0.0283881
ZFPM2	TENM3	0.0283802
ST18	ARID5B	0.0283767
TCF7L2	PROX1	0.0283749
ZFPM2	TSPAN9	0.0283744
BCL11A	LHFPL6	0.0283695
MEF2C	CAP2	0.0283583
RUNX2	XYLT1	0.0283292
TCF7L2	TMEM164	0.0283286
NR3C2	SNTG2	0.0283227
TCF4	MARCHF3	0.0283222
ST18	RGS7	0.0282963
ST18	IGSF21	0.0282747
FOXN3	CALN1	0.0282527
TOX	GRM8	0.028224
ST18	GALNT18	0.0282204
FOXN3	GABRA2	0.02821
NR3C2	ZEB2	0.0282089
MEF2C	ZFPM2	0.0281839
TCF4	PTPRK	0.0281814
ZFPM2	THRB	0.028175
ZNF521	NHSL2	0.0281622
FOXN3	SH3RF1	0.0281599
ST18	AJAP1	0.0281436
ST18	LDB2	0.0281407
GLIS3	PRMT8	0.0281339
SATB2	GUCY1A1	0.0281253
ST18	AFF3	0.0281239
NR3C2	ZNF608	0.0281206
FOXN3	ACTN1	0.0280959
FOXN3	GDA	0.0280918
FOXN3	ADGRB1	0.0280592
RFX3	PIP5K1B	0.028059
THRB	CHSY3	0.0280571
MEF2C	CACNA2D1	0.028047
MEF2C	MAN1C1	0.0280298
TCF4	NRXN1	0.0280298
NR3C2	PTK2B	0.0280239
AFF3	KIAA1217	0.0280037
TCF7L2	TOX3	0.027978
NFIA	KIAA1217	0.0279776
ST18	GDA	0.0279758
ST18	KCNH5	0.0279689
BCL11A	CELF2	0.0279651
MEF2C	ARHGAP10	0.0279195
BCL11A	RGS6	0.0279158
FOXN3	CST3	0.0279089
FOXN3	DGKI	0.027903
ZFPM2	TENM1	0.0279029
ZBTB20	EYA1	0.0279015
ZFPM2	ADGRB1	0.0278943
BCL11A	LRRC7	0.0278928
ST18	KIAA0930	0.0278799
ZFPM2	ERC1	0.0278576
TCF7L2	SHISAL1	0.0278571
ST18	DPF3	0.0278559
ST18	TENM3	0.0278272
ZFHX3	VAV3	0.027814
SOX5	SYT6	0.0278097
MYT1L	SEL1L3	0.0278009
NR3C2	ABI1	0.0277848
SATB2	ZBTB20	0.0277665
ZFPM2	GLRB	0.0277637
FOXN3	NEBL	0.0277551
NFIA	KITLG	0.0277541
MYT1L	FGF14	0.0277402
FOXN3	CNTNAP5	0.0277377
FOXN3	PDE3A	0.0277352
ST18	GLRB	0.0277287
ZBTB20	GFRA1	0.0277178
SOX5	SLC24A2	0.0277005
TCF7L2	CTNNB1	0.0276848
SATB2	CNTNAP2	0.0276754
NFIA	VWC2	0.0276717
NR3C2	DOCK4	0.0276602
SOX5	NIN	0.0276474
ZFPM2	DGKB	0.0276123
TCF7L2	CADPS	0.0276002
RFX3	ADGRG2	0.0275954
FOXN3	GRB14	0.0275836
MEF2C	DLGAP2	0.0275754
FOXN3	ZNF831	0.0275722
ST18	VAT1L	0.0275664
ST18	RPS6KA5	0.0275616
MEF2C	RASGRF2	0.0275466
ST18	ERBB4	0.027522
BCL11A	RUNX2	0.0275157
ZBTB20	DLG1	0.0274949
FOXN3	DLGAP1	0.0274891
FOXN3	SLC4A4	0.0274863
ST18	ASAP1	0.0274841
NFIB	FHOD3	0.0274805
ZEB2	NRP2	0.0274653
ZBTB20	COL15A1	0.0274521
FOXN3	EEF1A1	0.0274513
ST18	PACRG	0.0274451
AFF3	SULF1	0.0274416
ZEB2	NKAIN3	0.0274399
ZFPM2	STYK1	0.0274362
ZFPM2	ASTN2	0.0274338
BCL11A	AK5	0.0274293
FOXN3	RNF157	0.0274203
ZFHX3	B3GLCT	0.0274176
TOX3	TOX2	0.0274138
ARID5B	NLGN1	0.0274129
TCF4	MOB3B	0.0274057
MYT1L	CELF2	0.0273764
ST18	ADGRB3	0.027365
RFX3	KCTD16	0.0273532
BCL11A	GRIA1	0.0273523
THRB	MARCHF1	0.0273518
ST18	GABBR2	0.0273454
NFIB	ZBTB20	0.0273318
ZBTB20	SYT1	0.0272981
TCF4	DAB1	0.0272945
FOXN3	GABBR2	0.0272944
MEF2C	SLC9A9	0.0272913
ZBTB20	PTPRD	0.027285
MEF2C	KCNB2	0.0272842
ST18	CPNE4	0.0272831
NFIA	KCNC2	0.0272798
ZFPM2	PRMT8	0.0272704
MEF2C	TMEM132D	0.0272696
NR3C2	SIPA1L3	0.0272634
ZFHX3	MOB3B	0.027255
TCF4	RORA	0.0272535
FOXN3	NPHP4	0.0272485
ST18	LRRC8C	0.0271782
ZFPM2	R3HDM1	0.0271767
ST18	DLGAP2	0.0271737
ST18	STRBP	0.0271678
MEF2C	NYAP2	0.0271605
AFF3	SKAP1	0.0271496
SOX5	PHACTR1	0.027143
ZNF521	GRM7	0.0271351
RORA	PARVB	0.0271317
BCL11A	SIPA1L1	0.0271066
ZFHX3	SPOCK3	0.0270917
MYT1L	GRM5	0.0270907
ZFPM2	NTNG1	0.0270894
MEF2C	GRB14	0.0270733
RFX3	DAB1	0.0270671
ZNF521	KCNQ3	0.027065
SATB2	COL25A1	0.0270605
ZNF831	CAMK2A	0.0270542
FOXN3	SYT17	0.0270445
RFX3	RIMS1	0.0270217
FOXN3	TBC1D16	0.0269964
NFIA	PRICKLE2	0.0269914
MEF2C	VWC2	0.0269744
NR3C2	BCHE	0.0269668
MEF2C	AJAP1	0.026954
MEF2C	KCNIP4	0.0269466
FOXN3	HDAC9	0.0269415
SATB2	MPPED1	0.0269394
ST18	RYR1	0.0269168
BCL11A	NETO1	0.0269162
SOX5	SNX7	0.0269162
ZBTB20	UST	0.0269139
NR3C2	PIP5K1B	0.026896
TCF7L2	USP43	0.026879
ZBTB20	GRIA1	0.0268736
NFIA	NUP93	0.0268546
THRB	FOXN3	0.0268534
RORA	TRPC3	0.0268507
FOXN3	NKAIN2	0.0268434
MYT1L	XKR4	0.0268345
ZFPM2	NKAIN2	0.026833
TCF7L2	HLF	0.0268069
FOXN3	MPP7	0.0268004
ZFPM2	NREP	0.0267821
BCL11A	PLPPR5	0.0267681
MEF2C	FGF12	0.0267649
ZBTB20	EPHA4	0.0267467
THRB	KCNB1	0.0267438
FOXN3	TNIK	0.0267434
FOXN3	CNTNAP2	0.0267422
ZBTB20	RFX3	0.0267352
FOXN3	NBEA	0.0267193
TCF7L2	SEMA5A	0.0267093
ZNF521	EPS8	0.0267022
ZFPM2	TRPM3	0.0266994
ST18	SHISA9	0.026688
TCF4	DCC	0.0266621
ZNF385B	KHDRBS3	0.0266447
ST18	CTTNBP2	0.0266409
ZFPM2	DLG2	0.0266402
MEF2C	TAFA2	0.026635
ZNF521	KCND2	0.026632
ZBTB20	LRRTM4	0.0266265
NFIA	RIT2	0.0266171
PROX1	SEMA5A	0.0266069
THRB	DLG2	0.0266043
ST18	CAP2	0.0266016
THRB	PALLD	0.0265942
FOXN3	HS6ST3	0.0265816
MKX	SATB2	0.0265746
RORA	THSD7A	0.0265687
ZFPM2	RIMBP2	0.026554
MEF2C	DLG2	0.0265534
ST18	SHROOM3	0.0265418
FOXN3	COL23A1	0.0265254
THRB	ST18	0.0265247
FOXN3	MCTP1	0.0265072
BCL11A	TMEM132D	0.0264933
TCF4	SPOCK3	0.0264848
RUNX2	PDZRN4	0.0264819
THRB	KAZN	0.0264809
MEF2C	PAK5	0.0264688
ZEB2	PTCHD4	0.0264671
THRB	CACNG3	0.0264656
ZFPM2	VWC2	0.0264592
ZFPM2	INPP4B	0.0264591
ZFPM2	MYO16	0.0264585
ZFPM2	CNTN4	0.0264441
MYT1L	KCND2	0.0264372
ST18	KIF26B	0.0264228
ZBTB20	SDCCAG8	0.0264059
TCF4	CNKSR2	0.0264
MXI1	LRRC7	0.0263993
FOXN3	CA4	0.0263961
ZFPM2	RCAN2	0.0263806
ZEB2	SEMA3C	0.0263569
ZBTB20	FGF12	0.0263514
ZFHX3	CPNE7	0.0263412
RFX3	PLEKHA2	0.0263166
ZFPM2	BRINP1	0.0263127
MEF2C	ADAMTS9	0.0263097
FOXN3	ZNF385B	0.0262943
TCF4	RYR2	0.0262793
MEF2C	NKAIN2	0.0262777
ZEB2	PLPPR1	0.0262503
MEF2C	CDH9	0.0262352
SOX5	PALLD	0.0262227
ST18	CSRNP3	0.0262102
ST18	ZNF521	0.0262092
MEF2C	PTPRT	0.026208
ZBTB20	HTR4	0.0262051
ST18	PPFIBP1	0.0261898
MEF2C	ST18	0.026185
TCF4	CPNE7	0.0261791
NR3C2	SEMA5A	0.0261774
FOXN3	TRIM9	0.026177
MEF2C	BRINP1	0.0261511
ST18	MAPK10	0.0261495
TCF4	SAMD5	0.026148
SATB2	RSPO2	0.0261479
RORA	KCNC2	0.026147
TCF4	NTNG1	0.0261456
ZFPM2	CACNA1B	0.0261358
ST18	GALNT13	0.0261207
THRB	SLC8A1	0.0261163
ST18	TMEM163	0.0261082
MEF2C	ANKRD33B	0.0261007
ZEB2	ZBTB20	0.0260808
BCL11A	RELN	0.0260583
NR3C2	GABRA2	0.0260432
ZFPM2	SORCS3	0.0260398
RUNX2	BCL11A	0.0260262
ZBTB20	KCNIP4	0.0260186
ZFPM2	NUP93	0.0260166
ST18	PAK3	0.0260126
NR3C2	CACNA2D3	0.0259944
ST18	SIPA1L1	0.0259814
ZFPM2	FSIP1	0.0259769
ST18	FAM227B	0.0259766
NFIA	NTNG1	0.0259765
ST18	CAMK2A	0.0259685
MXI1	SEL1L3	0.0259675
ZBTB20	NR4A3	0.0259466
ZFPM2	CNTNAP2	0.0259442
ZFPM2	PIP4K2A	0.0259379
MEF2C	SHISA6	0.0259372
FOXN3	ROBO2	0.0259355
ST18	RBFOX1	0.0259202
FOXN3	CNTNAP4	0.0259151
MEF2C	ERC1	0.0259028
ST18	TBC1D16	0.0259007
RUNX2	KIAA1217	0.025888
ST18	PPFIA2	0.0258846
ARID5B	LRRC7	0.0258606
ZEB2	EPHA4	0.0258562
THRB	MYRIP	0.0258433
ST18	COL23A1	0.0258257
NR3C2	IL17RD	0.0258224
SATB2	EFNA5	0.0258212
FOXN3	GRIP1	0.0258083
FOXN3	ABCC8	0.025808
ZFHX3	PRKCH	0.0258026
GLIS3	ITGA4	0.025776
ZFPM2	NELL1	0.0257701
FOXN3	GRIN2C	0.025765
TCF4	BTBD11	0.0257558
NFIB	VAV3	0.0257418
FOXN3	GFOD1	0.0257211
ZNF521	AK5	0.0257205
NFIA	GABRG3	0.0257098
FOXN3	ANTXR1	0.0257001
ZBTB20	PTPRK	0.0256922
ZFPM2	CIT	0.0256881
ARID5B	KALRN	0.0256814
TCF7L2	DYSF	0.0256784
THRB	APOE	0.025676
MEF2C	KAZN	0.0256758
ZBTB20	PLPPR1	0.0256723
NR3C2	CCDC172	0.025659
ST18	MYH10	0.0256588
ZBTB20	NRXN3	0.0256464
BCL11A	GDA	0.0256448
ZBTB20	SYNPR	0.0256212
NFIB	KCNC2	0.0256153
PROX1	SPOCK3	0.0256064
GLIS3	CACNA2D3	0.0255967
TOX	OLFM3	0.0255886
FOXN3	CCDC85A	0.0255661
ZFPM2	LRRTM4	0.0255578
MYT1L	RELN	0.0255428
RFX3	UST	0.0255268
RORA	NTNG1	0.0255141
ZFPM2	CACNG3	0.0255101
BCL11A	EPHA5	0.0255017
ZFPM2	SH3RF1	0.0255016
ZFPM2	SCN1A	0.025492
FOXN3	AFF3	0.0254918
ST18	CALN1	0.0254858
THRB	LRRC7	0.025478
ST18	UBASH3B	0.0254726
ZNF521	NRG3	0.0254685
NR3C2	COL24A1	0.02546
ST18	ANO4	0.0254555
ST18	DSCAM	0.0254546
ZFHX3	RORA	0.0254496
FOXN3	FBN1	0.0254481
RFX3	ABI1	0.0254279
RFX3	LRRK2	0.0254099
TSHZ2	VWC2L	0.0254093
ST18	FSIP1	0.0253951
ST18	HSPA12A	0.0253887
TOX	KLHL32	0.0253808
ZFPM2	FSTL4	0.0253726
ZNF521	FOXN3	0.0253542
ZEB2	GAD1	0.0253512
ST18	BASP1	0.02535
ZFPM2	SVEP1	0.0253482
THRB	FRMPD4	0.0253428
FOXN3	ENAH	0.0253296
ZEB2	DCC	0.0253231
MEF2C	ARID5B	0.0253231
RUNX2	GRIA3	0.0253158
ZFPM2	CDK6	0.0253025
FOXN3	GRID2	0.0252994
NFIB	TSHZ2	0.0252976
TCF7L2	DAB1	0.0252965
ST18	KLHL29	0.0252919
ZBTB20	PLCE1	0.0252858
FOXN3	ASAP1	0.0252833
ST18	CSMD3	0.0252761
THRB	ERC2	0.0252678
RORA	SPOCK3	0.0252598
RFX3	OPCML	0.0252558
SETBP1	SATB2	0.0252327
ST18	SETBP1	0.02523
ZBTB20	PIP5K1B	0.0252287
ZNF521	EPHB1	0.0252211
RFX3	STXBP6	0.025219
ZBTB20	RCAN2	0.0252145
ST18	ADCY2	0.0252075
ZBTB20	SHISA6	0.0252048
NR3C2	RFX3	0.0252031
ZFPM2	GRIA1	0.0252029
FOXN3	PAM	0.0252013
RUNX2	RGS6	0.0252002
ST18	ARHGAP10	0.0251955
GLIS3	GALNT3	0.0251724
ZBTB20	GRIA4	0.0251579
NFIA	PDE4B	0.025157
FOXN3	PLPPR1	0.0251501
NFIA	TSHZ2	0.025145
SOX5	CACNA2D1	0.0251363
MYT1L	KCNH7	0.025135
ST18	SYN3	0.0251338
THRB	TRPC4	0.0251297
FOXN3	PACRG	0.0251162
NPAS3	ATP1A2	0.025101
RFX3	ITGB8	0.0250928
ST18	SH3RF1	0.0250829
RFX3	PYGB	0.0250667
FOXN3	FSIP1	0.0250583
BCL11A	KCNQ5	0.0250411
SATB2	PAK5	0.0250357
ZFPM2	PLXND1	0.0250233
ST18	MYT1L	0.0250205
ZFPM2	LRRK2	0.0250169
ZNF521	EPHA5	0.0250162
ZFPM2	TANC2	0.0250012
NR3C2	NRP2	0.0249844
ST18	PTGDS	0.0249659
ZFPM2	MYT1L	0.0249608
ST18	TRIM9	0.0249596
ST18	SDK2	0.0249577
FOXN3	TAFA5	0.0249568
ST18	S100A1	0.024941
SOX5	ANO4	0.0249389
ST18	PTPRS	0.0249311
ZBTB20	ASAP1	0.0249306
NFIA	EPHA3	0.0249278
FOXN3	SORL1	0.0249126
NFIA	TAFA2	0.0249092
ZBTB20	DOCK3	0.0249046
MEF2C	TM6SF1	0.0248909
ST18	GRID2	0.024869
FOXN3	PIK3R3	0.0248657
ZNF521	GRIA1	0.0248562
BCL11A	SLIT2	0.0248547
NR3C2	IL1R1	0.0248538
ZFPM2	PPFIBP1	0.0248515
SATB2	MSRB3	0.0248487
FOXN3	PEX5L	0.0248447
GLIS3	IL1RAPL1	0.0248109
FOXN3	GLRB	0.0248071
MXI1	NHSL2	0.0248047
FOXN3	PTGDS	0.024798
FOXN3	CACNA1B	0.0247953
FOXN3	CEP112	0.0247934
SOX5	KLHL1	0.024793
FOXN3	C8orf34	0.0247876
ZFPM2	GALNT14	0.0247732
SATB2	MAN1C1	0.0247516
SATB2	ZNF385B	0.0247473
THRB	KALRN	0.0247447
AFF3	PTPRU	0.0247422
FOXN3	PRICKLE1	0.024737
ZFPM2	SHROOM3	0.0247293
GLIS3	CAMK2A	0.0247209
TCF4	NR3C2	0.0247167
ZBTB20	HPCA	0.0247123
RORA	ZMAT4	0.0247101
ZFPM2	ALS2	0.0247064
FOXN3	GABRA5	0.0246988
ARID5B	ARHGAP32	0.0246983
MEF2C	TIAM2	0.0246953
RFX3	GRIA1	0.0246854
GLIS3	PLCL1	0.0246716
ST18	MXI1	0.0246667
ARID5B	SIDT1	0.0246582
ZNF521	KAZN	0.0246553
FOXN3	ZBTB46	0.024652
FOXN3	ERBB4	0.0246333
ST18	GABRA3	0.0246311
TOX	TSHZ2	0.0246222
RFX3	BCHE	0.0246173
FOXN3	SCD5	0.0246106
BCL11A	KCNQ3	0.024608
MEF2C	GLIS3	0.0246039
FOXN3	CARMIL1	0.0246029
BCL11A	ZNF385D	0.0245957
ZFPM2	ZBTB20	0.0245831
ST18	GRM8	0.0245826
GLIS3	SH3RF3	0.0245629
ZFPM2	UNC13C	0.0245576
ST18	ERC1	0.0245551
MEF2C	LEPR	0.0245549
TCF4	DOCK4	0.0245417
BCL11A	FOXN3	0.0245399
MYT1L	FAM155A	0.024539
ST18	PTPRT	0.0245374
ZFPM2	KCNB1	0.0245361
TCF7L2	PITPNC1	0.0245243
ZBTB20	MICAL2	0.0245012
MYT1L	FOXN3	0.0244881
ZBTB20	SNAP25	0.0244731
FOXN3	SPARCL1	0.0244648
ZFPM2	VAT1L	0.0244481
SATB2	GDA	0.0244317
TCF4	SHISA6	0.0244312
TOX3	KITLG	0.0244298
ZFPM2	COL25A1	0.0244278
SOX5	SEMA3E	0.0244142
TCF7L2	ADAM15	0.0244133
NFIB	GAD1	0.0244116
FOXN3	CAMKK2	0.0244099
FOXN3	CDH8	0.0244002
RFX3	PRMT8	0.0243799
MEF2C	MARCHF1	0.0243765
NFIB	TCF7L2	0.0243576
TCF4	ZBTB20	0.0243566
ZFPM2	ASAP1	0.0243532
TCF7L2	NFIA	0.0243466
THRB	DCLK1	0.0243404
FOXN3	EDIL3	0.0243351
ZNF521	TENM1	0.0243235
THRB	RELN	0.024302
ZFPM2	DNAH9	0.0242977
TCF7L2	PCP4	0.0242957
ZFHX3	TRPC3	0.0242876
FOXN3	GRM1	0.0242875
RORA	CPNE7	0.0242867
FOXN3	SPATS2L	0.0242823
ZBTB20	R3HDM1	0.024277
ZEB2	PTPRK	0.0242638
MEF2C	EDIL3	0.0242552
FOXN3	CLSTN2	0.024255
ST18	NPAS2	0.0242356
NFIA	CRTAC1	0.0242202
MEF2C	PLXND1	0.0242198
FOXN3	DIXDC1	0.0242158
MEF2C	FAM227B	0.024212
ZFHX3	FGF13	0.024206
MXI1	KCND2	0.0242008
MEF2C	GUCY1B1	0.0241937
ST18	DAPK1	0.0241919
ZFPM2	MARCHF1	0.024191
FOXN3	RIMS1	0.0241907
MEF2C	GRM5	0.0241732
BAZ2B	SUPT4H1	0.0241633
ZFPM2	KCNH5	0.0241533
ST18	VOPP1	0.0241418
TOX3	NTNG1	0.0241276
MEF2C	ANO3	0.0241206
ZNF385B	PHACTR1	0.0241167
SATB2	PDE2A	0.0241064
MEF2C	PALLD	0.0241033
ST18	COL4A6	0.0241028
ST18	SYNJ2	0.0241022
SATB2	LDB2	0.0240799
RFX3	ACVR2A	0.0240638
PROX1	PDE4B	0.0240489
BCL11A	CAMK2A	0.0240373
FOXN3	ADCY2	0.0240198
FOXN3	MEGF11	0.0240096
ZFPM2	APOE	0.0240087
ZNF831	CACNA2D3	0.0240075
MEF2C	PPFIBP1	0.0240043
SOX5	CYRIA	0.0240042
FOXN3	CHGB	0.0239929
ZNF521	CHD7	0.0239911
NFIA	CCDC136	0.0239744
MEF2C	NRXN3	0.0239664
RFX3	SLC24A4	0.0239579
ZBTB20	IL1RAPL1	0.0239444
ZFPM2	SLC35F4	0.0239225
THRB	PLXNA4	0.0239208
ZFPM2	GABRB1	0.0239168
RARB	MCTP2	0.0239138
MYT1L	DLG2	0.0239058
ZEB2	NETO1	0.0238923
MEF2C	ALCAM	0.0238877
FOXN3	ITM2B	0.0238839
SATB2	CHRD	0.0238799
RUNX2	KCNQ5	0.0238788
ZFPM2	GABBR2	0.0238679
TCF4	CLSTN2	0.023867
ZBTB20	GDA	0.0238595
GLIS3	KIF26B	0.0238402
SOX5	THRB	0.0238267
FOXN3	MAGI3	0.0238175
SATB2	ASAP1	0.0238002
ZBTB20	CA10	0.0237947
GLIS3	DAB1	0.0237925
NR3C2	PPM1E	0.0237853
SOX5	STARD13	0.0237785
ST18	ZNF536	0.0237746
ST18	DBI	0.0237614
ST18	NFIA	0.0237583
SATB2	SETBP1	0.0237551
THRB	ZNF831	0.0237468
TCF4	PARVB	0.0237461
SATB2	FOXP1	0.0237446
MEF2C	HDAC9	0.0237383
SOX5	LMO3	0.0237099
ZBTB20	CCDC85A	0.0236977
ZBTB16	NR3C2	0.0236968
RFX3	NAP1L5	0.0236966
NR3C2	HNRNPLL	0.0236961
THRB	NRG3	0.0236939
NFIA	NECAB2	0.0236915
BCL11A	ARPP21	0.0236876
MEIS2	GAD2	0.0236844
FOXN3	NAV3	0.0236844
MEF2C	THRB	0.02368
ARID5B	ARHGAP26	0.0236794
ZFPM2	ADAMTS18	0.0236767
ZBTB20	MSRA	0.0236679
TCF7L2	BMP6	0.0236555
FOXN3	ROBO1	0.023646
ZNF521	ANO3	0.0236453
TCF7L2	PDE4B	0.0236411
BCL11A	PDE2A	0.0236186
SOX5	DPY19L2	0.0236178
TCF4	UST	0.023616
TCF4	COL4A4	0.0236131
ZFPM2	SORBS2	0.0236069
FOXN3	HSPA12A	0.0235991
ST18	CACNA1C	0.0235924
ZFPM2	GABRA2	0.0235893
ST18	FRAS1	0.0235753
NFIA	MGAT5B	0.0235687
NFIB	CNTN5	0.0235611
ZFPM2	NTM	0.0235478
MXI1	PLXNA4	0.0235465
MEF2C	LOX	0.0235427
MEF2C	HS6ST3	0.0235351
FOXN3	NIN	0.0235341
ZFPM2	DPF3	0.0235285
GLIS3	SV2C	0.0235218
NFIA	SLC17A6	0.0235214
SATB2	KAZN	0.0235049
NR3C2	HTR4	0.0234736
THRB	PPP2R2B	0.0234651
ST18	FAM81A	0.0234557
FOXN3	KHDRBS2	0.0234488
RUNX2	HS3ST4	0.0234388
NFIA	NECAB1	0.0234333
ZFPM2	GRIN2C	0.0234308
ZNF521	ZFPM2	0.0234255
FOXN3	NR3C2	0.023422
SOX5	CHSY3	0.0234171
THRB	FAM189A1	0.0234055
RUNX2	TLE4	0.0234053
TCF4	PDE4B	0.0234011
ST18	GLT1D1	0.0233641
MYT1L	TTR	0.0233639
ZFPM2	CTTNBP2	0.0233635
GLIS3	GABRA2	0.0233597
ZFPM2	SYNJ2	0.0233572
MXI1	ERC2	0.023347
MEF2C	SEMA3A	0.0233415
BCL11A	SLC35F1	0.023341
ZFPM2	ETV1	0.0233342
TCF7L2	NECAB2	0.023326
FOXN3	FNBP1	0.0233218
ZBTB20	SYNE1	0.0233209
TOX	GRIK3	0.0233185
FOXN3	RNF213	0.0233159
RFX3	SH3RF3	0.0233099
CREB5	CELF2	0.0233048
MEF2C	KCNB1	0.0233001
AFF3	TLE4	0.0232886
SOX5	MPPED1	0.0232874
SETBP1	KIRREL3	0.0232826
ZNF521	PPP2R2B	0.0232754
RORA	STRIP2	0.0232668
ST18	CNTN5	0.0232664
FOXN3	CNTN3	0.0232621
MEF2C	ITGB8	0.0232284
MEF2C	TMEM163	0.0232282
MEF2C	NECTIN3	0.0232205
ST18	CCDC88A	0.0232134
ZFPM2	TOX2	0.023213
ST18	SHC3	0.0232098
FOXN3	MYO16	0.0232084
FOXN3	SIPA1L2	0.0231958
ZNF385B	NIN	0.0231936
BCL11A	SH3RF1	0.0231857
FOXN3	PRMT8	0.0231775
ST18	MAGI3	0.023167
ZFPM2	ANO3	0.0231658
FOXN3	PLCB4	0.0231528
ZFPM2	RPL30	0.0231447
MEF2C	KCNQ3	0.0231401
ARID5B	NRG3	0.0231392
NFIA	ADCY8	0.0231307
GLIS3	PTPRK	0.0231126
FOXN3	CAP2	0.0231107
TCF7L2	SNAP25	0.0230829
SATB2	TMEM132D	0.0230765
ZFHX3	VWC2	0.0230745
FOXN3	S100A1	0.0230695
FOXN3	PPM1E	0.0230631
THRB	TMEM132B	0.0230541
ST18	PPARGC1A	0.0230511
ZBTB20	ST18	0.0230478
ST18	FBXL2	0.0230456
THRB	GRM5	0.0230369
BCL11A	KCNMA1	0.0230294
FOXN3	ANK1	0.0230273
FOXN3	FMN1	0.0230254
ST18	BCL11A	0.0230225
FOXN3	DSCAML1	0.0230053
TCF7L2	PTPRZ1	0.0229905
MEF2C	GRM1	0.0229868
ZFPM2	SHISAL1	0.0229835
FOXN3	PDZD2	0.0229793
ZBTB20	PCDH7	0.0229578
SATB2	KIAA1217	0.0229539
ZNF521	LHFPL6	0.0229506
RORA	SLC17A6	0.022949
MXI1	XKR4	0.0229464
NFIB	MGAT5B	0.0229433
NR3C2	HPCA	0.0229366
SOX5	TTC39B	0.0229235
FOXN3	GNG2	0.0229175
ZFPM2	RPS6KA5	0.0229147
SATB2	CAP2	0.0229094
ZFPM2	TJP1	0.0229032
ARID5B	RASAL2	0.0229015
ZNF521	AGBL4	0.0228978
MYT1L	PLPPR5	0.0228976
ZFPM2	UNC5B	0.0228931
ZBTB16	CACNA2D3	0.0228917
FOXP2	CPA6	0.0228916
ST18	PDZD2	0.0228832
BCL11A	MYT1L	0.0228764
ST18	BTG1	0.0228761
FOXN3	PBX1	0.0228749
ZNF521	GRIN2B	0.0228746
SOX5	EXT1	0.022872
GLIS3	ARHGAP10	0.0228673
ZFPM2	AGBL4	0.0228665
NFIB	VWC2	0.0228624
ZNF521	CAMK2A	0.0228573
TCF7L2	PTPRM	0.0228407
ZFPM2	TMEM266	0.0228378
AFF3	HS3ST4	0.0228362
ST18	CDH10	0.0228347
SATB2	CDH10	0.0228303
THRB	NHSL2	0.0228239
ZNF521	XKR4	0.0228234
ZBTB20	PTPRG	0.022823
RFX3	MET	0.0228069
FOXN3	RGS7	0.0228035
SOX5	ANTXR1	0.0227968
ZNF292	RPS27	0.0227962
FOXN3	ZBTB16	0.0227911
ST18	CDH4	0.0227908
RFX3	CACNA2D1	0.0227875
ZFPM2	MBNL2	0.0227869
TCF7L2	RIMS1	0.0227721
ST18	CHN2	0.0227605
FOXN3	CPNE4	0.0227555
MEF2C	ERC2	0.0227526
MEF2C	SH3RF3	0.0227345
RUNX2	KLHL2	0.0227336
MYT1L	ATRNL1	0.0227314
ZFPM2	SIPA1L1	0.0227242
SATB2	DPP10	0.0227091
ST18	NPHP4	0.0227061
SOX5	DDAH1	0.0227038
ST18	AAK1	0.022699
ZNF292	PDZD3	0.0226963
ST18	RAB11FIP4	0.0226949
FOXN3	KCNAB2	0.0226876
TCF7L2	GPM6A	0.0226837
ST18	MYO16	0.0226807
GLIS3	ITGB8	0.0226744
MEF2C	KCNH3	0.0226669
ST18	CDH2	0.0226667
ZBTB20	PLCL1	0.0226559
ZEB2	ZNF608	0.0226526
THRB	HS6ST3	0.0226489
FOXN3	RAPGEF4	0.0226481
BCL11A	ARHGAP26	0.0226444
MYT1L	RASAL2	0.0226393
ST18	CSMD1	0.0226354
FOXN3	EPHA4	0.0226209
SOX5	IGSF21	0.0226119
ZBTB20	CSMD2	0.0226118
FOXN3	SOX5	0.0226109
ARID5B	SEL1L3	0.0225974
THRB	NLGN1	0.0225967
ZFPM2	ADCY2	0.0225882
ST18	CNTNAP4	0.0225793
ST18	EPHA5	0.0225772
TCF7L2	SYT9	0.0225728
GLIS3	RASGRF2	0.0225513
THRB	CALN1	0.0225496
MEF2C	NLK	0.0225412
TOX2	TOX3	0.0225386
NFIA	NELL1	0.0225299
ST18	ASTN2	0.0225298
GLIS3	HPCAL1	0.0225257
MYT1L	TIAM1	0.0225232
ZFPM2	ATP8A2	0.0225128
ZBTB20	PARD3B	0.0225117
ZBTB20	EPHA7	0.0225034
ZNF385B	POSTN	0.022495
ZFPM2	FUT8	0.0224933
FOXN3	RAP1GAP2	0.0224931
ZFPM2	FGF1	0.0224921
FOXN3	CSMD3	0.0224814
NFIA	VAV3	0.0224756
ST18	PCSK1N	0.0224681
FOXN3	DPF3	0.0224604
FOXN3	KCNN3	0.0224592
FOXN3	AJAP1	0.022459
ST18	KCNC1	0.0224558
SATB2	NWD2	0.0224543
PKNOX2	MEF2C	0.022451
MEF2C	STXBP6	0.0224397
NFIA	HS3ST4	0.0224349
RORA	AOAH	0.0224338
ST18	PLPPR5	0.0224257
FOXN3	PGBD5	0.022425
RUNX2	CDH11	0.0224244
FOXN3	UNC5D	0.0224227
ST18	RIMS2	0.0224211
ST18	HACE1	0.0224182
CREB5	VAT1L	0.0224141
ST18	FOXP1	0.0224104
ZNF521	DPYD	0.0224096
ZBTB20	RAPGEF5	0.0224064
BCL11A	PLXNA4	0.0224004
ST18	ACOT7	0.0223946
FOXN3	KLHL2	0.0223873
ST18	OSBPL10	0.022378
MEF2C	DRP2	0.0223685
SOX5	SLC4A4	0.0223679
ST18	DUSP5	0.0223648
FOXN3	UNC13B	0.0223642
ST18	PTCHD1	0.0223631
FOXN3	PAK3	0.0223604
BCL11A	CA10	0.0223538
FOXN3	BCAT1	0.022352
SATB2	FAT3	0.0223481
ST18	SH3RF3	0.0223479
ST18	RYR3	0.0223428
SOX5	HS3ST4	0.0223211
THRB	DPYD	0.0223181
ST18	CREB5	0.0223024
ST18	NETO1	0.0222993
TCF4	TRPC3	0.0222984
SOX5	SEMA5B	0.0222935
ARID5B	TTR	0.0222895
ST18	DGKB	0.022287
TCF7L2	SH3KBP1	0.0222853
NFIB	RNF220	0.0222793
ZFPM2	ARPP21	0.0222786
ZFPM2	EPHA7	0.0222761
MYT1L	PLXNA4	0.0222706
FOXN3	DENND1B	0.0222683
TCF7L2	NFIB	0.0222564
ARID5B	GRM7	0.0222544
ZFPM2	DENND1B	0.0222503
MEF2C	CACNA2D3	0.0222482
TCF7L2	CORO6	0.0222481
ST18	STARD13	0.0222428
MEF2C	TLE1	0.0222393
MEF2C	ARPP21	0.0222348
MXI1	FOXN3	0.0222341
RUNX2	ANO3	0.022234
FOXN3	SYN3	0.0222329
TSHZ2	DSG2	0.0222325
CREB5	FSTL5	0.0222286
ZBTB20	IRS1	0.0222263
ST18	MAST4	0.0222261
TCF4	NEGR1	0.0222222
ST18	EXOC6	0.0222136
ZBTB20	SLC35F1	0.0222112
ST18	ZBTB18	0.0222099
SOX5	NEBL	0.0222036
THRB	SOX5	0.0221841
TCF4	CLMN	0.0221808
ZFPM2	ARID5B	0.0221681
NR3C2	TRPC6	0.0221639
RUNX2	NIN	0.0221538
RUNX2	NRG3	0.022147
THRB	KCND2	0.0221451
ZFPM2	DAPK1	0.0221279
ZEB2	KLHL14	0.0221273
ZNF831	DLG2	0.0221101
MXI1	ZNF385D	0.0220977
MYT1L	UNC13C	0.0220923
SATB2	NECAB3	0.0220923
THRB	LRRC4C	0.0220902
PKNOX2	RGS6	0.0220876
THRB	CHD7	0.022084
ST18	PLCB4	0.0220762
MYT1L	GRM7	0.0220699
ZFPM2	ZIC4	0.0220504
SOX5	HS3ST2	0.0220486
FOXN3	CDH22	0.022044
ZBTB20	MCTP1	0.0220434
FOXN3	UNC5B	0.0220427
MYT1L	FAT2	0.0220309
NR3C2	PDE4D	0.0220276
ZBTB20	SORCS1	0.0220238
BCL11A	UNC5D	0.0220215
RFX3	PTK2B	0.0220197
NR3C2	COL15A1	0.0220115
ZFHX3	TCF4	0.0220004
FOXN3	SDK2	0.021999
ZNF521	LARGE1	0.0219953
TOX2	CPNE7	0.0219898
NFIB	FRAS1	0.0219856
ZFPM2	CST3	0.0219804
ARID5B	DNAH9	0.0219769
ST18	PRKG1	0.0219692
FOXN3	MAP2	0.0219636
MYT1L	NTM	0.0219624
GLIS3	ACTN1	0.0219616
ST18	KIAA0825	0.0219599
FOXN3	CCDC88A	0.0219569
ZBTB20	PTK2B	0.0219538
MEF2C	GDA	0.0219408
FOXP2	RNF220	0.0219311
ZFPM2	ACTN1	0.0219299
MYT1L	VAT1L	0.0219263
ZNF385B	PDZRN4	0.021926
SATB2	ARPP21	0.0219256
FOXN3	AAK1	0.0219144
ZFPM2	NOVA1	0.0219094
MEF2C	CNTNAP5	0.0219069
THRB	CACNA2D3	0.0219007
ZFPM2	CDH10	0.0218946
BCL11A	CTTNBP2	0.0218926
SOX5	MDGA2	0.0218866
SOX5	SLC15A5	0.0218865
RFX3	IL1RAP	0.0218771
ARID5B	MYRIP	0.0218657
RORA	ATP10D	0.0218642
THRB	SIDT1	0.0218516
NFIB	DNER	0.0218513
ZFPM2	SYBU	0.0218472
FOXN3	EML6	0.0218452
ST18	NTM	0.021843
ZFPM2	TMEM164	0.0218356
ARID5B	ST18	0.0218305
BCL11A	CDH10	0.0218295
MYT1L	RPS6KA1	0.021828
ZFPM2	PDZD2	0.0218267
RORA	NEGR1	0.0218267
MYT1L	EPHA7	0.0218169
ZBTB20	OSBPL3	0.0218156
ZFPM2	MED12L	0.0218014
MEF2C	GRIA3	0.0217923
NR3C2	SLC9A4	0.0217823
NR3C2	ABCC8	0.021779
SATB2	PDGFC	0.0217764
ZFPM2	PRR16	0.0217753
ARID5B	GRM5	0.021774
ZFPM2	ATP6V0C	0.0217621
MXI1	CHD7	0.0217596
ST18	PARP8	0.0217587
SATB2	DCLK1	0.0217496
FOXN3	LRRC4C	0.02173
ZBTB20	HHIP	0.0217278
FOXN3	CDH10	0.0217264
ZBTB20	SHROOM3	0.0217238
THRB	CAMK2A	0.0217235
ZFPM2	APBB2	0.0217186
ZFPM2	CDH4	0.0217165
NR3C2	HHIP	0.0217158
ZNF831	SIPA1L1	0.021706
FOXN3	TMTC2	0.0216986
NR3C2	PRMT8	0.0216949
SOX5	FOXP2	0.0216943
FOXN3	GTDC1	0.0216912
ZFPM2	CDH13	0.0216868
ZNF521	ST18	0.0216824
ZFPM2	CCDC85A	0.0216798
ARID5B	DLG2	0.0216737
FOXN3	TAFA2	0.0216671
ZFPM2	PRKG1	0.021664
MYT1L	LHFPL6	0.0216617
ZBTB20	PTH2R	0.0216582
ZFPM2	MXI1	0.0216498
ST18	MLIP	0.0216384
FOXN3	MYH14	0.0216381
THRB	KCNQ5	0.0216372
GLIS3	IGSF11	0.0216217
FOXN3	GUCY1B1	0.021612
THRB	RGS6	0.0216082
ZNF521	SVEP1	0.0216077
MEF2C	NRG3	0.0215731
ZFPM2	PLXNC1	0.0215657
SOX5	KCNN2	0.0215623
ZNF831	KCNB1	0.0215582
FOXN3	RYR1	0.0215555
PKNOX2	RAPGEF5	0.0215458
MEF2C	FGF1	0.0215362
RUNX2	NETO1	0.0215328
ST18	DRP2	0.0215315
ZFPM2	ARHGAP44	0.0215309
SATB2	NRXN3	0.0215174
MEF2C	NUMB	0.0215135
ZFPM2	SLC35F1	0.0215126
ST18	GNAQ	0.0215052
ZBTB20	DOCK11	0.021493
FOXN3	DIP2B	0.0214907
RUNX2	KALRN	0.0214898
NR3C2	CAMK2A	0.0214855
FOXN3	FAM81A	0.0214836
SOX5	PCDH9	0.0214748
TOX3	NFIA	0.0214738
ZFPM2	GRIA3	0.0214674
TCF7L2	ST8SIA6	0.0214663
MXI1	DLG2	0.0214654
FOXP2	TCF7L2	0.0214647
ZFPM2	VAV3	0.0214619
TCF7L2	LRTM2	0.0214609
RFX3	RASAL2	0.0214485
TFAP2D	NELL1	0.0214459
MXI1	FSTL5	0.0214429
RFX3	DCC	0.0214384
NFIB	CIT	0.0214316
ZNF521	FSTL5	0.0214316
RUNX2	GRID1	0.0214303
ZBTB20	DPP10	0.0214272
FOXN3	TMEM132D	0.0214218
ZFPM2	RNF157	0.02142
TCF7L2	PDE2A	0.0214134
ZEB2	SNTG1	0.0214106
FOXN3	SCN3A	0.0214022
ZBTB20	PLPP1	0.0213977
THRB	CDH12	0.0213924
NR3C2	DNAH9	0.0213918
ZBTB20	TRPC6	0.0213835
MEF2C	LRRK2	0.0213765
ARID5B	PRICKLE2	0.0213754
TCF4	GALNTL6	0.0213711
ST18	TAFA5	0.0213559
ZFPM2	LRP1B	0.0213434
TCF7L2	PDP1	0.0213416
SATB2	KHDRBS3	0.0213311
BCL11A	KCNB1	0.0213226
ARID5B	ANO3	0.0213171
SOX5	CDH2	0.021315
ZBTB20	CACNG3	0.0213126
ZNF385B	PEX5L	0.0213035
MXI1	KCNQ3	0.0213012
ZFPM2	SATB2	0.0212711
ZEB2	SIPA1L3	0.0212673
NR3C2	NRXN3	0.0212667
THRB	NETO1	0.0212619
SOX5	KIT	0.0212573
MXI1	CELF2	0.0212534
RUNX2	COL24A1	0.0212496
ZBTB20	HECW2	0.0212356
NFIB	MYO1B	0.0212332
ST18	FGFR1	0.0212319
SATB2	SOX5	0.021231
ZFPM2	CNTNAP4	0.0212298
ZNF521	RAPGEF5	0.0212212
TRPS1	CHST9	0.02122
AFF3	GAS7	0.021214
TCF7L2	COL18A1	0.0212047
FOXN3	TRIM62	0.0212036
RFX3	SLC44A5	0.0212005
TCF4	HHIP	0.0211997
RUNX2	RASGRP1	0.0211923
NR3C2	BRINP3	0.0211826
ZFPM2	CADM2	0.0211682
RFX3	IL1RAPL1	0.0211653
ZNF521	ERC2	0.0211635
ZFPM2	HIPK2	0.0211632
ST18	PPP1R12A	0.021163
FOXN3	FUT8	0.0211588
ST18	RSPO3	0.0211577
MEF2C	FOXN3	0.0211524
RFX3	EPHA5	0.0211489
ZBTB20	ARHGAP31	0.0211364
RORA	PLCB1	0.0211349
ZBTB20	PDE4D	0.0211324
FOXN3	MMP16	0.0211252
RORA	LDLRAD3	0.0211242
SOX5	LRRTM2	0.0211218
MYT1L	CTTNBP2	0.0211185
ZFPM2	EPB41L4B	0.0211109
[truncated: 9,115 more rows]

## Sheet: Human
Regulatory Gene	Target Gene	Weight
ST18	PLP1	0.115234
CUX2	PDZRN4	0.108329
TSHZ2	VWC2L	0.0999964
CUX1	POSTN	0.097367
RORB	CNTN5	0.0947263
NPAS4	HSPB1	0.0911861
CUX2	PDE7B	0.086461
CUX2	RFX3	0.0852581
CUX2	EPHA6	0.08488
NPAS4	HSPA1A	0.0840042
CUX2	LRP1B	0.0835726
ST18	UGT8	0.0821237
NPAS4	FOS	0.0813578
CUX2	CLSTN2	0.0812086
CUX2	SLC35F1	0.0806937
CUX2	HS6ST3	0.0804892
TSHZ2	DCC	0.0785883
NPAS4	HSPA1B	0.0779428
POU6F2	MEIS2	0.0751117
RORB	ROBO1	0.0748511
TSHZ2	GRID2	0.0748327
CUX2	GRIA4	0.0746946
FOS	NPAS4	0.074394
FOXP2	CBLN2	0.0743522
CUX2	CHN2	0.0741534
CUX2	RXFP1	0.0741319
FOXP2	TOX	0.0740477
RORB	IL1RAPL2	0.0730938
TSHZ2	HTR2C	0.0729779
MEIS2	POU6F2	0.0727923
CUX2	RASGRF2	0.072739
FOXP2	HS6ST3	0.0717086
TSHZ2	ALCAM	0.0716709
LCORL	PLCH1	0.0696825
MEIS2	ASIC2	0.0688383
RFX3	CUX2	0.0688113
NFIA	ZFHX3	0.068652
ST18	MOBP	0.0679193
CUX2	ARHGAP10	0.0673047
TOX	FOXP2	0.0670356
RORB	SLIT3	0.0661115
CUX2	HS3ST4	0.0656399
FOXP2	GRIA4	0.0647246
RORB	MCTP1	0.0645815
CUX1	MCTP2	0.0645704
CUX2	DPP10	0.0636072
CUX2	GALNTL6	0.0633166
CUX2	LRRTM4	0.0633144
NR4A2	MCTP2	0.0621869
ST18	ABCA8	0.0621719
FOXP2	CUX2	0.0618868
TSHZ2	TOX	0.0617587
RORB	MEIS2	0.0615875
RORB	TANC2	0.0613582
CUX2	CDH22	0.061355
SOX6	NXPH1	0.0609513
CUX2	GRIK3	0.0609432
TSHZ2	RORB	0.0606953
RORB	DCC	0.060001
FOXP2	PDZD2	0.0599768
CUX2	SLC24A2	0.0596374
SOX5	POSTN	0.0595217
RORB	COBLL1	0.0591539
RORB	PTPRT	0.0591476
MEIS2	SDK1	0.0590503
FOXP2	RORB	0.0589415
RORB	TSHZ2	0.0587859
RORB	TMTC2	0.0586519
RORB	POU6F2	0.058595
CUX1	SNTB1	0.0584632
NPAS4	DUSP1	0.0580422
FOS	HSPB1	0.0574546
MEIS2	RORB	0.0569334
TSHZ2	DGKB	0.056685
TSHZ2	RARB	0.0566173
CUX1	NTNG2	0.0566038
CUX2	GLIS3	0.056516
TSHZ2	ITGA8	0.0565016
RORB	FOXP2	0.0564662
TSHZ2	CHRM3	0.0562867
RORB	SNTG1	0.0561507
CUX1	HPSE2	0.0556222
CUX2	CACNB2	0.0552481
TSHZ2	NXPH2	0.0549846
FOXP2	RASGRF2	0.0549444
ZFHX3	PCSK5	0.0548057
NFIA	SEMA3D	0.0547581
TSHZ2	COBLL1	0.0545503
RFX3	EPHA6	0.0543054
RORB	IL1RAP	0.0542743
CUX2	IQCJ-SCHIP1	0.0542357
CUX2	EPB41L2	0.0541972
RFX3	HS6ST3	0.054137
TOX	TSHZ2	0.0539286
ZFHX3	SEMA3D	0.0535808
CUX2	SYT1	0.0535287
NR4A2	POSTN	0.0533159
MEIS2	IL1RAPL2	0.053057
TSHZ2	CACNA2D3	0.0529465
BCL11B	HTR2C	0.0526287
RORB	ZMAT4	0.052344
POU6F2	IL1RAPL2	0.0522384
FOS	HSPA1B	0.0520894
TSHZ2	TMEM108	0.0520446
POU6F2	STXBP6	0.0519254
FOXP2	DGKB	0.0518269
FOXP2	TSHZ2	0.0517785
MEIS2	DOCK4	0.051676
TSHZ2	GABRG1	0.0514901
CUX2	DGKB	0.0514275
CUX2	FOXP2	0.0512653
NR4A2	OLFML2B	0.0508676
TSHZ2	TRHDE	0.050583
CUX2	KIRREL3	0.0504824
FOXP2	PCLO	0.0502489
TSHZ2	TSHZ3	0.0501904
FOS	HSPA1A	0.0501784
FOXP2	CHN2	0.0501637
RORB	PDZD2	0.0501474
TSHZ2	ENC1	0.0501262
TSHZ2	INPP4B	0.0501085
FOXP2	HS3ST4	0.0501041
MEIS2	PTPRT	0.0500312
RFX3	GRIA4	0.0498859
BCL11B	ITGA8	0.049655
BCL11B	NXPH2	0.0495117
FOXP2	SLC24A2	0.0494569
FOXP2	CA10	0.0493812
RORB	ASIC2	0.0493702
POU6F2	SDK1	0.0493507
RORB	DAB1	0.0492533
CUX2	HS3ST2	0.0490908
ZFHX3	DPP4	0.0490738
TSHZ2	FOXP2	0.0490443
CUX2	PRKG2	0.0490185
RORB	KCNAB1	0.0489291
POU6F2	RORB	0.0488713
CUX2	NDST3	0.0487355
NPAS4	JUNB	0.0487318
RORB	EDIL3	0.0486042
NFIB	SEMA3E	0.0485528
RORB	CPNE4	0.0483991
CUX2	FRMD5	0.0483542
FOXP2	TMEM178B	0.0481453
RORB	KIAA1217	0.0479907
NFIA	OLFML2B	0.0479693
RORB	PHLDB2	0.0478436
CUX1	PLD5	0.0478196
FOXP2	IL1RAPL2	0.0476801
CUX1	RGS7	0.0476566
NFIB	DLC1	0.0476155
RORB	PTCHD4	0.04746
CUX2	B3GALT2	0.0470078
RORB	RORA	0.0469453
RORB	ASPH	0.0469042
CUX2	HOPX	0.0468712
MEIS2	NRG1	0.0468564
BCL11B	KCNIP4	0.0468486
CUX2	MED12L	0.0467978
CUX2	MDGA2	0.0467975
CUX2	PPP4R4	0.0466751
RORB	PARM1	0.0466654
CUX2	R3HDM1	0.046353
FOXP2	FSTL5	0.0461016
CUX2	MAPK4	0.0458853
RFX3	GPC6	0.0457814
BCL11B	TLE4	0.0457507
TOX	CHRM3	0.0457498
FOXP2	SLC35F1	0.0457103
CUX2	CDH18	0.0456904
POU6F2	ZEB1	0.0456273
CUX2	NTNG1	0.0455203
CUX1	NR4A2	0.0455168
MEIS2	DAB1	0.04548
CUX1	GFRA1	0.0453433
ETV1	TLL1	0.0453009
FOXP2	TMEM132D	0.0452714
FOXP2	MDGA2	0.0452143
RORB	CDH12	0.0451118
FOXP2	DPP10	0.0451045
TOX	CBLN2	0.0448604
DACH1	NPFFR2	0.0448291
RORB	SLC38A11	0.0448115
FOXP2	CDH12	0.0447647
FOXP2	VWC2L	0.0447502
FOXP2	EPHA6	0.0446709
BCL11B	DLC1	0.0446377
MEIS2	LUZP2	0.044631
POU6F2	EFNA5	0.0446171
POU6F2	RALYL	0.0444939
GLIS3	CUX2	0.0444732
CUX1	RGS12	0.044446
RORB	CBLN2	0.0442859
RFX3	GLIS3	0.04427
CUX2	COL5A2	0.0441821
CUX2	GPC6	0.0441721
MEIS2	KIAA1217	0.0440947
CUX1	PDLIM5	0.0440217
RORB	RARB	0.0439256
MEIS2	STXBP6	0.0439141
CUX1	STK32B	0.0438446
FOXP2	CDH13	0.0437458
FOXP2	KHDRBS3	0.0437402
CUX2	TENM2	0.0437174
FOXP2	NKAIN2	0.043653
TSHZ2	PRKCE	0.043598
TCF4	ZFHX3	0.0435819
CUX2	LAMA2	0.0435482
TOX	GRIA4	0.0434209
MEIS2	NFIB	0.0431014
FOXP2	DAB1	0.0430141
TSHZ2	NFIB	0.0429852
FOXP2	PPP4R4	0.0429704
ETV1	HTR2C	0.0429617
TSHZ2	SLC24A3	0.0428648
ZFPM2	KIAA1217	0.0428416
CUX2	SLIT2	0.0427646
FOXP2	CDH22	0.0427448
POU6F2	DCC	0.0426861
CUX2	LINGO2	0.0426544
MYT1	ZNF2	0.042633
FOXP2	ENC1	0.0426017
TOX	HS6ST3	0.0425979
CUX1	SYT10	0.0425832
TSHZ2	ESR1	0.0425757
FOXP2	HS3ST2	0.0424356
CUX2	GABRG3	0.0424329
TSHZ2	MAP3K5	0.0424244
NFIA	MDFIC	0.0423746
FOXP2	TESPA1	0.0423743
FOXP2	RYR2	0.0422704
CUX2	GALNT18	0.0422391
RORB	AK5	0.0422384
RORB	CSMD1	0.0421543
FOXP2	KCTD16	0.0421532
CUX2	CELF4	0.042025
ST18	LPAR1	0.0419753
ST18	DAAM2	0.0419649
TOX	CNTNAP4	0.0419369
CUX2	PIP5K1B	0.0419162
RORB	GABRG1	0.041848
FOXP2	SERPINE2	0.0417553
CUX2	IL1RAPL1	0.0417528
TSHZ2	SNTG1	0.0416847
ETV1	GRIN3A	0.0415902
TSHZ2	TENM3	0.0415559
CUX2	TMEM178B	0.0415192
POU6F2	PTPRD	0.0414833
FOXP2	PHLDB2	0.0414803
FOXP2	PDZRN4	0.0414188
ST18	CERCAM	0.041388
RFX3	PDZRN4	0.0413142
TOX	CA10	0.0411973
CUX2	THSD7A	0.0411811
ZBTB20	HTRA1	0.0410079
SOX5	THEMIS	0.0409608
POU6F2	DAB1	0.040908
ESR1	GABRG1	0.0407546
NFIB	TLE4	0.0407312
NFIB	PRKG1	0.0406951
TSHZ2	GREM2	0.0406393
TSHZ2	LRRTM4	0.0405103
POU6F2	CADPS2	0.0403822
ZNF264	TRIML2	0.0403763
TSHZ2	SLC44A5	0.0403118
RORB	MEF2C	0.0402937
MEIS2	HPCAL1	0.0402627
ST18	MBP	0.0402176
TSHZ2	GOLIM4	0.0401745
TSHZ2	CNTNAP4	0.0401629
MEIS2	GNAL	0.040052
RORB	NFIA	0.0400512
RORB	GNG2	0.0400502
CUX1	SYNPR	0.0399924
NFIB	GARNL3	0.0399056
MEIS2	ITPR2	0.0398864
NFIA	NPFFR2	0.039875
RORB	LRRK1	0.0398742
TSHZ2	LYPD6B	0.0398445
RORB	COL24A1	0.0397601
TSHZ2	PDE4B	0.0397319
CUX2	IL1RAPL2	0.0396535
RFX3	RASGRF2	0.039582
ZFHX3	MDFIC	0.0395716
FOXP2	CNTNAP4	0.0395698
CUX2	NTRK3	0.0395474
BCL11B	IQCJ-SCHIP1	0.0395023
POU6F2	RXFP1	0.0394411
MKX	PHACTR1	0.0393509
TSHZ2	SLIT3	0.0393337
RORB	CDH9	0.0392897
FOXP2	SIPA1L1	0.0392783
RORB	CADPS	0.0392189
ATF3	HNRNPH1	0.0391189
NFIB	TRPM3	0.0391102
TSHZ2	RORA	0.0390879
MEIS2	GARNL3	0.0390607
CUX2	HDAC9	0.0389884
TSHZ2	COL24A1	0.0389437
RARB	TSHZ2	0.0389193
TSHZ2	MCTP1	0.0388492
JUND	GRIN1	0.0388313
MEIS2	SERPINE2	0.0388031
ST18	ENPP2	0.038641
MEIS2	CNTN5	0.0385772
RORA	TSHZ2	0.0385603
BCL11B	ZNF385D	0.0385493
NPAS4	NR4A1	0.0385415
RORB	TMEM108	0.0385223
FOXP2	RFX3	0.0385073
CUX2	CA10	0.0384757
TOX	KCTD8	0.0384735
RORA	CBLN2	0.0384273
SOX5	KLHL1	0.0383535
TSHZ2	FSTL5	0.0383512
RFX3	SLC35F1	0.0382841
RORB	IL1RAPL1	0.038271
TSHZ2	ZNF385D	0.038268
DACH1	MCTP2	0.0382116
NFIB	INPP4B	0.0381448
ST18	PTGDS	0.0380957
CUX2	EPHA7	0.0379762
NFIB	TSHZ2	0.0379454
CUX2	RALYL	0.0379394
POU6F2	SYT1	0.0378767
POU6F2	CTNNA2	0.0378646
FOXP2	CNTN4	0.0378473
LCORL	COL22A1	0.037829
POU6F2	GALNT13	0.0378112
RORB	PLCXD3	0.0377232
ZNF2	MYT1	0.037668
RORB	DOK6	0.0376313
NFIB	LUZP2	0.0376246
FOXP2	SEMA3E	0.037618
CUX2	TESPA1	0.0375439
RFX3	LINGO2	0.0375196
CUX2	COL26A1	0.0375174
ST18	CNDP1	0.0373596
RORB	NYAP2	0.0373192
RORB	CDH13	0.0373087
FOXP2	NECAB1	0.0372987
CUX2	TNIK	0.037291
BCL11B	KCNIP1	0.0372082
TSHZ2	TLK1	0.0371909
MEIS2	EPB41L2	0.0371578
BCL11B	GRM4	0.0371526
TCF4	SEMA3D	0.0371216
BCL11B	SEMA3E	0.0370812
CUX2	SERPINE2	0.0370599
TSHZ2	PTPRG	0.0370485
CUX2	DAB1	0.0370101
MEIS2	FMN1	0.036942
NFIB	KIAA1217	0.0369166
CUX2	CBLN2	0.0367893
POU6F2	GNAL	0.0364802
CUX1	LAMA4	0.0364711
SOX5	CADPS	0.0364625
RORB	CXXC4	0.0364087
MEIS2	SYT1	0.0363993
CUX2	LRRN1	0.036369
RORB	DGKB	0.0363575
RORB	HS6ST3	0.0363076
CUX2	FREM3	0.0362729
ZFHX3	NPFFR2	0.0362568
NFIA	PCSK5	0.0362435
BCL11B	GPRIN3	0.0362215
ETV1	COL12A1	0.0362097
CUX2	KLHL5	0.0361881
ETV1	CAMK2D	0.0361758
FOXP2	NTM	0.0361631
FOS	DUSP1	0.03616
ZFPM2	SULF1	0.0361414
RFX3	CHN2	0.0360899
NFIB	MEIS2	0.036082
JUNB	NPAS4	0.0360612
ST18	C10orf90	0.0360281
FOXP2	RALYL	0.0360115
ZFHX3	KIAA1217	0.0359741
FOXP2	LAMB1	0.0359246
FOXP2	PTCHD4	0.0358926
TSHZ2	IL1RAPL2	0.0358781
POU6F2	THSD7A	0.0358566
CUX2	ETV1	0.035845
CUX1	ST8SIA2	0.0358398
TOX	TRIM22	0.0357021
ST18	QKI	0.0356322
MEIS2	PBX1	0.0356278
RORB	GOLIM4	0.0356055
TSHZ2	CA10	0.0355858
ZFHX3	OLFML2B	0.0355414
NFIA	MCTP1	0.0354408
CUX2	TOX	0.0354146
RARB	ALCAM	0.0353991
TSHZ2	NKAIN3	0.0353478
RORA	RORB	0.0353167
FOXP2	IL1RAPL1	0.0352422
CUX2	PCLO	0.035172
NFIB	SRGAP3	0.0351079
RFX3	PALMD	0.0350579
RFX3	RXFP1	0.035048
RORB	CNTNAP2	0.0350136
ZFHX3	NFIA	0.0350126
GLIS3	RFX3	0.0349942
SETBP1	POSTN	0.0349815
ZFHX3	TLE4	0.0349767
POU6F2	GRIA4	0.0349732
ETV1	PCP4	0.0349252
CUX2	GLRA3	0.0349246
RORB	VWC2L	0.0348917
RORB	TDO2	0.0347823
POU6F2	LSAMP	0.0347369
FOXP2	POU6F2	0.034708
MEIS2	LSAMP	0.0346939
POU6F2	NRG1	0.0346803
TSHZ2	SPOCK1	0.0346727
RORB	GRM7	0.0346692
TOX	CDH12	0.0345663
RORB	SIPA1L1	0.0345558
NFIB	IQCJ-SCHIP1	0.0345203
BCL11B	SLC24A3	0.0345106
CUX2	PCDH8	0.0344074
FOXP2	GREM2	0.0343947
RFX3	GALNTL6	0.0343735
RFX3	HDAC9	0.0343659
CUX2	PRKCA	0.0343257
RFX3	HS3ST4	0.0342771
CUX2	RYR2	0.0342697
CUX2	MMP16	0.0342149
NFIB	DCC	0.0342097
TOX	TMEM132D	0.034145
NFIB	SYT6	0.0341168
TSHZ2	CPNE4	0.0340991
MKX	TRABD2A	0.0340443
MEIS2	CDH18	0.0339838
RORB	PCLO	0.0339386
CUX2	GULP1	0.0339301
MKX	GUCY1A2	0.0339203
CUX2	NKAIN2	0.0338909
FOXP2	PTPRD	0.0338638
TSHZ2	GRIA3	0.0338284
TOX	NTM	0.0337947
RARB	GABRG1	0.0337911
MEIS2	GALNT13	0.0337402
ST18	CNP	0.0337294
MEIS2	DCC	0.0335816
NFIB	SULF1	0.0335751
GLIS3	NTNG1	0.0335498
TSHZ2	TMEM132D	0.0335289
CUX2	EFR3B	0.0334912
FOS	JUNB	0.0334833
FOXP2	RXFP1	0.0334634
TOX	IL1RAPL2	0.0334436
ST18	DOCK5	0.0334413
CUX2	KCND2	0.0334185
ETV1	ITGA8	0.033351
BCL11B	PDE9A	0.0333406
RORB	DLG2	0.0332901
ZNF331	NPAS4	0.0332773
FOXP2	GULP1	0.0332678
ZFHX3	HCRTR2	0.0332444
TSHZ2	TMTC2	0.0332024
CUX2	EFHD2	0.0331741
CUX1	MAMDC2	0.0331414
FOXP2	GALNTL6	0.0331409
BCL11B	CALCRL	0.0331399
SOX5	HPSE2	0.0331207
RORA	COL24A1	0.0331139
TSHZ2	GRIK2	0.0330671
NR4A1	NPAS4	0.0330613
GLIS3	COL5A2	0.0330599
CUX2	KCNMB4	0.0330216
TOX	PPP4R4	0.0330167
RFX3	DGKB	0.0329903
GLIS3	LAMA2	0.0329356
ZFHX3	NXPH3	0.0329176
MEIS2	MDGA1	0.0329124
POU6F2	KHDRBS3	0.032897
RFX3	LRRTM4	0.0328916
RORB	SDK1	0.0328881
TSHZ2	PAPSS2	0.0328436
CUX2	LAMB1	0.0328197
NR4A2	CDC14A	0.0327311
FOXP2	MGLL	0.0327186
FOXP2	MAP3K5	0.0327186
CUX2	FSTL5	0.0327061
RORB	CEMIP	0.0326947
RORB	CDH7	0.032693
RARB	ESR1	0.0326804
RORB	DNAJC1	0.0326785
FOXP2	LRRTM4	0.0326702
RORB	TOX	0.0326638
RORB	SERPINE2	0.0326618
NFIA	DPP4	0.0326568
FOXP2	ROBO1	0.0326459
BCL11B	LHFPL3	0.0326247
NFIB	RYR3	0.0326222
CUX1	SEMA6D	0.0326071
MEIS2	LRRTM4	0.0325446
MEIS2	IL1RAPL1	0.0325368
FOXP2	CXXC4	0.0325153
FOXP2	RAPGEF4	0.0324735
MEIS2	ZFPM2	0.0324441
MEIS2	ELAVL2	0.0324174
CUX2	SGCD	0.032407
MEIS2	MAN1A1	0.0323886
TSHZ2	VIPR2	0.0323716
MEIS2	SEMA3E	0.0323566
TOX	KCTD16	0.0323442
RFX3	CLSTN2	0.0323442
NFIA	GRIK3	0.0323351
FOXP2	PCDH11X	0.0322685
RFX3	PDE7B	0.0322496
RORB	TRHDE	0.0322383
ZFHX3	RGMA	0.0321814
CUX2	TTC6	0.032158
RORB	DGKG	0.0321568
POU6F2	CNTNAP2	0.0321425
ZFHX3	DLC1	0.0320736
ST18	ASPA	0.0320673
TSHZ2	PDE9A	0.0320233
TSHZ2	EPHA6	0.032019
NPAS4	DNAJB1	0.0319545
SOX5	GUCY1A2	0.0319401
CUX2	MAN1C1	0.0319289
SOX5	PCDH9	0.0318983
TSHZ2	CBLN2	0.0318822
TOX	CUX2	0.0318525
TSHZ2	ADCY1	0.0318372
LCORL	PCDH7	0.0318303
CUX1	OLFML2B	0.0318259
TSHZ2	ROBO1	0.0318068
POU6F2	PDGFD	0.0317427
ZFHX3	TCF4	0.0317243
GLIS3	RCAN2	0.0316984
NFIB	TENM2	0.0316746
TSHZ2	PDZD2	0.0316521
ST18	KCNH8	0.0315799
CUX2	LRRC4C	0.0315616
ETV1	NXPH2	0.0315404
NR4A2	RGS12	0.0315347
SOX5	PDZRN4	0.0315159
CUX2	PDE1A	0.0315047
FOXP2	PRKCA	0.0314705
NR4A2	GNB4	0.0314544
CUX2	ATRNL1	0.0314308
POU6F2	BRINP3	0.0314108
ZBTB20	PREX2	0.0313505
FOXP2	KCNIP4	0.031284
RORB	ZNF804A	0.0312691
FOXP2	ZNF804A	0.031264
FOXP2	GABRG1	0.0312618
CUX2	KCTD16	0.0312449
CUX2	LDLRAD4	0.0312275
RORB	NEUROD6	0.0312136
NR4A2	SYNPR	0.0312109
CUX2	DIRAS2	0.0312093
POU6F2	HPCAL1	0.0312069
TOX	GRID2	0.0311988
RORB	NREP	0.0311851
CUX2	DACH1	0.0311462
CUX2	PDZD2	0.0311419
TSHZ2	GULP1	0.0311073
ZFPM2	SEMA3E	0.0310918
MEIS2	CSMD1	0.0310451
RORA	HTR2C	0.0310155
RFX3	PPP4R4	0.0310019
RORB	PDE8B	0.030951
TSHZ2	NDST3	0.0308965
SOX5	SGCZ	0.0308824
RORB	CACNA1E	0.0308626
POU6F2	ASIC2	0.0308547
NR4A2	GFRA1	0.0308256
TOX	SERPINE2	0.0307739
MEIS2	TANC2	0.0307541
JUND	MT-CO1	0.0307274
RORB	EPHA3	0.0307125
ST18	GPRC5B	0.0307057
RORB	GNAL	0.0306976
TSHZ2	HS3ST3B1	0.0306875
CUX2	KAZN	0.0306795
TSHZ2	DOK6	0.030677
RFX3	ARHGAP10	0.0306726
MEIS2	RASGRF2	0.0306281
CUX2	GRM7	0.030614
TOX	HS3ST2	0.0306036
ETV1	KCTD16	0.0305874
CUX2	STXBP6	0.0305641
FOXP2	SLC24A4	0.0305543
TCF4	DPP4	0.0305471
ST18	TMEM144	0.0305169
CUX1	KLHL1	0.030512
DACH1	OLFML2B	0.0305091
TOX	ZNF804B	0.0305044
TSHZ2	PHLDB2	0.030494
FOXP2	GABRG3	0.0304895
TOX	DCC	0.0304894
FOXP2	CLSTN2	0.0304692
TSHZ2	BARD1	0.030455
RFX3	NTNG1	0.0304537
RFX3	DAB1	0.0304036
ZEB1	POU6F2	0.0303552
TOX	SLC24A2	0.0303217
MEIS2	CDH9	0.0303211
CUX2	MAP3K5	0.0302609
FOXP2	GRM3	0.0302324
FOXP2	ADAMTS3	0.0302175
TOX	TMEM178B	0.0301849
ETV1	ATRNL1	0.0301669
CUX2	NTM	0.0301593
MEIS2	TMEM65	0.0301342
TSHZ2	KCNIP1	0.0301314
BCL11B	CHRM3	0.0301208
TOX	ENC1	0.0300873
CUX2	FLRT2	0.0300871
RARB	LYPD6B	0.0300645
POU6F2	FOXP2	0.0299757
BCL11B	DIP2A	0.0299734
POU6F2	SLC24A2	0.0299729
RFX3	PRKG2	0.0299664
FOXP2	LRRN3	0.0299649
NR4A2	PDLIM5	0.0299555
TSHZ2	PRKG1	0.0299371
FOXP2	RGS12	0.0299151
MKX	TMTC4	0.0299004
MEIS2	DGKB	0.029874
NR4A2	HCRTR2	0.0298691
NR4A2	HPSE2	0.0298412
FOXP2	FNBP1L	0.0298
JUND	NRGN	0.0297833
RARB	SNTG1	0.029783
BCL11B	SPON1	0.0297603
TOX	HS3ST4	0.0297459
NFIB	ERBB4	0.0297039
FOXP2	MDFIC	0.029692
FOXP2	EXPH5	0.0296757
ST18	SLCO1A2	0.029628
TSHZ2	SLC4A4	0.0296221
NFIB	PDE4B	0.0296048
NFIA	CNTN5	0.0296038
MEIS2	DGKG	0.0295827
TOX	INPP4B	0.0295628
POU6F2	EPHA6	0.0295277
ST18	PPP1R14A	0.0295109
RORB	TESPA1	0.0294875
JUNB	FOS	0.0294707
RORB	UNC5D	0.0294704
SETBP1	PLD5	0.0294588
TOX	MDGA2	0.0294536
MEF2C	RORB	0.029418
RORB	STXBP5	0.0294115
RORB	FSTL4	0.0294099
NFIA	CDH8	0.0294091
JUND	MT-CO3	0.0293932
FOXP2	TMEM108	0.0293855
FOXP2	SYT1	0.0293738
FOXP2	SYN3	0.0293162
MEIS2	PDGFD	0.0293042
MEF2C	COBLL1	0.0292966
CUX2	MGLL	0.0292726
RORB	STMN1	0.0292479
RORA	NYAP2	0.0292277
NFIB	ZFHX3	0.0292215
POU6F2	DOCK4	0.0292066
FOXP2	NDST3	0.0291814
RORB	KCNH5	0.02918
CUX2	DLC1	0.0291561
POU6F2	LUZP2	0.0291147
SOX5	NTNG2	0.0291122
RORA	TSHZ3	0.0290971
TSHZ2	SLC38A11	0.0290942
TSHZ2	RASGRF2	0.029087
CUX2	DPP6	0.0290766
POU6F2	MAN1A1	0.0290581
CUX2	PCDH11X	0.0290122
TOX	SEMA3E	0.0290083
NFIB	PLXNA4	0.0289994
ZFHX3	ARSJ	0.0289877
FOXP2	RORA	0.0289776
RORB	RPS6KA2	0.0289476
RORB	SORBS2	0.0289109
CUX2	CDH9	0.0289006
ZFPM2	TLE4	0.0288967
FOXP2	KLHL5	0.0288776
POU6F2	GABRG3	0.0288664
MEIS2	PRKCA	0.0288471
NFIB	CNTNAP3	0.0288157
TSHZ2	TANC2	0.0288022
CUX2	CNGB1	0.0287771
RORA	TRHDE	0.0287736
TOX	SLC35F1	0.0287632
CUX2	THEMIS	0.0287555
RARB	RORB	0.0287338
POU6F2	HTR2C	0.0287049
TOX	RASGRF2	0.028678
RORB	HPCA	0.0286728
TOX	FSTL5	0.0286456
MKX	SORCS1	0.0286343
BCL11B	CDH6	0.0285933
NFIB	GRID2	0.0285895
POU6F2	KCNQ3	0.0285894
MEIS2	GRIA4	0.0285867
ZEB1	OXR1	0.0285569
ZFPM2	DLC1	0.0285564
TSHZ2	CACNA1E	0.0285556
ZNF385B	KCNH7	0.0285038
RORB	HPCAL1	0.0285001
ZEB1	SDK1	0.0284898
TSHZ2	CNTN5	0.0284876
SOX5	RGS7	0.0284852
JUND	SNCB	0.0284572
MKX	ARSJ	0.0284478
TSHZ3	TSHZ2	0.0284409
TSHZ2	KCNAB1	0.0284407
POU6F2	FMN1	0.0284022
CUX1	ZNF804B	0.0284009
NFIA	TCF4	0.0283502
FOXP2	IQCJ-SCHIP1	0.0283162
ETV1	KCNIP4	0.0283162
RORA	CDH12	0.0282688
CUX1	GNB4	0.0282523
FOXP2	PCDH8	0.0282187
SOX5	NR4A2	0.0282163
RORA	IL1RAP	0.0281823
RFX3	HS3ST2	0.0281777
CUX2	KHDRBS3	0.0281749
TSHZ3	VWC2L	0.0281704
RORB	CRH	0.0281686
TSHZ2	CXXC4	0.028161
RFX3	FOXP2	0.0281606
RFX3	COL5A2	0.0281565
BCL11B	GRIP1	0.0281201
CUX2	NAV3	0.0281199
CUX1	TRPC5	0.0281081
NFIA	RORB	0.0280959
ETV1	DIRAS2	0.0280713
TSHZ2	KCTD1	0.0280704
CUX2	NRG1	0.0280668
FOXP2	ATRNL1	0.0280452
MEIS2	CPNE8	0.0280323
RORA	CNTN5	0.0280285
RORA	PLCXD3	0.0280189
NFIB	SPOCK1	0.0280076
SOX6	VCAN	0.0280045
POU6F2	PCDH9	0.0279989
CUX1	MGAT5	0.0279916
TOX	LYPD6B	0.0279887
MEIS2	CADPS2	0.027917
GLIS3	GPC6	0.0278692
ST18	MOG	0.0278615
CUX2	STARD13	0.0278554
ZEB1	STXBP6	0.0278316
RFX3	FREM3	0.0278313
RFX3	CA10	0.0278193
ZBTB18	CDK5R1	0.0278143
POU6F2	NELL2	0.0278004
CUX2	SIPA1L1	0.0277934
RORB	CA10	0.0277924
TSHZ2	COL6A1	0.0277825
ZNF331	HSPB1	0.0277626
RORB	KCNC2	0.0277584
RARB	COBLL1	0.0277346
ZBTB18	CAMK2N1	0.0277115
DACH1	RXFP1	0.0276929
RORA	DOK6	0.0276568
CUX2	KCNH1	0.0276536
FOXP2	GLIS3	0.0276486
NFIB	DDR2	0.0276236
BCL11B	GRM7	0.0275502
JUND	MT-ND4	0.027543
RFX3	SLC24A2	0.0275406
MEF2C	KIAA1217	0.0275022
CUX1	THEMIS	0.027496
RORB	VIPR2	0.0274467
ZBTB18	NRGN	0.0274246
RFX3	GLRA3	0.0274052
ETV1	ARSJ	0.0274044
RORB	CNTN3	0.0273337
TSHZ2	DDAH1	0.0273265
MKX	TLL1	0.0273139
ST18	PLEKHH1	0.027306
TOX	VWC2L	0.0272868
RORB	FRMPD2	0.0272678
CUX2	NEBL	0.0272631
TSHZ2	TESPA1	0.0272508
RORB	SMAD3	0.0272405
CUX2	TLL1	0.0272382
RORB	HS3ST2	0.0272149
POU6F2	CDH13	0.0272077
TOX	GALNTL6	0.0272077
LCORL	MYLK	0.0271985
TSHZ2	PTCHD4	0.0271945
TOX	DLGAP1	0.0271871
HOPX	CUX2	0.0271741
MEIS2	KCNIP4	0.0271734
BCL11B	SULF1	0.0271634
RFX3	NDST3	0.0271343
TOX	KHDRBS3	0.0271289
RORB	SGCZ	0.0271187
RORA	NECAB1	0.0271085
SOX5	MCTP2	0.0270934
GLIS3	SHROOM3	0.0270893
CUX2	TLE4	0.0270744
RORA	VWC2L	0.0270572
CUX2	DLGAP1	0.0270426
BCL11B	LUZP2	0.0270422
MKX	PDE1C	0.0270413
TCF4	PCSK5	0.0270313
TOX	RGS6	0.0270273
FOXP2	GRIA2	0.0270162
NFIA	KIAA1217	0.0269853
JUND	MT-ND4L	0.0269807
TSHZ2	CD36	0.0269474
MEF2C	TRHDE	0.026944
TOX	ZNF385B	0.0269434
PBX1	THEMIS	0.026936
RORB	FOXP1	0.0269269
TOX	TESPA1	0.0268942
RORA	GHR	0.0268941
TOX	PELI2	0.0268644
ST18	PLLP	0.0268582
GLIS3	SLC35F1	0.026844
RORB	KHDRBS3	0.0268404
RORB	CCDC68	0.0268391
TOX	RYR2	0.0268368
MEIS2	CPNE4	0.0268246
MEIS2	SPOCK1	0.0268166
POU6F2	ELAVL2	0.0268105
HIVEP2	RIMS1	0.0268006
FOXP2	TLL1	0.0267995
NFIB	SLC8A1	0.0267701
RFX3	CDH22	0.0267406
RORB	BCL11B	0.0267304
TSHZ2	MYO16	0.0267278
MEIS2	PDZRN3	0.0266806
TSHZ2	LHFPL3	0.0266762
JUND	LY6H	0.0266759
MEIS2	SEMA3C	0.0266558
CUX2	KCNK2	0.0266479
CUX1	MYOM2	0.0266413
FOXP2	FHOD3	0.0266398
ZFPM2	NFIB	0.0266246
DACH1	DCHS2	0.0266029
MEIS2	CTNNA2	0.0265843
FOXP2	MYRIP	0.026567
TSHZ2	NEBL	0.0265655
MEIS2	KCNAB1	0.0265622
CUX2	SHROOM3	0.0265577
MEIS2	CDH13	0.0265564
RFX3	CNGB1	0.0265559
NFIA	RGMA	0.0265364
RORB	SLC44A5	0.0265344
TSHZ2	KCTD8	0.026531
CUX2	C6orf141	0.0265286
RORA	ZNF804B	0.0264987
CUX1	CACNA1A	0.0264917
MEIS2	PDZD2	0.0264419
L3MBTL4	CNTN3	0.0264305
RUNX1	LRP4	0.0264209
POU6F2	COBLL1	0.0264207
RORB	PTK2	0.0263816
ZFPM2	CDH18	0.0263769
TOX	GULP1	0.026373
TCF4	OLFML2B	0.0263727
TSHZ2	FOXP1	0.0263698
CUX2	KCNIP4	0.0263413
ZNF540	ZNF571	0.026341
MEIS2	PLCB4	0.0263258
ZFPM2	TRPM3	0.0263112
JUND	PCSK1N	0.0263039
RORA	TOX	0.0263022
NR4A2	NTNG2	0.0262749
ZFHX3	AMOTL1	0.0262203
NFIB	ROBO2	0.0262107
JUND	MT-CO2	0.0262051
JUND	C1QTNF4	0.0261902
RARB	PAPSS2	0.0261843
NFIA	HS3ST5	0.0261828
CUX2	CRIM1	0.0261621
NFIB	CTNNA2	0.0261584
RORB	PRUNE2	0.0261382
RORA	PRKD1	0.0261196
GLIS3	PDE7B	0.0261167
NFIA	NR4A2	0.026112
CUX1	GAS2L3	0.0260872
NFIA	EPHA4	0.0260858
ETV1	ASTN2	0.0260489
TOX	GREM2	0.0260092
NFIA	DCHS2	0.0260029
JUND	CKB	0.0259983
NFIB	ZFPM2	0.0259844
L3MBTL4	GRM7	0.0259478
TSHZ2	PLCXD3	0.0259463
MEIS2	TLE4	0.0259409
CUX2	RAPGEF4	0.0259363
FOXP2	ARHGAP10	0.0259218
FOXP2	CHRM3	0.0259033
CUX2	MAN1A1	0.0258941
TOX	TENM3	0.0258923
POU6F2	SERPINE2	0.0258848
TOX	OPCML	0.0258809
RARB	TRHDE	0.0258684
MEIS2	ZEB1	0.0258578
RORA	ROBO1	0.0258484
MEIS2	ERC1	0.0258462
TSHZ2	TMEM132B	0.0258456
MKX	SORBS2	0.0258168
CUX2	CAMK4	0.0258148
FOXP2	PDE7B	0.0257993
FOXP2	FRMD6	0.0257908
TOX	RAPGEF4	0.0257902
TCF4	KCNQ5	0.0257672
TSHZ2	RGS6	0.0257531
NPAS4	DUSP2	0.025742
RORA	DPY19L1	0.0257358
SOX5	GAS2L3	0.0257279
CUX2	POU6F2	0.0257217
TOX	EPHA6	0.0257105
TOX	RORA	0.025702
FOXO1	COL22A1	0.0256918
RORA	MCTP1	0.0256898
FOXP2	CDH7	0.0256729
SOX5	PDLIM5	0.0256611
RORB	TLK1	0.0256581
RORA	GRM8	0.0256568
CUX1	CDC14A	0.0256498
DACH1	NR4A2	0.0256473
TSHZ2	MAGI3	0.0256339
ETV1	KLHL5	0.025631
RORB	DSCAML1	0.0256047
TSHZ2	CSMD1	0.0256029
RFX3	LAMA2	0.0255901
ETV1	FGFR1	0.0255866
NR4A2	STK32B	0.0255765
RFX3	IL1RAPL1	0.02556
FOXP2	TLE4	0.0255501
POU6F2	PDZD2	0.0255389
MEIS2	SLC4A4	0.0255277
CUX2	GRIP1	0.0255018
MKX	TNC	0.025494
GLIS3	CHN2	0.0254733
MEF2C	GABRG1	0.025468
CUX2	ASTN2	0.0254619
RORB	ANO4	0.0254591
BCL11B	NXPH3	0.0254565
TSHZ2	SLC39A11	0.0254495
CUX2	PTPRF	0.0254477
RORA	CDH7	0.0254289
TSHZ2	NECAB1	0.0254232
CUX2	PALMD	0.0254228
NFIA	SNTG1	0.0254142
TOX	TLL1	0.0254112
BCL11B	KIAA1217	0.0254031
FOXP2	ETV1	0.0253997
CUX1	FRAS1	0.025396
ZNF331	HSPA1A	0.0253957
ST18	ZNF536	0.0253923
CUX2	SEMA3A	0.0253848
RARB	CD53	0.0253831
MEF2C	FRMPD2	0.0253628
FOXP2	RGS6	0.0253467
ZFPM2	CPNE4	0.0253409
TCF4	LRFN5	0.0253317
CUX2	BTBD9	0.025325
NFIA	ARSJ	0.0253201
TSHZ2	KCNIP4	0.0253148
GLIS3	TXK	0.0253078
FOXP2	STAMBPL1	0.0253026
MEIS2	FOXP1	0.0252896
FOXP2	TSHZ3	0.0252777
RFX3	MED12L	0.0252681
MEIS2	KCNN2	0.0252561
FOXP2	KIRREL3	0.0252497
RORB	CDH6	0.0252449
RFX3	SLIT2	0.0252409
TSHZ2	DPY19L3	0.0252372
TOX	RORB	0.0252276
RARB	VWC2L	0.025219
SOX5	CACNA1A	0.0252135
PBX1	MEIS2	0.0252129
ZFPM2	CSMD1	0.0252027
TOX	TMEM108	0.0251946
RORB	FUT8	0.0251881
NFIB	PCSK5	0.0251856
SOX5	ZNF804B	0.025169
NFIB	PTPRK	0.0251619
RORB	ESR1	0.0251514
POU6F2	EPB41L2	0.0251462
TSHZ2	KALRN	0.0251142
JUND	CCDC85B	0.0251003
RORB	MET	0.0250962
CUX2	ZNF608	0.025064
SOX5	SORBS2	0.0250639
RARB	UNC5D	0.0250543
NFIB	KCNH1	0.0250493
CUX2	PLCB1	0.0250363
MEIS2	DSCAML1	0.0250337
CUX2	RGS7	0.0250186
NR4A2	BDNF	0.0250162
CUX2	FAM163A	0.0249779
HOPX	LRP1B	0.0249704
TSHZ2	ADCY2	0.0249687
TOX	LRRTM4	0.0249655
MEIS2	DLC1	0.0249601
CUX2	RGS6	0.0249583
CUX2	HPCAL1	0.0249534
ST18	COL4A5	0.0249507
FOXP2	DPY19L1	0.0249464
CUX1	FAP	0.0249448
POU6F2	HS6ST3	0.0249422
NPAS4	ZNF331	0.0249357
GLIS3	NR3C2	0.024934
GLIS3	PDZRN4	0.0248976
BCL11B	MCC	0.0248891
TSHZ2	PEX5L	0.0248826
TSHZ2	SPON1	0.0248739
FOXP2	DCC	0.0248553
CUX2	DDRGK1	0.0248421
RFX3	SHROOM3	0.0248339
RORB	NAPEPLD	0.0248242
POU6F2	DNAJC1	0.0248123
FOXP2	CDH9	0.0248112
RORB	CALN1	0.0247845
NFIA	DLC1	0.0247748
ZFHX3	ATRNL1	0.0247709
RFX3	DPP10	0.0247539
NPAS4	EGR4	0.0247535
ST18	RNF220	0.0247373
NFIB	PDZRN3	0.0247308
FOXP2	COBLL1	0.024709
RORB	KCTD1	0.0247053
ZBTB20	GPR37L1	0.0246863
CUX2	KCNN3	0.0246837
ZNF331	HSPA1B	0.0246739
TSHZ2	PHACTR1	0.0246684
ZFPM2	SRGAP3	0.0246643
CUX2	CUX1	0.0246545
MEIS2	HS3ST2	0.0246544
SOX5	RIT2	0.0246516
FOXP2	MAN1C1	0.024629
MEIS2	ROBO1	0.0246172
RORB	FNBP1L	0.0246158
TSHZ2	POU6F2	0.0246121
CUX2	SERINC5	0.0246117
FOXP2	GPR158	0.0246093
HOPX	CLSTN2	0.0246093
ZBTB18	NPTXR	0.0246018
JUND	MT-ATP6	0.0245749
CUX2	PCSK6	0.0245705
SOX5	SYNPR	0.024565
TSHZ2	KCND3	0.0245621
MEF2C	DLC1	0.0245597
RFX3	GRIK3	0.0245554
ZFPM2	DOCK4	0.0245518
POU6F2	SPOCK1	0.0245453
MEIS2	SEMA5B	0.0245412
BCL11B	NRP1	0.0244948
ERG	ITGA8	0.0244878
FOXP2	PLEKHA5	0.0244858
RFX3	NOL4	0.0244841
ST18	S100B	0.0244835
NPAS4	RGS2	0.0244494
L3MBTL4	ANO3	0.0244486
ZEB1	PTPRD	0.0244477
NFIA	HCRTR2	0.0244419
RORA	TLL1	0.0244328
TSHZ2	GRIA2	0.0244218
FOXP2	KCNN2	0.0244205
MEIS2	CNTNAP2	0.0244166
ZFHX3	SEMA3A	0.0243913
TSHZ2	GARNL3	0.0243868
RORB	COL6A1	0.0243817
MKX	SORCS3	0.0243598
RORB	PLCH1	0.0243549
FOXP2	EFR3B	0.0243392
TSHZ2	DPYD	0.024339
BCL11B	ERG	0.0243389
ST18	SCD	0.0243364
RFX3	GULP1	0.0243222
FOXP2	CPNE4	0.0243221
CUX2	FBLN7	0.0243108
BCL11A	PLCH1	0.0243045
NFIA	IQCJ-SCHIP1	0.0242994
NFIA	AMOTL1	0.0242938
BCL11A	PCDH7	0.0242737
JUND	TMEM160	0.0242629
RFX3	B3GALT2	0.0242506
JUND	YWHAH	0.0242376
MEIS2	NDST3	0.0242301
RORB	UBE2E3	0.0242287
JUND	MT-ND3	0.0242091
CUX2	MYO1B	0.0241977
FOXP2	SLIT1	0.0241948
POU6F2	PTPRT	0.0241873
TSHZ2	SERPINE2	0.024183
CUX2	SAMD5	0.024174
TOX	CDH9	0.0241648
CUX2	DMD	0.0241604
FOXP2	SMAD3	0.0241436
RORA	GRIA3	0.0241315
NFIA	SEMA3A	0.0241147
ESR2	PHF11	0.0241055
MEIS2	DOK6	0.0240809
POU6F2	MAGI2	0.0240711
MEIS2	THSD7A	0.0240677
TSHZ2	CDH12	0.0240546
RFX3	IQCJ-SCHIP1	0.0240516
MEIS2	CBLN2	0.0240254
MKX	RNF182	0.0240073
RORB	ZBTB16	0.0239937
JUND	FTH1	0.0239817
FOXP2	ST6GAL2	0.0239693
CUX2	ABCC9	0.0239671
CUX1	KCTD16	0.0239649
ZFPM2	MEIS2	0.0239265
SOX5	SLC22A10	0.0239168
MEIS2	UNC5D	0.0239127
CUX2	DCHS2	0.0238996
RORA	RARB	0.023896
TSHZ2	PELI2	0.0238869
RORB	LSAMP	0.0238839
JUND	ACTB	0.0238775
POU6F2	CNTN5	0.0238771
FOXP2	PTPRO	0.0238749
TOX	EXPH5	0.0238641
CUX2	PLEKHA5	0.0238506
RORB	TCF4	0.0238498
MEIS2	KCNQ3	0.0238422
RORA	CXXC4	0.0238264
THRB	GRM7	0.023804
JUND	PHYHIP	0.0237771
TOX	NECAB1	0.0237532
ST18	BCAS1	0.0237261
MEIS2	RXFP1	0.0237095
CUX2	ADTRP	0.0237047
FOXP2	CNTN6	0.0237021
TOX	MYRIP	0.0236943
POU6F2	SLC44A5	0.0236836
RORB	C1R	0.0236592
RORB	ANKRD30BL	0.02365
RORB	TRABD2A	0.023649
RARB	MET	0.0236458
ST18	RNASE1	0.0236314
EGR3	NPTXR	0.0236305
NFIB	PBX1	0.0236228
NFIA	TMEM233	0.0236122
RORB	SLC4A4	0.0235892
FOS	DNAJB1	0.0235843
TOX	CNTN4	0.0235838
RORB	ENC1	0.0235698
RORB	GLCE	0.0235691
CUX2	SEMA3E	0.0235466
CUX2	TMEFF2	0.023527
BCL11B	TMEM132C	0.0235089
MEIS2	TMTC2	0.0235022
HES4	GRIN1	0.0234995
RORB	PRSS12	0.0234945
GLIS3	LINGO2	0.0234935
FOXP2	PLCXD3	0.0234852
POU6F2	KAZN	0.0234802
MEIS2	HS6ST3	0.0234649
BCL11B	ASIC2	0.0234561
TSHZ2	CD53	0.0234558
NPAS4	EIF4A3	0.0234461
ST18	DOCK10	0.0234333
MEIS2	LIPC	0.0234279
ZBTB18	MT-CO3	0.0234125
JUND	CAMK2N1	0.0233942
ETV1	MDFIC	0.023386
TOX	MAP3K5	0.0233578
RORA	FOXP2	0.0233384
RORB	CTDSPL	0.0233253
RARB	DCC	0.0233165
TSHZ2	RYR3	0.0232979
CUX2	CALB1	0.0232957
RORB	PTPRN2	0.0232951
MEF2C	DSCAML1	0.0232926
NFIA	DGKG	0.02329
NFIB	TENM1	0.0232827
CUX2	SEMA6D	0.0232752
RFX3	PCDH8	0.0232673
RFX3	HOPX	0.0232613
ZBTB18	MT-CYB	0.0232583
ETV1	CUX2	0.0232579
RORB	ITPK1	0.0232566
SETBP1	MCTP2	0.0232445
FOXP2	BTBD9	0.023244
RORA	CTNNB1	0.0232334
NFIA	ST6GALNAC5	0.0232277
NFIB	PPFIBP1	0.0232231
FOXO1	PLCH1	0.023223
ERG	HTR2C	0.0232169
RFX3	IL1RAPL2	0.0232163
RFX3	NEBL	0.0232151
FOXP2	GNG2	0.0232145
FOXP2	PTK7	0.023204
RORB	PDE10A	0.0231902
FOXP2	CUX1	0.0231832
RORB	HTR2A	0.0231787
FOXP2	ASPH	0.0231737
RORB	PTGFRN	0.0231722
NFIB	LRP8	0.0231709
ZNF331	FOS	0.0231682
FOXP2	ST8SIA1	0.0231613
RORB	IQCJ-SCHIP1	0.0231601
JUND	SLC17A7	0.0231577
NFIB	LRRTM4	0.0231459
JUND	YWHAG	0.0231447
SOX6	PTPRZ1	0.0231415
NFIB	MCC	0.0231405
DACH1	THEMIS	0.0231338
MEIS2	PDE8B	0.0231318
TOX	CDH13	0.0231315
RORA	PTCHD4	0.0231299
NR4A2	SYT10	0.0231233
POU6F2	RASGRF2	0.0231096
TOX	PDZD2	0.0230966
TOX	SMAD3	0.0230953
CUX2	CAMK2G	0.0230827
FOXP2	CACNB2	0.0230744
TSHZ2	NETO1	0.0230693
ZFPM2	SYT6	0.0230629
TOX	ADAMTS3	0.0230547
NFIA	ROBO2	0.0230421
RORB	NTM	0.0230276
FOXP2	ESR1	0.0230252
ST18	FRMD4B	0.0230219
MEIS2	CDK14	0.0230217
TCF4	LSAMP	0.0230118
NFIB	IL1RAPL2	0.0230025
RORA	PAPSS2	0.0229912
ERG	LHFPL3	0.0229834
TSHZ2	ATP2B4	0.0229828
FOXP2	TTC6	0.0229799
CUX2	SYNE1	0.0229778
TOX	COL11A1	0.0229776
RORB	PLCB4	0.0229711
SOX5	PCDH7	0.0229495
MEIS2	MMD2	0.0229472
TOX	CACNA2D3	0.0229463
LCORL	PCBP3	0.0229371
RORB	EXPH5	0.0229238
TSHZ2	CRH	0.0229209
ZNF536	ST18	0.0229148
BCL11B	ADAMTSL1	0.0229138
CUX2	KIAA2012	0.0229045
RORA	MET	0.0228998
NFIA	TLE4	0.0228988
TSHZ2	KHDRBS2	0.0228806
NFIA	AK5	0.0228728
MKX	NTRK3	0.0228657
RORA	DPYD	0.0228618
NFIA	LRP1B	0.0228576
FOXP2	EFHD2	0.0228435
RORA	ENC1	0.0228311
RORB	MAP3K5	0.0228168
TOX	SLC2A13	0.022812
CUX2	NMNAT3	0.0228116
FOXP2	PKD2L1	0.0227991
NFIB	TOX	0.0227987
CUX2	ST8SIA1	0.0227845
RFX3	SERPINE2	0.0227596
TOX	BCL11B	0.0227584
DACH1	POSTN	0.0227443
ZNF536	ADARB2	0.0227413
RUNX1	TBC1D19	0.0227321
CUX2	NR3C2	0.0227129
RORB	GREM2	0.0227124
CUX2	CDH13	0.0227074
RFX3	CDH18	0.0227024
MKX	GLIPR1	0.022696
POU6F2	SLC5A8	0.0226921
JUND	MAP1LC3A	0.0226738
RORB	DLC1	0.0226596
RORB	ZFPM2	0.0226591
ESR1	TSHZ2	0.0226583
MEIS2	EPHA6	0.0226508
CUX2	CYP46A1	0.0226453
NFIB	MDGA2	0.0226295
TSHZ2	EDIL3	0.0226055
POU6F2	DPP10	0.0226045
RORB	ELAVL4	0.0225943
CUX2	MKX	0.0225911
MEIS2	TMEM108	0.0225834
ESRRG	PRKD1	0.0225788
NPAS4	ENPEP	0.0225757
TCF4	MDFIC	0.0225733
NPAS4	PRMT9	0.0225707
CUX1	BDNF	0.0225673
SOX5	PLD5	0.0225629
CUX2	ENC1	0.0225623
CUX2	CNTNAP5	0.0225578
FOXP2	CACNA2D3	0.0225444
MEIS2	TESPA1	0.0225429
CUX2	RCAN2	0.0225394
ZFHX3	PCDH11X	0.0225378
ZBTB18	MT-CO2	0.0225374
POU6F2	LAMP5	0.0225372
TSHZ2	GALNTL6	0.0225287
RARB	GOLIM4	0.0225231
TOX	PCLO	0.0225213
POU6F2	NDST3	0.022497
MEIS2	ITGA9	0.0224952
TOX	PRKG1	0.0224772
POU6F2	CPNE9	0.0224713
MEIS2	IQCJ-SCHIP1	0.02246
ZFHX3	GALR1	0.0224556
RORB	PRKCA	0.0224475
POU6F2	SLC38A11	0.0224376
RORB	SLC22A10	0.0224142
ZFPM2	ARHGAP6	0.0224135
RFX3	CALB1	0.0224128
RORB	THRB	0.0224071
MEIS2	SRGAP3	0.0224022
RORB	MAGI2	0.0223942
CUX1	CTNNA3	0.0223934
ST18	FAM107B	0.0223927
TSHZ2	HES1	0.0223764
FOXP2	KCTD1	0.0223696
TOX	GPR158	0.0223665
EGR1	NRGN	0.0223642
FOXP2	KCNAB1	0.0223632
RORB	CDH8	0.0223505
BCL11B	KCNQ5	0.0223464
FOXP2	SLC8A1	0.0223404
TOX	COBLL1	0.0223398
JUNB	HSPA1B	0.022338
ZBTB20	SLC1A3	0.0223326
FOXP2	MED12L	0.0223041
TOX	PDZRN4	0.0223041
FOXP2	DOCK9	0.0222981
FOXP2	GPC6	0.0222878
ETV1	NTRK3	0.0222871
BCL11B	PTPRK	0.0222854
JUND	C4orf48	0.022277
CUX1	ITGA11	0.0222554
FOXP2	ZNF804B	0.0222507
POU6F2	HECW1	0.022237
RUNX1	RASGEF1B	0.0222284
RORB	SOX5	0.0222263
ETV1	CPNE7	0.0221978
TSHZ2	IL1RAPL1	0.0221705
RFX3	KIRREL3	0.0221657
POU6F2	ATP8B1	0.0221465
ZFHX3	LRFN5	0.0221462
NFIB	MPDZ	0.0221445
CUX2	PTK2B	0.0221439
ZNF264	MYOF	0.0221427
RORB	PRKD1	0.0221296
POU6F2	CACNB4	0.0221284
CUX2	NOL4	0.0221275
POU6F2	LIPC	0.0221225
MEF2C	MCTP1	0.0221199
CUX1	GALNT14	0.0221173
CUX1	UNC5C	0.022113
ST18	CRYAB	0.0221117
FOXP2	RARB	0.0221011
MEIS2	HDAC9	0.022089
FOXP2	CACNA1E	0.0220645
ESR2	GRIN1	0.0220602
RORB	GRIA4	0.0220518
ZFPM2	PLCB4	0.0220371
GLIS3	EPHA6	0.0220355
FOXP2	PRELID2	0.0220282
HIVEP2	P2RY14	0.0220273
BCL11B	R3HDM1	0.0220187
CUX2	IGSF11	0.0220068
JUND	MT-ND5	0.0220053
ZNF385B	RAPGEF4	0.0220014
FOXP2	IPCEF1	0.0219937
TSHZ2	PLXNA4	0.0219891
RFX3	CBLN2	0.0219754
POU6F2	KCNAB1	0.021963
GLIS3	CNGB1	0.0219623
FOXP2	MEGF10	0.0219577
RORB	CADPS2	0.021952
RORB	RASGRF2	0.0219469
ETV1	GRM8	0.0219467
NFIB	MAGI3	0.0219454
RFX3	PDE1A	0.0219374
MEIS2	CAMK4	0.021927
CUX2	OSBPL5	0.0219197
FOXP2	PTPRK	0.0219193
TOX	SLIT3	0.0219164
RORB	RSPO2	0.0219163
CUX2	TMEM108	0.0219159
ZBTB18	MT-ND4	0.0219122
RORB	SYN2	0.0219109
RORB	DPYD	0.0219044
MEF2C	LRP1B	0.0219021
RORB	ADAMTS3	0.0218863
POU6F2	GARNL3	0.0218833
CUX1	PLA2G4A	0.0218823
TOX	GABRG1	0.0218817
MEIS2	MAP3K5	0.0218666
TOX	PPFIA2	0.0218586
RORB	COL11A1	0.0218564
NFIB	CSGALNACT1	0.0218488
FOXP2	B3GALT2	0.0218459
POU6F2	GOLIM4	0.0218268
POU6F2	IL1RAP	0.0218198
FOXP2	BRINP2	0.0218121
RFX3	R3HDM1	0.0218116
ZBTB18	MT-ATP6	0.0218038
ERG	SLC24A3	0.0218034
RFX3	LRRC4C	0.0217904
CUX2	SLIT1	0.0217899
NFIB	GRM7	0.0217769
CUX1	VWC2	0.0217719
RARB	SLC38A11	0.0217703
RFX3	SGCD	0.0217642
CUX2	TMEM65	0.0217626
TSHZ2	FRMPD2	0.0217513
TOX	GLRA3	0.021732
POU6F2	RARB	0.0217315
RFX3	CELF4	0.0217217
CUX2	SLC25A37	0.0217093
RORB	SORBS1	0.021709
TRPS1	MCTP2	0.0217039
TOX	GRIP1	0.0216992
ZFHX3	NR4A2	0.0216992
NFIA	LDB2	0.0216868
MEIS2	GRIA2	0.0216853
FOXP2	BICC1	0.0216752
CUX2	XYLT1	0.0216742
POU6F2	CDH18	0.0216612
BCL11B	KIRREL3	0.0216589
RORB	CNTNAP4	0.0216478
RORB	GARNL3	0.0216478
ZFHX3	KRT17	0.0216345
NFIB	KCNIP4	0.0216327
ZNF385B	SEMA3E	0.0216283
SOX6	GRIK1	0.0216281
RORB	HS3ST3B1	0.0216249
FOXP2	HPCAL1	0.0216172
RFX3	CACNB2	0.0216152
MEIS2	EEPD1	0.0216141
TSHZ2	MEGF10	0.0216107
EGR1	OLFM1	0.0215952
SOX5	UNC5C	0.0215838
BCL11B	B2M	0.0215615
SOX6	GAD1	0.0215544
FOXP2	TDO2	0.0215538
SOX5	SYT10	0.021553
FOXP2	DIRAS2	0.021549
POU6F2	ROBO1	0.0215335
MEIS2	SLIT3	0.0215287
ESR1	MET	0.0215252
RORB	SLC30A3	0.021524
TOX	DGKB	0.0215152
ZFPM2	MCC	0.0215107
RORA	PCSK2	0.0215079
FOXP2	KCNH5	0.0215038
RFX3	TMEM178B	0.0215036
CUX2	ONECUT2	0.0214929
RORB	TBL1X	0.02149
FOXP2	GNAL	0.0214877
NFIA	KRT17	0.0214795
RORB	PDZRN3	0.0214684
SOX5	SULF1	0.0214653
JUND	CTXN1	0.02146
ZNF98	SLC1A3	0.0214549
MEIS2	HTR2C	0.0214526
ETV1	CHRM2	0.0214411
ETV1	DPP10	0.0214368
TOX	BRINP2	0.0214278
FOXP2	DLC1	0.0214269
FOXP2	TMTC2	0.0214141
GTF2IRD2B	GTF2IRD2	0.0214128
JUND	PDE5A	0.0214095
POU6F2	RASAL2	0.0214085
ETV1	SLC24A3	0.0214084
ZFPM2	CACNB2	0.0214029
ST18	CLDN11	0.0213877
CUX2	PAMR1	0.0213702
ETV1	SPON1	0.0213685
NFIA	PCDH11X	0.021364
CUX2	NPTX1	0.0213476
CUX2	CNTNAP4	0.021323
JUND	MT-CYB	0.0213172
NFIA	NXPH3	0.0213163
HIVEP2	ARPP21	0.0213077
RORB	GRIK4	0.0213051
TCF4	CCSER1	0.0213013
GLIS3	HS6ST3	0.0212938
CUX1	GNG2	0.0212906
TSHZ2	PLCH1	0.0212863
NFIB	UNC5D	0.0212815
NFIA	PXDN	0.0212771
ETV1	CACNB2	0.0212761
ZNF385B	LRP1B	0.0212659
NPAS4	BCAS2	0.0212634
ZBTB18	MT-CO1	0.0212625
RORB	CDH10	0.0212511
POU6F2	FOXP1	0.0212497
NFIB	HS3ST4	0.0212392
POU6F2	SNTG1	0.0212271
FOXP2	CYP26B1	0.0212136
FOXP2	OLFM3	0.0212105
RORA	PTPRT	0.0212031
SOX5	EPHA3	0.021191
ETV1	CLSTN2	0.0211889
MEIS2	EFNA5	0.0211868
TSHZ2	FGFR1	0.0211828
JUND	PTMS	0.0211812
POU6F2	CPNE8	0.0211607
FOXP2	DLGAP1	0.0211452
FOXP2	HS3ST3B1	0.021144
ZNF385B	PEX5L	0.0211324
RORB	KCNQ3	0.0211241
FOXP2	SLIT2	0.021121
MEIS2	CPNE9	0.0211138
CUX2	GRIA2	0.0210985
CUX2	SORCS3	0.0210972
RFX3	EPB41L2	0.0210929
ST18	SHROOM4	0.0210906
CUX2	CDK19	0.0210813
FOXP2	SLIT3	0.0210802
ZBTB18	ARPP19	0.0210798
MEIS2	BICC1	0.0210707
TSHZ2	PRKCB	0.0210701
TCF4	NCAM2	0.0210691
CUX1	ITGB8	0.0210591
TSHZ2	TBL1X	0.0210515
FOXP2	COL11A1	0.0210495
RFX3	MAPK4	0.0210453
POU6F2	COL5A2	0.0210453
RORB	BTBD9	0.0210412
ETV1	ZNF385D	0.021036
ESR1	GOLIM4	0.0210256
JUNB	DUSP1	0.0210038
RORB	PKD2L1	0.0209987
CUX2	IPCEF1	0.0209968
POU6F2	PDZRN4	0.0209967
POU6F2	MAN2A1	0.0209954
ESR2	TBC1D19	0.0209919
NFIA	ADAMTS4	0.0209715
JUND	TUBB2A	0.0209656
CUX1	SORBS2	0.0209436
POU6F2	CLSTN2	0.0209413
ZFPM2	PCSK5	0.0209362
TSHZ2	GLRA3	0.0209336
TSHZ2	TMEM132C	0.0209302
POU6F2	IL1RAPL1	0.020925
MEIS2	C1QL2	0.0209232
CUX2	GNAL	0.0209111
NPAS4	DNAJA4	0.0209007
TOX	NDST3	0.0208952
POU6F2	ERC1	0.0208886
RORA	ITGA8	0.0208816
ZBTB18	MT-ND5	0.0208764
MEIS2	NXPH2	0.0208678
POU6F2	KCNIP4	0.0208677
FOXP2	PTPRT	0.020866
MKX	HS3ST2	0.020865
SOX5	MKX	0.0208637
FOXP2	GALNT18	0.0208625
ZFHX3	NCAM2	0.0208555
CUX2	LAMP5	0.020844
RORB	PLEKHA5	0.0208372
BCL11B	FGFR1	0.020836
ZNF385B	HS3ST4	0.0208359
EGR1	JUND	0.0208261
TSHZ2	PRKD1	0.0208196
POU6F2	NXPH2	0.0207809
JUND	TMEM59L	0.0207663
RORA	KCTD1	0.0207604
BCL11B	FABP7	0.0207519
RORA	MAGI2	0.0207518
MESP1	TMEM160	0.0207224
CUX2	HS3ST5	0.0207195
TSHZ2	MEF2C	0.0207094
NFIB	NRP1	0.0207052
RFX3	FAM163A	0.0207008
RORA	SNTG1	0.0206979
RORB	NFIB	0.020694
RORB	TMSB10	0.0206933
NFIB	TMEFF2	0.0206912
FOXP2	PHACTR3	0.0206871
CUX1	PRLR	0.0206779
ZEB1	GNAL	0.0206741
CUX2	KCNN2	0.0206637
POU6F2	VPS41	0.0206546
NR4A2	RGS7	0.0206441
MKX	CADPS2	0.0206317
CUX2	DIAPH2	0.0206266
ZBTB18	OLFM1	0.020626
NR4A2	PLD5	0.0206248
MEF2C	GOLIM4	0.0206231
FOXP2	RBFOX1	0.0206226
FOXP2	TANC2	0.0206123
GTF2IRD2	GTF2IRD2B	0.0206045
RORB	OLFM1	0.0205984
MEF2C	DTNA	0.0205969
FOXP2	ASTN2	0.0205794
MKX	KCNK2	0.0205763
RARB	KHDRBS2	0.0205594
RORB	LUZP2	0.0205436
JUND	TMEM30A	0.0205373
RORB	PCSK1	0.0205253
RFX3	PCDH11X	0.0205206
TOX	KAZN	0.0205166
SUB1	GAPDH	0.0205144
ZFPM2	TENM2	0.0205132
ESRRG	THEMIS	0.0205107
JUND	EGR1	0.0205052
FOXP2	PTK2B	0.0204991
CUX2	SLC2A13	0.0204919
RORB	VWC2	0.0204912
RFX3	GALNT18	0.0204887
RORB	LYPD6B	0.0204845
RORB	TLE4	0.0204782
SOX5	RGS12	0.0204718
TOX	ZNF704	0.0204615
CUX2	CBLN4	0.0204476
CUX2	LIMCH1	0.020445
ST18	LDB3	0.0204436
POU6F2	CDK14	0.0204324
POU6F2	CUX2	0.0204267
ST18	ANLN	0.0204135
RORA	SLIT3	0.0204132
JUND	ZFAND5	0.020412
CUX2	ARSJ	0.0204102
NFIA	GALR1	0.0204066
MEF2C	GRIK3	0.020406
JUND	ITM2B	0.0204008
GLIS3	MED12L	0.0203988
DACH1	LRP1B	0.0203847
CUX2	EPHA4	0.020362
FOXP2	NEBL	0.020359
TSHZ2	MEIS2	0.0203575
RFX3	LRRN1	0.0203436
GLIS3	FREM3	0.0203356
POU6F2	MDGA1	0.0203333
TSHZ2	CDH20	0.0203233
MEIS2	TMSB10	0.0203202
RARB	KCNH1	0.0203189
FOXP2	CNTN5	0.0203171
DACH1	PLD5	0.0203136
NR4A1	HSPB1	0.0203128
RORB	ELAVL2	0.0203124
RFX3	CDH13	0.0202958
JUND	DYNLL2	0.0202951
JUND	MT-ND2	0.0202942
NFIA	CDH9	0.0202819
LCORL	ITGA11	0.0202754
NFIA	ATRNL1	0.0202687
JUND	CALM3	0.0202662
ZFHX3	LRAT	0.0202635
ETV1	HS3ST4	0.0202555
CUX2	LRRN3	0.0202553
FOS	RGS2	0.0202541
CUX2	LRFN5	0.0202533
NR4A2	GAS2L3	0.0202497
EGR1	DUSP6	0.0202477
MKX	LRRK1	0.0202473
RORB	PTPRG	0.0202393
MEIS2	CUX2	0.0202309
SOX5	GPC6	0.0202215
RORA	DLG5	0.0202183
ARNTL2	POSTN	0.0202108
TOX	ARHGAP10	0.0202066
CUX2	BICC1	0.0201916
MEIS2	KAZN	0.0201886
MEF2C	UNC5D	0.0201867
NFIA	TMTC2	0.0201445
MEF2C	PEX5L	0.0201384
PBX1	CNTNAP5	0.0201341
RORA	ZNF804A	0.0201031
BCL11B	LRFN5	0.0201009
MEIS2	MEF2C	0.0200993
RFX3	TMEM65	0.0200897
CUX2	FCHSD2	0.0200892
JUND	CALM1	0.020088
CUX2	PDGFC	0.0200854
TOX	DAB1	0.0200775
CUX2	TRERF1	0.0200766
SETBP1	SNTB1	0.0200728
SOX5	DCHS2	0.020072
TOX	CDH22	0.0200692
FOXP2	STXBP6	0.0200659
FOXP2	HDAC9	0.0200621
ZFHX3	LDB2	0.0200562
TSHZ3	NKAIN3	0.0200556
RORB	KCNH1	0.0200449
MESP1	PCSK1N	0.0200425
CUX2	TPRG1	0.0200372
CUX2	HOMER1	0.0200327
NFIA	BARD1	0.0200224
SOX5	CNTNAP3	0.0200155
POU6F2	DGKB	0.0200124
RARB	MCTP1	0.0200101
RORB	EPHA4	0.0200086
FOXP2	LRP1B	0.0199984
ZFHX3	KLHL5	0.0199905
RORB	KCNN2	0.0199713
RFX3	TMEM108	0.0199708
RORB	SOBP	0.0199693
POU6F2	ITGA8	0.0199679
ETV1	SIPA1L1	0.0199601
POU6F2	LRRTM4	0.0199595
ZBTB18	CDK5R2	0.0199516
FOXP2	MYO1B	0.0199452
ZBTB20	UGT8	0.019944
BCL11A	PHACTR1	0.0199437
RFX3	SLC4A4	0.0199437
RORB	FMN1	0.0199415
FOXP2	DNAJC1	0.0199406
NFIB	WLS	0.0199313
ESR1	ALCAM	0.0199123
TSHZ2	DCAF6	0.0199061
DACH1	MDFIC	0.0199035
FOXP2	ZNF385B	0.0199015
POU6F2	KCNH5	0.0198927
RARB	NFIB	0.01989
POU6F2	MMD2	0.0198886
JUNB	HSPB1	0.019883
POU6F2	CCK	0.0198799
SOX5	DCLK1	0.0198767
NR3C2	GLIS3	0.019874
ETV1	KCNIP1	0.01987
MEIS2	SYN2	0.0198682
CUX2	KCNG1	0.019863
RFX3	SLC2A13	0.0198614
RFX3	ATRNL1	0.0198603
JUND	CAMK2B	0.019859
NFIB	ADCY1	0.0198538
FOXP2	ZNF704	0.0198419
RARB	TOX	0.0198384
NFIA	KLHL32	0.0198346
TRPS1	ZNF804B	0.0198273
ZNF385B	CACNB2	0.0198273
PBX1	NFIB	0.019816
ZBTB18	MT-ND3	0.0198158
MESP1	FTH1	0.0198154
ZBTB18	CCDC85B	0.0198079
JUND	RNF11	0.0198058
MEIS2	PCDH7	0.0197958
BCL11B	ADAMTSL3	0.0197894
CUX2	PTPRK	0.0197882
CUX1	SPOCK3	0.0197841
FOXP2	WLS	0.0197819
FOXP2	ROCK2	0.0197688
MEIS2	DLGAP1	0.0197617
BCL11B	ABLIM3	0.0197546
RARB	VIPR2	0.0197532
AFF3	PDE1A	0.0197411
NFIA	MEF2C	0.0197375
SETBP1	GFRA1	0.0197257
L3MBTL4	FAT3	0.0197235
TSHZ2	STXBP5	0.0197212
TSHZ2	DLGAP1	0.0197156
JUND	FXYD7	0.0196971
NFIB	NXPH3	0.0196917
CUX2	IPO5	0.0196917
TOX	HDAC9	0.0196862
TOX	HTR2C	0.0196861
FOXP2	RCAN2	0.0196745
MEF2C	ESR1	0.0196661
FOXP2	FAM163A	0.019656
DACH1	PCDH9	0.0196537
NFIB	HDAC9	0.0196454
LCORL	OTOGL	0.0196408
POU6F2	TSHZ2	0.0196105
MEIS2	SORBS2	0.0196022
RORB	CNTN4	0.0195955
TOX	LRRC4C	0.0195866
ZFHX3	KCNK2	0.0195826
NPAS4	ABCB1	0.0195815
ETV1	TRABD2A	0.0195699
RORA	AK5	0.0195371
BCL11B	COL9A1	0.0195367
NFIB	THEMIS	0.0195222
JUND	NAT8L	0.0195213
TOX	CHN2	0.0195201
CUX2	PDGFD	0.0195185
TSHZ2	CCDC3	0.0195121
GLIS3	PCSK6	0.019511
TOX	MEGF10	0.0195075
RORB	DCHS2	0.0195066
CUX2	DTNB	0.0195005
GLIS3	SLC4A4	0.0194989
FOXP2	CSMD1	0.0194971
FOS	ENPEP	0.0194965
MEF2C	VIPR2	0.0194844
RORB	NRN1	0.0194826
TSHZ2	SMAD3	0.0194809
TOX	TSHZ3	0.0194773
RORB	CD24	0.019474
ETV1	CAMK1D	0.019469
RFX3	FRMD5	0.0194451
NR4A2	NPFFR2	0.0194392
RORB	NIN	0.019439
NFIA	C12orf42	0.0194382
RFX3	ENC1	0.0194309
NFIA	NCAM2	0.0194284
TOX	CYP26B1	0.0194243
JUND	PPP1R9B	0.0194168
MEF2C	DGKG	0.0194116
POU6F2	NRCAM	0.0194103
RORB	PAPSS2	0.0194054
CUX2	PDE4A	0.0194048
TOX	RFX3	0.019403
NFIA	SEC24D	0.0193998
RORB	KLHL32	0.0193968
RORA	PDZD2	0.0193936
GLIS3	RXFP1	0.0193847
NR4A2	SEMA3D	0.0193846
TSHZ2	TLN2	0.0193778
ZNF385B	TOX	0.0193719
CUX2	PLCH2	0.0193591
SOX5	LSAMP	0.019359
FOXP2	GLRA3	0.0193535
NFIA	TENM3	0.0193454
CUX1	TRPC4	0.0193361
GLIS3	LRRC2	0.0193343
JUND	PHF11	0.0193247
RORB	GABRG2	0.0193158
POU6F2	NUAK1	0.0193142
TSHZ2	SLIT2	0.0193134
SOX5	CDH2	0.019311
RFX3	TESPA1	0.0193094
POU6F2	PBX1	0.0193085
NPAS4	TMEM184C	0.0193068
POU6F2	PCLO	0.0193039
NFIB	DGKB	0.0192957
RORA	SLC39A11	0.0192889
ZFPM2	ZFHX3	0.019284
RORA	TESPA1	0.0192839
NFIB	CNTNAP5	0.0192759
RORB	P2RX7	0.0192639
RORA	ZMAT4	0.0192588
TOX	TDO2	0.0192572
CUX2	SLC12A8	0.0192555
JUND	CHN1	0.019243
MEIS2	BTBD9	0.0192411
FOXP2	TLK1	0.0192406
EGR3	ARPP19	0.0192361
BARX2	HTR2C	0.0192355
CUX2	KCNMB2	0.019234
MEIS2	CRIM1	0.0192269
TOX	CNTN3	0.0192227
NFIB	RARB	0.0192165
SOX5	HS3ST5	0.0192151
ETV1	FEZF2	0.0192057
RORB	SGCD	0.0191978
POU6F2	PDE10A	0.0191935
MKX	LNX2	0.019193
TSHZ2	DLG2	0.01919
RORB	CDH11	0.0191896
RORB	BRINP1	0.0191874
FOXP2	FRMD5	0.0191859
RFX3	NR3C2	0.0191859
NFIB	ADAMTSL1	0.0191841
ETV1	LRP1B	0.019182
L3MBTL4	NTNG1	0.0191778
RORB	BICC1	0.0191758
RFX3	SIPA1L1	0.0191711
TOX	GRIN2B	0.0191588
SOX5	EPHA6	0.019149
POU6F2	RIT2	0.0191487
ZFPM2	TMSB10	0.0191455
JUND	PPP2R1A	0.0191401
GLIS3	MAST4	0.0191311
DACH1	SEMA3D	0.0191299
RORA	CCDC68	0.0191257
RFX3	TPRG1	0.0191229
RORB	NCALD	0.0191171
RARB	INPP4B	0.0191148
CUX2	XKR4	0.01911
RFX3	PLCB1	0.0191068
JUND	MARCKS	0.0191064
BCL11B	PDZRN3	0.019103
ZFHX3	C12orf42	0.0190959
ZFPM2	ASIC2	0.0190944
FOXP2	R3HDM1	0.0190898
RARB	CNTNAP2	0.0190847
RORB	KCNIP4	0.0190802
POU6F2	SEMA3C	0.0190773
TSHZ2	DAB1	0.019076
RORB	GRIN2B	0.0190577
FOXP2	SGCD	0.0190506
RORB	MKX	0.0190496
RORB	CPNE9	0.0190492
SOX5	GBE1	0.0190418
RORB	ZEB1	0.0190413
TSHZ2	COL22A1	0.0190379
FOXP2	TENM2	0.0190343
ZBTB20	HEPACAM	0.0190234
RARB	FOXP2	0.0190203
GLIS3	RASGRF2	0.0190168
TSHZ2	GHR	0.0189974
ZFHX3	MCTP2	0.0189966
MKX	LINGO2	0.0189965
GLIS3	PLCB1	0.0189964
TSHZ2	FABP7	0.0189945
ZBTB18	YWHAG	0.0189893
FOXP2	NYAP2	0.0189862
PBX1	LUZP2	0.0189785
NFIB	CCK	0.0189774
ZEB1	CNTNAP2	0.0189748
BCL11B	CD36	0.0189625
RORA	ZEB2	0.0189622
RORB	ITPR2	0.0189445
ZEB1	KCNIP2	0.0189432
RFX3	CAMK4	0.0189426
ESR1	COBLL1	0.0189394
CUX2	ATP8B1	0.0189378
FOXP2	FUT8	0.0189305
HOPX	DPP10	0.0189257
TSHZ2	SLC22A10	0.018924
NFIB	LSAMP	0.0189222
FOXP2	FREM3	0.0189194
CUX2	RAB11FIP1	0.0189185
TSHZ2	FAM135B	0.018914
TOX	TLE4	0.0189081
SUB1	HSP90AB1	0.0189048
MEIS2	ITPK1	0.0188931
RUNX1	SLC26A3	0.0188912
POU6F2	DACH1	0.0188902
MEF2C	SLC38A11	0.0188885
FOXP2	PDGFD	0.0188845
MEF2C	RARB	0.0188823
RFX3	LRP1B	0.0188716
MKX	RCSD1	0.0188601
CUX2	DLGAP2	0.0188575
CUX2	UNC5D	0.0188551
RFX3	NTRK3	0.0188546
DACH1	PDZRN4	0.0188498
TSHZ2	TWIST2	0.0188416
NR4A2	SNTB1	0.0188409
GLIS3	CYP1B1	0.0188323
FOXP2	SLC44A5	0.0188202
ESR2	CCDC85B	0.0188122
POU6F2	DGKG	0.0188115
ZFPM2	LRRTM4	0.0188101
RFX3	TTC6	0.0188087
NFIA	CALN1	0.0188008
FOXP2	THSD7A	0.0187944
JUND	PRNP	0.0187878
FOXP2	EPB41L2	0.0187807
MEF2C	IQCJ-SCHIP1	0.0187798
MKX	PCDH7	0.018777
RORA	KCNAB1	0.0187657
RORB	GRIA2	0.0187643
RORB	ST6GALNAC5	0.0187635
FOXP2	NTRK3	0.0187587
TSHZ2	COL12A1	0.0187516
BCL11B	ATP2C2	0.0187481
FOXP2	SCG3	0.0187441
RORA	PCP4	0.0187396
CUX1	ZNF804A	0.0187387
CUX2	WDR86	0.0187345
TOX	GRM4	0.018732
RORB	SULF1	0.0187266
FOXP2	CELF4	0.0187264
CUX2	SORBS2	0.0187254
TSHZ2	GPRIN3	0.0187241
TSHZ2	MET	0.0187219
SOX5	INPP4B	0.0187203
ZFHX3	TENM1	0.0187181
TOX	ST8SIA1	0.0187178
TSHZ2	CEMIP	0.0187131
FOXP2	KCNQ3	0.0187103
FOXP2	PDE1A	0.0187049
RORB	TLL1	0.0187023
TOX	ALCAM	0.0186934
POU6F2	PCDH7	0.0186807
ZNF385B	TLL1	0.0186774
RORB	SEZ6L	0.0186766
POU6F2	ITPK1	0.018675
CUX2	CHSY3	0.018672
TOX	ABCC9	0.0186686
JUNB	HSPA1A	0.01866
TOX	TRPS1	0.0186561
RARB	GRM7	0.0186521
NFIA	SLIT3	0.0186501
TOX	SCARA3	0.0186439
CUX2	DSCAM	0.0186388
ZFPM2	CTNNA2	0.018637
TSHZ2	ASPH	0.0186341
MKX	TENM3	0.0186215
SOX6	LHFPL3	0.0186199
CUX2	NOS1AP	0.0186174
TSHZ2	GLCE	0.0186078
NFIA	MCTP2	0.0186059
CUX2	SMARCA2	0.0185981
BCL11B	HS3ST4	0.018597
FOXP1	CPNE4	0.0185935
BCL11B	SRGAP3	0.0185915
MEF2C	TLE4	0.0185897
EGR1	CCDC85B	0.0185888
TSHZ2	MAST4	0.0185868
NFIA	CDH2	0.0185857
CUX2	PLOD2	0.0185816
TSHZ2	BRINP2	0.0185784
BCL11B	FSTL4	0.0185778
CUX2	CADPS	0.0185756
FOXP2	TRPM3	0.0185644
POU6F2	NFIB	0.0185638
[truncated: 5,040 more rows]

## Sheet: Lizard
Regulatory Gene	Target Gene	Weight
FOS	ARC	0.14505
FOS	BTG2	0.140278
FOS	FOSB	0.132469
FOSB	FOS	0.126801
FOS	GADD45B	0.111555
FOS	JUN	0.106202
FOSB	GADD45B	0.104857
PROX1	PENK	0.0998181
JUN	FOS	0.0979659
MEF2C	LUZP2	0.0957138
FOXN1	UNC119	0.0943102
FOSB	BTG2	0.0932845
JUN	BTG2	0.0928522
FOSB	ARC	0.092422
MEF2C	RASD2	0.0903806
MEF2C	SATB1	0.0859454
FOSB	NR4A1	0.0817545
FOSB	EGR3	0.0806585
FOS	ATF4	0.0790873
NR2F2	CAMK1G	0.0771704
JUN	ARC	0.0766845
MEF2C	KCNS2	0.0761156
NR2F1	NR2F2	0.0759919
JUN	FOSB	0.0757898
FOSB	JUN	0.0750322
FOS	IER2	0.0743794
MEF2A	LYSMD4	0.0739283
EGR3	FOSB	0.0723645
MEF2C	PTPRD	0.0721145
MEF2C	NCALD	0.0711411
FOSB	ATF4	0.0707918
MEF2C	TNNC1	0.070243
FOS	NR4A1	0.0689765
MEF2C	CNTN4	0.0689078
EGR3	GADD45B	0.0685292
ATF4	FOS	0.0681584
MEF2C	ATP2B2	0.0680936
NR2F2	ALCAM	0.0678115
ZNF711	POF1B	0.0675852
MEF2C	GABRA1	0.0665464
MEF2C	CALB1	0.0661366
NR4A1	FOSB	0.0654503
JUN	EGR3	0.0648979
MEF2C	LMO3	0.0645592
FOS	EGR3	0.0638306
MEF2C	VSTM2A	0.0636378
MEF2C	TP53I11	0.06301
JUN	GADD45B	0.0616833
MEF2C	JCAD	0.0615607
SATB1	TNNC1	0.0613445
HMGB3	CALM2	0.059826
EGR3	JUN	0.059402
NR2F2	NR2F1	0.0584005
MEF2C	CPLX1	0.0581295
EGR3	FOS	0.0579181
EGR3	BTG2	0.057331
MEF2C	SPOCK3	0.056811
MEF2C	PRMT8	0.0566449
FOS	SAT1	0.0563393
SATB1	MEF2C	0.0555571
ST18	AVP	0.0551972
ATF4	FOSB	0.0546171
JUN	ATF4	0.0542998
MEF2C	ROBO2	0.0532883
SATB1	ATP2B2	0.0532379
ATF4	ARC	0.0530327
HMGB3	PPIA	0.0528972
SATB1	LDHA	0.0527486
MEF2C	NETO2	0.0525736
EGR3	ARC	0.0519034
MEF2C	CAMK2G	0.0513054
FOSB	IER2	0.0512896
MEF2C	ARPP21	0.05095
ATF4	BTG2	0.0509283
MEF2C	PKIA	0.0508594
MEF2C	FIGN	0.0507282
EGR3	NR4A1	0.050604
NR4A1	NR4A2	0.050298
MEF2C	RPRML	0.0499031
MEF2C	GLRA3	0.0487418
PROX1	SERPINE2	0.0483967
MEF2C	ALDOA	0.0483229
SATB1	FIGN	0.0481442
SATB1	HPCA	0.0478563
MEF2C	RTN4R	0.0477201
ATF4	GADD45B	0.0474576
MEF2C	CAMK2N1	0.0474496
MEF2C	HTR3A	0.0472779
ATF4	JUN	0.0462745
MEF2C	MAPK6	0.046044
MEF2C	TBR1	0.0457373
MEF2C	OSBPL1A	0.0452271
MEF2C	PTPRR	0.0449454
FOXP1	NUP214	0.0446649
NR4A1	NR4A3	0.0445514
MEF2C	EPHA5	0.0442198
SATB1	JCAD	0.0436805
MEF2C	CPLX3	0.0436274
MEF2C	STARD4	0.0435067
SATB1	PEX5L	0.0433082
SATB1	SYNPR	0.0432474
MEF2C	GABRG2	0.0431491
MEF2C	GRB2	0.0428835
MEF2C	CRHR2	0.0427162
SATB1	AMIGO2	0.0421587
EGR3	ATF4	0.0421178
JUN	IER2	0.0420909
MEF2C	CNKSR3	0.0417342
MEF2C	GABRD	0.0416908
NR4A1	EGR3	0.0416762
HMGB3	GAPDHS	0.0416082
MEF2C	PHYHIPL	0.0412387
MEF2C	GRIA4	0.0408713
HMGB3	RPL19	0.0405875
SATB1	FPR3	0.0404738
PROX1	TRPM3	0.0403546
MEF2C	NCAM2	0.0398747
ATF4	EGR3	0.0397304
FOS	UBB	0.0395897
NR4A1	SIK1	0.039466
MEF2C	RGS12	0.0393604
NR4A1	FOS	0.0393066
NR2F2	S100A10	0.0392296
HMGB3	PABPC1	0.0391574
NR4A3	CD74	0.0391284
MEF2C	HPCA	0.039103
MEF2C	FARP1	0.0389259
MEF2C	CNTN6	0.0388123
MEF2C	PRRT2	0.0387625
HMGB3	RBM3	0.038652
MEF2C	MEIS2	0.0386371
FOS	FTL	0.0386353
ATF4	IER2	0.0381515
FOS	GADD45G	0.0376641
MEF2C	PAK1	0.0375525
TBR1	MEF2C	0.0372919
ST18	NPB	0.0372471
FOSB	DUSP5	0.0370723
TBR1	CPNE4	0.036997
FOSB	SAT1	0.0368753
SATB1	OSBPL1A	0.0368209
MEF2C	SORBS2	0.0367656
NR4A2	NR4A1	0.0366928
NR2F2	TMEFF2	0.0366396
FOSB	MAT2A	0.0365321
SATB1	GRM3	0.0365037
NR4A1	BTG2	0.0364678
FOSB	NR4A2	0.0364645
MEF2C	DHX36	0.0364595
MEF2C	FAM163B	0.0364148
MEF2C	SYNPR	0.0362933
ID4	ACBD7	0.0362107
MEF2C	CAMK2D	0.0361372
MEF2C	STXBP6	0.0360959
PROX1	THSD7A	0.0360684
HLF	JCAD	0.035997
MEF2C	DCBLD2	0.0359118
NR2F1	ATP8A2	0.0357344
JUN	UBB	0.0355848
MEF2C	FLRT2	0.0353718
NR2F2	NTS	0.0352821
FOS	HSPA8	0.0350375
PROX1	NCDN	0.0350361
SATB1	ABCD2	0.0349683
FOS	PPP1R15A	0.0347857
SATB1	SPOCK3	0.034775
NR2F1	LMO3	0.034752
NR2F2	C1QL3	0.0347257
MEF2C	CADM2	0.0347235
SOX5	FIGN	0.0346825
MEF2C	GLRA2	0.0346719
MEF2C	CDH2	0.034508
SPDEF	PACSIN1	0.0343545
NR4A1	ARC	0.0342603
MEIS2	GRM3	0.0342543
JUN	SAT1	0.0342215
NME2	MYL6	0.0340072
MEF2C	TMEM65	0.033992
NR2F1	TP53I11	0.0339486
MEF2C	MAP3K5	0.0338952
NR2F1	ALCAM	0.0337846
HLF	KCNS2	0.0337237
NR2F1	GALNTL6	0.0336532
NME2	ATP5F1D	0.0335883
YY1	DNAJC22	0.0335688
NME2	UQCR10	0.0335663
MEF2C	SORBS1	0.0335062
ZBTB6	NOL9	0.0335022
HMGXB3	MCEE	0.0334645
FOSB	PPP1R15A	0.0332423
MEF2C	TUB	0.0332231
NME2	COX6C	0.0332164
EGR3	NR4A3	0.0331818
MEF2C	GALNTL6	0.0331243
MEF2C	STMN1	0.0330661
MEF2C	CACNG5	0.033062
JUN	THY1	0.0330269
SATB1	RASD2	0.0328849
PBX1	ARF6	0.0328829
BHLHE40	CAMK2N1	0.032837
NME2	RPL19	0.0327848
NR2F1	CREB3L2	0.032753
NR4A1	CD74	0.0326452
MEF2C	GRM3	0.0326137
HMGB3	BASP1	0.0326042
NME2	RPS18	0.032494
MEF2C	GRIA1	0.0324662
MEF2C	MGST1	0.0324403
JUN	NR4A1	0.0324007
EGR3	ARRDC3	0.0323261
ST18	SCG3	0.0321748
NR2F2	ATP2B4	0.0321153
JUN	SERPINI1	0.03209
NR2F1	CRHR2	0.0320823
NR2F2	NCAM2	0.0319236
MEF2C	AMIGO2	0.0318499
MEF2C	PNCK	0.0318228
TBR1	PRRT2	0.0317987
TBR1	ARPP21	0.0317198
SATB1	CACNA2D2	0.0317174
CSRNP3	GALNT3	0.0316638
JUN	TMEM163	0.031593
TOX4	SEC16A	0.0315732
HMGB3	RPS16	0.0315287
NR2F1	S100A10	0.0315073
NME2	UQCRH	0.031507
NR4A1	GADD45B	0.0313625
FOSB	HSPA8	0.0313624
NME2	NDUFB10	0.0313479
ID4	GAPDH	0.0313458
SATB1	PITPNM2	0.0311867
NME2	RPL24	0.0311602
NME2	RPS24	0.0311535
ID4	FABP7	0.0310947
NR4A3	NR4A1	0.031055
NR2F1	ABCB6	0.0308947
MEF2C	CACNA2D2	0.0308198
NME2	RPS16	0.0306856
NME2	UBA52	0.0306534
NR2F1	LUZP2	0.0305987
NR2F1	CALB1	0.0305859
TEAD1	ESYT1	0.0305331
NEUROD6	ACVR2A	0.030303
FOS	LBH	0.0302757
EGR3	TOB1	0.0301864
FOSB	SOCS3	0.0301175
MEF2C	MAP2	0.0301091
TSC22D1	GAD2	0.0301069
FOXP1	TESC	0.0300302
ST18	INHBA	0.0299488
NEUROD6	HSPB6	0.0298399
MEF2C	ATP2B4	0.0297945
SATB1	CPLX3	0.0297538
MEF2C	SORL1	0.0297067
NME2	ZC3H10	0.0296827
ATF4	NR4A1	0.0296556
SATB1	LMO3	0.0296504
MEF2C	NR2F1	0.0295551
JUN	GADD45G	0.0295221
ATF4	HSPA8	0.0295171
ID4	SPARC	0.0294634
TUB	RPRML	0.0294218
FOS	FRMD8	0.0294177
JUN	ATP2B2	0.0293635
PROX1	KCNG1	0.0293058
MEF2C	LGALS3	0.0292747
MEF2C	PEX5L	0.0292725
MEF2C	RGS8	0.0292622
PIAS1	CALML4	0.029262
SUB1	CTDNEP1	0.0292448
HLF	TP53I11	0.0292295
MEF2C	GRIK2	0.0291479
MEF2C	CHL1	0.0291156
THAP1	ARL1	0.0289866
SATB1	NETO2	0.0289802
MBD3	COX6C	0.0289607
NR4A1	ATF4	0.0289201
NR2F2	CALB1	0.0288928
RBPJL	TMEM147	0.0288776
NME2	UQCRQ	0.0288236
FOS	RAB11FIP4	0.0288035
FOSB	ID3	0.028796
THAP1	CARHSP1	0.0287771
NME2	PSAP	0.0287554
FOS	VGF	0.0287538
FOSB	RRAD	0.0287117
THAP1	CHGB	0.0286604
MEF2C	SRCIN1	0.0286438
NME2	FAU	0.0286285
NR2F1	KCNS2	0.0286242
TUB	SORBS2	0.0285125
CARHSP1	THAP1	0.0285115
FOSB	GADD45G	0.0285057
RFX7	GANAB	0.0284765
NR4A1	SAT1	0.0284689
JUN	SOCS3	0.0284533
TFCP2	ADSL	0.0283673
NR2F2	NEGR1	0.0283367
ZBTB20	RGS5	0.0283351
NR4A1	VGF	0.0282972
RBPJL	RPS25	0.0281593
NR2F2	CHRM4	0.028123
HMGB3	SERPINI1	0.0280876
FOSB	CHAC1	0.0279725
NME2	RPS11	0.0279613
SATB1	CRHR2	0.0279213
SUB1	FABP3	0.0279088
HMGB3	UQCRQ	0.0278704
NME2	RPL32	0.0278489
SUB1	EIF5AL1	0.0278361
HMGB3	THY1	0.0278239
THAP1	SOX9	0.0277386
MEF2C	ITFG1	0.0277052
THAP1	SCG3	0.0276851
TBR1	TNNC1	0.0276809
MEF2C	ADCYAP1	0.0276496
SATB1	GABRG2	0.0276178
PROX1	RASA2	0.0276167
SATB1	LUZP2	0.0275882
MEF2C	SPOCK1	0.0275805
NME2	NDUFS5	0.0275622
NR2F1	AZIN1	0.0275415
NME2	DYNLL1	0.0274983
SATB1	SORL1	0.027478
FOXP1	KIT	0.0274776
PROX1	UCHL1	0.027429
NR4A1	APOE	0.0273913
HMGB3	HSBP1	0.0273715
MEF2C	AKAP5	0.0273512
NR2F2	TIMP2	0.0273376
PROX1	NGB	0.0272967
MEF2C	BMPR1B	0.0272682
TOX4	FNTA	0.0272238
MEF2C	RAB11FIP4	0.0271595
TBR1	TP53I11	0.0271476
SMARCAL1	GPX4	0.0271327
SUB1	ISCU	0.0271203
ST18	LUZP2	0.0270994
FOXP1	SSTR1	0.0270634
FOS	RAC2	0.0270332
HMGB3	APP	0.0270316
MEF2C	SPRED1	0.0270214
TBR1	NCALD	0.0269972
MEF2C	PTPRN2	0.026975
RBPJL	RPS9	0.0269737
EGR3	ODC1	0.0269122
EMX2	PTPRD	0.0268559
HMGB3	RBM25	0.0267947
MEF2C	SPON1	0.0267738
MEIS2	TP53I11	0.0267566
HMGB3	TUBB	0.0267162
PROX1	SLC30A3	0.0267069
THAP1	CAMK2N1	0.0266554
ATF4	UBB	0.0266517
HMGB3	RPS8	0.0265788
HMGXB3	LAMB1	0.0265719
TUB	VAT1L	0.0265017
EGR3	MAT2A	0.0264992
JUN	SRSF5	0.0264504
NR2F1	MEF2C	0.0264393
NR2F1	LRFN5	0.0264077
NR2F2	SSBP2	0.0263876
HLF	NCALD	0.0263199
FOS	RRAD	0.02631
SATB1	PTPRD	0.0263038
HMGB3	RPS7	0.026254
HMGB3	CD59	0.026251
EGR3	DNAJB5	0.0262167
JUN	SDC2	0.0262115
NME2	RPS27A	0.0261904
SATB1	SOX5	0.0261893
MBD3	NDUFB7	0.0261653
FOS	FAIM2	0.0261567
NR4A1	CSRNP1	0.0261094
SATB1	GABRA1	0.0260754
NR3C1	COX19	0.0260617
PROX1	PPFIBP1	0.0260334
NR2F1	RPRML	0.0259927
HMGB3	RPL21	0.0259475
FOS	CHAC1	0.0259331
FOSB	NR4A3	0.0259303
FOS	CADM2	0.0259295
MEF2C	SGTB	0.0259048
NR2F1	PTPRU	0.0258723
NR4A1	LBH	0.0258387
MEF2C	NRXN3	0.0258255
JUN	PCSK2	0.0258254
EGR3	DUSP5	0.0258166
JUN	FTL	0.0257635
NR2F1	PTPRD	0.0257519
ZSCAN29	WDR53	0.0257334
NME2	RPL36	0.0256892
MEF2C	PTPRT	0.025686
MYT1L	HEXB	0.0256859
JUN	ADCYAP1	0.0256805
NME2	RPL11	0.0256684
MEF2C	LDHA	0.0256658
NME2	CAMK2N1	0.0256652
FOS	THY1	0.0256442
FOS	SOCS3	0.0256236
NME2	RPS20	0.0256078
MEF2C	NPTX2	0.0255548
MEF2C	LANCL3	0.0255289
ATF2	ALDH9A1	0.0255131
NR4A1	DNAJB5	0.0254765
HMGB3	PAM	0.0254759
NME2	FABP3	0.0254757
ZFAT	UTP23	0.0254754
FOS	ATP6V0C	0.025472
ZBTB16	ZNF618	0.0254269
NR2F1	GABRA1	0.0254169
NR4A3	CSRNP1	0.0254095
SUB1	TUBB2B	0.0253817
FOS	GABRA1	0.0253508
MBD3	ATP5F1B	0.0253087
HMGB3	ZC3H10	0.0252782
EGR3	PPP1R15A	0.0252771
HMGB3	NPTN	0.0252024
NR2F2	PTPRR	0.0251879
MEF2C	ATP2B1	0.0251574
JUN	ARRDC3	0.0251427
FOS	ATP2B4	0.0250887
MEF2C	CNTNAP4	0.0250878
FOSB	ARRDC3	0.0250856
NR2F2	PTPRN2	0.0250812
ATF4	GADD45G	0.0250378
SATB1	CNKSR3	0.0250247
EGR3	SAT1	0.0249771
TOX2	CNTNAP4	0.024964
NR3C1	SUMF2	0.0249503
ID4	GSTA4	0.0249425
NME2	RPLP0	0.0249138
NEUROD6	INF2	0.0248837
JUN	AMIGO2	0.0248682
SOX5	DACT3	0.0248667
NEUROD6	RAC2	0.0248446
JUN	FRMD8	0.0247906
NME2	RPL18A	0.0247762
FOSB	UBB	0.0247674
MEF2C	TRIM9	0.0247623
MEF2C	PLCH2	0.0247572
NR2F2	SOX8	0.024755
ST18	MYT1	0.0247458
MEF2C	HLF	0.024745
FOSB	SIK1	0.0247189
ID2	UBXN6	0.0246631
ST18	CIC	0.0246436
HMGB3	RPL24	0.0246248
MEF2C	ZNF704	0.0246154
MEF2C	LMO1	0.0246125
MEF2C	HTR1D	0.0245878
NME2	NDUFA8	0.0245685
NME2	NDUFA5	0.0245672
HMGB3	NME2	0.0245526
TBR1	SATB1	0.0245384
JUN	CADM2	0.0245204
NR2F2	PTPRU	0.0245159
ZNF318	ARMC9	0.024479
EMX2	KCND2	0.0244741
TBR1	GABRD	0.0244448
SATB1	NCALD	0.0244177
KLF9	FECH	0.0244091
MEF2C	SOX5	0.0243646
JUN	PPP1R15A	0.024323
NR2F2	LHX9	0.0243221
HMGB3	TUBA1A	0.0243156
HLF	PRMT8	0.024272
MEF2C	EMX2	0.0242607
LITAF	GEMIN8	0.0242561
SUB1	GCA	0.0242455
CREB3L2	CDK8	0.0242183
TUB	CALB1	0.0242155
PRDM2	FKBP9	0.0242039
JUN	EPDR1	0.024203
SUB1	UCHL1	0.0241986
SMARCAL1	ZFX	0.0241901
EGR3	MYC	0.0241652
NME2	CAMK2A	0.0241277
FOXP1	CA2	0.0241256
HMGB3	RPL36	0.0240971
NME2	RPS7	0.0240909
FOS	PTPRU	0.0240815
NR2F1	FIGN	0.0240732
MEF2C	KCNIP2	0.0239737
NME2	NCL	0.0239614
EMX2	PROX1	0.023935
SUB1	SDHAF2	0.023923
SUB1	CALM2	0.0239177
SATB1	RGS8	0.0238486
ZBTB1	CCDC124	0.023831
PROX1	EMX2	0.0238241
NME2	RPS26	0.0238189
MEF2C	CAMKK1	0.0238055
EMX2	NCDN	0.0237918
L3MBTL1	NR1D1	0.0237866
HMGB3	ATP6V0B	0.0237859
BHLHE40	SCG3	0.0237793
SP2	DEDD	0.0237777
NR2F2	PTER	0.0237772
MEF2C	PLEKHA5	0.0237571
E2F4	DHRS12	0.0237432
NR2F1	TMEM163	0.0237335
FOSB	TOB1	0.0236917
ST18	BDNF	0.0236794
NR2F1	CNTNAP1	0.0236529
FOS	BTG1	0.0236007
FOS	SEC62	0.0236
RBPJL	GPM6A	0.0235972
NR2F1	GPM6B	0.0235795
SUB1	PSMB4	0.0235783
MEF2C	CPNE7	0.0235445
MEF2C	GPM6B	0.0235237
CREBL2	NUDT9	0.0235191
RCOR3	RPP30	0.0234832
ST18	STAC	0.0234298
PROX1	NPY2R	0.0234291
EGR3	HSPA8	0.0234259
MBD3	SDHB	0.0234166
MEF2C	CITED2	0.0234111
JUN	TOB1	0.0234068
MBD4	HECTD3	0.0233802
SATB1	CACNG5	0.0233689
RFX7	SEMA3E	0.0233326
HMGB3	ATP6V0C	0.0233217
HMGB3	CPE	0.0233064
FOS	ATP2B2	0.0233049
ZMIZ1	SLC38A10	0.0233027
SATB1	PHYHIPL	0.023293
MEF2C	NAV2	0.0232857
NME2	MDH2	0.0232807
FOS	TOB1	0.0232699
HMGB3	SEC62	0.0232658
HMGB3	ACP2	0.0232494
FOSB	ODC1	0.0232395
TUB	VSTM2A	0.0232378
PROX1	DOC2A	0.0232313
NME2	SERINC1	0.0232296
FOXG1	BCL11A	0.0232197
MEIS2	RPRML	0.0231591
FOXG1	CPNE7	0.0231414
NME2	RPS19	0.023114
TBR1	HLF	0.0230945
SUB1	RBM3	0.0230734
CEBPG	LRFN2	0.0230616
FOSB	LBH	0.0230421
NME2	RPS2	0.0230316
HMGB3	CFL1	0.0230195
NME2	ATP5F1A	0.0230028
MEF2C	RASL11B	0.0229914
TSC22D2	TP53BP2	0.0229823
MEIS2	KCNS2	0.0229712
SUB1	HNRNPA2B1	0.0229703
MEF2C	SLC17A6	0.022968
FOS	SRSF5	0.022967
BCLAF1	RAB7B	0.0229463
NME2	COX5A	0.0229133
MEF2C	CD36	0.0229064
NME2	RPL21	0.0228887
EMX2	HOMER3	0.0228853
HMGB3	NDST2	0.0228844
SATB1	GRIA4	0.022872
STAT1	EIF2AK2	0.0228675
RBPJL	RPS3	0.0228667
NME2	NDUFA6	0.0228458
MEF2C	ENDOD1	0.0228397
ATF4	RBM3	0.0228365
HMGB3	RPS13	0.0228298
TERF2	SLC35B2	0.0227887
SATB1	KCNS2	0.0227883
NR2F2	RND3	0.0227674
NR3C2	BEND3	0.0227512
MYSM1	PCDH10	0.0227473
FOXG1	SSTR2	0.022744
JUN	CD74	0.0227352
NME2	SNRPD2	0.0227161
MEF2C	PITPNM2	0.0227146
MEIS2	PLCH2	0.0227009
MEF2C	TMEM196	0.0227008
HMGB3	RPS3A	0.0226852
FOS	CAMK2A	0.0226822
NEUROD6	ZBTB41	0.0226758
NR2F1	VSTM2A	0.0226589
FOS	NR4A2	0.0226396
TUB	GLRA3	0.0226379
HMGB3	RPLP0	0.0226211
MEF2C	PPM1K	0.0226186
FOSB	SLC1A3	0.0226094
ZNF706	MRRF	0.0226047
MYT1	ST18	0.0226023
SUB1	HINT1	0.0226003
NR2F1	FLRT2	0.0225977
MEF2C	LMO4	0.0225683
HMGB3	UQCRH	0.0225679
HMGB3	RPS24	0.0225649
BHLHE40	ARL1	0.0225533
JUN	OMG	0.0225254
FOSB	MYC	0.0225248
NME2	RPS25	0.0225234
HMGB3	FAIM2	0.0224897
HLF	GALNTL6	0.0224726
MLX	AKR1E2	0.0224701
NEUROD6	SH2D5	0.0224627
HMGB3	COX5A	0.0224612
HMGB3	RPS6	0.022454
PRDM11	PXMP4	0.0224504
NR4A3	TBKBP1	0.022442
ZNF148	PIR	0.0224398
ZNF148	EDC4	0.0224376
JUN	KCNS2	0.0224263
NEUROD6	KCNV1	0.0224075
EGR3	VGF	0.0223834
NR2F1	MAPK6	0.0223532
NR2F1	DLK1	0.0223432
TBR1	JCAD	0.0223385
EMX2	SLC30A3	0.0223326
FOXP1	FAM135B	0.0223325
NME2	RPL10A	0.0223148
FOS	KCNS2	0.0223114
NR2F1	RASD2	0.0222755
ZBTB7A	TMEM177	0.0222649
EGR3	NR4A2	0.0222561
FOSB	VGF	0.0222227
THAP1	VAT1	0.0222211
NR2F2	ID2	0.0222114
NR2F2	CDH9	0.0222006
NME2	NDUFS6	0.0221854
NR2F1	ATP2B4	0.0221677
HMGB3	UQCR10	0.0221649
NME2	RPL36A	0.0221499
MXI1	IPP	0.0221465
NEUROD6	FXYD6	0.0221285
JUN	CPLX3	0.0221226
EGR3	FRMD8	0.0220881
FOS	SH2D5	0.0220862
NME2	RPL27	0.0220745
ZNF706	EMILIN2	0.0220677
NME2	RPS8	0.0220569
NEUROD6	RGS2	0.0220556
HMGB3	NDUFS5	0.022054
TBR1	MYO18B	0.0220538
JUN	LYL1	0.0220468
NME2	PRDX2	0.022046
CSRNP1	DUSP5	0.0220449
NEUROD6	TMEM242	0.0220441
JUN	SIK1	0.022017
SATB1	PLCH2	0.0220143
HMGB3	PSMB4	0.0220122
HMGB3	RPL11	0.0220121
FOXO6	KIT	0.0220102
FOS	RPS20	0.0219914
NME2	RPS14	0.0219838
ZNF706	YARS2	0.021981
NME2	UCHL1	0.0219745
SATB1	PRMT8	0.021969
MEF2C	DLGAP2	0.0219669
MEF2C	SERPINE2	0.0219612
SATB1	NAV3	0.0219566
NR4A1	IER2	0.0219543
NEUROD6	CHGB	0.0219478
BCLAF1	RNF167	0.0219438
PBX2	IFT122	0.0219286
EGR3	MDH1	0.0219188
ID4	SLC1A3	0.021914
ID4	ISYNA1	0.021894
MEF2C	DGKB	0.0218637
HMGB3	SEC61B	0.0218484
HMGB3	MARCKS	0.0218441
NR2F2	SST	0.0218203
FOSB	DNAJB5	0.0218142
MEF2C	ZC3H10	0.0218101
TSC22D1	CRIM1	0.021804
NR2F1	CNTN4	0.0217658
NME2	RPL35A	0.02176
BHLHE40	SESN3	0.0217553
SUB1	VCP	0.021745
JUN	ATP6V0C	0.0217416
CREB3L2	GALNTL6	0.0217369
NME2	PSMB6	0.0217359
ATF4	RRAD	0.0217298
MEF2C	LAPTM4B	0.0217228
HMGB3	RPS26	0.0217197
NR4A2	FOSB	0.0217159
FOXP1	HAPLN1	0.0216989
JUN	ATP2B4	0.0216955
NR2F1	CPLX3	0.021687
HLF	GRB2	0.0216801
HMGB3	FAM3C	0.0216795
NEUROD6	GABBR1	0.0216767
HMGB3	HMGB1	0.0216738
ATF4	SAT1	0.0216668
ZNF467	TTPAL	0.0216666
NME2	PPP3CA	0.021666
RFXANK	SAP30	0.0216649
MBD3	RPS8	0.0216618
NR2F1	CDK8	0.0216608
MYNN	HAUS4	0.0216607
RBPJL	RPS15A	0.0216573
HMGB3	RPS10	0.0216565
EGR3	SOCS3	0.0216554
MEIS2	STARD4	0.0216535
MEF2C	GNG2	0.021653
NME2	BTF3	0.0216363
JUN	SCG5	0.021632
MEF2C	LINGO2	0.0216061
HMGB3	ITFG1	0.0216037
NR2F1	DRD1	0.0215853
EGR3	IER2	0.0215847
TEAD1	GSTA4	0.0215801
ATF6	WASF2	0.0215741
NR4A1	RARRES1	0.0215648
PROX1	NRP1	0.0215581
HLF	TBR1	0.0215403
FOS	CAMK2B	0.0215329
SMARCAL1	RPS17	0.021504
JUN	ENTPD3	0.0215039
HMGB3	RPL18A	0.0215038
JUN	SH2D5	0.0214944
NME2	CYCS	0.0214934
NR2F2	CD81	0.0214797
TSC22D1	ARF3	0.0214795
BCL11B	MARCKS	0.021479
HMGB3	SRSF5	0.0214687
RCOR1	TMEM163	0.0214659
HMGB3	AMIGO2	0.0214628
ATF6	GAPDHS	0.0214457
MEF2C	RTN1	0.0214252
ST18	HTR3A	0.0214131
NEUROD6	BHLHE22	0.0214034
ERF	CHST3	0.0213924
SUB1	TUBA4A	0.02139
HMGB3	HNRNPA3	0.021386
SUB1	PSMB3	0.0213792
SMAD1	TEX264	0.0213671
FOS	ARRDC3	0.0213619
NR2F2	LRRC24	0.021359
MAX	PNKP	0.021342
THYN1	TMEM106C	0.0213386
NME2	CLSTN1	0.0213245
SOX5	SATB1	0.021319
TUB	ARPP21	0.0213132
TET2	DOK6	0.0213093
SUB1	TUBA1B	0.0213027
SATB1	GRB2	0.0213
HMGB3	SMARCA1	0.0212998
RBPJL	RPL36A	0.0212703
NME2	RPS10	0.0212688
HMGB3	RPL3	0.0212547
MBD3	TUBB2B	0.0212503
HMGB3	RPS20	0.0212258
MEIS2	MEF2C	0.021222
HMGXB3	DPYSL5	0.021217
PHB	GOLGA3	0.0211952
TUB	NCALD	0.0211941
MEF2C	CNTN5	0.0211754
NME2	RPL17	0.0211387
SUB1	RPS3A	0.0211257
HMGB2	MRPL41	0.0211152
RFX7	TMED5	0.021106
FOS	SERPINI1	0.0211037
MEF2C	PCSK2	0.0210998
HMGB3	RPS27	0.0210895
NR2F1	ELFN1	0.0210879
MEF2C	PLXNA1	0.0210852
FOS	MAT2A	0.0210721
ATF4	CHAC1	0.021051
FOS	HPCA	0.0210389
MBD3	UQCRQ	0.0210365
VEZF1	AGFG2	0.0210206
HMGB1	BASP1	0.021019
TBR1	ALDOA	0.0210018
HMGB3	RPL23A	0.0210008
MBD3	GABARAPL2	0.0209838
SMARCAL1	RPS7	0.0209741
MEF2C	SCN1A	0.0209635
FOSB	FRMD8	0.0209559
HMGB3	ILF3	0.0209348
HMGB3	RPS19	0.020931
JUN	TSPAN3	0.0209154
SATB1	TMEM65	0.020905
TUB	CAMK2N1	0.0208969
HMGB3	UCHL1	0.0208956
HMGB3	SERINC1	0.0208833
GTF3A	AXIN1	0.0208813
ZGPAT	SLC35C1	0.0208703
MEIS2	LMO3	0.02087
MBD3	UQCRB	0.0208633
NR4A1	JUN	0.0208618
HMGB3	PSAP	0.0208551
EMX2	ST18	0.0208463
FOXP1	ST8SIA6	0.0208302
HMGB3	IK	0.0208244
MBD3	TUBA4A	0.0208181
DNAJC2	DTNB	0.0208039
NME2	RPL23A	0.0207809
PRDM2	ZDHHC9	0.0207655
HMGB3	RPL32	0.0207653
HMGB2	MAP7D2	0.0207459
THYN1	ATP1A1	0.020739
MEF2C	PDE1B	0.0207214
MEF2A	PROX1	0.0207121
FOSB	SPP1	0.0207053
MEF2C	SLC35F1	0.0207052
SUB1	HSPB6	0.0207027
FOS	ERRFI1	0.0207023
GPBP1	FAM20A	0.0206931
CAMTA1	CNTNAP1	0.0206884
SATB1	STXBP6	0.0206795
ZNF189	RBM12B	0.0206784
PHB	ZDHHC15	0.0206663
SUB1	PPIA	0.0206508
MBD3	MYL6	0.0206343
NFAT5	UBAC2	0.0206328
HMGB3	RNPC3	0.0206293
FOS	PTPRN2	0.02062
UBTF	RPRD2	0.0206098
HMGB3	ATP5F1D	0.0206086
THAP1	OLFM3	0.0206071
NR3C1	HEXA	0.0206063
NME2	GABRA1	0.0206026
NME2	RPL8	0.0205758
FOS	SIK1	0.0205661
EMX2	TMEM170A	0.0205648
SMARCAL1	USF1	0.0205607
FOSB	TDRD3	0.0205582
MBD3	ZC3H10	0.0205535
ZNF512B	RSU1	0.0205305
SATB1	GALNTL6	0.0205244
ATF4	MAT2A	0.0205184
FOS	ODC1	0.0205128
HLF	STXBP6	0.020512
HMGB2	THY1	0.0205099
MEF2C	ST18	0.0204964
NME2	RPL13	0.0204948
BHLHE40	THAP1	0.0204908
CPEB1	AHNAK2	0.0204859
NR2F1	CDH2	0.0204717
HMGB3	SEC61G	0.0204557
SATB1	LAPTM4B	0.0204478
HMGB3	PRDX5	0.0204468
SMARCAL1	RPL32	0.0204401
SMARCAL1	RPL34	0.020435
HMGB3	UQCRB	0.0204268
NME2	MRPL24	0.0204182
BHLHE40	BDNF	0.0204179
E2F6	GAS2	0.0203982
TCF25	RWDD2B	0.0203926
MEF2C	NAV3	0.0203877
LHX9	NR2F2	0.0203647
SUB1	PARK7	0.0203641
HMGB3	TSPAN3	0.0203597
NR2F2	SYT4	0.0203583
MEIS2	RTN4R	0.0203558
HMGB3	CHCHD2	0.0203551
JUN	ITFG1	0.0203271
NR2F2	TMEM215	0.0203162
HMGB3	RPS14	0.0203116
HMGB2	PIK3C3	0.0203082
HMGB3	RPS17	0.0203028
JUN	CHAC1	0.0203024
NME2	TUBB2B	0.0203013
POU3F2	BSDC1	0.0202897
ARNT	CLDN11	0.0202877
MEF2C	TSSC4	0.0202853
MEF2C	PRKCB	0.0202841
CPEB1	SP2	0.0202713
ATF4	SOCS3	0.020266
NR4A1	SDC4	0.0202626
ID4	PRKCD	0.0202536
MBD3	NDUFS6	0.0202398
FOSB	DNAJB9	0.0202268
ATF4	SERPINI1	0.0202207
LHX9	NTS	0.0202162
NR4A2	C1QL3	0.0202155
NR2F1	GRIA4	0.0202128
HMGB3	RPL10A	0.0202099
NR4A3	DNAJC16	0.0201897
NR4A3	ABHD10	0.0201793
FOS	FUS	0.0201768
MBD3	EIF4A1	0.0201694
SATB1	MGST1	0.0201679
CEBPZ	SMAD4	0.0201657
NME2	PPIA	0.0201635
HES1	ESYT1	0.0201598
EGR3	UBB	0.0201555
NR2F2	LMO3	0.0201553
ZNF706	MTX3	0.0201388
SP2	NPL	0.0201369
RBPJL	CFL1	0.0201292
NR4A1	ARRDC3	0.0201285
MBD4	RAD52	0.020119
GABPA	XRCC5	0.0201114
ZNF704	SRFBP1	0.0201106
KLF6	ZDHHC9	0.0200999
EGR3	LBH	0.0200979
FOXG1	CNR1	0.0200961
NR2F1	AMIGO1	0.0200812
NR2F1	MEIS2	0.0200786
HMGB3	FAU	0.0200747
TUB	PLD1	0.020063
RBPJL	TBL3	0.0200598
MEF2C	ARVCF	0.0200556
HMGB3	RPL31	0.0200554
NR2F1	ATP2A2	0.0200453
TBR1	GABRA1	0.0200434
NEUROD6	IGSF3	0.0200418
HMGB3	PCSK2	0.0200386
NR2F1	RTN4R	0.020028
HMGB3	ITM2A	0.0200226
HMGB3	CTDNEP1	0.0200198
FOS	RPS6	0.020018
GTF3A	MTIF3	0.0200114
MEF2C	PPP4R4	0.0200055
SATB1	FLRT2	0.0200011
ZBTB8A	SCRN2	0.0200008
SUB1	SOD1	0.0200002
LYL1	NFIX	0.0199969
SATB1	STARD4	0.0199967
TUB	RASD2	0.0199944
NR2F2	KCTD17	0.019989
TBR1	PKIA	0.0199882
NME2	TUBA1A	0.0199869
HMGB3	EIF1B	0.019981
FOS	CRHR2	0.0199744
SATB1	CACNG4	0.0199698
NR2F1	PDE1B	0.0199664
SUB1	ZDHHC1	0.0199619
NME2	RPL9	0.0199617
MEF2C	MGAT5	0.0199598
FOS	ENTPD3	0.0199412
ZNF706	SLC25A38	0.0199354
SATB1	EPB41L2	0.0199165
FOS	DUSP5	0.0199126
FOSB	TAB2	0.0199055
EGR3	CHAC1	0.019888
SUB1	ATP5F1D	0.0198836
NR1D1	SLC50A1	0.0198805
TBR1	ATP2B2	0.0198616
MLLT10	PLSCR1	0.0198483
TBR1	TRIM9	0.0198412
MEF2C	NCDN	0.0198349
MYCN	HAUS6	0.0198272
JUN	SOX11	0.0198155
SUB1	PEBP1	0.0198099
MBD3	RAN	0.0198098
FOS	TMEM163	0.0198092
POU3F2	WFS1	0.0197895
NME2	HNRNPR	0.019778
HMGB2	RPS16	0.0197718
JUN	PABPC1	0.0197528
HMGB3	TRA2B	0.0197497
HMGB3	PAF1	0.0197461
HMGB2	UQCRH	0.0197404
RFX7	MSRA	0.0197384
FOS	SLC38A2	0.0197327
SMARCAL1	RPL18A	0.0197324
HMGB3	RPL22	0.0197297
ZNF467	CRAT	0.0197259
FOS	TAGLN3	0.0197233
NR2F1	NCAM2	0.0197049
ATF1	TBC1D17	0.0197032
PBRM1	MGST1	0.0196944
HLF	CAMK2N1	0.0196892
TUB	MEF2C	0.0196846
JUN	MDH1	0.0196794
ST18	CPLX1	0.0196749
SATB1	PCSK2	0.019659
PROX1	MEF2A	0.0196505
ZNF706	MNAT1	0.019647
SATB1	CPLX1	0.0196444
TBR1	LMO3	0.01964
HMGB3	RPL35	0.0196384
NR2F2	CNTN4	0.0196298
FOSB	BTBD6	0.019626
NFIX	ZBTB20	0.019626
FOS	SEZ6L2	0.0196215
SATB1	ADCYAP1	0.0196179
NME2	RPS3A	0.0196066
ZBTB4	EGFLAM	0.0196031
TOX4	TAB2	0.0195985
HMGB3	DNAJC8	0.0195964
SMAD3	ATP1B4	0.0195897
SUB1	GAPDHS	0.0195701
CAMTA1	KIF1C	0.0195697
MEF2C	CAMK1G	0.019564
NR2F1	JCAD	0.0195584
NR2F1	NEGR1	0.0195582
JUN	ARHGEF26	0.0195538
SMARCAL1	RPL7	0.0195503
FOS	RPS3A	0.0195493
ZNF644	TMED5	0.0195462
MEF2C	CNKSR2	0.0195373
NME2	DPY30	0.0195354
TBR1	CAMK2N1	0.0195124
HMGB3	RPL10	0.0195119
FOS	RPS26	0.0195031
DNAJC2	JMJD7-PLA2G4B	0.0195005
NR2F1	STARD4	0.0194833
SUB1	VDAC3	0.0194755
NR2F1	CAMK2G	0.0194753
HMGB3	RPL14	0.0194636
NR2F1	PTPRR	0.0194574
UBTF	MSANTD3	0.0194512
HMGB3	CLSTN3	0.0194494
NR4A2	TMEM170A	0.0194474
MEF2C	GRM2	0.0194434
MEF2C	STK10	0.0194419
HMGB3	PIGT	0.0194348
JUN	HPCA	0.0194196
HMGB3	DHDDS	0.0194174
EGR3	SLC38A2	0.0194086
THAP1	CAMK1G	0.0193997
HMGB3	NDUFB4	0.0193913
HMGB3	HNRNPH1	0.0193874
FOXG1	NCALD	0.0193824
SP3	URB1	0.0193816
MEF2C	S100A10	0.0193757
JUN	NPTN	0.0193753
NME2	CANX	0.0193728
EMX2	PENK	0.0193673
MLLT10	RAB7B	0.0193645
ZNF706	ANO6	0.019361
ATF6B	NFIC	0.0193594
NR4A3	INPP5A	0.0193483
MBD3	UQCRH	0.0193465
NR4A2	NR4A3	0.0193371
NR2F1	PTPRN2	0.0193362
TUB	SCN9A	0.0193327
ID2	CARHSP1	0.0193306
JUN	CPLX1	0.0193299
EGR3	SLC25A25	0.0193283
SFPQ	HNRNPAB	0.0193193
BCL11B	ANKS1B	0.0193123
RFX3	TMEM97	0.0193114
HMGB1	RTF1	0.0193065
HMGB3	RPS27A	0.0193046
MYT1	ADAMTS3	0.0193015
FOXP1	RBM20	0.019297
NCOR1	ALDH6A1	0.0192898
NR2F1	NCALD	0.0192834
FOSB	DUSP2	0.0192826
FOXP1	FIBCD1	0.0192809
FOXG1	ATP1B1	0.0192804
TBR1	OSBPL1A	0.0192781
ID2	PRKCD	0.01927
NR2F2	GPNMB	0.0192688
NR2F1	HPCA	0.0192618
JAZF1	POLL	0.0192604
MLLT10	SCML2	0.0192585
JUN	SERINC3	0.0192576
NR2F1	TMEM120A	0.0192565
THAP1	NPTX2	0.019246
NEUROD6	BZW2	0.0192451
PROX1	VCAM1	0.0192408
HMGB3	ATP6AP1	0.0192367
FOXG1	EIF4EBP1	0.0192339
MEF2C	PHACTR2	0.0192313
RBPJL	RPS27	0.0192295
HMGB2	CA5B	0.0192078
SATB1	PLEKHD1	0.0192041
BCL11B	MAPK1	0.019197
FOS	RPL19	0.0191666
SATB1	TMEM163	0.0191611
SFPQ	HNRNPH1	0.0191598
ATF4	PTPRN2	0.0191476
MGA	GANAB	0.0191462
MEF2C	CACNA1E	0.0191363
MEF2C	PTPRK	0.0191215
NR4A3	NR4A2	0.0191152
HMGB3	CLSTN2	0.0191141
NR2F2	NPTX2	0.019109
TBR1	PHYHIPL	0.019098
KLF11	MYO10	0.0190883
ATF2	ST8SIA6	0.0190737
HMGB3	HSP90B1	0.0190697
ZNF326	RBM3	0.0190614
MEF2C	PXMP4	0.0190578
SATB1	MAPK6	0.0190575
ATF1	VPS37D	0.0190559
SMAD3	ALDH16A1	0.0190544
MBD3	MRPS23	0.0190539
ARID2	PHF21A	0.0190524
JUN	ATP6AP2	0.0190392
HMGB3	RAN	0.0190342
HMGB3	SUB1	0.01903
CREBL2	RIBC2	0.0190237
CEBPG	PREB	0.0190104
NFYB	CREM	0.0190057
JUN	NFIX	0.0190008
HMGB3	UBE2L5	0.0189987
MEF2C	ATP6AP2	0.0189969
MEF2C	SLC12A5	0.0189959
HMGB1	MARCKS	0.018994
ST18	ADAMTS3	0.0189882
FOS	TP53BP2	0.018987
NME2	SUMO3	0.0189795
BCL11A	FOXG1	0.0189716
HMGB3	XAB2	0.0189707
CIC	PIGH	0.0189635
HMGB2	SPOCK2	0.0189599
NR2F1	ASIC4	0.0189576
HMGB3	STMN2	0.0189506
ATF4	SEC62	0.0189496
HLF	CPNE4	0.0189451
HMGB3	EIF5AL1	0.0189353
MEF2C	CACNG4	0.0189331
HMGB3	NCL	0.0189274
ID4	APOE	0.018922
JARID2	FAHD1	0.0189216
SMARCAL1	RPL21	0.018919
PROX1	TLL1	0.0189151
MEF2C	MYT1	0.0189135
HIVEP2	RGS8	0.0189135
RBPJL	BOLA1	0.0189001
HMGB3	TUBA1B	0.0189
EMX1	EIF4ENIF1	0.0188973
NR4A1	PPP1R15A	0.0188969
NR2F1	MAT2B	0.0188849
UBTF	SYBU	0.0188835
JUN	CPE	0.0188733
NEUROD6	CYCS	0.0188705
MBD3	CHCHD2	0.0188659
TBR1	HS6ST2	0.0188641
MBD3	DCTN6	0.0188532
ZNF706	PPIL3	0.0188522
HMGB1	SRP14	0.0188484
MEF2C	NEGR1	0.0188427
NME2	RPS13	0.0188398
JUN	MEF2C	0.0188366
SETDB1	PHTF1	0.0188356
FOXG1	POLR1E	0.0188254
RFX7	SHANK3	0.0188145
MITF	PORCN	0.0188121
SUB1	MBD3	0.0188115
FOS	CLK1	0.0188103
SP2	B4GALNT4	0.0188092
TBR1	XK	0.0187993
NME2	RPL10	0.0187958
JUN	CRHR2	0.018793
RXRB	ACBD7	0.0187889
NME2	ATP5F1B	0.0187864
HMGB3	FANCD2	0.0187691
NFIC	TNFRSF19	0.0187637
MEF2C	TAGLN3	0.0187573
MBD3	NDUFS3	0.0187492
HMGB3	YWHAZ	0.0187443
MYT1	PXMP4	0.0187408
TAX1BP1	MLF1	0.0187355
FOXK2	AKR1E2	0.0187296
HMGB2	RPS27A	0.0187292
NME2	SMARCAL1	0.0187272
MEF2C	HOMER1	0.0187263
NFE2L1	IGSF21	0.0187258
FOXG1	GLRX5	0.0187212
HMGB3	APLP2	0.0187206
MEF2C	GNAI1	0.0187168
MEIS2	JCAD	0.018714
TBR1	GALNTL6	0.0187128
GPBP1	MIER3	0.0187046
HMGB2	ATP6AP2	0.0187031
ZSCAN29	ZNF839	0.0186965
SUB1	PDHA1	0.0186916
HMGB3	RPL9	0.0186763
NR2F2	DYDC1	0.0186755
HMGB3	GLUL	0.0186722
WDHD1	MANEAL	0.0186689
NR2F1	TMEFF2	0.018659
JUN	RAC2	0.0186548
HMGB1	HMGB3	0.0186539
ZSCAN29	SH2B3	0.0186472
SSRP1	GADD45A	0.018636
FOS	RPS16	0.0186311
NR2F1	VAMP2	0.0186284
NEUROD6	AMIGO2	0.0186272
MEF2C	VAV3	0.0186211
SMARCAL1	FAIM2	0.0186124
MEF2C	HSP90AA1	0.0186121
MAFG	CHRM4	0.018612
HMGB3	RPL8	0.0186042
MEF2C	VAT1L	0.0186025
JUN	ATP6AP1	0.018599
SMAD1	SNX11	0.0185908
SPDEF	RARB	0.0185854
ATF4	FUBP1	0.0185847
NR2F2	TP53I11	0.0185799
ATF4	B4GALNT1	0.0185727
NEUROD6	CNIH3	0.0185709
ZNF706	SMG8	0.018567
MBD3	LDHB	0.0185656
NME2	MBD3	0.0185574
BCL11B	ADCY1	0.0185533
NME2	ERH	0.018553
TBR1	SLC35G2	0.0185523
NEUROD6	PRDM8	0.0185492
JUN	PSAP	0.0185446
HMGB3	PTPRN	0.0185362
FOSB	SLC38A2	0.0185249
THYN1	COPA	0.0185171
HMGB3	TUBA4A	0.0185152
ARNT	GRM3	0.0185084
FOS	DHDDS	0.0184964
PBX4	COG3	0.0184898
TULP3	GMEB2	0.0184857
NR2F2	EFNB3	0.0184851
MBD3	EIF3D	0.0184846
TMF1	RNF167	0.0184841
NR2F1	HTR1D	0.0184791
JUN	NFIB	0.0184695
NR2F2	KCNA4	0.018462
EGR3	SIK1	0.0184592
HMGB3	HNRNPA2B1	0.0184581
CAMTA1	ROCK2	0.0184572
MYCN	CHST1	0.01845
ATF4	FAIM2	0.018448
FOS	OTUD1	0.0184367
MEF2C	EPB41L2	0.0184331
FOS	ITM2A	0.0184231
NR2F1	GABRD	0.0184216
SUB1	TUBA1A	0.0183974
FOS	ADCYAP1	0.0183928
TSC22D1	ERP29	0.0183881
MBD3	AP3S1	0.0183881
NEUROD6	UQCRC2	0.0183868
CARHSP1	ANKRD34B	0.018384
SUB1	COX7B	0.0183768
POU3F3	ISLR2	0.0183743
MBD3	TOMM5	0.0183718
HMGB3	RPS9	0.0183697
KLF12	LRSAM1	0.0183684
FOS	PIM3	0.0183676
EGR3	PIM3	0.0183664
BHLHE40	NPB	0.0183658
MEF2C	SYT5	0.0183623
NME2	EIF3I	0.0183622
CREB3L2	B3GALT6	0.0183607
CREBL2	POLK	0.0183572
PBX2	LCA5	0.0183455
SMAD1	HERC1	0.0183308
ARID4B	SPATA7	0.0183142
NME2	COMMD7	0.0183113
NR3C1	ELMOD2	0.0183051
HMGB3	EPDR1	0.0183043
TBR1	ATP1B1	0.0182922
HMGB3	REEP5	0.0182899
PROX1	RNF19A	0.0182871
HMGB3	SFPQ	0.0182831
TADA2B	SIVA1	0.0182825
ZEB2	ARHGEF6	0.0182824
AFF3	UBL4A	0.0182739
ATF6	PGGT1B	0.0182717
BHLHE40	NPTX2	0.0182633
FOS	MID1IP1	0.0182577
NR2F2	PTPRD	0.0182527
TBR1	RTN4R	0.0182354
NEUROD6	VRK1	0.0182239
NEUROD6	TBKBP1	0.0182218
ZNF236	LDB2	0.0182213
UBTF	DPYSL4	0.0182184
TBR1	SPOCK1	0.0182173
TUB	CNTN6	0.0182136
JUN	RBM3	0.0182077
SATB1	PRRT2	0.0181895
HMGB3	ATP2B2	0.0181891
CEBPZ	CR1L	0.0181836
SATB1	DRD1	0.0181835
NME2	GABRA2	0.018177
SUB1	GDI1	0.0181754
CREBL2	SLC49A3	0.0181752
HMGB3	APLP1	0.0181545
JUN	PIM3	0.0181544
SATB1	SLC17A6	0.0181502
NFE2L1	FUCA2	0.0181473
MEF2C	ASXL3	0.0181406
HMGB3	UBA52	0.0181379
PRDM2	KCNJ9	0.018137
PROX1	UBE2R2	0.0181338
SATB1	SPON1	0.0181282
BHLHE41	RILPL2	0.018116
ATF4	RPS25	0.0181146
HMGB2	SYP	0.0181079
ZXDC	ATP1B4	0.0181051
NR4A1	DUSP5	0.0180939
NME2	PAM	0.0180917
TSC22D1	TMED9	0.0180896
HMGB3	ERP29	0.018083
THAP1	MSH2	0.0180736
HMGB3	PTMA	0.0180717
HMGB3	PNN	0.0180695
JUN	SLC38A2	0.018063
MEF2C	GPR158	0.0180587
SOX9	GPR151	0.0180562
JUN	MYC	0.0180497
MEF2C	ABLIM2	0.0180336
CAMTA1	MAP1B	0.0180329
RBPJL	RPL35A	0.0180328
GABPB2	FAM110B	0.01803
HMGB3	DNAJA2	0.0180233
AEBP2	TYW3	0.0180217
EGR3	GINS3	0.0180208
HMGB3	PAAF1	0.0180207
NR2F1	PODXL2	0.0180053
CC2D1A	SLC27A4	0.0179981
HLF	SATB1	0.0179856
JUN	APP	0.0179744
BHLHE22	VIPR2	0.0179646
NME2	RNF146	0.0179611
NME2	NDUFB2	0.0179575
ATF6	RBM43	0.0179573
SATB1	TBR1	0.0179541
MEF2C	DIP2B	0.017945
FOS	FAU	0.0179406
FOSB	CSRNP1	0.01794
NR2F2	RPRML	0.017936
NME2	ATOX1	0.0179358
JUN	MAT2A	0.0179345
HMGB3	SDHB	0.0179259
RBPJL	SPAG7	0.0179226
NR2F2	IGFBP5	0.0179218
ID2	NR2F2	0.0179046
JUN	SCG2	0.0178935
HMGB3	TPRG1L	0.0178872
FOS	STMN2	0.0178864
FOS	PNISR	0.0178722
NR3C2	PDE9A	0.0178687
FOSL2	ZNHIT3	0.017856
NME2	RPL15	0.0178439
MEF2C	MAPK4	0.0178429
PURA	ZNF467	0.0178237
SATB1	CAMK2G	0.0178216
HMGB3	SMARCAL1	0.0178038
HMGB3	SOD1	0.0177968
NR4A3	EGR3	0.0177935
NR2F1	JMJD8	0.0177904
ZNF706	ASNS	0.0177869
NME2	EEF1G	0.0177776
SUB1	ATP1B4	0.0177754
NME2	SCG3	0.0177753
NEUROD2	TCF4	0.0177647
MYT1	MTMR10	0.0177609
MBD3	SUB1	0.0177597
HMGB3	TOMM7	0.0177592
NME2	CFL1	0.0177576
MEF2C	TOX2	0.0177563
ST18	EMX2	0.0177501
UBTF	STK3	0.0177452
SMARCAL1	RPL31	0.0177372
NME2	HMGB3	0.0177345
TBR1	RGS12	0.0177315
ZNF706	ALDH6A1	0.0177308
EMX2	LUZP2	0.0177272
HMGB3	FEZ1	0.0177266
NME2	ENDOD1	0.0177242
VEZF1	EEFSEC	0.0176985
ZNF706	ARMC1	0.0176973
MBD3	MRPL21	0.0176961
NEUROD6	ORC4	0.0176807
FOS	ZC3H10	0.0176795
LHX9	SLAIN1	0.0176782
SUB1	EIF5B	0.0176723
SUB1	EIF1B	0.0176721
MBD3	MRPL24	0.0176669
ATF4	PPP1R15A	0.0176657
NME2	SYNE1	0.017658
HLF	TMEM65	0.0176551
HMGB3	YWHAQ	0.0176551
NR2F1	GRM3	0.0176485
JUN	NDRG4	0.0176437
TBR1	STMN1	0.0176408
FOS	MYH9	0.0176405
BHLHE40	VGF	0.0176313
NME2	DPP6	0.01763
SATB1	PKIA	0.0176277
MBD3	RPS26	0.0176254
SOX9	THAP1	0.0176241
SMARCAL1	UQCRQ	0.0176188
ATF4	THY1	0.017616
MEF2C	GPC1	0.0176138
HMGB1	EIF1B	0.0176107
NCOR1	LFNG	0.0176084
MEIS2	CPLX3	0.0176084
NEUROD6	SPOCK1	0.0176058
HMGB3	SERINC3	0.0175857
AHCTF1	SYNPO	0.0175805
MBD3	NDUFB8	0.0175777
ST18	NRP1	0.0175733
NR2F2	GRIP1	0.0175718
JUN	ATP1B2	0.017564
ATF2	FBXO22	0.017561
MYCN	SEC61A1	0.0175538
HMGB3	SYNGR3	0.017552
RFX7	PLEKHD1	0.0175484
NME2	RPL13A	0.0175456
MBD3	RHBDL2	0.0175408
NEUROD2	NRIP3	0.0175364
MEF2C	TMEM163	0.0175328
HMGB1	PSTK	0.0175303
THAP1	CSTB	0.0175301
HMGB3	C1QTNF4	0.0175277
HLF	ARPP21	0.017524
NME2	LDHB	0.0175234
MEIS2	RASD2	0.017523
SATB1	GABRD	0.0175221
ATF4	SLC35B2	0.0175183
NME2	RPS15A	0.0175181
JUN	NETO2	0.0175175
PKNOX2	MAP4	0.0175169
NME2	FTL	0.0175093
FOS	MEF2C	0.017507
NME2	ROMO1	0.0175037
PRDM2	DELE1	0.0175025
SFPQ	HGD	0.0175019
NR3C2	PACSIN2	0.0175002
NR2F1	B3GALT6	0.0174959
TUB	NRXN3	0.0174943
ZFP91	GRAMD1A	0.0174842
FOS	NPTN	0.0174829
NME2	RPLP2	0.0174788
NME2	GPX4	0.0174695
NR2F1	SLC27A4	0.0174679
MEF2A	ELAVL3	0.0174659
SATB1	LGALS3	0.0174576
SUB1	SRRM1	0.0174537
FOS	EPDR1	0.0174505
MYSM1	FGF9	0.0174496
JUN	PTPRD	0.0174468
SATB1	FARP1	0.0174452
KLF9	DNAJB13	0.0174403
ATF4	CD59	0.0174301
MBD3	PIH1D1	0.0174299
MBD3	NEFM	0.017425
ZNF706	RAB40B	0.0174219
KLF9	TMEM97	0.0174216
NEUROD6	PENK	0.0174026
NME2	NSMCE1	0.0173971
NME2	ALDOA	0.0173969
MEF2C	LMTK2	0.0173944
NME2	GAPDHS	0.0173916
HMGB2	RPS6	0.0173843
SUB1	SEC61B	0.0173779
FOS	APLP1	0.0173775
ATF6B	ST6GALNAC2	0.0173725
HMGB2	PDCD4	0.0173687
HMGB2	SLC4A10	0.0173653
MEF2C	KCNT2	0.0173641
MEF2C	BTG2	0.0173625
SUB1	DYNLRB1	0.0173616
THAP1	C1QTNF4	0.0173614
PRDM2	MTPAP	0.0173596
ZBTB33	CELF5	0.0173579
RBPJL	NDUFB2	0.0173566
HMGB3	RTN3	0.0173492
HMGB3	EIF1	0.0173401
MBD3	TUBA1B	0.0173384
HMGB3	NPM1	0.0173367
TBR1	KCNS2	0.0173357
JUN	FLRT2	0.01733
NME2	HINT1	0.0173284
HMGB3	DYNLRB1	0.0173267
JUN	TNNC1	0.0173215
JUN	PHYHIPL	0.0173166
HMGB3	NOL7	0.0173108
MBD3	UBE2K	0.0173038
NME2	PSMB2	0.0172959
NME2	FLRT2	0.0172686
MEF2C	RAB3C	0.0172542
HMGB3	POLR2I	0.0172537
NR4A1	ODC1	0.0172506
NFE2L1	ZMAT3	0.0172501
JARID2	PNMT	0.0172395
TBR1	GABRG2	0.0172382
NME2	TUBB4A	0.0172373
SMARCAL1	NCDN	0.0172361
ATF4	ITM2A	0.017235
FOS	ROBO2	0.0172331
JUN	AKAP9	0.0172317
THRB	NPC1	0.0172214
NEUROD2	SLC30A3	0.0172213
NEUROD2	KCTD12	0.0172163
EGR3	GADD45G	0.0172146
FOS	GPM6B	0.0172146
NR4A1	MAT2A	0.0172134
HMGB3	ALDOA	0.0171939
NEUROD2	EPHA4	0.0171898
JUN	ACYP1	0.0171818
NME2	SUB1	0.0171802
KHSRP	LYSMD2	0.0171674
NR2F1	POLR3H	0.017167
ZBTB24	TBRG1	0.0171646
SP2	CRIM1	0.0171511
HMGB1	SUB1	0.0171507
HIVEP1	CENPI	0.0171474
NR2F1	CLCN6	0.0171456
JUN	PTPRU	0.0171441
NR2F1	LRRTM4	0.0171437
THRB	AGFG2	0.0171424
UBTF	MTSS2	0.0171357
NME2	RPS6	0.0171343
MYCN	SLC30A3	0.0171289
HMGB3	MDH2	0.0171248
SATB1	PHACTR2	0.017123
MEF2C	DNAJB4	0.0171183
MBD3	ISCU	0.0171137
NME2	SEC61G	0.0171073
TUB	CNTN3	0.0171048
ID4	NQO1	0.0171046
MAX	MOXD1	0.0170926
ATF4	FRMD8	0.0170911
AFF3	ANAPC4	0.0170901
ID4	SLITRK2	0.0170894
NFIX	WASF2	0.0170864
HMGB3	AK5	0.0170858
ST18	PLXNA4	0.0170821
SUB1	PTPRS	0.0170812
NFAT5	SUPT6H	0.0170759
FOXG1	LUZP2	0.0170711
NEUROD6	DYNLL1	0.0170706
HLF	CRHR2	0.0170673
DMTF1	NFYA	0.0170667
HLF	TNNC1	0.017062
FOS	TRIM9	0.0170617
ZNF827	FUT9	0.0170588
NME2	SEC61B	0.0170558
MEF2C	CNTN3	0.0170508
SUB1	NME2	0.0170505
NR3C2	DOK7	0.0170462
HMGB2	NDUFB2	0.0170383
MEF2C	IGSF21	0.0170375
PRDM2	HAPLN1	0.017037
TBR1	PRMT8	0.0170341
SUB1	HMGB1	0.0170282
FOS	RPS11	0.0170265
NR4A3	ZBTB2	0.0170247
ATF4	RPL10A	0.0170214
AHCTF1	PCDHGA10	0.01702
HMGB3	GPX4	0.0170179
ZNF318	EIF2S2	0.0170134
HMG20A	DTWD1	0.0170125
MEF2C	DOCK4	0.0170115
TBR1	CAMK2A	0.0170102
JUN	PHACTR2	0.0170058
ATF4	VGF	0.0170051
FOS	MYC	0.0169865
FOS	PIK3C2A	0.0169858
MEF2C	DLK1	0.0169796
NEUROD6	ARHGEF4	0.0169756
NME2	RPL3	0.0169746
ZBTB7A	HECTD2	0.0169689
NEUROD2	RAPGEFL1	0.0169676
NFIX	LYL1	0.0169673
GMEB2	NAB2	0.0169657
MYT1	ARF4	0.0169636
NME2	ATP6V0C	0.0169602
MEF2C	CD81	0.0169588
TBR1	STARD4	0.0169582
TEF	ARL5A	0.0169579
MEF2C	SLIT1	0.0169559
NME2	RPL12	0.0169542
CREB3L2	TMEM120A	0.0169483
HMGB1	NDUFA5	0.016944
HMGB3	IWS1	0.0169418
THAP1	SPOCK1	0.0169405
PBX2	ERCC4	0.0169388
ID2	MOGS	0.0169375
HMGB3	UBC	0.0169339
NME2	BZW1	0.0169299
NR2F1	TMCO1	0.0169268
UBTF	IFNGR2	0.0169237
MYNN	LRRC34	0.0169236
NME2	MRPL27	0.0169196
HMGB3	SKP1	0.0169187
HMGB3	EEF1B2	0.0169177
HMGB1	PPP1CC	0.0169174
ARID5B	KLHDC3	0.0169153
HMGB2	GPM6A	0.0169142
HMGB3	ATP6V1D	0.0169139
NME2	HNRNPA3	0.0169139
SMARCAL1	RPL12	0.0169104
MEF2C	ELMOD1	0.01691
MEF2C	NANOS1	0.0169072
ZNF706	IGSF22	0.0169041
FOS	TMEM59L	0.0169032
RXRB	CTBS	0.0168982
HMGB3	RPL34	0.0168938
MEF2C	FGF9	0.016893
SUB1	RPL10	0.01689
HMGB3	HMGB2	0.0168825
TBR1	GNG2	0.0168821
HMGB1	RAB7A	0.0168737
FOS	ID4	0.0168713
KLF6	CDIPT	0.0168708
NEUROD2	VARS2	0.0168691
SMAD5	CHTF8	0.0168619
SMARCA1	RHBDL2	0.0168602
SOX8	APOE	0.0168586
NR2F1	ATP1A1	0.0168586
SUB1	NDUFS3	0.0168578
HMGB3	CALU	0.0168572
FOS	RPL18A	0.0168556
MITF	USP2	0.0168522
CSRNP3	STXBP6	0.0168407
ATF4	ATP2A2	0.0168364
FOSB	JUND	0.0168363
NME2	RPL14	0.0168337
NME2	EIF4G2	0.016833
FOS	TMEFF2	0.016832
SUB1	DHRS12	0.0168287
ID4	CEP97	0.0168268
SUB1	ATP5F1B	0.0168268
FOS	NSF	0.0168247
TBR1	TMEM65	0.0168231
BHLHE40	PTER	0.0168102
THAP5	LRP1B	0.0168032
HMGB3	SLC25A5	0.0167998
NME2	HMGB1	0.0167986
JUN	LUZP2	0.0167978
HMGB2	RPL32	0.0167963
RCOR1	PHACTR2	0.0167952
TEAD1	DHX16	0.0167895
MEF2C	AFF2	0.016789
MEF2C	SHC4	0.0167836
NR2F2	FXYD6	0.016771
HMGB3	ARFGAP3	0.0167694
FOSB	SGK1	0.0167688
FOXG1	STK10	0.0167633
HMGB2	MTX1	0.0167614
SFPQ	RPS3	0.0167552
SMARCAL1	RPS11	0.016753
SUB1	DYNLL1	0.0167519
SUB1	UBC	0.0167416
FOXP1	CDKL1	0.0167364
NFXL1	IL1R1	0.016734
FOS	HSP90AA1	0.016731
FOS	GLRB	0.0167282
NR2F2	ENTPD3	0.0167185
EMX2	LMO3	0.0167115
SMARCA1	STAU2	0.0167109
NR2F1	MBNL3	0.0167103
ZNF704	LRRC41	0.0167043
TOX2	DLK1	0.0167023
EMX2	PLCH1	0.0166902
NEUROD6	NR3C2	0.0166897
MEF2A	ZFAND1	0.0166886
PKNOX2	PEX5L	0.0166868
HMGB3	HNRNPA1	0.0166851
HIVEP2	TBC1D19	0.0166848
MBD3	TUBA1A	0.0166811
NEUROD6	NPY2R	0.0166809
BAZ2B	LRRC8A	0.0166786
MEF2C	PPFIA3	0.0166756
NEUROD6	ITM2C	0.016675
TFDP1	KTI12	0.0166667
TAX1BP1	RASGRF1	0.0166651
FOXG1	ATP2B1	0.0166627
HMGB3	COX7B	0.0166571
CAMTA1	STXBP1	0.016654
BHLHE22	PRDM8	0.0166527
HMGB3	TSR2	0.0166466
PROX1	PLXNA4	0.0166452
JUN	YWHAG	0.016644
NEUROD6	OSBPL1A	0.0166437
NR2F2	LUZP2	0.0166434
NME2	RPL7	0.0166416
HMGB3	CHRM2	0.016638
SOX11	ZCCHC14	0.0166243
ATF4	CADM2	0.0166194
ZFP91	ABCD2	0.016616
TOX4	PLCXD3	0.0166158
KLF11	CUTC	0.0166112
HMGB1	KCTD5	0.0166095
MEF2C	CLU	0.0166047
MBD3	NSFL1C	0.0166037
PROX1	DLGAP4	0.0166021
NME2	BASP1	0.0166019
TBR1	MEIS2	0.0166002
NR2F2	VAMP2	0.0165937
MEF2C	CPNE8	0.0165935
THYN1	FBRSL1	0.0165886
MBD3	FABP3	0.0165874
HIVEP2	DCAF12	0.0165848
EGR3	ARF3	0.0165814
FOS	ATP1B2	0.0165773
YY1	MAP3K12	0.0165708
JUN	RRAD	0.0165698
NEUROD6	GNPTAB	0.0165661
ZNF326	INO80B	0.0165569
NEUROD2	PRDM8	0.0165553
MBD3	UCHL1	0.0165544
NME2	RPL22	0.0165532
JUN	PTMA	0.0165522
NR2F1	ERLIN1	0.0165517
NME2	SNRPE	0.0165467
RBPJL	RPL15	0.0165459
NME2	NDUFB4	0.016545
HMGB3	ANP32A	0.0165441
NME2	GRIA4	0.0165422
HMGB3	TMEM163	0.0165394
FOXG1	PREX2	0.0165379
FOS	NBEA	0.0165325
ATF4	TOB1	0.0165323
HMGB3	TLCD5	0.0165284
MBD3	RPL15	0.0165278
HMGB3	SLU7	0.0165246
CREB3L2	JMJD8	0.0165238
ZNF532	GRPEL2	0.016522
CAMTA1	TNNC1	0.0165186
BACH2	REPS1	0.0165072
ZNF711	CCDC96	0.0165067
HMGB1	FAU	0.0165023
MEF2C	PODXL2	0.0164971
NEUROD6	PTPRS	0.0164967
ATF4	PPP3CA	0.0164946
CARHSP1	ZMYM4	0.016493
JUN	VGF	0.0164902
SUB1	ATP6V1G2	0.0164886
SMARCAL1	UQCR10	0.016487
NME2	TOMM7	0.0164867
SUB1	TUBB4B	0.0164865
MBD3	MRPL18	0.0164857
SUB1	NDUFV2	0.0164833
NR4A2	VGF	0.0164817
NR4A3	JKAMP	0.0164794
JUN	ALDOA	0.0164717
NR4A1	RRAD	0.0164656
TBR1	CLU	0.0164619
TBR1	SERPINE2	0.016452
SFPQ	PHB2	0.0164507
MBD3	GABRA2	0.0164499
TBR1	LUZP2	0.0164483
ZNF189	RAD18	0.0164476
MYCN	PGGT1B	0.0164427
NEUROD2	PPP4R4	0.0164422
NME2	RPS17	0.0164371
MEF2C	MPPED1	0.0164359
ZNF467	EVI5L	0.0164348
MEF2C	NME2	0.0164347
BHLHE40	ZNF93	0.0164318
IKZF4	ZSWIM1	0.0164267
SFPQ	ARHGAP21	0.0164252
KLF6	SSTR5	0.0164199
CIC	SCML2	0.0164194
SATB1	MAPK4	0.0164189
MBD3	PRDX2	0.0164106
NEUROD6	EPHA4	0.0164105
TBR1	SPTBN1	0.0164102
JUN	CALM2	0.0164035
ZNF131	STAT1	0.0163964
FOS	RPL31	0.0163957
CREBL2	TRIM23	0.0163897
FOS	PTPRR	0.0163859
SATB1	LANCL3	0.0163848
NR2F1	SGCD	0.0163829
MEF2A	PKP4	0.0163808
NR2F1	CADM4	0.0163764
HMGB3	CLU	0.0163747
THAP4	SLC6A4	0.0163735
MEF2C	PPFIA2	0.0163731
ZFP91	RAB3B	0.0163711
CSDE1	DNAJA2	0.0163708
HMGB3	SLC6A17	0.0163665
SUB1	DDX51	0.0163587
MBD3	PEBP1	0.0163542
FOSB	GAS1	0.0163529
SMARCA1	MEIG1	0.0163528
NME2	YWHAQ	0.0163495
THYN1	MGAT4B	0.0163494
SMARCAL1	RPL35	0.016346
NR2F1	FOXRED2	0.0163416
RBPJL	FAM32A	0.0163411
HMGB3	ATP6AP2	0.0163409
CREB3L1	CLCN6	0.0163398
POU2F1	EMG1	0.016339
SMARCAL1	RPS26	0.0163322
NR2F1	MYH9	0.016332
NME2	PFDN2	0.0163318
USF2	TOPBP1	0.0163306
MEF2A	KCND2	0.0163294
NME2	RBM3	0.0163288
HIVEP2	ERRFI1	0.0163262
HMGB3	ATP5F1B	0.0163178
NEUROD6	MRPS18A	0.0163149
HMGB3	ERH	0.016303
JUN	PWWP2A	0.0163024
MYT1	CPNE7	0.0162974
SMARCAL1	BTF3	0.0162956
CSRNP2	DCP1B	0.0162952
SOX5	FPR3	0.016294
MBD3	COX7B	0.0162893
ATF2	CHPT1	0.0162818
CREBL2	TDRKH	0.0162807
HMGB3	TET1	0.0162788
BCL11B	TNIP1	0.0162764
LRRFIP2	MLH1	0.016276
NR2F1	HLF	0.0162746
ZNF326	MARCKS	0.0162739
TBR1	KCNC2	0.0162735
PROX1	BHLHE22	0.0162731
NFYB	PEX3	0.0162729
NME2	TRMT112	0.0162721
JUN	GPC1	0.0162676
HMGB1	NDEL1	0.0162661
ARID5B	RTN2	0.0162658
HMGB3	SLC17A6	0.0162654
FOS	TSPAN3	0.0162632
JUN	FAIM2	0.0162626
TP53	ACAD11	0.0162624
FOS	PHYHIPL	0.0162617
RBPJL	RPL21	0.0162514
SUB1	PSMB6	0.0162511
HMGB3	RPS18	0.0162503
SUB1	ROGDI	0.0162493
JUN	RPS16	0.0162488
ID4	NCDN	0.0162486
LHX9	GIT1	0.0162486
NR2F1	SLC5A3	0.0162416
SATB1	HLF	0.0162392
MBD3	GNG3	0.0162336
NEUROD6	MAP2K2	0.0162302
AHCTF1	DDX31	0.0162296
SUB1	RPL35	0.0162279
BHLHE22	SLC33A1	0.016225
ATF4	APP	0.0162239
HMGB3	SCAMP2	0.0162212
ZMIZ2	KCTD16	0.0162152
NME2	APLP1	0.0162152
TSC22D1	CLCN4	0.0162151
FOS	DNER	0.0161903
HMGB3	DYNLL1	0.0161896
HES1	AFF1	0.0161884
SATB1	PRKCB	0.0161874
MYEF2	ASPSCR1	0.0161855
HMGB2	ATP5F1E	0.0161837
NEUROD2	IFT122	0.0161817
JUN	HSBP1	0.016181
RCOR3	GMPR2	0.0161757
ARID1A	EIF2AK2	0.0161734
STAT2	CORO1A	0.0161718
MEF2A	TMEM62	0.0161646
FOXG1	COX7B	0.0161646
MEF2C	NFIL3	0.0161639
SUB1	PSEN1	0.0161622
SMARCAL1	APLP2	0.0161619
ATF4	DOK7	0.0161595
ARNT	TMEM141	0.0161573
FOS	SCN2A	0.0161564
REST	NDRG1	0.0161486
ZFAT	SNIP1	0.0161456
EMX2	KCTD12	0.0161442
SUB1	ATP1A3	0.0161427
HMGB2	SYT5	0.0161404
NEUROD6	SATB1	0.0161396
NME2	SCAMP1	0.0161351
GATAD1	SMAGP	0.0161346
NME2	ANKRD49	0.0161303
MEF2C	SCG2	0.0161276
HMGB3	FKBP4	0.0161269
POU2F2	SPNS1	0.0161233
MAZ	FIG4	0.0161199
SUB1	NDUFA2	0.0161188
ZNF292	PEF1	0.0161166
JUN	ROBO2	0.0161121
HLF	FLRT2	0.0161055
HMGB3	LDHB	0.0161044
RBPJL	NCKAP5	0.016104
ZNF831	TEAD1	0.0160997
TOX4	ARIH2	0.0160981
ARNT	LRRTM3	0.0160977
HMGB2	SERINC3	0.016096
NME2	GSTA4	0.0160958
ATF2	MIS18A	0.0160956
ZNF462	ATP6V0A2	0.0160921
MEF2C	NHSL1	0.0160908
GTF2I	TSPAN9	0.0160898
RBPJL	SAP18	0.0160859
FOS	NTRK2	0.0160846
EGR3	TCF4	0.0160728
PURA	PCDH15	0.0160685
ST18	OXTR	0.0160683
EMX2	GRIA1	0.0160651
HMGB3	RAB21	0.016064
ZFPM2	KLF12	0.016062
PBX2	TRIM35	0.0160588
RFXANK	UBE2Q1	0.0160583
SATB1	GPR158	0.0160576
HMGB3	SUMO3	0.0160427
ZNF783	GSS	0.0160392
HMGB3	ZNF326	0.0160359
TUB	VAMP2	0.0160353
NR2F1	SLC35E3	0.0160346
HMGB1	ARRB2	0.0160325
ZBTB24	PIK3CB	0.0160324
NR2F1	RAB4A	0.0160287
EMX2	SERPINE2	0.0160283
NR2F1	BMPR1B	0.0160235
FOS	PAM	0.0160233
SATB1	EXT2	0.0160232
MEIS2	ASTE1	0.0160227
BLZF1	KCNG4	0.0160224
THAP5	SRBD1	0.0160223
HMGB3	RNASEK	0.0160189
SPDEF	BLZF1	0.0160177
HLF	TMEM196	0.0160134
TULP3	MORN4	0.0160133
MEF2C	TSPAN3	0.016013
HMGB3	CPLX1	0.0160117
HMGB3	PPP2CB	0.0160097
NR2F1	NPTX2	0.016008
EMX2	CHN2	0.016008
FOS	ATP6AP1	0.0160044
MEF2C	ANKH	0.0160035
SMARCAL1	TEN1	0.016003
SATB1	PPM1L	0.0160021
KLF6	RIF1	0.0160017
ZNF131	RCOR2	0.0159996
NFXL1	EXD2	0.0159992
ZBTB4	SLC33A1	0.0159971
NME2	FAM136A	0.015995
FOS	ITFG1	0.0159949
SMARCAL1	RPLP2	0.0159933
JUN	ATP6V1H	0.0159922
FOXP1	INPP5A	0.0159879
HMGB1	QDPR	0.0159874
TAX1BP1	KLC1	0.0159844
CARHSP1	BCL6	0.0159796
ATF4	HMGB3	0.0159792
FOXG1	SNX10	0.0159791
NME2	RPL34	0.0159779
NEUROD6	GPC1	0.0159778
HMGB3	ABHD12	0.0159724
SUB1	GSTO1	0.0159706
NR2F1	RGS12	0.0159695
SMARCAL1	PSMB4	0.0159676
NFIC	DCK	0.0159671
HMGB2	RPL27	0.0159618
MEF2C	VWA1	0.0159618
NR4A2	DDIT3	0.0159604
ZNF462	TAB3	0.015959
MEF2C	CNTNAP1	0.0159533
BCL11B	PLXNA2	0.0159499
NFE2L1	NUCKS1	0.0159481
JUN	SLC25A3	0.015948
MEF2C	RPS17	0.015947
ZNF706	USP53	0.0159417
ATF4	GHITM	0.0159414
MEF2C	SEZ6L2	0.0159398
TBR1	GPR158	0.0159373
MYT1	LUZP2	0.0159363
ZBTB4	ACBD7	0.0159359
ATF4	RPS4X	0.0159312
NME2	FKBP3	0.0159304
BHLHE41	DOP1A	0.0159303
ADNP	RBM15B	0.0159272
NME2	RPL31	0.0159233
HIF1A	AHR	0.0159195
PRDM8	EPB41L4A	0.0159189
SUB1	CHMP4B	0.0159174
NEUROD6	GOLM1	0.0159172
HMGB3	ROMO1	0.0159164
MEF2C	GABRA4	0.0159156
MYT1	PRKCD	0.0159134
NR2F1	MGAT5	0.015911
MYCN	DNAJA4	0.0159084
SOX11	DRAM2	0.0158973
FOXG1	OSBPL6	0.0158967
HMGB3	GRIA2	0.0158962
MEF2C	ATP1B1	0.0158943
EMX2	NRIP3	0.0158939
HMGB3	DDX46	0.0158922
HMGB3	GPM6B	0.0158916
NME2	RPL35	0.0158851
HMGB1	SYBU	0.015885
MIER3	INPP5K	0.0158842
RERE	SHANK3	0.0158842
FOS	RPS7	0.0158825
FOXO6	SPP1	0.0158823
NR2F1	RAC2	0.0158818
NEUROD6	TMEM163	0.0158804
HMGB3	OMG	0.0158771
ZNF711	EIF4ENIF1	0.0158758
RBPJL	RANBP3	0.0158754
NME2	NDUFB7	0.0158735
HMGB3	SCG2	0.0158722
HMGB3	RPL36A	0.0158715
NR4A1	BTBD6	0.0158698
HMGB3	GPM6A	0.0158694
RARB	TOP2B	0.0158675
THAP5	TRIM35	0.0158673
NR2F1	CAMK2D	0.015865
SUB1	RPS6	0.0158613
MBD3	UBC	0.0158534
TBR1	GRIN1	0.015851
NR2F1	GNG2	0.0158477
NR2F1	RASIP1	0.0158476
CEBPG	LRRC42	0.0158474
HMGB3	PSMB3	0.0158472
MEF2C	PLD1	0.0158453
MBD3	NDUFA2	0.0158448
PROX1	SEMA5A	0.0158401
TSC22D1	NELL2	0.0158369
MBD3	PGLS	0.0158341
HMGB1	MNT	0.0158338
[truncated: 12,227 more rows]

## Sheet: Rhesus monkey
Regulatory Gene	Target Gene	Weight
ESR2	TPT1	0.167619
ETS1	NAA15	0.123764
ETS1	DNMT1	0.0750375
ETS1	CTIF	0.072535
TSHZ2	VWC2L	0.0676792
ETS1	NCEH1	0.0658762
RORB	IL1RAPL2	0.0645553
ETS1	EPHA4	0.0619727
ETS1	HIBADH	0.0559978
ETS1	GPATCH8	0.0555451
ETS1	MLIP	0.0537446
TSHZ2	IL1RAPL2	0.0528429
ETS1	SMG6	0.0527605
RORB	POU6F2	0.0523333
RORB	DCC	0.0494566
ZBTB18	CDK5R1	0.0485436
POU6F2	RORB	0.0483983
ETS1	SLC10A7	0.0483098
RFX3	LRRTM4	0.0460003
RORB	UNC5D	0.0445412
TSHZ2	DCC	0.043802
RORB	FSTL5	0.0426391
MEIS2	GPC5	0.0403729
RORB	PDZRN3	0.0397699
RORB	PDZRN4	0.0396897
CUX2	GRIA4	0.0395454
POU6F2	DCC	0.0395382
RORB	TSHZ2	0.0382475
MBD3	CSMD1	0.0370144
POU6F2	UNC5D	0.0361289
ZBTB18	YWHAG	0.0361282
MEIS2	LRRTM4	0.0361008
RFX3	EPHA6	0.035924
RORB	PHLDB2	0.0358484
RORB	PTPRT	0.0358377
RORB	PLCH1	0.0356187
CUX2	GALNTL6	0.0353146
RFX3	GRIA4	0.0351771
POU6F2	CNTNAP2	0.0346182
ZBTB18	PHYHIP	0.0345295
TSHZ2	PDZRN4	0.0340412
TOX	TSHZ2	0.0338335
TSHZ2	RORB	0.0335913
MEIS2	RASGRF2	0.0334912
MBD3	PCDH9	0.0331593
ZBTB18	TUBB4A	0.0330732
CUX2	EPHA6	0.032665
MEIS2	KIAA1217	0.0325021
MEIS2	CDH9	0.0323825
POU6F2	EFNA5	0.0323565
RORB	MEIS2	0.0318568
TSHZ2	TOX	0.0318028
MEIS2	GRIA4	0.0314991
MBD3	ANKS1B	0.0313397
MBD3	NRXN3	0.0313083
CUX2	LRRTM4	0.0312109
PPARG	PLCG2	0.0309192
ZBTB18	CHN1	0.0308629
MBD3	CADM2	0.030862
TSHZ2	HTR1F	0.0308011
POU6F2	CLSTN2	0.0307786
MBD3	FAM155A	0.0307651
ZBTB18	NRGN	0.0307374
RORB	HTR1F	0.0306387
ZBTB18	NAPB	0.0304428
TSHZ2	FSTL5	0.0304401
TSHZ2	CPNE4	0.0303863
POU6F2	PDZRN4	0.0303223
ETS1	LRCH1	0.0302904
CUX2	CDH13	0.0301813
MBD3	KCNIP4	0.0300746
POU6F2	FSTL5	0.0300385
ZBTB18	CAMK2A	0.0300033
RORB	GRM7	0.029866
MEIS2	CDH13	0.0297459
MBD3	RBFOX1	0.0296664
ZBTB18	MTPN	0.0295503
ZBTB18	DYNLL2	0.0293877
MEF2C	RBFOX1	0.0292285
RORB	TRHDE	0.0292248
ZBTB18	SLC17A7	0.029107
ZBTB18	BASP1	0.0286468
MEIS2	PDZD2	0.02856
MEIS2	THSD7A	0.0285134
CUX2	RASGRF2	0.0281582
MEIS2	RORB	0.0281235
RORB	CADPS2	0.0280103
MEIS2	HPCAL1	0.0279059
POU6F2	CADPS2	0.0275871
ZBTB18	ATP6V1B2	0.0275382
FOXP2	TSHZ2	0.0274999
RFX3	RASGRF2	0.0274382
ETS1	CORO6	0.0274192
ZBTB18	HPCAL4	0.0272804
ETV1	PCP4	0.0272073
POU6F2	PLCH1	0.0271789
RFX3	GPC6	0.0271738
RFX3	RGS6	0.0271662
TOX	IL1RAPL2	0.0270672
RORB	NTNG1	0.0269049
ZBTB18	YWHAZ	0.0268506
RORB	CNTNAP2	0.0268132
POU6F2	SYT1	0.02679
ZBTB18	ACTG1	0.0266608
MBD3	NKAIN2	0.0266133
RFX3	IL1RAPL1	0.0265493
MBD3	DLG2	0.0265325
ETS1	APOE	0.0264633
TSHZ2	FOXP2	0.0264608
CUX2	RGS6	0.0263883
MEIS2	SERPINE2	0.026243
ETS1	SST	0.0261584
POU6F2	GPC5	0.0260485
MBD3	OPCML	0.0260039
ZBTB18	GDI1	0.0259197
ZBTB18	ARPP19	0.0257963
POU6F2	IL1RAPL2	0.0257664
RORB	KCNC2	0.0256375
RORB	KIAA1217	0.0256058
ZBTB18	WFS1	0.0253863
POU6F2	PDZRN3	0.0253834
ZBTB18	PDZD4	0.0253801
TSHZ2	CHN2	0.0253771
ZBTB18	PPP3CB	0.0253596
MBD3	NRXN1	0.0252747
RORB	CDH9	0.0252631
TOX	LRP1B	0.0251975
MBD3	FGF14	0.0251829
POU6F2	FOXP2	0.0249765
RORB	DPY19L1	0.0247853
RORB	KCNH5	0.0247624
MEIS2	IL1RAPL1	0.0247346
RORB	MEF2C	0.0246848
CUX2	IL1RAPL1	0.0246614
ZBTB18	AGAP3	0.0246548
RFX3	SLIT2	0.0246345
MEF2C	RORB	0.0245766
POU6F2	NRXN3	0.0245404
TFDP2	EPHA6	0.0244938
ZBTB18	PNMA8A	0.0244124
ZBTB18	SYN2	0.0244093
FOXP2	PDZRN4	0.0243054
ZBTB18	MT-CO3	0.0242654
RORB	SYN3	0.0242257
ZBTB18	SULT4A1	0.0242086
ZBTB18	SNAP25	0.0242071
PBX1	ZNF385D	0.0241581
ZBTB18	PSAP	0.0241337
FOXP2	IL1RAPL2	0.0241275
CUX2	GPC6	0.0241268
ZBTB18	NPTXR	0.0240845
MEIS2	SLIT2	0.0239894
MBD3	FGF12	0.0239877
ETS1	MT-CO1	0.0239589
CUX2	NTNG1	0.0239512
ZBTB18	EIF4A2	0.0239188
RORB	CLSTN2	0.0237822
ZBTB18	GPM6A	0.0236895
MBD3	PDE4D	0.0236008
RFX3	CDH13	0.0235965
ZBTB18	CAMK2B	0.0235422
MEIS2	RFX3	0.0235297
ZBTB18	CALM3	0.0235203
RFX3	KCND2	0.0235008
ZBTB18	RNF11	0.0234816
MEIS2	PCDH8	0.0234683
MEIS2	DGKG	0.023448
POU6F2	PTPRD	0.0234402
POU6F2	HECW1	0.0233575
ZBTB18	NCDN	0.0233087
ZBTB18	PRNP	0.0232586
TFDP2	LRRTM4	0.0231167
RFX3	GALNTL6	0.0230495
RORB	FOXP2	0.0230485
FOXP2	VWC2L	0.023031
CUX2	IQCJ	0.0230233
ETS1	RPL32	0.0230217
MBD3	KALRN	0.0229184
MEIS2	EPHA6	0.0229021
RFX3	GPC5	0.0228135
RORB	DGKG	0.0227519
RORB	GRM3	0.0227466
ZBTB18	PRRT2	0.022702
RORB	HTR2A	0.0226351
MBD3	FRMD4A	0.0226032
RORB	PTCHD4	0.0225889
MEIS2	LUZP2	0.0225782
ZBTB18	OLFM1	0.0225678
MEIS2	HTR1E	0.0225508
RORB	RUNX2	0.0225252
POU6F2	CHN2	0.0223836
CUX2	NTRK3	0.0223602
TSHZ2	TRHDE	0.0222977
TFDP2	CADM2	0.0222869
ZBTB18	CAMKV	0.0222384
RFX3	CSMD1	0.0222353
RORB	LSAMP	0.0222352
RORB	SNTG1	0.0222201
ETS1	FCGR2B	0.0222043
RFX3	RHAG	0.022204
RFX3	SYN3	0.0221725
CUX2	NECTIN3	0.022172
ZBTB18	GNAO1	0.0221201
POU6F2	PCDH9	0.0220727
RFX3	MEIS2	0.0220373
POU6F2	SLC24A2	0.0220275
PBX1	TLE4	0.0220197
RFX3	CUX2	0.0219839
CUX2	RFX3	0.0219714
ZBTB18	TUBB3	0.0219669
MBD3	NLGN1	0.021942
CUX2	CA10	0.0218818
MEIS2	POU6F2	0.0218327
MBD3	RIMS2	0.0218234
RFX3	PLEKHA5	0.0217626
CUX2	KCND2	0.021743
MBD3	MAGI2	0.0217202
POU6F2	LSAMP	0.021656
TCF4	KCNQ5	0.0216237
ETS1	HNRNPDL	0.0215906
ZNF385B	DPP10	0.0215143
FOXP2	POU6F2	0.0215107
MBD3	PHACTR1	0.0214952
RORB	SYT1	0.021452
MEIS2	CACNA1E	0.0214319
ZBTB18	PEA15	0.0214157
MBD3	NEGR1	0.0213765
MEIS2	WFS1	0.0213492
RFX3	CDH9	0.0213435
MEIS2	DOCK4	0.0213427
POU6F2	MEIS2	0.0212836
MBD3	KCNQ5	0.0212278
MBD3	CNTNAP2	0.0212268
TSHZ2	UNC5D	0.0211971
NFAT5	CSMD1	0.021196
POU6F2	KCNQ3	0.0211909
MBD3	GRM5	0.021169
RORB	PDZD2	0.0211374
PBX1	LHFPL3	0.0211139
ZBTB18	FAIM2	0.0210986
MBD3	DMD	0.0210807
RORB	CDK14	0.0210725
POU6F2	KHDRBS3	0.0210294
POU6F2	ERC2	0.0209956
POU6F2	GRM3	0.0209244
MEIS2	ASIC2	0.0209243
POU6F2	PTPRT	0.0209027
RFX3	TMEM178B	0.0208936
ZBTB18	ACTB	0.020885
POU6F2	TSHZ2	0.0208801
ZBTB18	USP22	0.0207572
RFX3	WFS1	0.0206897
SOX5	CADPS	0.0206111
RFX3	PDZD2	0.0205773
FOXP2	RORB	0.0205541
ZBTB18	APP	0.0205126
PBX1	PCP4	0.0204881
TFDP2	FGF12	0.0203963
ZBTB18	YWHAE	0.0203775
ZBTB18	ARHGEF25	0.0203094
ZBTB18	ATP2B1	0.0202985
MEIS2	PLPPR1	0.020276
RFX3	DPYD	0.0202529
POU6F2	CDK14	0.0202242
RFX3	NLGN1	0.0201727
MBD3	GAPDH	0.0200284
TFDP2	CSMD1	0.0199933
PBX1	NEGR1	0.0199351
ZBTB18	MT-ND6	0.0198265
TSHZ2	CNTN6	0.0198168
POU6F2	OXR1	0.0197548
CUX2	HDAC9	0.0197144
RORB	PTPRD	0.0196972
TCF4	CADM2	0.0196483
RFX3	SIPA1L1	0.0196189
ZNF385B	CCSER1	0.0195679
POU6F2	CTNNA2	0.0195639
RORB	VWC2L	0.0195151
RORB	SNTG2	0.0194528
MBD3	NDUFA4	0.0194499
TFDP2	STXBP5L	0.0194378
FOXP2	DCC	0.0194246
ETS1	GRIN1	0.0194203
MEIS2	CHST9	0.0193796
RFX3	NTRK3	0.0193506
TSHZ2	KIRREL3	0.0193373
NR3C2	GALNTL6	0.0192839
MBD3	STXBP5L	0.019259
TFDP2	NLGN1	0.0192349
POU6F2	KCNH5	0.0192252
PEG3	KCNIP4	0.0192248
RORB	NUAK1	0.0192133
TOX	EPHA5	0.0191925
ZNF385B	NRXN3	0.0191897
RORB	MCTP1	0.0191884
RFX3	TMTC1	0.0191171
ZBTB18	ATXN7L3	0.0191121
CUX2	DAB1	0.0191011
TFDP2	IL1RAPL1	0.0190931
ZBTB18	GRIN1	0.019084
ZFHX3	TLE4	0.0190755
RFX3	KIRREL3	0.019055
NPAS3	SLC1A3	0.0190474
FOXP2	SEMA3E	0.0190347
ZBTB18	TUBA4A	0.0190206
LRRFIP1	PHACTR1	0.0190124
MEIS2	KCND2	0.0190105
ETS1	CST3	0.019001
TFDP2	RGS6	0.0189916
RORB	NCALD	0.0189635
MEIS2	C1QL2	0.018946
ZBTB18	PRKACB	0.0189361
ZBTB18	SNCB	0.0188982
MEF2C	SYT1	0.0188896
TSHZ2	EPHA6	0.0188745
POU6F2	GRM7	0.0188583
MEIS2	DCC	0.0188578
ZBTB18	MT-ND4	0.0188473
RFX3	ATRNL1	0.0188237
NR3C2	KCNIP4	0.0188195
ZBTB18	HSP90AB1	0.018795
RORB	MYLK	0.0187877
ZBTB18	WBP2	0.0187613
ZBTB18	MATR3	0.0187497
ZBTB18	ATP1B1	0.0187245
POU6F2	KCNIP4	0.0187086
ETS1	RTN1	0.0186787
ZBTB18	CBX6	0.0186641
POU6F2	SNTG2	0.018657
MBD3	CSMD3	0.0186312
ETS1	UCHL1	0.0186127
RFX3	CBLN2	0.0185888
RORB	NYAP2	0.0185791
POU6F2	CNTN6	0.0185334
TCF4	KCNIP4	0.0185092
MBD3	LRRTM4	0.0185017
TFDP2	GPC6	0.0184923
MBD3	CTNNA2	0.0184879
FOXP2	FSTL5	0.0184689
RORB	TRPM3	0.018452
ZBTB18	PPP2R1A	0.0184189
ETV1	CAMK2D	0.0183982
ARID1B	NKAIN2	0.0183959
RORB	KCNAB1	0.0183953
ETS1	CSMD1	0.0183849
CUX2	CSMD1	0.0183803
ZBTB18	GABBR1	0.0183776
ETS1	CCK	0.0183221
CUX2	LHFPL6	0.0183014
ETS1	GSTM2	0.0182926
MBD3	ALDOA	0.0182311
MEIS2	TANC2	0.0182209
MEIS2	CLSTN2	0.0182074
ETS1	KXD1	0.0181923
RORB	PCSK1	0.0181858
CUX2	PDE7B	0.0181593
RFX3	PEX5L	0.0181351
RORB	EFNA5	0.0181313
ZBTB18	NSF	0.0181035
MEIS2	DOK6	0.0180901
ZBTB18	CFL1	0.0180881
RFX3	CACNA1E	0.0180822
MEIS2	SYN3	0.0180807
ZBTB18	PREPL	0.018075
TFDP2	KCNIP4	0.0180661
MBD3	LRRC7	0.0180385
RFX3	CDH12	0.0180313
MBD3	MDGA2	0.0179863
ETS1	MAP1B	0.0179762
ZBTB18	CMIP	0.0179747
MEIS2	PLEKHA5	0.0179515
ETS1	STMN1	0.017941
POU6F2	MYLK	0.0179385
TFDP2	ROBO1	0.0179064
RORB	SPHKAP	0.0179033
NFAT5	KCNIP4	0.0179018
NPAS3	SLC1A2	0.0178998
RORB	CDH20	0.0178856
MEIS2	ACAP2	0.017884
MBD3	PLCB1	0.0178487
POU6F2	CDH10	0.0178415
MBD3	NRG1	0.017819
ZBTB18	CALM1	0.0178133
MEF2C	NTNG1	0.0178052
POU6F2	MAGI2	0.0177943
RORB	IL1RAP	0.0177843
MBD3	GRID2	0.0177824
CUX2	FRMD5	0.0177741
ZBTB18	MARCKS	0.0177569
RORB	CPNE4	0.0177441
NR3C1	PDE4D	0.0177402
MEIS2	IL1RAPL2	0.0177354
ZBTB18	HAPLN4	0.0177264
TSHZ2	POU6F2	0.0177184
ZBTB18	VSNL1	0.0177147
TFDP2	CDH12	0.0176885
MEIS2	SIPA1L1	0.0176835
ZNF385B	NKAIN2	0.0176796
ZBTB18	TSPYL4	0.0176576
AFF3	NRXN1	0.017601
TFDP2	DPYD	0.0175906
POU6F2	PCLO	0.017574
ZBTB18	ZMYND11	0.0175698
ZNF385B	FAM155A	0.0175421
NPAS3	ADGRV1	0.0175402
ZBTB18	CAMKK1	0.0175383
FOXP2	TLE4	0.0175377
MBD3	UCHL1	0.0175098
CUX2	CACNA2D3	0.0174993
CUX2	R3HDM1	0.0174856
ZBTB18	PINK1	0.0174825
DACH1	ZFHX3	0.0174786
MEIS2	PRKG1	0.0174476
CUX2	GLRA3	0.0174325
ZNF385B	CADM2	0.0174319
ZBTB18	LMO3	0.0174272
TFDP2	ATRNL1	0.0174247
TSHZ2	LSAMP	0.0174212
MBD3	ASIC2	0.0174174
PBX1	KCNIP4	0.0174015
ZBTB18	PLPPR4	0.017388
ETS1	LY6H	0.0173872
ZBTB18	DPYSL2	0.0173456
TCF4	NKAIN2	0.0173441
MLLT10	FRMD4A	0.0173113
RFX3	DAB1	0.0172993
MBD3	JMJD1C	0.0172717
AFF3	NKAIN2	0.0172609
RORB	CTNND1	0.0172276
CUX2	NR3C2	0.0172267
ZBTB18	MAP1A	0.0172184
AFF3	ANKS1B	0.0172157
POU6F2	PHLDB2	0.0172108
ZBTB18	PACSIN1	0.0172032
MEF2C	TENM2	0.0171823
ZNF385B	LRP1B	0.0171639
POU6F2	TRHDE	0.0171605
MEIS2	ATP2B1	0.0171197
TFDP2	PEX5L	0.0170925
POU6F2	HTR1F	0.0170772
TCF4	NEGR1	0.0170627
MBD3	FRMPD4	0.0170405
TFDP2	PDZD2	0.017031
CUX2	LIMCH1	0.0170169
ZBTB18	MAPRE2	0.016993
RFX3	GRIN2B	0.0169921
ZBTB18	MTCH1	0.0169849
RFX3	TFDP2	0.0169595
POU6F2	PDE4B	0.0169555
RORB	SERPINE2	0.0169409
MEF2C	LRP1B	0.0169213
NR1D1	SUSD6	0.0169212
ETS1	HMGN3	0.0169183
ZNF385B	PCDH9	0.0169002
MBD3	AGBL4	0.0168777
ZBTB18	TUBB	0.0168693
CUX2	CBLN2	0.0168677
MEF2C	PLCH1	0.0168575
RORB	KCNQ3	0.016854
RFX3	R3HDM1	0.0168456
MBD3	CACNA1A	0.01684
ZBTB18	NDFIP2	0.0168233
ETS1	MT-ND5	0.0168091
ETS1	KAT2A	0.0168066
RORB	PLCXD2	0.0168015
MEF2C	MYLK	0.0167941
ETS1	TGFB1	0.0167926
RFX3	NECTIN3	0.0167867
RFX3	CACNA2D1	0.0167816
NFIB	RYR3	0.0167801
MBD3	TENM2	0.0167627
TSHZ2	MARCKS	0.016736
ZNF385B	RIMS2	0.0167332
ZBTB18	CD99L2	0.0167318
ZBTB18	YWHAB	0.0167257
RFX3	DLG2	0.0167132
MBD3	AUTS2	0.016691
MEIS2	NFIB	0.0166745
POU6F2	TENM2	0.0166641
ZNF385B	OPCML	0.0166469
TFDP2	OPCML	0.0166442
RFX3	ADGRL3	0.0166291
CUX2	ATRNL1	0.0166261
TFDP2	PHACTR1	0.0166182
MEIS2	ABLIM1	0.0165671
TSHZ2	PTPRT	0.0165527
RFX3	BTBD9	0.016532
ZBTB18	LINGO1	0.0165237
POU6F2	GALNT17	0.0165199
MEIS2	EPB41L2	0.0164913
RFX3	CHST9	0.01649
TSHZ2	TRPM3	0.0164703
MEIS2	NDST3	0.016449
NPAS3	ADARB2	0.0164465
TFDP2	FRMD4A	0.0164358
TFDP2	CACNA2D3	0.0164261
ZNF385B	FRMD4A	0.0164176
SOX5	TMEM132D	0.0164086
MEIS2	DAB1	0.0163957
MEIS2	PLCB4	0.0163777
ZBTB18	SDC3	0.0163761
RORB	CHRM2	0.016364
TOX	GALNTL6	0.0163331
ZNF385B	PHACTR1	0.0163199
ETS1	RPL10	0.0163124
TSHZ2	SAMD5	0.016307
MBD3	CALM2	0.0162944
TFDP2	RFX3	0.0162616
CUX2	CACNB2	0.0162427
TOX	FOXP2	0.0162328
TSHZ2	KCNAB1	0.0162261
LRRFIP1	CNTNAP2	0.0162101
TSHZ2	PTCHD4	0.0161849
MBD3	MT-CO1	0.0161797
RORB	GPC5	0.0161767
MBD3	GPHN	0.0161733
MBD3	MACROD2	0.0161659
RORB	ELAVL2	0.0161497
RFX3	STXBP5L	0.0161467
MBD3	CHRM3	0.0161383
NPAS3	ERBB4	0.0161229
ZBTB18	PLXNA1	0.0161217
POU6F2	KCNAB1	0.0161201
MEF2C	POU6F2	0.0161195
RFX3	CSMD3	0.016117
ZBTB18	SMIM10L2A	0.0161101
AFF3	PHACTR1	0.0160925
MEIS2	MMD2	0.016088
MBD3	CACNA2D3	0.0160868
ZBTB18	COL19A1	0.0160708
CUX2	PDZD2	0.0160682
THRB	CADM2	0.0160642
LRRFIP1	NRXN3	0.0160581
ZBTB18	DKK3	0.0160399
TCF4	NRXN3	0.0160342
FOXP2	TOX	0.0160232
ZBTB18	PGM2L1	0.0160186
ZBTB18	DCTN1	0.0160183
ZBTB18	WDR47	0.0160139
POU6F2	SLC35F1	0.0160055
ETS1	SNCB	0.0159981
ETV1	PCP4L1	0.0159823
CUX2	EPB41L2	0.0159522
RORB	VAV3	0.0159309
ZNF385B	MDGA2	0.0159254
MBD3	IL1RAPL1	0.0159204
FOXP2	SLC35F1	0.0159077
TFDP2	DLG2	0.0159038
RORB	CACNA1A	0.0158936
SATB2	PPP3CA	0.0158928
PBX1	SEMA3A	0.0158575
NFAT5	CADM2	0.0158546
ZBTB18	KIF5A	0.0158391
MEF2C	KIAA1217	0.0158354
ETS1	ALDOA	0.0158229
ZBTB18	ATP1A1	0.0158168
NFAT5	PRKCB	0.0158095
ETS1	TSPAN13	0.0158031
TSHZ2	PLCH1	0.0158005
RFX3	PTPRK	0.0157996
NR3C2	KCND2	0.015794
ZBTB18	DGKZ	0.0157907
CUX2	PLEKHA5	0.0157805
TFDP2	BTBD9	0.0157702
TCF4	CTNNA2	0.0157674
TOX	PDZRN4	0.0157553
ZBTB18	CTBP1	0.015753
LRRFIP1	GRIK2	0.0157397
NR1D1	RTN1	0.0157247
RFX3	ROBO1	0.0156936
NPAS3	NKAIN3	0.0156914
ZBTB18	TOLLIP	0.0156899
POU6F2	MEF2C	0.0156835
TSHZ2	PLCXD2	0.0156456
RFX3	THSD7A	0.0156097
ETS1	HAGHL	0.015603
ETS1	ITM2C	0.0155997
TCF4	PCDH9	0.0155969
ARID1B	PHACTR1	0.0155786
ZNF385B	ANKS1B	0.0155616
TFDP2	KCND2	0.0155441
RERE	CHRM3	0.0155372
NFAT5	PHACTR1	0.0155261
RFX3	EPB41L2	0.0155086
ETS1	UBB	0.015497
ETS1	ANKS1B	0.0154815
RFX3	PCDH8	0.0154695
CUX2	TMEM178B	0.0154693
ZBTB18	GMFB	0.0154683
NR3C2	MAGI2	0.0154552
RERE	PCDH9	0.0154539
RFX3	CHRM3	0.0154535
TSHZ2	GRM4	0.015451
POU6F2	OSBPL6	0.0154267
MEF2C	MAP1B	0.0154244
LRRFIP1	FAM155A	0.0154046
TFDP2	SYN3	0.0154035
ZBTB18	PIK3R1	0.0153987
ZBTB18	RTN3	0.015395
RFX3	SERPINE2	0.015394
ZBTB18	RAD23B	0.0153888
MEF2C	NELL1	0.0153826
ZBTB18	RBFOX1	0.0153824
NR3C2	RGS6	0.0153778
CUX2	PPFIBP1	0.0153748
ZBTB18	KLC1	0.0153716
MBD3	RGS7	0.0153693
ZBTB18	SPRN	0.0153618
ETS1	TSC2	0.0153611
RFX3	DAPK1	0.0153507
MBD3	LRP1B	0.0153446
ZBTB18	PPP3R1	0.0153416
MEIS2	FSTL5	0.0153293
TFDP2	TMEM178B	0.0153219
ETS1	RHBDL1	0.0153102
LRRFIP1	KCNIP4	0.0153059
PEG3	ZBTB18	0.0153033
RFX3	IQCJ	0.0152916
CUX2	SMAD3	0.0152859
ZBTB18	NCL	0.0152853
RORB	CHGA	0.0152801
TFDP2	CHRM3	0.0152635
MEIS2	KCNN2	0.0152589
ZBTB18	CLIP2	0.0152531
ZBTB18	SNN	0.0152507
NR3C2	IL1RAPL1	0.0152471
TCF4	NRXN1	0.015245
PBX1	ASIC2	0.0152409
MBD3	BTBD9	0.0152362
ETV1	DPY19L1	0.015234
NFIA	ZFHX3	0.0152283
ZNF385B	MACROD2	0.015222
TSHZ2	CXXC4	0.0152214
TFDP2	PDE4D	0.015221
RFX3	HPCAL1	0.0152132
NR3C2	CSMD1	0.0151982
ETS1	PHF1	0.0151907
ZBTB18	CTNNA3	0.0151905
AFF3	NRG1	0.0151859
MEF2C	DGKG	0.0151718
LRRFIP1	OPCML	0.0151672
ETS1	COX8A	0.0151655
ETS1	ATP6V0B	0.0151636
RORB	PRKD1	0.0151508
ETS1	POLR2E	0.0151163
NR3C2	CUX2	0.0151112
ETS1	CUTA	0.0150958
MEF2C	PTPRT	0.0150938
MEIS2	CBLN2	0.0150795
AFF3	DLG2	0.0150732
POU6F2	PDE10A	0.0150694
ZBTB18	RIMS3	0.0150612
NFIB	PRKG1	0.0150591
PBX1	GRIA4	0.01505
MBD3	UNC79	0.0150495
ETS1	RAB24	0.0150445
TCF4	AUTS2	0.0150365
AFF3	SLC8A1	0.0150309
CUX2	LRP1B	0.015002
MEIS2	RGS6	0.0150019
MBD3	ARHGAP26	0.0150016
TFDP2	CSMD3	0.0149936
TCF4	CSMD1	0.0149907
LRRFIP1	DCLK1	0.0149884
RFX3	CACNA2D3	0.0149881
MBD3	NELL2	0.0149878
CUX2	PTPRK	0.014987
MEF2C	UNC5D	0.014986
MBD3	TMEM178B	0.0149768
CUX2	GRID2	0.0149741
NFE2L1	CDK5R1	0.0149695
ZBTB18	CDK17	0.0149664
MEIS2	SYT1	0.0149639
MBD3	ALDOC	0.0149562
RFX3	ZNF608	0.0149377
TCF4	DLG2	0.0149341
NFAT5	FGF14	0.0149276
MYT1L	ZBTB18	0.0149133
ETS1	OPRM1	0.0149062
ZBTB18	PRKAR1A	0.0149055
MBD3	R3HDM1	0.0149042
TFDP2	FGF14	0.0149015
ZFPM2	SEMA3E	0.0148999
RFX3	PPFIA2	0.0148924
NFIB	HPCAL1	0.0148889
CUX2	CACNA2D1	0.0148805
ZBTB18	ENC1	0.0148759
POU6F2	NTNG1	0.0148596
ZBTB18	PPP2CB	0.014858
ZBTB18	MT-ND5	0.0148533
POU6F2	RUNX2	0.0148527
RFX3	GLRA3	0.01485
LRRFIP1	STXBP5L	0.0148382
ETS1	GRINA	0.0148263
AFF3	CSMD1	0.0148151
TFDP2	RASGRF2	0.0148121
NFE2L1	RBFOX1	0.0147946
ZBTB18	PLD3	0.0147929
CUX2	MED12L	0.0147855
MEIS2	GRIN2B	0.0147824
POU6F2	PCSK1	0.0147742
TFDP2	KCTD8	0.0147731
ZNF385B	GRM5	0.0147645
TSHZ2	TENM2	0.0147642
ZNF385B	IL1RAPL2	0.0147634
ZBTB18	PEG3	0.014756
TFDP2	KCNQ5	0.0147473
ZBTB18	VOPP1	0.0147352
ZBTB18	OAZ2	0.0147338
RFX3	PLPPR1	0.0147315
MBD3	COX7A2	0.014731
ZBTB18	MMD	0.0147278
NFAT5	DLG2	0.0147247
ZBTB18	SV2B	0.0147169
ZBTB18	SPOCK2	0.014711
RFX3	KCTD16	0.0146975
MEIS2	ZNF608	0.0146962
ZBTB18	RAB12	0.0146936
AFF3	KCNIP4	0.0146932
MEIS2	SEZ6L	0.0146807
ETV1	EPHA5	0.0146782
TFDP2	GPC5	0.0146688
ZBTB18	ARHGAP6	0.0146589
TFDP2	GRIA4	0.0146581
POU6F2	UST	0.0146546
ETS1	RAB3A	0.0146466
TCF4	FRMD4A	0.014644
MEF2C	GPC5	0.0146436
ETV1	KCNIP4	0.0146415
ZBTB18	RUNDC3A	0.0146383
RORB	ST6GAL1	0.0146357
NR1D1	METTL23	0.014631
ZBTB18	GABARAPL1	0.0146284
ZBTB18	BEX4	0.0146239
ZNF385B	FGF14	0.0146152
ZBTB18	DNAJB6	0.0146104
TFDP2	KIRREL3	0.0146037
NFAT5	KCNQ5	0.0145962
ZBTB18	FBXO31	0.0145914
RFX3	GRIA2	0.01459
POU6F2	KAZN	0.0145897
PBX1	RYR2	0.0145858
FOXP2	CHN2	0.0145727
ZNF385B	AGBL4	0.0145688
ZBTB18	RTN1	0.0145673
NR1D1	CTNNA3	0.0145568
SOX5	NLGN1	0.0145518
ZBTB18	RTN4	0.0145444
RFX3	FAT4	0.0145442
ZBTB18	PURA	0.0145387
MEIS2	GALNTL6	0.0145374
MEF2C	ASIC2	0.0145262
AFF3	CTNNA2	0.0145111
NFAT5	DMD	0.0145046
MEF2C	MEIS2	0.0145006
CUX2	WFS1	0.0144951
MEF2C	SPARCL1	0.0144822
TSHZ2	CHSY3	0.0144793
MBD3	LARGE1	0.0144782
POU6F2	AGBL4	0.0144669
TFDP2	ADGRL3	0.0144658
TFDP2	ANKS1B	0.0144565
MEIS2	MCTP1	0.0144511
ZNF385B	PDE4D	0.0144406
PEG3	CDK5R1	0.0144402
POU6F2	CHSY3	0.0144332
RFX3	TANC2	0.0144297
MEIS2	SLC8A1	0.0144202
TOX	GRM8	0.0144183
RORB	ITPR2	0.0144044
ZBTB18	CDK2AP1	0.0144041
MEIS2	CDH18	0.0144013
AFF3	DMD	0.0143969
ETS1	DYNLL1	0.0143967
MEIS2	GPR83	0.0143922
MBD3	SPTBN4	0.014389
CUX1	KCTD16	0.0143752
TFDP2	PLEKHA5	0.0143677
ZBTB18	STXBP1	0.0143543
ZNF385B	ARPP21	0.0143365
CUX2	SLIT2	0.014336
RFX3	MAN1A1	0.0143352
POU6F2	ATXN1	0.0143308
NR3C2	GRIA4	0.0143259
MEIS2	MAN1A1	0.0143257
AFF3	OPCML	0.0143175
MBD3	PPFIA2	0.0143063
NR3C1	ARHGAP26	0.0143045
TFDP2	KALRN	0.0142978
RERE	NEGR1	0.0142899
PEG3	ACTG1	0.0142873
TFDP2	CACNA1E	0.0142865
AFF3	CSMD3	0.0142849
LRRFIP1	CADPS2	0.014284
NR3C2	TMEM178B	0.0142628
MBD3	CCSER1	0.0142566
RFX3	TLK1	0.0142497
RFX3	RIT2	0.014241
ZBTB18	G3BP2	0.014239
TSHZ2	CNTNAP2	0.0142383
ETS1	RCN2	0.0142277
MEIS2	FAT4	0.0142263
MEIS2	LIMCH1	0.0142241
MBD3	GRIK2	0.014223
RFX3	ACAP2	0.0142162
RORB	SLIT1	0.0142101
RORB	ATXN1	0.0142083
MEIS2	NLGN1	0.0141993
MBD3	KCND2	0.014199
ZBTB18	TTYH3	0.0141715
ZNF385B	RAPGEF4	0.0141711
MBD3	HECW1	0.0141678
ZBTB18	GPM6B	0.0141672
LRRFIP1	NRG1	0.0141637
ZBTB18	GNAS	0.0141516
ZBTB18	STMN4	0.0141459
RFX3	SMAD3	0.0141452
TCF4	PPFIA2	0.0141399
ETS1	SLC22A17	0.0141302
ZBTB18	SEZ6L2	0.0141265
MEF2C	PDE1A	0.014126
ZBTB18	PTK2B	0.0141258
PEG3	SLC17A7	0.0141163
FOXP2	CLSTN2	0.0140952
MBD3	ADCY2	0.0140944
NR3C2	GAB1	0.014093
RFX3	ASIC2	0.0140919
POU6F2	SNTG1	0.0140908
LRRFIP1	DPP10	0.0140832
ZBTB18	RAD21	0.0140768
ZBTB18	CPNE6	0.0140738
MBD3	DOCK3	0.014071
ZBTB18	CAMKK2	0.0140604
ETS1	MRPL38	0.0140583
ETS1	GNG3	0.0140565
ETS1	NME7	0.0140564
RUNX2	RORB	0.0140561
RFX3	MED12L	0.0140539
ZBTB18	CD200	0.0140484
MEIS2	ITPR2	0.0140473
ZNF385B	KCNIP4	0.0140424
ZFPM2	ZFHX3	0.0140321
RFX3	FRMD5	0.0140244
ZBTB18	SHOC2	0.0140215
RORB	KHDRBS3	0.0140055
ETS1	SNRNP70	0.0140031
ZBTB18	NUDT4	0.0139997
AFF3	PCDH9	0.0139963
MEF2C	SLC8A1	0.013993
RFX3	SLC25A29	0.0139913
AFF3	LRRTM4	0.0139912
AFF3	CADM2	0.0139701
MEIS2	TLK1	0.0139551
MBD3	RGS6	0.0139511
ZNF385B	CADPS2	0.0139492
TCF4	OPCML	0.0139473
ZBTB18	ATP9A	0.0139422
LRRFIP1	PCDH9	0.0139418
TCF4	LDB2	0.0139412
RFX3	NDST3	0.0139211
ZBTB18	NEFL	0.0139201
ETS1	STXBP5L	0.0139163
RERE	SMYD3	0.0139078
ETV1	GPRIN3	0.0139067
MBD3	CTNND2	0.0139004
ETS1	RPS14	0.0139
ZNF385B	TMEFF2	0.0138994
RORB	SEMA5A	0.0138954
RFX3	MAN1C1	0.0138731
ETS1	ACTB	0.013869
ZBTB18	ACTR1A	0.0138592
ZNF385B	KALRN	0.0138573
PBX1	DPP10	0.0138428
RORB	RNLS	0.0138166
ZBTB18	BRSK2	0.0138101
TFDP2	STXBP5	0.0138033
ZBTB18	KIF3C	0.0137958
MBD3	GABRB3	0.0137876
ZBTB18	B4GALT6	0.013784
PBX1	NLGN1	0.0137839
ZBTB18	MYT1L	0.0137812
CUX2	TMTC1	0.0137809
MBD3	ADGRL3	0.0137801
POU6F2	KCNC2	0.0137801
ZBTB18	BHLHE40	0.013778
POU6F2	FMN1	0.0137766
ZBTB18	KLC2	0.0137678
ZBTB18	FBXL16	0.0137658
TSHZ2	CLSTN2	0.0137558
POU6F2	SLIT1	0.0137551
RORB	RASGRF2	0.0137548
RORB	CDH13	0.0137496
AFF3	FAM155A	0.0137395
TOX	TRPM3	0.0137389
ARID1B	FAM155A	0.0137374
LRRFIP1	OXR1	0.0137225
LRRFIP1	NKAIN2	0.013722
MBD3	ATRNL1	0.0137211
TSHZ2	SLC35F1	0.0137208
PBX1	RGS7	0.0137199
RERE	FGF12	0.0137084
ETS1	SYT5	0.0137076
ZBTB18	SYT17	0.013707
ETS1	PCDH9	0.0137031
RFX3	CACNA1B	0.0136966
ZBTB18	CHD5	0.0136919
ZBTB18	CADM2	0.0136911
POU6F2	CTNND1	0.0136838
MEIS2	KCNN3	0.0136824
ZBTB18	MAPK3	0.0136553
ETS1	RPS16	0.0136439
ETS1	RPS15A	0.013642
TFDP2	NEDD4L	0.0136401
NFIB	MEIS2	0.013639
ZNF385B	FRMPD4	0.0136288
POU6F2	ITGA8	0.0136245
ZBTB18	RHBDD2	0.0136196
ETS1	STAG1	0.0136182
FOXP2	SLC24A2	0.0136171
MBD3	ERC2	0.013614
ETS1	LY6E	0.013613
POU6F2	DGKI	0.0136098
ZBTB18	BIN1	0.013609
ZBTB18	APLP2	0.0136062
ETS1	P4HTM	0.0136043
LRRFIP1	GRM7	0.0136019
ETS1	SEC62	0.0135977
ZBTB18	NFE2L1	0.0135951
SOX5	MBOAT2	0.0135853
TFDP2	CACNA2D1	0.0135835
ZBTB18	CPEB4	0.013576
TSHZ2	ADAMTS16	0.0135739
SATB2	FGF14	0.0135716
MBD3	DYNLL1	0.0135639
ZNF385B	DLG2	0.0135613
MBD3	GRM7	0.0135567
RORB	FMN1	0.0135545
RORB	CXXC4	0.0135519
MBD3	RYR2	0.0135475
MBD3	NEFM	0.0135434
ZBTB18	ANKRD11	0.0135426
RORB	AUTS2	0.0135387
TSHZ2	SEMA5A	0.0135369
MEF2C	NUAK1	0.0135342
ZNF385B	CSMD1	0.0135195
LRRFIP1	PDE4B	0.0135193
CUX2	GPC5	0.0135177
ZBTB18	SYT4	0.013515
TFDP2	GALNTL6	0.0135117
ZNF385B	NEGR1	0.0135113
ZBTB18	B3GAT1	0.0135102
MEIS2	KIRREL3	0.0135098
NFE2L1	TUBB4A	0.0135078
MBD3	HSPA8	0.0135066
ZFPM2	RXFP1	0.0135056
NR3C2	ATRNL1	0.0134971
ZNF385B	ERC2	0.0134959
ETV1	ZNF385D	0.0134955
POU6F2	LRRTM4	0.0134932
PBX1	OLFM3	0.0134859
ZBTB18	CELF1	0.0134827
TFDP2	ITPR1	0.0134818
ZNF385B	DLG1	0.01348
CUX2	NLGN1	0.0134777
ZBTB18	CAP2	0.0134645
POU6F2	KCNH1	0.0134623
ZNF385B	PDE1A	0.0134599
ZBTB18	CNTN3	0.0134539
ZBTB18	SPRYD3	0.0134511
SOX5	MYO16	0.0134478
RFX3	ACTN1	0.0134453
NFAT5	RBFOX1	0.013438
ZBTB18	HPCAL1	0.013437
FOXP2	EPHA6	0.0134314
FOXP2	RXFP1	0.0134054
ETS1	YJEFN3	0.0134033
RORB	PCLO	0.0134017
PBX1	GRM4	0.0133997
TSHZ2	ROBO2	0.0133993
NR3C2	FRMD5	0.0133986
NFAT5	PCDH9	0.0133948
MEIS2	ADAMTS3	0.0133932
CUX2	GRM7	0.0133924
ZBTB18	PCYT2	0.013381
ZBTB18	SERINC3	0.0133799
ZBTB18	ARL8A	0.0133779
ZBTB18	PTPA	0.0133716
CUX1	CSMD1	0.0133679
RFX3	TTC28	0.0133624
ETS1	TMEM205	0.0133612
MEF2C	RUNX1T1	0.013361
ZBTB18	SCN2A	0.0133603
NR1D1	NAA15	0.0133599
RFX3	SYT1	0.0133568
ZBTB18	TUBA1A	0.0133548
ETS1	MORF4L1	0.0133543
ETS1	CYHR1	0.0133486
ZNF385B	PTPRD	0.013339
PBX1	LRRC7	0.0133383
ZBTB18	PPP1R9B	0.0133366
TCF4	NRG1	0.0133354
LRRFIP1	AGBL4	0.0133331
LRRFIP1	CADM2	0.0133317
ETS1	ATP1B2	0.0133306
ZBTB18	VSTM2L	0.0133233
TCF4	FAM155A	0.013323
ZBTB18	TLE2	0.0133217
LRRFIP1	PID1	0.0133181
CUX2	RGS7	0.0133005
POU6F2	VWC2L	0.0132999
NFIB	GARNL3	0.0132986
ZBTB18	PAFAH1B2	0.0132941
CUX2	GRIN2B	0.0132884
TFDP2	NTRK3	0.0132875
ETS1	FTH1	0.013282
MEIS2	ROBO1	0.0132818
PEG3	NAPB	0.0132748
ZBTB18	EIF5A	0.0132666
AFF3	FRMD4A	0.0132652
MBD3	ETS1	0.013265
MBD3	NOVA1	0.013263
PEG3	DYNLL2	0.0132618
PBX1	NKAIN2	0.0132575
NFAT5	ANKS1B	0.0132563
RORB	KAZN	0.0132486
MBD3	SRP14	0.0132421
MEF2C	SLC39A10	0.0132415
ZBTB18	ENSA	0.0132355
MBD3	PCSK1N	0.0132343
ZFHX3	DLC1	0.0132314
ETV1	SEMA3A	0.013229
CUX2	TRPS1	0.0132128
ETS1	USP11	0.0132115
RFX3	PPP4R4	0.0132086
SATB2	PCDH9	0.0132063
BCL11A	PDE1A	0.0132054
TFDP2	KCTD16	0.013201
CUX2	TANC2	0.0131996
ETS1	RPS15	0.0131976
MEF2C	PHLDB2	0.0131934
TFDP2	DAB1	0.0131911
MBD3	LDB2	0.0131815
MBD3	COX7C	0.0131808
ZBTB18	MT-CYB	0.0131771
TSHZ2	CHRM2	0.0131612
CUX2	KCTD16	0.0131582
MBD3	NBEA	0.0131564
AFF3	LRP1B	0.0131511
TFDP2	DGKB	0.0131492
ZBTB18	MADD	0.013148
ETS1	ID2	0.0131475
ETS1	GRID2	0.0131375
TSHZ2	SERPINE2	0.0131322
TFDP2	GRM5	0.0131285
ETS1	EIF4A2	0.0131189
NFIA	MCTP1	0.0131102
MBD3	KCNH1	0.0131101
ETS1	NDUFB10	0.0131029
TCF4	CCSER1	0.0131025
RORB	ANO4	0.0130959
TFDP2	TTC28	0.0130893
MBD3	LSAMP	0.0130886
ZNF385B	KHDRBS3	0.0130877
POU6F2	DCLK1	0.0130734
CUX2	KCNIP4	0.013073
MEF2C	NRXN1	0.0130706
ZBTB18	CRMP1	0.0130636
ZBTB18	IP6K1	0.0130576
ZBTB18	GRINA	0.0130512
RORB	TENM2	0.0130478
RFX3	HTR1E	0.0130427
ZNF385B	RYR2	0.0130422
TFDP2	NECTIN3	0.0130368
ZBTB18	KCNJ4	0.0130362
CUX2	KIRREL3	0.013035
MBD3	CALM3	0.0130333
ZBTB18	SERPINE2	0.0130257
CUX2	PREX1	0.0130238
POU6F2	CDH9	0.0130223
RFX3	LIMCH1	0.0130198
CUX2	CDH12	0.0130176
RFX3	KCNIP4	0.0130162
TFDP2	TMTC1	0.0130127
RERE	FRMD4A	0.0130123
ZNF385B	FGF12	0.0130093
AFF3	ASIC2	0.0130036
MBD3	DNMT1	0.0130032
MEIS2	PAM	0.0129991
CUX2	COL26A1	0.0129892
TFDP2	LIMCH1	0.0129891
RORB	KCNH1	0.0129879
ZFHX3	DACH1	0.012975
ZBTB18	ELMO1	0.0129734
MBD3	PARP6	0.012972
PURA	ZBTB18	0.0129708
ETS1	CEND1	0.0129708
RFX3	KCNN3	0.012967
MEIS2	KCTD1	0.0129618
MBD3	ANK2	0.0129592
ZBTB18	CYFIP2	0.0129563
MEIS2	DPYD	0.0129508
SATB2	GLS	0.0129431
RUNX2	PTPRT	0.0129385
ETV1	GRIN3A	0.0129368
RFX3	CCBE1	0.0129298
RFX3	DNAH2	0.0129196
TCF4	TENM2	0.0129168
CUX2	RHAG	0.0129158
MBD3	RPL35	0.0129126
MBD3	CCK	0.0129122
NR1D1	NPEPPS	0.0129044
PBX1	NRXN1	0.0128988
MBD3	TANC2	0.0128978
MLLT10	NRXN3	0.0128975
SATB2	NKAIN2	0.012895
MBD3	WDR83OS	0.0128896
RORB	SMARCA2	0.0128867
MLLT10	PCDH9	0.012886
RFX3	SLC35F1	0.0128799
RFX3	ADCY1	0.0128782
POU6F2	FAM13C	0.0128771
CUX2	DAPK1	0.0128731
ETS1	TRMT112	0.0128727
TFDP2	MED12L	0.0128713
NFIA	DLC1	0.0128688
RFX3	CSMD2	0.0128679
RFX3	DTNB	0.0128657
RERE	RYR2	0.0128617
NR1D1	GRM5	0.0128604
PEG3	DIRAS2	0.0128602
PBX1	NXPH2	0.0128498
MBD3	CTIF	0.0128464
NR3C2	GPC6	0.0128462
RORB	SLC24A2	0.0128462
RORB	KCNB2	0.0128434
RFX3	ARHGAP26	0.0128426
MBD3	ARPP21	0.012841
TOX	CHN2	0.0128378
ZBTB18	NUCKS1	0.0128367
PEG3	TUBB4A	0.0128352
TFDP2	ABLIM2	0.012834
MEIS2	NCAM1	0.0128281
ZBTB18	CLU	0.0128256
RORB	CDK18	0.0128228
MBD3	UBB	0.0128165
ZBTB18	NRXN2	0.0128157
TFDP2	SLIT2	0.0128148
PEG3	BASP1	0.0128123
POU6F2	THSD7A	0.0128021
ETS1	TTR	0.0127964
ZBTB18	CHP1	0.0127947
NR3C2	GRIA2	0.0127945
MEF2C	NCALD	0.0127925
NFE2L1	KCNIP4	0.0127921
TFDP2	CTNND2	0.0127876
RERE	RIMS2	0.0127748
MEIS2	EML1	0.0127727
RFX3	DOK6	0.0127714
ZBTB18	PGAM1	0.0127709
PEG3	ETV1	0.0127678
PBX1	KCNT2	0.012762
ETS1	HSPA8	0.0127593
ZBTB18	TSPAN7	0.0127561
MLLT10	CADM2	0.0127534
MEF2C	APP	0.0127529
MEF2C	SYN3	0.0127485
NR3C2	CACNB2	0.0127477
POU6F2	NUAK1	0.0127423
AFF3	RYR2	0.0127398
TFDP2	LRRC7	0.0127388
TCF4	RIMS2	0.0127309
TCF4	FGF12	0.0127283
MEIS2	STMN2	0.0127266
FOXN3	IL1RAPL2	0.0127209
ZBTB18	AP2A2	0.0127172
MBD3	SMYD3	0.0127165
ZBTB18	CSMD1	0.0127139
TCF4	ST6GALNAC5	0.0127128
RFX3	PCSK6	0.0127112
NFIA	LUZP2	0.0127108
MYT1L	CDK5R1	0.0127106
MBD3	CALM1	0.0127106
NFAT5	OPCML	0.0127097
ZBTB18	TPGS2	0.0127081
CUX2	FAM184B	0.012705
ETS1	CORT	0.0127016
TFDP2	RHAG	0.0126979
RFX3	NSUN6	0.0126883
RERE	DLG2	0.0126867
ZBTB18	SLC22A17	0.0126838
RFX3	KCTD1	0.0126833
MBD3	FBXL17	0.0126819
MEIS2	PRKCB	0.0126771
ZBTB18	ARHGDIA	0.0126751
POU6F2	HRH1	0.0126687
ZBTB18	PAK1	0.0126598
ARID1B	KCNQ5	0.0126513
RORB	GRIA1	0.0126458
ZBTB18	RGS14	0.0126443
RORB	CNTN5	0.0126428
ZBTB18	ALDOA	0.0126427
MEIS2	TMTC1	0.0126397
MBD3	GRIA2	0.0126344
ETS1	ISCA1	0.0126288
ETS1	ARF5	0.0126242
NFAT5	KALRN	0.0126236
RFX3	DIAPH2	0.0126234
NR1D1	ARHGAP6	0.0126174
ETS1	TUBB2B	0.0126171
RFX3	DGKB	0.0126075
SOX5	NTM	0.0125975
MBD3	NEFL	0.0125969
ZBTB18	SLC6A17	0.012595
SATB2	ERC2	0.0125876
ZBTB18	TRIM2	0.0125862
ZBTB18	TYRO3	0.0125841
RFX3	TMEM132D	0.0125837
MLLT10	ATRNL1	0.0125824
NR3C2	PDE7B	0.0125822
ZNF385B	NRXN1	0.0125709
TSHZ2	GALNT14	0.0125692
POU6F2	SPOCK1	0.0125675
CUX2	PPP4R4	0.0125661
PBX1	KIAA1217	0.0125655
RERE	LRRC7	0.0125622
ETS1	NDFIP1	0.0125604
TCF4	MAGI2	0.0125576
NFE2L1	YWHAG	0.0125566
ETS1	RPL10A	0.0125565
MBD3	DCLK1	0.0125554
TCF4	MACROD2	0.0125511
MEIS2	NEUROD1	0.0125502
ETS1	RPL36A	0.0125409
ETS1	GDI1	0.0125383
MEF2C	DPP10	0.0125314
CUX2	CDH9	0.012529
CUX2	SYN3	0.0125259
ZBTB18	PDE2A	0.0125239
ZBTB18	CDKN2D	0.0125213
TOX	VWC2L	0.0125129
MEIS2	PRKCA	0.0125117
MBD3	TBC1D24	0.0125113
LRRFIP1	PTPRG	0.012506
MBD3	SCN1B	0.0125059
NFAT5	LRRTM4	0.0125039
PBX1	MACROD2	0.0125036
RORB	FSTL4	0.0125014
ZNF385B	CTNNA2	0.0124944
MEIS2	NELL1	0.012485
TSHZ2	CDK14	0.012483
ETS1	SYP	0.012481
POU6F2	KCNQ1	0.0124793
MEIS2	CUX2	0.0124763
NFE2L1	SNAP25	0.0124723
ETS1	RTN3	0.012472
NFIB	KIAA1217	0.0124709
NCOA1	NRXN1	0.0124701
TCF4	NELL2	0.0124655
ZBTB18	NCKAP1	0.0124651
ZBTB18	BRSK1	0.0124633
ZNF385B	NBEA	0.0124625
RFX3	CDH18	0.0124606
TFDP2	SIPA1L1	0.0124565
NFIB	GRIA4	0.0124561
MBD3	RAB3A	0.0124556
AFF3	FGF14	0.0124507
AFF3	PDE4D	0.0124416
RERE	AGBL4	0.0124367
MBD3	KCTD16	0.0124365
POU6F2	SCAI	0.0124306
TFDP2	TANC2	0.0124241
SOX5	DMD	0.0124233
ZBTB18	TMEM248	0.0124152
TOX	SLC24A2	0.0124122
ZBTB18	FSCN1	0.0124061
CUX2	ACTN1	0.0124061
ZBTB18	CLTC	0.0124061
CUX2	SPATS2L	0.0124052
MEIS2	DTNB	0.0124046
RFX3	KCNQ5	0.0123982
MEF2C	ATP1A1	0.012398
SOX5	PLEKHA5	0.0123944
ZBTB18	DIRAS2	0.0123922
MBD3	CLU	0.0123903
GTF2I	DGKB	0.0123899
TSHZ2	SATB1	0.0123891
CUX2	SEMA6D	0.0123885
POU6F2	PDE4D	0.0123863
NFAT5	PDE4D	0.0123852
ETS1	KCNIP4	0.0123807
POU6F2	SLIT2	0.012379
LRRFIP1	PDE4D	0.0123775
TFDP2	CDH18	0.012377
BCL11A	NPTX1	0.0123747
MEF2C	STMN2	0.0123653
MBD3	DPP10	0.0123636
ZBTB18	MT-CO1	0.0123625
POU6F2	CHRM2	0.0123619
CUX2	MYLK	0.012355
TFDP2	GRIA3	0.0123534
FOXP2	DPY19L1	0.0123533
MBD3	COL19A1	0.0123531
ETS1	ATP1A3	0.0123514
TFDP2	CUX2	0.0123488
TCF4	LSAMP	0.0123487
ZBTB18	EEF2	0.0123399
PEG3	MAP1B	0.0123391
PBX1	EPB41L2	0.0123386
ETS1	CD53	0.012338
RFX3	HDAC9	0.0123345
CUX1	IL1RAPL1	0.0123314
ZBTB18	SLC39A10	0.01233
CUX2	ARHGAP10	0.0123297
NFAT5	MACROD2	0.0123295
RERE	PHACTR1	0.0123289
ETS1	CADM2	0.012328
MBD3	NAA15	0.0123178
AFF3	ADGRL3	0.0123139
MBD3	ATP1B1	0.0123136
NR1D1	TSPAN13	0.012312
RFX3	GRIN3A	0.0123078
MEF2C	NDRG4	0.0123053
ZBTB18	TMEM106B	0.0122969
AFF3	TANC2	0.0122955
LRRFIP1	RIMS2	0.0122952
TFDP2	CDON	0.0122892
BCL11A	RTN4	0.0122885
MBD3	TUBA1B	0.0122849
MBD3	PPP2R2B	0.0122809
MEF2C	PHACTR1	0.0122765
PBX1	ERC1	0.0122742
MBD3	GNAS	0.0122731
ZBTB18	RNF187	0.0122729
PBX1	DLG2	0.0122715
ZBTB18	SLC30A3	0.0122714
RORB	TSPAN5	0.01227
NPAS3	PRKD1	0.0122574
MEIS2	PDZRN4	0.012253
MBD3	OXR1	0.0122496
ZBTB18	MAPK9	0.0122492
ZBTB18	CNIH2	0.0122485
MEIS2	DCLK2	0.0122472
ETS1	CHN1	0.0122435
MBD3	PTGDS	0.0122373
TOX	CA10	0.0122285
FOXN3	PDZRN4	0.0122277
ZBTB18	PTPRN	0.0122269
LRRFIP1	TMEFF2	0.0122261
RORB	GALNT17	0.0122257
ZNF385B	KCNQ5	0.0122235
RFX3	CADM1	0.0122226
ZBTB18	CACNB1	0.0122205
NFAT5	STXBP5L	0.0122187
ZBTB18	MAPT	0.0122159
TCF4	KCNH1	0.0122143
LRRFIP1	CACNA1A	0.0122133
ZNF385B	OSBPL6	0.012211
MEF2C	HTR2A	0.0122104
ETS1	PTGDS	0.0122102
TFDP2	CHST9	0.0122099
MEF2C	NRG1	0.0122093
ETS1	PHPT1	0.0122083
ZBTB18	SLITRK4	0.0122064
MBD3	SHISA9	0.0122062
MYT1L	PRKACB	0.012201
SOX5	ROBO1	0.0121994
FOXP2	PTCHD4	0.0121931
CUX1	CACNA2D1	0.0121889
MBD3	CNTNAP5	0.0121848
CUX1	KCND2	0.012182
MBD3	FAIM2	0.0121814
FOXP2	TRPM3	0.0121806
RUNX2	IL1RAPL2	0.0121787
ZFHX3	CDH24	0.0121761
ZBTB18	IGFBP5	0.0121709
MEIS2	GPC6	0.0121704
TCF4	ANKS1B	0.0121685
ZNF385B	TOX	0.0121637
MEIS2	NSUN6	0.0121571
MBD3	YJEFN3	0.0121549
TFDP2	R3HDM1	0.0121543
RFX3	STXBP5	0.0121464
MBD3	NCAM2	0.012145
MBD3	STMN2	0.0121399
NR3C2	LRRTM4	0.0121391
ZNF385B	STXBP5L	0.0121384
ZBTB18	NDFIP1	0.0121382
ZBTB18	MGAT5B	0.0121379
MEF2C	PDE4D	0.0121351
ZBTB18	XRCC6	0.0121321
NR3C1	TENM2	0.0121293
SOX5	SORBS2	0.0121272
PEG3	YWHAG	0.012127
MBD3	STMN1	0.0121244
MEF2C	DCC	0.0121225
ZBTB18	TUBA1B	0.012121
NFE2L1	NRXN3	0.01212
ZBTB18	AGPAT1	0.0121194
TSHZ2	FARP1	0.0121087
MBD3	RNF150	0.0121061
TCF4	LARGE1	0.0121049
RORB	FOXN3	0.0120995
RFX3	GABRA2	0.0120985
ZBTB18	PLK2	0.0120937
MBD3	PLEKHA5	0.0120872
MEF2C	KALRN	0.0120834
NFAT5	RIMS2	0.0120822
ZBTB18	ANXA6	0.0120815
NFE2L1	ATP6V1B2	0.012079
MEF2C	TRHDE	0.0120724
ETS1	GPX4	0.0120672
RORB	SLC35F1	0.012064
TOX	DCC	0.0120627
SOX5	NRXN3	0.0120623
TCF4	RYR2	0.0120617
PEG3	NEFL	0.0120612
MBD3	PBX1	0.0120587
NR3C2	CHRM3	0.0120586
NFAT5	CACNA1E	0.0120566
RFX3	ARHGAP10	0.0120543
RORB	TESK2	0.0120543
MEIS2	TSPAN5	0.012051
TCF4	CADM1	0.0120509
RFX3	PTPRO	0.0120496
RERE	KCNIP4	0.0120406
MBD3	SCG5	0.0120394
MBD3	ATXN1	0.0120316
RFX3	GPR83	0.0120293
TSHZ2	DPY19L1	0.012026
POU6F2	DGKG	0.0120234
TFDP2	MAGI1	0.012015
RORB	HTR1E	0.0120135
PEG3	ELAVL4	0.0120116
NR1D1	KCNQ1	0.0120009
MEIS2	TFDP2	0.0119974
ZBTB18	MLF2	0.011992
MBD3	CDC42BPA	0.0119899
TCF4	TRHDE	0.0119886
ZBTB18	AP3M2	0.0119878
FOXP2	HTR1F	0.011986
MEF2C	CNTNAP2	0.0119854
TFDP2	TMEM108	0.0119837
TCF4	AKT3	0.0119802
ZBTB18	TUBB4B	0.0119799
ZBTB18	VPS35	0.0119793
RORB	CLU	0.0119781
RORB	FAM163B	0.011978
NR3C1	CSMD1	0.0119757
ZBTB18	INA	0.0119747
NFAT5	KIRREL3	0.0119717
MBD3	SBF2	0.0119713
MEIS2	SMAD3	0.0119712
ZNF385B	DCLK1	0.0119708
MBD3	TRIM9	0.0119704
MEF2C	SNTG1	0.0119683
NR3C2	CACNA2D3	0.0119674
ZBTB18	PFKL	0.0119616
CUX2	TFDP2	0.0119615
POU6F2	NEUROD6	0.0119584
MBD3	MMP16	0.011957
ZBTB18	GIT1	0.0119538
MEIS2	DIAPH2	0.0119517
MEF2C	PLCB1	0.0119512
POU6F2	RETREG1	0.0119491
MBD3	COX8A	0.011947
NFE2L1	FAIM2	0.0119453
LRRFIP1	MDGA2	0.0119426
ZBTB18	SYNGR1	0.011942
SATB2	PDE4D	0.011941
ZBTB18	BCL2L2	0.0119391
MEIS2	BAIAP2	0.0119386
POU6F2	WFS1	0.0119358
ETS1	PCSK1N	0.0119313
NFAT5	LARGE1	0.0119273
ETS1	CRIP2	0.0119261
TCF4	GPHN	0.0119254
TSHZ2	MCTP1	0.0119231
MEIS2	SLC4A4	0.0119206
RORB	CCDC85A	0.0119182
TFDP2	UNC79	0.0119117
ZBTB18	ARF5	0.011911
PBX1	RIMS2	0.0119101
NR1D1	FCGR2B	0.0119072
MEIS2	ADGRL3	0.0119056
RERE	NBEA	0.0119046
MEIS2	GRIA2	0.0119019
NR3C2	CDH12	0.0118978
RORB	CDH10	0.0118954
ZBTB18	IDH3A	0.0118932
TFDP2	ARHGAP26	0.011889
ETS1	RPL37A	0.0118884
POU6F2	PLPPR1	0.0118812
ZNF385B	MMP16	0.0118767
MBD3	GALNTL6	0.0118748
ZBTB18	TMEM63B	0.011874
MBD3	CADPS	0.011874
ETS1	RPS9	0.0118725
TFDP2	FAM155A	0.0118715
SATB2	CNKSR2	0.0118708
MBD3	GRIN2B	0.0118686
ETS1	FRMD4A	0.0118676
NFIB	LUZP2	0.0118659
POU6F2	OPCML	0.0118656
MEF2C	PRKCB	0.0118654
RORB	HPCAL1	0.0118614
ZBTB18	EGR1	0.0118581
ZBTB18	RASL10A	0.0118567
ZBTB18	WFIKKN1	0.0118532
MBD3	XKR6	0.011845
NFAT5	FRMD4A	0.011845
TOX	XKR6	0.0118381
PEG3	SPOCK2	0.0118373
MEIS2	PRKCG	0.0118367
PBX1	FRMD4A	0.0118339
ETV1	CNKSR3	0.0118327
TOX	PDE1A	0.0118294
CUX2	SIPA1L1	0.0118274
NFAT5	NKAIN2	0.0118272
GTF2I	CNKSR2	0.0118257
ZBTB18	MAOB	0.0118247
ETS1	LGI3	0.0118236
MBD3	MIF	0.0118231
ZBTB18	UBTF	0.0118223
AFF3	IL1RAPL1	0.0118186
ZBTB18	EIF4G2	0.0118157
MBD3	SPARCL1	0.0118115
MEF2C	SMARCA2	0.0118075
POU6F2	MYO1D	0.0118038
NFAT5	CSMD3	0.0118034
MEF2C	SYT7	0.011802
MEIS2	SESN3	0.0118016
MBD3	KCNB2	0.0118009
ZBTB18	BAIAP2	0.0117978
MEF2C	CCK	0.0117971
PBX1	MAGI1	0.0117968
ZBTB18	NDRG4	0.0117963
TFDP2	PTK2	0.0117956
PEG3	NDRG4	0.0117942
MBD3	SHANK2	0.0117921
ETS1	DDX17	0.0117892
SATB2	KCNQ5	0.0117887
PBX1	PLPPR4	0.0117864
MEF2C	DOK6	0.0117858
NFE2L1	SLC17A7	0.0117785
CUX1	R3HDM1	0.0117774
POU6F2	DLG1	0.0117721
ZNF385B	DGKI	0.0117699
SATB2	GRIK2	0.0117697
ZBTB18	PRPF19	0.0117689
NR1D1	ETS1	0.0117665
SOX5	SYNPR	0.011766
ZBTB18	SLC10A7	0.0117631
MBD3	SNAP25	0.0117629
POU6F2	SAMD5	0.0117629
LRRFIP1	ERC2	0.0117594
SOX5	CACNB2	0.0117577
ETS1	H2AZ1	0.0117568
ZNF385B	CAMK2D	0.0117548
ZBTB18	ACTR2	0.0117544
ZNF385B	R3HDM2	0.0117482
TFDP2	MEIS2	0.011747
TFDP2	ASIC2	0.0117402
ZBTB18	KCTD2	0.0117363
ETS1	HDAC10	0.0117355
RORB	PLCXD3	0.0117297
MBD3	MT-CO2	0.0117281
MEF2C	EFNA5	0.0117254
MEIS2	CHRM3	0.0117233
MBD3	NCEH1	0.0117154
TFDP2	NKAIN2	0.0117146
ZBTB18	ARHGEF9	0.011714
POU6F2	KALRN	0.0117108
ZBTB18	COQ8A	0.01171
TFDP2	MAGI2	0.0117071
AFF3	LARGE1	0.0117031
ZNF385B	STRBP	0.011702
MEIS2	CSMD1	0.0116994
MEIS2	PEX5L	0.0116956
MBD3	GRIA4	0.0116953
TFDP2	NDST3	0.0116945
ZBTB18	CLSTN3	0.0116939
TCF4	NCAM2	0.0116937
ETS1	DYNLRB1	0.0116922
ZBTB18	ADGRL1	0.0116906
ETS1	SUMO2	0.0116897
TSHZ2	NXPH2	0.011683
ZBTB18	DHCR24	0.0116789
ZBTB18	OPCML	0.0116785
ZBTB18	RBBP4	0.0116745
MEIS2	DNAH2	0.0116738
MEF2C	DPP6	0.0116707
MBD3	KIRREL3	0.0116704
PBX1	CHRM3	0.011667
TOX	CHSY3	0.0116632
POU6F2	TRPM3	0.0116628
ETS1	SPON2	0.0116622
SOX5	NTNG1	0.0116614
RFX3	CAMK4	0.0116588
ETS1	ERBB4	0.0116586
AFF3	DTNB	0.0116581
ZNF385B	MAP2	0.0116567
RORB	LUZP2	0.0116557
RORB	ATP2B1	0.0116555
MEIS2	PRKD1	0.0116553
ZBTB18	SMARCA1	0.0116543
TFDP2	CDH13	0.0116534
ETS1	RIMS2	0.0116505
NFAT5	IL1RAPL1	0.0116461
ZBTB18	UBL3	0.0116456
MLLT10	FAM155A	0.0116437
ZBTB18	PHACTR1	0.011643
SATB2	CTNND2	0.0116371
TFDP2	ITGA4	0.0116322
FOXP2	UNC5D	0.0116304
RFX3	MCTP1	0.0116259
TFDP2	PSD3	0.0116259
PBX1	GARNL3	0.0116254
POU6F2	GABRG3	0.0116231
AFF3	NFAT5	0.0116178
NR3C2	CSMD3	0.0116173
PEG3	GDI1	0.0116163
TCF4	LRRC7	0.0116152
ZBTB18	SOD2	0.0116128
MBD3	SLC8A1	0.0116116
POU6F2	GPR158	0.011608
PBX1	GRM5	0.0116058
TCF4	PHACTR1	0.0115999
ZNF385B	CLSTN2	0.0115997
RFX3	SMYD3	0.0115953
MBD3	MYCBP2	0.0115936
POU6F2	CACNA1A	0.0115925
SATB2	TSPAN13	0.0115917
TCF4	DCC	0.0115854
ZNF385B	HECW1	0.0115819
CUX1	SYNPR	0.0115793
TOX	NXPH2	0.0115778
ZNF385B	FBXL17	0.0115771
POU6F2	CNIH3	0.0115768
NFE2L1	CD99L2	0.0115768
MEF2C	FGF14	0.0115742
TFDP2	NCAM2	0.0115725
TSHZ2	LHFPL3	0.0115718
NFE2L1	NEFM	0.0115704
RFX3	RTN4RL1	0.0115695
LRRFIP1	KHDRBS3	0.0115692
BCL11A	LRP1B	0.011569
ZBTB18	ACVR1B	0.0115656
MBD3	SORCS1	0.0115646
RFX3	DOCK4	0.0115608
RORB	CTNNA2	0.0115596
POU6F2	PDZD2	0.011554
ETS1	ADGRB2	0.0115509
LRRFIP1	ARPP21	0.0115505
SATB2	ADGRL3	0.0115493
MBD3	DGKB	0.0115476
ZBTB18	SH3GLB2	0.0115403
RORB	MAGI2	0.011538
AFF3	ATRNL1	0.0115377
TSHZ2	ZNF385D	0.0115351
AFF3	STXBP5L	0.0115332
MEF2C	SEC62	0.0115327
ETS1	BRK1	0.0115319
TCF4	ADK	0.0115316
NR3C2	BTBD9	0.0115309
NFAT5	ARHGAP26	0.0115304
NR3C2	EPHA6	0.0115286
MEF2C	DLG2	0.0115244
LRRFIP1	TMEM132D	0.0115236
PBX1	STXBP5L	0.0115227
TFDP2	DOCK3	0.0115151
MEIS2	FBN2	0.0115138
NR3C2	CA10	0.0115107
ZBTB18	MT-ATP6	0.0115071
ZBTB18	VGF	0.0115034
ZBTB18	EI24	0.0115034
ZBTB18	KCNAB2	0.0115016
ZBTB18	NBL1	0.0114991
RFX3	KCNN2	0.0114932
MBD3	CACNA2D1	0.0114904
SMAD3	EPHA6	0.0114889
ZBTB18	KCNIP4	0.0114855
TFDP2	CACNB2	0.0114844
MEF2C	GRIA1	0.0114764
TCF4	EPHA3	0.0114674
RFX3	MAP7	0.0114668
TFDP2	AFF3	0.0114653
ZBTB18	PPP3CA	0.0114644
TFDP2	GABRB3	0.0114642
ZNF385B	CACNB4	0.011463
MEF2C	CTNND1	0.0114597
ETV1	LHFPL3	0.0114582
RERE	FGF14	0.0114559
ETS1	ACTR1B	0.0114554
MBD3	TMEM132D	0.0114548
AFF3	ROCK2	0.0114537
POU6F2	LUZP2	0.0114511
NFIX	SLC17A7	0.0114474
ZBTB18	CDK16	0.0114447
MEIS2	CCBE1	0.0114437
MBD3	XYLT1	0.0114428
PBX1	EPHA5	0.0114422
ZBTB18	GSKIP	0.0114383
MEIS2	RHAG	0.0114379
MBD3	ARHGAP32	0.0114376
NPAS3	SGCZ	0.0114318
NFE2L1	ZBTB18	0.0114268
RFX3	FOCAD	0.0114225
ZBTB18	PDP1	0.011416
NFAT5	KCTD16	0.0114118
ZBTB18	PPP2CA	0.0114094
ARID1B	ATXN1	0.0114075
LRRFIP1	ARL15	0.0114072
MBD3	CACNA1B	0.0114011
ZBTB18	PLEKHA2	0.0114008
ZBTB18	ATP6V1E1	0.0114008
TFDP2	ANO3	0.0113982
ZNF385B	GRIK2	0.0113952
PBX1	CHRM2	0.0113947
AFF3	DPP10	0.0113902
ZBTB18	CBX7	0.0113877
TFDP2	IQCJ	0.0113848
MBD3	PTPRD	0.0113843
SOX5	CA10	0.0113831
CUX2	MAST4	0.0113827
RORB	LRRTM4	0.0113824
TOX	GLCCI1	0.0113806
MEIS2	PPFIA2	0.0113782
TCF4	R3HDM1	0.0113779
TCF4	RGS7	0.0113716
NR1D1	TGFB1	0.0113707
NFE2L1	GDI1	0.0113702
ETS1	RPL28	0.0113692
SOX5	CADM1	0.011369
TFDP2	DMD	0.0113676
MEF2C	SYP	0.0113669
RORB	CPNE9	0.0113631
ZBTB18	GLRB	0.0113589
PEG3	USP22	0.0113582
TSHZ2	LRRTM4	0.0113575
POU6F2	PAPSS2	0.0113524
NFIA	DGKG	0.0113475
MBD3	EIF4G3	0.0113464
BCL11B	LHFPL3	0.011346
ZBTB18	DDHD1	0.0113425
CUX2	TOX	0.0113415
AFF3	GRIA2	0.0113403
ZBTB18	TMEM59L	0.0113378
ZBTB18	MAP1B	0.0113362
MBD3	CAPS2	0.0113347
MEF2C	PDP1	0.0113345
TFDP2	SV2C	0.0113343
TFDP2	RBFOX1	0.0113336
RFX3	CNTN1	0.0113309
TCF4	ZFHX3	0.0113298
ETS1	SLC39A3	0.0113296
ETS1	TIMM13	0.0113249
CUX2	CBLN4	0.0113243
ETS1	RPL8	0.0113235
TFDP2	NEK10	0.0113215
MBD3	EPHA4	0.0113212
PBX1	LUZP2	0.0113198
RFX3	GRIA3	0.0113176
TFDP2	SYBU	0.0113123
ETS1	NR1D1	0.0113102
SOX5	ARL15	0.0113085
RFX3	CA10	0.0113017
ZBTB18	BTNL8	0.0113007
RORB	PKNOX2	0.0113005
MBD3	PGAM1	0.0112985
ETS1	LENG8	0.0112975
SOX5	MAST4	0.011294
ZNF385B	NRG1	0.0112936
NR1D1	COL19A1	0.0112936
MEF2C	KCNH5	0.0112934
TFDP2	PTPRK	0.011293
POU6F2	KCNB2	0.0112916
CUX1	TMEM178B	0.0112904
RFX3	SFMBT2	0.0112877
ZFHX3	KIAA1217	0.0112873
NPAS3	GAD1	0.0112865
TCF4	NOL4	0.0112857
NFIB	DCC	0.0112837
TCF4	CNTN5	0.0112831
TFDP2	TLK1	0.0112815
MYT1L	SCN2A	0.011281
RERE	CTNND2	0.0112809
SATB2	NBEA	0.0112793
ZNF385B	NYAP2	0.0112781
MLLT10	OPCML	0.011277
CUX1	GRIA4	0.0112748
FOXP2	EPHA5	0.0112738
MBD3	MDP1	0.0112699
MEIS2	CBLN4	0.0112678
ETS1	SUSD6	0.0112668
SATB2	KALRN	0.0112658
TFDP2	UBE2E2	0.0112647
TCF4	SATB2	0.0112606
NFE2L1	CALM3	0.0112598
TCF4	RABEP1	0.0112594
TCF4	FGF14	0.0112586
CUX2	MEIS2	0.0112565
NFE2L1	CSMD1	0.0112555
CUX2	TLK1	0.0112536
RERE	CADM2	0.0112535
ETS1	YPEL3	0.0112528
SOX5	DPP10	0.0112521
NFAT5	GPHN	0.011252
LRRFIP1	KCNQ5	0.0112494
NR1D1	DPP10	0.0112457
RORB	KCNN2	0.0112426
RORB	HECW1	0.0112394
ZBTB18	NCAM1	0.011237
ZBTB18	COPS7A	0.0112339
ETS1	RNASEK	0.0112326
PBX1	PRKG1	0.0112285
CUX2	CSMD2	0.0112282
RFX3	CLSTN2	0.011226
RORB	PEX5L	0.0112245
MBD3	SIK3	0.0112233
CUX2	GABRA2	0.0112214
ZBTB18	IQSEC1	0.0112214
MEIS2	NFIA	0.0112211
MEF2C	LSAMP	0.0112178
NPAS3	CXCL14	0.0112154
NFAT5	CHRM3	0.0112102
ETS1	HINT1	0.0112073
MBD3	SYP	0.0112034
NR3C1	MCTP1	0.0112031
MBD3	MAPK10	0.0112012
ZNF385B	UBR3	0.0111946
MBD3	COX4I1	0.0111939
ZBTB18	APC2	0.0111916
ZBTB18	CALB1	0.0111899
RORB	CHN2	0.0111897
POU6F2	TESK2	0.0111886
TSHZ2	RNLS	0.011188
PBX1	CSMD2	0.0111874
ETS1	RPS8	0.0111857
NFAT5	FAM155A	0.0111846
TFDP2	MACROD2	0.0111842
TFDP2	GRIK2	0.0111835
MEF2C	SORBS1	0.0111827
MEIS2	PSD3	0.0111819
ZNF385B	ATXN1	0.0111788
ETS1	NAPA	0.0111781
KMT2C	CACNA2D1	0.0111757
NR1D1	FOCAD	0.0111742
RFX3	NFIB	0.0111733
ZNF385B	GRM8	0.0111691
TSHZ2	EPHA3	0.0111684
MYT1L	PEA15	0.0111629
TCF4	CNKSR2	0.0111576
ZBTB18	TPM3	0.0111564
ZBTB18	SLC25A22	0.0111548
MBD3	ACTB	0.0111542
ZNF385B	OLFM3	0.0111534
RORB	CNTN6	0.0111521
CUX2	MAN1C1	0.0111514
ZNF385B	KCNQ3	0.0111513
ETS1	COX7C	0.0111504
MEF2C	KCNC2	0.0111504
LRRFIP1	GRID2	0.0111502
RERE	RABGAP1L	0.01115
BCL11A	TOX	0.0111485
SATB2	CACNB4	0.011147
MEF2C	FBXL17	0.0111467
ZBTB18	APLP1	0.0111433
ZNF385B	EPHA5	0.0111392
MEF2C	ITPR2	0.0111374
TCF4	KCTD16	0.0111337
MBD3	MCF2L2	0.0111307
PBX1	DAB1	0.0111279
MBD3	NALCN	0.0111216
NFAT5	AFF3	0.0111215
CUX1	CA10	0.011119
RERE	MACROD2	0.0111166
RERE	ANKS1B	0.011116
CUX2	STXBP5L	0.0111147
MEF2C	FSTL5	0.011111
LRRFIP1	KALRN	0.01111
NFIA	KIAA1217	0.0111073
ZBTB18	AZIN1	0.0111064
ZBTB18	CANX	0.0111061
TCF4	PBX1	0.0111047
NFIB	DAB1	0.0111043
L3MBTL4	CNTN3	0.0111033
RFX3	NCAM2	0.0110981
PBX1	LMO3	0.0110979
NFIB	CDH13	0.0110975
CUX2	CHN2	0.0110965
MEF2C	KCNA2	0.0110964
MEF2C	CHGA	0.0110926
MEF2C	GRM7	0.011091
RORB	WFS1	0.0110904
MBD3	PTK2	0.0110879
LRRFIP1	RYR2	0.0110878
ZBTB18	MT-CO2	0.0110873
MBD3	GPC6	0.0110865
ETS1	TJP2	0.011084
MEF2C	PCSK2	0.0110837
RFX3	PDE7B	0.0110806
BHLHE40	ZBTB18	0.0110788
ETS1	NPDC1	0.0110748
TSHZ2	TSPAN15	0.0110747
MEF2C	PRR16	0.0110732
RERE	CDC42BPA	0.0110731
RORB	ZMAT4	0.011073
ZBTB18	YPEL3	0.0110714
SATB2	NEGR1	0.0110696
TSHZ2	MAST4	0.0110695
NR3C1	CTNND2	0.011068
ETS1	G3BP2	0.0110672
MBD3	NRCAM	0.0110611
ZBTB18	MGAT3	0.011061
MEF2C	MIF	0.0110588
TSHZ2	CREB5	0.0110584
POU6F2	NDST3	0.0110582
MEF2C	ANKS1B	0.0110581
ZBTB18	ETV5	0.0110549
ZBTB18	CADM3	0.0110518
PBX1	FAM155A	0.0110504
TCF4	FBXL17	0.0110501
ZBTB18	GHITM	0.0110493
MYT1L	PIK3R1	0.0110493
ZBTB18	RANGAP1	0.0110465
NFE2L1	NEFL	0.0110442
MEF2C	SORCS3	0.0110437
ZBTB18	HPCA	0.0110401
ZBTB18	CERS6	0.0110393
ZBTB18	UBE2D3	0.011039
MEIS2	NTRK3	0.0110386
ZBTB18	DEAF1	0.0110385
ZBTB18	TMED10	0.0110366
PEG3	ATP1B1	0.0110359
MEF2C	CAMKK2	0.0110352
ZBTB18	FAM131B	0.0110289
PBX1	PDE2A	0.0110276
CUX2	PPFIA2	0.0110272
ETS1	MOB2	0.0110264
ZBTB18	LYNX1-SLURP2	0.011026
GTF2I	PPFIA2	0.0110252
CUX2	GRIA2	0.0110227
PEG3	ATP6V1B2	0.0110204
TCF4	DGKB	0.0110201
MEF2C	DSCAML1	0.0110182
ZBTB18	NPEPPS	0.0110176
POU6F2	NTRK2	0.0110155
MBD3	TCF4	0.0110145
PBX1	LRRTM4	0.0110137
NR3C1	RIMS2	0.0110135
MBD3	AFF3	0.0110127
ZNF385B	TRIM9	0.0110109
NR1D1	EYS	0.0110107
ETS1	CHCHD10	0.0110095
MEIS2	ITGA6	0.0110094
MBD3	RPS28	0.0110086
ZNF385B	SLC24A2	0.0110068
ETS1	TRAPPC1	0.0110052
NFE2L1	DYNLL2	0.0110049
TSHZ2	RASGRF2	0.0110046
POU6F2	EPHA6	0.0110044
TSHZ2	PTK2B	0.0110012
MEF2C	GABBR2	0.010997
POU6F2	GRIA4	0.0109963
ETS1	VSTM2L	0.0109951
ZBTB18	KIF5C	0.0109944
NFAT5	SHANK2	0.01099
ZBTB18	NEFM	0.0109891
NR3C1	PEX5L	0.0109878
ZBTB18	DUSP26	0.0109875
AFF3	PLEKHA5	0.0109863
RFX3	PCSK1N	0.0109842
CUX2	RAPGEF5	0.0109836
NR3C2	NTRK3	0.0109833
PBX1	NBEA	0.0109829
TFDP2	PRKCB	0.0109815
ETV1	KCTD16	0.0109814
MEF2C	BCL11A	0.0109811
LRRFIP1	LRP1B	0.0109808
TSHZ2	FSTL4	0.0109802
NR3C2	R3HDM1	0.0109802
NR3C2	GPC5	0.0109777
TCF4	NBEA	0.0109763
CUX2	MAGI2	0.010973
ZNF385B	CNTNAP2	0.0109718
RFX3	DOCK9	0.010971
ZNF385B	FOXP2	0.0109669
ZBTB18	PPP2R2C	0.0109645
MBD3	RABAC1	0.0109639
MEF2C	ANO4	0.0109615
ETS1	KRT14	0.010961
CUX1	GALNTL6	0.0109605
PBX1	MDGA2	0.0109599
NFE2L1	CHN1	0.0109586
LRRFIP1	FMN1	0.010956
ZBTB18	PARP6	0.0109537
ETV1	FGFR1	0.0109527
LRRFIP1	OLFM3	0.0109514
RFX3	GABRB3	0.0109513
[truncated: 843 more rows]

## Sheet: Mink
Regulatory Gene	Target Gene	Weight
RORB	PLCH1	0.131414
RORB	DCC	0.127306
TSHZ2	HTR4	0.125156
FOXP2	TLE4	0.121772
FOXP2	GPC6	0.116322
RORB	NTNG1	0.10718
FOXP2	CA10	0.105837
RORB	ZNF804B	0.105078
NPAS3	GRM8	0.0988372
TOX	FSTL5	0.098621
RORA	SYT9	0.0972721
RORA	CDH20	0.0968841
FOXP2	BCAR3	0.0936332
RORA	ADAMTS9	0.0922815
RORA	ST8SIA4	0.0920524
RORB	CDH18	0.0891084
FOXP2	KCTD16	0.0883449
FOXP2	KIAA1217	0.0880346
TSHZ2	ADGRG6	0.0865914
ZFPM2	SEMA3E	0.0841688
RORB	TRHDE	0.0835872
RORA	RGS10	0.0825853
RORB	TRPM3	0.0817315
NPAS3	CLSTN2	0.0814318
NPAS3	CA10	0.081151
RORB	RORA	0.0809163
RORB	CNTN5	0.0808911
FOXP2	CCDC3	0.0807771
RORA	RORB	0.0806498
RORB	POU6F2	0.0805302
NPAS3	RASGRF2	0.0800947
RORA	VAV3	0.0797066
NPAS3	SLC35F1	0.0795914
FOXP2	NXPH2	0.0793451
FOXP2	PTPRK	0.07911
RORB	ASIC2	0.0785817
RORB	ST6GALNAC3	0.0773227
TSHZ2	NRXN3	0.0759965
TSHZ2	PLCXD3	0.0756094
NPAS3	KCND2	0.074401
FOXP2	RXFP1	0.074375
FOXP2	HS6ST3	0.0741761
FOXP2	MDGA2	0.0741233
RORA	KCNQ5	0.0739756
RORA	TRHDE	0.0737888
FOXP2	TMEM51	0.0734568
RORA	SLC35F4	0.0733992
NPAS3	GRIK1	0.0725076
FOXP2	GRM7	0.0723345
NPAS3	SYN3	0.0720209
FOXP2	PROM1	0.0718477
RORA	ZNF804B	0.0714779
NPAS3	KCTD16	0.0712983
RORA	SYNPO2	0.0712108
FOXP2	GLRA2	0.0708253
CUX2	GRIK3	0.070524
RORB	TGFB2	0.0704493
PEG3	CALM2	0.0696954
RORB	DOK6	0.0695529
FOXP2	STARD13	0.069552
RORB	SYNPO2	0.0691033
TOX	GALNT14	0.0690157
FOXP2	ZFHX3	0.0686644
POU6F2	RORB	0.0685534
NPAS3	KCTD1	0.0684734
RORA	LRRK1	0.0683345
ST18	UGT8	0.0681811
RORB	SLIT3	0.068106
RORB	PTPRM	0.0680497
NFIB	FOXP2	0.0676281
FOXP2	SYT6	0.0676229
TOX	GRIK3	0.0669249
CUX1	NKAIN2	0.0665464
NPAS3	ITGB8	0.0662901
TSHZ2	SHC4	0.0660698
RORB	MAGI2	0.0654659
RORA	ST6GALNAC3	0.065293
RORB	ROBO2	0.0651456
CUX2	MCTP1	0.0647254
PEG3	ATP6V0C	0.0645795
ZFPM2	HS3ST2	0.064392
FOXP2	COL11A1	0.0642332
NPAS3	TENM1	0.0641736
RORA	ITGA9	0.063476
RORB	PDE1A	0.0631606
FOXP2	SEMA3E	0.0630624
TSHZ2	KIF26B	0.0629804
RORB	KCNN2	0.0621417
CUX2	SLC35F1	0.061989
FOXP2	UST	0.0619555
RORB	KCNH5	0.0618503
RORB	LSAMP	0.0618162
RORA	CPNE4	0.0609013
RORA	NFIA	0.0608824
RORB	CPNE4	0.0606408
RORA	PDE4D	0.060316
NPAS3	KCNIP4	0.0603126
RORA	CNTN3	0.0602065
ZFPM2	MCTP1	0.059637
NPAS3	TMEM196	0.0595991
NPAS3	RUNX2	0.0592055
RORA	CPNE9	0.0591795
RORA	ADCY8	0.059072
RORB	FRMD4A	0.0589439
RORA	DCC	0.0587874
FOXP2	SATB2	0.0581752
ZFPM2	RAI14	0.0580217
RORA	RUNX2	0.0578839
RORA	PCSK2	0.0578804
NFIA	IL1RAPL2	0.0574813
FOXP2	TMEM178B	0.0573009
TOX	CUX2	0.0572959
CUX2	TOX	0.0572928
CUX2	FBN2	0.0572881
ZFPM2	GCNT2	0.0571548
TOX	LUZP2	0.057145
POU6F2	CNTN5	0.0569346
RORB	OLFM3	0.0565353
FOXP2	CCDC85A	0.0564691
PEG3	CAMK2N1	0.0564531
POU6F2	KCNH5	0.056368
TSHZ2	EYA1	0.0561804
TOX	DIAPH3	0.0560439
NPAS3	CAMK2D	0.0560068
RORA	KCNH7	0.0558263
RORB	GRIK2	0.0557054
RORB	NEGR1	0.0554249
RORA	IL1RAPL2	0.0553724
RORA	LSAMP	0.0553432
FOXP2	RGS7	0.0551924
RORB	BRINP1	0.054965
CUX2	NAALADL2	0.0545044
NPAS3	DACH1	0.054054
FOXP2	NFIB	0.0539767
POU6F2	DCC	0.0537874
RUNX2	LRRK1	0.0536204
RORB	SYT9	0.0535
TSHZ2	KCNQ5	0.0534252
FOXP2	LYPD1	0.0533757
RORB	MEIS2	0.0533694
RORB	THSD7A	0.0532512
FOXP2	FRMD5	0.0530459
NFIB	KCTD16	0.0530124
RORA	RARB	0.0529742
NPAS3	STXBP6	0.0529255
RORA	APPL2	0.052919
CUX2	NLGN1	0.052715
TSHZ2	BMP6	0.0526852
CUX1	MAN1A1	0.0526083
RORB	PDZRN3	0.0525249
ZFPM2	XKR4	0.0524113
RORA	CCDC136	0.0523981
NPAS3	FOXP2	0.0523486
RORA	LAMA3	0.0521299
FOXP2	GRIK3	0.0520094
RORB	NETO1	0.051819
RORB	PCSK5	0.0518013
ZFPM2	LRP1B	0.0516983
RORA	PCSK5	0.0516692
RORB	EFNA5	0.0516126
TOX	GCNT2	0.0515856
TSHZ2	SLIT2	0.0515779
NPAS3	ARHGEF26	0.0515602
TCF4	RNF220	0.05147
FOXP2	AUTS2	0.0514367
FOXP2	SRGAP3	0.0513446
POU6F2	PLCH1	0.0512824
FOXP2	SEMA5A	0.0511923
RORB	ANTXR2	0.0511901
NPAS3	SPHKAP	0.0511416
TOX	HS3ST2	0.0511404
RORB	GRM1	0.0511332
RORA	ITGA8	0.051086
RORB	MCTP1	0.0509713
CUX2	ZFPM2	0.050861
NPAS3	FAM189A1	0.0507169
POU6F2	PTPRM	0.05054
FOXP2	CDH18	0.0502894
RORA	PHACTR2	0.0502156
FOXP2	NPAS3	0.0502077
FOXP2	TMTC1	0.0501869
PEG3	CHN1	0.0501777
NFIB	FEZF2	0.0497412
RORA	ANO3	0.0496966
RORA	KCND2	0.0496948
RORA	LAMA2	0.0496506
FEZF2	KCTD16	0.0494166
RORA	VWC2L	0.0493156
ZFPM2	DIAPH3	0.0492956
RORA	FGF10	0.0492586
FOXP2	CACNA2D3	0.049257
POU6F2	GRIA4	0.0492269
RORA	GRIK2	0.0491587
RORA	NTNG1	0.049149
NPAS3	RGS6	0.0489747
RORB	B3GLCT	0.0489524
RORB	ROBO1	0.0489197
CUX1	MAGI2	0.0488702
FOXP2	RERG	0.0486399
ZFPM2	SDK2	0.0484961
FOXP2	SULF1	0.0484607
RORB	FMN1	0.0483628
FOXP2	FHOD3	0.0482874
FOXP2	PDE5A	0.0482812
RORB	SGCG	0.0481203
NPAS3	NRG1	0.0480908
RORA	CNTNAP5	0.0478829
FEZF2	ADGRG6	0.0478633
NPAS3	ALCAM	0.0476801
NFIB	CA10	0.0476493
RORA	KCTD1	0.0476299
ZFPM2	NKAIN2	0.0474842
MEIS2	PTPRT	0.0474355
TSHZ2	GRIP1	0.0472664
TCF4	EPHA3	0.047186
BCL11A	PLCH1	0.0471724
PEG3	SLC22A17	0.0471415
RORB	BRINP3	0.0471215
RORA	EPHA5	0.0470618
RORB	ADGRB3	0.0470448
RORB	GRM7	0.0470303
NFIB	NELL1	0.0468999
RORB	NKAIN2	0.04678
CUX2	HS3ST2	0.0467246
ZFPM2	GRIK3	0.0466994
TSHZ2	KCNIP1	0.0466587
RORA	CAMK2D	0.0466508
ZFPM2	SULF1	0.0465875
ZFPM2	KCNIP4	0.0465735
CUX2	DOK6	0.0464219
NFIB	BCL11B	0.0463094
FOXP2	VASH2	0.0462516
RORB	ATP2B1	0.046181
NPAS3	KIRREL3	0.0461276
RORA	RAVER2	0.0460938
FOXP2	PLCL1	0.046067
NPAS3	FBN1	0.0460068
ZFPM2	TMEFF2	0.0460027
PEG3	NSG2	0.0459961
NPAS3	ROBO2	0.0459904
RORB	PLCB1	0.0459857
RORA	SAMD5	0.0458811
ST18	KIF13B	0.0457965
RORA	ATP2B1	0.0457912
FOXP2	ASAP2	0.0457244
ZFPM2	RUNX1T1	0.0456221
RORB	OTOGL	0.0454991
RORA	PLCXD3	0.0454694
TOX	GADL1	0.0454379
TOX	SLC35F1	0.0453896
NPAS3	KLHL1	0.045375
PEG3	STMN1	0.0453198
NPAS3	ETV1	0.0453
TSHZ2	ABCB1	0.0451214
RORB	GABRG2	0.0450836
TOX	LHFPL6	0.0450738
TSHZ2	VWC2L	0.0450626
NPAS3	FRAS1	0.0450597
RORA	SLIT3	0.0450331
RORA	CNTN5	0.0450315
RORA	SYNPR	0.0449034
RORB	ZMAT4	0.0448937
RORB	RALYL	0.0446089
NPAS3	GPC6	0.0445971
RORA	POU6F2	0.0445137
CUX2	FHOD3	0.0444632
FOXP2	LMO4	0.0444363
RORB	CHRNA7	0.0442444
FOXP2	GRIP1	0.0441141
NPAS3	SYNPR	0.0441111
ZFPM2	FRMD5	0.0440731
PEG3	OLFM1	0.0440469
NPAS3	TFDP2	0.0439813
TOX	FBN2	0.0439009
NPAS3	KCNK2	0.0438973
ZFPM2	SH3RF1	0.0438954
RORB	NRXN1	0.043878
PEG3	MTCH1	0.043861
TOX	NAALADL2	0.0438411
POU6F2	NRG1	0.0438047
RORA	ASIC2	0.0437685
PEG3	PFN2	0.0436897
CUX2	FSTL5	0.0433952
FOXP2	ANO4	0.0433769
NPAS3	FBN2	0.0432954
TOX	GRIA4	0.0432662
FOXP2	CAMK2D	0.0431027
FOXP2	FEZF2	0.0430184
POU6F2	ST6GALNAC3	0.0429734
FOXP2	ST6GAL2	0.0428766
RORA	TRPM3	0.0428765
FOXP2	ADAMTS3	0.0428549
RORB	KIRREL3	0.0428129
CUX2	FRMD5	0.0428045
FOXP2	SEMA5B	0.0427722
TOX	ETV1	0.0427201
POU6F2	PLD5	0.0425303
NPAS3	CACNB2	0.042481
SATB1	ADGRG6	0.042428
RORA	PARM1	0.0424192
RORA	PDE1A	0.0423073
NPAS3	UST	0.0422533
NPAS3	BCAR3	0.0422294
RORB	CPNE8	0.0422181
RORB	KCNH8	0.0421994
ZFPM2	PDE4D	0.0421308
NFIB	GPC6	0.0420614
RORB	BARX2	0.0420045
NFIB	FAM155A	0.0419461
TOX	CLSTN2	0.041855
CUX2	NTNG1	0.0417734
RORA	PLCB1	0.0417731
RORB	CPNE9	0.0417157
FOXP2	KCNK2	0.0417003
TOX	SPHKAP	0.0416748
SATB2	FOXP2	0.041641
NPAS3	CHRNA7	0.0416315
NPAS3	SIPA1L1	0.0416214
NPAS3	IL1RAPL2	0.041591
POU6F2	HECW1	0.0415829
ZFPM2	SLC35F1	0.0415615
RORA	GREB1L	0.0415535
POU6F2	ZNF804B	0.0415518
RORB	FOLH1	0.0415177
TOX	UNC13C	0.0414722
CUX2	AUTS2	0.0414431
NFIB	TLE4	0.0414339
RORA	TGFBR2	0.0414179
NPAS3	FARP1	0.0413187
NPAS3	NECTIN3	0.041223
RORA	FOLH1	0.0411482
TSHZ2	HTR2C	0.0411316
NPAS3	COBLL1	0.0409867
ZFPM2	HS3ST5	0.0409504
ZFPM2	IQGAP2	0.0409176
SOX5	CHSY3	0.0408426
RORA	SIPA1L2	0.0408051
CUX2	SEMA3E	0.0407557
RORA	SIPA1L1	0.0407167
FOXP2	SATB1	0.0406951
NPAS3	PIP5K1B	0.0405417
RORB	FRAS1	0.0404799
FOXP2	PPFIA2	0.040392
RORB	HCRTR2	0.0403138
RORA	SPOCK3	0.0400475
NPAS3	IGSF11	0.0399986
TOX	ROBO1	0.0399766
RORA	PTPRD	0.0399533
RORB	ST8SIA4	0.0399179
CUX2	KCTD16	0.0398471
FEZF2	PCP4	0.0398241
POU6F2	CPNE8	0.0397989
ZFHX3	FOXP2	0.0397727
NPAS3	CA4	0.0397564
SATB1	VWC2L	0.0396537
RORA	PTPRM	0.0395933
FOXP2	GAB2	0.0395641
RORB	RBFOX1	0.0395512
FOXP2	SPATS2L	0.0394371
RORA	SERPINE2	0.0394223
RORA	FRAS1	0.039418
RORB	IQCJ	0.0393933
NFIA	SYNPO2	0.0393887
FOXP2	PCP4	0.0393827
RUNX2	GRM8	0.0393093
RORB	GRIA3	0.0392611
NPAS3	SAMD5	0.0392238
RUNX2	CAMK2D	0.0391452
ZFPM2	NRG1	0.0390873
SATB1	UST	0.039009
RORB	NRG3	0.0389826
PEG3	TPI1	0.0389784
NFIB	NXPH2	0.0389778
RORB	TAFA2	0.0389528
RORA	SNX29	0.0388252
FOXP2	PDZRN3	0.0387769
ZFPM2	SLIT1	0.0387668
PEG3	CKB	0.0387661
ETV1	COL11A1	0.0387554
FOXP2	SLC1A2	0.0386787
RORA	FAT1	0.0386711
FOXP2	MMP16	0.0386574
RORA	RGS6	0.0386488
FOXP2	BCL11B	0.038597
FOXP2	PTPRT	0.0385722
ZFPM2	FAM155A	0.0384405
TOX	MYO16	0.0384252
PEG3	SELENOW	0.0383803
ETV1	GRM8	0.038298
PEG3	PEA15	0.0381769
TSHZ2	SIAH3	0.0381754
NPAS3	SMARCA2	0.0381107
ZFPM2	FOXP2	0.0380635
BCL11A	KIRREL3	0.0378905
RORB	SYNPR	0.0378771
ETV1	RASGRF2	0.0378531
TOX2	BDNF	0.0378418
TOX	OPCML	0.0378332
RORB	KCNQ5	0.0378214
NPAS3	MAL2	0.0377713
CUX1	GRM1	0.0377338
TOX	IL1RAPL2	0.0377259
RORB	FILIP1	0.0377211
RORA	UBE2E2	0.0376084
FOXP2	SGCD	0.0375713
POU6F2	CTNNA2	0.0375697
POU6F2	FOXP1	0.0375406
SATB2	PTPRK	0.0375379
PEG3	ITM2C	0.0373863
RORB	DSCAML1	0.037352
RUNX2	VWC2L	0.0373147
DACH1	RASGRF2	0.0373116
RORB	KCNH7	0.0372556
FEZF2	BCAR3	0.0372372
ZFPM2	SRGAP1	0.0372298
CUX2	GULP1	0.0371657
TSHZ2	RBM20	0.037132
RORA	MB21D2	0.0370734
CUX1	PDE1A	0.0369837
RORA	SLIT1	0.0369684
POU6F2	NRG3	0.0369146
RORA	LRRK2	0.0367711
TSHZ2	PELI2	0.0367596
RORB	RGS6	0.036721
ZFPM2	CUX2	0.0366555
POU6F2	ASIC2	0.0366422
FOXP2	PTK7	0.0365269
PEG3	RTN4	0.0365157
TOX	PDE1C	0.0364924
RORB	OSBPL3	0.0364912
RUNX2	IL1RAPL2	0.0364645
RORA	NKAIN2	0.0364602
SATB2	RXFP1	0.0364081
RORB	SERPINE2	0.0363907
RORB	PHACTR1	0.0363847
FOXP2	ZFHX4	0.0363553
RORB	TENM2	0.0363311
POU6F2	RIMS1	0.0363084
TOX	KCNAB1	0.0362421
CUX2	UNC13C	0.0361815
RORB	ADGRL3	0.0361643
MEIS2	RORB	0.036087
NPAS3	GRIK3	0.036077
RORA	GPR158	0.0360749
NFIA	RORA	0.0360599
NFIB	UST	0.0360444
MEIS2	CTNNA2	0.0360426
TOX	FEZF2	0.0360231
FOXP2	GRM8	0.0359881
TSHZ2	GRIN3A	0.0359713
NR4A1	TIPARP	0.0359307
RORA	SLC24A3	0.0359289
RORB	SNTG1	0.0358935
POU6F2	CHST11	0.0358611
RORA	DSCAM	0.0358588
RORB	SLC16A10	0.0358568
FOXP2	TENM2	0.0358412
RORA	RALYL	0.0358201
RORA	ALCAM	0.0358086
RORB	FAT1	0.0358025
ZFPM2	IGSF21	0.0357811
NFIB	HTR4	0.0357586
NPAS3	SLC24A2	0.0357318
RORB	FREM1	0.0357311
CUX2	SPHKAP	0.0356925
TOX	MCTP1	0.0356415
ETV1	CLSTN2	0.0356333
RORB	RYR2	0.0355764
ETV1	SPHKAP	0.035554
TOX2	INHBA	0.0355375
TOX	DLC1	0.0355242
RORA	STRIP2	0.0355062
RUNX2	KCND2	0.0354748
FOXP2	CNTN6	0.0354682
ZFPM2	TOX	0.0354639
NPAS3	VWC2L	0.0354535
NPAS3	ETV6	0.0354525
RORA	B4GALNT3	0.0353503
RORA	BRINP3	0.0353306
TSHZ2	PRKG1	0.0352258
RORA	FRMD4A	0.0352012
NPAS3	SLIT3	0.0351539
TSHZ2	STXBP4	0.0351392
RORA	NTRK3	0.0351281
NPAS3	PLCXD3	0.0350262
FOXP2	RAI14	0.0350119
RORA	KCNN2	0.0350086
RORB	PPM1L	0.0349882
CUX1	UNC5D	0.0349845
RORA	SASH1	0.0349818
RORB	CPE	0.0349239
ZFPM2	PCDH17	0.0349123
NPAS3	UNC5D	0.0349041
JARID2	INHBA	0.034838
RORB	OXR1	0.0348196
RORB	ITGA9	0.0348059
CUX2	GPR158	0.0347936
SATB1	KIF26B	0.0347933
MEIS2	LHFPL6	0.0347559
NPAS3	CPED1	0.0347476
TOX	FMNL2	0.0347456
TOX	ZFPM2	0.0347407
RORA	TRPC6	0.0347345
ZFPM2	GRM7	0.0347269
JARID2	TOX2	0.0347263
TOX	TSPAN2	0.0347028
RORB	RARB	0.0346891
NPAS3	TLE4	0.0346783
FOXP2	BMPER	0.034674
RORA	GRM8	0.0346425
FOXP2	PDE9A	0.0345808
TOX	NECTIN3	0.0345456
RORA	GRM5	0.0345413
FEZF2	CACNA2D3	0.034533
RORB	RGS7	0.0345103
RORB	ADAMTS9	0.0345092
ZFPM2	ARHGAP22	0.0345042
RORA	SYN3	0.0344649
RORA	NPAS3	0.0344617
RORA	HFM1	0.0343753
SOX5	GALNT14	0.0343113
RORB	CNTNAP5	0.0342929
CUX2	PLCB1	0.0342909
SOX5	SRGAP1	0.0341834
NPAS3	NTRK3	0.0341569
FOXP2	ZFPM2	0.0341441
CUX1	CHSY3	0.0341349
RORB	STXBP6	0.034116
ETV1	KCTD16	0.034106
POU6F2	OLFM3	0.0340775
SATB1	BMP6	0.0340514
ST18	CHD7	0.0340293
RORB	HNF4G	0.0339051
FOXP2	PDE4D	0.0338994
RORA	MCTP1	0.0338865
RORB	SLIT1	0.0338809
ZFPM2	MAGI2	0.0338408
NPAS3	GALNT13	0.0337902
RORA	CALN1	0.0337788
RORB	SLC35F4	0.0337754
NPAS3	ANO3	0.0337747
NFIB	MDGA2	0.0337604
ZFPM2	KHDRBS3	0.0337501
NR4A1	NTRK2	0.033746
PEG3	TUBB2A	0.0337327
ETV1	TOX	0.0337155
FOSL2	INHBA	0.0337
FOXP2	OSBPL10	0.0336061
FOXP2	GAS7	0.0336007
RORA	DOK6	0.0335662
RORB	CUX2	0.033563
NFIA	SEMA3E	0.0335593
RORB	PTPRD	0.0334988
ZFPM2	C8orf34	0.0334866
RUNX2	NPAS3	0.0334451
RORB	GALNT18	0.0334354
TSHZ2	ZNF385D	0.0334152
TOX	NLGN1	0.0333965
RORB	COL25A1	0.0333863
RORA	KCNH5	0.0333769
TCF4	CRTAC1	0.0333286
ZFPM2	PHACTR1	0.0332971
NPAS3	GLIS3	0.0332377
PEG3	LMO4	0.0332306
TSHZ2	SDK1	0.0332286
NPAS3	LHFPL6	0.0331975
ZFPM2	DOK6	0.0331729
POU6F2	TRPM3	0.0331705
RORB	STIM2	0.0331272
NPAS3	TMEM178B	0.0330686
MEIS2	OXR1	0.0330263
FOXP2	ZEB1	0.0330029
SON	CALM2	0.0329685
RORA	NELL2	0.0329675
PEG3	APLP1	0.0329585
ZFPM2	SYNE1	0.0329334
RORB	GPR158	0.0329148
PEG3	AP1S1	0.0329139
FOXP2	MEIS2	0.0328962
NPAS3	CDH2	0.0328661
RORB	NETO2	0.032852
NPAS3	SV2C	0.0328468
TCF4	SLC35F4	0.0328306
FEZF2	FHOD3	0.0328258
RORA	ITPR2	0.0327863
NPAS3	GULP1	0.03276
NPAS3	SYT9	0.0326999
RORB	GRID2	0.0326723
CUX2	GCNT2	0.0326596
POU6F2	SYNPO2	0.0326309
RORB	LRRK2	0.0326256
RORB	KHDRBS3	0.0325542
POU6F2	RORA	0.0324728
CUX1	KCTD8	0.032453
NFIB	KIAA1217	0.0324441
FOXP2	NRG1	0.0324131
NPAS3	PPFIA2	0.032399
CUX2	BCAR3	0.0323269
SATB1	HTR4	0.0323149
RORB	RIMS1	0.0322726
ESRRG	SLC24A2	0.0322683
MEIS2	GRM7	0.0322305
NPAS3	SATB1	0.0322004
NFIB	PTPRK	0.0321723
NFIB	CNTN6	0.0321615
RORB	CDH20	0.0321367
RORB	PCDH17	0.0321311
CUX2	PDZRN3	0.0320984
RORA	GRIA3	0.0320674
ZFPM2	FBN2	0.0320649
NPAS3	ADAMTS17	0.0320242
NFIB	PDE9A	0.0320141
RORB	APPL2	0.0320137
NFIB	SHC4	0.0320131
FOXP2	PTGER3	0.0319995
NPAS3	HS3ST2	0.0319977
TSHZ2	SKAP1	0.0319774
RORA	NRP1	0.0319611
ST18	ERBB4	0.0319161
ZFPM2	CCDC3	0.0319123
RORB	FAM13C	0.0319039
RORA	GAP43	0.0318821
ETV1	CAMK2D	0.0318727
FOXP2	CLSTN2	0.0318698
ZFHX4	FOXP2	0.0318374
ETV1	RSPO3	0.0318231
SATB2	CA10	0.0317778
POU6F2	ST6GALNAC5	0.0317654
NFKB1	ERG	0.0317561
TOX	SKAP1	0.0317503
FOXP2	DKK3	0.0317349
RORB	MTCL1	0.0317345
FOXP2	THBS1	0.0316393
RORA	PPM1L	0.0316076
RORB	RASA1	0.0315992
POU6F2	ZMAT4	0.0315812
ID2	CHN1	0.0315021
RORB	CTNNA2	0.0315002
MEIS2	ADAMTS3	0.0314903
FOXP2	SLC35F1	0.031473
MEIS2	HS6ST3	0.031465
SATB1	FOXP2	0.0314601
POU6F2	PTPRD	0.031426
CUX2	TGFB2	0.0314206
NPAS3	C16orf87	0.0313935
ZFPM2	LUZP2	0.0313641
TSHZ2	IFT57	0.0312663
NPAS3	MAGI3	0.0312455
ETV1	LUZP2	0.0312276
NPAS3	SLIT2	0.0312051
CREB5	TRPC6	0.0311845
NPAS3	NWD2	0.03118
MEIS2	KCNN2	0.0311679
TSHZ2	PPP3CA	0.0311583
CUX2	LRRK2	0.0311422
SATB1	PLCXD3	0.0311388
NPAS3	PTK2B	0.0311332
TSHZ2	GLRA2	0.0311206
CUX2	PTPN14	0.0310755
NPAS3	TMEM51	0.0310584
PEG3	TAGLN3	0.031058
POU6F2	FMN1	0.0310529
TSHZ3	NRG1	0.0310524
NR4A1	EGR1	0.031052
SATB2	GPC6	0.0310419
RORB	HECW1	0.0310383
MEF2C	SYT9	0.0309792
ZFHX3	SULF1	0.0309745
PEG3	NCDN	0.030967
RORB	LMO7	0.0309574
CUX2	IQCJ	0.0309407
RORA	MAGI2	0.0309361
MEIS2	EFNA5	0.030932
ZFPM2	HS6ST3	0.03092
POU6F2	SYNPR	0.0309118
RORA	NTM	0.0308967
NFIA	SIPA1L1	0.0308459
NPAS3	PEX5L	0.0308113
SATB1	KCNK2	0.0307758
NPAS3	AUTS2	0.0307583
RORB	SEZ6L	0.0307197
FOXP2	DSCAML1	0.0307109
ESRRG	UNC5C	0.0307104
NFIB	PDE5A	0.0306824
RORA	KCNH8	0.0306821
MEIS2	DCC	0.0306576
FOXP2	SLC2A13	0.0306371
ZFPM2	SEMA5B	0.0306295
MEIS2	FOXP2	0.0306124
TCF4	MYOCD	0.0306019
NPAS3	SLC39A10	0.030575
NPAS3	RERG	0.0305468
FOXP2	IQGAP2	0.0305332
FOXP2	CDKL4	0.0305042
NPAS3	NAALADL2	0.0304824
POU6F2	ACSS3	0.0304575
RORA	ADGRB3	0.0304376
RORA	ROBO2	0.0304131
SOX5	RAB3C	0.0303973
PEG3	SERINC1	0.0303384
RORB	TGFBR2	0.0303017
MEIS2	THBS1	0.0302591
ST18	FRMD4B	0.0302515
NPAS3	COCH	0.030241
TOX	COL11A1	0.0301818
NPAS3	PDZD2	0.0301739
NR4A1	BDNF	0.0301692
RORA	SGCG	0.0301571
CUX2	CNTNAP5	0.0301076
AFF3	MCTP1	0.0301043
NPAS3	LUZP2	0.030092
PEG3	RIC1	0.030067
TOX	GPR158	0.0300639
RORB	CDH8	0.0300333
FOXP2	PEX5L	0.0300297
SATB2	HS6ST3	0.0300248
MEIS2	DOCK4	0.0300145
CUX1	UNC13C	0.0299893
FOXP2	RBMS3	0.0299795
RORB	SGK1	0.0299667
FOXP2	PHYHIPL	0.0299613
TSHZ2	DPP10	0.0299062
NR4A1	HOMER1	0.0298982
RORA	ANTXR2	0.0298685
NPAS3	MAN1A2	0.0298642
NPAS3	CACHD1	0.0298311
RORB	SMARCA2	0.0298288
CUX2	HS6ST3	0.0298192
RORB	DSCAM	0.0297913
TOX	CUX1	0.0297639
ETV1	SMARCA2	0.0297455
JARID2	BDNF	0.0297408
NPAS3	SLC4A4	0.0297323
RORA	CDH2	0.0297024
POU6F2	COL11A1	0.0297017
NPAS3	LAMB1	0.029696
FOXP2	ZNF804A	0.0296847
RORB	GRK5	0.0296758
TSHZ3	CLSTN2	0.0296723
ZFPM2	GABRG3	0.0296335
RORB	FOXP1	0.029611
ZFPM2	SEC24D	0.0296075
MEIS2	NRXN1	0.0295814
NPAS3	BMP5	0.0295812
ETV1	ADGRG6	0.0295555
ETV1	KCTD1	0.0295292
RORA	FILIP1	0.0295268
ZFPM2	CUX1	0.029522
RUNX2	ITGA8	0.029515
RUNX2	KCTD1	0.0294488
FEZF2	FOXP2	0.0294464
MEIS2	ST6GALNAC3	0.029446
PEG3	ATXN7L3B	0.0294276
ZEB2	PLCXD3	0.0294107
TOX	PRUNE2	0.0293458
MEIS2	SLC4A4	0.0293349
RORA	FXYD6	0.0293158
FOXP2	TNFRSF21	0.0293153
ST18	HHIP	0.0293141
ETV1	PHYHIPL	0.0293025
RORA	CNIH3	0.0293001
NFIB	CDH18	0.0292596
ETV1	NPAS3	0.0292582
NR4A2	TLL1	0.0292528
RORB	BCL11A	0.029239
FOXP2	HTR4	0.0292237
NPAS3	PLCXD2	0.02919
FOXP2	FAM155A	0.0291888
RORB	SEC24D	0.0291827
NPAS3	HS3ST5	0.0291681
CUX2	PRR16	0.0291519
RORA	CNTN1	0.0291138
NPAS3	CUX2	0.0291112
AFF3	NKAIN3	0.0290948
ETV1	RUNX2	0.0290785
ZFPM2	SEMA5A	0.0290737
NPAS3	LMO4	0.0290728
RORA	EDIL3	0.0290436
RORB	FAM189A1	0.0290036
ZFPM2	PRKCA	0.028986
RORB	SLC4A4	0.0289409
DACH1	NPAS3	0.0289297
RORA	TSPAN5	0.0289287
RORB	CACNA2D3	0.0289179
PEG3	YPEL3	0.0289121
NR4A2	SHISA6	0.0289028
ZFPM2	PDE1C	0.0288925
NFIB	PROM1	0.0288857
NFIB	PCP4	0.0288834
ZFPM2	NAALADL2	0.0288593
RORA	TAFA2	0.0288546
ZFPM2	STARD13	0.0288533
RORB	CDH2	0.0288467
TOX	LGR5	0.0288274
SATB1	CA10	0.0288101
TOX	CTNNA2	0.0287945
NPAS3	EPHA6	0.0287886
RORB	SIDT1	0.0287884
NPAS3	FRMD5	0.0287682
RUNX2	RORA	0.0287653
FEZF2	KIF26B	0.0287577
RORA	BAIAP2	0.0287272
RORB	NECTIN3	0.0286894
POU6F2	MEIS2	0.0286817
ETV1	OLFM3	0.02868
TCF4	PIEZO2	0.028648
ETV1	SIPA1L1	0.0286335
NFIA	KCNQ5	0.0286324
RORB	CNTN3	0.0285449
NPAS3	GLRA2	0.0285195
TSHZ2	ATP7B	0.0285013
RORA	HMBOX1	0.0285008
POU6F2	MGLL	0.0284922
NPAS3	USP25	0.0284571
FEZF2	NFIB	0.0284507
POU6F2	CLSTN2	0.0284486
PEG3	PLD3	0.028445
ZFPM2	PDGFC	0.0284445
NPAS3	FEZF2	0.0283979
RORA	SGK1	0.0283936
RORA	SORCS3	0.0283926
RORB	NRP1	0.028385
SATB2	ZFHX3	0.0283828
RORA	FAM189A1	0.0283644
RORA	CDH13	0.0283388
RORA	XKR6	0.0283382
RORA	CCDC50	0.0283347
RORA	UST	0.0283188
ZFPM2	PDE1A	0.0283082
NPAS3	CMTM8	0.0283057
ZFPM2	GRIA4	0.0283033
MEIS2	GRIK2	0.0282935
NPAS3	CADPS2	0.028288
RORB	SLC2A13	0.0282487
FEZF2	PTPRK	0.0282294
RORB	CHST11	0.0281902
TOX	ELAVL4	0.0281821
RUNX2	PLCXD3	0.0281821
RUNX2	TENM1	0.0281796
NPAS3	PAWR	0.0281617
NFIA	KCTD8	0.0281344
SOX5	DMD	0.0281096
ERG	PAPPA2	0.0281045
RORB	R3HDM1	0.0280597
NFIB	SATB2	0.0280379
SATB2	TMEM51	0.0280371
FOXP2	FRY	0.0280118
RUNX2	KCNK2	0.0280006
SATB2	TLE4	0.0279948
TSHZ2	SLC17A6	0.0279919
RORA	MGAT5	0.0279859
NPAS3	EPHX4	0.0279826
RARB	SYT9	0.02796
ZFPM2	GRM4	0.0279463
TSHZ2	TTC39C	0.0279336
ZFPM2	ATP10A	0.027926
SATB1	TLE4	0.0279247
NPAS3	CACNA2D3	0.0279164
RORA	KCNK2	0.0279157
NPAS3	ZNF608	0.0278813
RORA	BARX2	0.027879
NPAS3	HOPX	0.0278776
CUX2	PCDH17	0.027875
ETV1	GRM3	0.0278705
FOXP2	NCALD	0.0278617
SATB1	NXPH2	0.0278604
RORA	TENM1	0.0278389
RORA	NETO1	0.0278387
POU6F2	SLIT3	0.0278366
TOX	FGFR1	0.0278328
PEG3	PPDPF	0.0278155
FOXP2	DOK6	0.0277921
BCL11B	NXPH2	0.0277749
RORB	CALN1	0.0277682
NPAS3	GRIA4	0.0277675
NFIB	BCAR3	0.0277586
RUNX2	ETV1	0.0277563
SATB1	RBMS3	0.0277524
CUX2	PPFIA2	0.0277387
SATB1	GRIP1	0.0277271
RORB	ELMO1	0.0277105
RUNX2	CLSTN2	0.02771
TSHZ2	UST	0.0276952
FOSL2	BDNF	0.027691
FOXP2	CUX2	0.0276883
NFIB	FRMD5	0.0276809
PEG3	ADAMTS19	0.0276665
NPAS3	RXFP1	0.0276534
PEG3	YWHAH	0.0276386
POU6F2	KCNN2	0.0276357
FOXP2	PRKCB	0.0276315
FOXP2	DOCK4	0.0276292
RORA	NECTIN3	0.027607
CUX2	MAGI3	0.0275751
NPAS3	SLC9A9	0.0275645
RORA	GRM7	0.0275506
NPAS3	NELL2	0.027547
NPAS3	KCNAB1	0.0275268
POU6F2	KCNH7	0.0274905
RORB	GABRG3	0.0274848
RORA	SEC24D	0.0274845
RORA	SNTG1	0.027476
NPAS3	TSHZ3	0.0274725
RORB	CACNA1E	0.0274647
POU6F2	ATP2B1	0.027441
POU6F2	EFNA5	0.0274347
CUX1	HS6ST3	0.0274025
TSHZ2	NXPH2	0.0273833
NPAS3	GDPD5	0.0273779
RORB	AFF3	0.0273755
RORB	DOCK4	0.0273745
CUX2	DSCAML1	0.0273642
NFIB	ZEB1	0.0273579
FOXP2	CDH8	0.0273415
RORA	CTTNBP2	0.0273315
RORA	IGSF21	0.0273018
FOXP2	LHFPL6	0.0272997
MEIS2	CDH18	0.0272972
CUX2	GALNT14	0.0272969
TCF4	RYR3	0.0272916
PEG3	PSMB5	0.027249
ZFPM2	MMP16	0.0272379
FOXP2	DYSF	0.0272367
ZEB1	FOXP2	0.0272346
NPAS3	LRRK1	0.0272329
SATB1	SHC4	0.0272314
NFIB	ZFHX4	0.0272258
ETV1	VWC2L	0.0272108
MEIS2	ARL15	0.027187
ZFPM2	ST6GALNAC5	0.0271806
FOXP2	UNC5D	0.027178
CUX2	PDE1C	0.0271767
RORB	CNTN6	0.0271714
RORA	CHRNA7	0.0271519
TOX	FHOD3	0.0271372
TSHZ2	HCRTR2	0.0271311
RORB	MEF2C	0.0271214
ETV1	BASP1	0.0271105
DACH1	GRIK1	0.0270806
TSHZ2	NELL1	0.0270803
FEZF2	CA10	0.0270786
TSHZ2	MCC	0.0270707
ETV1	NTRK3	0.027066
CUX2	AFF3	0.0270597
RORA	GRIA1	0.0270564
RORA	SMARCA2	0.0270378
TOX2	MEGF11	0.0270359
FOXP2	SLIT2	0.0270341
ETV1	TLL1	0.0270204
EGR1	NR4A1	0.0270144
TSHZ2	CACNA1E	0.0270035
ETV1	IL1RAPL2	0.0269925
TSHZ2	SLC25A21	0.0269923
FOXP2	SLC8A1	0.0269859
TSHZ2	COL11A1	0.0269767
RORA	ETV6	0.026965
NPAS3	ZMAT4	0.0269328
ZFHX3	PROM1	0.0269269
FEZF2	FSTL5	0.026915
RUNX2	GABRA5	0.0269064
CUX2	FOXP2	0.0268959
RORB	NFIB	0.0268912
TOX	SLC4A4	0.0268883
ZFPM2	PIEZO2	0.0268655
RORB	CSMD2	0.0268631
RORA	B3GLCT	0.0268616
ZFPM2	HECTD2	0.0268526
RUNX2	RASGRF2	0.0268343
POU6F2	SNTB1	0.0268305
TSHZ2	OLFM3	0.0268185
RORA	SEL1L3	0.0268127
ZFPM2	KCTD16	0.0267994
RORB	TENM3	0.0267895
NFIB	KIF26B	0.026779
RORA	STIM2	0.0267624
NPAS3	ACOXL	0.0267584
SOX5	NKAIN2	0.0267539
FOXP1	POU6F2	0.0267463
ZNF385B	OPCML	0.026742
NPAS3	PPP4R4	0.0267367
TOX	NR4A3	0.0267285
ZFPM2	LIN7A	0.0267058
NPAS3	GAB2	0.0267053
NPAS3	HTR2C	0.0267049
BCL11A	RBFOX1	0.0266888
CUX2	OPCML	0.0266686
NPAS3	ADCY8	0.0266684
PEG3	NDUFS7	0.0266659
RORB	SLC8A3	0.026663
CUX2	LRP1B	0.0266489
NR4A2	ADAMTSL3	0.0266446
RORA	SYN2	0.0266359
TOX	L3MBTL4	0.0266335
MEIS2	LYPD1	0.026632
RORB	BAIAP2	0.0266312
RORB	RASSF3	0.0265841
NPAS3	NAV2	0.0265777
CUX2	SLC39A10	0.0265677
NPAS3	BMPER	0.0265523
RORB	PPP2R2B	0.0265117
FEZF2	RXFP1	0.0265009
ETV1	NRXN1	0.0264969
RORB	SMYD3	0.0264903
RORA	SEMA6A	0.0264865
RORA	THSD7A	0.0264862
MEIS2	NECTIN3	0.0264735
ST18	GAB1	0.0264696
RORA	GRM1	0.0264564
NPAS3	SH3RF1	0.0264407
CUX1	ROBO1	0.0264348
GLIS3	RASGRF2	0.0264036
NFIA	PDE4D	0.026395
SOX5	SV2C	0.0263892
MEIS2	SGK1	0.026376
PEG3	COX8A	0.0263694
RORB	PLXDC2	0.0263655
ETV1	PDGFC	0.0263527
CUX2	RORB	0.0263359
NPAS3	GABRA5	0.0263099
RORB	PRKCE	0.0263079
RORB	BCL11B	0.0262908
NPAS3	SEZ6L	0.0262681
TSHZ2	ASXL3	0.0262654
NPAS3	CTTNBP2	0.0262625
RORA	RSPO3	0.0262609
POU6F2	TAFA2	0.0262584
RORA	MANBA	0.0262547
NPAS3	PPM1L	0.0261945
TOX	PRKG1	0.0261837
FOXP2	PCDH15	0.0261556
RORB	CADPS2	0.0261293
NPAS3	LRP1B	0.026123
NFIA	DLG2	0.0261048
RORB	TSHZ2	0.0260968
FOXP2	RPS6KA2	0.0260942
NPAS3	MBNL1	0.0260891
ETV1	GRIP1	0.0260794
NPAS3	CTNNAL1	0.0260693
CUX1	FREM1	0.0260668
RORB	AKT3	0.0260548
NPAS3	ANO4	0.0260511
CUX2	CUX1	0.0260435
CUX2	GPC6	0.0260349
TOX	SIPA1L2	0.0259753
TOX	ANKFN1	0.0259752
ZFHX4	CA10	0.0259745
MEIS2	ADRA1A	0.0259706
NPAS3	CDK6	0.0259699
ETV1	FBN2	0.0259643
TOX	TSHZ3	0.0259598
RORA	SEMA3A	0.0259556
TOX	RIT2	0.0259504
NPAS3	NLK	0.0259432
RORB	MAML2	0.0259415
RORB	KLF12	0.0259235
POU6F2	CADPS2	0.0259167
RORA	SORBS2	0.025905
RORB	VWC2L	0.0258955
RUNX2	KCTD16	0.025875
FOXP2	AMOTL2	0.0258673
NFIB	MYO16	0.0258669
RORA	CPE	0.0258441
CUX2	LUZP2	0.0258397
ETV1	SLC4A4	0.0258392
NPAS3	PCSK1	0.0258292
MEIS2	EPHA6	0.025814
ETV1	NECTIN3	0.0258015
ZFPM2	TSHZ3	0.0257954
SOX5	MYO1D	0.0257907
TOX	PTPN14	0.0257829
MEIS2	TENM2	0.0257802
NPAS3	SYT17	0.0257717
AFF3	SEMA5B	0.0257703
TOX	ARHGEF28	0.0257498
ZFPM2	ZDHHC14	0.0257396
NPAS3	HECW1	0.025736
FOXP2	KCND2	0.0257222
ZFPM2	DSCAML1	0.0257217
FOXP2	CBLB	0.0257103
CUX1	PCDH17	0.025708
NFIB	ADRA1A	0.0257042
RORB	TLK1	0.0256822
ZFPM2	PRR16	0.0256602
ZFPM2	KCNAB1	0.0256598
ST18	FAM107B	0.0256433
NPAS3	DOCK4	0.0256382
RORA	RASA1	0.0256239
NPAS3	SLC35F4	0.0256167
FOXP2	LAMB1	0.0256082
FEZF2	GRM8	0.0256022
FOXP2	PDE1C	0.0255994
BCL11A	OPCML	0.0255595
NFIB	SLC1A2	0.0255427
POU6F2	NFIA	0.0255304
AFF3	OPCML	0.0255256
RUNX2	SATB1	0.0255203
RORA	GRIN2A	0.025512
NPAS3	ZEB2	0.0254503
PEG3	PSAP	0.0254385
NFIB	FSTL4	0.0254054
ZFHX4	GPC6	0.0253995
NPAS3	SMAD3	0.0253884
ETV1	ELAVL4	0.0253787
ZFPM2	ADAMTS16	0.0253782
ETV1	GUCY1A2	0.0253725
TOX	PCDH17	0.0253642
PEG3	TUBA1A	0.0253608
PEG3	ATP6AP1	0.0253545
RORA	CPED1	0.0253381
TSHZ2	PDE4D	0.0253233
NPAS3	PLCL1	0.0253207
NFIA	SIPA1L2	0.0252681
NPAS3	PROM1	0.0252646
SATB2	STARD13	0.0252593
CUX1	SEMA3A	0.0252566
POU6F2	BARX2	0.0252548
NPAS3	GRM3	0.0252277
NFIA	SYT9	0.0252223
POU6F2	ALDH1A2	0.0251918
FOXP2	NBEA	0.0251887
NFIB	TMEM51	0.0251853
ZFPM2	PTPRK	0.0251805
TOX	PRAG1	0.0251731
NFIA	PCDH9	0.0251675
TOX	TRPC4	0.0251595
TOX	KCTD16	0.0251554
BARX2	PTPRM	0.0251533
ZFPM2	PTPRB	0.0251483
POU6F2	IPCEF1	0.0251454
POU6F2	CALN1	0.0251317
FOXP2	ZEB2	0.0251141
FOXP2	SMAD3	0.0251052
NPAS3	CDH7	0.0250519
PEG3	THY1	0.0250437
MEF2C	ADAMTS9	0.025041
FOXP2	TNFAIP8L3	0.0250261
AFF3	NAALADL2	0.0250128
RORA	KCTD8	0.0250106
PEG3	ARPP19	0.025003
TOX	ARHGAP22	0.025002
NPAS3	CCK	0.0249955
NPAS3	PTPRD	0.0249906
TOX	FNBP1L	0.0249764
ZFPM2	PROM1	0.0249719
MEIS2	GHR	0.0249705
ZFPM2	SCN1A	0.0249654
SATB2	GRM7	0.0249616
ID2	LMO4	0.024943
RORA	RASSF3	0.0249427
NFIA	CPNE4	0.0249368
PEG3	ID2	0.0249211
NPAS3	TRAF5	0.024921
AFF3	RXFP1	0.0249182
ZFPM2	MAN1A1	0.0248864
TSHZ2	SATB1	0.024883
MEIS2	ATP2B1	0.0248762
FOXP2	LRRC1	0.0248748
RORB	CHGB	0.0248742
ZFPM2	SUGCT	0.0248572
NPAS3	TOX	0.0248518
MEIS2	POU6F2	0.0248478
RORB	PARM1	0.0248085
TSHZ2	SIDT1	0.0248048
FOXP2	ROBO2	0.0247913
FOXP2	CAV1	0.0247879
RORA	SLC4A4	0.0247843
SATB1	EYA1	0.0247839
FOXP2	ADGRA3	0.024766
ETV1	PLCXD3	0.0247608
RORB	SPATS2L	0.0247575
FOXP2	GHR	0.0247574
ETV1	CPED1	0.0247458
ZFPM2	SPHKAP	0.0247343
TSHZ2	GRID2	0.024733
RUNX2	SYN3	0.0247222
ST18	QDPR	0.0246972
ETV1	PPP3CA	0.0246816
NFIB	GRIK3	0.024675
ST18	MBP	0.0246694
ID2	CAMK2N1	0.0246608
CUX2	PTPRZ1	0.0246437
ID2	PEG3	0.0246414
FOXP2	FBN1	0.0246317
RORA	NPTX2	0.0246088
ST18	LRRC1	0.0246073
POU6F2	ADGRB3	0.0245942
RORA	STXBP6	0.0245888
ZFPM2	ZNF804A	0.02457
RORA	GALNT7	0.0245699
CUX1	FHOD3	0.0245584
CUX2	GRIA4	0.0245535
TOX	EPHA5	0.0245504
RORB	KCNK2	0.0245359
RORA	CDH9	0.0245299
FOXP2	KIT	0.0245284
NFIB	PTPRG	0.0245226
ERG	CYP4V2	0.0245217
ID2	CALM2	0.0245203
PEG3	ATP6V0B	0.0245132
TFDP2	SMARCA2	0.0245101
BCL11B	KIF26B	0.0245071
AFF3	KAZN	0.0244927
PEG3	SON	0.0244873
MEIS2	SYNPO2	0.0244711
RORA	FMN1	0.0244618
ZFPM2	GALNT14	0.024451
FOXP2	SYN3	0.0244274
RFX3	GLIS3	0.024423
SATB2	KIAA1217	0.0243898
ETV1	KCNK2	0.0243855
TSHZ3	SYNPR	0.0243849
FOXP2	KCNB2	0.0243805
RUNX2	ANO3	0.0243793
NPAS3	TMEM131L	0.0243729
TOX	SCUBE1	0.0243669
RORA	SULF2	0.0243599
SATB1	KCNQ5	0.0243527
RORB	MYO1D	0.0243418
RUNX2	CDH20	0.0243392
FOXP2	MAN1A2	0.024337
BCL11B	ERG	0.0243231
RORA	IQCJ	0.0243019
POU6F2	IL1RAPL2	0.0242944
POU6F2	SIDT1	0.024292
RORA	HCRTR2	0.0242869
TFDP2	DACH1	0.0242783
RORA	RYR2	0.0242775
TOX	AUTS2	0.0242642
ZFPM2	PTPN14	0.024245
NR4A1	PCSK1	0.0242347
RORA	OXR1	0.0242292
CUX1	FXYD6	0.0242285
POU6F2	GRID2	0.0242192
RORA	MAL2	0.0242123
FOXP2	PCDH9	0.0242115
PEG3	UBL5	0.0242036
RORB	STARD13	0.0241954
TOX	VANGL1	0.0241629
ETV1	HTR4	0.0241464
PEG3	SNU13	0.0241009
CUX2	ARHGAP22	0.0240899
CUX2	CLSTN2	0.024086
FEZF2	ABCB1	0.0240833
PEG3	TUBB4B	0.0240821
TSHZ2	GRM7	0.0240808
RORB	ETV6	0.0240548
TSHZ2	CACNB2	0.0240525
ST18	PLP1	0.0240404
RORA	ITGB8	0.0239876
RORB	NTM	0.0239644
NPAS3	ESRRG	0.0239575
POU6F2	PDZRN3	0.0239406
NPAS3	NLGN1	0.0239322
TOX	PCDH9	0.0239305
MEIS2	GRID2	0.0239264
FOXP2	CNKSR2	0.0238986
NFIB	CACNA2D3	0.0238916
NPAS3	ADAMTS16	0.0238854
POU6F2	PPP2R2B	0.0238782
NPAS3	CCDC88C	0.0238495
NFIB	FAM20A	0.0238487
SOX5	AVPR1A	0.0238232
TOX	NRXN3	0.0238154
PEG3	GABARAPL1	0.0237553
SATB1	ANO4	0.0237477
AFF3	STARD13	0.023732
POU6F2	RALYL	0.0237234
GLIS3	LHFPL6	0.0237186
ST18	DOCK1	0.0237168
NPAS3	WASF1	0.0237161
CUX2	R3HDM1	0.0237076
MEIS2	NXPH2	0.023701
NPAS3	NRXN1	0.0236996
RORB	TRPC6	0.0236914
NPAS3	CPNE4	0.0236908
RORB	ELL2	0.023689
MEIS2	ZFHX3	0.0236812
FOXP2	CNTN3	0.0236652
RUNX2	SLC24A2	0.0236538
TOX	DOK6	0.0236468
SOX5	NTM	0.0236335
NPAS3	RYR3	0.0236245
RORA	CORIN	0.0236226
PEG3	CADPS2	0.023619
ZEB2	HTR4	0.0236089
SATB2	GLRA2	0.0236081
PEG3	LINGO1	0.0236049
RORA	CHGA	0.0235849
RORA	CDH18	0.0235736
ERG	SDK1	0.0235493
NPAS3	BTBD9	0.0235337
RORB	LIMCH1	0.0235206
RORA	TSHZ2	0.0235117
PEG3	TOMM20	0.0235084
FEZF2	FAM126A	0.0235039
TOX	PDE1A	0.0234918
DACH1	GLIS3	0.023489
NFIB	SPATS2L	0.0234794
ZNF385B	GABRG3	0.0234712
PEG3	KCNMA1	0.0234576
POU6F2	MAL2	0.0234534
NPAS3	SEMA5B	0.0234223
CUX2	CNTN6	0.0234182
RUNX2	GRIK3	0.0234118
NPAS3	TOX3	0.0234097
RORA	PDZRN3	0.0233982
MEIS2	GADL1	0.0233931
FOXP2	SDK2	0.0233828
RORA	ADAMTSL1	0.0233783
GLIS1	PHACTR1	0.0233771
SATB1	GLRA2	0.0233726
SOX5	ARHGAP10	0.0233629
POU6F2	PDZD2	0.0233383
CUX1	DMD	0.0233235
NPAS3	SYNPO2	0.0233201
FOXP2	RASSF4	0.023319
MEIS2	NTNG1	0.0233132
NPAS3	KCNQ5	0.0233035
FOXP2	NWD2	0.0232992
RORA	GRIK4	0.0232972
ETV1	TSHZ2	0.023294
POU6F2	NRXN1	0.0232906
TOX	NFIA	0.0232872
ZFPM2	GRM3	0.0232835
ZFPM2	CAV1	0.0232824
TOX	PDGFC	0.023276
TOX	RASGRF2	0.0232564
SOX5	MAN1A1	0.0232517
NFIB	RGS7	0.0232448
FEZF2	COL11A1	0.023238
CREB5	GALNT14	0.023236
PEG3	TUBB4A	0.0232119
NPAS3	FMNL2	0.0232064
BARX2	PLCH1	0.0232015
ETV1	FEZF2	0.0231988
RUNX2	SYT9	0.023184
FOXP2	HTR2C	0.0231839
NPAS3	STARD13	0.0231623
RORA	MMP16	0.0231576
NPAS3	CDH9	0.0231515
RORA	AK5	0.0231496
NFIB	CTNND2	0.0231407
RORA	HECW1	0.0231349
NFIB	OSBPL10	0.0231335
RORA	ZMAT4	0.0231234
NFIB	SLC8A1	0.0231197
NFIA	DCC	0.0231151
ZFPM2	WWC1	0.0231131
NPAS3	DNM3	0.0231101
NPAS3	TENM2	0.0231077
RORB	MMP16	0.023098
ZFPM2	PLPPR4	0.0230738
RORA	PREP	0.0230733
RORA	DGKH	0.0230705
FOXP2	PDE4B	0.0230694
ZFPM2	FSTL5	0.0230636
CUX1	COL14A1	0.0230617
DACH1	CHRNA7	0.0230597
ZFPM2	SEC14L4	0.0230437
MEIS2	SLC2A13	0.0230279
RORA	SNX2	0.0230235
TOX	TMEM196	0.0230197
ETV1	KCNAB1	0.0229894
RORA	SLC8A3	0.0229891
FOXP2	IPCEF1	0.0229878
ZFHX4	TLE4	0.0229653
POU6F2	GABRG3	0.0229575
NPAS3	PTPRZ1	0.0229509
NFIA	GUCY1A2	0.0229494
NFIB	CCDC3	0.022944
FOXP2	FNBP1L	0.0229432
NPAS3	RASA1	0.0229421
NPAS3	SATB2	0.0229416
ETV1	SLIT3	0.0229298
NFIA	NTRK3	0.0229139
TSHZ2	CHST15	0.0229126
NFIX	RRM2B	0.0229112
RORB	SEMA6A	0.0229024
NPAS3	SYT10	0.0228847
NPAS3	PRUNE2	0.022884
SETDB1	HMBS	0.0228788
CUX2	CNKSR2	0.0228664
RORA	PRKD1	0.0228544
SATB1	ABCB1	0.0228523
RORA	ELMO1	0.0228403
ZFPM2	RIT2	0.022831
ZNF189	POP5	0.0228163
NPAS3	KIAA1217	0.022816
ZFPM2	TSHZ2	0.0227724
RORB	NFIA	0.0227706
TCF4	CACNA2D1	0.0227676
FEZF2	FRMD5	0.0227606
FOXP2	RASGRF2	0.0227528
NFIA	TAFA2	0.0227494
ETV1	TGFBR2	0.022747
RORA	FMNL2	0.0227348
FOXP2	ZNF385D	0.022733
FOXP2	ATP8A1	0.0227294
RORA	DOCK10	0.0227242
RORA	SRRM4	0.0227097
MYRFL	WDR46	0.0227084
NPAS3	RGS4	0.0227072
RORB	MB21D2	0.0227063
GLIS3	RFX3	0.0226969
TSHZ3	ZFPM2	0.0226968
RORA	CSMD1	0.0226918
NPAS3	COL11A1	0.022687
NFIB	ERG	0.0226823
RORA	NEGR1	0.0226768
RORA	KLHL32	0.0226625
ZNF385B	CADPS	0.0226387
TFDP2	RGS6	0.0226286
POU6F2	LMO7	0.022628
TOX	ELAVL2	0.022589
FOXP2	SYT17	0.0225868
RORA	FGF12	0.0225828
RORB	UBE2E2	0.0225817
ZFPM2	AFF3	0.0225814
SOX5	GNG2	0.0225799
ZFHX4	KCTD16	0.0225796
FOXP2	ARHGAP22	0.0225702
ETV1	SIPA1L2	0.0225689
ZFPM2	ZFHX3	0.0225597
SATB2	SULF1	0.0225592
NFIA	GRIA2	0.0225517
ZFPM2	DLG2	0.0225277
ETV6	CPNE4	0.0225197
PEG3	RNASEK	0.0225192
CUX2	FXYD6	0.0225184
RORB	EPHA4	0.0225148
FOXP2	CDH2	0.0224958
SATB2	CCDC85A	0.0224773
RORB	RIMS2	0.0224698
RORB	APBB2	0.0224634
TOX	LRP1B	0.0224561
SATB2	KCTD16	0.0224435
CUX1	R3HDM1	0.0224328
RORA	TMTC4	0.0224022
NFIB	ZNF385D	0.0224014
ETV1	GRIA4	0.0223991
RORA	KHDRBS3	0.0223946
POU6F2	TGFB2	0.0223929
RORA	SYT17	0.0223912
NPAS3	TBC1D22A	0.0223861
ZFHX4	PTPRK	0.0223853
PEG3	CALY	0.0223848
NPAS3	SPRED1	0.0223749
RORA	DLG2	0.0223728
MEIS2	KCNAB1	0.0223654
NFIB	ADGRG6	0.0223588
TSHZ2	TAFA2	0.0223566
NPAS3	CADM2	0.0223377
RORA	PRKAG2	0.0223361
NPAS3	LRRTM4	0.0223335
PEG3	RETREG2	0.0223202
SOX5	CDH13	0.0223174
FOXP2	NMNAT3	0.022317
RORA	PAMR1	0.0223138
FOXP2	RUNX2	0.0222985
NPAS3	CCDC50	0.0222882
NFIB	DOK6	0.022284
RORB	SAMD5	0.022272
TOX	CHSY3	0.0222639
SOX5	SORBS2	0.0222583
RORA	DNAJC21	0.0222442
RORB	NAALADL2	0.0222343
RORA	MEF2C	0.0222333
NFIB	RASAL2	0.0222205
TCF4	GRM7	0.0222112
JARID2	MEGF11	0.0221949
FEZF2	TOX	0.0221945
MEIS2	CDH8	0.0221938
GLIS3	DACH1	0.0221935
NFIB	CNKSR2	0.0221924
ETV1	FARP1	0.0221906
SATB2	PDZRN3	0.0221872
TOX	GABRG3	0.0221816
PEG3	SCAMP5	0.0221811
NPAS3	PCDH10	0.0221686
FOXP2	NTNG1	0.0221572
PEG3	SECISBP2L	0.0221521
TSHZ2	PDE3A	0.0221394
CUX2	TMEM178B	0.0221339
RUNX2	NRXN1	0.0221279
RARB	IL1RAPL2	0.0221276
KLF12	NOX4	0.0221257
POU6F2	RGS6	0.0221238
RORB	MAMDC2	0.0221201
RARB	ST8SIA4	0.0221158
RORB	TMEM65	0.0221087
MEIS2	NAV3	0.0220921
NPAS3	GRIN2B	0.022092
MEIS2	DPY19L1	0.0220888
SATB1	RUNX2	0.0220875
CUX2	GLIS3	0.0220723
TCF4	SYT9	0.0220717
MEIS2	CHRNA7	0.0220716
NFIA	ITGB8	0.0220715
TOX	FAM13A	0.0220664
SOX5	GRIA1	0.0220563
TOX	ZNF385B	0.0220395
NPAS3	CORIN	0.0220172
NFIB	TRPC4	0.0220099
BCL11B	RERG	0.0220083
NPAS3	SLC24A4	0.0220042
TOX	RAPGEF5	0.0219995
NFIB	SYT6	0.0219764
ZFPM2	MT-CO3	0.0219695
NPAS3	VRK2	0.0219647
NFIA	ZNF804B	0.0219553
CUX2	RAPGEF4	0.0219519
NPAS3	NOL4	0.0219494
RORA	NDST3	0.0219407
RORB	EML6	0.0219314
TFDP2	NPAS3	0.0219202
TOX	EGLN3	0.0219155
NFIB	GRM7	0.021906
POU6F2	B3GLCT	0.0219041
RUNX2	UST	0.0218966
AFF3	DOK6	0.0218912
NPAS3	SKAP1	0.0218872
NPAS3	DLC1	0.0218827
TOX	GRIP1	0.0218753
TFDP2	ROBO2	0.0218654
DACH1	TOX3	0.0218609
FEZF2	SULF2	0.0218501
RORB	SEL1L3	0.0218468
MEIS2	FRMD4A	0.0218457
RORA	GPM6A	0.0218422
ETV1	NRXN3	0.0218373
NPAS3	ANKRD28	0.0218286
RORA	ILDR2	0.021818
ZFPM2	PKIB	0.0218012
ETV1	SLIT2	0.0217926
TCF4	CNTNAP2	0.0217899
NFIB	RBMS3	0.0217807
RORA	HDAC9	0.0217785
SOX5	KCTD8	0.0217705
RORB	P4HA1	0.0217628
FEZF2	SKAP1	0.0217594
SATB1	SLIT2	0.0217562
NPAS3	FAM13A	0.0217517
MEF2C	CDH20	0.0217465
NPAS3	SUPT3H	0.0217461
ST18	AGMO	0.0217446
TSHZ2	ZFPM2	0.0217351
ETV1	CACNA2D1	0.0217322
NR4A3	MARCHF1	0.0217229
ZFPM2	SHISA9	0.0217224
PEG3	BMPER	0.0217223
RORA	GRIA4	0.0217145
RORB	RHOBTB1	0.0216947
TSHZ2	FGF10	0.0216851
SOX5	ADARB2	0.0216817
ETV1	DACH1	0.0216615
RORA	BTBD9	0.0216592
FOXP2	DTNA	0.0216557
RORB	LAMA3	0.0216504
E2F3	SLC9A5	0.0216467
RORB	ATP2C1	0.0216403
MEIS2	SMARCA2	0.0216387
CUX2	ELMO1	0.0216277
NPAS3	CAMK2N1	0.0216259
BCL11A	ROBO2	0.0216253
ZFPM2	DPP10	0.0216208
SOX5	RNF144B	0.0216206
ZFPM2	KIAA1217	0.0216105
NPAS3	CNIH3	0.0216065
NPAS3	NFIA	0.0216019
RORA	XRCC4	0.0215956
ESRRG	KCNMA1	0.0215942
PEG3	DGKI	0.021593
ZFHX3	CCDC3	0.021592
RORA	PLCH1	0.0215884
ZFPM2	GALNT13	0.0215866
CUX2	COL11A1	0.0215815
TOX	HS3ST5	0.0215762
MEIS2	PTPRK	0.0215686
TOX	PTPRZ1	0.0215663
TOX	KCNIP1	0.0215655
ZFPM2	NLGN1	0.0215642
TSHZ3	CNTN5	0.0215618
NPAS3	AP1S1	0.0215617
RORB	PKP4	0.0215536
NPAS3	KCNH5	0.0215477
NPAS3	THSD7A	0.0215437
ZFPM2	MT-CO2	0.0215394
CUX1	GRID2	0.0215275
CUX2	PDE1A	0.021527
GLIS3	FBN2	0.0215264
CUX1	FRMD5	0.0215194
FOXP2	PCSK1	0.0215166
NPAS3	GRB14	0.0215073
CUX2	RAI14	0.0214943
TOX	NOL4	0.0214932
TCF4	EPHA4	0.0214894
ZFPM2	PRSS12	0.0214734
SATB2	TMTC1	0.0214688
ZFPM2	GPR158	0.0214579
SATB1	SLC24A2	0.021445
RORA	PEG3	0.0214441
TOX	CADPS	0.0214309
CUX2	NPAS3	0.0214277
ZNFX1	SMYD5	0.0214264
FOXP2	HS3ST2	0.0214208
FOXP2	DGKB	0.0214044
ZEB1	TLE4	0.0214016
FOXP2	MPPED2	0.0213957
CUX1	ZFPM2	0.0213894
MEIS2	CDKL4	0.0213875
ZFPM2	RALYL	0.0213818
NPAS3	MGLL	0.0213795
NPAS3	GRIP1	0.0213784
FEZF2	SDK1	0.0213758
ETV1	LRRK1	0.0213634
PEG3	DSCAM	0.0213358
ZFHX3	RXFP1	0.0213356
TOX	ERG	0.0213298
TOX	CACNA2D1	0.0213225
RORA	KAZN	0.0213217
NFIA	VWC2L	0.0212863
ZEB2	SHC4	0.021285
RUNX2	FGF10	0.0212699
NFIB	SEMA3E	0.0212628
RORB	KCNQ3	0.0212387
SMAD3	CA10	0.0212374
NFIA	LSAMP	0.0212314
FOXP2	FBN2	0.0212307
RORB	MEF2A	0.0212241
RORB	TCERG1L	0.0212113
TOX	ELMO1	0.0212102
RORA	SLC4A7	0.0212
TSHZ2	TLL1	0.0212
NR4A1	CDC37	0.021198
PEG3	ATP1B1	0.0211945
FOXP2	IQCJ	0.0211905
TSHZ2	SAMD12	0.0211737
CUX2	OSBPL10	0.0211683
NPAS3	MDGA2	0.0211491
TOX	NKAIN3	0.021148
RUNX2	VAV3	0.0211426
RARB	ITGA9	0.0211374
RORA	TMEM108	0.0211258
RORA	DGKI	0.021125
RORA	KLHL1	0.0211211
RORA	TGFB2	0.021118
NFIA	RUNX2	0.0211111
AFF3	CUX2	0.0211083
NFIB	ADAMTSL1	0.0211044
CUX1	TOX	0.0211
TOX	FRMD5	0.0210846
NPAS3	CPNE8	0.0210692
DACH1	SLC35F1	0.0210657
TFDP2	STXBP6	0.0210599
MEIS2	RXFP1	0.0210563
BARX2	RORB	0.0210482
TSHZ2	CACNA2D3	0.0210474
PEG3	CD47	0.0210427
RORA	PHACTR1	0.0210389
ZNF573	GLT8D1	0.0210359
RORA	GABRB1	0.0210274
NFIB	CDH9	0.0210201
RUNX2	GRIA2	0.0210166
TOX	SDK2	0.0210121
RORB	CLIP1	0.0210113
TSHZ2	CAMK1D	0.0210085
ZFHX3	SEMA3E	0.0210071
FEZF2	GRIK3	0.0210012
TOX	AFF3	0.0209998
NFIA	ATP2B1	0.0209974
BCL11A	OTOGL	0.0209954
PEG3	NCKAP1	0.0209919
NPAS3	CNTN1	0.0209895
RORA	OLFM3	0.020981
RORB	CACNG3	0.0209764
TOX	STT3B	0.020965
ZFPM2	ROBO1	0.0209595
CUX2	PLCXD2	0.0209594
DACH1	COBLL1	0.0209575
RORA	CADPS2	0.0209528
ETV1	VEGFC	0.020945
NPAS3	ADGRL3	0.0209258
RORA	ID2	0.0209239
NPAS3	MLIP	0.0209207
NFIA	SMARCA2	0.0209056
ESRRG	ASTN2	0.0208904
PEG3	SLC24A2	0.0208837
CUX2	SEMA5B	0.0208812
NPAS3	GRIA2	0.0208799
TSHZ2	GAREM1	0.0208671
RORA	PRMT8	0.0208625
ID2	ITM2C	0.0208602
CUX1	NEGR1	0.0208558
TSHZ2	ANKRD6	0.0208551
SOX5	CSMD1	0.0208546
NPAS3	PPP3CA	0.0208457
RORA	EPB41L4B	0.0208231
POU6F2	DOCK10	0.0208212
TOX	SLC39A10	0.0208193
TSHZ3	GRIA4	0.0208174
NFIA	VAV3	0.0208174
FOXP2	CTTNBP2	0.0208147
CUX2	SPATS2L	0.0208078
FOXP2	PLCXD3	0.0207987
NFIB	ATP8A1	0.0207986
SON	ATP6V0C	0.0207936
ESRRG	NAALADL2	0.0207919
ETV1	KCNIP4	0.0207918
NFIA	CPNE9	0.0207889
RORB	NOX4	0.0207876
ERG	MYOCD	0.0207869
ST18	BCAS1	0.0207823
RORB	CHN1	0.0207736
RARB	RORA	0.0207726
RORA	CSE1L	0.0207703
CUX2	RGS7	0.0207698
NFIA	ELAVL4	0.020769
TFDP2	SYNPR	0.0207647
RORA	RIMS2	0.0207615
FOXP2	MCTP1	0.020759
TOX	RSPO3	0.0207507
NPAS3	MAGI1	0.0207443
PEG3	MLF2	0.0207436
NPAS3	SULF1	0.020739
NPAS3	ARHGAP22	0.0207348
RUNX2	OXR1	0.0207332
ZFPM2	RDM1	0.0207242
NPAS3	SEMA3E	0.0207195
RORA	TCF4	0.0207106
ST18	MEGF10	0.0206997
POU6F2	SERPINE2	0.0206991
NPAS3	MFAP3L	0.0206985
FOXP2	OPRM1	0.0206975
RORA	KCNQ3	0.0206945
RORB	PTPRT	0.0206888
ERG	MYO16	0.0206842
NPAS3	CDH18	0.0206734
RORB	KIAA1217	0.0206632
TFDP2	GALNT13	0.0206599
FEZF2	NPAS3	0.0206488
NFIB	DSCAML1	0.0206448
RORA	ELAVL4	0.0206417
TOX	ST6GAL1	0.020634
RUNX2	FBN1	0.0206034
TSHZ2	AK5	0.0206033
RORA	NLGN1	0.0206013
RORB	TMEM108	0.0206013
TOX	PCTP	0.0205896
NFIB	ANO6	0.0205876
RORA	CACNB2	0.0205832
TOX	NTRK3	0.020582
ZFPM2	GPC6	0.0205803
NPAS3	FGF10	0.0205783
RORA	GUCY1A2	0.0205641
FOXP2	TENM3	0.0205596
TCF4	OSBPL10	0.0205547
NPAS3	GUCY1A2	0.0205529
SOX5	HTR2C	0.0205498
ZNF574	BNIPL	0.0205398
TOX	CRIM1	0.0205291
AFF3	WDFY4	0.0205272
RORB	GALNT7	0.0205144
SMAD3	GALNT14	0.0205108
TOX	RAB3C	0.0205104
PEG3	EIF1B	0.0205019
MEIS2	FOXP1	0.0204973
MEIS2	SLIT3	0.0204946
RUNX2	COL11A1	0.0204944
ETV1	SCUBE1	0.0204714
ZFPM2	AVPR1A	0.0204635
POU6F2	RARB	0.0204553
NPAS3	DAB1	0.0204496
FOXP1	EFNA5	0.0204465
POU6F2	FSTL4	0.0204445
NPAS3	CDON	0.0204414
ZNF385B	KCNIP1	0.0204307
ZFPM2	FAM13A	0.020426
RUNX2	STXBP6	0.0204256
NFIA	SLC4A4	0.0204154
BCL11A	CDH18	0.0204149
POU6F2	DSCAM	0.0204101
RARB	RGS10	0.0204065
NPAS3	ARPP19	0.0203944
NPAS3	ABCG2	0.0203938
RARB	RORB	0.0203845
NPAS3	TESPA1	0.0203753
NFIB	PTK7	0.0203732
RUNX2	PPM1L	0.0203711
GLIS3	PDZD2	0.0203589
CUX1	TMEFF2	0.0203494
RORB	EPB41L4B	0.0203405
TSHZ2	RSPO3	0.0203385
ZFPM2	EPHX4	0.0203309
NFIA	LRRK1	0.0203303
MEIS2	CNTN5	0.0203262
CUX1	IQCJ	0.0203207
AFF3	GRIK3	0.0203088
TFDP2	SEZ6L	0.0203066
ZEB1	CTSS	0.0203049
NFIB	BCL11A	0.0202996
NFIA	KCTD1	0.0202741
ZFHX3	GRM7	0.0202684
FOSL2	HOMER1	0.0202677
NFIA	CAMK2D	0.0202595
PEG3	SH3BGRL3	0.0202437
RORB	C1GALT1	0.020239
RORB	TCF4	0.0202343
SATB1	FRAS1	0.0202301
TOX	COLGALT2	0.0202285
MEIS2	RPS6KA5	0.0202262
CUX2	PRKCB	0.0202208
NFIA	SLC35F4	0.0202192
ZFPM2	PCSK5	0.0202184
PEG3	TMEM59L	0.0202054
EGR1	DUSP5	0.0202026
ZFPM2	BCAR3	0.0202019
ZFPM2	MT-ND4	0.0201977
RORA	ADGRL3	0.020194
ETV1	DOCK9	0.0201915
TSHZ2	SFMBT2	0.0201901
NPAS3	RORA	0.0201733
TOX	SH3RF1	0.0201717
SATB1	SDK1	0.0201657
RORA	KLHL5	0.0201641
FOXP2	SLC39A10	0.0201589
PEG3	BAIAP2	0.0201511
BARX2	SLIT3	0.0201294
RORA	KHDRBS2	0.0201251
POU6F2	ADGRL2	0.0201244
RORB	SPARCL1	0.0201176
NFIB	SRGAP3	0.0201143
TOX	SRGAP1	0.0201033
ETV1	SLC35F1	0.0201002
RORA	NRXN1	0.0200995
RUNX2	STRIP2	0.0200944
MEIS2	RIMS1	0.0200902
ZFPM2	PRKCB	0.0200703
PEG3	NAPA	0.020055
FEZF2	NEGR1	0.0200548
CUX2	SDK2	0.020053
RORA	SEZ6L	0.0200526
SON	CHN1	0.0200522
MEIS2	GABRG3	0.0200501
RORA	DOCK4	0.0200339
CUX1	FBN2	0.0200208
RORB	FGF12	0.0200085
CUX1	TGFB2	0.0200068
RORB	VAV3	0.0200045
MEIS2	LMO7	0.019995
CUX2	CNTN3	0.0199896
FEZF2	C8orf34	0.0199822
RORB	FAM155A	0.0199781
ZNF608	STUM	0.0199705
RARB	CPNE9	0.0199604
ETV1	PKIB	0.0199591
NPAS3	CYFIP1	0.0199582
RORB	SLC24A3	0.0199571
ZFPM2	OPRM1	0.019952
ZFPM2	SNX7	0.019922
RORB	TFDP2	0.0199125
TCF4	SEMA3E	0.0199097
RORA	THSD4	0.0199096
RORA	PARP8	0.0199018
RUNX2	FAM189A1	0.0198907
NFIB	SLC35F1	0.0198786
ZFPM2	R3HDM1	0.0198785
NFIB	PDZRN3	0.0198785
FOXP2	STXBP5	0.019874
NR4A3	NR4A2	0.0198726
RORB	FXYD6	0.019872
NPAS3	RAI14	0.0198667
POU6F2	COL25A1	0.0198656
NFIB	LHFPL6	0.0198621
RORB	MGAT5	0.0198536
POU6F2	ANTXR2	0.0198483
TOX	FXYD6	0.0198449
ZFPM2	TNFAIP8L3	0.019842
NFIA	GRM8	0.0198384
RORA	ZYG11B	0.0198377
ZFHX4	BCAR3	0.0198313
FOSL2	ADCYAP1	0.0198182
FEZF2	RERG	0.0198178
NFIB	CDKN2B	0.0198162
DACH1	CACHD1	0.0198032
PEG3	FXYD6	0.0198021
PEG3	CCK	0.0197908
TSHZ2	DLG2	0.0197766
ZEB1	KIAA1217	0.019771
ZEB2	VWC2L	0.0197692
RORB	CLSTN2	0.0197691
SON	STMN1	0.019758
NPAS3	DNAJC21	0.0197572
FEZF2	MYO16	0.0197545
CUX1	SNTB1	0.0197471
RORB	PCDH7	0.0197471
NPAS3	SERINC5	0.0197468
RORA	RAB31	0.0197466
NFIB	HS3ST2	0.0197384
FOXP2	ZNF704	0.0197328
POU6F2	NTM	0.0197178
TSHZ2	RAPGEF2	0.0197136
CUX2	RASGRF2	0.0197078
RORA	SPOCK1	0.0197068
TSHZ3	RIT2	0.0196941
NFIB	RORB	0.0196939
FOXP2	MYO5C	0.0196875
MEIS2	RARB	0.0196744
SATB2	ZFHX4	0.0196687
NPAS3	PCP4	0.0196663
TCF4	ADGRB3	0.0196567
NPAS3	BASP1	0.019651
FOXP2	ADCY2	0.0196508
PEG3	ATP5F1B	0.0196502
PEG3	ATP6V0E2	0.0196481
BCL11A	NTNG1	0.0196465
CREB5	GADL1	0.0196371
TSHZ2	SH3GL2	0.0196168
PEG3	UBE2E2	0.0196112
FOXP2	GRM5	0.0195996
ETV1	ACAP2	0.019595
FOXP2	RNF150	0.0195944
DACH1	CA4	0.0195875
NFIA	FAM171A1	0.0195816
TFDP2	SPHKAP	0.019581
FOXP2	SLC9A9	0.0195803
ZFPM2	PID1	0.0195747
TOX	CYFIP1	0.0195734
POU6F2	CHRNA7	0.0195698
NR4A3	BMP6	0.0195644
SOX5	MSRB3	0.0195459
CUX2	FEZF2	0.0195447
TOX	WDFY4	0.0195405
RORB	NLGN1	0.0195367
TCF4	SEMA3D	0.019534
ZFPM2	SYN2	0.0195329
RORA	AGFG1	0.0195277
NPAS3	CLMP	0.0195223
SOX5	AK5	0.0195158
RORB	UBASH3B	0.0195144
RORB	PPARG	0.0195127
TSHZ2	ASIC2	0.0195095
NPAS3	PHYHIPL	0.0195012
NPAS3	CCDC3	0.0194996
NPAS3	KLHL2	0.019497
RORA	MGLL	0.0194864
ETV5	NXPH2	0.0194769
CREB5	USH2A	0.0194744
TSHZ2	CPNE4	0.0194729
ZFPM2	KLHL32	0.0194674
NFIB	CDKL4	0.0194468
ETV1	SLC17A6	0.0194399
ZFPM2	GRIK2	0.019434
TSHZ2	PAM	0.0194284
AFF3	SEMA3E	0.0194226
RORA	MEIS2	0.0194195
BCL11A	TGFB2	0.0194131
CUX2	MBNL1	0.0194074
RORA	HNF4G	0.0194048
MEIS2	PDE5A	0.0193981
DACH1	LHFPL6	0.0193941
NPAS3	JARID2	0.0193866
ETV1	TSHZ3	0.019384
NPAS3	GRM7	0.0193778
FOXP2	ANK3	0.019375
NFIA	THSD7A	0.0193732
ZEB2	ADGRG6	0.0193687
DACH1	TFDP2	0.0193609
SATB2	BCAR3	0.0193522
PEG3	PARK7	0.0193502
RARB	TRHDE	0.0193478
CUX2	TLE1	0.0193363
POU6F2	KLF12	0.0193315
FOXP2	FAM20A	0.0193262
NPAS3	GFOD1	0.0193222
NR4A1	INHBA	0.0193218
TCF4	ADGRV1	0.0193186
POU6F2	CA4	0.0193059
RUNX2	CPNE9	0.0192998
NFIA	POU6F2	0.0192997
TSHZ2	ADCY8	0.0192959
L3MBTL4	GALNT14	0.0192953
DACH1	SPHKAP	0.0192872
SATB2	NCAM2	0.0192808
TSHZ2	RBMS3	0.0192762
FOXP2	GDPD5	0.0192758
MKX	RBMS1	0.0192753
FOXP2	GABRA2	0.0192676
NPAS3	MYO5C	0.0192607
RORA	GUCY1A1	0.0192493
ZFPM2	PPFIA2	0.0192471
NFIA	FGF10	0.0192467
ZFPM2	GRID2	0.0192424
NFIA	ADCY8	0.0192413
NPAS3	EXT1	0.0192279
NR4A2	MYOCD	0.0192271
TSHZ2	KIRREL3	0.0192229
BCL11A	HCRTR2	0.0192213
ZNF385B	RIT2	0.0192152
MEIS2	FAT4	0.0192061
[truncated: 6,006 more rows]

## Sheet: Pig
Regulatory Gene	Target Gene	Weight
ZFPM2	KIAA1217	0.11713
ZFPM2	MCTP1	0.112449
THRB	CNTN3	0.11153
PIAS1	GON7	0.106896
NFIX	RPL31	0.10656
THRB	CPNE4	0.105959
ZFPM2	SEMA5A	0.102288
ZFPM2	SULF1	0.0993285
THRB	TMEM132D	0.0972645
THRB	GPC6	0.0936928
ZFPM2	TLE4	0.0897979
THRB	R3HDM1	0.0819155
TOX	PBX3	0.0805873
MEF2C	GRM5	0.0789056
TOX	CNTNAP4	0.0787592
THRB	NWD2	0.0770045
NCOR1	UNKL	0.0767855
THRB	FHOD3	0.0767422
ZFPM2	SEMA3E	0.0761594
THRB	CACNA2D3	0.0755679
THRB	DMD	0.0752381
REST	RPN1	0.0736454
THRB	HECW2	0.0729402
THRB	SAMD12	0.0728697
TOX	UTRN	0.0723608
ZNF462	GABPB2	0.0721654
RFX3	GLIS3	0.071834
THRB	THSD7A	0.0713586
ZFPM2	THSD7B	0.0710793
ZFPM2	LMO7	0.0709432
FOXP1	SH3GL2	0.0708912
TET2	PRXL2B	0.0708302
TOX	CHSY3	0.0707743
ZFPM2	FRAS1	0.0702506
PBX1	NME1	0.0694876
ZBTB41	DUSP22	0.0692455
BBX	POU3F2	0.0689261
ZNF280B	SPTLC1	0.0689086
TOX	SORCS1	0.068733
ZFPM2	ETV5	0.0687027
ZNF671	ARMC1	0.0684837
FOXP1	THRB	0.0684617
THRB	PEX5L	0.0684177
ZFPM2	ADAM23	0.0683346
[truncated: 63,713 more rows]

[truncated: 3 more sheets: Turtle, Stat of all species, At least 4 species]
