# Supplementary material for: Screening of cell‐virus, cell‐cell, gene‐gene crosstalk among animal kingdom at single cell resolution
Source: Clin Transl Med. 2022 Aug 2;12(8):e886. doi: 10.1002/ctm2.886 (PMC9345398; doi:10.1002/ctm2.886)
Supplement: Supplementary file 8 — Table S7. List of regulomes of inhibitory neurons in brains across 11 species. The TFs and corresponding target genes expressed by inhibitory neurons were shown in species including human, monkey, pig, hamster, hedgehog, civet, mink, chinchilla, alpaca, lizard and turtle. The TFs and target genes conserved in inhibitory neurons of at least 4 species are also presented here [file CTM2-12-e886-s001.xlsx]

## Sheet: Alpaca
Regulatory Gene	Target Gene	Weight
CTCF	MERTK	0.110509
NFIL3	PHB	0.0921892
TULP4	MRGBP	0.0891443
RELA	DDX49	0.0888908
TSHZ3	FUNDC1	0.0829576
CEBPD	NKAPD1	0.0826411
ZNF236	VASH1	0.0824299
KLF5	SLC26A5	0.0797642
GLIS1	PLSCR5	0.0788245
ZNF572	NUDT19	0.0769348
MEF2C	ATRNL1	0.0767688
ZNF536	PPARGC1A	0.0764652
SMAD5	NDP	0.075342
VDR	THAP11	0.0750911
ZNFX1	HOOK2	0.0744387
ZNF662	PBXIP1	0.0743194
ZNF408	G0S2	0.0736508
RFX3	PPIL3	0.0730382
ONECUT2	PCYT2	0.0728461
MEF2C	AHNAK	0.0710342
MEIS3	TEN1	0.0708715
ZNF341	GLIPR1	0.0708204
ZNF445	CREB3	0.0700894
ZHX1	U2AF1L4	0.0696328
THRB	KIRREL3	0.0689441
ZNF467	STARD3	0.0688934
NFXL1	SF3B5	0.0684115
ZNF609	KMT5A	0.0682493
MEF2C	DOCK4	0.0679735
NFIB	MAP3K20	0.0677878
NFIB	DNAH14	0.067502
PGR	SETD9	0.0673111
NFYB	PARP2	0.067194
KLF5	SHISA6	0.0670575
ZNF48	FADS3	0.0669994
ZBTB37	ERF	0.0668868
ZNF250	WDR27	0.0668771
ZNF655	ZNF397	0.0666948
FLI1	TP53	0.066404
L3MBTL4	FAM110B	0.0659046
TRPS1	NRXN3	0.0656738
DACH2	PDE3A	0.0654101
WDHD1	EXOSC6	0.0651553
TFAM	PBXIP1	0.0651292
HIVEP3	CCNE1	0.0649302
ZNF800	LIPN	0.0643992
ZNF282	ZFP69B	0.064131
PHTF1	AKR1A1	0.0640654
ZNF354A	TEKT3	0.0636159
GMEB2	GRN	0.0635796
RFXANK	TSPAN11	0.063377
ZNF793	MYH7B	0.0632516
TSC22D3	RNF215	0.0629512
NEUROD6	ASB8	0.0629023
OVOL2	KCNQ5	0.0628509
ZFHX2	EREG	0.0627913
PHB	NFIL3	0.0624015
BCL11A	ADGRV1	0.0623013
ZNF202	RPS29	0.0622996
SATB2	CYTIP	0.0619377
ZBTB5	ILVBL	0.0619119
SOX6	NELL2	0.0617707
ZNF536	PGM5	0.0613153
HIVEP1	ACO1	0.0612403
SMARCAL1	CMPK1	0.0611314
ZNF789	THAP8	0.0611175
L3MBTL4	CCDC127	0.0610667
ZNF655	CDH23	0.0610444
RORA	KITLG	0.0610246
ZNF517	LGR5	0.0609799
ZNF800	KCNG2	0.0609757
ZBTB40	PDGFRB	0.0608438
SATB1	YTHDF1	0.0607317
TRERF1	DCPS	0.0606715
AFF2	MMS22L	0.0605244
ZNF74	ACCS	0.0603018
GATAD2A	CCDC167	0.0602983
ZNF316	YRDC	0.0602949
MEF2C	PLCE1	0.0601893
HSF1	RPL31	0.0601471
CSRNP2	CGRRF1	0.0601421
NEUROD1	UTP3	0.0600788
ZNF174	ID3	0.0600032
SP100	SAMD8	0.0597911
ARID3A	LIN7C	0.0596525
POU3F2	NR2F6	0.0596503
ZSCAN32	CDCA4	0.059613
HMG20A	POLR3K	0.0594703
ZNF408	CWC25	0.0594351
RUNX2	ADAMTS3	0.0592876
ZNF536	TRHDE	0.059066
FOXN2	ASAH2	0.058958
ZFPM2	GRPEL2	0.058859
RARB	BMPR1B	0.0586722
SMAD9	PTGS1	0.0586508
POU5F2	DCLK3	0.0586388
RFX3	PLCXD3	0.0586373
NFYB	SF3A1	0.0585839
NPAS3	ARHGEF40	0.0585337
DACH2	PGM5	0.0585323
NR2C2	CFAP53	0.0585103
ZNF395	LLGL2	0.0583195
ZNF536	HS6ST3	0.058312
DBP	DLAT	0.0582613
THAP3	CASTOR2	0.0581811
DNAJC2	VKORC1	0.058061
ZNF331	TBC1D2B	0.058024
ZNF572	STAMBP	0.0578874
ZNF436	CCDC47	0.0577637
ZNF827	CSTF2	0.0576778
SPIC	PNPLA2	0.0576425
HBP1	FUCA1	0.0575692
MIER3	PRELID3A	0.057475
USF2	AGPAT2	0.0574117
MEF2C	KCNF1	0.0573994
ZNF574	GPR61	0.0572694
MBD2	MIB1	0.0569474
ZSCAN29	ZNF362	0.0568688
SMAD2	HAUS6	0.0568295
TBR1	ASPDH	0.0568267
SATB2	ATP10A	0.0568171
TAX1BP1	RASL11B	0.0566754
ZNF771	TMEM97	0.0566117
ZFP62	COQ5	0.0563951
ZNF143	NOB1	0.0563118
THRB	DPP10	0.0562398
TMF1	NUDT19	0.0560231
FIZ1	TRAF7	0.0560077
NPAS3	NETO1	0.0558984
ZNF800	VWA3B	0.0558087
SON	LAMB2	0.0557281
BCL11A	MAOA	0.0556685
ZNF333	SPA17	0.0556167
REL	CDK3	0.0556095
ZNF184	THEM4	0.0554889
NPAS3	RERG	0.0553615
ZNF454	GLMP	0.0553351
ZNF311	LIN9	0.0551774
ARNT2	ENOSF1	0.055136
KLF5	RELN	0.0549555
THRB	PTPRD	0.0549103
KLF7	HSPB6	0.0549086
ZNF76	SMARCD2	0.054812
PRDM2	NLE1	0.0547534
ZNF510	TMEM234	0.054717
MYRF	GALNT14	0.054631
BCL11A	ST8SIA4	0.0546093
STAT3	KIF1C	0.0545913
NEUROD6	SLC37A4	0.0545379
RFX3	ATP10D	0.0544984
TOX2	TMEM91	0.0544214
ZNF394	C1QL3	0.0544067
SOX5	TENM1	0.0542648
MBD4	APBA3	0.054221
ZNF536	GNG2	0.0541677
GLIS3	LRFN3	0.0541123
BCL11A	COL19A1	0.0540397
GATAD2B	NEMP2	0.053994
SATB2	CADPS2	0.0539763
ZNF536	KIT	0.0539493
HMGA1	EGFL8	0.0538814
KLF3	INTS3	0.0537665
ZNF704	STAMBP	0.0537517
PKNOX1	CBFB	0.0537251
RFX1	SAYSD1	0.0537049
ZNF10	ZNF618	0.053437
ZBTB4	SUOX	0.0533969
RERE	CXCR4	0.0533822
FLI1	PRR7	0.0533769
ZNF536	MYO16	0.0532359
TRPS1	ZMAT4	0.0532331
MEF2C	SST	0.0531806
ZNF133	TTI1	0.0531459
ZSCAN21	GEMIN6	0.0531182
RERE	DHRSX	0.0531052
ZNF516	KCTD10	0.0530394
ETV4	UAP1L1	0.0529958
PBX2	MYRF	0.0529746
SP100	PDE7B	0.052939
TEAD1	SESN2	0.0528843
ZBTB14	CFAP43	0.0528826
PBX1	GRIK4	0.0528614
NCOR2	TSPAN33	0.0527251
LHX2	GUCY1A1	0.0527226
LRRFIP1	LARP4B	0.0526754
LRRFIP2	GNAL	0.0524966
NPAS3	DPP10	0.0524877
ZNF229	RNF25	0.0524876
ZNF846	SLC22A5	0.052483
ZNF394	TRIM8	0.0522576
NPAS3	PLAAT5	0.052173
TRPS1	PDE10A	0.0520857
RFX7	STN1	0.0520843
ZBTB41	PEX11A	0.0519063
E2F5	CDK2AP1	0.0518961
ZNF175	NYNRIN	0.0518942
MIER3	GCC1	0.051893
CREB1	COLQ	0.0518827
ZNF202	IL11RA	0.0518601
ZNF654	BCL9	0.0518483
BHLHE40	ZBBX	0.0517785
GPBP1	RUVBL2	0.0517728
ZNF536	GRM7	0.0517135
MXD4	PSCA	0.0517064
ETV6	SPOCD1	0.051617
NFXL1	LRP2	0.0515844
TSHZ3	NDUFB9	0.0515069
THAP3	PIGT	0.0514963
TRPS1	KCNC2	0.0514838
ZBTB25	SLC28A2	0.0514005
DACH2	ST18	0.0513762
MEF2C	TRHDE	0.0512107
SOX5	PARVB	0.0511939
THAP11	VDR	0.0511549
GLI2	ABI3BP	0.0511155
BCL11A	PDE1C	0.0511001
POU6F1	ASB5	0.0510357
NFYA	CRELD2	0.0510317
MEF2C	SCG2	0.0510235
NR2F6	POU3F2	0.0509868
TOX	FRRS1	0.0509698
ZNF746	PRPF3	0.0508794
SNAI1	SEC61G	0.0508724
TRPS1	KCNN2	0.0508503
SP110	PPFIBP2	0.0508487
ZBTB44	NDN	0.0507526
ZNF512B	RIDA	0.050732
THRB	CIAO2A	0.050724
ZNF536	RELN	0.050707
FOS	TIMM10	0.0506917
RUNX2	LYPD6	0.0506609
ESRRG	NDN	0.0506543
ZBTB18	SGSM2	0.0505908
LCOR	STAB1	0.0505849
KLF8	RBP4	0.050571
ST18	PRELID3A	0.0505138
KLF5	PDE4B	0.0505118
SNAI1	RASIP1	0.0505116
CPEB1	PFAS	0.0505032
MEF2C	FXYD6	0.0505024
ZNF536	PRKG1	0.0504797
SOX5	RALYL	0.0503856
ZNF18	CNDP1	0.0503816
BACH2	BBIP1	0.0503813
ZBTB16	PRELID3A	0.0503517
MITF	TOGARAM2	0.0502716
HSF2	DDIT3	0.05027
NPAS3	FAM126A	0.0502399
ZNF536	NETO2	0.0501838
SATB2	CPNE4	0.0501544
TOX	PLAAT5	0.0501459
ZNF536	MARCHF3	0.0500968
MIS18BP1	TBL3	0.0500499
TEAD1	TTN	0.0500191
ZNF692	CACNG6	0.0499094
SMAD2	PSCA	0.0499007
RCOR1	MYO1E	0.049899
GON4L	SPATA2L	0.0498478
MYCN	CIB4	0.0498421
LRRFIP1	EGFR	0.0498238
TCF12	BHLHE41	0.0498026
NPAS3	GRIA4	0.0495562
SATB1	PDGFA	0.0495038
POU3F3	VANGL2	0.0494896
FIZ1	ZNF703	0.0494642
HMGB1	NFKBIL1	0.04944
ST18	IL1RAPL2	0.0494106
WDHD1	PRKD3	0.049376
ZBTB40	ILF3	0.0493583
RORA	CTSC	0.0493143
ZNF333	PLCXD2	0.0492208
TSC22D4	PLEKHF2	0.0492186
ARID4A	CCT8L2	0.0491993
MEF2C	ZNF804A	0.0491566
MEF2C	KCNQ4	0.049151
PEG3	ENDOG	0.0490873
TSC22D4	CCDC159	0.0489978
TCF12	NRROS	0.0489353
FOXO3	EVC2	0.0488925
NPAS3	FRMD3	0.0488903
GLIS2	C1QC	0.0488524
TRPS1	ZNF804A	0.0488345
ZNF521	SARM1	0.048817
ZNF382	MYO1E	0.0487651
ZNF536	ZNF385D	0.0487467
E2F3	AKAP13	0.0487219
TEAD1	ENTPD1	0.0487135
ZNF76	ZDHHC18	0.0486905
SOX6	COL25A1	0.0486752
GATAD2A	SMAGP	0.0486563
DEAF1	FIGLA	0.0486527
ZNF343	SLC22A14	0.0486236
TRPS1	SLC26A4	0.048617
CEBPZ	LMBR1L	0.0485919
DMRT2	ANGPT2	0.0485805
ZBTB25	HTRA1	0.0485338
AR	ANKRD66	0.0484994
NR4A1	EFNA3	0.0484763
UBTF	TOPORS	0.0484556
ZNF664	USP36	0.0483833
CREB3	TFPI	0.0483452
HOPX	PROX1	0.048342
MEF2C	SHISA6	0.0483217
ZNF213	RPUSD4	0.0482853
SOX6	DPYD	0.0482461
RFX6	MAGT1	0.0482202
MIER3	WIPI1	0.048138
ZNF536	PGRMC1	0.0481191
KLF5	RERG	0.0481181
ZNF518B	HIPK1	0.0480939
ZNF133	PRAG1	0.0480754
HIVEP3	SEPTIN10	0.0480714
ZNF229	GPR108	0.0480531
SOHLH2	TMEM109	0.0480266
HSF1	SLC25A15	0.0480004
BCL11B	SURF6	0.0479522
ELF2	UTP18	0.0479521
ETV6	GPR157	0.0479286
GABPB1	MT-ND6	0.0478797
SMAD1	MTRF1	0.047793
NR2E1	HSPB6	0.0477809
NFIB	KIAA1217	0.0476969
PROX1	CCDC167	0.0476805
SATB2	SLC25A30	0.0476762
ZFP1	CTSC	0.0476517
UBTF	COMTD1	0.0476319
ZNF213	HBEGF	0.0476263
TRPS1	ZNF385D	0.0476091
SMAD5	ELP6	0.0475975
MXD1	SCPEP1	0.0474693
SATB1	FDPS	0.0474546
RORB	SOX8	0.0474414
KLF5	PRKCA	0.0473999
ZNF385B	ZADH2	0.0473755
ZNF503	FMNL3	0.0473602
ZNF35	CDC26	0.0473396
TRPS1	FILIP1	0.0473371
TMF1	PTER	0.0473139
PPARD	YARS1	0.0471996
GATAD2A	TRIM11	0.047195
ZNF197	NECAB2	0.0471528
NFIB	LYPD6	0.0471416
MBD2	PUS1	0.0471407
NFYB	SPHK1	0.0471202
ZNF536	GRID2	0.0470708
PRDM5	UNC93B1	0.0470649
NR3C1	SEC14L1	0.0470463
KLF9	KLF10	0.0470358
TSHZ3	USP27X	0.0470332
AFF4	ZSCAN30	0.0470278
ZKSCAN5	PYGO1	0.0470064
SOHLH2	GRB14	0.0469729
WDHD1	LIPT2	0.0469605
ZNF311	RPF2	0.0469602
ZNF521	IDUA	0.0469083
ZNF513	PYM1	0.0468717
SFPQ	TMEM126B	0.0468637
CSDE1	SLC43A2	0.0468488
SOX5	VAV3	0.0468362
THAP6	POLR1D	0.0468242
ARID5B	BET1	0.0467406
PRDM15	PIGG	0.0466992
SP3	TXLNA	0.0466916
PRDM15	PKNOX1	0.0466891
TCF12	G6PD	0.0466441
ZNF565	GPR3	0.0466441
ARNTL2	SEC31B	0.0466411
THRA	HINT2	0.0466338
NR3C1	CDH12	0.0465909
THRA	GLB1L	0.0465516
TFAP4	FAM241A	0.0464576
NFIC	DENND4C	0.0464442
MEF2C	EARS2	0.0462699
ZNF473	LAMA5	0.0462441
TRPS1	EPHA3	0.0462392
TCF3	DYNLT1	0.046221
ZNF503	TTN	0.0461696
SNAPC4	CCDC120	0.046087
THRB	CDH7	0.0460377
SMAD4	CDC25A	0.0459502
TRPS1	GRIK1	0.0459222
SFPQ	ASCL1	0.0459135
ARNTL	SLC10A6	0.0459104
SOX5	ERBB4	0.0458993
TCF7L2	CSGALNACT1	0.0458934
ZNF8	PLAAT1	0.0458613
CREB3L2	NFATC2IP	0.0458565
THAP2	CAMKK2	0.0458416
ZBTB39	HSPB1	0.0457964
BACH1	TNNI3	0.0457927
GMEB1	SEH1L	0.0457383
PHTF1	ZNF34	0.0457359
ZNF414	RAD1	0.0457212
KLF10	MYOCD	0.0456931
ZNF594	CTBS	0.045678
ZNF646	EFHC1	0.0456639
SAMD11	IFT140	0.0456516
MEF2C	MYO16	0.0456387
MEF2A	COMMD5	0.0455245
TCF4	SPRYD4	0.0455117
TRPS1	ERBB4	0.0454733
NR2C2	FIGN	0.045462
ZBTB8B	BRD3OS	0.0454473
AEBP2	ARMCX6	0.0454356
TCF4	PYCR1	0.0454081
EBF4	RBM22	0.045382
ZNF583	MIOS	0.0453597
ZNF536	MAN1A1	0.0453573
XPA	PPP1R12C	0.045311
ELK3	AHNAK	0.0453041
TULP3	DYRK1B	0.045269
CREB1	NABP2	0.0452379
ZNF292	WBP11	0.0451805
ZEB2	NUBP2	0.0451803
TRPS1	PIP5K1B	0.0451627
RFX1	PTGER3	0.0451616
GLIS1	GMPR	0.0451507
ZNF569	CACFD1	0.0451407
SOX11	ZBTB8A	0.0451266
NCOA1	PASD1	0.0451177
FLI1	FANCD2	0.0451135
KLF6	FGF22	0.0450417
MESP1	SNAPIN	0.0450141
GPBP1L1	SERPING1	0.0450031
ZBTB2	CANT1	0.044988
PIAS2	PARP11	0.0449414
PBX1	CHRD	0.0449287
ZNF24	MBLAC2	0.0449278
ZNF384	HSDL1	0.0449254
ZNF311	RBM48	0.0449197
HESX1	ATP4A	0.0448944
SETBP1	ARHGEF10	0.0448891
STAT3	PXYLP1	0.0448883
ARNT2	GPX3	0.0448382
SOX6	ELK3	0.0448309
THRB	MLXIPL	0.0448056
MEF2C	PDE4B	0.0448028
ZNF687	CCKBR	0.0447873
ZNF608	REEP3	0.044698
PKNOX1	NDNF	0.0446822
NR1D1	CACNA1F	0.0446792
ZNF500	NT5DC2	0.044651
MEF2C	PPARGC1A	0.0446462
ZSCAN21	RFESD	0.0446368
RUNX2	PTHLH	0.044612
ETV4	TNIP2	0.0446036
RFX7	CPNE4	0.0445969
ZNF512	CHST9	0.0445828
SNAPC4	TNNI3	0.0445431
POU3F3	GNL1	0.0445261
ZNF496	GTF3C2	0.0445024
UBP1	CDC37L1	0.0444938
MEF2C	RELN	0.0444668
TRPS1	ITGA6	0.0444587
TRPS1	NCOA2	0.0444388
NFIB	PLCH1	0.0444257
MKX	ZNF385C	0.0444193
HMGXB4	WDR27	0.0444052
BCL11A	EXOSC6	0.0444025
NR3C2	CHRDL1	0.0443984
FOXP1	GLI2	0.0443943
MESP1	RAVER1	0.0443853
ST18	FYB2	0.0443258
TRPS1	COL19A1	0.0442879
NFIB	TMTC1	0.0442589
TCF3	RPS27	0.044253
ZNF536	PLXNA4	0.0442482
L3MBTL3	DDR2	0.0442211
ZNF510	MAOA	0.0442063
THAP11	MVK	0.0441969
SOX6	ADGRG6	0.0441934
MIER3	ARMT1	0.0441867
SOX6	GLP1R	0.0441807
ZNF202	RIDA	0.0441728
ETV6	SASH1	0.0441704
NR4A2	CD276	0.0441702
MAFK	NTSR2	0.0441394
MXD1	PLA2G4A	0.0441327
MECP2	ZNRF2	0.0441312
DBP	ZNF667	0.0441164
RFX7	MIB2	0.0441066
SP4	SF3B5	0.0441029
AFF1	PLSCR5	0.0440864
ZNF512B	RAB11FIP1	0.0440664
ZNF12	F5	0.0440593
MGA	RRP7A	0.0440537
ZNF398	PAAF1	0.0440348
ZNF608	MROH8	0.0440306
CBFB	DALRD3	0.0440252
ZNF25	RPE65	0.0440122
ZNF423	FN1	0.043998
BCL11B	SEMA5A	0.043997
CEBPD	GTF2H4	0.0439895
MYSM1	ADAMTS14	0.0439777
KLF9	HCN4	0.0439719
NCOR2	NPFFR1	0.0439677
POU3F3	TMEM106C	0.0439617
TOX	COL24A1	0.0439602
SON	PSENEN	0.043936
MKX	GPAT3	0.0439289
CAMTA1	PEX11B	0.0439143
NPAS3	THRB	0.0438752
ZNF384	BET1L	0.043856
ADNP2	MYO10	0.0438526
ZNF280C	PHPT1	0.0438082
TERF1	GLB1L	0.043776
MKX	ILDR2	0.0437323
ZBTB8A	GASK1A	0.0436902
TRPS1	BTBD11	0.0436844
MEF2C	HPCAL4	0.0436775
SATB1	PRR16	0.0436724
LYAR	BRPF3	0.0436645
ZNF536	TENM1	0.0436426
MEF2C	EMILIN1	0.0436386
PGR	HYAL1	0.0436371
CREM	HCN2	0.043634
MEF2C	ELK3	0.0436181
ZNF268	AS3MT	0.0436004
ZEB2	ZNF200	0.0435955
ZNF45	KCNMB4	0.0435833
TFAP4	B3GNT7	0.0435796
NR1H2	ACBD7	0.0435765
NFE2L2	ANXA2	0.0435552
ZNF740	TSPAN4	0.0435502
KLF5	VEGFC	0.0435449
ZNF827	PSME1	0.0435327
RORA	ACOXL	0.0435249
ZNF704	TAMM41	0.0435115
TSC22D4	TMEM209	0.043481
GTF3A	ZNF628	0.0434773
MYEF2	MCAT	0.0434741
ZNF81	DUSP23	0.0434585
ZNF594	PEX12	0.043445
MEF2C	GABRA1	0.0434429
SP110	VEPH1	0.0434391
IKZF5	ATP10A	0.0434362
AFF2	NAA40	0.0434331
DLX5	COMMD4	0.0434279
ZNF608	TRPC4	0.0434216
NR2C1	CCDC90B	0.0434044
BCL11A	BTBD11	0.0433996
ZNF536	ATP2B2	0.0433274
ZSCAN30	CCDC40	0.0432715
KLF12	TMEM132C	0.0432643
ZNF140	ZNF652	0.0432472
ZNF382	CARM1	0.0432186
ZNF536	RASAL2	0.0432004
RUNX2	FREM1	0.043191
ZNF462	FAM219B	0.0431437
ZFP64	AP1G2	0.0431373
AR	PARD6G	0.0431203
MGA	PPP1R26	0.0431134
ZBTB20	CFAP300	0.0430956
THRA	FRMPD3	0.0430848
NPAS3	CNTN5	0.0430835
ZSCAN25	FLAD1	0.0430696
ZHX3	JUN	0.0430662
GTF2I	UBA1	0.0430469
ZNF536	GRIK1	0.0430215
MEF2C	GABRB2	0.043018
ZSCAN32	FBN2	0.0430141
TCF12	BBIP1	0.042989
NFAT5	HENMT1	0.0429822
SP4	MOGS	0.042966
ZNF536	PDE1C	0.0429625
E2F4	FLOT2	0.0429531
AFF2	RGCC	0.0429515
IRF2	DERA	0.0429504
ZHX2	CITED1	0.0429405
ZNF12	LRRC57	0.0429394
POU3F2	OLFML2B	0.0429268
ZNF536	ELMO1	0.0429174
ARNT2	OPRM1	0.0429133
BCL11A	RGS6	0.0428463
SATB2	FAT4	0.0428458
PRDM15	GRM4	0.0428455
RUNX2	ACOXL	0.0428237
SP110	BORA	0.0428231
BHLHE40	TIPIN	0.0428181
THRA	METTL18	0.0427881
CCDC88A	TAZ	0.0427865
L3MBTL4	CPNE5	0.0427504
MIER1	POLR2L	0.0427393
MEF2C	GPM6A	0.0427339
MEF2C	PCSK5	0.0427246
ZNF292	CCDC43	0.0427239
TRPS1	RELN	0.0426869
MKX	POLH	0.0426527
ZBTB33	DEDD2	0.0426374
ARID1B	FBXL7	0.0426221
VEZF1	CKMT2	0.0426151
SMARCC2	NAA60	0.0425843
ZNF689	PRKCH	0.0425834
KLF12	NDST3	0.0425824
MEF2A	SLC8B1	0.0425742
ZNF202	IGF2BP3	0.0425712
MEIS2	B4GALT1	0.0425679
KLF12	PTPRM	0.042565
POU6F1	NPPC	0.04255
ZNF536	NAV3	0.042541
NSD2	DHRS12	0.0425315
BCL11A	BMS1	0.0425261
SATB2	TRAF5	0.0424913
SOX6	PPFIBP1	0.0424536
ZNF536	NELL1	0.042425
THYN1	FAM83D	0.0424232
ZBTB16	TDP1	0.0424229
DACH2	IL1RAPL2	0.0424212
ZFP64	MAN2C1	0.0424128
GMEB2	TRAF4	0.0424121
ARID3B	POLR2K	0.0423983
SATB1	FXYD6	0.0423982
ARID2	PPARA	0.0423961
LITAF	BMP7	0.0423748
DACH2	KIT	0.0423711
GMEB2	CYTH2	0.0423565
MGA	GSPT2	0.0423534
GON4L	FAM102A	0.0423315
ARID1A	PPIL1	0.0423188
ZBED4	DEDD2	0.0422981
NPAS3	VSTM4	0.0422981
ZNF536	SST	0.0422863
PBX2	SUSD1	0.0422835
ARID3B	DLX5	0.0422829
MYC	PRAG1	0.0422765
SOHLH2	METTL5	0.0422673
TFDP2	UROD	0.042234
MITF	ANKRD66	0.0422314
TOX3	GPR26	0.0422178
MEF2C	SMIM4	0.0422088
PLAGL1	PRRT1	0.0421846
CBFB	NDNF	0.0421643
TRPS1	FRMD3	0.0421449
ZNF527	LRRC36	0.0421231
LRRFIP2	BCDIN3D	0.0421165
BBX	BHLHB9	0.0421099
ARID1B	CATSPER3	0.0421068
ZNF597	CATSPERB	0.0420956
ZEB2	PRR12	0.0420944
SMAD2	BRMS1	0.0420624
BCL11A	MAGI1	0.042036
ZEB1	AMIGO1	0.0420119
MTA3	PELI3	0.0419506
EGR4	SYK	0.0419486
ZNF268	COMMD4	0.0419407
ZBTB38	TSPAN14	0.0419363
JUNB	NUDCD2	0.041931
MLLT10	MYBPHL	0.0419257
KLF10	ZNF32	0.0419036
ARID1A	CAPN1	0.0419
TOX	EGLN3	0.0418712
MTA2	PIAS4	0.0418674
ZNF12	RPL23A	0.0418556
RREB1	GMEB2	0.0418447
ZNF644	TXNIP	0.0418421
TCF12	TMEM63B	0.0418387
ZNF639	RAD1	0.0418268
LHX2	NTNG1	0.0418176
USF2	CHAMP1	0.0418136
ETV5	MCM4	0.0418134
ZNF175	VSIG10	0.0417925
GATAD2B	ZNF322	0.041749
GLIS1	AR	0.0417341
PHTF1	DNAJB4	0.0417285
ETV5	CMPK1	0.0417203
TSC22D1	PCTP	0.0417163
E2F4	ARHGEF26	0.0417034
ZNF536	GRIA2	0.0416888
ZSCAN30	IQCJ	0.0416857
ZNF558	PROKR1	0.041662
KLF8	MUSTN1	0.0416514
AIRE	MOGS	0.0416415
FOXJ3	VKORC1	0.0416376
CUX1	FBXO2	0.0416311
POU6F1	SLC12A8	0.0415876
PRDM15	TMEM63B	0.0415818
ZBTB37	TRIM59	0.0415796
ZNF133	MYC	0.0415739
LCORL	SNRPD2	0.041562
ETS2	ZNF662	0.0415538
ZNF687	FAM162B	0.0415533
NFX1	CLN3	0.0415452
ZNF517	ARHGAP10	0.0414916
ZNF536	ROBO2	0.0414766
SOX5	BCL11B	0.0414615
TERF1	EARS2	0.0414571
ZNF213	PPP1R3C	0.0414549
SMAD7	NR4A1	0.0414264
NCOR1	HSPB6	0.0414197
PURA	ZFX	0.041416
NPAS3	CADM2	0.0413963
ZBTB16	ACADS	0.0413713
LITAF	CDC25B	0.0413569
MEF2C	GPC6	0.0413524
USF2	GLMP	0.0413306
RFX7	ADAM12	0.0413247
WIZ	ZBTB22	0.0413239
DMRT2	ASCL1	0.0413236
BCL11A	ARHGAP6	0.041315
TRPS1	CACNA1B	0.0413138
STAT2	EGF	0.0413128
HIVEP2	WDR73	0.0413087
CEBPG	TCEAL2	0.0413018
PMS1	OSTN	0.04129
NFYC	CARTPT	0.0412711
AFF4	LYAR	0.04126
SIX4	LRRC23	0.0412534
ZNF536	HDAC9	0.0412414
OVOL2	ENOX1	0.0412299
ZFP91	GTF3C6	0.0412235
HMGXB3	ARFGAP2	0.0412214
ARID1A	HVCN1	0.0411989
PIAS1	FAM162A	0.0411952
OVOL2	TOX	0.0411751
SIX4	KRCC1	0.0411717
MEF2A	ABCB8	0.0411674
MGA	PRAG1	0.0411536
SETBP1	MYLIP	0.041148
ARID4B	SEC23B	0.04113
ZFP1	PTHLH	0.0411285
ZNF740	ARVCF	0.0411268
ZSCAN32	EXOSC3	0.0411202
ZNF624	NFIL3	0.0410956
ZNF521	MOB2	0.0410905
PKNOX1	CCDC175	0.0410861
SOX5	LUZP2	0.041086
SAMD11	TKFC	0.0410766
SMAD1	TRPV4	0.041072
PRDM5	MORN1	0.0410499
POU2F1	ARL6IP5	0.0410328
JUN	ZFP36L1	0.0410273
ZBTB2	EAF1	0.0410119
ZBED4	IPCEF1	0.0409533
ZNF362	ZSCAN29	0.0409167
BCL11A	CHGB	0.0409086
KLF5	ZNF536	0.040906
HMGA1	TECPR1	0.0408727
ARID1B	LYPD6	0.0408561
MTA3	ZNF214	0.0408519
LCORL	PPCS	0.0408371
HSF1	CXXC1	0.0408218
TRPS1	PTPRU	0.0408144
FOXJ2	CAPN5	0.0407777
ARNT2	DSEL	0.0407587
GPBP1	DUS3L	0.0407542
ZNF512B	IL11RA	0.040741
TRPS1	SYNPR	0.0407407
ETS1	TBCB	0.0407308
IKZF3	RBM48	0.0407291
ZNF512B	NUDT8	0.0406985
TFDP2	HNRNPUL1	0.0406959
RORA	MLIP	0.0406925
ZNF608	CPLX2	0.0406881
ZNF362	ZNF414	0.0406799
ETV4	PDE6H	0.0406536
MYNN	ZCWPW1	0.0406466
ZNF536	ZNF804A	0.040642
RORA	PRR16	0.0406359
ZNF770	TTC4	0.0406009
ZNF311	NBDY	0.0405894
WIZ	CCDC127	0.040558
ZNF335	FANK1	0.0405422
ZBTB49	SLC10A3	0.0405281
RBPJ	MYCBP	0.0405227
ZNF318	WDR46	0.0405173
ZNF12	HMCN1	0.0405052
STAT3	STN1	0.0404996
ZSCAN21	TSPAN9	0.0404971
SMAD7	ATIC	0.0404959
CREB1	USP1	0.040493
ZNF184	SPINT1	0.0404929
ADNP2	STK19	0.0404878
FLI1	OGFOD2	0.0404872
ZBTB34	SPRY1	0.0404762
ZNF276	ZCWPW1	0.0404476
ZNF385B	PJA1	0.0404476
CREB3L2	MRPS30	0.0404466
NR3C2	RBM24	0.0404439
ZNF23	MOXD1	0.0404401
ZBTB38	CTSF	0.0404399
KLF11	RPA3	0.0404366
NPAS3	GLP1R	0.0404139
ZNF483	HMGB3	0.0404057
JAZF1	SH3TC2	0.0404055
RXRB	PDIA2	0.0404029
IKZF4	FXYD5	0.0404014
PBX3	FOS	0.0404011
SOX6	KCNA4	0.0403973
CREB5	THOP1	0.0403956
WIZ	BLOC1S4	0.0403917
MTA3	THBS2	0.0403841
ATMIN	FBXO46	0.0403607
POU3F2	SMARCD2	0.0403589
ARNT2	PHACTR1	0.0403449
GLIS2	NOSIP	0.0403277
ZNF169	TSPEAR	0.0403077
RUNX1	PEX12	0.0403044
HEY1	PRCC	0.0402943
NR1D2	FBXL4	0.040265
ZNF536	MEF2C	0.040253
TOX	LRRC69	0.0402479
RXRB	LIPT2	0.0402284
ZNF333	MADCAM1	0.0402
ZNF704	LIPT2	0.0401944
NR2F6	TADA2B	0.0401781
ZNF536	MAP3K20	0.0401538
ZBTB16	IL1RAPL2	0.0401519
SMAD2	SAXO1	0.0401299
TRPS1	NACC2	0.0401095
ZBTB14	TCTA	0.0401036
KMT2C	STYXL1	0.0400978
ZBTB11	FADS6	0.0400756
ZNF536	GRM1	0.0400728
ZNF260	MCTS1	0.0400626
ZNF536	PCSK5	0.0400583
RUNX2	MLIP	0.0400099
ZNF609	MRPS16	0.0399809
NR1D1	LAMA3	0.0399755
CAPN15	SLC46A1	0.0399717
THAP6	PLPBP	0.0399703
JARID2	CFAP206	0.0399316
BCL11A	SASH1	0.0399286
SOX5	GRM7	0.0399221
CSDC2	ACAA1	0.0399146
ZNF358	MEA1	0.0399082
KLF5	FRY	0.039906
TBR1	ITGB1BP2	0.039893
PBX4	CWC25	0.0398881
TOX3	LMTK2	0.0398742
TCF4	ISLR	0.0398619
NFIL3	POLR3D	0.0398502
ZNF414	ZNF362	0.0398488
MEIS3	PGR	0.0398479
CC2D1A	ANGPT1	0.0398281
ZNF446	CCT8L2	0.0398091
E2F3	BUB1B	0.0398066
CSDC2	BRI3	0.0398066
THAP6	SEMA3A	0.0398044
ZNF518B	NFS1	0.0398003
SOX5	COL19A1	0.0397964
ARID3B	IBA57	0.0397953
ZNF500	FBLIM1	0.0397886
BCL11A	CSMD1	0.0397806
XPA	THBS2	0.0397679
NR4A2	POC1A	0.0397549
DMRT2	CHST9	0.0397546
RXRB	PPRC1	0.0397518
FOXJ2	HESX1	0.0397408
SATB1	NPAS3	0.0397355
SATB1	GRIK2	0.0397323
DACH2	GRIK4	0.0397315
ZKSCAN1	KPNA6	0.0397177
HMBOX1	U2AF2	0.0397068
ZNF438	DIO2	0.0397054
TSHZ2	NELFE	0.039699
TCFL5	SLC35B3	0.0396819
ARID1A	SLC25A21	0.0396786
GMEB2	SH2D3C	0.0396761
NFIB	KIT	0.0396704
ZNF311	SETD4	0.0396515
MEF2C	GALNTL6	0.0396484
ZNF853	S1PR1	0.0396455
ZNF536	SHISA6	0.0396422
PBX3	PROKR1	0.039638
RFX3	FAM76A	0.0396365
MEF2C	MGLL	0.0396317
ZNF697	CYYR1	0.039619
HIF1A	GGA3	0.0396049
EGR1	CACNA1G	0.0395925
DLX6	ZBTB6	0.0395915
MYCN	RASSF4	0.0395331
THAP7	RPL21	0.0395296
ZNF536	CPNE8	0.0395172
ZNF408	PGD	0.0395016
SFPQ	OGN	0.0394853
ZNF510	TLNRD1	0.0394839
SATB1	SEMA5A	0.0394779
NFIX	PSMC3	0.0394763
PATZ1	MYOCD	0.039436
TOX	BRINP2	0.0394303
ZBTB49	TNFSF12	0.0394083
ZBED5	SAYSD1	0.0393979
RERE	SLC22A3	0.0393928
SATB1	SCN3B	0.0393686
NR6A1	HYOU1	0.0393577
KLF3	BIN3	0.0393514
TAX1BP1	DHRS7B	0.0393479
TCF3	FSTL1	0.0393372
ARID1A	CCNK	0.039327
STAT3	GLIPR2	0.0393261
PPARG	MARK4	0.0393259
DACH2	IRAK1	0.0393223
NR2C2	PPOX	0.0393033
ZNF512B	TMEM151B	0.0392905
RFX3	KCNJ3	0.0392905
OLIG2	PTER	0.03924
JAZF1	SAV1	0.0392358
ZNF250	OSER1	0.0392331
FOXP2	SCN7A	0.0392274
PEG3	SMAD7	0.0392271
MYC	PNLDC1	0.0392257
BHLHE40	MYBBP1A	0.0392121
SMARCE1	FHL2	0.0392052
RERE	PRAG1	0.0391867
ZNF467	ECSIT	0.0391764
CSRNP2	MIB2	0.0391764
NFAT5	MLIP	0.0391556
PRDM5	ZC3H7A	0.0391521
DLX5	DCAF15	0.0391401
GTF2I	DNAJB14	0.0391393
NFXL1	EEF1AKMT3	0.0391129
MEF2C	GPRIN3	0.0391114
BCL6	ARHGEF37	0.0390997
MITF	CREB3L2	0.0390977
ZBTB16	CHD8	0.0390902
MBD4	MYO7A	0.0390763
IKZF5	ZNF213	0.039065
ZNF24	CBS	0.0390635
PHTF1	FBLIM1	0.0390514
NPAS2	SLC25A24	0.0390291
MEF2C	GRM7	0.0390249
ZNF517	BCOR	0.0390164
ZBTB24	LRRC3B	0.0390134
ZNF148	GTF3C6	0.0389938
NPAS3	KIRREL3	0.0389754
RFX4	DDR2	0.0389711
SETDB1	PRKCH	0.0389675
GRHL1	CDC25A	0.0389431
RXRB	NKIRAS2	0.0389242
VDR	SHISAL1	0.0389121
CREB1	CHEK1	0.0389087
SOX6	NDST4	0.0388999
BACH1	MRPL51	0.0388975
ZFP1	ACOXL	0.0388769
TADA2A	PDIA5	0.0388734
ZNF697	ST8SIA6	0.0388696
ZNF112	DOLK	0.0388581
KLF11	FAM174C	0.0388551
ETV5	SMARCAL1	0.0388464
ZNF395	ATP5MF	0.0388396
ZFHX3	RNPEP	0.0388216
TOX3	DMRT2	0.0388101
ZNF496	FXN	0.0388074
TBR1	MKKS	0.0387827
TFAP4	ZCCHC3	0.0387582
BCL11A	RINL	0.0387565
NCOR2	NT5DC2	0.0387537
ZBTB4	THBS2	0.0387258
ZNF536	SLC26A4	0.0387017
DMTF1	SELENOM	0.0387014
ZNF713	TSPAN33	0.0386904
ZBTB20	FGL1	0.0386849
RORB	SPHKAP	0.0386838
TCF4	TCF7L2	0.0386739
TP53	FLI1	0.0386664
KLF5	TMEM18	0.0386608
SMARCAL1	ETV5	0.038656
TFAM	GNB3	0.0386396
HINFP	PLCXD2	0.0386347
ZNF445	PLA2G6	0.0386207
ZNF34	CC2D1B	0.0386051
PHTF1	VANGL1	0.0386029
UBP1	WDR45	0.0385992
ARNTL2	MRPL44	0.0385918
ZNF536	SGK1	0.0385809
ZNF575	ENDOG	0.0385803
TOX2	COMMD4	0.0385671
HIVEP2	TCF7L2	0.0385471
CCDC88A	GHDC	0.0385356
ZNF536	PDE4B	0.038518
RORA	ADAMTS3	0.0385158
RFX4	WDR27	0.0385145
CSRNP3	CMTR1	0.0385045
KLF5	GRIN3A	0.0384816
JUNB	DDX21	0.0384619
NPAS3	KIT	0.0384427
MBD4	EIF3I	0.0384406
ZNF516	OGN	0.038425
DBP	LDLRAD4	0.0384224
ZBTB25	RTP5	0.0384157
TFAP4	PARP16	0.0384047
ZNF280D	SNTG2	0.0384019
ZNF662	MFSD4B	0.0383981
ZNF276	CRELD2	0.0383833
NCOR1	EPSTI1	0.0383774
IRF9	FSD2	0.0383734
RCOR1	CKS1B	0.0383709
ID3	ZNF174	0.0383664
TFCP2	RPP38	0.038365
PATZ1	ZNF32	0.038357
ZNF639	ECHS1	0.0383512
JAZF1	SMIM18	0.0383445
E2F3	PGBD5	0.0383406
FOXP1	ZBTB18	0.0383374
MXD1	SVEP1	0.0383078
ZNF462	PRKCQ	0.0382934
THRA	POLR3GL	0.0382808
MEF2C	PDZRN4	0.0382806
MEF2C	NEFH	0.0382778
ZBTB17	B9D1	0.0382537
FOXP1	SLC25A41	0.0382454
NFATC3	LEMD2	0.0382417
MYC	BRD3OS	0.0382168
NPAS3	DCAF4	0.0382088
ZNF239	RBMX2	0.0382014
NR2E1	MRPL47	0.0382
CSRNP3	TMEM116	0.0381873
LCORL	PRRX1	0.0381826
MGA	ERO1B	0.0381712
DMTF1	BCORL1	0.0381528
ZNF8	PASD1	0.0381486
ZNF503	FIGLA	0.0381448
BHLHE41	POP5	0.0381356
MYEF2	CCT8L2	0.0381274
RREB1	NR4A2	0.0381216
NSD2	ATG4D	0.0381169
GMEB2	CDCA7L	0.038116
CREB1	VWA1	0.0381137
ZNF236	ANAPC16	0.0381062
SMAD1	FAM78A	0.0381022
TRPS1	RGS6	0.0380925
TRPS1	ADGRV1	0.0380754
NFIA	PDCL2	0.0380709
ZNF12	SLC9A1	0.0380701
TBR1	BORCS7	0.038069
ZNF536	TRPS1	0.0380607
ZBTB25	GNA12	0.0380474
NCOR2	PDP2	0.0380334
ZNF536	PTPRG	0.0380077
EGR3	RUFY3	0.0379666
MIER3	MREG	0.0379626
RORA	ARHGEF28	0.0379623
DACH2	GCC1	0.0379569
RUNX2	CTSC	0.0379396
KLF5	ADAMTSL3	0.0379362
SOX5	PPM1L	0.0379327
NFYC	VCAM1	0.0379277
TRPS1	KLF5	0.0379265
ZBTB39	NGDN	0.0379145
SOX5	ZNF804A	0.0379002
ID3	ALG12	0.0378944
HMBOX1	VXN	0.037893
ZNF521	ITPKA	0.0378828
MECP2	PIAS3	0.0378603
ZNF521	AMER1	0.0378252
ARX	MBOAT7	0.037824
DACH2	KLHL35	0.0378077
WDHD1	SHC4	0.0377967
ZBTB1	TMEM143	0.0377957
SNAPC4	MRPL51	0.0377917
FOXN3	RDH13	0.0377889
ZNF521	ZFHX2	0.037787
TULP3	CEP78	0.0377855
NR1D1	SNX12	0.0377855
LHX6	SMIM11A	0.0377748
ZNF536	ANO4	0.0377699
CSDE1	PLA2G4A	0.0377229
STAT3	TNIP1	0.0377196
HESX1	KLF2	0.0377177
YEATS4	TSPAN15	0.0377152
PAXBP1	TLL2	0.0377151
ETV3	LMOD1	0.0377106
ZNF397	ZNF655	0.0377042
GLIS2	SEPTIN10	0.0377036
TADA2A	SLC27A4	0.0376994
DEAF1	C1GALT1C1	0.0376975
ZNF827	THAP5	0.0376972
ZNF280C	TRIM65	0.037697
ZBTB1	SLCO6A1	0.0376757
DLX6	UTP23	0.0376489
ADNP	GEMIN6	0.0376459
ZNF239	PCCB	0.0376458
TFDP1	BEND4	0.0376379
RORA	FSTL4	0.0376254
ZEB2	TFDP1	0.0376245
KLF5	MT-ATP8	0.0376213
NFIB	SYNPO2	0.0376212
ARID1A	GTF3C5	0.0376088
ZNF536	CACNA2D3	0.0376063
ZHX3	PSME1	0.037596
DLX1	HTATSF1	0.0375955
IKZF4	PEX16	0.0375955
IRF2	RIC8A	0.0375935
ZSCAN12	BCOR	0.0375898
KMT2C	ALKBH7	0.0375885
SP1	DFFB	0.0375765
BHLHE40	NEK5	0.0375739
ETV6	SLIT2	0.0375702
MKX	NSUN4	0.0375588
ZNF331	RNASEH2C	0.0375566
HIVEP3	IPO4	0.0375451
SREBF2	OSTF1	0.0375113
ZNF609	RPE	0.0374444
ZNF148	FAM53C	0.0374265
ELF3	PLCD1	0.0374065
CUX1	PLA2G12A	0.037406
ZNF316	CHAF1A	0.0374023
SOX6	ZNF423	0.0374002
ESRRG	MYO16	0.0373892
ZNF414	FRMD8	0.0373878
ZNF12	EGR4	0.0373875
VDR	PLIN3	0.0373871
ZNF687	ZCCHC24	0.0373649
TRPS1	SLC4A4	0.037356
MITF	ACAN	0.0373555
ZNF608	MARCHF1	0.0373516
ST18	TTC9B	0.0373195
SREBF2	ASB18	0.0373168
NR3C2	SLC26A5	0.0373147
NR1D2	THOC5	0.0373037
ZNF366	FAM180A	0.0372926
HDX	DNAAF2	0.0372795
FOXG1	LRIG3	0.0372757
ZNF503	FAM20A	0.0372609
SMAD2	HBEGF	0.0372471
PRRX1	KATNB1	0.0372404
PBX4	ZDHHC4	0.0372336
KLF10	STK36	0.0372295
ZFP1	ROBO1	0.037229
TSC22D3	MEPCE	0.0372261
ZNF473	RPP38	0.0372234
SOX5	CNTNAP4	0.0372104
NR3C2	SURF6	0.03719
ZNF48	OLIG2	0.0371888
THAP12	SLC30A3	0.0371884
ZBTB8B	TM2D2	0.0371884
ZNF12	DHRS1	0.0371826
PLAGL2	HPSE2	0.0371788
SOX6	CORO1C	0.0371765
KLF11	ZBED9	0.0371716
BCL11A	P3H2	0.0371686
ZBTB49	FADS2	0.0371551
ZNF558	PYGO2	0.0371388
THAP6	CROT	0.0371318
NFE2L1	PTPN14	0.0371258
NCOR1	EDF1	0.0371171
SOX6	B9D1	0.0371145
FIZ1	PAOX	0.0370986
PLAGL1	BAAT	0.037091
KLF3	SALL2	0.037089
ZBTB17	PROX1	0.0370881
TUB	PCYOX1L	0.0370704
ZNF263	RAB9B	0.0370695
FOS	MRPL44	0.0370683
MLLT10	SLX4IP	0.0370605
ARID1B	TBC1D9B	0.0370462
DNAJC1	ZNF408	0.0370206
REPIN1	NSMCE4A	0.037014
ZEB2	DRD1	0.0370135
TOX4	RGS22	0.0370055
BCL11B	HDAC4	0.0370042
ZBTB38	CARS2	0.0369808
TRPS1	CPNE8	0.0369752
ZBED4	BCAS4	0.0369709
RREB1	STK3	0.0369709
ZNF609	SNX19	0.036968
SOX5	RASGEF1B	0.0369655
MEF2C	ROR1	0.036962
THAP8	ZNF789	0.0369586
THAP6	FAM205C	0.0369511
SOX5	RAPGEF5	0.0369493
DLX1	ANKLE2	0.0369455
ARNTL	ANO1	0.0369437
NRF1	SYT6	0.03694
ZFP69	CCDC150	0.036936
RFX1	SLC12A8	0.0369359
HIF3A	GALNT3	0.0369332
ZNF408	MTERF4	0.036932
ZFP14	EEF1AKMT3	0.0369291
L3MBTL4	PTPRR	0.036925
SOX10	FBN2	0.0369189
SON	NTHL1	0.036907
RORB	SEPSECS	0.0369057
ARID4A	NMB	0.0369046
NFIX	BHLHE41	0.0368946
TRPS1	SEMA6A	0.0368912
SETBP1	RGS19	0.0368767
PMS1	ACSF3	0.0368685
DBP	NELFE	0.0368634
NR2F6	MARK2	0.0368479
AFF1	TRMT2B	0.0368423
ZSCAN30	LYAR	0.0368423
MEF2C	ERC2	0.0368322
MEF2C	ATP8A1	0.0368295
CAMTA1	SLX1A	0.0368269
ST18	GCC1	0.0368213
ERF	FNDC7	0.0368174
ZBTB37	ECHDC2	0.0368107
MEF2C	TMEM175	0.0368083
NR6A1	ZNF385C	0.0367985
ZNF410	KHDC4	0.0367962
EGR3	POLH	0.0367956
ASCL1	GTPBP2	0.0367793
ZNF467	DENND6B	0.0367692
SOX5	KCNC2	0.0367624
ZXDC	CORO1A	0.0367491
BACH1	ZFHX3	0.0367468
TCF4	ZNHIT1	0.0367429
ETV6	PTPRG	0.0367412
L3MBTL4	ABLIM3	0.0367363
PKNOX1	CCDC47	0.036735
IKZF4	SARS2	0.036731
MEIS2	LYPD1	0.036729
SOX10	MAPKAPK3	0.0367278
KLF5	SMOX	0.0367255
JARID2	THAP2	0.0367212
MTA3	PWWP3B	0.0367152
ZNF501	ZMAT1	0.0367036
KLF7	HAGH	0.0366985
ZBTB46	COL18A1	0.0366851
VEZF1	CLPB	0.0366789
ZFP1	ADAMTS3	0.0366629
NCOR1	ITPA	0.036646
ZFP64	ZNF628	0.0366453
ZNF782	RALBP1	0.0366359
ZNF512B	ZNF202	0.0365753
ZFP30	HAVCR1	0.0365752
HMGB3	ZNF606	0.0365719
YEATS4	NUP210	0.0365602
TOX3	AMH	0.0365407
PBX3	PCDH18	0.0365218
ZNF621	RBM47	0.0365038
TFAP4	AMOTL1	0.0364823
ZBTB16	PDE3A	0.0364811
E2F3	BCDIN3D	0.0364712
RARB	ACBD4	0.0364679
NR2F1	ENTPD7	0.0364634
ZBTB2	CCDC106	0.0364477
ZFAT	ARPC5	0.0364399
THRB	PTH2R	0.0364387
ZBTB20	DOK6	0.0364182
MTA3	MTIF3	0.0364159
SP100	AK2	0.0364158
ETV6	KCNH7	0.0364106
NR6A1	TLCD5	0.0364098
ZBED5	SFTPC	0.0364094
RORA	PTHLH	0.0364089
ZNF512B	RPL30	0.0364017
NFE2L1	CBLN4	0.0363979
ZNF229	RNF207	0.0363849
RARB	RHOBTB1	0.0363831
MKX	CHCHD3	0.0363721
THRB	IFNGR2	0.0363696
BCL11A	MTUS2	0.0363693
MEF2C	ABLIM1	0.0363655
ZNF536	SEMA3E	0.0363596
TOX	SOCS2	0.0363523
RORA	RABIF	0.0363463
PURA	ZBTB24	0.0363452
TERF1	MRPS16	0.0363396
HSF1	TERB1	0.036324
PRDM4	KIF7	0.0363087
FOXO3	SRPK2	0.0363045
ZNF202	NUDT8	0.0362835
ZFHX2	CD9	0.0362797
ZBTB7A	RPL18A	0.036276
TSC22D1	NFKBIB	0.0362701
ZKSCAN2	CACNA1C	0.0362671
CPEB1	POMT2	0.036265
ARID5B	PNPLA4	0.0362563
PHTF1	RPUSD4	0.0362475
ZNF233	CCDC61	0.03624
ZNF45	UBE2A	0.036224
ARID1B	ZNF18	0.036221
ZNF621	LYSMD3	0.0362205
SNAI1	SH2D5	0.0362172
ZNF148	FLCN	0.0362092
KLF5	TRHDE	0.0362054
RORA	DPP10	0.0362036
ZNF532	FOS	0.0362005
NR2F1	HMGN5	0.0361994
XBP1	PIGT	0.0361943
FOXN2	RAP1GAP	0.0361863
ZNF536	VEGFC	0.0361845
HIF1A	HEPACAM	0.036182
GMEB2	FADS6	0.0361793
ZNF655	TSPYL5	0.0361781
KLF15	RNF31	0.036173
ARNTL	RPRML	0.0361658
RFX4	KAT8	0.0361641
ARNTL	RTP5	0.0361638
AR	UBE2S	0.0361581
KLF5	PDE1C	0.0361572
NR3C2	FAM107B	0.0361564
ZNF394	PRPF19	0.0361528
KIAA1549	HEBP1	0.0361521
THRB	PRSS12	0.036141
KLF2	HESX1	0.0361205
ZNF536	RGS6	0.0361188
ZNF384	PPDPF	0.036118
RERE	HINT3	0.0361175
ZFP30	CCDC40	0.0361103
TRPS1	IL1RAP	0.0361087
DMRT2	ALDH3A2	0.0360928
TOX2	TIMM17B	0.0360916
RARA	RPP38	0.0360863
GTF2IRD1	MLXIPL	0.0360671
ZNF740	CPT1A	0.0360657
KLF5	TMEM123	0.0360648
GATAD2B	RDH5	0.0360644
ZNF827	CCT8	0.036061
MBD4	GPT	0.0360588
ZNF565	TOR3A	0.0360573
UBP1	C1QA	0.0360551
RBCK1	BIRC3	0.0360527
ST18	KLHL35	0.0360506
DNAJC2	IL10RB	0.0360502
ZNF331	RAD9A	0.0360444
SOX5	CNTNAP2	0.036043
OVOL2	SLIT2	0.0360417
TAX1BP1	RPL5	0.0360369
ZNF507	SCARA3	0.0360159
ONECUT2	MLXIPL	0.0360144
CREBZF	RPS3	0.0360015
USF1	S100A2	0.0359966
TAX1BP1	CENPO	0.0359961
ZFHX2	SPRY1	0.0359953
ZNF276	AMOTL1	0.035994
BBX	OTULIN	0.0359816
ZNF483	ZNF189	0.0359816
CEBPZ	OTUD1	0.0359724
DBP	AXIN1	0.0359689
MEF2C	SLC13A5	0.0359669
BCL11A	ENOX1	0.0359627
ZNF281	CTSK	0.0359592
MNT	ZBTB22	0.0359439
CSRNP3	MAP3K14	0.0359298
ETV1	SEPTIN9	0.0359091
ZNF536	KLF5	0.0359071
NPAS2	SYNE4	0.0358893
PPARG	NEUROD1	0.0358765
GTF2I	NACC2	0.0358711
ZNF280D	THBS1	0.0358585
ZNF536	KIAA1217	0.0358492
ZBTB16	KLHL35	0.0358419
NPAS2	SNRNP40	0.035829
THRB	SLC7A2	0.0358284
THYN1	ZNF81	0.0358134
ZBTB39	RPS2	0.0358105
NPAS3	CDH13	0.0358095
ZNF536	GALNT13	0.0358056
ZNF496	PDGFA	0.0357996
TRPS1	PDE1C	0.0357933
ZBTB49	GNG10	0.0357908
ZBTB41	KY	0.0357879
ZNF536	NPFFR2	0.0357777
ZNF654	THOP1	0.0357774
ZNF2	ARHGEF37	0.0357652
ZNF263	COL5A3	0.035765
KLF12	POU3F3	0.0357537
ZNF326	METTL18	0.0357528
BCL11A	RELN	0.0357458
MEF2C	CDCA8	0.0357316
MIER3	NPC2	0.0357297
MEF2C	KLHL24	0.0357258
RELA	CR1	0.0357204
SMARCC1	RNF213	0.0357082
E2F5	MXRA7	0.0357075
SOHLH2	IQSEC3	0.0357007
MITF	DAP	0.0356976
TOX	UBP1	0.0356954
BCL11A	COL25A1	0.0356948
FOXK2	LRRC56	0.0356826
ZNF518B	BLM	0.035676
RBAK	DPM3	0.0356756
MEF2C	CELF4	0.0356629
ZSCAN20	ZNF697	0.0356585
THAP6	EBF4	0.0356201
IKZF5	SEC22C	0.0356183
PROX1	IGDCC3	0.0356139
ZNF821	ZNF558	0.0356139
ZBTB44	PABPC4	0.0356083
PBX2	GALNT14	0.0355972
PBX4	ENOSF1	0.0355937
TERB1	EMILIN1	0.0355811
ZNF444	TAZ	0.0355809
FOXP2	GPR61	0.0355756
IKZF3	CCDC177	0.0355663
THAP3	ZMYND12	0.0355656
ZNF316	SEPTIN9	0.0355656
OVOL2	GRIN3A	0.0355532
TRERF1	CYTH2	0.0355525
ZNF576	OLIG2	0.0355491
DLX1	DAB2IP	0.0355459
SMAD1	PARD6G	0.0355459
ATF6	DTWD2	0.035539
ZNF331	TSPAN15	0.0355355
ZNF285	TRIM62	0.0355295
MAFK	ZCCHC3	0.0355243
SSRP1	MET	0.0355119
MECP2	OTUD7A	0.0355116
ZNF507	SART1	0.0355112
STAT1	PRMT1	0.0354984
SETDB1	ZNF689	0.0354939
ZNF746	CATSPER3	0.0354921
SMAD9	SDE2	0.0354896
MYC	VEGFD	0.0354884
MKX	ITPKB	0.0354797
FOXG1	NOSIP	0.0354755
SIX4	PTPRB	0.0354718
ZNF793	ZFYVE19	0.0354707
HMGA1	GPN1	0.035465
PBX2	DHDDS	0.0354404
ZNF454	STK17A	0.0354365
ZNF664	PSMB4	0.0354357
MEF2A	RPA3	0.0354325
FOXN2	MRPS18C	0.0354314
NCOA1	HSPA14	0.0354296
ZBTB25	NSMCE1	0.0354232
ZNF331	GABPB2	0.0354223
ZNF800	JUN	0.0354195
AHCTF1	TMED1	0.0354195
YBX1	JOSD1	0.0354165
ARID2	GCNT4	0.0354154
ETV6	VAV3	0.0354016
ZNF410	ZNF213	0.0354001
RARB	TFAP4	0.0353877
MTF1	HSD17B7	0.035378
MXI1	CLDN15	0.0353714
THRA	TMEM86A	0.03537
ZNF629	P4HB	0.0353698
RERE	CDC25A	0.035367
TERB1	ZDHHC6	0.0353567
ETV6	CSMD1	0.0353509
ZNF12	NANP	0.0353434
MEF2C	OTUD6B	0.0353425
MEF2C	KCNH1	0.0353404
RFX1	LRRC56	0.0353382
RBAK	RBM15B	0.0353376
NPAS3	RGCC	0.0353354
RFX3	KCNIP4	0.0353323
KLF7	UTP11	0.0353294
MYNN	INPPL1	0.0353271
HMGB1	C1R	0.0353265
CSRNP3	RNF25	0.0353252
ATF2	GDPGP1	0.0353217
ZSCAN32	CBY1	0.0353161
ARID1A	IGSF9B	0.0353137
NRF1	DBP	0.0353127
TET2	MRI1	0.0353007
DACH1	RNF182	0.0352926
SMARCC1	OSER1	0.0352883
ZNF517	BUB3	0.0352831
SOX8	RORB	0.0352774
GTF2IRD1	CCNA2	0.0352769
NR1D1	BRPF1	0.0352764
ZNF311	WDR46	0.0352678
RREB1	DMAC2L	0.0352577
ZNF639	TSPYL1	0.0352565
NFE2L2	MRPL51	0.0352529
KLF5	MRPL10	0.0352494
TCF3	FAM126A	0.0352474
ZNF326	EIF2B4	0.0352462
ZNF175	DHX16	0.0352422
BACH1	TNFRSF1A	0.0352301
MEF2C	AP4B1	0.0352283
ZNF608	EGFL8	0.0352276
BACH1	CCDC120	0.0352156
MGA	MAP7D1	0.0352151
TOX2	STARD10	0.0352076
ZNF280B	TGFBR2	0.0351991
EBF4	NEURL4	0.035187
HMGB1	IFT27	0.0351819
ARID1B	FAM151B	0.0351782
NFE2L1	CST6	0.0351781
THAP12	SYPL1	0.0351627
UBP1	ZBED8	0.0351509
KLF12	DNAAF5	0.0351506
CARF	INHBA	0.0351481
MEIS1	SEPHS1	0.0351347
AR	REEP1	0.035129
RFXANK	ARHGAP1	0.0351288
ZNF438	CCNE2	0.0351111
KLF7	DDX11	0.0351016
ZNF496	RASD1	0.0350965
TRERF1	LACC1	0.0350895
ZNF322	B9D1	0.0350768
ZBTB4	SIRT6	0.0350749
ZNF81	THYN1	0.0350697
TOX	OVOL2	0.0350662
SATB2	GUCY1A1	0.0350643
ZNF654	TRIM41	0.0350592
TOX3	VPS11	0.0350589
ZNF827	OLFML2A	0.0350581
THRB	NPAS3	0.0350552
ZNF398	NELFCD	0.035055
MBD1	AGGF1	0.0350542
HMGB1	ZZZ3	0.0350531
ZNF384	ARMC5	0.0350397
ZNF507	ATP10B	0.0350395
PHTF1	UBXN8	0.035031
MEF2C	SPCS3	0.0350154
RUNX2	PRR16	0.0350143
THAP7	MED19	0.0349984
MYC	SRD5A1	0.0349912
PEG3	TMEM116	0.0349896
CREB1	PBX4	0.0349878
SMARCC2	CFAP61	0.0349845
CDC5L	HIPK4	0.0349836
ZNF711	MTHFD2	0.0349834
ZNF148	VSIG4	0.0349716
JARID2	SLC7A2	0.034971
PRRX1	LPCAT3	0.0349695
TEF	BBS2	0.0349684
NR3C2	LYRM1	0.0349507
RCOR1	SCML2	0.0349409
ZNF322	MSI1	0.03494
TFDP1	ERLIN2	0.0349387
ZNF410	F2	0.0349372
ETV6	MAN1A1	0.0349356
LYAR	PMPCB	0.0349302
SATB1	RASD1	0.0349242
RLF	FBL	0.0349185
KLF3	LBR	0.0349112
ONECUT2	WHRN	0.0349072
MEIS3	CRYBG1	0.0349066
SOX8	CRYGS	0.0349038
HMBOX1	KIAA2013	0.0349011
ZNF74	ZNF501	0.0349006
JUNB	TMEM104	0.0348971
ZNF436	PKNOX1	0.034883
BAZ2B	ARHGAP36	0.0348753
MEF2C	ST6GAL2	0.0348751
ZNF606	NCBP2AS2	0.0348725
GRHL1	STARD10	0.0348646
ZSCAN31	SLC30A10	0.0348641
ZNF608	TGFBR1	0.0348595
ZNF536	ASCC3	0.0348584
TSC22D1	BRD3OS	0.0348527
ZNF704	SLC25A37	0.0348481
GMEB2	RWDD2A	0.0348419
ZNF385B	GRID2	0.0348375
HIVEP2	FGFRL1	0.0348241
ZNF142	TLL2	0.0348188
BCL11A	THSD7B	0.0348153
ZNF304	LOXL1	0.034815
ZBTB48	LRP5	0.0348148
ZNF35	GEMIN6	0.034812
RORA	PDE5A	0.0348104
SMARCAL1	EIF2A	0.0348073
ZNF805	CLEC3B	0.0348035
ZNF316	TOR1A	0.034795
CCDC88A	CNIH3	0.0347884
HSF5	TOM1	0.0347874
NEUROD6	DHRS13	0.0347867
BCL11A	WLS	0.0347842
REL	CGN	0.0347704
KLF5	ME3	0.0347696
PIAS4	MTA2	0.034767
ZGPAT	SOX8	0.0347641
RORA	CHL1	0.0347619
SOX5	CACNA2D3	0.03474
MBD3	GNL1	0.0347383
ZNF395	BCL2L1	0.0347369
DMTF1	TP53BP2	0.0347341
ZNF606	CENPV	0.0347289
ZNF316	USP35	0.0347287
ZBTB18	GLT8D2	0.0347103
CDIP1	MRPS7	0.034702
KLF11	ZBTB8A	0.0346998
MBD4	ARSK	0.0346995
TCF7L2	MIER3	0.0346941
CSDC2	DNAJB4	0.0346893
ZNF358	SENP1	0.0346828
NR3C2	IGSF11	0.0346707
ZNF536	COL19A1	0.0346689
TAX1BP1	ITGAE	0.0346675
ARID4A	TDRP	0.0346663
MLXIPL	ERI1	0.0346647
BCL11A	CNTNAP4	0.0346527
BCL6	PSMC3IP	0.0346494
POU6F1	FBLL1	0.0346462
FOXJ3	NDST2	0.0346421
MBD1	DNASE1L2	0.034638
ZNF654	CYTH2	0.0346366
ZNF536	KCNN2	0.0346312
ATF6	GRHL1	0.0346197
ARID5B	USP32	0.0346197
JARID2	RASSF4	0.0346158
ZNF292	SLCO5A1	0.0346139
ZSCAN20	GSDME	0.0346077
ETV5	IPMK	0.0345956
TSC22D2	DOC2A	0.0345909
ZNF318	TRMT112	0.0345747
ZNF746	TTC9B	0.0345739
NR2F1	CPNE2	0.0345735
ARX	COL9A1	0.0345724
ZSCAN16	FAM186B	0.0345716
ZNF569	MMAB	0.0345692
ZBTB7A	RSPH9	0.0345658
ZSCAN30	TBC1D10A	0.0345612
SMAD3	NAPRT	0.0345565
IRF3	RASIP1	0.0345564
TRPS1	SLC26A5	0.0345525
E2F3	RGN	0.0345477
SMAD1	MLXIPL	0.0345401
ZNF189	CLYBL	0.0345365
CAPN15	RASIP1	0.0345274
HSF2	AURKAIP1	0.0345061
YY1	TMEM203	0.0345031
KLF7	B3GALT1	0.034501
AFF3	ERAP1	0.0344949
ZNF280C	RBM11	0.0344796
ZNF131	FAM47E	0.0344668
ZNF532	PAPPA2	0.0344648
ZNF532	ACAP2	0.0344613
MEF2C	ZNF536	0.0344531
FOXJ3	SYT7	0.0344523
MECP2	BHLHE41	0.0344504
CSRNP3	APOC2	0.0344496
ZNF704	EXOC2	0.0344459
MEF2C	KLF12	0.0344415
HMGXB4	RFX4	0.0344409
ZNF12	ABCC1	0.0344406
THRA	RBM48	0.0344288
ZNF569	SLC25A33	0.0344285
TADA2B	ITIH4	0.0344225
MTF1	BLOC1S4	0.0344192
ARNT	TMEM50A	0.0344112
ZNF384	BCO2	0.0344106
ZNF572	GEMIN4	0.0344057
BCL11B	SS18	0.0344002
VDR	SKAP1	0.0343959
PBX1	ETAA1	0.0343925
TUB	BNIPL	0.0343868
ARID4A	SCN3B	0.0343857
TET2	DALRD3	0.0343829
ID3	ANKRD52	0.0343693
ARID1B	PRADC1	0.034367
ZBTB16	KIT	0.0343648
ZNF644	S100A2	0.0343578
GLMP	ZNF454	0.0343545
HEY1	LYPD1	0.034346
CENPX	ALDH6A1	0.0343431
ARID4A	S100A1	0.0343389
CPEB1	IL27RA	0.0343257
PRDM4	RET	0.0343246
CREBZF	TADA2B	0.0343113
PPARA	PAM16	0.0343029
NFAT5	RFXANK	0.034294
ARID1A	UBXN11	0.0342889
ZNF213	ZNF285	0.0342876
HIVEP3	CIP2A	0.0342853
ZNF580	PSMC2	0.0342836
CDIP1	PRPSAP2	0.0342829
ZNF214	PRSS56	0.0342733
ZNF771	SLC46A1	0.0342691
ETV6	IL1RAPL1	0.0342559
ZEB2	RAB3D	0.0342486
NR2C2	TMEM184B	0.034245
GMEB2	RREB1	0.034242
ZNF660	TMEM209	0.0342356
ONECUT2	FBRSL1	0.0342356
ZNF133	CCDC12	0.0342296
PEG3	ZRANB3	0.0342286
NR1D2	NDP	0.0342268
RORA	MAP3K20	0.0342145
ZNF846	L3MBTL2	0.0342133
PBX1	DACH2	0.0342072
ZNF609	HDX	0.0342041
MITF	SNRPF	0.0342013
DMTF1	ANP32B	0.0341998
CCDC88A	RASD1	0.0341987
SON	DMAC1	0.0341979
NFX1	ODC1	0.0341904
NFYA	NEK6	0.034188
GLIS3	PANK2	0.0341796
RORA	BCHE	0.0341772
ZNF536	NECAB1	0.0341744
TSHZ3	PSMB2	0.0341732
CREM	LPAR2	0.0341709
ZNF536	THSD7B	0.0341581
CREB5	TMEM71	0.0341561
ZNF501	ZNF473	0.0341515
ZNF142	OTUB2	0.0341442
TUB	MARCHF8	0.0341415
NR2F1	AIRE	0.0341382
AFF3	RRAS	0.034136
PKNOX1	DDX47	0.0341294
ZNF660	NCEH1	0.0341266
SP100	SKAP1	0.034121
ZNF362	POLE	0.034118
ZNF536	TMEM178A	0.0341134
ZNF536	GALNT17	0.0341011
GPBP1	METTL3	0.0340917
RREB1	RNF6	0.0340911
CDC5L	MRPL41	0.0340818
LRRFIP2	HINFP	0.0340765
MAX	SLC22A5	0.0340719
SP2	ZBTB21	0.0340711
HMG20A	LHFPL4	0.0340698
PAXBP1	GART	0.034068
ZNF318	LRRC42	0.0340621
THAP12	FAN1	0.0340607
LRRFIP1	MAGI1	0.0340606
BLZF1	RAB9B	0.0340598
ZNF512	PRR12	0.0340558
ESRRG	CEP170B	0.0340518
MBD1	SUMF2	0.0340476
ZNF609	ARAP1	0.0340469
NCOA1	PLOD1	0.0340466
DMTF1	DTX1	0.0340435
ATF6B	RSPO3	0.0340433
ZNF467	PCTP	0.034041
NR3C1	OGN	0.0340383
ZNF580	PPIL3	0.0340381
ESRRG	NDUFAB1	0.0340334
SMARCC1	SMU1	0.0340329
ZKSCAN1	TMEM26	0.0340271
RORA	ITPK1	0.0340266
NPAS3	PGM5	0.0340256
SALL1	DAB2	0.0340218
DNAJC1	PTH1R	0.03402
MXI1	SLC22A23	0.0340181
SON	CNBD2	0.0340152
NFIA	EI24	0.0340128
ZBTB21	SP2	0.0340113
ZNF536	GPM6A	0.0340065
KLF12	CENPV	0.0339991
ESRRG	SLC25A12	0.0339984
PLAGL2	COMTD1	0.0339947
NR2C2	FUNDC1	0.0339946
ZNF462	P3H2	0.0339893
SMAD3	CDC25B	0.0339813
FIZ1	ZFP14	0.0339756
NR1D2	ETNK2	0.0339704
ZNF260	SLC5A8	0.0339691
ZNF239	SUPT4H1	0.0339669
ARID1A	CBARP	0.0339545
PHB	CEBPD	0.0339512
ZNF423	CALB1	0.0339496
ZFP64	INTS10	0.0339477
KLF5	RGS6	0.0339469
BCL11A	DAPK1	0.0339468
TADA2A	TTC21A	0.0339324
ZNF800	CCDC184	0.033923
TFAM	USP21	0.0339224
NFIA	RECQL5	0.0339191
HMBOX1	SAXO1	0.0339122
CREBRF	SPRTN	0.0339089
ZNF609	EFNA3	0.0339034
ZEB2	CACNA2D4	0.0339014
NPAS3	OSBP	0.0338902
GLI2	TOM1	0.0338846
ETV5	NMNAT3	0.0338804
ZNF189	NDP	0.0338752
SMAD2	F2	0.0338666
POU3F3	FKBP14	0.033866
ZNF536	SYNPR	0.0338605
USF1	CUX2	0.0338595
CREB5	PDLIM3	0.0338533
ZBTB34	PTGFRN	0.0338519
MEF2C	PPP4R1	0.0338514
TRERF1	CTBP2	0.0338234
NFRKB	GNG5	0.0338215
MEIS2	ADORA1	0.0338179
TOX2	MFSD5	0.0338133
ETV3	PSMB10	0.0338102
OVOL2	ME3	0.0338056
ZNF536	RALYL	0.0338049
PIAS2	SELENOO	0.0337953
MGA	TTI1	0.0337922
KLF5	RGS17	0.0337845
MAFK	ANKFN1	0.0337798
TRPS1	SHISA9	0.0337781
NFX1	DDX41	0.0337654
ZNF239	METTL8	0.0337652
HIVEP3	B3GNT7	0.0337624
ZNF385A	LMNB1	0.0337555
FOXO3	INTU	0.0337551
ZNF569	DOK2	0.0337538
REPIN1	RASL10B	0.0337466
BACH2	PPP1R14B	0.0337385
CREBZF	SLIT1	0.0337377
ZNF746	TRIR	0.0337333
ARID4B	UNC93B1	0.0337321
TP53	DAB2	0.0337276
HIVEP1	PLA2G4A	0.0337265
ARID3A	KCNG1	0.0337262
KLF5	NETO2	0.0337211
TULP4	COMMD8	0.0337125
SOX6	ENOSF1	0.033708
LRRFIP1	MAP3K5	0.0337055
BCL11A	PALM2AKAP2	0.033705
ZNF197	ARSK	0.0336949
ZEB2	CNOT11	0.0336946
ARID2	MXD4	0.0336921
THAP6	ID2	0.0336808
DDIT3	KDM1A	0.0336807
ZNF652	MIF4GD	0.0336776
AFF1	KSR1	0.0336721
NR3C2	KCTD12	0.0336658
PRDM11	LIX1	0.0336598
AFF3	MRTO4	0.0336569
ZNF131	SRXN1	0.0336544
ZNF140	MCRS1	0.033635
SP4	CNIH2	0.033628
TRPS1	WLS	0.0336273
PBX2	PSMG2	0.0336266
CLOCK	OST4	0.0336194
SP1	SYPL1	0.0336191
AHR	MXRA7	0.0336157
ZFHX3	PA2G4	0.033607
JAZF1	SSR2	0.0336037
HMGB1	KHNYN	0.0335958
SOX6	DLL3	0.0335884
CCDC88A	TBC1D14	0.0335875
SOX5	KCNJ3	0.0335706
DBP	CDC42SE1	0.0335549
PPARG	WNT16	0.0335491
GLIS2	PPM1F	0.033549
TADA2A	ZC3H3	0.0335486
CPEB1	NGDN	0.0335459
TBR1	BHLHE41	0.033542
NR2C1	GLMP	0.0335347
GTF2I	TRABD	0.0335291
ZNF462	HAUS8	0.0335128
MAFK	RGN	0.0335029
ZNF300	DEXI	0.033477
BCL11A	N4BP2	0.0334765
CUX1	SNAPC5	0.0334754
ZNF771	CFAP161	0.0334678
NFKB1	NPEPL1	0.0334655
ZNF536	CHRNA7	0.0334592
TRPS1	ITPRID2	0.0334549
ZNF385B	SHISA9	0.0334535
PROX1	TRIM7	0.0334501
THRB	ANKRD66	0.0334471
ZNF536	UBAP2L	0.0334424
SNAPC4	TST	0.0334385
MLLT10	DNTTIP1	0.0334381
ZFP82	ENOSF1	0.0334349
PKNOX1	TLE3	0.0334277
ATF6B	DNAJB13	0.0334254
ZNF197	ZBTB41	0.0334153
BCL11A	SHISA6	0.033414
ZBTB5	RMND5B	0.0334108
RERE	OTOF	0.0334052
ZEB1	SLC44A2	0.0334048
BCL11A	ILDR2	0.0334042
ZNF536	ERBB4	0.0334036
ZNF311	RRP12	0.0333969
IKZF4	FIBCD1	0.0333929
MEF2A	ANO3	0.0333881
CNBP	BLM	0.0333847
ZBTB10	FASTKD3	0.0333845
ZNF513	MZT1	0.0333766
GLMP	F2	0.0333644
AHCTF1	DUSP19	0.0333608
DLX1	PCED1A	0.0333501
KLF5	FREM2	0.0333452
ZNF512	GTPBP2	0.0333446
XBP1	CNGB1	0.0333429
FOXJ2	ZNF740	0.0333371
MLX	CA5B	0.033335
MEIS3	CIART	0.0333338
SMAD9	PRIM1	0.0333317
ZNF169	ARVCF	0.0333229
TTF1	SLC9A1	0.0333203
TFCP2	HAUS5	0.0333122
SOX5	CEMIP	0.0333113
ZNF12	DVL3	0.0333083
RFX1	MAK16	0.0333041
HLF	GJD2	0.0332953
DACH2	PRELID3A	0.0332914
BCL11B	RIPOR2	0.0332891
TRPS1	MAP7	0.0332847
RREB1	SHISA7	0.0332833
TOX	ESYT3	0.033276
OVOL2	NRXN3	0.0332725
NSD2	LPCAT3	0.0332647
BACH2	CREB5	0.0332647
ARID1B	INTS6L	0.0332624
ZNF609	FAM181B	0.0332538
SNAI1	PRKCH	0.0332369
MYCN	RNF5	0.0332334
PBX2	NFS1	0.0332288
SOX6	DARS1	0.0332275
ZNF496	ANKRD54	0.0332237
NFKB1	HOGA1	0.0332221
FOS	HTRA2	0.0332176
SOX5	RIPOR2	0.033201
SOX6	SPON1	0.0332
TADA2B	RAB33A	0.033198
PLAG1	SMURF1	0.0331961
ZBTB1	UTP14A	0.033187
ZNF518A	MRPL51	0.0331838
HMBOX1	POC1A	0.0331832
MEF2C	EPB41L2	0.0331806
TSC22D2	OMA1	0.0331775
MEF2C	TIMM8A	0.0331756
ZBTB25	POLA2	0.0331695
TET2	SLC10A6	0.0331689
MITF	PLSCR5	0.0331676
ZNF280B	TMA16	0.0331625
NKRF	PLA2R1	0.0331561
AFF2	ST6GALNAC5	0.0331541
NFRKB	WDR86	0.0331536
FOXN2	TNS1	0.0331503
ZNF597	SPINDOC	0.033149
KIAA1549	STK3	0.0331448
PKNOX2	OPRK1	0.0331403
TERF1	TRIM62	0.0331386
IKZF2	PARL	0.033134
ONECUT2	PARD6G	0.0331295
THAP12	TMEM87A	0.033129
CEBPD	CTNNA1	0.0331269
ZNF385B	LUZP2	0.0331263
ZBTB33	FUT7	0.0331254
NPAS3	HS6ST2	0.0331239
L3MBTL1	MESP1	0.033119
ZSCAN12	EEF1AKMT3	0.0331186
ZNF407	ADCY5	0.0331181
ZFHX4	PROSER3	0.0331168
CIZ1	RASGEF1B	0.0331046
AFF4	TTC33	0.0331008
TFAM	MVP	0.0331008
AFF1	NMRK2	0.0330976
PPARD	BCL2	0.0330938
AHCTF1	TAP1	0.0330909
CREB5	CNTNAP4	0.0330861
HSF5	EFHD2	0.033079
PAXBP1	HEATR1	0.0330764
THAP11	GTSE1	0.0330762
SON	S100A2	0.0330666
NCOA1	TNC	0.0330662
ZNF580	MND1	0.0330637
MLX	PROX1	0.0330636
ZNF263	HCLS1	0.0330619
GLIS1	LMF2	0.0330589
ZNF517	ARFIP1	0.0330587
BCL6	SPACA6	0.0330564
ZNF292	BID	0.0330486
TERF1	F2	0.0330355
FIZ1	CFAP100	0.0330335
ARNT2	TP53I11	0.0330296
POU3F1	TMEM53	0.0330247
AFF4	TBC1D10A	0.0330152
MEIS2	CYTIP	0.0330005
NR2F6	GRP	0.0329962
TCF7L2	CAT	0.0329945
ZNF662	PEMT	0.0329938
GPBP1L1	CEP57	0.0329923
NPAS3	CCDC85A	0.0329916
ZNF8	SEC31B	0.0329909
ZNF436	ANAPC15	0.0329875
RUNX2	PVR	0.0329838
MEF2D	GOLGA7B	0.0329808
RFX1	MSL3	0.0329758
EPAS1	DTX4	0.0329754
TEF	SCRIB	0.0329709
ZNF696	NCK2	0.0329674
NR2C1	RRAS	0.0329465
ZGPAT	CRYGS	0.0329413
THAP7	SPINDOC	0.0329401
TSHZ3	EEF1AKMT2	0.0329386
THRB	USF3	0.0329381
ZFHX4	MESD	0.0329342
ZNF277	E2F6	0.0329257
ZNF2	PVR	0.0329246
L3MBTL1	RAB37	0.0329217
FOXJ3	CFAP44	0.03292
SATB1	GIGYF1	0.0329146
BCL11A	RAP1GAP2	0.0329108
ZNF34	ERF	0.0329095
NPAS3	PUS3	0.0329094
ZNF583	CKS1B	0.0328953
ZNF112	SYT12	0.0328929
ZEB2	ZFAND2A	0.0328917
NPAS3	SGCD	0.0328813
MITF	RAB3IL1	0.0328734
NFIX	FA2H	0.032868
ZNF385B	VASP	0.0328607
E2F6	ING4	0.0328564
UBTF	EXOSC8	0.0328467
TRPS1	PLXNA4	0.032846
ZBTB34	APMAP	0.0328436
ZNF331	WDR73	0.0328391
SATB1	ABCB9	0.032838
ZGPAT	RORB	0.0328328
ETV4	GSS	0.0328328
CDC5L	POU5F2	0.0328303
MIER1	EDEM1	0.0328296
MITF	FAM217A	0.0328213
OLIG2	PRDX1	0.0328201
ZNF76	CERS2	0.0328174
CENPX	C1R	0.0328072
NPAS3	DISC1	0.032807
GTF2I	METTL7A	0.032806
HIF3A	DCAF11	0.0328047
NFE2L2	SBNO2	0.0328045
ZNF697	INPP5D	0.0327991
ZNF821	GGCT	0.0327893
ZNF667	NFS1	0.0327789
ZSCAN21	CDCA7	0.0327646
AHCTF1	ZNF362	0.0327636
SOX5	SHISA9	0.0327615
MLLT10	LPAR2	0.0327596
ZNF462	ZNF804A	0.0327592
[truncated: 84,688 more rows]

## Sheet: Chinchilla
Regulatory Gene	Target Gene	Weight
SOX6	NXPH1	0.112882
FOXP1	RARB	0.111369
FOXP1	PDE10A	0.0929026
ZNF536	ERBB4	0.0919578
FOXP1	DACH1	0.0908549
FOXP1	RYR3	0.0901054
NPAS3	SHISA6	0.0892115
MEIS2	FOXP2	0.0884138
FOXP1	PHACTR1	0.0876364
ZNF385B	ROBO2	0.0810317
RARB	PDE10A	0.0805869
FOXP1	VAV3	0.0802786
FOXP1	ADCY5	0.0802743
RARB	RERG	0.0800757
FOXP1	CDH23	0.0780865
NPAS3	LRRC4C	0.0770186
FOXP1	RERG	0.0769693
RARB	RYR3	0.075097
SOX6	KCNQ5	0.0735487
RARB	ADCY5	0.0731448
MEIS2	RYR3	0.0722452
ZNF385B	ERBB4	0.0709732
MEIS2	TCF4	0.0708534
FOXP1	SLC24A4	0.0699809
SOX6	MYO5B	0.069754
NPAS3	SYNPR	0.0684437
SOX6	CSMD3	0.0684053
NPAS3	COL19A1	0.0677709
REST	ENDOG	0.0674884
NPAS3	KIRREL3	0.0668646
FOXP1	PDZD2	0.0664438
NPAS3	ELFN1	0.0658978
SOX6	KCNC2	0.0656069
TCF4	MEIS2	0.0650031
MEIS2	VAV3	0.0649338
FOXP1	CAMK4	0.0646653
TCF4	ZEB2	0.063847
FOXP1	MEIS2	0.0636223
RARB	DACH1	0.0628216
NPAS3	TRHDE	0.0626653
FOXP1	DGKI	0.062561
FOXP2	MEIS2	0.0624871
SOX5	MAMDC2	0.0622779
FOXP1	RAP1GAP	0.0620896
NPAS3	THSD7B	0.0619558
SOX6	ST8SIA4	0.0618803
SOX6	KCNIP1	0.0618645
NPAS3	GRIK1	0.0611864
TCF4	KCNMB2	0.0609707
RARB	PDZD2	0.0606672
RARB	PDE1C	0.0597971
SOX6	DNM3	0.0597904
MEIS2	RARB	0.0597805
RARB	PRKCH	0.0592347
FOXP1	DGKB	0.0592085
RARB	FOXP1	0.0591735
SATB1	TRHDE	0.059056
FOXP1	RASD2	0.0590467
CREB5	TRPC4	0.0589119
RARB	PHACTR1	0.0581274
SOX5	SLIT2	0.0581046
FOXP1	PRKCH	0.0580771
SOX6	ANK1	0.0579924
FOXP1	GNG7	0.0578499
NPAS3	GRIK2	0.0578259
FOXP1	CCDC88C	0.057583
FOXP2	VWC2L	0.0573286
FOXP1	CALN1	0.0572882
HMBOX1	EGFR	0.0572441
RARB	GNG7	0.0570884
FOXP1	PDE1C	0.0570199
SOX5	ATRNL1	0.0569555
RARB	CDH23	0.0569068
SOX6	PPARGC1A	0.0564005
FOXP1	WIPF3	0.0563862
SOX6	ADARB2	0.0561394
FOXP1	SRGAP1	0.0560889
RARB	SLC24A4	0.0560875
CREB5	GLRA1	0.0559854
RARB	RGS9	0.0557956
FOXP1	GPR149	0.0557077
FOXP1	STRN	0.055668
MEIS2	FOXP1	0.0556508
SOX5	GRID2	0.0555665
FOXP1	SLC4A4	0.0555582
SOX6	ARPP21	0.0547763
MEF2C	SOX5	0.054776
FOXP1	KCNH4	0.054679
FOXP1	CACNB2	0.0546509
FOXP1	ACTN2	0.0546024
NPAS3	GRIN3A	0.0545115
SOX6	XKR4	0.0544785
ZBTB16	ADARB2	0.0543407
FOXP1	SLC35F3	0.0541764
RARB	MEIS2	0.0541206
SOX5	SLC26A4	0.0539264
NPAS3	SAMD12	0.0538506
RFX3	GLIS3	0.0536542
FOXP1	TCF4	0.0535392
RARB	DGKI	0.0531418
SOX6	FRAS1	0.0530598
FOXP1	CPNE5	0.0530543
FOXP1	RIC8B	0.0530004
FOXP1	FAM155A	0.0528747
FOXP1	PPP1R1B	0.0528531
MEIS2	UBASH3B	0.052851
RARB	PPP1R1B	0.052605
FOXP1	EBF1	0.0525416
TCF4	RYR3	0.0522828
ZNF536	RALYL	0.0522727
SOX6	TOX3	0.052221
FOXP1	NGEF	0.0521816
SOX5	MARCHF1	0.0519912
FOXP1	PALM2AKAP2	0.051966
FOXP1	RGS9	0.0519238
CREB5	VIP	0.0516231
FOXP1	NRG1	0.0514799
SOX6	CRHBP	0.0510487
FOXP1	HTR4	0.0507657
SOX6	SATB1	0.0506521
SOX5	FRMPD1	0.0505752
RARB	CPNE5	0.0504513
MEIS2	PBX3	0.0503626
SOX6	ROBO1	0.0502268
FOXP1	GNAL	0.0502104
TCF4	RARB	0.0501747
FOXP1	INF2	0.0498594
FOXP1	EPHB1	0.0497528
SOX6	ASTN2	0.0497474
FOXP1	KCNC2	0.0496505
SOX6	SORCS3	0.0496315
ZNF536	FAT3	0.0495977
MEIS2	ANO3	0.0495744
FOXP1	ANO3	0.049412
MEIS2	PHACTR1	0.0492014
RARB	VAT1L	0.0491864
NPAS3	ENOX1	0.0490074
MEIS2	EPHB1	0.0489494
DACH1	PDE10A	0.0488089
TCF4	UBASH3B	0.048684
SOX5	ADCY8	0.048579
FOXP1	FOXO1	0.0485673
SOX5	NWD2	0.0484331
MEF2C	TAFA2	0.0483713
NFIB	CLSTN2	0.0482509
NPAS3	ADGRB3	0.0482427
FOXP1	CNKSR2	0.0481962
RARB	FAM155A	0.0481097
FOXP1	STRIP2	0.0479896
SOX6	NEDD4L	0.0478459
RARB	PDE1B	0.0477662
SOX5	ADGRB3	0.0476899
SOX6	PPIP5K2	0.0476843
SOX6	ZNF804B	0.047658
ZNF385B	RALYL	0.0476404
SOX5	KCTD16	0.0473501
SOX6	KCNMB2	0.0473048
DACH1	RARB	0.0472018
SOX5	CACNA2D3	0.0471871
FOXP1	GALNTL6	0.0468606
PROX1	ADARB2	0.0468291
FOXP1	SLC9A5	0.0467006
FOXP1	STOX2	0.0466741
RARB	DMD	0.0466651
RARB	RIC8B	0.0466253
SOX5	GPR176	0.0466027
DACH1	TRAIP	0.04649
ZNF536	ADARB2	0.0464815
SOX6	RBMS3	0.0463228
RARB	TCF4	0.0462396
TOX3	NXPH1	0.0462056
FOXP1	CACNA1C	0.0461352
ZNF385B	CELF2	0.0461326
RARB	SRGAP1	0.0461083
FOXP1	DMD	0.0460313
SOX6	COL25A1	0.0460128
HMBOX1	HAPLN1	0.0459818
FOXP1	PPP1R16B	0.0459437
ZEB2	TCF4	0.0459356
FOXP1	HTR6	0.0458344
SOX5	MYO5B	0.0455771
SOX6	NRG1	0.0455116
FOXP1	LRRC7	0.0454617
FOXP1	SV2C	0.0454167
SOX5	TMEM108	0.0454065
DACH1	RERG	0.0453887
MEIS2	DGKB	0.0453704
CREB5	PLPP4	0.0452938
SOX5	MEF2C	0.0452827
SOX5	SFMBT2	0.0452752
RARB	WIPF3	0.0451053
ZNF536	CACNA2D3	0.0450983
SOX5	PLXNA4	0.0449989
MEIS2	RERG	0.0449783
TCFL5	MRPL24	0.0449424
MEIS2	ZEB2	0.0449058
TCF4	KCNIP1	0.0448392
DACH1	SRGAP1	0.0447931
ZNF536	KIT	0.0447609
SATB1	GRIN3A	0.0447194
SOX5	ZMAT4	0.0446353
TCF4	PHACTR1	0.0444362
SOX5	PLCH1	0.0443198
FOXP1	PDE1B	0.0443104
TCF4	FOXP1	0.0442474
MEIS2	PDZD2	0.0441899
FOXP1	WASF1	0.0441874
ZNF385B	FGF14	0.0441821
FOXP1	SLIT3	0.044067
NPAS3	CNR1	0.0438069
MEIS2	DMD	0.0437935
TCF4	PDZD2	0.0436383
NPAS3	SIPA1L1	0.0436197
SOX5	PPFIA2	0.0436109
RARB	DGKB	0.0432466
MEIS2	XKR4	0.0431704
SOX5	PPARGC1A	0.0430299
TCF4	KCNC2	0.042962
TCF4	FOXP2	0.0429561
NPAS3	NRXN3	0.042892
SOX5	FGF12	0.0428091
SOX6	KCNQ3	0.0427655
TCF4	XKR4	0.0427232
FOXP1	NCKAP5	0.0426653
TOX3	PTPRM	0.0425537
TCF4	RERG	0.042519
FOXP1	SCN4B	0.0423127
ZNF536	UBASH3B	0.0422843
FOXP1	UBASH3B	0.0422778
MEIS2	DACH1	0.0422416
SOX6	ARX	0.0421683
FOXP1	CACNA1E	0.0420953
FOXP2	ANO3	0.0420739
SOX5	MMP16	0.0419675
MEIS2	CPNE5	0.0419406
TCF4	ADCY5	0.0419303
FOXP1	ARPP21	0.0418918
SOX6	SORCS1	0.0418456
MEIS2	ADCY5	0.0417981
ZNF536	EGFR	0.0417666
MEIS2	SLC4A4	0.0416929
SOX6	ELAVL2	0.0416784
FOXP1	MEI4	0.0416215
ZBTB20	CDC14A	0.0415366
FOXP1	NECAB2	0.0414976
RARB	CAMK4	0.0414751
RARB	KCNH4	0.0413942
SOX6	PCSK2	0.0413044
FOXP1	PDE7B	0.0412593
NPAS3	SHISA3	0.0412281
SATB1	TSHZ3	0.041207
ZNF385B	ZNF536	0.0411685
RARB	FOXO1	0.0411037
MEIS2	NGEF	0.0410706
MEIS2	CNKSR2	0.0410388
SOX6	ADAMTS6	0.0409994
PBX3	KIAA1217	0.0409868
SOX6	CACNB2	0.040923
FOXP1	SGCZ	0.040861
FOXP1	ZC3H12C	0.0408437
FOXP1	ZEB2	0.0408355
TCF4	PBX3	0.0406363
RARB	SLC4A4	0.0405866
FOXP1	FIGN	0.0405748
FOXP1	KCNQ5	0.0404266
SOX6	NLGN1	0.0404024
FOXP2	PBX3	0.0403959
SOX5	DLGAP1	0.0403899
NFIB	LHFPL3	0.0403335
ZNF385B	CNKSR2	0.0403297
PBX3	XKR4	0.0403274
DACH1	ADCY5	0.0402098
FOXP1	RAPGEF5	0.0402088
SOX6	CALN1	0.0401969
RARB	ZEB2	0.0401533
ZEB2	RARB	0.0401364
PBX3	FOXP2	0.0401007
ZEB2	MEIS2	0.0400636
TCF4	BACH2	0.0400408
RARB	ACTN2	0.0400145
RARB	VAV3	0.0399046
ZNF536	ZNF385B	0.0398696
CREB5	GREM2	0.0398492
RARB	EPHB1	0.0397996
MEIS2	SLC24A4	0.039786
FOXP1	ZFHX4	0.0397828
MEIS2	PDE10A	0.0396587
RARB	RAP1GAP	0.0396494
SOX6	SST	0.0396178
TOX3	SOX6	0.0396061
DACH1	CAMK2D	0.0395874
SOX6	KCTD8	0.0395757
ZNF536	ZEB2	0.0395193
FOXP1	ZNF385B	0.0395001
NCOR1	RAB8A	0.039427
CREB5	IGF1	0.0393828
SOX6	DPP6	0.03938
SOX5	GRM7	0.0393678
DACH1	SLC12A8	0.0393474
ZEB2	ZNF536	0.0392106
SOX6	CNTNAP4	0.0391954
FOXP1	BAIAP2	0.0390945
TCF4	DMD	0.0390785
FOXP2	MPPED2	0.0390657
RORB	LHFPL6	0.0390185
DACH1	SCN4B	0.038967
FOXP1	CHST15	0.0388996
ZBTB16	CLSTN2	0.0387938
FOXP1	GUCY1A2	0.0387488
FOXP1	DNER	0.0387291
SOX5	YIPF7	0.0386409
TRERF1	FHDC1	0.0386348
FOXP2	RYR3	0.0386312
ZNF385B	IQCJ	0.0385523
ZEB2	RYR3	0.0384843
MEIS2	CALN1	0.0384751
SOX6	BVES	0.03844
FOXP1	MME	0.0384201
SOX6	ST8SIA1	0.0384163
SOX5	HTR2A	0.0382237
FOXP1	IVNS1ABP	0.0382048
SOX6	TRHDE	0.0381382
FOXP1	CELF2	0.0381377
MEIS2	CAMK4	0.0380314
THAP9	PLAGL2	0.0380039
SOX5	ZNF385D	0.0379869
GLIS3	RFX3	0.0379491
FOXP1	DGKH	0.0379428
FOXP2	KCNH5	0.0379323
SATB1	SOX6	0.0379177
RARB	PALM2AKAP2	0.0379035
TOX	TSHZ2	0.0378566
ZNF385B	CACNA1E	0.037729
FOXP1	LAMB1	0.0377039
FOXP1	SLC12A8	0.0375943
MEF2C	HDAC9	0.0375423
FOXP1	MAPK4	0.0374639
SOX5	NOS1AP	0.0374446
RARB	STOX2	0.0374384
MEIS2	ARPP21	0.0373736
MEIS2	DNER	0.0372958
NPAS3	KCND2	0.0372739
MEIS2	NXPH1	0.0372468
TOX	PCDH9	0.0372271
PBX3	MEIS2	0.037206
FOXP1	FGF14	0.0371874
TCF4	CALN1	0.03718
RARB	SLC9A5	0.0371475
NPAS3	BRINP3	0.0371229
TCF4	ACTN2	0.037104
PBX1	PLXDC2	0.0371027
RARB	SLC12A8	0.0370226
NPAS3	ATRNL1	0.0369816
FOXP1	FAT3	0.0369781
FOXP1	NXPH1	0.0369167
CREB5	IDH1	0.036863
ZNF536	FBN2	0.0368574
PBX1	PDE1A	0.0368567
SON	LYAR	0.0368443
RARB	ACVR1C	0.0368126
SOX6	LHX6	0.0366643
FOXP1	ADAMTS3	0.0366183
GLIS3	GNA14	0.0365991
ZNF536	CELF2	0.0365598
ZEB2	KIAA1217	0.0364915
NR4A3	FOSL2	0.036465
ZNF536	SDK1	0.0364488
NPAS3	SST	0.03641
RARB	SV2C	0.036399
DACH1	STRN	0.0363766
RARB	TRAIP	0.0363503
NPAS3	GRIA4	0.036336
ZNF536	KAZN	0.0362801
FOXP1	VAT1L	0.0362637
RARB	SLC35F3	0.0362507
SOX6	CACNA2D2	0.0362195
MEIS2	DGKI	0.0362155
MEIS2	DCC	0.0361901
DACH1	PDE1B	0.0361646
SOX6	DAB1	0.0361421
RARB	PPP1R16B	0.0361251
FOXP1	TLE4	0.0360885
FOXP1	DCC	0.0360856
SOX6	SFMBT2	0.0359793
SOX6	PBX3	0.0359436
RARB	NCKAP5	0.0359417
ZFPM2	SULF1	0.0359179
FOXP1	GRIP1	0.0358997
ZNF385B	SLIT3	0.0358886
SOX5	TAFA2	0.0358747
TCF4	CDH23	0.0358597
NFIB	VWC2L	0.0358462
ZNF536	TRPC4	0.0358423
TCF4	GRIK1	0.0357736
TCF4	ZNF536	0.035721
SOX6	UTRN	0.0357017
MEIS2	KCNC2	0.0356596
TCF4	NGEF	0.0356381
CREB5	SDK1	0.0355997
RARB	SCN4B	0.0355858
NFIB	KCTD8	0.0355694
ZNF385B	ARPP21	0.0355209
FOXP1	TRAIP	0.0354734
SOX6	PPP2R2B	0.0354664
ZFP37	DMAC1	0.0354576
MEIS2	VAT1L	0.0353918
ZHX3	PEX11B	0.0353617
ZNF385B	FOXP1	0.0353518
DACH1	VAV3	0.0353308
NPAS3	PCSK5	0.0353088
ZEB2	CACNG4	0.0352967
ZNF385B	CHRM3	0.0352955
TSHZ3	SATB1	0.0352058
RARB	FNBP1L	0.0352002
FOXP1	NHSL2	0.0351847
KLF12	HTR2A	0.0351308
DACH1	MPP7	0.0350885
NPAS3	DOCK10	0.0350748
SOX6	GRIN3A	0.0350519
MEIS2	TLE4	0.0350512
RARB	STRIP2	0.0350291
MEIS2	ATP2B1	0.0349983
RARB	MME	0.0348941
SOX6	NRXN1	0.0348742
JARID2	COL26A1	0.0348702
FOXP2	TCF4	0.0348646
NPAS3	ANKRD55	0.0348204
CUX2	UNC13C	0.0348103
ZNF536	AFAP1L2	0.0347776
FOXP1	NRP1	0.0347727
FOXP1	MEIS1	0.0347256
MEF2C	DLGAP1	0.0347084
ARX	NXPH1	0.034674
TOX2	HAPLN1	0.0346486
FOXP1	PPP3CA	0.0346486
SATB1	COL5A2	0.0346153
ZNF385B	B3GLCT	0.0346111
MEIS2	LAMB1	0.0345951
ZNF385B	COL6A2	0.0345947
TCF4	CAMK4	0.0345748
MEIS2	CHN2	0.0345684
MEIS2	NHSL2	0.0345212
ZNF385B	RYR2	0.0345052
SOX5	RBM20	0.0345029
ZNF536	PLPP4	0.0344439
MEF2C	GRIA4	0.0344438
SOX6	MACROD2	0.0343796
RARB	SLIT3	0.0343635
SOX6	GRIA4	0.0343395
TCF4	PDE10A	0.03426
DACH1	GNAL	0.0342312
SATB1	ELAVL2	0.0341802
MEIS2	ITGB8	0.034116
FOXP2	RIMS2	0.0341092
RARB	KCNAB1	0.0340315
NPAS3	SAMD4A	0.0340193
RARB	NGEF	0.034019
RARB	TOMM70	0.0339881
RARB	SGCZ	0.0339856
TCF4	RASGRF2	0.0339604
ZNF548	PRRC2A	0.0339439
KLF12	SOX6	0.0339315
FOXP1	ZSWIM6	0.0339205
MEIS2	KLF12	0.0338339
SOX5	GRIA4	0.0338162
FOXP1	B3GLCT	0.0338154
DACH1	KCNH4	0.0337966
RARB	HTR4	0.033732
DACH1	DGKI	0.0337277
TOX2	DNMT1	0.0337011
RARB	DCHS2	0.0336576
ZNF385B	MAGI2	0.0336491
SOX6	TSHZ3	0.0336295
SOX5	GABRB2	0.0336011
PROX1	NTN4	0.0335977
FOXP2	GRM8	0.0335914
LHX6	LYPD6	0.0335874
RARB	MEI4	0.0335409
HMBOX1	FGF13	0.0335169
PKNOX2	SIAH3	0.0334857
TCF4	VAT1L	0.0334056
ANKRD30A	CCDC130	0.0333793
FOXP1	ANO4	0.0333639
FOXP1	LMO7	0.0333445
FOXP2	UBASH3B	0.0332824
SOX5	LRRC4C	0.03324
SOX5	GABRA1	0.0332385
HMBOX1	KIT	0.0332296
RARB	SLC9A7	0.0332164
ARID2	SCO1	0.0332084
RFX3	TRABD2B	0.0331896
MEIS2	NCKAP5	0.0331768
FOXP1	KCNAB1	0.0331486
FOXP1	GPR158	0.033144
TCF4	SV2C	0.0330904
MEIS2	ACTN2	0.0330818
DACH1	PPP1R1B	0.0330436
MEIS2	GPR149	0.0330321
NPAS3	NHS	0.033009
PROX1	SORCS3	0.0330022
TOX	CPNE4	0.0329797
PROX1	TAC3	0.0329777
ZNF536	DNER	0.0329621
MEIS2	ADAMTS3	0.0329493
FOXP1	MCTP1	0.0329444
PBX3	NTNG1	0.0329132
DACH1	FOXP1	0.0328669
MEIS2	GNAL	0.0328504
FOXP1	NTRK2	0.0328382
SOX6	PCDH7	0.0328379
ZEB2	PDE10A	0.0328231
MEIS2	LRRC7	0.0328085
NPAS3	COL5A2	0.0327972
FOXP1	ERBB4	0.0327902
MEIS2	CACNB2	0.03279
FOXP1	BCR	0.0327897
MEIS2	PRKCH	0.0327877
TSHZ3	TRHDE	0.0327691
PBRM1	TBC1D9B	0.0327542
DACH1	PDZD2	0.0327384
SOX5	LPP	0.0327384
TCF4	MEIS1	0.032709
NPAS3	ZNF385D	0.0327031
FOXP1	RBFOX1	0.0326841
FOXP1	PER3	0.0326705
SOX5	PDZRN4	0.0326675
MEIS2	SCN4B	0.032643
GPBP1L1	TOP3B	0.0326159
FOXP1	GALNT13	0.0326154
RARB	EBF1	0.0326079
MEIS2	FAT3	0.0326041
MEIS2	CDH23	0.0325859
MEIS2	RIC8B	0.0325738
NPAS3	MGAT4C	0.0325663
ZNF385B	JPH1	0.0325093
TCF4	VAV3	0.0325079
SOX6	KLF12	0.0324632
MEIS2	CACNA1E	0.0324477
SOX6	PCDH19	0.0324245
TCF4	EPHB1	0.0324204
TCF4	SLC24A4	0.0324117
SATB1	DGKB	0.0324105
FOXP1	DCHS2	0.0323595
NR3C2	GLRA1	0.032334
FOXP1	MMP17	0.0323262
DACH1	FAM155A	0.0323119
ZNF385B	R3HDM1	0.0322878
FOXP1	RASGRP1	0.0322731
FOXP1	KCNJ3	0.032267
TCF4	PPP3CA	0.0322587
MEF2C	ADAMTS6	0.032156
NPAS3	RASGEF1B	0.0321027
NPAS3	GALNTL6	0.0320717
TCF4	PDE4D	0.032071
FOXP1	COCH	0.0320609
NPAS3	KLHL14	0.0320481
MEF2C	PLCH1	0.0320133
SOX5	LHFPL3	0.0319796
POU2F2	RBM42	0.0319722
SMARCA1	LRRC59	0.0319225
FOXP1	KCNMB2	0.0319197
CREB5	NTN4	0.0319133
DACH1	CCDC88C	0.0319109
FOXP2	TRPM3	0.0319053
NR4A1	SIK1	0.0318584
FOXP1	ATP2B1	0.031822
KLF12	PPARGC1A	0.0318136
ZBTB16	DAB1	0.0317834
ZEB2	KCND2	0.0317743
DACH1	GNG7	0.0317629
PBX3	SOX6	0.0317529
SOX5	AUTS2	0.0317225
DACH1	RYR3	0.0316699
CREB5	TENM4	0.0316622
MEIS2	PALM2AKAP2	0.0316215
ZBTB16	NRXN1	0.0315954
DACH1	EBF1	0.0315879
TCF4	FIGN	0.0315408
NPAS3	CD24	0.0315401
ZFPM2	HS3ST4	0.0315155
DACH1	PDE1C	0.0315097
ZNF385B	NELL2	0.0314707
FOXP1	NLGN1	0.0314668
ZNF385B	ANO3	0.0314588
SOX5	SHISA6	0.0314518
FOXP1	FNBP1L	0.0314367
SOX5	DPP10	0.0314111
SOX5	RAB38	0.0313978
MEIS2	DCHS2	0.0313949
TCF4	KIAA1217	0.0313926
NPAS3	GLRA1	0.0313822
MEIS2	RGS9	0.0313523
SOX5	CLSTN2	0.0313172
SOX6	PLCH1	0.0312927
NPAS3	GRID2	0.0312832
SATB2	DPP10	0.0312786
ZNF608	BMP6	0.0312459
ZNF385A	NIBAN1	0.0311855
FOXP1	PKD1L1	0.0311803
FOXP1	ERC2	0.0311733
ZNF385B	FAT3	0.0311585
DACH1	SLC24A4	0.0311429
TSHZ2	TOX	0.0311204
MEIS2	GALNTL6	0.0310909
ZNF385B	CATSPERB	0.0310779
SOX6	CADPS	0.0310758
SOX6	TAFA2	0.0310417
RARB	KCNQ5	0.0310234
NFIB	ZBTB16	0.0309772
TCF4	RGS9	0.0309724
MEIS2	FRMD5	0.0309577
TCF4	CPNE5	0.0309488
DACH1	CPNE5	0.0309376
ZHX3	SLC15A2	0.0309128
MTA3	SLC35E3	0.0308975
TOX	DPP10	0.0308893
FOXP2	CALN1	0.0308631
ZNF232	TMEM19	0.0308243
FOXP1	RXRG	0.0308181
TCF4	NXPH1	0.0308131
RARB	STRN	0.030799
ZNF385B	LMO3	0.0307968
SOX6	NRXN3	0.030767
CREB5	ZNF804A	0.0307405
MEIS2	GRIK1	0.0307394
MEIS2	MPPED2	0.0307282
TCF4	NPAS3	0.030725
NR3C2	MAGI3	0.0306889
FOXO1	INF2	0.0306824
FOXP1	ABLIM2	0.0306398
ZNF536	ADRA1A	0.0306224
TSHZ3	GRIK3	0.0306082
ANKRD30A	MED6	0.0305902
MEF2C	GABRB2	0.030576
TOX	PDE1A	0.0305457
NPAS3	SLC22A31	0.0305094
SOX6	RSPO3	0.0304916
RARB	ADAMTS3	0.0304428
SOX5	CNTNAP4	0.0304041
DACH1	RAP1GAP	0.0303935
SOX6	LINGO2	0.0303784
TCF4	NRG1	0.0303644
TOX	PTPRD	0.0303459
SOX5	STX1A	0.0303288
SATB1	KCNMA1	0.0303224
PBX3	TCF4	0.0302877
FOXP1	OSBPL8	0.0302694
NFYC	ABITRAM	0.0302538
NPAS3	CA10	0.0302492
SOX5	KCNC2	0.0302474
TCF4	DCC	0.030242
ONECUT2	HTR6	0.0302348
SOX5	PLCH2	0.0302283
PBX3	NXPH1	0.0302173
TSHZ3	ST8SIA1	0.0302157
SATB1	XKR4	0.0302134
LRRFIP1	CLCN6	0.0301941
ARX	COL5A2	0.030187
NPAS3	SCG2	0.0301789
NPAS3	TAFA2	0.0301727
SOX5	RGS5	0.0301336
ZNF385B	CACNA2D3	0.0301317
MEIS2	CELF2	0.0301041
ZBTB20	THSD7B	0.0300861
TCF4	GALNTL6	0.0300315
NR3C2	NTN4	0.0300291
BCL11A	IQCJ	0.0300124
ZNF385B	SV2B	0.0300046
FOXP1	PLEKHA5	0.0299908
ZEB2	RGS6	0.029982
FOXO3	PIPOX	0.0299771
MEF2C	GRID2	0.0299729
ARX	GRIN3A	0.0299614
MEIS2	SLIT3	0.0299571
NPAS3	MEF2C	0.0299545
FOXP1	GABBR2	0.0299371
SATB1	PEX5L	0.0299277
MEIS2	KCNMB2	0.0299208
BLZF1	ZNF23	0.0299173
TCF4	DACH1	0.0298762
SATB1	PDZRN4	0.0298627
ZEB2	RERG	0.0298611
TSHZ3	PPP2R2B	0.0298115
NPAS3	FXYD6	0.029777
SOX5	HTR1F	0.0297618
TCF4	SLC9A5	0.0297586
SOX6	SLIT2	0.0297438
SOX5	CDH12	0.0297416
MEF2C	NMNAT3	0.0297378
ZNF385B	DCLK1	0.0297344
RARB	EPHA5	0.0297031
TCF4	RASD2	0.0296679
PKNOX2	LOXHD1	0.0296454
PRDM2	MTX1	0.029629
ZNF142	NSG1	0.0296174
FOXP1	CACNA2D3	0.0296077
ZNF385B	ERC2	0.0296039
DACH1	TOMM70	0.0295934
IKZF2	AKAIN1	0.0295192
MEIS2	KIAA1217	0.0295052
NPAS3	ADARB2	0.029489
DACH1	RGS9	0.0294853
TCF4	DGKB	0.0294629
FOXP1	ZNF536	0.0294605
MEIS2	CDH13	0.0294409
ZNF385B	SDK1	0.0294385
SOX6	GRIP1	0.029438
SOX6	GRIK3	0.0294356
NPAS3	IMMP2L	0.0294305
FOXP1	KCNIP1	0.0294204
PBX1	ZBTB25	0.0293929
MEIS2	GALNT13	0.0293868
TOX	TAFA1	0.0293646
TOX2	KCNK13	0.0293362
FOXP2	VAV3	0.0293323
KLF12	MYO5B	0.0292972
MEF2C	ATRNL1	0.0292486
TCF4	FRMD4A	0.0292455
SOX6	LIMCH1	0.0291614
NPAS3	ADCY2	0.0291562
DACH1	FOXO1	0.0291545
FOXP1	SORCS1	0.0291508
FOXP1	DPY19L3	0.0291455
NPAS3	SLC24A3	0.0291352
MGA	KCNA4	0.0291128
FOXP2	TEX29	0.0291052
PBX3	KCNMB2	0.0291028
ZFP2	SLC46A1	0.0290911
HIVEP2	EBF1	0.0290829
ZNF385B	GRM7	0.0290672
SATB1	SPON1	0.0290554
FOXO1	RARB	0.0290243
ZNF536	LRRC7	0.0290159
FOXP1	TESC	0.0289943
ZEB2	FOXP2	0.0289842
NPAS3	TAC3	0.0289701
DACH1	KANK1	0.0289685
TOX3	FRMD4B	0.028965
MEIS2	NPAS3	0.0289547
TCF4	ANO3	0.028953
RARB	CACNB2	0.0289408
TCF4	GNAL	0.0289348
PBX3	RERG	0.0289277
CUX2	TRHDE	0.0289117
FOXP1	ABLIM1	0.028902
MEIS2	ELAVL2	0.0288924
FOXP1	PDLIM5	0.0288851
MYSM1	CD83	0.0288682
NFIB	RGS6	0.0288532
MEF2C	PPFIA2	0.0288519
FOXP1	SLC9A7	0.0288208
SETBP1	DSCAM	0.0288075
TCF4	QKI	0.0288027
SOX5	LRRC7	0.0287903
ZNF385B	STXBP5L	0.0287667
NFIB	PLCB4	0.0287475
ONECUT2	ZNF628	0.028731
SOX5	CNTNAP2	0.0287285
ZNF536	NETO1	0.0287007
RARB	LHCGR	0.028698
MAX	POU2F2	0.0286523
TCF4	KCNT2	0.0286492
HMBOX1	TNFAIP8L3	0.0286409
TOX	NAV3	0.0286145
ZNF385B	SATB2	0.0286009
TCFL5	GNG5	0.0285909
NR3C2	ADARB2	0.0285836
SOX6	CDH7	0.0285835
SOX5	FBN2	0.0285746
LHX6	ADAMTS12	0.028574
MEIS2	SV2C	0.0285686
NPAS3	PHACTR1	0.0285254
ZNF536	CLSTN2	0.0285209
TCF4	PDE1B	0.0284813
HIVEP2	KRT19	0.0284794
TCF4	CACNA1E	0.0284756
FOXP1	NRXN1	0.0284721
MEIS2	ZBTB20	0.0284707
FOXP1	SCARB1	0.0284704
KLF12	KCNQ5	0.0284654
MEIS2	GUCY1A1	0.0283694
RARB	DCC	0.0283315
ZBTB6	RFX8	0.0283192
TCF4	EPB41L4A	0.0283024
SOX5	IL1RAPL1	0.0282969
SOX5	NAV3	0.0282842
ZFPM2	TSPAN8	0.0282839
RORB	ARHGAP10	0.0282764
FOSL2	NR4A3	0.0282656
RARB	CCDC88C	0.028248
SSRP1	DBR1	0.0282275
FOXP1	SEC14L1	0.0282099
TCF4	CHN2	0.0281933
SOX6	TMEM132C	0.0281847
TOX2	CCN3	0.0281799
SATB1	TMTC2	0.0281536
RARB	GABBR2	0.0281509
NFIB	PAMR1	0.0281412
NPAS3	SDK1	0.0281348
ZNF536	TTC28	0.0281318
TSHZ2	GAS2	0.0281305
RARB	ZSWIM6	0.0281274
TSHZ2	RAP1GAP2	0.028123
SOX5	RELN	0.028115
DACH1	IVNS1ABP	0.0281084
TCF4	ATP2B1	0.0281012
LYAR	TMEM91	0.0280953
FOXP1	CTTNBP2	0.0280857
DACH1	ZC3H12C	0.0280767
ELF2	CCDC14	0.0280693
CDC5L	ZNF598	0.0280461
NPAS3	DOCK3	0.0280423
TOX	IQCJ	0.0280361
ZNF385B	GRID1	0.0280345
NR3C2	YJEFN3	0.028029
FOXP1	RYR2	0.0280131
FOXP1	LHCGR	0.0279795
CREB5	SALL1	0.027974
SOX5	PLS3	0.0279716
TCF4	NHS	0.0279278
FOXP1	EPB41	0.0279242
CSRNP2	B3GALT2	0.0279188
SOX6	SPATS2L	0.0278811
ZFPM2	NFIA	0.0278725
RARB	CADPS	0.0278663
RARB	GPR149	0.0278661
ZBTB25	ZSCAN9	0.0278513
MEIS2	NRG1	0.0278493
ST18	KLHL4	0.0278419
ZEB2	KCNMB2	0.0278373
TCF4	ABLIM1	0.0278216
RARB	ABLIM1	0.0278204
RARB	CACNA1C	0.0278161
NCOR1	RALGDS	0.0278101
FOXP1	EPHA5	0.0278092
ZNF536	SLC6A1	0.0277882
ZNF385B	ARAP2	0.0277873
RARB	ZFHX4	0.0277796
FOXP1	NECAB1	0.0277717
SOX6	LPP	0.0277617
ZBTB16	PCDH15	0.0277379
SOX6	VWC2	0.0277296
RORB	POU6F2	0.0277076
FOXP1	RALYL	0.0276701
ZNF536	DCC	0.0276689
TOX	CHRM2	0.0276631
SOX6	GALNTL6	0.027662
NPAS3	GALNT14	0.0276493
ZNF385B	KCNMB2	0.0276123
SATB1	GRIK3	0.0275905
MEIS2	GABBR2	0.0275734
FOXP1	MBNL2	0.0275566
SOX5	SERGEF	0.0275511
ZFPM2	PDE1A	0.0275497
MEIS2	KCNT2	0.0275223
FOXP1	CCSER1	0.0275115
TCF4	DGKI	0.0274981
RARB	FIGN	0.0274825
GMEB1	BNIP3	0.0274808
MEF2C	MYO5B	0.0274586
ZNF536	VAV3	0.0274547
ZNF536	HAPLN1	0.0274103
L3MBTL1	MRPL4	0.0273716
FOXP1	ONECUT2	0.027352
SOX5	FRMPD4	0.027341
SOX6	KLHL14	0.0273314
GCFC2	PIH1D1	0.0273284
KLF12	ADAMTS6	0.0273144
ZNF536	ROBO2	0.027303
MEIS2	KCND2	0.0273003
ZBTB8A	AFMID	0.0272938
SOX5	RASA1	0.0272859
SOX5	GRIK2	0.0272803
FOXP1	CDH13	0.0272716
ZNF24	METTL22	0.0272636
FOXP2	EPHB1	0.0272574
DACH1	PHACTR1	0.0272126
ZNF385B	RAPGEF5	0.027201
RXRB	TAX1BP3	0.0271902
SATB2	HS3ST2	0.027153
ZNF385B	HS3ST4	0.0271423
PBX1	LHFPL6	0.0271374
FOXP1	ADCY8	0.0271229
ZBTB16	NFIB	0.0271064
ZNF26	FBXL7	0.0270935
FOXP1	RNF150	0.0270828
FOXP2	NTNG1	0.0270776
FOXP1	RPS6KA5	0.0270712
SATB2	KHDRBS3	0.0270672
NPAS3	KCNMB2	0.0270292
ZNF385B	DCAF6	0.0270271
RARB	GALNTL6	0.0270077
ZNF536	CACNA1C	0.0269953
AEBP2	CBLN4	0.0269525
TOX	KHDRBS3	0.0269483
ZFP3	DHX8	0.0269252
RARB	LHFPL3	0.0269225
MEF2C	ADCY8	0.0269196
SOX5	CNTNAP5	0.0269151
SATB1	SPATS2L	0.0268918
TCF4	NTRK2	0.0268902
PBX1	NKAIN2	0.0268823
TSC22D1	ZNF592	0.0268813
FOXP1	ARHGEF3	0.02687
HIC2	SLC25A51	0.0268696
NR3C2	VIP	0.0268641
MEIS2	SOX5	0.0268597
KLF12	TAFA2	0.0268564
TOX3	SORCS1	0.0268506
ZNF777	VKORC1	0.0268505
FOXP1	DLGAP1	0.0268394
SATB1	MACROD2	0.0268225
TOX	LHFPL6	0.0268169
TSHZ3	COL5A2	0.0267981
FOXP1	STXBP5L	0.0267877
NR4A1	EGR1	0.026786
TCF4	COL19A1	0.0267791
FOXP1	SPOCK3	0.0267781
NPAS3	PTPRO	0.0267764
MEF2C	SLC44A5	0.0267648
SOX6	FRMD4B	0.0267444
FOXP1	FOXP2	0.026743
DACH1	HTR6	0.0267392
RARB	KCNC2	0.0267334
NPAS3	RELN	0.0267294
SOX6	NFIB	0.0267179
FOXP1	ITGB8	0.026698
SOX5	CADPS	0.0266955
NPAS3	VIP	0.0266886
SOX6	HCN1	0.0266755
FOXP1	BACH2	0.0266702
ZNF385B	SRGAP1	0.0266683
SATB1	KIAA1217	0.0266674
ZNF385B	PHACTR1	0.0266582
FOXP1	KLF12	0.0266564
FOXP1	PDZRN3	0.0266224
SOX5	LINGO2	0.0265911
TCF4	DNER	0.0265867
MEIS2	STOX2	0.0265834
PBX1	KHDRBS3	0.0265806
L3MBTL3	TRIM35	0.0265762
ZNF536	ANO3	0.026568
ZNF385B	ARHGEF3	0.0265495
KLF12	EPB41L4A	0.0265362
SOX6	QKI	0.0265296
TCF4	GPR149	0.0265256
MEF2C	MARCHF1	0.0265232
PROX1	VIP	0.026515
SATB1	CSMD3	0.0265132
MEIS2	RASGRP1	0.0265053
TOX2	NRXN3	0.0265028
SATB1	NXPH1	0.026502
PROX1	PCDH15	0.0265008
MEIS2	RAB3C	0.0264943
SOX5	LRRFIP1	0.026494
TCF4	FAT3	0.0264936
FOXP1	CADPS	0.0264812
FOXP1	NHS	0.0264802
TCF4	KCNH4	0.0264682
NPAS3	RAPGEF5	0.0264584
FOXP1	FGF12	0.026458
MEIS2	TRAIP	0.0264398
ZNF592	ACADL	0.0264163
MEF2C	DMD	0.0264021
MEF2C	MSRA	0.0264
RARB	FAT3	0.0263777
RARB	CCSER1	0.026358
SOX5	NECTIN3	0.026343
SOX6	PTPRM	0.0263406
ZNF385B	PTCHD1	0.026312
SOX5	KCNJ3	0.0263104
ZNF536	SPON1	0.0263074
ZNF385B	UBASH3B	0.0263
TOX	PDZRN4	0.0262973
TCF4	OXR1	0.0262599
EGR1	NR4A1	0.0262496
PBX1	PEX5L	0.0262321
SOX5	SLC44A5	0.0262119
NFIB	PDE3A	0.0261992
TOX	NCAM2	0.0261991
HES6	METTL22	0.026199
HMGXB4	GNL3	0.026163
ZBTB16	ADRA1B	0.0261522
ZEB2	DMD	0.0261517
TSHZ3	NRG3	0.0261435
MEIS2	SLC35F3	0.0261259
TSHZ3	GRIN3A	0.0261239
MEIS2	ZFHX4	0.0261181
MEIS2	FRMD4A	0.0261155
MEF2C	GULP1	0.0261033
ZNF385B	NEGR1	0.026097
RARB	BAIAP2	0.0260853
MEIS2	WIPF3	0.0260791
AFF3	IGSF9B	0.0260728
ZEB2	UBASH3B	0.0260699
TOX2	FGF13	0.0260688
ARNT	VPS18	0.0260649
FOXP2	LMO7	0.0260546
KIAA1549	SLC9C2	0.026054
ZNF536	NHS	0.0260477
ZNF276	CITED2	0.026039
CCDC88A	SPAG7	0.0260247
MEIS2	DOCK3	0.0260219
KLF12	KCNMB2	0.0260199
FOXP1	SOX6	0.0259835
FOXP1	PBX3	0.0259679
FOXP1	DCAF6	0.025937
PROX1	TM2D3	0.0259359
TCF4	CNKSR2	0.0259292
TSHZ2	PTPRD	0.0259245
ZNF385B	MAN1A1	0.0259165
TSHZ3	KIAA1217	0.0258993
PKNOX2	SMG8	0.0258906
TOX	WRAP53	0.0258887
RARB	ADCY2	0.025887
ZBTB16	SORCS3	0.0258859
ZNF362	PCP4L1	0.0258858
TOX3	GRIN3A	0.0258639
TSHZ2	NTNG1	0.0258529
TCF4	SDK1	0.0258464
ZEB2	CPNE5	0.0258448
SOX6	LRRC7	0.0258263
NPAS3	ERC2	0.0258262
TCF4	STRIP2	0.0258068
ZNF423	FGF1	0.0257932
SOX6	PTPRR	0.0257897
ZEB2	CNTN4	0.0257887
TCF4	KCND2	0.0257885
SP2	MMACHC	0.0257773
NPAS3	RNF150	0.0257621
RARB	LRRC8C	0.0257504
ZNF251	AKR1A1	0.0257465
SOX5	LHFPL2	0.0257211
TCF4	STRN	0.0257142
SOX6	TENM1	0.0257125
MEIS2	KCNIP1	0.025682
TSC22D4	LMNA	0.025679
TCF4	GUCY1A2	0.0256735
FOXP1	CAMK2D	0.0256684
SATB1	ADARB2	0.0256495
SOX6	GPR176	0.0256332
DACH1	KCNJ3	0.0256329
HSF5	NSA2	0.0256319
ZNF438	STOX1	0.0256316
TCF4	SOX6	0.0256235
RARB	FGF14	0.0256183
RARB	MPP7	0.0256079
KLF12	WDR24	0.025605
TSHZ3	PDZRN4	0.025602
EBF1	SYK	0.0255769
ZNF385B	CDH11	0.0255765
SOX6	AUTS2	0.025564
SATB2	TAFA1	0.0255606
KLF12	KCNC2	0.0255586
RARB	RASD2	0.0255564
NPAS3	ITGA8	0.0255286
MEF2C	SLC26A4	0.0255269
TOX3	CTNND2	0.0254857
FOXP1	SYNE1	0.025476
MEIS2	STRIP2	0.0254712
SOX5	KIAA1217	0.0254703
ZNF536	TCF4	0.0254666
SOX6	CPQ	0.0254647
MEF2D	PLA2G12A	0.025462
FOXP1	FBXO15	0.0254553
MEIS2	MME	0.025441
TCF4	ANK1	0.0254228
FOXP1	TANC2	0.0254045
FOXP2	ZEB2	0.0254023
SATB1	PPP2R2B	0.0253988
RARB	GNAL	0.0253852
DACH1	ACTN2	0.0253792
MEIS2	MBNL2	0.025379
FOXP2	OTOF	0.025367
ZNF536	CNKSR2	0.0253598
NFIB	DPP6	0.0253438
FOXP1	RAB5C	0.0253267
HIVEP3	ABT1	0.0253054
RARB	PDE7B	0.025304
MEIS2	RYR2	0.0253023
PROX1	PLPP4	0.0252947
ARX	SOX6	0.0252831
FOXP2	ITGB8	0.025279
DACH1	PKD1L1	0.025274
FOXP1	LMO3	0.0252643
FOXP1	RBMS3	0.0252611
FOXP1	ZFHX3	0.0252556
ZNF536	HOMER2	0.0252543
SOX5	CRTAC1	0.0252469
ZGLP1	CCL27	0.0252348
ZNF385B	PDZD2	0.0252244
MEIS2	STRN	0.0252217
NR3C2	EMC9	0.0252166
ZBTB8A	RNF126	0.025203
FOXP1	TMOD1	0.0251827
MEIS2	ERC2	0.0251821
KLF5	FRMD4B	0.0251718
ETV5	CNPPD1	0.0251594
NPAS3	SPON1	0.025159
FOXP1	FRAS1	0.0251498
SOX5	PRKCA	0.025132
ZNF287	GFRA1	0.02513
ZBTB16	RGS6	0.0251242
TCF4	ERBB4	0.0251042
MEIS2	GUCY1A2	0.0250927
ZNF536	CACNA1E	0.0250861
MEIS2	LMO7	0.0250854
ARID1A	B4GALT7	0.0250643
ZNF335	CDC34	0.0250561
CCDC88A	SYT2	0.0250497
FOXP2	ADAMTS3	0.025027
MEIS2	KCNH4	0.0250136
FOXP1	SMYD3	0.0250131
TSHZ3	FNDC5	0.0250044
TCF4	RAB3C	0.0249996
ZNF385B	KHDRBS2	0.0249934
TSHZ2	RORB	0.0249918
FOXP1	COL25A1	0.024988
ZHX3	S1PR1	0.0249772
ZNF207	MED7	0.0249706
PBX3	VWC2L	0.0249651
ZNF385B	BRINP1	0.0249589
RFX1	SP1	0.024955
ZFP36L1	SSPN	0.0249473
DACH1	RIC8B	0.0249388
BCL11A	PCDH9	0.0249387
NR3C2	THSD4	0.0249276
SOX5	FMN1	0.0248959
NR3C2	IGSF3	0.0248884
GABPB1	EIF5A	0.0248863
E4F1	NIT1	0.0248753
SOX6	ETV6	0.0248477
ZNF385B	RYR3	0.0248419
RARB	CNKSR2	0.0248368
ZBTB40	ESD	0.0248315
MEIS2	PDE7B	0.024822
TCF4	PDZRN4	0.024821
MEF2C	FGF12	0.024815
ZNF385B	FNBP1L	0.0248073
FOXP1	PDE4D	0.0247929
SATB1	DNM3	0.0247924
ZNF385B	RAMP1	0.0247891
FOXO1	PDE10A	0.0247882
NRF1	SYCP2	0.0247858
ZNF608	GRM5	0.0247788
TSHZ2	SLC17A6	0.0247737
NPAS3	MGAT5	0.0247536
MEF2C	GRIK2	0.024753
NFIC	LGR4	0.0247513
PGR	FOLH1	0.024748
ZFHX4	MATN2	0.0247479
MEF2C	SLIT2	0.0247476
FOXP2	NRP1	0.0247469
ZNF536	UTRN	0.02474
PBX1	RALYL	0.0247394
ZEB2	ADCY5	0.0247381
PBX1	LUZP2	0.0247312
FOXO3	COLCA2	0.024728
RARB	ONECUT2	0.0247254
ZNF536	GAD1	0.024724
SATB1	GALNTL6	0.0247124
IKZF2	LAMA2	0.0247098
ZNF536	EDIL3	0.0247025
ZEB2	CDH23	0.0246869
NSD2	KCNK12	0.0246805
TCF4	KLF12	0.0246746
MEIS2	WASF1	0.0246634
TCF4	ITGB8	0.024654
CREB5	NOTCH2	0.0246514
NR3C2	GLRA3	0.024648
NPAS3	SYTL5	0.0246147
FOXP1	S100PBP	0.0246006
FOXP1	GRM7	0.0245985
FOXP1	TOMM70	0.0245958
ADNP2	IAH1	0.0245946
NPAS3	ARHGAP26	0.0245821
KIAA1549	LEPROT	0.0245796
FOXP1	GRIK1	0.0245641
FOXP2	TLE4	0.0245638
ZBTB16	KIT	0.0245595
MEIS2	RNF150	0.0245581
MEIS2	FGF12	0.0245463
TOX2	SLC7A6OS	0.0245299
PBX3	ADGRL3	0.0245117
TCF4	SLIT3	0.0245117
RARB	CAMK2D	0.0245112
SOX5	KCNQ5	0.0244975
MYSM1	MRPL36	0.0244888
NPAS3	WLS	0.0244802
FOXP1	MPP7	0.0244678
PBX1	GRIK3	0.0244659
SOX5	MFN1	0.0244511
ZNF536	RAB3C	0.0244492
FOXP1	XKR4	0.0244481
ZNF654	OARD1	0.0244334
RFX3	SSPN	0.0244332
PBX1	SULF1	0.0244289
TCF4	FGF12	0.0244119
CREBRF	ZNF697	0.0244114
ZBTB20	VSTM2L	0.0244091
HIVEP2	ARSG	0.0244054
TCF4	PDE1C	0.0243703
ZNF536	PHACTR1	0.0243627
MEIS2	ABLIM1	0.0243589
THAP2	TRIAP1	0.0243521
FOXP1	ELAVL2	0.0243492
PBX1	DPYD	0.0243301
IRF2	WEE1	0.0243277
PBX1	CDH2	0.0243234
RARB	JCAD	0.0243141
SOX6	MAMDC2	0.0243114
RARB	MEIS1	0.0243104
FOXP1	ARPP19	0.0243077
HIVEP2	FBXO32	0.0243072
CREB5	ERBB4	0.0242957
ZNF536	TOX2	0.0242956
ZEB2	GNG7	0.0242928
SOX5	GLS2	0.0242806
ZEB2	CDH20	0.0242724
SOX5	PPM1L	0.0242707
ZNF536	UBE2E2	0.0242562
NPAS3	CALN1	0.0242541
TCF4	DCHS2	0.0242476
FOXP1	COL6A2	0.0242461
MEF2C	SFMBT2	0.0242412
FOXP1	KCND2	0.0242339
SATB1	CADPS	0.0242218
MIER1	PIP4P1	0.0242208
SOX5	CDH7	0.024181
MEIS2	KCNQ5	0.0241782
ZEB2	DCC	0.0241708
RARB	ZC3H12C	0.0241646
SRF	PANK3	0.0241624
DACH1	ZSWIM6	0.0241529
ZFP62	MRPL24	0.0241491
DACH1	MEIS2	0.0241412
PBX3	MPPED2	0.0241401
FOXP1	COL19A1	0.024138
AHCTF1	CAPN10	0.0241249
MEF2C	FRMPD1	0.0241233
MEF2C	RELN	0.0241191
BHLHE22	TARBP2	0.024114
HMG20A	GRPEL1	0.0241077
NPAS3	KALRN	0.024104
SETBP1	RARRES1	0.0241003
ZEB2	FHOD3	0.0240968
HMBOX1	NRXN3	0.0240796
TCF4	RASGRP1	0.0240688
RCOR1	EEF1A2	0.024067
RARB	ZFHX3	0.0240626
TCF4	GNG7	0.0240544
MEIS2	PDE1C	0.0240526
RARB	PDLIM5	0.0240436
ZEB2	FAT3	0.0240402
ZEB2	PALM2AKAP2	0.0240388
ZNF536	MAGI2	0.0240357
FOXP2	DOK5	0.024025
MEIS2	ANKS1B	0.0240196
RARB	EPB41	0.024019
ZNF146	PRXL2B	0.0240178
ATF5	FTSJ3	0.0240166
ZBTB10	SYT2	0.0240139
CUX2	TRPC6	0.0240137
NFIB	CSMD2	0.0240133
ZNF536	LHFPL3	0.0240104
ZFPM2	TTN	0.0240095
SATB1	WLS	0.0240024
ZFP90	AMOTL1	0.0239848
FOXP1	PENK	0.0239778
FOXP1	ASXL2	0.0239668
KLF12	KCTD16	0.0239536
ZNF385B	IGSF9B	0.0239388
ATF2	LYAR	0.0239386
ZNF385B	LAMB1	0.0239355
SATB2	SIDT1	0.0239153
FOXP2	PHACTR1	0.023913
TRPS1	PDE5A	0.0239123
FOXP1	SOX5	0.0239067
RARB	ANO4	0.0239032
DACH1	PDLIM5	0.0239022
TCF4	CACNB2	0.0238884
FOXP1	ADCY2	0.0238847
NPAS3	DGKI	0.0238714
ARID1A	LGI3	0.0238707
SOX6	IFITM10	0.0238479
FOXP1	PCSK2	0.0238446
YEATS4	ZCCHC14	0.023842
ZNF385B	PTPRD	0.0238385
ZEB2	DACH1	0.0238293
NFIB	HS3ST4	0.0238275
DACH1	DGKB	0.0238226
SATB1	FRAS1	0.0238098
MEIS2	IVNS1ABP	0.0238032
PBX3	KCNIP4	0.0237885
CREB5	SGCZ	0.0237851
PBX3	ELAVL2	0.0237629
NKRF	DDX54	0.0237461
MEF2C	STX1A	0.0237453
CUX2	SST	0.0237443
SOX6	GPR158	0.0237429
NPAS3	WASF1	0.0237392
FOXP1	KANK3	0.0237354
TCF4	PLXNA4	0.0237143
MEIS2	DLG2	0.0237129
ZNF536	GALNT10	0.0237109
SATB2	NELL2	0.0237091
TOX	IL1RAPL2	0.0236948
NPAS3	CAMK4	0.0236897
ZNF536	SLIT3	0.0236866
ZNF536	RYR3	0.0236616
SATB1	KCNA3	0.023659
MEIS2	GPR63	0.0236505
ZNF385B	BAIAP2	0.023649
RARB	PKD1L1	0.0236451
MEIS2	NHS	0.0236409
ZFHX4	LRRC8C	0.0236395
PBX1	PHLDB2	0.0236347
CLOCK	GLTP	0.0236337
KLF12	CACNB2	0.0236289
FOXP1	BRINP1	0.0236261
NFIB	STARD13	0.0236048
RARB	BACH2	0.0235953
ZBTB16	EGFR	0.0235877
ZEB2	CDH13	0.0235768
ZEB2	RAB3C	0.0235724
NPAS3	PTPRZ1	0.0235613
ATF1	SRC	0.0235539
SATB2	FAM189A1	0.0235504
TSHZ3	KLHL14	0.0235502
RARB	KCNN3	0.0235391
TCF4	GPR158	0.0235333
NPAS3	TCF4	0.023524
ZBTB38	SNRPB2	0.0235237
SMAD5	LIPT2	0.0235169
SATB1	KLHL14	0.0235045
RORB	TACR1	0.0234967
ZNF23	PHF2	0.02348
MEIS2	SLC9A7	0.0234793
MEF2C	UTRN	0.0234756
ZNF385B	PCDH9	0.0234671
DACH1	PDE7B	0.0234571
FOXP2	NHSL2	0.0234503
FOXP1	ANKS1B	0.023447
SSRP1	HPS4	0.0234395
CREBRF	TMEM74	0.0234387
SOX6	FAM135B	0.0234294
FOXP1	KANK1	0.0234284
FOXP1	FARP1	0.023425
SOX5	TMEM144	0.023412
KLF12	MAMDC2	0.0234075
KLF12	SV2C	0.0234044
PBX1	ZNF536	0.0234008
SOX6	COL5A2	0.0233994
RARB	RAB3C	0.0233986
ZNF385B	ARHGAP10	0.0233983
TCF4	RIC8B	0.0233936
TCF4	SLC35F3	0.0233904
ATF5	GLS2	0.0233861
ATF5	ANLN	0.0233854
FOXP1	INPP5D	0.0233829
FOXP1	PARD3	0.0233809
TSC22D4	GALNS	0.0233764
CREB5	DNAJC14	0.0233749
KMT2C	TPPP3	0.0233629
FOXP1	VWC2	0.0233585
CC2D1A	GPT2	0.0233536
MEIS2	FAM155A	0.0233421
TOX	SIDT1	0.0233411
MEIS2	OTOF	0.02334
MEIS2	ZFHX3	0.0233391
RARB	GLI3	0.0233372
TCF4	FHOD3	0.0233287
OLIG1	IDH1	0.0233279
MAZ	RPL4	0.0233019
SOX5	MAGI1	0.0233004
ZBTB16	PROX1	0.0232992
NPAS3	SV2C	0.0232937
MEF2C	TMEM126A	0.0232893
DACH1	MAPK4	0.0232874
FOXN2	ANKDD1A	0.023271
SOX5	KLF12	0.0232634
RARB	MAPK4	0.0232472
HMBOX1	CDH4	0.0232457
FOXP1	ZDHHC14	0.0232449
MEIS2	CFAP46	0.0232404
FOXO1	GLI3	0.0232308
FOXP1	GAD1	0.0232274
ARNT2	HUNK	0.0232269
ZBTB1	KLHL18	0.0232258
SATB2	PTPRD	0.023222
LHX6	SLC39A3	0.0232065
DBP	PPIE	0.023204
CREB3	ARMCX2	0.0231942
TERF1	SLC26A6	0.0231882
FOXP2	PAM	0.0231831
TCF4	NHSL2	0.02318
FOXP2	ACVR2A	0.0231652
NPAS3	TMTC4	0.0231622
ZBTB38	NOLC1	0.0231562
FOXP1	PTCHD4	0.0231442
SOX5	GABBR2	0.0231438
ARNT2	PACRGL	0.0231398
FOXP1	QKI	0.0231391
TULP4	POLR2I	0.023138
AFF2	ABCG4	0.023124
RARB	NRXN1	0.0231152
RARB	DGKH	0.0231142
ZNF385B	POU6F2	0.0231132
TCF4	FOXO1	0.0231065
ZNF385B	NRG1	0.0231024
ZNF333	NRBP1	0.0230898
MEIS2	FIGN	0.0230819
ZEB2	VAT1L	0.023071
MEF2C	HTR2A	0.0230704
ZNF385B	GUCY1A2	0.0230595
MEF2C	NWD2	0.0230528
SATB1	ARX	0.0230517
PBX3	GRM8	0.0230505
MEIS2	COL25A1	0.0230481
ZNF385B	TLE4	0.0230382
NPAS3	DCC	0.02303
ZNF536	SLC8A1	0.0230262
MEIS2	PRKCB	0.0230074
BCL11A	TSPAN9	0.0229979
ZBTB18	THAP12	0.0229968
SATB1	ADGRB3	0.0229952
FOXP1	NRG3	0.0229906
ZNF385B	TRPC4	0.0229871
NPAS3	LYPD6B	0.0229797
ZNF536	ALK	0.0229761
RARB	CACNA2D3	0.0229697
TOX2	P3H1	0.0229681
TOX	ARHGAP25	0.0229679
FOXP1	RAB3C	0.0229648
MEIS2	AFF2	0.0229634
TCF4	STOX2	0.0229627
NFIB	ADRA1B	0.0229606
ZNF536	PBX1	0.0229584
PBX3	SATB1	0.0229517
ZFPM2	KHDRBS3	0.0229449
TCF4	ARNT2	0.0229305
NFIB	PPIP5K2	0.0229235
ZFHX4	SLC24A4	0.0229214
TSHZ3	PEX5L	0.0229209
ZNF16	NANS	0.0229144
RFXANK	CCDC150	0.0229106
BAZ2A	NDST4	0.0229062
MEIS2	SRGAP1	0.0229049
NPAS3	FOXP1	0.0229042
TOX	FSTL1	0.0228989
FOXP1	LHFPL3	0.0228977
NPAS3	LRRTM4	0.022897
TCF4	NCKAP5	0.0228955
ZBTB46	E2F5	0.0228865
ADNP	TP53INP2	0.0228862
PBX3	KLF12	0.0228765
AFF3	POLQ	0.0228674
FOXP1	CHRM4	0.0228622
PBX1	PCDH9	0.0228619
ZNF385B	CALN1	0.0228615
NPAS3	GALNT17	0.022861
NFIB	EPHA3	0.0228577
KLF12	ATRNL1	0.0228429
TOX3	XKR4	0.0228364
NPAS3	TRPS1	0.0228325
E2F4	UVSSA	0.0228261
MAFG	DDX41	0.0228129
MEIS2	RIMS2	0.0228042
VEZF1	SSNA1	0.0227949
RARB	RBFOX1	0.0227786
TSHZ3	SOX6	0.0227773
RARB	KANK1	0.0227742
ZNF385B	ZSWIM6	0.0227724
TCF4	CDH13	0.0227723
MBD3	CYP51A1	0.0227718
TOX	RORB	0.0227704
PBX3	KCNC2	0.0227703
MEIS2	PPP1R16B	0.0227545
FOXO1	PPP1R1B	0.0227491
ZNF408	FURIN	0.0227455
KLF12	PCDH7	0.0227406
ZNF385B	FUT9	0.0227402
ZFHX4	PRKCH	0.0227349
FOXO1	DACH1	0.0227192
NFIB	MOXD1	0.0227155
MEF2C	GPR176	0.0227003
PROX1	TRPC4	0.022694
TSHZ3	TMEFF2	0.0226839
BCL11A	POLA1	0.0226821
LHX2	RREB1	0.0226704
MEIS2	SLC9A5	0.02267
MEF2C	PCDH19	0.0226636
TCF4	GABBR2	0.022656
ZBTB16	PLD5	0.0226542
CREB5	RPUSD1	0.0226422
MTA3	CEP97	0.0226227
PHTF1	ANGEL1	0.0226209
FOXP1	ZNF831	0.0226179
TCF4	LRRC7	0.0226033
PRDM2	ARRDC3	0.0225993
NPAS3	TRPM3	0.0225948
ARX	PTPRM	0.0225941
FOXP1	PPP2R2A	0.022591
SOX6	FGF12	0.0225838
ZNF385B	DNER	0.0225777
ZNF2	SH2B3	0.0225723
DACH1	TCF4	0.0225706
SOX5	CASP7	0.0225703
MEIS2	GAD1	0.0225645
NPAS3	ADAMTS3	0.0225612
BACH2	KCNMB2	0.0225567
RORB	ATP13A4	0.0225517
ZBTB45	ACSS2	0.0225457
TSHZ3	DNM3	0.0225445
TCF4	GRIP1	0.0225424
RARB	BANK1	0.0225399
TCF4	SLC4A4	0.0225399
ZEB2	GRIK1	0.0225272
CDIP1	PPARG	0.0225238
MEF2C	PRKG1	0.0225192
MEF2C	SRGAP1	0.0225188
RORB	CPNE9	0.0225152
BAZ2A	MRPL40	0.0225137
TUB	RNPEPL1	0.0225129
NFYA	ABCF2	0.0225077
FOXP1	AFF2	0.0225071
ZEB2	DOCK10	0.0225068
AFF4	THPO	0.0224953
ZNF385B	CDH8	0.0224921
FOS	DOK4	0.0224912
MIER1	IDS	0.0224851
RARB	GRIP1	0.0224825
FOXP1	GPR63	0.0224816
FOXP1	NEDD4L	0.0224816
NFIB	NOS1	0.0224758
RERE	ABI3BP	0.022466
ZEB2	PDZRN3	0.0224628
ZFHX3	TMEM231	0.0224576
USF1	EPHB3	0.0224473
NKRF	IRAK4	0.0224445
ZNF536	GRM5	0.0224417
RARB	COL19A1	0.0224394
NR4A3	NR4A1	0.0224352
PBX1	NELL2	0.0224297
MEF2C	MAPK10	0.0224185
FOXP1	KCNIP4	0.0224159
NPAS3	ADCYAP1R1	0.0224153
ZBTB16	ZNF804B	0.0224118
DACH1	PSMB6	0.0224102
SOX6	GRM8	0.0224042
TOX	SATB2	0.0223835
NKRF	FOXRED2	0.0223806
MEIS2	NRP1	0.0223804
TCF4	AFF2	0.0223773
NFKB1	TMEM74	0.0223718
NPAS3	ZNF804B	0.0223716
SATB2	JPH1	0.0223652
TOX	MDGA2	0.0223578
FOXP2	ZFPM2	0.022347
PBX1	RAP1GAP2	0.0223313
AEBP2	OPALIN	0.0223291
SOX6	MAGI3	0.0223149
MEIS2	PPP1R1B	0.0223127
SP3	PLA2G12A	0.0223063
TULP3	NME9	0.0222963
RFXANK	SCAF1	0.0222929
TOX3	ST8SIA1	0.0222912
BCL11A	PLEKHH2	0.0222741
NPAS3	UBASH3B	0.0222695
ZEB2	CAMK4	0.0222652
ZNF385B	PDLIM5	0.022265
MEF2C	MMP16	0.0222614
ZSCAN9	POMC	0.0222607
ZNF385B	SPINK2	0.0222583
FOXP2	KCNMB2	0.0222544
SOX5	CHL1	0.0222538
FOXP1	NTM	0.0222532
MEF2C	FAM78B	0.0222519
PBX1	NCAM2	0.0222482
PBX3	CTSZ	0.0222456
ZEB2	FOXP1	0.0222217
MEIS2	CNTN6	0.0222169
FOXP2	TSHZ1	0.0222135
SNAPC4	SMARCD3	0.0222078
FOXP1	SUN1	0.0222077
MEF2C	DACH1	0.0222063
MEIS2	PDE1B	0.0221928
FOXP1	CFAP54	0.0221835
ZNF16	CCT4	0.022182
NR3C2	IGF1	0.0221767
NR3C2	COL15A1	0.0221664
KLF3	ARL4A	0.0221612
MEIS2	RASD2	0.0221562
DACH1	SLC35F3	0.022153
NPAS3	GPR158	0.0221527
ZNF580	SMARCA4	0.0221508
SOX5	COL25A1	0.0221494
ZNF385B	PDE7B	0.0221447
ZNF536	FOXP2	0.0221389
TCF4	ROR2	0.0221358
L3MBTL3	PDCD2	0.0221358
PBX1	GAS7	0.0221354
RORB	DPY19L1	0.0221311
FOXP1	SORBS1	0.02213
TOX	ADAMTS19	0.0221289
TCF4	ZFHX4	0.0221228
ZBTB16	MAGI3	0.0221214
PROX1	GRM5	0.0221187
FOXP1	CAMKV	0.0221106
RARB	LRRC7	0.0220954
TSHZ2	RBM7	0.0220919
DACH1	MEI4	0.0220868
ZFPM2	PAPPA2	0.0220865
ELF2	AURKAIP1	0.0220844
ZNF697	NSA2	0.022078
DACH1	DCC	0.0220753
NPAS3	CHN2	0.0220725
NFIB	DAB1	0.0220644
ZNF385B	KCTD1	0.0220528
TCF4	NECAB2	0.0220515
TCF4	WIPF3	0.0220495
NFYB	RABGGTB	0.0220477
KIAA1549	ARMCX5	0.0220339
THAP7	NXT1	0.0220334
SATB1	UTRN	0.0220275
SOX2	TIRAP	0.0220151
ZNF385B	VAV3	0.0220087
MEIS2	ZNF536	0.0220033
ETV5	SATB2	0.0220026
NFIB	KCNH7	0.0220002
SOX5	LUZP1	0.0219986
RARB	NECAB2	0.0219911
KLF12	FRMPD1	0.0219757
BLZF1	AP1AR	0.0219753
TULP4	ENTPD5	0.0219721
TCF4	PALM2AKAP2	0.0219698
ZNF510	ECHS1	0.0219595
NFIA	ZFPM2	0.0219538
MEIS2	GRIP1	0.0219448
ZNF385B	CTNNA2	0.0219282
NPAS3	SCG5	0.0219235
SRF	TIMM50	0.0219208
FOXP2	ZNF536	0.0219178
ELF2	RPL36A	0.0219062
JDP2	CORO1C	0.0219058
ZFP3	SMG9	0.0219038
FOXP1	ADAM23	0.0218973
MEF2C	CACNA2D3	0.0218914
ZBTB45	SGTA	0.021889
FOXP1	NPAS3	0.0218842
TOX	FERMT2	0.0218832
ZEB2	ROR2	0.021877
RARB	RPH3AL	0.0218712
TTF1	NFE2L1	0.0218672
ZNF148	WDR74	0.0218626
MEF2C	LRRC4C	0.0218584
TULP4	PCP4L1	0.0218511
ZNF529	KPTN	0.0218444
TSHZ3	NAV3	0.0218286
FOXP1	KCNB2	0.0218176
MEIS2	SATB1	0.0218172
ZBED5	RIDA	0.0218132
TCF4	MME	0.0218071
ZNF385B	LMO7	0.0217981
ZFX	TSPAN13	0.0217764
RARB	GPAT3	0.0217736
ZBTB16	GLRA1	0.0217677
MYSM1	ARMCX5	0.0217665
SATB1	NRG1	0.021765
TAX1BP1	FUZ	0.0217627
ZNF81	SMPD2	0.0217558
GTF2I	ZNF518A	0.0217449
PBX1	TRHDE	0.0217382
CUX1	FLVCR1	0.0217379
HMBOX1	HOMER2	0.0217376
ZNF618	SPR	0.0217374
MEIS2	CNTN4	0.0217365
ZNF827	IL17D	0.0217363
SOX5	EDIL3	0.021731
ZNF684	FBXL6	0.0217245
TCF4	PDZRN3	0.0217225
SOX5	GLIS3	0.0217225
TSHZ3	SPON1	0.0217193
DACH1	SPOCK3	0.0217191
ZNF385B	OPCML	0.0217141
ZNF385B	ZFHX4	0.0217011
RCOR1	LRRC24	0.0216991
ZXDC	HPS5	0.021699
ZBTB16	PPP1R1C	0.0216927
CUX2	PIP5K1B	0.0216911
ARX	QKI	0.0216901
ZNF831	ANO3	0.021689
SOX5	AKAIN1	0.0216848
MEIS2	SMYD3	0.0216841
SOX5	MAPK10	0.021672
SOX6	LYPD6B	0.0216671
HMBOX1	UNC5C	0.0216644
GPBP1	SLC26A7	0.021662
NPAS3	MEIS2	0.0216465
SOX5	ST8SIA4	0.0216454
MEIS2	SOX6	0.0216405
MEF2C	PDZRN4	0.0216304
FOXP1	MATN2	0.0216289
POU2F1	PROX1	0.0216223
BACH2	TCF4	0.021621
ZBTB16	SVEP1	0.0216124
SALL1	VIP	0.0216092
ATF2	ATP6V1G1	0.0216091
TOX	HS3ST4	0.0216018
ST18	BCKDK	0.0216007
ZNF316	MMS22L	0.0215966
DACH1	NGEF	0.0215959
PBX1	IQCJ	0.0215939
ZEB2	AFF2	0.0215927
SATB1	ZNF804B	0.021583
PRDM15	C12orf73	0.0215752
PBX1	ZFPM2	0.0215716
RARB	ADGRG6	0.0215689
ZHX1	NAP1L5	0.0215671
TOX	MAST4	0.0215463
FOXP1	LYPD1	0.0215432
FOXP1	ZNF608	0.0215407
MEF2C	CRTAC1	0.0215206
FOXJ3	MLX	0.02152
KLF12	OPRD1	0.0215156
ZNF529	NQO2	0.0215084
ZNF385B	GALNT17	0.0215039
TRERF1	NIT2	0.0215013
ZBTB16	ADRA1A	0.0214978
SOX5	IGSF21	0.0214856
SOX5	LGI2	0.0214844
POU2F2	SLX4	0.0214831
TCF4	PPP1R1B	0.0214825
SOX6	GRM7	0.0214814
ZEB2	ANO4	0.0214795
FOXP2	OLFM3	0.0214721
FOXP1	PRKCB	0.0214714
ZEB2	GULP1	0.0214684
ZNF385B	TSHZ2	0.0214683
TCF3	INTS5	0.0214675
TSHZ3	GAS7	0.0214559
FOXP1	SOAT1	0.0214555
DACH1	FNBP1L	0.0214514
ZNF692	FTSJ3	0.0214512
NPAS3	CLIP4	0.0214494
SOX5	OSBPL3	0.0214494
ZNF573	LINS1	0.0214478
ZNF385B	RBFOX1	0.0214468
SOX6	KCNA3	0.0214448
ZNF536	PDE3A	0.0214345
FOXP1	PDIA5	0.0214254
KLF12	DGKB	0.0214245
ZNF76	ZNF316	0.0214233
ZNF576	GFPT2	0.021417
ARID3B	TMPRSS12	0.021415
TCF4	PRKCH	0.0214134
FOXP1	GDPD5	0.021408
FOXP1	BCL11B	0.0214063
CUX2	SPON1	0.0214051
ESRRA	PLOD3	0.0213993
SOX5	ALK	0.021399
ANKRD30A	MRPL17	0.0213941
NR4A1	NR4A3	0.0213935
SOX15	TTPAL	0.021393
PRDM2	FAHD2A	0.0213816
BACH1	MRGBP	0.0213805
TCF4	FRAS1	0.0213779
ZHX2	KBTBD8	0.0213769
FOXP1	ACVR1	0.0213728
ARNT2	ALDH9A1	0.0213614
TCF4	PPP1R16B	0.0213455
HIC2	TIMM13	0.0213443
SOX5	RIMS4	0.0213365
SOX6	FBXL7	0.02133
ZBTB40	RBM17	0.0213298
ZNF24	ECD	0.0213236
BHLHE22	KHSRP	0.021322
SATB1	FRMD4B	0.0213179
FOXP1	MRTFB	0.0213067
SATB2	ETV5	0.0213029
NPAS3	TBL1X	0.0212824
GABPB1	SWI5	0.0212783
SOX6	NTRK2	0.0212755
SOX5	FAM135B	0.0212742
ZNF423	G6PC3	0.0212698
ZNF579	C1QTNF2	0.0212652
SATB1	SORCS3	0.0212615
ZNF207	YRDC	0.0212592
FOXP1	CNTN4	0.0212562
FOXP1	DPP10	0.0212486
ELF2	RAB11FIP1	0.0212446
FOXP1	BTBD9	0.0212385
CUX2	GRIN3A	0.0212384
SATB2	PDE4D	0.0212336
NPAS3	TRPC6	0.0212303
RLF	BHLHE22	0.0212276
TEF	WDR53	0.0212272
TCF4	ARPP21	0.0212215
FOXP2	NPAS3	0.0212177
POU6F2	MAMLD1	0.0212092
NFIA	TSPAN8	0.0212061
SOX5	HCN1	0.0212035
ZNF518A	PLXDC1	0.0212019
DACH1	LRRC8C	0.0211986
FOXP1	PCDH17	0.0211959
ZEB2	PDZRN4	0.021195
RARB	LAMB1	0.0211949
KLF12	PBX3	0.0211905
ZNF536	CREB5	0.0211841
ZNF536	GRIK3	0.0211784
ZFPM2	ADAMTS19	0.0211757
FOXP1	ME3	0.0211692
ZNF608	PLPP4	0.0211652
ZNF385B	TOX	0.0211623
FOXP1	RGS17	0.0211618
ZBTB18	SLA	0.0211601
JUND	PSME3	0.0211482
CSDE1	CYB5D1	0.0211469
KLF12	SDK1	0.0211408
RFX3	TLE1	0.0211396
FOXP1	EIF4E3	0.0211368
FOXP1	CHN2	0.0211277
DACH1	SLC4A4	0.0211261
FOXP2	PDE4B	0.0211186
ZBTB17	FAM161B	0.0211156
KLF12	SOX5	0.0211152
MEIS2	PDZRN3	0.0210997
ZNF385B	FRMPD4	0.0210947
RARB	DPY19L3	0.021094
ZNF385B	SLC6A1	0.0210882
DACH1	ADCY2	0.0210863
ZNF148	OCA2	0.0210847
FOXP1	ELAVL4	0.0210831
MEIS2	GPR158	0.02108
MEIS2	BAIAP2	0.0210752
FOXP1	ACVR1C	0.0210699
RARB	CA10	0.0210691
ARX	XKR4	0.0210667
FOXP1	IL1RAP	0.0210635
MEIS2	KCNB2	0.0210593
NFIA	EPHA3	0.021054
ZNF131	SUSD1	0.0210521
ZNF385B	PLXDC2	0.0210516
ZNF438	FBXL6	0.0210428
SATB2	RAP1GAP2	0.021042
ZNF536	NMNAT3	0.0210393
MIER3	APCDD1	0.0210328
ZNF536	NETO2	0.0210313
NPAS3	KCP	0.0210274
MEF2C	PLXNA4	0.0210256
UBP1	GPS2	0.0210173
ZNF536	APBA1	0.0210142
ZNF385B	HLF	0.0210129
TOX	EPM2A	0.0210126
NCOR2	ROPN1	0.0210103
SOX5	NKAIN2	0.0210097
ARID2	MAPK7	0.0210066
FOXP2	CACNA1E	0.021
FOXP2	KCNIP1	0.0209912
NPAS3	TMED4	0.0209884
RARB	BCR	0.0209882
PBX3	KCNIP1	0.0209785
CSRNP2	SLC39A12	0.0209761
MEIS2	ZMAT4	0.0209739
CCDC88A	EGLN2	0.0209705
MEIS2	ICAM5	0.0209683
RARB	NTRK2	0.0209677
KLF12	RYR3	0.0209673
FOXP2	FOXP1	0.0209672
FOXP1	JAM2	0.0209548
SATB2	KCNJ6	0.0209545
RARB	CFAP54	0.0209544
FOXP1	PRKG1	0.0209516
TCF4	ZNF385B	0.0209407
ESRRG	OGDH	0.0209404
ZNF891	FKBP1B	0.0209404
PLAGL2	HECTD3	0.0209338
NPAS3	CELF2	0.020929
RARB	RGS14	0.0209233
RARB	RGS6	0.0209229
MEIS2	CADPS	0.0209128
CSRNP2	SYK	0.0209082
ARX	TOX3	0.0209072
ZEB2	GUCY1A1	0.0209022
TOX	METTL17	0.020901
ZNF536	TENM4	0.0208928
SOX5	IMMP2L	0.0208892
ZNF536	OSBPL3	0.0208819
GLIS3	FHIT	0.020879
MEF2C	KCNJ3	0.0208714
ZNF385B	RBMS1	0.0208697
CREB3	PIN4	0.0208675
ZEB2	ACTN2	0.0208673
ARID4B	CHMP2A	0.0208671
NPAS3	ANO3	0.0208656
PROX1	CNR1	0.0208642
SMARCA1	TRAF3IP1	0.0208605
ZEB2	XKR4	0.0208563
ZNF385B	ARHGEF28	0.0208539
PROX1	YJEFN3	0.0208524
DACH1	CAMK4	0.0208509
ZNF326	ADSS1	0.0208497
ZNF414	SPG21	0.0208474
ZEB2	VIP	0.020847
RARB	DCAF6	0.0208463
TSHZ3	XKR4	0.020844
TCF4	RGS6	0.0208421
PBX3	P3H2	0.0208358
TSHZ3	HAUS5	0.0208357
TSHZ2	TRPC3	0.0208344
ZNF576	GGPS1	0.0208335
ZMIZ2	ACAA1	0.0208326
FOXP2	LHFPL6	0.0208264
ZNF536	SLC24A3	0.0208227
SOX5	TBC1D4	0.020822
ZNF536	FOXP1	0.0208189
ZNF570	ALKBH4	0.0208173
MBD3	GID4	0.0208127
TCF4	ANO4	0.0208118
SOX5	FREM2	0.0208068
MEIS1	ATP11C	0.0208005
FOXO1	SLC4A4	0.020799
TCF4	SGCZ	0.0207914
SOX6	FOXP1	0.0207908
FOXP1	CDH8	0.02079
ZBTB14	CRTC1	0.0207875
ZNF385B	WASF1	0.0207789
DACH1	TMEM163	0.0207721
GON4L	LRRC14	0.0207697
ZEB2	PBX3	0.0207696
SATB2	SEPTIN9	0.0207692
MEIS2	PDE4D	0.0207651
PIAS4	MRPS31	0.0207554
DACH1	RASD2	0.0207528
MITF	P2RY12	0.0207526
SOX5	DAP	0.020752
PBRM1	GET4	0.0207512
TULP4	COL6A6	0.0207391
RXRB	BHLHE22	0.0207168
RARB	PDE4D	0.0207088
FOXO1	RIC8B	0.0207008
CUX2	IQCJ	0.0206991
ZNF280C	PPP1R35	0.0206918
SOX6	HUNK	0.0206905
RARB	FGF12	0.0206869
LRRFIP1	COPRS	0.0206845
RARB	CNTN4	0.0206823
ZNF385B	KCNC2	0.0206765
SOX5	BTBD11	0.0206682
RARB	IVNS1ABP	0.0206669
NFIA	HS3ST4	0.0206657
ZNF691	COMMD4	0.020664
SMAD5	MRPL54	0.0206638
SOX6	FSTL5	0.0206616
SOX5	RNF144B	0.0206614
BCL11A	HADHB	0.0206557
TCF4	TRAIP	0.0206536
ZNF202	PYGM	0.020653
MEIS2	PCSK2	0.0206515
PBX3	DGKB	0.0206482
MAF	COQ2	0.0206453
TSHZ3	FARP1	0.0206433
SATB1	LYPD6B	0.0206407
CREB5	BTG1	0.0206403
ZNF202	TMEM126A	0.0206398
ZNF385B	MMD	0.0206371
SOX6	RELN	0.0206347
ZNF385B	BCL11A	0.0206332
NPAS3	ARNT2	0.0206316
BHLHE22	RXRB	0.0206274
SOX5	NXN	0.0206272
SOX5	CDH4	0.0206246
DACH1	NTM	0.0206246
ZNF385B	RASGEF1B	0.020623
CREBRF	OGFR	0.0206224
ZNF385B	EPHA4	0.0206213
NFIA	TJAP1	0.0206209
SOX6	PTCHD4	0.0206188
PBX3	ZBTB20	0.0206134
ZEB2	GABBR2	0.020609
ZNF548	STAC3	0.0206066
NPAS3	FOXP2	0.0205919
SP4	ZNF32	0.0205918
TSHZ3	BRINP3	0.0205912
ZNF608	VIP	0.0205879
NPAS3	CHRM3	0.0205859
CAPN15	TRMT44	0.0205751
FOXP2	FRMD5	0.0205735
RARB	CLSTN2	0.0205718
ZFHX2	HCCS	0.0205696
FOXP1	PACS1	0.0205666
TCF4	TLE4	0.0205662
ZEB2	SV2C	0.020565
FOXP2	NXPH1	0.0205601
ARNT2	KCNK12	0.0205587
ZNF385B	CCNJL	0.0205587
LRRFIP2	TBC1D10A	0.020554
ZEB2	PROX1	0.0205507
DACH1	ONECUT2	0.0205461
[truncated: 14,691 more rows]

## Sheet: Civet
Regulatory Gene	Target Gene	Weight
NFIB	SATB1	0.138405
SATB1	NFIB	0.136321
NFIB	SOX6	0.135329
SATB1	SOX6	0.128144
SOX6	SATB1	0.121637
SOX6	NFIB	0.120833
SOX6	KCNQ5	0.118545
SOX6	NXPH1	0.117946
SATB1	CDH9	0.116976
NFIB	FREM3	0.110929
SOX6	KCNT2	0.108792
NFIB	EYA4	0.105782
SATB1	TRHDE	0.105214
SATB1	LAMA4	0.105166
SATB1	SST	0.101978
NFIB	GALNT13	0.101622
SOX6	GALNT13	0.0995472
SATB1	ERBB4	0.09512
SOX6	PLPP4	0.0946594
SOX6	NRXN1	0.0932947
SOX6	ARHGAP6	0.0913871
SATB1	SATB2	0.0911859
NFIB	ADAMTSL1	0.0896316
SATB1	GALNT13	0.089357
NFIB	MPDZ	0.0874984
SOX6	ARPP21	0.0873356
SOX6	SST	0.0849114
TRPS1	SPARCL1	0.084533
TRPS1	EFEMP1	0.0844164
NFIB	KCNQ5	0.0805572
SOX6	FRY	0.0803458
NFIB	SST	0.0800318
SATB1	PLCH1	0.0783638
SATB1	PTPN13	0.0781212
SOX6	RGMB	0.0778216
SOX6	ERBB4	0.0775339
SOX6	CDH7	0.0757132
SOX5	ARHGEF26	0.0741473
ETV1	NPY	0.0738142
NFIB	NXPH1	0.0730198
TRPS1	GRIK1	0.0719663
SOX6	ADAMTSL1	0.0707931
SATB1	KCNQ5	0.0683633
SATB1	NXPH1	0.0662491
NFIB	ARPP21	0.0661864
SATB1	KCNT2	0.0660846
SATB1	PLPP4	0.0659654
SOX6	GABRB2	0.065921
MEF2C	SPARCL1	0.0657632
SATB1	ADGRL2	0.0656389
SATB1	ELMO1	0.0651879
SOX5	GRM1	0.064773
NFIB	PEX5L	0.0644297
SOX6	ASTN2	0.0639018
SOX5	COL12A1	0.0637954
NFIB	LAMA4	0.0636057
NFIB	IFIH1	0.0629644
TRPS1	B3GAT2	0.062434
SOX6	CADPS	0.062358
NFIB	VCAN	0.0622829
ETV1	EPB41L4A	0.0621379
MEF2C	NRXN1	0.0619251
NFIB	TMTC2	0.0617195
SOX5	ERBB4	0.0615333
MEF2C	ELL2	0.0615067
MEF2C	SEMA3D	0.0610245
SOX6	CDH9	0.061008
SATB1	ARHGAP6	0.0604805
NFIB	CDH7	0.0602971
SOX6	TMTC2	0.0601571
SOX5	GRIK1	0.0601039
SATB1	EPB41	0.0600616
NFIB	HCRTR2	0.0593707
MEF2C	WIF1	0.0592135
SOX6	ELMO1	0.0586233
SATB1	RBMS1	0.0585965
TRPS1	MYO16	0.0584413
SATB1	KLHL8	0.0583369
NFIB	NRXN1	0.0580454
SOX5	FRY	0.0580197
NFIB	SV2C	0.057157
SOX6	LYPD1	0.0571511
SOX6	KATNBL1	0.057149
NFIB	CDH9	0.057008
NFIB	PLPP4	0.0569168
SOX6	CCDC85A	0.0564762
MEF2C	CDK6	0.0563603
NFIB	KCNT2	0.0561452
SOX6	CPEB2	0.0560308
SATB1	PRDM1	0.0560221
MEF2C	HTR4	0.0554024
SOX5	NYAP2	0.0551679
NFIB	CCDC85A	0.0550885
DLX6	PDE3A	0.0550429
NFIB	TRIM9	0.0547295
TRPS1	NRXN1	0.0545029
SOX6	ADAMTS6	0.0544733
SATB1	ADAMTSL1	0.0542395
SOX5	CCK	0.0542364
SOX5	EDIL3	0.0540205
SOX6	PTPRC	0.0539307
SOX6	PPP4R4	0.0535352
MEF2C	ANK1	0.0534633
SATB1	ASTN2	0.0533752
MEF2C	MMP16	0.0533714
SOX6	SYT1	0.0533697
SATB1	CADPS	0.0532827
SATB1	NRXN1	0.0531312
NFIB	RGMB	0.0529034
SATB1	NETO2	0.0528513
NFIB	WLS	0.0527389
SOX5	GABRB2	0.0527092
SATB1	GRIK1	0.0523064
SOX5	UNC5C	0.0522852
NFIB	AGBL3	0.0514905
NFIB	DLX6	0.0514756
NFIB	KCNC2	0.0513084
NFIB	EDIL3	0.0509734
SOX5	PLS3	0.0508255
NFIB	INPP4B	0.0506811
ZNF148	HMGB1	0.0506633
ATF4	AIP	0.0506623
TAX1BP1	SMDT1	0.050529
SATB1	HTR1F	0.0502966
SOX5	ADAMTSL1	0.0500723
SOX6	TRHDE	0.0500108
NFIB	ADAMTS6	0.0499393
NFIB	COL21A1	0.0497937
SATB1	LYPD6	0.0497489
KLF3	FBXO45	0.0496631
NFIB	EPB41	0.0496243
SOX6	INPP4B	0.0496149
NR3C2	KITLG	0.0496005
SATB1	CDH7	0.0494416
MEF2C	ZNF804A	0.0493604
SOX5	ADGRL2	0.0492237
SATB1	CPNE8	0.0492232
SOX6	KIT	0.0488661
SATB1	GRID2	0.0487455
TRPS1	RAPGEF5	0.0485387
MEF2C	GALNTL6	0.0483367
SOX6	EDIL3	0.0483086
SOX5	ELMO1	0.0480849
SOX6	PLCH1	0.0479885
SATB1	ADAMTS6	0.0479761
SATB1	CHRM3	0.0478854
SOX6	NPY	0.0477551
TRPS1	GOLIM4	0.0477541
SATB1	CPEB2	0.0476748
SOX5	CCDC85A	0.0475891
NFIB	PLCH1	0.0475583
SATB1	GRIN3A	0.0475555
TRPS1	PDLIM3	0.0474974
NFIB	NYAP2	0.0474508
SATB1	CADM2	0.0473682
NFIB	CPEB2	0.0470197
SATB1	PPP4R4	0.0469764
SATB1	GPM6A	0.0469455
SOX6	GALNTL6	0.0469342
ZNF521	RHBDD1	0.0469206
SOX6	EPB41	0.0468695
MEF2C	CCDC85A	0.0468463
SATB1	PEX5L	0.046777
NFIB	DOCK4	0.0467377
SATB1	STXBP6	0.0466381
SOX6	PITPNC1	0.046613
MEF2C	DOCK4	0.0465659
SOX6	ETV1	0.0464696
SOX6	PAM	0.0464653
MEF2C	GADL1	0.0463665
SATB1	KCNC2	0.0463162
TRPS1	SDK1	0.04623
ZNF644	HOOK2	0.0462024
SOX6	NXPH2	0.0461488
SOX6	C8B	0.0460917
THRB	CEP152	0.0458843
SATB1	CNTN3	0.0458492
SOX6	PEX5L	0.0458248
SATB1	CACNA2D2	0.0457795
NFIB	CADPS	0.0456445
NFIB	FRY	0.0453855
ETV1	SLC22A3	0.0452675
SOX5	PEX5L	0.045217
TRPS1	GADL1	0.0450243
MEF2C	KATNBL1	0.044921
SATB1	PTPRC	0.0448069
TRPS1	MMP16	0.0447978
NFIB	KIT	0.0447486
NFIB	GREB1L	0.0445748
NFIB	CDH20	0.0443925
SOX5	ASTN2	0.0443483
SOX6	ADGRL3	0.0442766
NR3C1	LDB3	0.0442031
SATB2	TRHDE	0.0436601
SATB1	ARPP21	0.0435479
SOX6	ANK1	0.0434773
NFIB	KALRN	0.0434619
DLX6	ADAMTS3	0.0433991
SOX5	CRH	0.0432575
MEF2C	PTPRR	0.0431489
SOX5	THSD7B	0.0430257
SATB1	FRY	0.043
SOX6	LAMA4	0.0429644
SOX6	MEF2C	0.0428651
CSRNP2	MRPS24	0.0428346
NFIB	CACNA2D1	0.0428031
SOX5	KITLG	0.0427607
TRPS1	LAMA3	0.0427503
TRPS1	PARD3	0.0426555
SATB1	TMEM26	0.0426313
MEF2C	SLIT2	0.0426108
NPAS3	KCNT2	0.0425495
NFIB	ARHGAP6	0.0425044
TRPS1	NETO2	0.0424495
SOX5	RUNDC3B	0.0423738
NFIB	NRTN	0.0423109
SATB1	NEDD9	0.0422238
ETV1	DCHS2	0.0422173
TRPS1	VGLL3	0.0422051
NFIB	ERBB4	0.0422008
ARID4B	MED31	0.0421947
SOX5	AGBL3	0.0421211
MEF2C	PDLIM3	0.0421132
CREBRF	TMEM39A	0.0420358
NFIB	ADGRL2	0.041974
TRPS1	KCNH7	0.0419397
TRPS1	WIF1	0.0419067
TRPS1	PTPRM	0.0419005
ZEB2	THSD7A	0.0418621
MEF2C	TRPC4	0.0418432
SOX6	PROX1	0.0416889
MEF2C	NXPH1	0.0416804
SATB1	OVCH1	0.0416724
SOX6	SASH1	0.0416624
TRPS1	DLGAP1	0.0416473
SATB1	CACNB4	0.0412443
SOX5	RAPGEF5	0.0411729
SATB1	PITPNC1	0.0411617
SATB1	WWC2	0.0411392
TRPS1	ROBO2	0.0410438
NFIB	GALNTL6	0.0409471
SOX6	ADGRL2	0.0409163
SOX6	MOB3B	0.0408702
NFIB	PTPRR	0.0408357
TRPS1	ANK1	0.0408013
SETDB2	TIAM2	0.0407872
NR1D2	DDB1	0.0407842
SATB2	SATB1	0.0407217
SATB1	TMEM91	0.0407153
TCF12	ITPRID1	0.0405528
MEF2C	TENM2	0.0405204
NFIB	PDE3A	0.0405025
TCF12	RELN	0.0403904
ZBED5	NSA2	0.0403365
NFIB	PROX1	0.0401992
SATB2	ERBB4	0.0401503
SATB1	PREX2	0.0399837
NR3C1	GLS2	0.0399176
SOX6	DOCK4	0.0399145
SATB1	SYT1	0.0399064
MEF2C	TRPS1	0.0398814
ZNF568	ELOC	0.0398646
SATB1	C8B	0.0398373
ARID5B	RBM33	0.0397859
SATB1	ZNF804A	0.0395907
PROX1	ELOVL5	0.0395545
TOX3	GCNT4	0.0394213
NFIB	CACNA2D2	0.0394077
SOX6	WLS	0.0393268
ZNF133	CDC23	0.0392635
TRPS1	DOCK4	0.039209
KLF7	DOCK5	0.0391989
E2F3	LRGUK	0.0391856
SOX5	SPHKAP	0.039159
SOX5	TRPS1	0.0390476
NFIB	CDK6	0.0388994
SFPQ	CEP250	0.0388745
MEF2C	ADAMTS17	0.0387221
NPAS3	DSCAM	0.038601
SOX6	STXBP6	0.0385024
ETV1	ARHGAP6	0.0382774
SATB1	PARP8	0.0381405
ARID5B	KREMEN1	0.0381054
SATB1	PANX1	0.038101
NFIB	NT5DC3	0.038081
SOX6	MPDZ	0.0380346
SON	NIM1K	0.0379822
SOX6	RBMS1	0.0379635
SOX6	HERPUD2	0.0379512
NFIB	HDAC9	0.0378923
NPAS3	SIN3A	0.0378719
NFIB	SYT1	0.0378324
SOX5	SLC35F4	0.0378122
SOX5	ADAMTS19	0.0377838
SOX6	CNR1	0.0377035
MEF2C	OSBPL3	0.0376723
ETV1	RFC4	0.0375901
SATB2	SST	0.0374541
SATB1	EFNA5	0.0373935
SOX5	ZMAT4	0.0373407
AFF2	EPS8	0.0372399
TRPS1	MAN2A1	0.0371849
ZNF385B	CNTN3	0.0371274
NFIB	CNTN6	0.0370178
NPAS3	GRM8	0.0369955
SOX5	GRIN3A	0.0369399
SOX5	LYPD1	0.0369205
NKRF	ORAI2	0.0369111
ATF6B	TMEM216	0.0368663
NR4A2	HDAC3	0.036845
GLIS1	TPX2	0.0368375
GLIS1	EXOSC3	0.0368353
SATB1	RGS6	0.0367907
SATB1	PAM	0.036768
ZNF341	VXN	0.0367097
SOX6	ELL2	0.0366211
MEF2C	PTPRO	0.0366069
NPAS3	NETO2	0.0365849
SOX5	ARL4A	0.0365551
GABPB1	RHBDD1	0.0365181
TRPS1	GRM3	0.0365084
SOX6	GRIK1	0.0364318
SOX5	FAAH	0.0364193
MEF2C	NDST3	0.036388
SOX6	CACNA2D2	0.036332
NFIB	TNIK	0.0362915
MEF2C	ZNF804B	0.0362896
NFIB	MAML2	0.0362692
MEF2C	ZNF385B	0.0362537
NFIB	NCKAP5	0.0362146
SOX6	MME	0.0361485
HSF2	ETAA1	0.036053
SATB1	FRMD4B	0.0360427
DNAJC1	NFKBIB	0.0360236
ETV5	NUAK1	0.0359916
ZNF385B	CRH	0.0359396
NFIB	ADGRL3	0.0359279
MIER1	UGGT1	0.035844
NFIB	ELMO1	0.0358058
SATB1	GABRB2	0.0357515
NR3C1	DENND2A	0.0357302
SOX6	GPM6A	0.0357243
ZNF568	GPALPP1	0.035723
MTA3	KANSL3	0.0356762
NFIB	PARP8	0.0356461
NFIB	GRID2	0.0356351
NFIB	ARHGAP42	0.0356319
CCDC88A	PRMT5	0.0356007
TRPS1	KCNT2	0.0354856
SP4	PLP1	0.0354594
ZNF655	FARP2	0.0354226
NFIB	ADAMTS17	0.0353914
MYBL2	ELOVL2	0.0353543
NFIB	LYPD1	0.0352976
TRPS1	GPR149	0.0352207
ZNF239	UFSP1	0.0352037
SOX6	BMPR1B	0.0351775
BCL11A	ZC3H8	0.0351413
SOX6	PTPRR	0.0351323
LCORL	SPTAN1	0.0350837
SATB1	KCNN2	0.0350835
SOX6	KCNN2	0.0350753
SOX6	SRGAP1	0.0350748
ZNF609	BCS1L	0.0350412
MEF2C	MPP7	0.0348874
ZNF280C	MAP2K4	0.0348751
SOX5	KCNH5	0.034857
DLX6	NFIB	0.0347571
MEF2C	CDH7	0.0347564
SOX5	PREX2	0.0347426
TEF	NPC1	0.0346613
TRPS1	OLFM3	0.0346521
NPAS3	SPARCL1	0.0346377
TCF4	PLOD2	0.0346095
PRDM5	HMCN1	0.0345581
MEF2C	OGA	0.0345217
NFIB	UNC5D	0.0345198
TRPS1	ANKS1B	0.0345152
SATB1	EMB	0.0345056
ZNF281	NCBP1	0.0344873
ZNF711	DYNLL1	0.0344857
ZNF385B	TCTN2	0.0344767
TRPS1	CLIP4	0.0344104
DLX6	SEMA5A	0.0344026
LCOR	GPATCH11	0.0343498
CSRNP3	PPIP5K2	0.0343493
SOX5	SST	0.0342945
DLX6	SEMA6A	0.0342668
ZNF277	RPAP3	0.0342645
ZNF16	DHX35	0.0342466
SOX5	NCAM2	0.034181
TRPS1	ADAMTSL3	0.0341387
PARP12	LRGUK	0.0341168
SATB1	BMPR1B	0.0341108
ELF1	B4GALNT4	0.0341068
SOX6	GRIA1	0.034105
ZNF227	TDP2	0.0340917
SOX6	ATRNL1	0.0340412
SOX6	ZBTB20	0.0340236
ZNF821	GPR176	0.034014
TFAM	PLA1A	0.0340089
SATB1	KCNQ3	0.0339979
ATF4	RNFT1	0.0339333
TRPS1	ZNF385D	0.0339281
CLOCK	MKRN2	0.0338981
MEF2C	SOX6	0.0338873
TOX2	VPS35	0.0338676
SATB1	SOX5	0.0337729
MEF2C	EPB41	0.0337727
SATB1	MLLT3	0.0337723
SOX5	FILIP1	0.0337473
SOX6	CDK6	0.033739
NR3C2	KCNT2	0.0337335
ELF2	RAD52	0.0336704
MKX	ACTR5	0.0336571
BCL6	NUDT5	0.0336534
SOX6	MTUS1	0.0336381
PHTF1	GLIS1	0.0335565
NPAS3	FN1	0.0335354
ZEB2	TSHR	0.0335127
SOX6	KCNC2	0.0334592
SATB1	COL21A1	0.0333911
ZFHX4	ZNF521	0.0333879
SOX6	PRUNE2	0.0333415
SATB1	ANKRD6	0.0333064
ATF4	ITPRID1	0.0332922
TOX4	CUTC	0.0332608
SOX5	SLC45A2	0.0332066
SOX5	B4GALNT4	0.0331694
NR3C1	ACSS3	0.0331586
KLF12	ACSS3	0.0331438
SATB1	KCNK10	0.0331156
FOXK2	CTH	0.0330667
ZNF385B	TRHDE	0.0330202
SOX6	SOX5	0.0329546
TRPS1	DCBLD1	0.032941
THRB	CCDC138	0.0329274
MEF2C	TBC1D1	0.0329143
ADNP2	DALRD3	0.0329093
SOX6	HECW1	0.032896
MEF2C	PTPRM	0.0328599
SOX6	PLCB4	0.032838
KLF8	PAF1	0.0328169
MLLT10	SMAD5	0.0327726
SATB1	NEB	0.0327154
PRDM1	ATP6V0D1	0.032709
POU2F1	ITGB5	0.0326856
AFF2	NDNF	0.0326766
TRPS1	ANO4	0.032672
NFIB	TACR1	0.0326505
ZNF35	DBN1	0.0326164
SOX6	PTPRM	0.0326157
SOX5	PLPPR5	0.03259
SATB1	DLX6	0.0325771
FOXO3	SLCO5A1	0.0324851
ZEB1	FN1	0.0324782
ZNF227	SEC23B	0.0324752
DLX6	NPFFR2	0.0324308
SATB1	MPDZ	0.0324305
PIAS2	SLC12A4	0.0323943
ETV1	CUL4B	0.0323653
PRDM2	CAMSAP1	0.0323196
SOX6	DAPK1	0.0323094
SATB1	RGMB	0.0323082
ARID4A	FRMPD4	0.0322709
LCORL	TRUB2	0.03227
TCF12	SDK1	0.0322602
SATB1	KIT	0.0322219
SOX5	KLHL13	0.0321782
SOX5	CACNA2D1	0.0321732
CREM	CCDC38	0.0321534
ATF6	PHF8	0.0321148
ETV1	CDH12	0.0320852
SATB1	PTPRZ1	0.0320822
SOX6	CFAP54	0.0320779
ZNF239	PTPN11	0.0320337
ZNF510	MTRES1	0.0320305
SOX6	KITLG	0.031981
TERF1	ATP10A	0.0319649
SOX6	NTN4	0.0319379
NR3C1	MTMR2	0.0319165
SOX5	DGKB	0.0319114
NFIB	SGCG	0.031901
SOX5	PCDH15	0.0318007
GLIS1	GYG1	0.0317936
SMARCAL1	FREM1	0.0317783
PIAS2	QARS1	0.0317555
MYBL1	MMP28	0.0317456
CDC5L	TRMT112	0.0317149
SOX6	DGKG	0.0316805
NFIB	HERPUD2	0.0316798
TRPS1	IKZF2	0.0316781
IRF2	LYPLAL1	0.031642
DLX6	VIP	0.0316158
SOX5	CLIP4	0.0315794
ETS1	PRPF31	0.0315496
BACH2	ATG10	0.0315225
FOXK2	ZNF454	0.0315174
ZNF250	YARS2	0.0314734
SOX6	PARM1	0.031461
NPAS3	EPB41L2	0.0314146
ZNF609	KDM2B	0.0313999
BCLAF1	HNRNPH1	0.0313954
CSRNP3	GOT1	0.0313745
ZFP14	RBM45	0.0313713
TRPS1	MKX	0.0313703
SOX6	UTRN	0.0313405
SOX6	YJEFN3	0.0313296
SOX6	DNAH6	0.0313211
SATB1	PALM2AKAP2	0.0312922
TRPS1	MPP7	0.0312881
NR3C1	STIL	0.0312772
ZNF408	ZNF839	0.0312763
MEF2C	SCN1A	0.0312319
ATF6	ANXA6	0.0312114
ZNF609	MIGA2	0.0312019
TRPS1	SLIT2	0.0311144
MITF	NEXN	0.0310938
SOX6	EMB	0.0310501
SOX5	SLIT2	0.0310409
PROX1	NPFFR2	0.0310322
SOX6	NTRK2	0.0310279
SOX6	NRTN	0.0310233
ZEB2	GAD2	0.0309402
NPAS3	LSM3	0.0309063
SOX5	ZEB1	0.0308926
RFX7	GSPT1	0.0308749
MEF2C	KLF12	0.030857
CLOCK	TTI2	0.0308447
NPAS2	RELN	0.0308332
TRPS1	TOX	0.0308285
SATB1	EDIL3	0.030827
ARID1B	FMNL3	0.0308252
SOX5	CADPS	0.0307681
NFIB	CDH8	0.0307589
BCLAF1	PSENEN	0.0307518
ZEB2	NPFFR2	0.0307466
TRPS1	GRM7	0.0307353
ZBTB38	TRMT1L	0.0307336
IKZF2	SLX4IP	0.0307092
MKX	VCAM1	0.0306844
ZNF316	UCN	0.0306733
MEF2A	USP46	0.0306672
DLX6	ARHGAP18	0.030604
CREB1	TTF1	0.0306017
ATF2	TMEM80	0.0305874
POU2F1	GPR137C	0.0305583
ZNF567	ANXA6	0.0305379
MEF2C	ROR1	0.030524
DLX6	SATB1	0.030494
MLLT10	UTP20	0.0304909
DLX6	NRTN	0.0304897
NFIB	TENM2	0.0304682
SOX6	EFNA5	0.0304626
ZNF404	LIMK2	0.0304427
ZBTB11	BEND7	0.0304398
TERF1	CCM2	0.0304356
SOX5	RFTN2	0.0304213
SOX6	ADAMTS12	0.0304179
SOX5	PTPN3	0.0304116
ATF4	CFAP61	0.0303834
DMTF1	ADARB1	0.0303827
SOX5	FSTL1	0.0303712
ZSCAN21	NDUFAF1	0.0303354
MEF2C	RGMB	0.0303315
SATB1	EPB41L3	0.0303184
SOX6	ANKRD6	0.0303144
ZEB2	VIP	0.0303102
SMARCC2	CPPED1	0.0303063
NPAS3	ADRA1B	0.0302985
AEBP2	DCLRE1C	0.0302506
SOX5	ROBO2	0.030211
SOX5	GABRA1	0.0301778
CCDC88A	CCL27	0.0301533
SOX6	PCDH9	0.0301512
FOXK2	CCDC158	0.0300864
ZEB2	PTPRM	0.0300805
DLX6	COL21A1	0.0300593
ZSCAN21	THOC1	0.0300302
SOX6	THRB	0.0300041
SOX5	OSBPL3	0.0299865
ZNF385B	MEF2C	0.0299852
MEF2C	IL12RB2	0.0299804
SOX5	PTPRD	0.0299796
ETS1	TEK	0.0299764
MYSM1	TEP1	0.029968
CARF	EIF2B4	0.029938
HEYL	SMC2	0.0299332
SATB1	PDE4B	0.0299319
MEF2A	OXNAD1	0.0299312
ELF3	CHMP2A	0.0299298
GPBP1	GNL3L	0.0299272
NFIB	OVCH1	0.0299251
SOX6	DLX6	0.0299197
CDC5L	LARS2	0.0299066
NFIB	STXBP6	0.0299063
DLX6	DAG1	0.0299038
ZNF250	UBE2J1	0.0298872
KLF12	SPIDR	0.0298778
ETV1	FRMD6	0.0298692
ZNF316	S100A1	0.0298389
IKZF2	TSR3	0.0298338
ETV1	OLFM3	0.0298158
DMRTA1	KCTD18	0.0297976
SATB1	CECR2	0.0297855
BAZ2A	MTIF2	0.0297825
SATB2	HTR1F	0.0297697
NFIB	TRHDE	0.029744
ATF6	TCTN2	0.029738
ZNF326	TGFBR3	0.0297265
SON	DDX25	0.0297116
MEF2C	EPHA4	0.0296864
ZNF148	GPATCH1	0.0296644
NFIB	C8B	0.0296528
ZEB2	PTPRT	0.029645
E2F3	BTF3	0.0296259
SOX5	SATB1	0.0296045
ZNF655	VPS26B	0.0295618
MGA	LRP2	0.0295432
TULP4	NR1D2	0.029536
MLXIP	RHBDL1	0.0295308
SOX6	NR3C1	0.0295102
ATF6B	TMED4	0.0295092
ZEB1	ADAMTS19	0.0295043
AFF3	IL18RAP	0.0294924
MEF2A	BRINP2	0.0294398
SOX6	CEMIP2	0.0294359
SOX5	PTPRZ1	0.029433
ZEB2	CDH10	0.0294304
MYBL2	FA2H	0.0294224
TAX1BP1	DNLZ	0.0294175
CREM	TPGS1	0.0294011
SOX5	CCDC136	0.0293636
ZNF532	HMGB1	0.0293525
SOX5	NSG2	0.0293497
GLIS1	GPR176	0.02934
NFIB	PRDM1	0.0293173
SOX6	CACNB4	0.0293171
PRDM1	LAMA4	0.0293015
ARNTL	AP5M1	0.0292995
NFIB	PARM1	0.0292412
MEF2A	THAP12	0.0292123
TFAM	AGBL4	0.0292118
TRPS1	ARAP2	0.0292058
KLF3	ROR1	0.0292009
KLF8	SLC1A6	0.0291855
ZNF281	GRHPR	0.0291818
MEF2C	KCNT2	0.029099
CSRNP3	VGLL3	0.0290742
NFIB	PAM	0.029069
SOX5	ZNF385D	0.0290651
GABPB1	DHX35	0.0290576
ZBTB40	SRP19	0.0290389
ELF2	USP9Y	0.0290288
ZNFX1	MOSPD3	0.0290184
DLX6	GALNT13	0.0289842
ETV1	BMPR1B	0.0289744
CDIP1	MEST	0.0289729
SATB1	UTRN	0.0289385
MYRFL	METTL6	0.0289376
NFIB	EPHX4	0.0288968
NFIB	PLEKHA5	0.0288805
LYAR	NEK10	0.0288601
TCF4	CTH	0.0288477
NFIB	PLCB4	0.0288247
IKZF2	OGFOD2	0.0288148
SATB1	TMTC2	0.0287957
PROX1	TSHR	0.0287869
DLX6	ZNF521	0.0287566
NFIB	OXR1	0.0287417
KLF8	CCDC61	0.0287324
ZNF770	GPATCH11	0.0287313
TOX3	NUP58	0.0287248
SOX5	GRM7	0.0287239
SOX6	ADAMTS17	0.0287214
NR6A1	LSM1	0.0287161
TOX3	KCNT2	0.0286954
NFAT5	MRPL20	0.0286844
MEF2C	NPAS3	0.0286729
TRPS1	FRYL	0.0286703
NFIB	ARG1	0.0286584
LYAR	LRRN3	0.0286544
ETV1	PCDH7	0.0286419
SATB1	PROX1	0.0286369
SATB1	RFTN1	0.0286343
NFE2L2	TSHR	0.0286235
SOX6	COL21A1	0.028605
SATB2	CPNE8	0.0286013
LYAR	C11orf53	0.0285962
TOX	NRG1	0.0285627
SOX6	EPB41L4A	0.0285596
ZEB2	KCND2	0.0285197
SOX6	PTPN13	0.0285159
TFAM	FZD6	0.0285013
NFE2L2	TMX3	0.0284444
SOX6	BCL11A	0.028425
SETDB2	TGFBR3	0.0284227
SOX5	SCYL2	0.0283873
SOX6	ARL15	0.0283721
SATB1	BCL11A	0.0283649
ZNF205	TMA16	0.0283645
NFIB	MGAT4C	0.0283452
SOX6	PRDM1	0.0283362
SOX5	RPH3A	0.0283253
NFIB	UNC5C	0.0283187
ETS1	COG7	0.0283033
SETBP1	GFM1	0.0282806
ZEB1	TAF9	0.028268
SP3	PFDN5	0.02826
DLX6	SYTL5	0.0282279
USF3	SIAE	0.0282184
SATB1	WLS	0.0282043
SATB2	CDH9	0.0281903
TCF12	DLD	0.0281898
ZNF644	SETD5	0.0281834
NPAS3	HTR2C	0.0281558
SOX5	EPHA4	0.0281452
NFIB	EPB41L3	0.0281451
ZBTB44	TEP1	0.028134
NPAS3	CNR1	0.0281286
TMF1	AGA	0.0281253
NFIB	DAPK1	0.0280829
ZNF639	ZNF512	0.0280726
DLX6	SOX6	0.028069
SATB1	PCGF5	0.028019
SOX5	SI	0.0280129
CREB5	NRXN1	0.0280122
ETV1	PRKG2	0.0280077
ZNF131	ANGEL2	0.0280062
DLX6	TSHR	0.0279784
NFIB	NTN4	0.0279706
ZSCAN23	ZFYVE27	0.0279683
TRPS1	ALG11	0.0279609
RCOR3	KCTD18	0.0279575
THRB	REX1BD	0.0279437
SOX6	PARP8	0.0279423
TOX2	PDZRN3	0.0279169
SATB1	ZNF385B	0.0279024
BBX	RAD23A	0.0279015
MTF1	PDE7B	0.0278847
SOX6	EPB41L3	0.0278819
NFIB	ZNF804B	0.0278818
ZEB2	PTPRJ	0.0278592
ZNF566	CAPS2	0.0278443
ATF4	DNAH7	0.0278424
TCF12	LRP1B	0.0277926
MYNN	TMEM80	0.0277858
TRPS1	GRM1	0.0277858
ZFP37	EXOSC3	0.02777
SOX5	COL19A1	0.0277675
SOX5	PTPRT	0.0277444
NFIB	KCNN2	0.0277375
ELF1	NSA2	0.0277374
SOX5	CCDC82	0.0277359
ZNF532	UNC50	0.0277359
GCFC2	C11orf80	0.0277212
SMARCAL1	RPP14	0.0276944
PIAS2	PLCZ1	0.0276759
DLX6	DSCAM	0.0276655
ZFP30	ZNFX1	0.0276632
TOX2	TRIM67	0.0276631
SOX5	KRBA1	0.0276553
ETS1	CDK6	0.0276322
CDIP1	WDR83	0.0276118
ZBTB11	PSMB3	0.0275933
NFIB	MEF2C	0.0275824
ZEB2	PDE3A	0.0275813
ZEB1	C1orf112	0.027573
ETV1	GABRB2	0.0275608
CSRNP2	ZNF599	0.0275531
MLLT10	EXOSC4	0.0275494
MEF2C	C4orf45	0.0275434
ZNF410	RPN2	0.0275261
ZEB2	GRM7	0.0274842
MEF2C	ETV5	0.0274777
SOX5	ZSWIM6	0.027476
ZEB2	CHD7	0.0274575
AFF1	MATK	0.0274569
ARID1A	TMEM80	0.0274518
SATB1	MGAT4C	0.0274515
NR3C2	CDK5RAP2	0.0274493
TRPS1	PCGF6	0.0274384
THAP12	TDP2	0.0274265
DNAJC1	LINGO1	0.0274248
ZNF410	NPY1R	0.0274149
NFIB	MOB3B	0.0274108
NFIB	PTPRC	0.0274072
ATF4	NDUFA2	0.0273716
ARNTL	DLC1	0.0273673
BAZ2A	PDZRN3	0.0273651
ZNF644	LIX1	0.0273527
ZEB2	MCCC1	0.0273336
MEF2C	GRIK1	0.0273265
DLX6	TACR1	0.027322
SOX5	GPR158	0.0272973
BCL11A	TRHDE	0.0272939
NCOA1	TMEM241	0.0272824
MLXIP	MTMR10	0.0272704
SOX5	PRDM5	0.0272612
MEF2C	NFIB	0.0272577
MLLT10	ZNF250	0.0272541
ZBTB41	EXOSC4	0.0272531
HMBOX1	PEAK1	0.0272384
TMF1	SLC1A3	0.0272324
TCF25	DLD	0.0272243
ZEB2	PPP1R35	0.0272177
DNAJC1	GDAP2	0.0272172
SATB1	SEMA3A	0.027216
SOX5	EML5	0.027211
NFIB	MMP16	0.0272087
PIAS1	WDR62	0.0271982
NFIB	MATN2	0.0271977
ARID4B	B3GNT2	0.0271598
TRPS1	SOX5	0.0271561
SATB1	THRB	0.0271552
KLF8	RPAP3	0.0271243
ZNF658	FAM199X	0.0271221
ZNF281	TIMMDC1	0.0271124
ZNF644	TMEM64	0.0271013
NCOR1	ZNF510	0.0270703
THRA	EMG1	0.0270609
BCL11A	ERBB4	0.027057
MEF2C	OSBPL6	0.0270438
DLX6	PLD5	0.0270189
NFIB	SASH1	0.0270123
ZNF609	SPATA4	0.0270081
NFIB	PPP4R4	0.027008
SOX6	SYTL5	0.0270056
TOX	PSMD4	0.0269871
NPAS3	COL12A1	0.0269854
ZNF385B	CPNE8	0.0269842
SATB1	ETV1	0.0269831
ZNF644	HTR4	0.0269658
CCDC88A	CADPS2	0.0269404
ZFAT	PTPN11	0.0269151
ZNF7	CAMSAP1	0.0269149
MLLT10	DZIP3	0.0269039
SOX6	FKTN	0.0268933
ARID4A	TANC1	0.0268898
SOX6	GRID2	0.0268885
MEF2C	EML5	0.0268805
NFIB	PKP4	0.0268788
SATB1	CRPPA	0.0268754
BCL6	ZFP37	0.0268736
MEF2C	ADAMTS16	0.0268719
TRPS1	AASS	0.0268686
DNAJC1	BICD2	0.0268329
ZNF35	INTS11	0.0268294
ZFP2	SLC22A4	0.0268292
TRPS1	HECW2	0.0268235
PEG3	UFSP1	0.0268185
MEF2C	ARPP21	0.0268015
NFIB	PDE5A	0.026792
NPAS3	CADM2	0.0267831
ZNF407	ZNF821	0.0267825
NR3C2	PLPP4	0.0267789
ZNF341	PPM1M	0.0267718
MEF2C	ZNF385D	0.0267625
ID2	THRA	0.0267599
ZNF609	CARD6	0.0267397
ZNF7	TET2	0.0267391
ZSCAN21	TCTN2	0.0267375
SMAD5	LOXL3	0.0267237
SOX5	KCNH7	0.0267197
MTF1	SPOP	0.0267167
NPAS3	MEMO1	0.0266815
MEF2C	VWDE	0.0266526
CARF	CHRDL1	0.0266262
PKNOX2	IL18RAP	0.0266202
SOX6	NYAP2	0.0266199
ZNF624	POP7	0.0266006
HSF2	OR2AE1	0.0265912
ZNF507	ETF1	0.0265667
MLXIP	HSF1	0.0265642
SOX6	DCHS2	0.0265559
SOX6	WIF1	0.0265411
ZNF713	FBF1	0.0265223
NCOA1	EXOSC4	0.0265116
IRF2	RASGRP1	0.0264958
ZNF383	ADAMTS12	0.0264925
NPAS2	PTPN13	0.0264777
KLF12	PTPN11	0.0264763
TRPS1	ADK	0.0264701
PRDM2	CAP1	0.0264631
ZNF385B	HMGCR	0.0264628
SOX5	SOX6	0.026459
PRDM5	SV2C	0.026436
SATB2	ANKRD6	0.0264307
NR3C2	TSHR	0.0264293
SATB1	FAM13C	0.0264282
ZNF326	TIAM2	0.0264182
SATB1	GRIN2A	0.0264075
NFIB	LRRTM4	0.0263834
NFIB	NDNF	0.0263713
THRA	NEXN	0.0263678
ZEB1	GFRA2	0.0263638
DLX6	SLIT2	0.0263615
ZNF532	TRAPPC12	0.0263308
TRPS1	THSD7B	0.0263218
TRPS1	KCND2	0.0263049
KLF3	MMADHC	0.0263039
BAZ2B	ART1	0.0262949
SON	RPAP3	0.0262758
ARID5B	CSGALNACT1	0.0262536
SOX6	PCDH7	0.026252
NR3C1	DCHS2	0.0262428
MEF2C	DLC1	0.0262369
ETV1	NUB1	0.0262366
ZNF407	RBM33	0.0262362
SATB2	LAMA4	0.0262238
ARID1A	MIER2	0.0262029
SATB1	RHOBTB3	0.0262013
ZNF800	SNRPA1	0.026201
THAP7	PRRC1	0.0261886
CCDC88A	KCMF1	0.0261873
ZBTB38	PMS1	0.0261764
SATB1	SRGAP1	0.0261731
DMRTA1	TMX4	0.0261635
SOX6	NRIP3	0.0261561
SOX5	GALNT10	0.0261431
NFIB	ACO1	0.0261348
PROX1	FDFT1	0.0261175
RFX3	ANTXR1	0.0261093
ARID4B	MARCHF6	0.0260969
TRPS1	TRPM3	0.026096
SOX6	SATB2	0.0260927
ATF2	MICU1	0.0260886
LCOR	ITPRID1	0.0260793
HIVEP3	PTRHD1	0.0260714
CCDC88A	TMEM64	0.0260564
ZNF599	BSCL2	0.0260563
NFIB	MYO16	0.026014
SATB1	LYPD1	0.0260126
ID2	DLK2	0.0260112
MEF2C	CPEB3	0.026008
SOX5	MANSC4	0.0260051
BCL6	PRDX3	0.0259955
DNAJC1	TTC8	0.0259866
TULP4	SAMHD1	0.025983
SATB2	CCDC175	0.0259706
POU6F1	ARPC5L	0.0259584
MEF2C	TMTC2	0.0259559
HMBOX1	LYPD1	0.0259556
NFIB	TRPC4	0.0259524
TMF1	COX6B1	0.0259504
CREB1	TIAM2	0.0259481
MEF2C	CACNA2D3	0.0259305
BAZ2B	INTS6	0.025923
ZNF510	CCDC175	0.0259208
NFIB	MYO18A	0.0259051
CLOCK	ATP6V0D1	0.025897
MLLT10	AIMP1	0.0258963
TERF1	BSCL2	0.0258771
SATB2	PRPF31	0.0258716
NPAS3	PLPP4	0.0258617
NFATC3	ESRP2	0.0258549
NR3C2	PTPRM	0.0258502
NR3C1	MAP2K4	0.025808
ZSCAN16	GINS1	0.0258045
BAZ2A	ADAMTS16	0.0258042
ZNF292	INTS9	0.0257975
SOX6	PANX1	0.0257912
ZSCAN21	LINS1	0.0257772
SATB1	EDNRA	0.025777
SATB1	DOCK4	0.0257411
SFPQ	NSF	0.0257267
ZNF644	C2CD3	0.0257237
DLX6	DTWD1	0.0257223
TOX4	SMARCB1	0.0256918
SOX6	HTR2A	0.0256779
SOX5	EYA4	0.0256777
RBPJ	UCN	0.0256736
ZNF521	NFE2L2	0.0256702
TMF1	LRRC34	0.025664
HMG20A	FIGN	0.0256421
SMAD5	SCO1	0.0256271
ZNF644	CCDC152	0.025621
BACH2	ADARB1	0.0256186
ZNF395	CREB1	0.0256159
SATB1	RELN	0.0256119
NFIB	PANX1	0.0256045
SOX6	SEMA5A	0.0256031
ZEB2	ANKS1B	0.0255998
CREB5	TRPC4	0.0255972
KLF8	SAMD4A	0.0255909
SOX6	NDNF	0.0255895
AHCTF1	STT3A	0.025581
HMBOX1	ADAMTS19	0.025577
GPBP1	ANKMY2	0.0255738
MEF2C	ATRNL1	0.0255585
MEF2C	RRN3	0.0255501
MEF2C	KCNQ5	0.0255306
ZNF644	SCLY	0.0255174
KIAA1549	LRP4	0.0255173
CCDC88A	GPN1	0.0255082
SOX6	RHOBTB3	0.0254922
VEZF1	UFD1	0.0254915
ZNF341	ATP6V1D	0.0254874
NR3C2	KCNC2	0.0254665
HMBOX1	SI	0.025464
SOX5	NCAM1	0.0254586
MYT1	PIGC	0.0254557
MEF2C	ADAMTS19	0.0254195
BLZF1	THOC7	0.0254135
MTA3	ZNRD2	0.0254109
ZNF410	ZSWIM8	0.0254084
RFX7	ADRA1A	0.0254063
LYAR	ILF3	0.0253827
MEF2C	ANKS1B	0.0253721
FOXO1	CAMSAP1	0.0253673
TCF12	SYAP1	0.0253609
SATB1	GAP43	0.0253567
ZNF521	CD164	0.0253546
TOX3	NBN	0.02535
FOXK2	SLC20A2	0.0253429
TCF12	GRIN3A	0.0253426
NFXL1	MPG	0.0253367
SATB2	STXBP6	0.0253343
SATB1	VCL	0.0253325
SATB1	INPP4B	0.025327
TMF1	ADCY2	0.0253246
NR3C2	VIP	0.0253132
ZNF570	SUPT16H	0.0253025
ZNF639	CHMP2A	0.0253024
TRPS1	LRIG3	0.0253023
NPAS3	RGS7BP	0.0252783
SOX6	CELF4	0.0252711
PIAS1	CCKBR	0.0252707
THRA	WDR54	0.0252647
SOX5	ARHGAP42	0.0252473
MEF2A	PKD2	0.0252439
MEF2C	ITGB8	0.0252327
ZNF169	TRMT13	0.0252082
ZNF383	SNRPF	0.025201
SOX6	NR3C2	0.0251987
SOX6	VCL	0.0251986
NRF1	ATP6V1D	0.0251985
ZNF133	PCSK1	0.0251979
NFIB	POMC	0.0251931
DNAJC1	FANCL	0.0251924
NME2	TOPBP1	0.0251914
NFIB	NTRK2	0.0251768
ZNF383	RBBP5	0.0251695
SMAD5	ZZEF1	0.0251635
TULP4	SEPSECS	0.0251624
PATZ1	SLC12A8	0.0251622
SON	THOC7	0.0251571
ZEB2	PCSK2	0.025154
ADNP2	CFTR	0.0251537
TEF	DUT	0.0251465
NR3C2	KCNQ5	0.0251291
ATF4	RIOK1	0.0251271
NR3C2	TMEM196	0.0251256
NR3C1	MTUS1	0.0251253
SATB1	GALT	0.0251113
IRF2	PTCH2	0.0251103
PRDM1	SATB1	0.0251015
CCDC88A	DDX58	0.0250999
ID2	TADA2A	0.0250548
ZNF655	SNRPF	0.0250413
TET2	SYAP1	0.025032
ZNF529	MMP24	0.0250232
SOX5	THSD7A	0.0250104
SATB1	SDCCAG8	0.0250065
MEF2C	GRM8	0.024983
DLX6	GRM7	0.0249817
NFIB	ASTN2	0.0249688
SOX5	NETO2	0.0249663
MEF2C	ARFGEF3	0.0249441
SOX5	MAML2	0.024933
TRPS1	CHML	0.0249326
SOX6	MPP7	0.0249274
MLLT10	ENTPD7	0.024927
SOX6	PALM2AKAP2	0.0249226
SETBP1	HSPH1	0.024914
ZNF133	RINT1	0.0249063
SOX5	UNC5D	0.0249024
ZNF521	IGSF3	0.0248981
SON	FBXO11	0.0248822
MXI1	OCEL1	0.0248754
DLX6	CHD7	0.0248679
BAZ2A	CDC5L	0.0248648
SOX5	GOLIM4	0.0248554
KLF8	RSPH9	0.0248545
HMBOX1	NDNF	0.0248506
MEF2C	FA2H	0.0248328
PRDM1	GRM1	0.0248271
NPAS3	SMDT1	0.0248254
MEF2C	ETS1	0.0248084
ZBTB10	MTRES1	0.0248037
SOX6	TMEM91	0.0248028
SOX6	EPHX4	0.0247908
SOX6	FBN1	0.0247851
IRF2	EMB	0.0247661
GABPA	GPR37	0.0247617
SOX6	NRP1	0.0247596
NFIB	HECA	0.0247522
ZNF609	ZFP2	0.02475
TRPS1	GRM5	0.0247484
ETV1	PDGFC	0.0247397
ZNF385B	SSR3	0.0247378
XPA	DGKE	0.0247362
SOX6	MMP16	0.0247326
POU6F1	PHOSPHO2	0.0247274
MLLT10	ECT2	0.0247047
ZBED6	CENPJ	0.0246971
ADNP2	CTH	0.0246781
ZNF133	NUDT13	0.0246653
PIAS2	SLC12A8	0.024651
SMARCE1	ASH2L	0.0246471
ZFP14	GNA13	0.0246469
TCF4	MARK2	0.0246459
ZNF131	DPH7	0.0246299
NR3C2	LGI1	0.0246101
ADNP2	EXOSC3	0.0245862
MEF2C	ACADL	0.0245833
MEF2A	HDGFL3	0.0245798
CSRNP3	APAF1	0.0245571
PROX1	PLPP4	0.0245541
SATB1	CCDC85A	0.024551
SATB1	NRIP3	0.0245481
SOX6	RSPH3	0.0245461
MXI1	DYRK4	0.0245406
NFAT5	GON7	0.0245391
CTCF	AHCYL2	0.0245345
HIVEP1	KCNK10	0.0245173
SATB2	EMB	0.0245136
ZNF133	TMEM145	0.0245135
NFE2L2	RIMKLA	0.0245022
SNAPC4	GCAT	0.0244976
ZNF711	RALA	0.0244888
ZNF404	ABCB9	0.0244832
THRB	TATDN3	0.024483
ZEB2	PPID	0.0244701
ARID4B	POLA1	0.0244687
ZNF800	PUM3	0.0244359
ELF2	EIF2D	0.0244355
SATB1	EPHB6	0.0244324
MEF2C	USP6NL	0.024427
SOX6	NEB	0.0244233
SOX5	CADM2	0.0244177
RBPJ	S100A1	0.0244045
RFX7	BMT2	0.024401
ZEB2	PTPN3	0.0243789
SOX5	KREMEN1	0.0243705
TRPS1	GRID2	0.0243593
ZNF383	SRA1	0.0243515
DNAJC2	TMEM258	0.0243302
NR3C2	PLXNC1	0.0243167
SMARCAL1	NDUFAF7	0.0243046
ATF6	SLC15A2	0.0242965
SOX6	PKP4	0.0242942
MEF2C	ZNF800	0.0242903
PARP12	NKAP	0.0242888
SOX5	KCNQ5	0.0242886
SOX6	ABCA5	0.0242844
NFIB	SEMA5A	0.0242841
DNAJC2	C9orf135	0.0242732
SOX5	FRMD4B	0.0242729
TET2	INTS13	0.0242682
MYRFL	HSPD1	0.0242153
ZNF404	ARHGEF33	0.0242127
ZNF658	FOLH1	0.0242097
SOX5	NGDN	0.0242061
MEF2C	ITPR2	0.0242033
CSRNP3	TRPM3	0.024189
HIVEP1	TAMM41	0.0241769
BAZ2A	SCO2	0.0241709
NPAS3	GRID2	0.0241671
ZEB2	CDH18	0.024166
SATB1	TACR1	0.0241659
SOX5	TMTC2	0.0241647
DLX6	SYBU	0.0241518
PKNOX2	GRPEL2	0.0241486
ZFAT	EFCAB14	0.0241474
ZNF383	POLK	0.0241464
BCL11A	GAP43	0.0241445
ID2	PDE1A	0.0241248
SATB1	FKTN	0.024115
SATB1	ACSL3	0.0241101
ZBTB40	CMTM6	0.0240909
MTF1	MED1	0.0240904
ID2	MAML2	0.0240854
PHTF1	PDK1	0.024075
TEF	FBXL6	0.0240719
ZNF383	RCAN2	0.02407
ZNF341	CDC42BPA	0.0240591
AFF3	PPID	0.0240551
TCF12	CNTN3	0.024055
MEF2C	PARG	0.0240541
ZEB2	EXOSC4	0.0240433
ZNF408	MCTS1	0.0240386
AFF3	KLF3	0.0240321
AEBP2	HIF1A	0.0240232
MGA	IPO13	0.0240197
NR3C2	FAT4	0.0240115
ZNF408	HAAO	0.0240103
AEBP2	NOM1	0.0239866
SOX6	RBP4	0.0239819
PROX1	VIP	0.0239818
NPAS2	ZDHHC4	0.0239616
MEF2A	EYA4	0.023956
MKX	FIGN	0.0239496
ZNF521	ZFHX4	0.0239377
MGA	CNOT7	0.0239348
MEF2C	HFM1	0.0239293
SATB2	PTPN13	0.0239277
HMBOX1	LRRC42	0.0239174
THAP12	UBFD1	0.0239135
CTCF	TIAM2	0.0239062
ZNF599	DIPK1A	0.0238815
ZNF609	ABHD12B	0.0238807
NFIB	VCL	0.0238761
SNAPC4	ERCC3	0.0238745
SOX5	KIT	0.0238664
ZNF7	PCIF1	0.0238637
ZBTB41	PSMB3	0.0238628
PEG3	VRK2	0.0238591
SOX6	PLXNC1	0.0238476
PEG3	TMX1	0.0238474
MBD1	ATIC	0.0238438
NPAS2	ATG4A	0.0238382
FOXJ3	FAM161A	0.0238381
ZNF609	HADHB	0.0238245
SOX6	MEI4	0.0238235
MEF2C	PLPP4	0.0238205
SON	ACE	0.023803
ZBTB11	SLC5A11	0.0237994
ZNF410	PIGC	0.0237982
ZEB2	HIP1	0.0237979
FOXO3	TESK2	0.0237863
KLF7	PFDN1	0.0237789
FOXO3	FAT4	0.0237762
SATB1	NUCB2	0.023763
NFIB	TANC2	0.0237588
SATB1	FMN1	0.0237577
THRA	UEVLD	0.0237529
DLX6	PLCB4	0.023752
NPAS3	RUBCNL	0.0237397
HMBOX1	EIPR1	0.0237395
BCL11A	LYPD6	0.0237269
SMARCC2	TET2	0.0237268
ZBTB20	ZNF606	0.0237168
PLAGL1	ZNF425	0.0237128
RFX3	MLH1	0.0237098
ARID1A	CIP2A	0.0237094
PMS1	TGDS	0.0237013
CCDC88A	PDE5A	0.023699
ZNF644	GAB1	0.0236952
MLLT10	C11orf98	0.0236831
NCOR1	RPF1	0.0236811
MGA	FGF12	0.023674
SATB1	SCN8A	0.023662
MXD1	DDB2	0.0236427
SATB1	ADCY8	0.023634
SATB1	EFR3A	0.0236325
SOX5	WLS	0.0236243
KLF7	GSS	0.0236161
RFX7	PLPPR1	0.0236159
NPAS3	CADPS2	0.0236104
KLF8	DLST	0.0236095
SOX5	PEAK1	0.023608
SOX5	CTTNBP2	0.023607
STAT3	EIF3M	0.0235998
ZNF512	FA2H	0.0235996
SATB1	PIGT	0.0235973
CSRNP3	RGS22	0.0235963
ZNF609	SIRT3	0.023595
SATB2	FRY	0.0235771
NR3C1	WDR97	0.0235626
GCFC2	TBC1D4	0.0235598
ZBTB26	EIF2B4	0.0235566
KLF8	PPM1K	0.0235417
MLLT10	ZNF185	0.0235359
PLAGL1	VCAM1	0.023526
SOX6	ARHGAP42	0.0235251
NR3C1	ZNF496	0.023524
GABPB1	CRACD	0.0235122
SP4	ST3GAL6	0.0235041
SOX5	SCMH1	0.0234991
BLZF1	SPATA5L1	0.0234824
AFF3	PAPOLG	0.0234758
MLLT10	HSPBAP1	0.0234739
SOX5	GRID2	0.0234606
MLLT10	CHFR	0.0234606
PROX1	ZMYM6	0.0234595
PIAS2	COQ7	0.0234478
PIAS2	WDR83	0.0234449
MLLT10	CCDC106	0.0234389
MLLT10	EIF4G2	0.0234174
TRPS1	NPAS3	0.023409
CCDC88A	CNOT11	0.0234059
ZNF385B	LRRFIP2	0.023405
NPAS3	NCAM1	0.0233817
BAZ2A	PRKD3	0.0233815
HEYL	CEP83	0.0233594
MEF2C	RHOBTB3	0.0233584
ZNF652	SLCO5A1	0.0233559
RFX7	MFSD3	0.0233452
SATB1	MARCHF1	0.0233368
SOX6	MYO1B	0.023323
ZEB2	KCNT2	0.0233118
CCDC88A	FAM216A	0.0233062
ZEB2	RICTOR	0.0233043
RFX3	RUNDC3B	0.0233043
MEF2C	CPNE8	0.0233016
ELF3	BCHE	0.0232945
RLF	ZNHIT6	0.0232931
SOX6	PTPRZ1	0.0232902
MYT1	ACAD8	0.0232825
NPAS3	TOX3	0.0232702
ZNF507	CNRIP1	0.0232688
ZNF420	CPNE1	0.0232565
HMBOX1	KCNH5	0.0232441
KLF12	CHMP4B	0.0232345
NFIB	RNF150	0.0232305
ZNF318	ACOX1	0.0232296
NFAT5	ELP1	0.0232292
SNAPC4	GART	0.0232224
SOX5	C8B	0.0232195
CREM	UST	0.0232021
HMBOX1	SAT1	0.0231931
SOX6	GABRA1	0.0231927
SOX5	MLLT3	0.0231924
TCF12	CBFA2T2	0.0231917
DNAJC2	QPCT	0.0231889
PIAS2	KIF22	0.0231815
SOX5	DYM	0.0231814
TRPS1	LGI2	0.0231674
NR3C1	MTX3	0.0231663
SOX5	CADPS2	0.0231581
ZNF827	ABCB6	0.0231564
SATB1	IGF1	0.023152
ZFP30	MRRF	0.0231444
CSRNP2	XPO4	0.0231435
PROX1	CHD7	0.0231418
TOX3	PLGRKT	0.0231388
TRPS1	PREX2	0.0231371
ZBED6	DIS3L	0.0231349
ATF4	BPIFC	0.0231345
PRDM1	PLCH1	0.0231333
TRERF1	TM9SF4	0.0231283
SOX5	SYNE2	0.0231224
TCF12	UNC5D	0.0231104
ETS1	PDHA1	0.0231094
ADNP2	PRAG1	0.0230957
SATB1	ZEB1	0.0230903
NFIB	CREB5	0.0230858
SATB1	UGDH	0.0230851
TCF12	PTBP3	0.0230839
NPAS3	AKT3	0.0230811
MLLT10	FRMPD1	0.023075
SETBP1	ANAPC2	0.0230678
ZNF568	ALDH18A1	0.0230645
SOX6	DUSP10	0.0230636
ETV5	KPNB1	0.0230613
SOX6	EIF3L	0.0230539
SOX5	ARAP2	0.0230506
NFIB	TGFBI	0.023049
NR3C2	C5orf51	0.023047
ZNF609	SGCB	0.023046
TADA2A	ID2	0.0230444
SOX6	DCC	0.0230438
ZNF385B	SSB	0.0230395
MEF2C	SWAP70	0.0230361
TEF	INPP1	0.023031
SOX5	FAT3	0.0230138
PIAS1	GGNBP2	0.0230129
NRF1	CEP57	0.0230087
NFIB	TRIM24	0.0230004
PRDM5	ULK2	0.022999
HIF1A	DGKE	0.0229984
HSF2	SLC15A2	0.0229906
AHCTF1	ASNSD1	0.0229881
SOX6	FAM149A	0.0229851
ZEB2	PPP1R10	0.0229656
ZNF800	STK38	0.0229644
ZEB2	DPH7	0.0229621
ZBTB40	MPHOSPH10	0.0229572
SOX5	TRHDE	0.0229556
XPA	MANSC4	0.0229546
FOXO3	FN1	0.0229528
ARID4A	MAX	0.0229528
PIAS2	EDEM3	0.022945
SOX5	NFIB	0.0229384
SOX6	ZDHHC4	0.0229362
STAT3	ASNS	0.0229359
TCF12	MRS2	0.0229248
GPBP1	CKB	0.0229225
ZNFX1	RPAP1	0.0229165
ZNF697	GAK	0.0229146
NFIB	PEAK1	0.02291
ZBTB41	PPP1R35	0.0229098
TOX2	TFIP11	0.022907
MLLT10	EIF4H	0.0229018
ZNF281	EPG5	0.0228979
ARID2	TEK	0.0228943
ZNF507	NOCT	0.0228865
ZNF207	GRHPR	0.0228792
ZNF644	ABHD3	0.0228715
MLLT10	HOMER1	0.0228703
AFF3	MKRN2	0.0228679
SOX6	FMN1	0.0228523
SATB1	NTRK2	0.0228515
NFIB	SLIT2	0.0228504
MLLT10	KLHL41	0.0228452
SMARCC1	CCDC59	0.0228351
ZNF250	CEP135	0.0228349
ZNF713	KCTD6	0.0228318
TFAM	ZNF133	0.0228255
ZNFX1	NDUFS7	0.0228158
MLLT10	BICD2	0.0228145
SOX5	NDNF	0.022805
SOX6	EXOC5	0.0227992
ZNF385B	CACNB2	0.0227977
NFKB1	CYP51A1	0.0227908
DLX6	KCNT2	0.0227852
TRPS1	THSD7A	0.0227814
CDC5L	FBXO7	0.0227803
TMF1	ELP6	0.0227723
SOX5	NCKAP5	0.022745
ZNF383	PRKD3	0.0227437
ZNF395	SRP19	0.0227419
NFIB	GPR158	0.0227418
MTA3	RIPK2	0.0227387
NFIB	WIF1	0.0227365
BCL11A	FAM160A2	0.0227353
MEF2C	KCNC2	0.022734
ARID4B	CAT	0.0227258
MEF2C	FRMD3	0.0227225
SOX6	GRIN3A	0.0227209
SATB1	CXXC4	0.0227192
PROX1	PCSK2	0.0227144
NFIB	RPH3A	0.0227141
ELF1	OPRM1	0.0227126
ZNF148	MRE11	0.0227054
AFF3	ATG13	0.0227047
GLIS1	TRAP1	0.022701
ARID5B	TAF1B	0.0226861
PRDM1	VCL	0.0226786
LRRFIP2	CEP128	0.0226773
ZEB1	RDH11	0.0226668
ID2	ZNF428	0.0226601
HMGXB3	SCYL2	0.0226572
SATB1	MOB3B	0.0226469
TAX1BP1	AHCYL2	0.022641
SOX6	ADAMTS3	0.0226349
PBRM1	TOX	0.0226347
MYRFL	SIN3A	0.0226243
SATB1	RSRC2	0.0226162
TRPS1	RALGAPA2	0.0226107
POU6F1	PARP12	0.0226077
NFAT5	P2RY14	0.0226057
ZEB2	BUD31	0.0225976
SOX5	GAD2	0.0225965
ZSCAN16	TSHR	0.0225892
ZNF148	CIAO2B	0.0225852
NFAT5	POGLUT1	0.022582
ZNF713	EXOSC7	0.0225744
MKX	ELP1	0.022574
ARID4B	SPON1	0.022571
GABPA	ADARB1	0.0225675
NSD2	IPO13	0.0225658
DMTF1	FAM216A	0.0225639
TRPS1	GOT1	0.0225632
HMG20A	ATP8B1	0.0225569
ZNF644	CEP164	0.022552
NFAT5	HAT1	0.0225493
FOXO3	PLXNC1	0.0225481
NFIB	HNMT	0.0225394
NPAS3	ZNF408	0.0225323
SOX5	MGAT5	0.0225135
AFF2	QARS1	0.0224993
ZNF462	ZNF804A	0.0224928
SOX6	AGBL3	0.02249
MLLT10	UBE2J1	0.0224776
ZNF655	ITGB1BP1	0.0224758
DLX6	COL19A1	0.0224624
ZFP37	PPP1R3F	0.0224577
MEF2C	FAT4	0.0224558
ZNF395	SPCS3	0.0224521
SATB1	DAPK1	0.0224507
SOX5	HMBOX1	0.0224429
RFX7	PCYOX1L	0.0224398
TRPS1	SASH1	0.0224254
NRF1	GPATCH1	0.0224222
TOX3	LOXL3	0.0224151
MEF2C	NEDD9	0.0224065
NPAS3	CCDC85A	0.022402
ZNF395	TRANK1	0.0224003
SATB1	HEYL	0.0223988
ZFP90	ENO2	0.0223939
SOX5	CACHD1	0.0223926
IKZF5	USP35	0.0223845
SATB1	CRH	0.0223843
BLZF1	KIF6	0.0223836
CSRNP3	CREB5	0.0223817
MKX	ARHGEF17	0.0223813
ZSCAN29	CCDC73	0.0223812
NPAS3	MRPL11	0.0223803
ETS1	EML6	0.022379
AHCTF1	APMAP	0.0223788
ZNF385B	RUBCN	0.0223731
NRF1	UGGT1	0.0223671
ZNF341	DYNLRB1	0.0223635
MEF2C	PLXNA4	0.02236
HIF1A	FGGY	0.0223538
ZNF404	ZNF839	0.0223411
ZNF197	SAMSN1	0.0223369
NPAS3	DNAH5	0.0223359
BCLAF1	TMEM87A	0.0223326
SOX6	ETV5	0.0223294
RCOR3	FEM1B	0.0223218
MYBL2	IFFO1	0.0223144
NPAS3	NXPH1	0.0223135
NCOA1	PTPN23	0.0223128
TRPS1	NSMAF	0.0223108
HMBOX1	RBM42	0.0223084
HMGB1	UEVLD	0.0223049
TULP4	GAREM1	0.0223035
ZNF654	UNC50	0.0222966
GPBP1L1	CABCOCO1	0.0222857
TRPS1	FILIP1	0.0222848
PKNOX2	ADAM19	0.0222847
ZNF570	LARS2	0.0222688
PRDM1	LYPD6	0.0222631
BCLAF1	BRPF3	0.0222561
ZNF283	TRAM1	0.0222503
NR3C1	ELL2	0.0222495
HIF1A	GSR	0.0222469
SATB1	SGTB	0.0222448
SMARCC2	CTH	0.0222412
TRPS1	NRP1	0.0222379
MLLT10	XPNPEP1	0.0222346
SMAD5	TRMT5	0.0222262
SMAD5	ZSCAN21	0.0222252
AFF4	KCTD18	0.0222215
CREB1	SCYL2	0.0222183
ZNF800	ESRP1	0.0222071
ARID4B	CSNKA2IP	0.0222004
SOX6	PRKD3	0.0221967
ZNF148	DCHS2	0.0221914
SATB1	DTNA	0.0221798
SMAD5	ROMO1	0.0221743
DNAJC1	ABCC5	0.0221736
ZEB2	GRIA1	0.0221714
ARID4B	PKHD1L1	0.0221713
AFF4	MIGA2	0.022168
PRDM5	CRELD1	0.0221671
HMBOX1	SOX5	0.0221524
PHTF1	AFG3L2	0.0221483
MYSM1	COQ7	0.0221426
MYEF2	LRRC41	0.0221387
MYEF2	GCAT	0.022135
ZBTB40	CLCN6	0.0221206
ZNF770	RBM17	0.02212
SOX5	TMA16	0.0221157
ZNF510	NOL6	0.0221073
ZFAT	VPS36	0.0221046
NFXL1	ZCCHC2	0.0220991
ARID5B	EYA4	0.0220935
HMBOX1	ARHGEF26	0.0220854
NFAT5	ROBO1	0.0220842
SOX5	CDH8	0.0220823
RCOR3	TMEM192	0.0220818
SATB1	NEBL	0.0220702
KLF8	SLC45A2	0.0220696
ZNF507	GALNT12	0.022069
NCOA1	PAK6	0.0220639
MYRFL	PRKG2	0.022063
TAX1BP1	CNTNAP1	0.0220579
SATB1	TRIM9	0.0220563
ZNF800	ZNF35	0.02205
BCLAF1	YARS1	0.0220497
NFAT5	CEP83	0.0220434
SOX6	TBC1D1	0.022042
ZEB2	RPS19	0.0220406
MTA3	OXA1L	0.0220355
NFAT5	SCFD1	0.0220326
ZNF148	KDM2B	0.0220268
ZNF395	ZNRF3	0.0220255
NR3C1	BRINP2	0.0220212
ZEB2	ANKRD28	0.0220128
MLXIP	MSTO1	0.0220121
TRPS1	CLPB	0.022012
ARID4A	LSM3	0.022011
ZBTB10	ALDH18A1	0.0220071
UBP1	PFDN5	0.0219977
BAZ2A	NCOA7	0.0219975
ZNF35	SLC3A2	0.0219862
ZNF197	KLF3	0.0219842
MEF2C	TRPM3	0.021982
ZNF318	GUCY2C	0.0219769
ZEB2	PTPRD	0.0219697
BACH2	NAB1	0.0219694
TULP4	ADAM19	0.0219583
MEF2C	PHACTR2	0.0219537
ZSCAN25	TULP4	0.0219529
LRRFIP2	CACYBP	0.0219447
SOX5	RNF150	0.0219388
ZNF316	AMACR	0.0219345
CREM	UBE2S	0.0219314
TERF1	TPGS1	0.0219299
MEF2C	PLA2G7	0.0219268
NFIB	BMPR1B	0.0219165
SOX6	NR4A2	0.0219144
SOX6	ZNF804B	0.0219069
ARID4B	ABCG4	0.0219045
SATB2	ZCCHC2	0.0219008
PEG3	PSMC4	0.0218991
ZBED6	NOP9	0.0218989
NFIB	ID2	0.0218984
CREM	KIF22	0.0218877
MTF1	SUCLA2	0.0218801
FOXO1	METAP1	0.0218759
SOX6	BTBD8	0.0218741
PRDM5	LMAN2L	0.0218676
AFF4	CDK5RAP2	0.0218635
MEF2C	ST6GALNAC3	0.021863
NFIB	HECW1	0.0218604
BAZ2A	AIP	0.021851
TERF1	TOR1AIP2	0.0218485
SOX6	ARG1	0.0218477
ZNF770	RBM33	0.0218428
NFIB	LRRC17	0.021841
SOX6	APC	0.0218389
PMS1	COL14A1	0.0218378
ARID5B	EEPD1	0.0218302
ZNF770	TDP1	0.021823
PROX1	OGFOD2	0.0218173
GCFC2	NPC1	0.0218136
MLLT10	HIPK2	0.0218112
TRPS1	UTRN	0.0218059
NR3C1	WWOX	0.0218031
ARID2	GSKIP	0.0218004
TERF1	PTPN23	0.0217988
PARP12	MRPL51	0.0217968
SATB2	KCNK10	0.021795
MGA	ZFYVE27	0.0217929
RFX7	GOLPH3	0.0217889
MEF2C	PLCXD3	0.0217851
ZNF655	NUDC	0.0217834
HIF1A	DPH6	0.0217824
NPAS3	SYMPK	0.0217736
HIVEP1	NAGA	0.0217733
HIVEP2	HSPBAP1	0.0217585
TCF12	PSMB2	0.0217579
NFIB	PCDH9	0.0217578
ZBTB11	MYO18A	0.0217524
SOX6	HECW2	0.0217521
ETV1	TTF2	0.0217406
NFAT5	EIF2B4	0.0217397
RFX7	HMGB1	0.0217395
NFIB	ARL15	0.0217389
TCF12	GDA	0.0217387
ZNF148	ZFP14	0.0217377
ZNF341	SUCO	0.021737
NFE2L2	DPH7	0.0217359
THRB	OGFOD2	0.021734
BCLAF1	TMEM150A	0.0217293
PROX1	MEGF9	0.0217293
MLLT10	RPAP3	0.0217282
ZNF385B	RFX3	0.0217258
ID2	FBXO45	0.0217222
CREM	BDH1	0.0217191
SOX6	MGAT4C	0.0217159
MGA	ZMYM1	0.0217042
ZNF341	ASRGL1	0.0216974
TRPS1	SMAD5	0.0216964
MEF2C	ARG1	0.0216924
NME2	CGGBP1	0.0216908
KLF8	EXOSC9	0.0216871
NPAS2	ST6GALNAC3	0.0216797
MYBL1	MICOS13	0.0216796
HMBOX1	ANTXR1	0.0216757
AFF4	ZMYND8	0.0216757
ATF6	COPA	0.0216741
SATB2	PLCH1	0.0216732
SMAD5	POLB	0.0216716
PROX1	SPRYD7	0.0216698
TRPS1	EYA4	0.0216638
KMT2C	PARD3	0.0216588
HMBOX1	DSG1	0.0216542
MEF2C	NEDD4L	0.0216422
MEF2C	HECW2	0.0216409
MYRFL	TOX2	0.0216404
ZNF169	GNG13	0.0216324
ZNFX1	MRRF	0.0216261
PRDM5	NGDN	0.0216208
SOX6	GAREM1	0.0216153
MLXIP	TIGAR	0.021611
BAZ2B	ACSL4	0.0216074
HIVEP2	TOP3B	0.0216063
ZNF407	HMGCR	0.0216051
BCL6	GFRA2	0.0216051
ZNF521	HAUS6	0.0216024
TOX3	CNOT7	0.021602
ZEB1	UNC5C	0.0215997
MEF2C	ANO4	0.0215935
IKZF2	LRRC1	0.0215872
ZNF410	NUP58	0.0215846
HSF2	MRPS18C	0.0215841
KMT2C	CREB3L2	0.0215809
ARID4A	KLHL18	0.0215808
SATB2	PITPNC1	0.0215766
BACH2	FASTKD1	0.021573
NCOA1	MOSPD2	0.0215726
ZBED5	TTC31	0.0215719
ZNF35	ARL9	0.0215711
BCLAF1	UGT8	0.0215692
HMBOX1	LDB3	0.021569
CLOCK	AP4S1	0.0215685
TRPS1	ACADL	0.0215623
HMG20A	DIPK1A	0.021557
NFIB	SOX5	0.0215556
TOX3	NXPH2	0.0215552
MEF2C	SASH1	0.021555
PROX1	CDH20	0.021553
NRF1	AMACR	0.0215493
SMARCC2	FAM160A2	0.0215399
ZEB2	HMGCS1	0.0215311
PIAS2	DDX58	0.0215228
BACH2	ASCC1	0.021519
ZNF821	DAGLB	0.0215115
SATB1	NYAP2	0.0215102
ZNF821	COPS6	0.0215093
MITF	SLC36A1	0.0214999
NR3C1	UBE2S	0.0214998
PATZ1	DUSP7	0.0214947
GCFC2	LHFPL2	0.0214946
ELF1	NHLRC2	0.0214936
DMRTA1	NUDT6	0.0214845
NFIB	PDCD4	0.0214817
NCOA1	GPATCH8	0.0214815
ELF3	SEMA3F	0.0214745
ID2	FREM3	0.0214736
HMBOX1	PDPK1	0.0214557
AFF3	TXNL4A	0.0214534
DNAJC1	HK2	0.0214483
HIVEP1	LRRCC1	0.0214444
ZNF510	PKHD1L1	0.0214377
SOX5	YJEFN3	0.0214342
MKX	CCDC18	0.0214327
ZNF655	SDHB	0.0214315
NCOA1	RGL1	0.0214313
ATF6B	ZNF654	0.0214277
MTA3	ACBD5	0.0214184
CCDC88A	ABCE1	0.0214138
ZNF570	AUTS2	0.0214112
RFX7	ZNF341	0.0214084
CCDC88A	SMG8	0.0214071
NSD2	TMEM144	0.0214025
MYSM1	ERCC6	0.0214021
CSRNP3	GBF1	0.0213922
PATZ1	PEX7	0.0213801
TCF4	PKM	0.0213695
NR3C2	EDIL3	0.0213692
TCF25	EIF3F	0.0213643
AFF4	AFAP1L2	0.021363
PRDM1	ZBED9	0.0213603
TADA2A	GDAP1	0.0213576
NR1D2	DENND10	0.0213567
SOX5	SCG2	0.0213553
CLOCK	XK	0.0213527
ZNF655	COMMD10	0.0213494
MKX	ULK2	0.0213494
ZFP14	KHDRBS1	0.0213328
TRPS1	PLPP4	0.0213322
BCL6	HSPB1	0.0213311
DLX6	PDGFC	0.0213254
ZNF292	EML5	0.0213247
FOXO3	ANKRD10	0.0213236
ZNF385B	KLHL8	0.0213236
SATB1	CEMIP2	0.0213228
ZEB1	LSM3	0.0213154
ZNF622	HOOK2	0.0213063
ZNF35	LSM1	0.0213061
SATB1	OSBPL3	0.0213024
ZNF644	NBAS	0.021302
MYSM1	TESK2	0.0212962
SOX6	NDFIP2	0.0212949
ZNF609	POMT2	0.0212901
ZNF713	PQBP1	0.0212871
MEF2C	SLC20A2	0.0212863
MXI1	IDI1	0.0212855
ZNF483	PUS7L	0.0212836
NPAS3	PPM1K	0.0212801
SATB1	GALNTL6	0.0212773
TRPS1	RGS22	0.0212773
SOX6	HACL1	0.0212698
DLX6	GRPR	0.0212688
ZNF770	ALG12	0.0212675
NFIB	ZDHHC4	0.0212672
MAX	C12orf56	0.021266
NFX1	ILF3	0.0212629
ZNF280C	ANO3	0.0212546
ZNF395	PCDH19	0.0212528
SETBP1	GPR149	0.0212454
SOX6	PHLPP1	0.021244
NFIB	SLC4A7	0.0212421
ZNF644	TBC1D4	0.0212402
NFIB	ZNF131	0.0212384
ZSCAN25	COX15	0.0212381
MKX	ATXN7L2	0.0212333
HMBOX1	NEXN	0.0212184
SOX6	IGF1	0.0212158
ZNF521	NRTN	0.0212151
ARID2	GSS	0.0212134
ZNF281	ZBTB20	0.0212126
NPAS3	CWC25	0.0212093
ZNF496	TGFBR3	0.0212059
ZBTB10	ICE1	0.0212028
MEF2C	NEFH	0.0211849
RLF	ACVR1	0.0211765
PIAS2	PDE6B	0.0211729
MEF2C	NR3C2	0.0211723
ZNF827	GON7	0.0211703
NME2	MAPRE1	0.02117
NFIB	KCNMB4	0.0211696
TAX1BP1	APBA2	0.021169
SOX6	MAGOH	0.0211687
SOX5	PLEKHA5	0.0211556
TOX2	ABCB6	0.0211531
MYT1	ALS2	0.0211452
SETBP1	DENND11	0.0211429
HIVEP1	SPTY2D1	0.0211398
AFF2	C11orf98	0.0211379
NPAS3	PDE5A	0.0211303
SATB1	OXR1	0.0211264
MTA3	MRAS	0.0211236
XPA	DLEC1	0.0211183
SATB1	PSMD3	0.0211159
TERF1	NDUFAB1	0.0211155
LCOR	MPG	0.0211067
ADNP2	SLCO5A1	0.0211036
ZNF385B	NRP1	0.0210999
UBP1	PYGO1	0.0210966
TRPS1	ARHGAP18	0.0210939
ZSCAN29	SLC39A3	0.0210936
ZNF148	TECPR2	0.0210928
SOX5	DDX25	0.0210898
NCOA1	ANKRD52	0.0210879
TCF4	TATDN3	0.0210826
ETV1	PRSS12	0.0210802
AEBP2	BCCIP	0.0210742
HEYL	UBN1	0.0210707
DMRTA1	LRIG3	0.0210687
SOX6	LGI1	0.0210618
SOX6	KCNQ3	0.0210566
ZNF644	ABCC5	0.0210535
IKZF5	CNRIP1	0.0210447
NPAS3	PTPRM	0.0210445
ZNF277	VKORC1	0.0210411
HMBOX1	PLXNA2	0.0210349
SOX6	KLHL8	0.0210348
DNAJC2	CCDC138	0.0210342
ZNF639	COQ6	0.0210341
PROX1	KCNT2	0.0210326
NR3C2	FN1	0.0210324
ZFP14	BEND7	0.0210298
SOX5	GUCY1A2	0.021029
CREB3L2	RNF114	0.0210247
TCF12	MED15	0.0210226
TRPS1	GAD2	0.0210222
SOX6	DTNA	0.0210211
HIVEP2	LARP1	0.0210146
TOX3	NXPH1	0.0210142
SATB1	AAK1	0.0210131
TAX1BP1	NEMP2	0.0210125
NFIB	SRPRB	0.0210122
SATB1	CNTN6	0.0210104
MXI1	ORAI2	0.0210065
CCDC88A	CDC6	0.021006
GLIS1	SNRPF	0.0210058
POU2F1	RFFL	0.0210039
XPA	C1orf50	0.0209977
SOX5	PARP8	0.020994
ELF2	ADGRA3	0.0209939
BCL6	EXOSC3	0.0209931
ZEB1	GRID2	0.0209922
NR3C2	PROX1	0.0209916
CREB3L2	COX8A	0.0209838
SOX5	GRM5	0.0209834
HMBOX1	EYA4	0.0209827
MEF2C	GOT1	0.0209813
LRRFIP2	STARD6	0.0209812
ELF1	THOC7	0.0209802
RBPJ	AMACR	0.0209737
ZNF800	MRRF	0.0209689
TOX4	WASHC5	0.0209647
MYEF2	MAPRE1	0.0209645
NR3C1	DIPK2A	0.0209644
MEF2C	RELN	0.0209567
NSD2	MPHOSPH10	0.0209559
IRF2	CTSO	0.0209524
ZNF658	TANC1	0.0209511
ZNF521	NHP2	0.020951
SOX5	FN1	0.0209493
MEF2C	PDIA3	0.020949
SOX6	USP38	0.0209359
SOX5	SORD	0.0209337
FOXJ3	TRANK1	0.0209327
SMARCC1	PAPSS1	0.020931
ZSCAN23	KCTD14	0.0209095
ARID5B	SGCG	0.0208997
SOX6	TENM2	0.0208964
NFIB	KATNBL1	0.0208933
SOX6	TIPARP	0.0208884
SOX5	STARD13	0.0208883
TCF12	THAP9	0.0208874
MEF2C	SLC7A8	0.0208871
MTF1	ELOC	0.020886
ZNF283	ATP8B1	0.0208842
HEYL	COPA	0.0208778
NFIB	VGLL4	0.0208776
RFX7	RALGPS2	0.0208603
NPAS2	CREB3L2	0.0208585
CEBPZ	ATG5	0.0208578
ZNF624	FAM171A2	0.0208569
SOX5	CDH11	0.0208564
SOX5	GPR176	0.0208563
ETS1	PLCXD3	0.0208534
SATB1	CFAP54	0.0208532
BCLAF1	TAF5	0.0208516
TERF1	PYGO1	0.0208471
ZNF644	CDH20	0.0208328
ZFP62	BRD7	0.0208268
TRPS1	SCN1A	0.0208253
ZBTB11	PPP1R3F	0.0208164
ZNF609	RAD51D	0.0208155
NPAS3	HDAC9	0.0208152
AFF1	MKKS	0.0208141
ZNF385B	RELN	0.0208134
NFAT5	SUPT16H	0.020812
ZNF407	ZFP90	0.0208108
MBD4	KDM3A	0.0208014
CDC5L	MALT1	0.0207987
RCOR3	RPE65	0.0207967
MEF2C	LACTB2	0.0207962
ZNF624	CDC23	0.0207935
SATB1	GRM1	0.0207803
SOX6	CDH8	0.0207784
MEF2C	OPRM1	0.0207769
ZNF711	GLDC	0.020773
MYRFL	GLB1	0.0207706
ZNF510	SLC5A11	0.0207688
CSRNP2	PRRC2A	0.0207659
RBPJ	ADAMTS19	0.0207633
DLX6	PTPRR	0.0207622
TCF12	EDIL3	0.0207593
SATB1	PPCS	0.0207568
NR6A1	NDUFS7	0.0207553
KIAA1549	SF3A3	0.0207516
BBX	SCO1	0.0207461
NPAS3	NRXN1	0.0207395
KIAA1549	NCBP1	0.020739
ZFHX4	ANAPC5	0.0207304
SOX6	PDE5A	0.020729
DLX6	IFT57	0.0207254
MGA	AP5B1	0.020725
MXI1	IFT46	0.0207223
SATB2	FAM149A	0.0207215
MEF2C	SRSF6	0.0207153
NR3C2	TRNAU1AP	0.0207129
MIER3	CAST	0.0207125
ZEB1	PARD6A	0.0207122
MLLT10	INTS8	0.0207084
SMAD5	FABP3	0.0207077
NCOA1	TSPAN33	0.0207074
PRDM5	NYAP2	0.0206975
TERF1	GPAT4	0.0206955
MEF2C	UTRN	0.0206875
BBX	SLC25A40	0.0206831
SOX6	DMRTA1	0.0206762
ARID4A	MPV17	0.0206745
ZNF654	TMEM216	0.0206728
TRPS1	UGGT2	0.0206534
NFIB	PMEPA1	0.0206508
CSRNP2	MMP24	0.0206458
TAX1BP1	EDC4	0.0206435
ZNF148	BRD1	0.0206434
SATB1	PTPRG	0.0206368
SATB1	GABRA1	0.0206352
ZFAT	NPRL3	0.0206328
GPBP1	FBXO41	0.02063
NFATC3	CCSER1	0.0206276
ZNF32	PCGF6	0.0206232
AFF1	ANAPC5	0.0206222
ZNF133	TFAM	0.0206168
ZNF800	PPP2R3C	0.0206136
NME2	GNE	0.020608
ZEB2	RGS8	0.0206075
MEF2C	LYPD1	0.0206063
ZNF385B	PLCXD3	0.020604
ZNF566	BBS7	0.020603
ZNF609	GDPD3	0.0206019
SATB1	AGBL3	0.0206001
ZEB2	ZFC3H1	0.0205987
ADNP2	ANKAR	0.0205927
[truncated: 27,624 more rows]

## Sheet: Hamster
Regulatory Gene	Target Gene	Weight
NFIB	CXCL14	0.118979
BCL11A	SST	0.0948092
NFIB	ELAVL2	0.0946247
NFIB	PCDH8	0.092301
NFIB	SST	0.0876052
SOX6	CBLN4	0.0775004
NFIB	PCDH9	0.0737084
SFPQ	VPS50	0.0725681
SP8	MN1	0.0697812
NR2F1	YJEFN3	0.0680271
NFIB	SOX6	0.0671134
MEF2C	PVALB	0.0657568
BCL11A	RELN	0.0653533
NR2F1	CNR1	0.065052
MEF2C	SLIT2	0.0649881
MEF2C	OPCML	0.0639955
NR2F1	SP8	0.0638148
FOS	EGR1	0.0632568
BCL11A	CBLN4	0.0624388
NFIB	SGCZ	0.0622413
BCL11A	ERBB4	0.0617918
MEF2C	IER5L	0.0614011
NR2F2	WNT5A	0.0610589
TOX3	DLGAP1	0.0610145
TOX3	RELN	0.060516
EGR1	FOS	0.0598796
ZNF207	SDK1	0.0594795
MEF2C	ERBB4	0.0592009
NFIB	NR2F2	0.0580969
NR2F1	NFIB	0.057826
SOX6	SST	0.0567648
ZBTB18	NR4A2	0.0566685
NCOR1	PPP1R3F	0.0565409
MEF2C	PPARGC1A	0.0562919
BCL11A	PIK3R1	0.0562659
NR2F1	PCP4	0.0553858
SOX6	NFIB	0.0545891
MEF2C	RASA1	0.053849
MEF2C	CNR1	0.0534778
NR2F1	SST	0.0532602
BCL11A	ELAVL2	0.0530244
NR2F1	NR2F2	0.0526718
BCL11A	SOX6	0.0523522
NR2F1	CXCL14	0.0518451
TOX3	ADK	0.0517744
BCLAF1	DCTN1	0.0517181
NFIB	NR2F1	0.0516115
MEF2C	CDKN2AIPNL	0.0511995
NR2E1	NELL2	0.0510384
BCL11A	GRIK1	0.0510219
MEF2C	KCNH7	0.050478
ZEB1	DPM3	0.0503993
BCL11A	NXPH2	0.0501369
SFPQ	AGAP1	0.0499468
SOX5	MAGI2	0.0498701
BCL11A	GAP43	0.0497066
HSF1	VGF	0.0494435
DMTF1	SMC3	0.0494274
MYCN	PATZ1	0.0487717
SOX6	RBMS1	0.0485345
TFDP1	U2AF1	0.0484603
CREBRF	FNDC3B	0.0481999
CUX1	ERP44	0.047905
ZNF711	PGGT1B	0.0478609
NR2F1	BCL11A	0.0477499
EGR1	FYN	0.0477387
NR4A2	ZBTB18	0.0477286
FOS	JUN	0.0476719
SOX6	NR2F1	0.0475112
BCL11A	TOX3	0.0474104
NR2F1	BRINP3	0.0472675
MEF2C	ETS1	0.0472489
SOX6	NPPC	0.0470834
ZNF706	TALDO1	0.0470317
ZBTB18	VIP	0.0469776
HSF1	KAT8	0.0469364
SP8	CNR1	0.0468407
TUB	CXXC5	0.0467217
ZBTB18	HS6ST3	0.0465911
SALL1	ROCK1	0.0465793
ZEB2	VPS13B	0.0465505
NFIB	KIRREL3	0.0465167
NFIB	GABRA1	0.0464008
ZBTB18	CRH	0.0463346
NR2F2	PCDH8	0.0461251
ARID5B	UBL7	0.0460992
EGR1	SAT1	0.0460573
NFIB	TENM2	0.0459195
SP8	YPEL5	0.0455765
MEF2C	SOX6	0.0455499
FOS	DUSP1	0.045529
NFIB	LAMP5	0.0450865
ZFX	TANC2	0.0450391
BCL6	KLHDC2	0.045025
ARID4A	DPCD	0.044988
NR2E1	AP1S2	0.0446683
KLF3	ABHD17B	0.044604
ZEB2	CPSF6	0.0445991
SOX6	GABRA1	0.0445836
NFIB	PEX5L	0.0445814
NFIB	UNC5C	0.0445589
MEF2C	KCNA2	0.0444237
CPEB1	EGR3	0.044402
PIAS2	THOC1	0.0444009
SOX6	CELF2	0.0443905
TMF1	LRRTM3	0.0443579
FOS	HSPA8	0.0443375
NR2F1	LMO3	0.0442812
LHX6	EMSY	0.0441288
TMF1	HERC2	0.043842
BCL11A	BRINP3	0.0438317
CDC5L	PAPOLG	0.0437566
ETV1	CACNA1C	0.0436776
JUN	GLCCI1	0.0433427
NCOR1	ZC3H7A	0.0433291
NR2F1	CAMK2N1	0.0432966
NFIB	CAMK2N1	0.0432349
BCL11A	RUNX1T1	0.0431322
SALL1	VIP	0.0430784
MEF2C	BCL6	0.0430372
SOX6	NREP	0.0430061
JUN	DDX39B	0.042984
TCF4	APPBP2	0.0429575
SP8	YJEFN3	0.0427635
RFX3	PLEKHH3	0.0424961
ZBTB18	INPP4A	0.042424
PURA	CHPT1	0.0423599
TCF4	PPP6R3	0.042329
MEF2C	PLEKHH3	0.0421301
NR2F1	SOX6	0.0420894
NFIB	ZNF407	0.0419539
TCF4	RUVBL2	0.0418608
NR2F1	CADM1	0.0417013
BCL11A	TRIM44	0.0415637
FOXP1	ATP11B	0.0415485
TCF4	GABRB1	0.0415125
SOX6	SLIT2	0.0413082
BCL11A	TMEM91	0.0412813
BCLAF1	PHACTR1	0.0412039
EGR1	ZNF609	0.0411863
ZEB2	CALY	0.0411661
RERE	SAMD1	0.0411415
ZFPM2	RHOBTB3	0.0410296
NR2F1	ZC3H7A	0.040915
MIER1	EPHA6	0.0408354
TOX3	NXPH2	0.0407452
CSRNP3	SPARCL1	0.0406285
RORA	GABRG2	0.0405531
MEF2C	JUN	0.0405225
ZBTB16	SETD2	0.0405068
EGR1	EGR3	0.0403691
NR2F2	CNR1	0.0402981
BCL11A	SMARCD3	0.0401289
NFIB	BCL11A	0.0400956
EGR1	VIRMA	0.0400911
BCL11A	CACNA2D3	0.0400905
MEF2C	IL1RAPL1	0.0400664
NR2F2	NFIB	0.0399746
NFIB	ERBB4	0.0399712
THRB	ARFIP1	0.0399335
NR2F1	GRIK2	0.0398883
MEF2C	SCN2A	0.0398403
NFIB	SLIT2	0.039816
MEF2C	KIAA0825	0.0397724
ZBTB16	RFX7	0.0397643
TUB	B3GALT2	0.0395777
BCL11A	C2CD5	0.0395576
ESRRA	ATP13A3	0.0394928
FOS	KIRREL3	0.0394154
TCF4	CCT5	0.0393212
ZNF281	STMN4	0.0393147
CDC5L	GPATCH8	0.0393
SOX6	FBN1	0.0391338
NFIB	TMEM255A	0.0390521
SOX6	CHPF2	0.0390245
NR2F1	PCDH17	0.0389021
EGR1	NPAS4	0.038869
MEF2C	PTCHD4	0.0388427
NR2F1	CRYAB	0.0388316
MEF2C	NFIA	0.0388242
NFIB	KLHL13	0.0388081
ADNP	CDKN2AIPNL	0.0387609
MEF2C	YIF1A	0.0387114
RFX7	BMPR2	0.0386844
ZBTB16	RBMX	0.038571
TCF4	EHBP1	0.0385589
ZBTB4	PRKAR2A	0.0384854
TCF4	DGCR8	0.0384428
BCL11A	HPRT1	0.0383852
CCDC88A	MAP2K5	0.0383581
SP8	EDIL3	0.0382808
BCL11A	KCND2	0.0382054
MEF2C	FRMPD1	0.0381896
CDC5L	HOOK1	0.0381673
ZFX	DMXL1	0.0381615
SOX6	HES1	0.0381522
EGR1	ARIH1	0.0381169
SOX2	FUT8	0.0380927
ZNF711	IGSF21	0.0380732
NR1D1	TCF4	0.0380646
NFIB	WNT5A	0.0380145
ADNP	RPL34	0.0379552
TCF4	PFN1	0.0379483
EGR1	NR2F2	0.0379075
MEF2C	HSPH1	0.037905
TCF4	ERBB4	0.0378917
SOX6	EIF3J	0.0378684
SOX6	BCL11A	0.0378551
FOS	TSC2	0.0378438
FOS	CEP83	0.0378251
TCF4	GPR22	0.0378137
TCF4	TRIM33	0.0377691
ZNF706	STMN4	0.0377453
TOX3	CACNA2D1	0.0377029
PURA	NUP37	0.0376929
TCF4	TCF20	0.0376794
NR2F2	CRH	0.0376513
TOX3	PAK5	0.0376319
BCL11A	MLLT3	0.0376181
NR2F1	FGF12	0.0376029
TCF4	NDUFB8	0.0375776
ZEB2	SPARC	0.0375548
FOS	PAK3	0.0375327
CPEB1	TIMP3	0.0375253
BCL11A	PCDH9	0.0375189
CCDC88A	CDH10	0.037511
NR2F1	KCNMA1	0.0374764
NR2F1	TOGARAM1	0.0372878
ZNF609	KCNC2	0.0372562
NFIA	JADE2	0.0372042
ZBTB18	ATP6V1A	0.0371826
PURA	CDC40	0.0371801
DMTF1	PGRMC2	0.0371655
SOX6	CADPS	0.0371149
NR4A3	ELOVL5	0.0371041
TCF4	NR4A2	0.0370352
MEF2C	LSAMP	0.0370047
EGR1	FBL	0.0370027
EGR1	SGIP1	0.0369962
BCL11A	SLC4A7	0.0369584
NR4A2	KCNK3	0.0369448
SOX6	TTC1	0.0369018
TCF4	MKRN1	0.0368526
MYCN	NUFIP2	0.0368422
DLX1	KIF1A	0.0367961
CCDC88A	EEF1AKMT2	0.0367941
ZNF131	PPME1	0.0367767
NR2F2	NR2F1	0.0367519
MEF2C	SNX27	0.0367492
HMBOX1	CELSR2	0.036729
TCF4	NSF	0.0367272
TOX3	ENY2	0.0367087
NPAS4	ABI1	0.0366861
ZNF777	CSK	0.036646
BCL11A	GRIA3	0.0366385
MYNN	DHX29	0.03663
TCF4	TIMP3	0.0366119
BCL11A	NTM	0.0365779
ZBTB20	PIK3C2A	0.0365575
ZFX	CLPP	0.0365534
NR2F1	CCK	0.0365437
MEF2C	THSD7A	0.0364987
FOS	NPAS4	0.0364952
MEF2C	RASAL2	0.0364469
NR2F1	EPHA5	0.0364255
MYEF2	ROCK1	0.0364251
ZBTB4	ATXN2L	0.0363776
ZEB2	CDC5L	0.0363617
MAF	PPFIA2	0.0363058
MAFG	MT-CO1	0.036284
ZBTB20	ETV1	0.0362542
ETS1	NAV2	0.0362252
MEF2C	FXR1	0.0362239
MIER3	KCNN2	0.0362178
SOX6	LIN54	0.0362126
NFIB	FOXG1	0.036208
JUN	CACNA2D2	0.0361995
BHLHE40	TASP1	0.0361541
KLF9	IGDCC4	0.0361103
JUN	ETFB	0.0360279
JUN	PPM1G	0.0360071
SOX5	RIC8B	0.036004
NFIB	CHD3	0.0359756
FOS	NALCN	0.0359552
SOX6	XKR4	0.0359367
AEBP2	POLA1	0.0358571
JUN	SPARC	0.0358501
NFIB	PBX1	0.0358238
DLX1	PLPPR4	0.0358204
BCL11A	RPS11	0.035793
CCDC88A	ANKRD28	0.0357466
TCF4	PHC3	0.0357047
LHX6	S100A1	0.0357
RORA	ANK3	0.0356377
TOX3	NUDC	0.0356198
PBX1	ABCA5	0.0355897
ZNF711	GPC6	0.035565
TOX3	CACUL1	0.0355445
ARID1B	XRN2	0.0355381
TCF4	SLC1A2	0.035531
ZNF608	RANBP17	0.0354919
TCF4	CACUL1	0.0354747
NSD2	SKIV2L	0.0354673
FOXG1	AP2S1	0.0354549
SON	NEDD9	0.0354259
MEF2C	PSMB2	0.0354232
NFIB	GRIK2	0.0354226
NFIB	FLRT3	0.0354099
CAMTA1	ATXN2L	0.0353792
SON	SNURF	0.0353607
ARID5B	KLHL13	0.0353423
NR4A2	CATSPERB	0.0353422
NCOR1	VIP	0.0352799
RORA	LHX2	0.0352062
ID4	MAN1A2	0.0351769
PAXBP1	MRPL39	0.0351493
DLX1	PROX1	0.0351403
ARID2	GABRB2	0.0351393
FOXP1	AAK1	0.0351061
TFDP1	SNTB2	0.0350825
SP8	LMO3	0.0349817
FOXP1	TLK2	0.0349724
TCF4	ZEB2	0.034967
NR2F1	PCDH8	0.0349571
PKNOX2	HMBOX1	0.0348915
SOX6	PTCHD4	0.0348773
ARID5B	MALSU1	0.0348473
SUB1	NUP37	0.0347795
MAF	PGGT1B	0.0347763
MEF2C	PCDH9	0.0347704
PURA	EVI5	0.0347557
NFIB	VSTM2B	0.0347359
TUB	TXLNG	0.0347286
BCL11A	EGFL7	0.0346992
MEF2C	MAT2A	0.034684
BCL11A	SCN2A	0.0346479
MEF2C	LRRTM3	0.03464
PBX1	PCP4	0.034629
BCL6	ZFPM2	0.0346244
MEF2C	CITED2	0.0346086
MEF2C	FLRT3	0.034606
MEF2C	GRIK1	0.0345844
ZEB2	NTRK3	0.034556
FOXG1	SSBP3	0.0345533
ZEB2	PPIA	0.0345525
NFIB	CNR1	0.0345345
NFIB	PROX1	0.0345328
NR2F1	GABRA1	0.0345253
NFIB	PFDN4	0.0344987
FOS	SPARCL1	0.0344472
MEF2C	RALGPS1	0.0344282
DNAJC1	BTBD3	0.0344153
NR2F2	KIF1A	0.0344117
ZBTB18	SORCS1	0.0344092
ZBTB18	PTPRD	0.0343671
MEF2C	ANK1	0.0343031
BCL11A	N4BP2L2	0.0343022
PURA	OMG	0.034297
SON	SNCA	0.0342693
NPAS4	CACUL1	0.0342068
NR2F2	RC3H2	0.0341859
CCDC88A	DICER1	0.034169
TCF4	NT5C	0.0341279
ZEB2	SMARCA5	0.0341223
ZBTB16	SP8	0.0341068
SMARCA1	ORC4	0.0340916
BCL11A	RALYL	0.0340699
NFIB	PLCB1	0.0340573
BCL11A	CPEB1	0.0340545
TCF4	SF1	0.0340488
PAXBP1	ANKRD9	0.0340432
FOXN3	KCNC4	0.0340287
MEF2C	FOS	0.0340179
MEF2C	MIER3	0.0340018
MEF2C	TM9SF3	0.0339898
NFIB	CDH12	0.0339806
DNAJC2	FRMPD4	0.0339613
THRB	GRIN2B	0.0339579
RUNX2	EPHB6	0.033942
ZBTB20	FRMD5	0.0339214
TCF4	ZNF131	0.0339208
FOS	CREBZF	0.0339105
TCF4	RBM14	0.033867
BCL11A	CDH13	0.0338272
SOX6	VTI1A	0.0337872
PROX1	WDR47	0.0337816
TCF4	RALGPS1	0.0337777
BCL11A	FMN1	0.0337715
NCOR1	PTPRU	0.0337574
MYEF2	ABI1	0.0336941
JUN	GTF2H4	0.0336918
CSDE1	CLASP2	0.0336717
TCF4	PAPOLA	0.0336576
SUB1	TM2D3	0.0336495
ZNF706	MAGOH	0.0336437
SOX6	PTPRU	0.0336264
DMTF1	SRSF3	0.0336193
NFIB	GRIN1	0.0336095
ZFX	PFKL	0.0335986
TCF4	SBF2	0.0335935
TCF4	CDH18	0.0335805
EGR1	TMEM47	0.0335592
KLF9	MRPL15	0.0335567
CAMTA1	THRA	0.0335468
TCF4	PURA	0.033546
KLF9	SLC38A2	0.03352
ZFX	DNAJC21	0.0335185
MEF2C	TENM1	0.0335137
BCL11A	NR2F1	0.0334987
RFX3	LUC7L2	0.033489
DNAJC2	RAP2C	0.0334645
CPEB1	NAB1	0.0334614
CAMTA1	DDX1	0.0334551
SOX6	THUMPD3	0.0333932
ZBTB38	NREP	0.0333742
BCL11A	FSTL5	0.0333632
FOS	SAT1	0.0333552
TCF4	KCNIP4	0.0332701
MAX	CNTLN	0.0332685
ARNTL	BZW1	0.0332582
NFIB	CADPS	0.0332535
NR2F2	HUWE1	0.0332396
NR2F1	ERP44	0.0332305
ZNF608	CKB	0.0332159
PURA	SF3A3	0.0331924
ID4	UGCG	0.0331853
EGR1	MDH1	0.0331836
NR2E1	PPIL4	0.0331714
ESRRA	SLC16A10	0.0331713
NFIB	SP8	0.0331632
BCL11A	BTRC	0.03315
FOXG1	TSC2	0.033133
MEF2C	FANK1	0.0331139
TCF4	HECTD4	0.0331071
SON	MDGA2	0.0330959
SP8	NR2F1	0.0330836
FOS	HS3ST1	0.0330765
BCL11A	FRMPD4	0.0330525
CAMTA1	RALYL	0.0330466
TBR1	MZF1	0.0330438
TUB	FBLL1	0.0330438
NR2F1	SNCA	0.0330301
NFIB	PSMC6	0.0330247
MEF2C	SLC30A3	0.0329956
MECP2	ATP1B1	0.032968
KLF9	SMAP2	0.0329348
NR4A3	ANAPC15	0.0329247
TOX3	UCKL1	0.0329004
MEF2C	GRIK2	0.0328795
EGR3	NPPC	0.0328784
JUN	DNAJB4	0.032848
TCF4	ARIH1	0.0328476
SON	FSTL1	0.0328418
NCOR1	TSPAN7	0.0328359
NFIB	GDF11	0.0327977
MECP2	WDR45	0.0327959
SUB1	CDH8	0.0327573
MEF2C	RHOBTB3	0.0327355
TCF4	OPCML	0.0327158
MAX	DNAJA1	0.0327089
TBR1	SRRM3	0.0327047
NFIB	RORA	0.0327003
MYEF2	SLC2A13	0.0326985
ZEB2	EGR3	0.032696
KLF9	BRINP1	0.0326633
MAFG	ATP1B1	0.032639
JARID2	MAPK1	0.0326351
ARID5B	ABCB7	0.0326333
ZNF281	CALM2	0.0326318
NFIB	SGK1	0.0326229
MEF2C	PGP	0.0326206
CREBZF	UGCG	0.0326074
ZNF706	DDRGK1	0.0326054
MEF2C	MORF4L2	0.0326006
VEZF1	FGF9	0.0325962
CCDC88A	TJP1	0.0325522
ID4	METTL16	0.0325466
NR2F1	PCDH9	0.0325389
MEF2C	NF1	0.032538
ZEB2	HNRNPM	0.0325282
FOXP1	ARHGAP32	0.0325167
JUN	NSD2	0.0325158
BCL11A	ARHGAP21	0.0325155
FOS	MAPK6	0.0324836
MEF2C	ERC1	0.0324548
NR2F2	SLITRK2	0.0324381
LHX2	EIF3H	0.0324313
CCDC88A	WDR70	0.0324256
MEF2C	SAT1	0.0324204
NR2F1	SORCS1	0.0324191
MEF2C	DUSP1	0.0324146
SOX6	ASAP1	0.0324065
TCF4	BTF3L4	0.0323761
ARNTL	DNPEP	0.0323678
MEF2C	CHPF2	0.0323468
LCORL	PEX14	0.0323406
MEF2C	MARK3	0.0323362
FOS	ADGRL2	0.032332
TOX3	NUAK1	0.0323132
ESRRA	RBM4B	0.0323061
PIAS1	PTEN	0.0323009
FOXG1	DMXL2	0.0322986
SOX6	KTN1	0.0322951
TCF4	PPIA	0.0322842
AFF2	MECP2	0.0322828
MEF2C	MPC2	0.0322751
ZNF207	DCTN3	0.032241
CSDE1	PDE4D	0.0322383
DNAJC1	TSGA10	0.0322373
CCDC88A	EIF3D	0.0322263
FOXG1	SP8	0.0322215
BCL11A	VSNL1	0.0322211
MEF2C	KLHDC9	0.032215
ZNF706	MRGBP	0.0321828
TCF4	EFEMP2	0.032181
FOS	EMC7	0.0321658
SOX6	LHX6	0.0321145
MAX	HMBS	0.0321088
FOS	GRIA3	0.0320993
SOX6	ADD3	0.0320881
NR2F2	CDC42EP3	0.0320853
THRA	DPYSL2	0.0320823
MYNN	PLK2	0.0320764
NPAS3	HERC4	0.032067
FOS	MEF2C	0.0320578
NPAS4	ZFPM2	0.0320555
BCL11A	INPP4A	0.0320313
ADNP	HERPUD2	0.0320304
VEZF1	DNAJC7	0.0320109
ARID5B	CAP2	0.0320048
BCL11A	PTCHD4	0.0319992
NCOR1	PLXNA2	0.031955
EGR1	NALCN	0.0319462
MEF2C	CLK1	0.0319348
SOX6	PCDH9	0.031917
ZNF608	SDCCAG8	0.0318991
BCL6	PRKD1	0.0318852
CCDC88A	SGCZ	0.031879
SON	ERP44	0.0318685
CCDC88A	CLINT1	0.0318626
ZBTB20	KDM6A	0.0318499
MEF2C	ACACA	0.0318463
NFIB	CEP112	0.0318177
ZFPM2	NRG1	0.0318125
MAF	IFT172	0.0318076
RBPJ	LGR4	0.0318001
SOX6	MPPED2	0.0317854
SOX2	HSPA4	0.0317826
ZEB2	SMARCD3	0.0317806
BCL11A	UNC5D	0.0317781
SMAD7	NAA38	0.0317718
LHX6	VPS50	0.0317568
ZNF131	TCF20	0.0317509
RFX7	USP8	0.0317461
RORA	NDFIP1	0.0317453
ZBTB18	DDX46	0.0317446
ZEB2	CYFIP2	0.0317438
NR2F1	VPS13A	0.0317235
MGA	GLG1	0.0317187
MEF2C	DDX3X	0.0317156
ZBTB18	SALL1	0.0316918
JUN	RBM4B	0.0316875
TCF4	CRYAB	0.0316703
BCL11A	ATP2B1	0.03167
FOS	TRIM28	0.0316651
EGR1	DDX46	0.0316016
ZEB2	SLITRK4	0.0315917
NR4A2	CNOT6	0.0315887
MEF2C	FBXO21	0.0315798
NPAS3	DCTN3	0.031544
TCF4	PSMD4	0.0315375
TCF4	TARDBP	0.0315312
TCF4	PIK3C2A	0.0315289
TBR1	PCSK1N	0.0315259
MEF2C	PLK3	0.0315077
BCL11A	PCDH8	0.0314989
ZFP91	FBN1	0.0314935
BCL11A	EHBP1	0.0314782
MEF2C	ERGIC2	0.0314735
FOS	NEDD8	0.0314703
FOS	ST8SIA3	0.0314656
LCORL	ARFIP1	0.0314647
DNAJC2	YIPF3	0.0314637
MECP2	FAM193A	0.0314616
MEF2C	SPRY2	0.0314472
PBX1	MZF1	0.0314374
MEF2C	MSH2	0.0314332
BCL11A	MAGED1	0.0314322
TCF4	HNRNPH3	0.0314315
ZEB2	PIK3CA	0.0313926
MEF2C	PTOV1	0.0313555
HES1	LENG8	0.0313501
JARID2	B3GAT2	0.0313458
MEF2C	DYNLRB1	0.0313214
MYEF2	TASP1	0.0313147
NPAS4	CSTF3	0.0313145
CSDE1	WDR70	0.0313086
MAF	ST8SIA3	0.0313011
SOX2	WDR26	0.0312976
MEF2C	GAD2	0.031295
MEF2C	PIANP	0.0312884
CAMTA1	CGGBP1	0.0312868
TCF4	PTMA	0.0312752
FOS	COX20	0.0312697
NFYC	RAD50	0.0312629
CAMTA1	MAP1A	0.0312593
NPAS4	DICER1	0.0312479
SON	GAD1	0.0312404
TCF4	MAGOH	0.0312397
TCF4	HINT1	0.0312331
MEF2C	PPME1	0.0312229
MEF2C	PPP2R5E	0.03122
TCF4	SNX2	0.0312131
PIAS2	ZFPM2	0.0311848
NFIB	B3GAT1	0.0311719
ZBTB18	RPS16	0.0311685
RFX3	IBTK	0.0311664
ZBTB18	ATP2B1	0.0311641
ZBTB38	ADNP	0.0311616
ZNF608	MTSS1	0.0311556
TCF4	NDUFS7	0.0311162
MEF2C	SST	0.0311033
TCF4	CAMSAP2	0.0310981
TCF4	LRRTM3	0.0310944
BCL11A	TTC28	0.0310908
CAMTA1	ASCC3	0.0310874
BCL11A	TAOK3	0.0310731
NR4A2	VIP	0.031059
TCF4	LAMTOR2	0.0310583
ZEB2	TPT1	0.0310571
EGR1	DAG1	0.031052
MYEF2	USP34	0.031042
HMBOX1	KIF1B	0.0310295
ZEB1	MECP2	0.0310246
TCF4	RAPGEF2	0.0310198
KLF3	CCNT2	0.0310197
SOX2	KCTD16	0.0310181
NPAS4	DOCK7	0.0310107
TCF4	CADM1	0.0309968
ZBTB4	ESCO1	0.0309948
FOS	SNTB2	0.0309905
EGR1	ABI2	0.0309862
JUN	SETD2	0.0309711
TCF4	AASDHPPT	0.0309684
ATF2	MID1IP1	0.0309665
BCLAF1	HINT2	0.0309659
CCDC88A	DYNC1I1	0.0309643
MEF2C	CACNA2D3	0.0309581
ARID4A	CNOT10	0.030957
JUN	HLF	0.0309471
NR2F2	EGR1	0.0309465
FOS	VPS13C	0.0309425
TCF4	PCDH7	0.0308948
MYCN	BTF3	0.0308893
FOXG1	SNCA	0.0308824
FOXG1	RAP1A	0.0308671
BCL11A	CDC42BPA	0.0308522
TCF4	DLGAP3	0.030812
ZFX	DNAH2	0.030811
VEZF1	MAP3K1	0.0308091
TOX3	MAPK8	0.0308022
MEF2C	SYN1	0.0307995
JUN	UBALD1	0.0307972
RORA	PGGT1B	0.0307927
MEF2C	ATF2	0.0307916
NFIB	ARID5B	0.0307871
NCOR1	SCN2A	0.030786
ZBTB18	SLC4A7	0.0307688
CAMTA1	PBX1	0.030764
MEF2C	PCDHAC2	0.0307634
MEF2C	ARHGAP5	0.0307626
MEF2C	NR2F1	0.0307416
MXI1	TIMP3	0.0307406
BCL11A	PTPRU	0.0307331
RORA	MACROH2A1	0.0307262
EGR1	NAV3	0.0307136
TCF4	MATR3	0.0307084
NFIB	SOX2	0.0307074
FOS	NAP1L1	0.0306958
SON	PEG3	0.0306951
LCORL	PPIL4	0.0306925
CSDE1	BTF3	0.0306918
CSDE1	XPO1	0.0306872
SON	VDAC3	0.0306723
ZEB2	SPEN	0.030668
PIAS1	MRPL16	0.0306536
ATF4	IMMT	0.0306536
TCF4	TUBA4A	0.0306513
CUX1	CCT6A	0.0306358
CSDE1	CSNK2B	0.0306353
CAMTA1	HSPBP1	0.0306331
TOX3	BCL11B	0.0306327
MEF2C	PPP4R4	0.030606
MEF2C	LMO3	0.0306011
NFIB	PCDH17	0.0305909
MEF2C	PCDH1	0.030581
PURA	ARF5	0.0305809
BCL11A	NFIB	0.0305659
TCF4	SEC62	0.0305564
JUN	KCNA2	0.030555
CCDC88A	ANO4	0.0305482
ARID5B	KIF5C	0.030543
TCF4	RNF130	0.0305321
CSDE1	DPM3	0.030513
SON	GNAS	0.0305028
ZBTB7A	KCTD9	0.0304931
KLF9	EHMT1	0.0304891
NR1D1	PBDC1	0.0304789
EGR1	SEM1	0.0304765
ZEB2	HSPA8	0.0304732
TCF4	ZFAND5	0.0304579
RORA	DMXL1	0.0304489
BCL11A	KIAA2026	0.0304255
NR2F2	ENOX1	0.0303802
CSDE1	HIRA	0.0303792
SOX6	KAT2B	0.0303747
CAMTA1	ZNF131	0.0303617
MEF2C	ESF1	0.0303557
TCF4	TMEM145	0.0303553
ETV1	PA2G4	0.030355
BCL11A	SATB2	0.0303528
NR2F2	AKIRIN2	0.0303393
MGA	HOOK1	0.0303385
NFIB	KCNN2	0.0303304
NFIB	BRINP3	0.0303294
ID4	TRIM3	0.0303251
NFIB	EDIL3	0.030325
TCF4	TMEM208	0.0303209
BCLAF1	LDB2	0.0303205
NR4A2	CWC27	0.0303131
LCORL	ABI1	0.0302997
ZBTB38	PCBP2	0.0302989
JUN	SREK1	0.030291
JUN	RAB5C	0.0302836
CSRNP3	PAK5	0.0302812
MEF2C	PSMC6	0.0302797
MEF2C	SP8	0.0302724
ESRRA	UROD	0.030267
MEF2C	MMP16	0.0302614
BCL11A	PPP4R3B	0.0302598
MEF2C	IGF2BP3	0.0302512
BCL11A	FUT8	0.03025
ADNP	MCTP1	0.0302229
BCL11A	RBMS1	0.030217
TCF4	MN1	0.0302101
ZNF706	GLRX2	0.0302091
EGR1	CADPS	0.0302021
CAMTA1	RUVBL2	0.0301964
TOX3	NASP	0.0301927
SOX5	DPP10	0.0301601
MEF2C	TUBB2A	0.0301241
ARID4A	RAP1B	0.0301127
HIVEP2	RAB30	0.0301123
MEF2C	TENM2	0.0301076
EGR1	SRPK3	0.0301009
TCF4	RBX1	0.030095
THRB	NFYC	0.0300918
EGR1	MCM3AP	0.0300873
EGR1	GMDS	0.030084
PIAS2	MPP5	0.0300634
BCL11A	EFNA5	0.0300587
NFIA	RPS6KA3	0.0300535
ATF4	RAD23A	0.0300532
FOS	CNOT2	0.0300499
TCF4	ZBTB18	0.0300466
ARID5B	FNDC5	0.030046
TCF4	CGGBP1	0.0300437
TCF4	GRIN1	0.0300353
SUB1	IGF1	0.03003
EGR1	SYT14	0.030026
ZNF706	SLC44A1	0.0300254
JARID2	DDX46	0.0300142
ARID5B	EPHA4	0.0300127
DNAJC1	NT5C	0.0300051
PIAS1	FBRS	0.030004
LCORL	CNOT10	0.0300026
NSD2	STXBP5L	0.0299895
NR2F1	PIK3R1	0.0299767
MEF2C	SLC25A4	0.0299711
ZNF706	VKORC1L1	0.029971
SFPQ	ROCK2	0.0299609
EGR1	NPAS3	0.0299542
JUN	MYH10	0.0299457
HES1	PIAS2	0.0299394
ARNTL	IGF1	0.0299361
MIER1	USP14	0.0299296
FOS	R3HDM1	0.0299272
SALL1	PCDH8	0.029924
TCF4	AKAP6	0.0299082
PATZ1	LAMTOR4	0.0299027
CSRNP3	DYRK1B	0.0298827
FOS	SEM1	0.0298766
MEF2C	ANAPC15	0.0298745
ZNF608	MPP5	0.0298679
CPEB1	SLC35F3	0.0298651
FOS	TAF10	0.0298563
TCF4	CPSF6	0.029856
TCF4	ARF1	0.029856
ZEB2	RASAL2	0.0298533
SP8	AP1S2	0.0298503
MYNN	UCHL5	0.0298404
TCF4	LRRC4C	0.029831
SOX6	RNF145	0.0298285
FOXG1	DLX1	0.029821
MEF2C	GPHN	0.029814
AEBP2	DDX41	0.0298039
ZEB2	RORA	0.0297994
NR2F2	CADPS	0.0297906
MEF2C	STAG1	0.0297834
CCDC88A	TEX15	0.0297824
MEF2C	EPHA6	0.0297792
ZNF706	AASDHPPT	0.0297621
TCF4	NETO2	0.0297615
BCL11A	STMN2	0.0297554
BCLAF1	FRMPD4	0.029749
EGR1	MMD	0.0297395
FOS	EPHA4	0.0297394
MEF2C	TTC1	0.0297331
TUB	GPATCH8	0.0297315
TCF4	NAB1	0.0297179
NR2F2	CDH18	0.0297111
BCL11A	CA11	0.0296981
TOX3	SGK1	0.0296959
TCF4	PPP1R12A	0.0296944
FOS	DNPEP	0.0296923
FOS	SSBP3	0.0296876
AFF2	SMAP2	0.0296737
MIER1	SNTB2	0.0296512
TCF4	STMN2	0.029639
TOX3	SCAPER	0.0296326
NFIB	RAPGEF2	0.0296281
ZBTB38	TBCA	0.0296242
NCOR1	DDX46	0.0296153
NR2F1	ATR	0.029614
ZNF706	CKS2	0.0296132
MEF2C	TMEM60	0.0296112
MYNN	NSD1	0.0296082
NFIB	TMEM65	0.0296073
FOS	SREK1	0.0296026
FOS	DYNLRB1	0.0295976
NR2E1	NCAM1	0.029594
BCL6	RUNX2	0.029592
TCF4	MYH10	0.0295903
TOX3	BCL11A	0.0295859
BCL11A	ENY2	0.0295671
ARID4A	SRPK1	0.0295659
JUN	MAP3K20	0.0295629
CCDC88A	ETNK1	0.0295541
SP8	IGF1	0.0295453
DNAJC1	SMPD3	0.0295369
TCF4	VAMP2	0.0295313
MEF2C	ZFP91	0.0295193
NR2F2	WDR47	0.0295124
PIAS1	ELL2	0.029508
MEF2C	FDPS	0.0294983
TCF4	PSMB6	0.0294958
TCF4	TFDP1	0.0294948
MEF2C	ELL2	0.0294941
FOS	SPCS3	0.0294891
BCL11A	EMSY	0.0294873
CAMTA1	DHX29	0.029459
BCL11A	CSRNP3	0.0294459
EGR1	PIP5K1B	0.0294337
CREBRF	CCDC85B	0.0294186
TCF4	SNAP25	0.0294181
SON	WDR47	0.0294136
TCF4	PCMT1	0.0294104
NR2F1	ANKRD17	0.0294096
TOX3	GMDS	0.0294088
TCF4	PBDC1	0.0293947
ZNF32	COPS5	0.029394
DLX1	ARPP21	0.0293891
PBX1	CASD1	0.0293676
MECP2	ZEB1	0.0293625
FOXG1	LEMD3	0.0293586
NR2F1	ENOX1	0.0293459
ZEB2	FBXW11	0.0293379
DLX5	GABRB1	0.0293346
ESRRA	TRIM9	0.0293345
TCF4	CADM2	0.0293277
DLX5	GABBR2	0.0293197
RERE	GRID2	0.029319
TCF4	SORCS1	0.0293101
RARB	CHMP2A	0.0293046
TCF4	DNAJA4	0.0293032
CSDE1	ANKRD28	0.0292821
TCF4	MAX	0.029281
TCF4	CSMD1	0.0292797
TCF4	ESCO1	0.0292786
MEF2C	CNTN4	0.0292716
TCF4	ZBTB20	0.0292711
TCF4	HMGN3	0.0292606
SFPQ	RBMX	0.0292474
SON	COX6B1	0.029247
NR2F1	TMEM255A	0.0292462
BCL11A	PGRMC1	0.0292319
ARID2	SECISBP2L	0.0292252
VEZF1	TCF25	0.0292082
EGR1	RIMS2	0.0292078
KLF3	DPYSL2	0.0291977
EGR1	PSIP1	0.0291962
NR2F1	PPARGC1A	0.0291948
FOS	KCNH7	0.0291852
MEF2C	ITM2B	0.029175
PURA	PPIA	0.0291725
TCF4	STMN1	0.0291644
EGR1	UBXN1	0.0291606
NCOR1	BTBD3	0.0291519
MYCN	TCEA2	0.0291389
PEG3	RUFY2	0.0291357
NFIB	GPR22	0.0291315
TCF4	CALM2	0.0291136
ZEB2	SNX17	0.0291076
FOXG1	NFIB	0.0291024
BCL11A	LHX6	0.0290772
TCF4	ATP6V0C	0.0290767
TCF4	NELL2	0.0290758
TCF4	RAB2A	0.0290596
FOS	FEZ1	0.0290572
ZEB2	SPOCK3	0.0290541
AFF2	KDM6A	0.0290474
MEF2C	HINT1	0.0290408
FOS	TESK1	0.0290397
ZFP91	TMEM59	0.0290346
BCL11A	HMGN2	0.029034
ZNF608	CDH9	0.0290275
NFIB	UBB	0.0290239
SON	SMPD3	0.0290199
SOX6	AHCYL1	0.0290065
MEF2C	MIB2	0.028999
ZNF777	DLGAP4	0.0289958
NR2F2	SOX9	0.0289862
CAMTA1	INTS6	0.0289862
ZNF608	CDC42BPA	0.0289847
SOX6	PDE4B	0.0289818
TCF4	ADGRL1	0.0289772
EGR1	CFL1	0.0289692
SOX6	ATR	0.0289606
MEF2C	NR2F2	0.028957
ZNF207	FLRT2	0.0289541
ID4	ZRANB1	0.0289532
RORA	PTPRG	0.0289531
JUN	HNRNPL	0.0289506
PBX1	POR	0.0289477
TCF4	PLPPR5	0.028943
ZBTB20	RBX1	0.0289405
SP8	HINT2	0.0289402
TCF4	TSPAN3	0.0289378
TCF4	ANKRD12	0.0289359
NR2F1	CADPS	0.0289339
ZNF711	CAPRIN2	0.0289281
TCF4	CDK5R1	0.0289268
TCF4	GRIA3	0.0289208
TCF4	FBXW7	0.0289067
EGR1	ZMYND11	0.0288932
SATB2	ZNF664	0.0288849
CAMTA1	MAPT	0.0288827
NR2F1	GPR85	0.0288654
MEF2C	ESRRA	0.0288496
ATF4	MRPL38	0.0288473
DLX5	PRKAR2B	0.0288462
FOS	NT5C	0.0288424
MEF2C	PHF20L1	0.0288336
TCF4	AAK1	0.0288316
LHX6	SYT14	0.0288257
SOX6	ESCO1	0.0288216
MAX	KLHL2	0.0288202
THRA	ARHGAP21	0.0288192
CREBRF	RPL5	0.0288191
SATB2	SMARCA5	0.028817
ZEB2	NETO2	0.0288075
NPAS4	SAMD12	0.0288036
MEF2C	NDUFB7	0.0288002
MAF	TUB	0.0287952
NCOR1	CDH11	0.0287797
RBPJ	EDEM3	0.0287795
NR4A3	KIF1B	0.0287753
SFPQ	ABCB7	0.0287687
MEF2C	NREP	0.0287637
ATF2	ATP11B	0.0287577
MAX	DAD1	0.0287564
ZEB2	EFNB2	0.0287516
ZBTB4	TBRG4	0.028744
TCF4	HMGCR	0.0287437
SON	VIP	0.0287309
TCF4	NLGN1	0.0287299
MEF2C	SRRM1	0.0287052
THRB	RPSA	0.0287033
ZEB1	INSIG2	0.0287032
ZEB2	POLA1	0.0287023
ARID4A	TRPC1	0.0286976
BCL11A	GNG13	0.0286962
PBX1	MAGI2	0.0286864
TCF4	FDPS	0.0286857
TUB	EXOC5	0.0286744
TCF4	MEX3C	0.028664
MEF2C	TUBA4A	0.0286637
EGR1	SNRPG	0.0286627
TCF4	SCN2A	0.0286611
EGR1	IGSF3	0.0286604
TCF4	LRP1B	0.0286602
FOS	ZNF281	0.0286497
TCF4	SAMD12	0.0286478
ZBTB38	PHLPP2	0.0286388
EGR1	RORA	0.0286317
BCL11A	CDH9	0.0286182
MEF2C	SLC25A13	0.0286178
FOS	ELAVL1	0.0286152
ZEB2	DNAJC21	0.0286113
ZBTB18	ZC3H4	0.0286109
SON	TECR	0.0286025
NFIA	RAB3GAP1	0.0286018
DNAJC1	ATXN1L	0.0285945
TUB	ZNF777	0.0285933
NCOR1	GPX1	0.0285913
CCDC88A	IGF1R	0.0285815
MEF2C	TNRC6C	0.0285799
RERE	TCEA2	0.0285799
TCF4	ZEB1	0.0285684
MEF2C	PSIP1	0.0285654
BCL11A	INTS6	0.0285646
SON	IGSF3	0.0285609
DLX1	CRH	0.0285606
TMF1	DMXL1	0.0285533
TCF4	TCERG1	0.0285522
MYNN	IPO7	0.0285354
KLF3	ERC1	0.0285329
BCL6	INTS2	0.0285277
EGR1	CNTNAP1	0.0285194
TCF4	RIMS2	0.0285093
NR2F1	GRIA2	0.028506
RARB	GDF1	0.0285021
ZEB2	ZNF609	0.0284991
NFIA	ARL15	0.0284987
TCF4	CACNA1I	0.0284983
ESRRA	CELF2	0.0284885
SOX6	TRIM9	0.0284855
CSDE1	ING3	0.0284852
FOS	TTC7B	0.0284843
ZEB2	THSD7A	0.0284686
PBX1	TAF4	0.0284538
ARID5B	SYNCRIP	0.0284389
CAMTA1	ASAP1	0.0284383
TCF4	CHD8	0.0284343
TCF4	KMT2A	0.0284324
TCF4	DUSP1	0.0284318
TCF4	GPATCH8	0.0284311
ZEB2	CLASP2	0.0284235
NR2F1	RAD50	0.0284231
CPEB1	IGF1R	0.0284211
PIAS1	GABRB1	0.0284174
ZBTB18	MCM3AP	0.0284159
ZEB2	SRSF10	0.028415
TCF4	CAMTA1	0.0284134
ZEB2	PAK5	0.0284117
TCF4	NEFM	0.0284116
TCF4	SGF29	0.0284011
ZNF711	HSPA1L	0.0283977
TCF4	DLGAP1	0.0283919
TCF25	HSF1	0.0283812
ZBTB20	MPPED2	0.0283805
JUN	ZBTB4	0.0283717
ZEB2	FOXP1	0.0283694
FOS	PSMA6	0.0283677
TCF4	HSPA8	0.0283411
TCF4	PPARGC1A	0.0283365
TCF4	CACNB2	0.0283338
PURA	SNX2	0.0283331
ID4	IMMT	0.0283326
CAMTA1	FBXO11	0.0283317
PIAS1	RAB33A	0.02833
NPAS4	RHOBTB3	0.0283264
THRB	CCDC136	0.0283249
ZEB2	SRPK3	0.0283193
MEF2C	BTG3	0.0283166
DMTF1	APPL1	0.0283155
SON	PARD6A	0.0283062
SON	CHN1	0.0283057
NCOR1	SCFD1	0.028305
MEF2C	CADM2	0.0283016
ZBTB20	FBXL20	0.028289
MEF2C	PTMA	0.0282871
SOX2	ADRA1A	0.0282822
NFYC	ENOX1	0.0282815
SON	TMSB10	0.0282768
FOXG1	CSNK1G3	0.028274
TCF4	BLOC1S1	0.0282715
MEF2C	SLC44A1	0.0282714
CAMTA1	ZBTB4	0.0282695
TMF1	GABRG2	0.0282655
NFIB	ZNF711	0.0282623
FOS	KLHL32	0.0282572
BCL11A	CNOT2	0.0282487
MEF2C	GABRA1	0.0282485
TCF4	SEM1	0.0282371
SFPQ	PPP1R10	0.0282365
ELK1	ATP2A2	0.0282334
CSRNP3	PPM1G	0.0282317
MEF2C	GAPVD1	0.0282236
TCF4	NRXN3	0.0282171
TCF4	STOX2	0.0282052
MYCN	CELF6	0.0282015
TCF4	HNRNPDL	0.0282005
ZNF608	ASCC3	0.0282002
NR2F1	SOX2	0.0281963
MEF2C	GRIA4	0.0281763
ETS1	BCL11B	0.0281673
SOX6	AAK1	0.0281651
BCL11A	CCS	0.0281602
NR2F1	CHD3	0.0281462
NFIB	KCTD16	0.0281431
MEF2C	DLGAP1	0.0281368
EGR1	IPO7	0.0281339
NR2E1	SALL1	0.0281267
TCF4	RBM27	0.0281255
TFDP1	RAB15	0.0281245
BCL11A	NETO2	0.028122
TCF4	SDCCAG8	0.0281199
LCORL	RUNX2	0.0281083
FOS	DNAJA1	0.0281066
MEF2C	DLGAP3	0.0281021
MEF2C	MAX	0.0280949
MEF2C	TAF4	0.0280894
ZNF711	ANO3	0.0280797
BCL11A	SEC24B	0.0280771
KLF9	SNX12	0.0280711
TCF4	RERE	0.0280708
TCF4	MIER1	0.028062
FOS	TMSB10	0.0280615
TCF4	STXBP5L	0.02806
VEZF1	IGF1	0.0280596
FOS	EXOC6B	0.0280553
TCF4	STAG2	0.0280513
FOS	ARID4A	0.0280499
EGR1	FBXL15	0.0280475
THRB	VAPA	0.0280468
ZNF706	FAXC	0.028037
TCF4	CNPY2	0.0280238
SON	UBR4	0.0280215
BCL6	EXOC4	0.0280207
TCF4	RAB1A	0.0280164
NCOR1	DNAJA1	0.02801
EGR1	FUS	0.0280082
NR4A3	RYR2	0.0280054
PKNOX2	ATG101	0.0280008
NSD2	CACUL1	0.0279987
NCOR1	SRSF10	0.0279982
TCF4	CLPP	0.0279955
MEF2C	RASGRF1	0.0279949
THRB	FBXO21	0.0279914
TCF4	YPEL3	0.0279825
TCF4	SYT1	0.0279778
SOX2	CYP2U1	0.0279761
SOX2	RPP21	0.0279741
TCF4	TENM2	0.0279726
TCF4	SLC25A3	0.0279636
BCL11A	ETV1	0.0279551
MEF2C	FMN1	0.0279464
TCF4	HNRNPD	0.0279441
TCF4	UHRF2	0.0279424
FOS	PLCB4	0.0279421
TCF4	TIMM13	0.027935
FOS	EEF1AKMT2	0.0279349
EGR1	MRPL14	0.0279232
ZEB2	UQCRB	0.0279192
SOX5	UNC5C	0.0279138
CAMTA1	CREBRF	0.0279111
PBX1	ARF5	0.0279074
SON	PTBP2	0.0279035
BCL11A	IGF1R	0.0278993
BCL11A	KMT2A	0.0278979
JUN	SNTB2	0.0278866
MEF2C	TMEFF1	0.0278448
ZNF32	MSRA	0.0278352
DNAJC2	BZW2	0.0278344
ZFP91	USP47	0.0278273
BCL11A	SRSF3	0.0278264
TCF4	DPP10	0.0278253
MEF2C	DAG1	0.0278229
JARID2	PAIP1	0.027814
CCDC88A	UCHL5	0.0278137
BCLAF1	FLRT2	0.0278037
ZEB2	ADGRB3	0.0278026
BCL11A	NPPC	0.0278026
CCDC88A	FOXN3	0.0277927
SP8	CXCL14	0.0277908
ETV1	NCOA7	0.0277765
TCF4	RPS27	0.0277758
ZNF608	RPS3	0.0277755
BCL11A	HS6ST3	0.0277739
SON	CACNB2	0.0277714
TCF4	CADPS	0.0277655
PURA	ERC2	0.0277535
ADNP	COX20	0.0277535
HES1	PAFAH1B1	0.0277524
NR2F1	MN1	0.0277486
SON	DOCK7	0.0277483
NR2F2	CPE	0.0277384
RERE	FBN1	0.0277308
ZNF706	ZMYM3	0.0277275
TCF4	NRTN	0.0277208
FOXG1	OMG	0.0277102
RUNX2	FKBP4	0.0277038
ZBTB20	ZNF131	0.0277036
NPAS4	SCG3	0.0277025
TCF4	SCN8A	0.027692
FOXG1	PTBP2	0.0276802
RFX7	SCAPER	0.0276732
TCF4	VPS51	0.0276724
MEF2C	HNRNPL	0.0276696
TCF4	ZFYVE9	0.0276684
RERE	SF3A3	0.0276668
MEF2C	ARF3	0.0276641
FOS	ATP8B2	0.0276573
FOS	RGS2	0.0276568
TCF4	UBE2E3	0.0276489
FOS	RPL12	0.0276413
ZBTB18	IGSF3	0.0276388
TCF4	RASGRF1	0.0276375
TCF4	PLEKHO1	0.0276362
NR2E1	ALCAM	0.0276329
ZBTB16	DCLK1	0.0276295
FOS	STT3B	0.0276265
MEF2C	TOX3	0.0276203
ZNF706	CCT2	0.0276183
ZEB2	SON	0.0276156
FOS	PSENEN	0.0276148
TCF4	TUBB4B	0.0276144
JUN	WAC	0.0276135
TCF4	MAT2A	0.0276073
SON	FANK1	0.0276055
TCF4	PSMB7	0.0276018
DLX1	SALL1	0.0276012
MEF2C	ZBTB16	0.0276
CREBZF	RAB5A	0.0275972
TCF4	SLC12A2	0.0275946
TFDP1	BTF3	0.0275936
EGR1	MGAT3	0.0275936
ESRRA	EHMT1	0.0275928
EGR1	TMEM60	0.0275866
TCF4	UBE2I	0.027583
ZNF608	ATP13A1	0.0275822
NFIB	CCK	0.0275775
ARID5B	NAA10	0.0275722
MEF2C	CNPY2	0.0275721
MEF2C	TMEM183A	0.027568
ADNP	TLK1	0.027566
SON	TANC2	0.0275625
TCF4	MAGED1	0.0275591
BCL11A	CCK	0.0275579
ZNF777	MYEF2	0.0275505
MEF2C	PIAS2	0.0275457
TOX3	MXI1	0.0275448
TCF4	UBA52	0.0275425
TCF4	RNF103	0.0275336
ZEB2	INTS1	0.0275314
TCF4	APP	0.0275312
LHX2	SATB2	0.0275178
SON	MRPL17	0.027517
TCF4	TOP1	0.0275161
FOS	HIVEP2	0.0275157
MYCN	NOMO1	0.0275136
TCF4	FKBP4	0.0275027
ZBTB20	SAMD1	0.0275011
CAMTA1	RPL30	0.0275008
TCF4	USP13	0.0274931
MEF2C	SLC4A10	0.0274874
TCF4	PSMD2	0.0274801
ID4	UBE2N	0.0274786
TCF4	DHX15	0.0274772
RARB	NDUFS1	0.0274743
TMF1	SOS2	0.0274616
TCF4	AHSA1	0.0274519
FOS	FBXO2	0.0274516
MAF	RTF1	0.0274515
NCOR1	TIMP2	0.0274489
TCF4	NPAS3	0.0274479
TCF4	CNOT10	0.0274393
TCF4	MIER3	0.027437
NR2F1	KCNC4	0.027421
TOX3	TTBK1	0.0274155
CCDC88A	NDUFB9	0.0274151
NR2E1	SLC35F3	0.0274144
CSDE1	PIK3CB	0.0274061
MEF2C	DAD1	0.0274054
SOX6	MEF2C	0.0274032
EGR1	KLHL2	0.0273986
ETV1	RTN4	0.0273953
SOX6	CAPRIN1	0.0273928
MEF2C	EEF1A1	0.0273915
TFDP1	VMP1	0.027391
TCF4	TENM4	0.0273864
EGR1	CLIP1	0.027379
KLF3	KIF1B	0.0273786
CAMTA1	GAPVD1	0.0273764
KLF9	INSIG2	0.0273754
CAMTA1	RPL23	0.027374
CAMTA1	CSMD1	0.0273702
EGR1	PBX1	0.0273693
MEF2C	BTG1	0.0273632
JUN	FOS	0.0273594
ID4	RAB10	0.0273504
SOX6	SLF2	0.0273503
EGR3	SNRPA	0.0273487
NFIB	AP1S2	0.0273423
TCF4	EMC9	0.0273418
TCF25	LRRC59	0.0273362
FOS	PTPRK	0.0273335
EGR1	SNRPA	0.0273297
FOXG1	SLC25A4	0.0273279
EGR1	GPR137C	0.0273201
FOS	RPSA	0.0273198
CAMTA1	RBM4B	0.0273163
TCF4	PTPRA	0.0273105
TOX3	TMEM151B	0.0273082
TCF4	SMC3	0.027306
MEF2C	MDH1	0.0273046
MEF2C	NENF	0.0273038
TCF4	WASF1	0.0272993
CSDE1	ATP13A1	0.0272967
SON	CHD8	0.0272946
NFIA	ATP8A1	0.0272941
TCF4	DOCK10	0.0272871
ZNF207	RAB5IF	0.0272774
ZNF706	CDH12	0.0272743
EGR1	TMEM255A	0.0272727
CAMTA1	ZMYM4	0.0272723
EGR1	TMEM132A	0.0272719
FOS	ACVR2A	0.0272677
SOX6	MAPK1	0.0272643
DNAJC1	N4BP2L2	0.0272604
EGR1	MAT2A	0.0272585
SON	RBFOX1	0.0272552
FOXG1	PSMB4	0.0272531
SOX6	PHF20L1	0.027253
TCF4	PRPF4B	0.0272493
NCOR1	CATSPERB	0.0272483
FOXP1	CD47	0.027241
FOXG1	DDX5	0.0272374
FOS	FXR2	0.0272365
TCF4	ASTN2	0.0272265
MEF2C	PLEKHO1	0.0272262
BCLAF1	RASGEF1A	0.0272161
DMTF1	EFNB2	0.0272159
RORA	ZCRB1	0.0272115
NR2F1	CLCN4	0.0272112
ZEB2	SETD5	0.027211
EGR1	ZNF711	0.027201
ZNF706	PA2G4	0.0271962
EGR1	RNF10	0.0271948
TCF4	ACTB	0.0271833
FOS	B3GAT1	0.0271832
TCF4	SAT1	0.0271814
DNAJC1	NAB1	0.0271799
ZEB2	MIF	0.0271785
PURA	PLPPR5	0.0271729
MEF2C	OBSL1	0.0271696
ZNF608	DVL3	0.0271606
NFIB	CRYAB	0.0271606
TCF4	ATP1A1	0.0271597
NCOR1	AASDHPPT	0.0271574
MEF2C	LRRC4	0.027153
BCL11A	KCNA3	0.027153
TCF4	UQCRQ	0.0271494
MEF2C	GAD1	0.0271493
THRB	CUL2	0.0271463
NFIB	GAPVD1	0.027145
SUB1	GADD45GIP1	0.0271421
BCL11A	TLE4	0.0271385
CAMTA1	ESRRA	0.0271382
MEF2C	NSF	0.0271307
TCF4	SOBP	0.0271249
EGR1	UBB	0.0271245
ARID2	BCL11B	0.02712
NCOA1	NDUFA11	0.0271192
JUN	DNAJA1	0.0271147
JARID2	MRPL15	0.0271079
ZEB2	TTC28	0.0271062
BCL11A	VSTM2B	0.0271047
ARID4A	SRRM4	0.0271038
SON	CSNK1A1	0.0271028
CCDC88A	KCNA1	0.0270911
ZBTB20	RGS2	0.0270889
TCF4	ATP2B2	0.0270875
ZBTB20	DNPEP	0.0270868
NPAS3	TANC2	0.0270856
SOX6	RSBN1	0.0270827
FOS	NCOA1	0.0270819
EGR1	HSPH1	0.0270803
ETV1	EPHA6	0.02708
TCF4	ARL6IP1	0.0270741
PURA	CREBBP	0.0270699
ATF4	DYNC1I1	0.0270682
TCF4	PPP4R4	0.027065
NFIB	RELN	0.0270644
NFYC	WDR7	0.0270631
ZEB2	SPRED1	0.027057
ZFX	SRPK3	0.0270554
TCF4	RPL3	0.0270533
EGR1	ANO3	0.0270527
SFPQ	CKB	0.0270518
TUB	SFPQ	0.0270487
ATF2	STK39	0.0270405
CDC5L	SLC38A2	0.0270377
BCL6	EIF3M	0.0270347
TCF4	PRDX2	0.0270345
FOS	MATR3	0.0270299
EGR1	ROMO1	0.0270216
BCL11A	FAM193B	0.0270168
MEF2C	MAP2	0.0270145
TCF4	CSNK1A1	0.0270139
BCLAF1	ABCA5	0.0270106
ZBTB4	CDK13	0.0270099
EGR1	DNAH2	0.0270094
SP8	YTHDF2	0.027007
TCF4	ACHE	0.0270065
ADNP	SECISBP2L	0.0270051
MEF2C	HPF1	0.0270018
EGR1	UBA52	0.0269995
MEF2C	SNX17	0.0269981
FOXG1	KIF1A	0.0269889
TCF4	TUBB2A	0.0269881
NPAS3	RNF111	0.0269646
JUN	DHX9	0.0269632
NR2F1	EXOC6B	0.0269619
NR2F2	FBXL20	0.0269558
FOS	GAD2	0.0269557
EGR1	ZC3H4	0.0269521
TCF4	HNRNPK	0.0269411
FOS	PAIP1	0.026936
FOS	EXOSC4	0.0269354
PURA	HECTD2	0.0269333
TCF4	ATP1B1	0.026932
TCF4	CCDC88A	0.0269303
TCF4	RGS6	0.0269299
CSRNP3	ATRX	0.0269267
TCF4	RBBP7	0.0269257
TCF4	ID4	0.0269222
ZNF706	TBL1X	0.0269203
CAMTA1	PFDN6	0.0269175
FOS	ELOVL4	0.0269157
CTCF	SNTB2	0.026914
EGR1	GAD1	0.0269131
CCDC88A	SELENOS	0.0269119
ZEB2	HSP90AB1	0.0269117
EGR1	MEX3C	0.0269097
MEF2C	RPL26	0.026908
JUN	FSTL1	0.0269066
TCF4	TNRC6B	0.0269048
TCF4	OBSL1	0.0269032
MEF2C	HECTD4	0.0268919
FOS	OLFM1	0.0268884
MEF2C	SRPK2	0.0268867
TFDP1	HMBOX1	0.0268856
MEF2C	WWOX	0.0268847
MEF2C	AKIRIN2	0.026882
CTCF	CSRNP3	0.0268812
MEF2C	CHMP2A	0.0268746
CAMTA1	MTDH	0.0268709
SON	ARGLU1	0.0268674
FOS	VCP	0.0268639
SON	AP2S1	0.0268576
CAMTA1	HNRNPU	0.0268558
NR2F1	PHF14	0.0268542
NPAS3	FAR1	0.0268528
EGR1	TFIP11	0.026852
TOX3	LAMP5	0.0268508
MEF2C	SETD5	0.0268492
TCF4	RNASEK	0.0268476
JUN	UBE2L3	0.0268467
NFYC	BMI1	0.0268419
ESRRA	FAM126B	0.0268417
EGR1	SRPK2	0.0268407
ETS1	RAB15	0.0268382
MEF2C	GPATCH8	0.0268357
SON	ABHD17A	0.026828
TOX3	STMN2	0.026827
FOS	ST7	0.0268239
EGR1	POLR2B	0.0268237
EGR1	H2AJ	0.0268207
FOS	KRTCAP2	0.0268145
SOX6	UNC5D	0.0268141
EGR1	NDUFB8	0.0268136
ZEB2	PLXNC1	0.026807
MYEF2	ATR	0.0267986
CAMTA1	LUC7L3	0.0267933
HES1	LUC7L2	0.0267927
RBPJ	HERC4	0.0267912
BCL11A	TMEFF2	0.0267835
TCF4	UQCRC1	0.0267828
MEF2C	NAA20	0.0267802
TCF4	TAF9	0.0267733
BCL11A	SLC25A3	0.0267729
ZEB2	KMT2E	0.0267709
TCF4	CNTN1	0.0267705
MEF2C	PAXBP1	0.0267652
ZNF608	GPC6	0.0267622
FOS	PFKFB3	0.0267614
AFF2	RANBP17	0.0267611
JUN	EPHB6	0.0267595
TCF4	HACD2	0.0267584
ATF4	RPS27L	0.0267558
TCF4	TIMM29	0.0267555
TCF4	RBFOX2	0.0267541
TCF4	SNX3	0.0267518
ZBTB4	SRSF4	0.0267515
ZNF664	SYT17	0.0267491
NPAS4	CTNNA2	0.0267481
CSDE1	REV3L	0.0267465
PHB	KCNC2	0.0267339
TCF4	GPC6	0.0267338
TCF4	SNAP91	0.0267324
TCF4	UBE2V2	0.0267317
JUN	PATZ1	0.0267294
BCL11A	EML5	0.0267281
TCF4	HK1	0.0267269
EGR1	ELMO1	0.0267192
TCF4	MAST2	0.0267164
MEF2C	C2CD5	0.0267145
FOS	DLX1	0.0267126
JUN	MT-CO1	0.0267024
RERE	NFYC	0.0266998
CAMTA1	CCDC88A	0.0266989
JUN	ERP44	0.0266977
NFIB	LRRTM1	0.0266974
RERE	KCNC2	0.0266955
FOS	RAB28	0.0266932
TCF4	COX8A	0.0266895
TCF4	ELMO2	0.0266889
NFIA	SESN3	0.0266867
PURA	LRRN3	0.0266866
CCDC88A	EHMT1	0.0266864
BCL11A	CNKSR2	0.0266823
SOX2	CLK3	0.026672
THRB	NDUFS5	0.026672
HMBOX1	STK39	0.0266666
TCF4	SLU7	0.0266642
TCF4	SLC23A2	0.0266638
ZBTB18	NPTX1	0.0266593
PURA	MYL6B	0.0266573
NR2F1	RC3H2	0.0266561
NPAS4	MARCKSL1	0.0266558
PKNOX2	RFX3	0.0266554
JUN	KCNK12	0.0266527
ZFX	B4GALT2	0.0266518
CAMTA1	BTBD3	0.0266481
SOX6	RTN4	0.0266454
FOS	KCNN2	0.0266449
RFX3	RBM27	0.0266414
FOS	RPL30	0.0266404
FOXP1	PSMB1	0.0266282
SOX2	RNF111	0.0266222
TCF25	SLU7	0.026622
TCF4	HSP90B1	0.0266215
TMF1	PRDX4	0.0266182
MEF2C	CBLN4	0.0266157
SOX6	TIMM29	0.0266152
FOXP1	LMBRD1	0.0266091
MEF2C	PAPOLA	0.0266086
EGR1	RPSA	0.0266073
CAMTA1	ACOT13	0.026596
TCF4	COX20	0.0265786
MEF2C	CUL5	0.026576
TCF4	WDR13	0.0265758
TCF4	AMD1	0.0265744
EGR1	CUL2	0.0265741
MYNN	NAA20	0.026574
CCDC88A	PSPC1	0.0265727
ARID4A	FBXL6	0.0265634
SMAD7	EMC9	0.0265624
TCF4	AHCYL1	0.0265532
TOX3	RPS6KA3	0.0265469
PATZ1	MN1	0.0265455
CSRNP3	RAB11A	0.0265449
ZEB2	CCK	0.0265447
ARID4A	UROD	0.0265412
TCF4	CYFIP2	0.0265393
DNAJC1	CAMK2N1	0.0265382
JUN	TNRC6C	0.0265363
TCF4	CTNNB1	0.0265336
CCDC88A	SRP14	0.0265334
TCF4	BTG1	0.0265294
AEBP2	RFX3	0.0265238
MAX	NSFL1C	0.0265237
JARID2	HIVEP2	0.0265181
NCOR1	HMGCR	0.026517
TCF4	DHX9	0.026515
TCF4	SSBP2	0.0265141
TCF4	GPR137C	0.0265066
FOS	RPS4X	0.0265043
MEF2C	ABAT	0.0265029
SON	SNAP25	0.0265004
SON	SP8	0.0264999
ZNF407	PRPF4B	0.0264959
TCF4	ME1	0.0264867
TCF4	DDX3X	0.0264683
TCF4	TMEM91	0.0264654
MEF2C	LEMD3	0.0264647
TCF4	MTF2	0.0264589
KLF9	GNB2	0.0264541
CAMTA1	PRPF38B	0.0264517
EGR1	PAM	0.0264487
MEF2C	RBBP7	0.026445
SON	PRPF39	0.0264422
MEF2C	HNRNPK	0.0264379
SOX6	NXPH2	0.0264311
EGR1	WDR47	0.0264288
TCF4	SCHIP1	0.0264186
DMTF1	SATB2	0.026418
FOS	SLC25A4	0.0264175
TCF4	CAMK2N2	0.0264171
SOX6	ANO3	0.0264162
MEF2C	CRH	0.026416
AEBP2	RPL39L	0.0264107
ARID4A	MAN1A2	0.0264057
ZEB2	ILK	0.0264012
TCF4	SALL1	0.0263951
JUN	AGAP1	0.0263907
SP8	ELOVL5	0.026389
CAMTA1	EIF3D	0.0263889
SOX6	GRIA3	0.0263876
JUN	DCC	0.0263768
BCL11A	ATG101	0.0263766
SON	GNL1	0.0263756
ZBTB7A	EXOC4	0.0263744
TCF4	PNISR	0.0263712
HLF	SGF29	0.0263635
RFX7	ZFR	0.0263627
MEF2C	RPL30	0.0263592
PROX1	SLITRK3	0.0263584
CAMTA1	LMO3	0.0263438
MEF2C	PHLPP2	0.0263405
EGR1	NCOR1	0.0263395
EGR1	ADGRL1	0.0263388
TCF4	XAB2	0.0263341
ZNF281	NPRL2	0.026332
FOXG1	PSMA6	0.0263317
SON	ZFYVE9	0.0263298
MIER1	PRPF39	0.0263294
MAF	FRMD5	0.0263193
FOXG1	CHL1	0.0263192
SOX6	CHN1	0.0263168
TOX3	ORC4	0.0263168
MEF2C	PPFIA2	0.0263118
TCF4	NAP1L1	0.0263086
TCF4	FEZ1	0.0262999
ZEB2	RPS15A	0.0262943
TCF4	CREBBP	0.0262921
ZNF777	UBE2I	0.0262894
EGR1	GAPVD1	0.0262848
EGR1	SGK1	0.0262836
CCDC88A	HERC4	0.0262835
TCF4	GLG1	0.0262814
SON	DLG2	0.026276
MEF2C	MBNL1	0.0262741
NCOA1	PPIL4	0.0262711
CAMTA1	PAFAH1B1	0.0262655
TCF4	PJA2	0.0262652
BCL11A	PRICKLE2	0.0262633
EGR1	FSTL1	0.0262621
FOS	RAB11FIP2	0.0262614
MEF2C	GPC6	0.0262608
FOS	CHN1	0.0262599
TCF4	EXOC1	0.0262596
MEF2C	EXOC1	0.0262589
SOX2	CITED2	0.0262579
TCF4	TBR1	0.0262551
SON	PSMB6	0.0262507
MEF2C	VGF	0.0262465
ZNF32	HDAC2	0.0262429
ETV1	CPE	0.0262414
ZEB2	SALL1	0.0262405
BCL11A	NDUFV2	0.0262358
MEF2C	RUNX1T1	0.0262356
HES1	GRID2	0.0262353
JUN	SCG2	0.0262351
SON	PPP3CA	0.026235
CCDC88A	MYEF2	0.0262314
AEBP2	EXT1	0.0262307
ARID4A	YAF2	0.0262294
MEF2C	ATP8B2	0.0262249
ZEB2	BCL2L1	0.0262173
BCL11A	TIA1	0.0262161
BCL11A	ASTN2	0.026216
FOS	ATP2C1	0.0262158
FOS	KLF9	0.0262055
SOX6	CDC42	0.0262046
JUN	RASA1	0.0262037
CAMTA1	EIF3E	0.0262023
THRB	MRPS24	0.0262017
TUB	ABCA5	0.0262
FOS	PRDX6	0.0261995
BCL11A	ADIPOR1	0.0261951
SON	ME1	0.0261874
TOX3	NDUFB4	0.0261862
TCF4	RPS4X	0.0261847
FOS	SPTAN1	0.026183
FOS	SLC35B1	0.0261758
TCF4	LMO4	0.0261724
TCF4	ZFPM2	0.0261683
ZNF608	CTNNBL1	0.0261642
SON	GRIK2	0.0261621
EGR1	NDFIP1	0.0261618
NCOR1	BRD2	0.0261614
ADNP	RAD50	0.0261611
TCF4	FNDC3B	0.0261556
ZNF281	CLTC	0.0261495
MEF2C	TAGLN3	0.0261459
CAMTA1	CDKN2AIPNL	0.0261436
MEF2C	MRPL15	0.0261413
EGR1	CCDC88A	0.02614
KLF9	AHSA1	0.0261362
TCF4	BMPR2	0.0261346
ZEB2	VSNL1	0.0261326
NFIA	SETD5	0.0261264
DMTF1	ESCO1	0.026125
MEF2C	ARPC2	0.0261211
CSDE1	EPHA5	0.0261199
ARID4A	MFSD14B	0.0261154
EGR1	CLTA	0.0261116
CUX1	DCC	0.0261106
FOXP1	RELN	0.0261035
TCF4	SEMA6D	0.0261025
BCL11A	CCNL1	0.0261023
ZNF608	IBTK	0.0261019
TCF4	ZFAND3	0.0261014
NR2E1	CDKN1B	0.0261008
TOX3	SYNJ1	0.0260982
ARID4A	NDUFA8	0.026093
MEF2C	ATP1B1	0.026087
ZEB2	RSRP1	0.0260825
TOX3	SLC8A1	0.0260812
MEF2C	EPC1	0.0260808
BCLAF1	APLP2	0.0260784
SP8	LDB2	0.0260756
MEF2C	PARD6A	0.0260713
MEF2C	SNX13	0.0260632
FOXG1	ARID1B	0.0260615
TSHZ1	SLC8A1	0.0260605
RARB	PFDN4	0.0260601
EGR1	ATP13A3	0.0260575
TCF4	CCS	0.0260539
NR4A2	TSHZ1	0.0260451
SOX6	NAV2	0.0260434
MGA	MALSU1	0.0260432
TCF4	DDX5	0.0260422
TCF4	BTAF1	0.0260412
PIAS1	SMAP1	0.0260335
TCF4	EEF1A2	0.0260332
NFIB	EGR1	0.0260311
TCF4	KIAA2026	0.0260278
EGR1	ATG101	0.0260271
MEF2C	MKRN1	0.0260257
MEF2C	MRPL55	0.0260223
MEF2C	RNPC3	0.0260212
NPAS4	SLC38A2	0.0260164
NFIA	STX1B	0.026014
TCF4	RAB11B	0.0260128
FOS	PCBP2	0.0260107
MEF2C	NLK	0.0260055
FOS	STOX2	0.0260045
TCF4	BTRC	0.0260043
CAMTA1	ATP6V1A	0.0260042
SON	EML5	0.026003
MEF2C	CREBRF	0.0260016
TCF4	SERF2	0.0260013
TCF4	PSMB1	0.0259945
BCL11B	NAE1	0.0259935
SOX9	RC3H2	0.0259924
BCL11A	PPP2CA	0.0259915
CCDC88A	LDB2	0.02599
LHX2	ALK	0.0259886
NFIB	CSE1L	0.0259867
SON	ASAP1	0.0259855
TCF4	ZNF706	0.0259782
EGR1	SRSF5	0.0259775
MEF2C	BTBD10	0.0259764
NCOA1	GCC2	0.0259736
TCF4	PCDHAC2	0.0259731
ZNF777	B3GAT1	0.0259686
FOXG1	RPL5	0.0259684
TCF4	YTHDC1	0.0259657
MEF2C	OTUB1	0.0259644
SON	RPL26	0.0259626
EGR1	RUVBL2	0.025961
SOX6	PLXNA2	0.0259591
MECP2	NDUFA13	0.0259566
TCF4	WDR44	0.0259535
CCDC88A	SLC44A1	0.0259518
CCDC88A	CSTF3	0.0259512
FOS	SLC35F3	0.0259511
TCF4	DDIT4	0.0259456
TCF4	TRAPPC5	0.025944
SON	ZEB2	0.0259433
DNAJC1	SRSF9	0.0259384
JUN	CRTAC1	0.0259382
TCF4	GRIK1	0.0259355
TCF4	PSMA7	0.0259317
SON	STMN1	0.0259312
ZEB2	NPTX1	0.0259254
MEF2C	COPS2	0.0259216
TOX3	GNL1	0.0259188
CAMTA1	WDR26	0.0259184
SON	FBXW7	0.0259183
PAXBP1	NRG1	0.0259167
SOX6	GAP43	0.0259117
TCF4	PDLIM1	0.0259112
FOXP1	KDM6A	0.025911
TCF4	NTM	0.0259106
TCF4	LUC7L3	0.0259097
NPAS4	TBL1X	0.0259066
FOS	SGF29	0.0259045
SOX9	GID4	0.0259025
ZBTB20	ERBB4	0.0259021
EGR1	PIAS1	0.025896
MEF2C	AK1	0.0258933
TCF4	PLAA	0.0258925
ZEB2	SRPRA	0.0258906
TCF4	MICU3	0.025886
ARID4A	UQCRC1	0.0258811
ZNF706	ENHO	0.0258795
PURA	PRKAR2A	0.0258784
NFIA	PFDN4	0.025877
EGR1	FXR1	0.0258718
FOS	RPL18	0.0258707
MEF2C	PFDN5	0.0258704
NR2F1	MEF2C	0.0258691
MEF2C	SDK1	0.025857
JUN	HIRA	0.0258503
FOS	NECAP1	0.0258501
TCF4	MAP2	0.0258499
TCF4	LRRTM1	0.0258477
DLX5	TIMM13	0.0258467
CAMTA1	UBXN1	0.0258467
EGR1	EIF3E	0.0258461
NPAS4	CEP112	0.0258457
FOS	NOMO1	0.0258381
SOX2	LAMP5	0.0258378
SON	MZF1	0.025835
NR2F1	PLEKHO1	0.0258311
TCF4	NFIA	0.0258305
TCF4	ELMOD1	0.0258222
NR2F1	CNTNAP2	0.0258207
MEF2C	PHYHIPL	0.0258164
THRA	TM2D3	0.0258155
FOXP1	SMC3	0.0258127
BCLAF1	MAFG	0.0258106
TCF4	ARFGEF1	0.0258097
CCDC88A	GRIP1	0.0258093
SOX6	WSB1	0.0258087
TCF4	CPEB4	0.0258086
ZNF207	UBE2F	0.025808
MEF2C	NALCN	0.0258065
MEF2C	DCAF5	0.0258056
ZEB2	NT5C	0.0258043
ZEB2	SNAP25	0.0258028
THRB	RALYL	0.0258023
ZNF706	KCNC4	0.0258015
MEF2C	SCG3	0.025798
PIAS2	KIF5A	0.0257912
TCF4	ARGLU1	0.025791
SON	MSI2	0.0257868
TOX3	FBRS	0.0257846
TCF4	DPCD	0.0257827
TCF4	PTPRG	0.0257784
TCF4	ARID4A	0.0257752
SOX2	TMEFF2	0.0257749
MEF2C	MAP1A	0.0257736
TCF4	KLHL28	0.025773
ARID5B	FBL	0.0257724
DNAJC2	HCN1	0.0257719
EGR1	PPP1R12A	0.0257686
CCDC88A	TMEFF1	0.025768
MEF2C	COX5A	0.0257674
TCF4	CAMK1D	0.0257657
ZEB2	PPP1R10	0.0257539
MEF2C	CDK13	0.02575
MXI1	RBM45	0.0257499
PURA	KLF3	0.0257496
MEF2C	PSMD6	0.0257479
FOS	ADK	0.0257461
MEF2C	TTC9B	0.0257442
MEF2C	EP300	0.0257432
TOX3	SUB1	0.0257421
TCF4	RPS23	0.02574
EGR1	IGF1	0.0257396
JUN	ARFGEF2	0.0257394
CPEB1	SEC61B	0.0257389
SON	KIF5B	0.0257351
PURA	NDUFB4	0.025729
THRA	HIP1	0.0257225
EGR1	AMD1	0.0257203
BCL6	MMP16	0.0257184
NCOR1	KIF21A	0.025718
MEF2C	TOGARAM1	0.0257176
TCF4	ELAVL4	0.0257176
FOS	MED29	0.0257165
KLF9	VDAC2	0.0257164
TOX3	PTCHD4	0.0257146
TMF1	AAK1	0.0257143
BCL11A	EGR3	0.025714
TCF4	TBPL1	0.0257138
MEF2C	TNPO1	0.0257137
TCF4	TRIM2	0.0257103
CCDC88A	SUGT1	0.0257088
NR2F2	GRIA3	0.0257033
SON	ELK1	0.0257032
TCF4	TBRG4	0.0257025
ZEB2	MON1A	0.0256953
TCF4	FH	0.0256949
TCF4	LSM7	0.0256906
TCF4	FAM193B	0.0256848
TCF4	TMEM147	0.0256831
NFIA	TBC1D12	0.0256791
ZEB2	TMEM47	0.0256758
ZBTB7A	RHOBTB3	0.0256747
FOS	KDM6A	0.0256734
MEF2C	SPARCL1	0.0256725
SFPQ	PPM1G	0.0256658
BCL11A	SLC25A4	0.0256654
PURA	CAPRIN2	0.0256641
BCL6	CUEDC2	0.0256631
TUB	YLPM1	0.0256602
RORA	ABI2	0.0256573
CAMTA1	SLTM	0.0256456
EGR1	ARF4	0.0256436
CAMTA1	KCNK12	0.0256436
NR2F2	IGF1R	0.025639
EGR3	BTG2	0.0256338
MEF2C	CAPRIN2	0.0256313
ZNF711	DDIT4	0.025626
TCF4	SRP72	0.0256244
TCF4	GPR85	0.0256242
EGR1	RANBP2	0.0256238
AFF2	CEP112	0.0256227
TCF4	AP2A1	0.0256171
TCF4	UBB	0.0256168
MEF2C	NDUFA7	0.0256149
CREBRF	HMGN2	0.0256064
NR2F2	CITED1	0.0256043
VEZF1	USP8	0.0256042
MEF2C	MPPED2	0.0256026
MEF2C	UBB	0.0256014
ZEB2	HSPH1	0.0255994
RORA	MYEF2	0.0255972
TCF4	SLC4A10	0.0255957
MEF2C	NDUFB11	0.0255908
FOS	SEZ6L2	0.0255901
TCF4	SPOCK3	0.0255867
FOS	UQCRFS1	0.0255822
BCL11A	APP	0.0255794
ZEB2	PTPRS	0.025579
MIER1	KRR1	0.025577
TCF4	ZNF281	0.0255758
MEF2C	LHX6	0.0255747
ARID4A	EXOC4	0.0255742
ZFPM2	DHX36	0.0255739
EGR1	NFIB	0.0255727
EGR3	FBRS	0.0255722
EGR1	DZIP3	0.0255704
ATF4	PAN3	0.025569
FOS	TMSB4X	0.0255668
ZEB2	HS3ST1	0.0255661
FOS	ALAS1	0.0255653
TCF4	ZCCHC14	0.025565
ZNF281	NAA10	0.025561
MEF2C	MPP5	0.0255547
MEF2C	PTPN5	0.0255539
TCF4	PGRMC1	0.0255521
NR2F1	KLHL13	0.0255479
TCF25	TSHZ1	0.025547
CAMTA1	HUWE1	0.0255453
MIER3	CUL9	0.0255445
TBR1	UBR4	0.0255434
NFIA	WDR7	0.0255423
TCF4	PTPRD	0.0255416
MAF	FBXO11	0.0255413
ATF4	GNA11	0.0255389
PBX1	METTL16	0.0255368
MEF2C	UBE2B	0.0255322
MEF2C	CLTA	0.0255314
TCF4	NBEA	0.0255312
RORA	PSMA7	0.0255308
ZEB2	APP	0.0255251
ESRRA	RASGRF1	0.0255248
ZBTB38	SPRED1	0.0255217
CAMTA1	CSDE1	0.0255215
TOX3	GLCE	0.0255185
ARID4A	DICER1	0.025518
SON	PFDN4	0.0255163
TCF4	RPS13	0.0255149
FOXG1	HMBOX1	0.0255109
RORA	GMDS	0.0255105
SFPQ	PIN4	0.0255076
MEF2C	CADM1	0.0255015
TCF4	TMEM151B	0.0254969
ATF4	TAGLN3	0.0254963
JUN	HERPUD2	0.0254952
FOS	EP300	0.025493
[truncated: 53,258 more rows]

## Sheet: Hedgehog
Regulatory Gene	Target Gene	Weight
RARB	PHACTR1	0.155873
FOXP1	RARB	0.149092
RARB	FOXP1	0.132065
RARB	HTR4	0.131435
RARB	RGS9	0.128866
RARB	PDE1C	0.127615
MEIS2	TSHZ1	0.126112
RARB	DGKB	0.117542
FOXP1	RGS9	0.112597
RARB	ADCY5	0.111673
RARB	PDE2A	0.106633
FOXP1	PHACTR1	0.106029
PBX1	FRMD7	0.104349
RARB	DRD3	0.101865
RARB	FAM155A	0.100272
EBF1	EBF2	0.0999441
MEIS2	FRMD7	0.0977932
RARB	RYR3	0.0971064
FOXP1	FAM155A	0.0946159
RARB	UST	0.0940153
FOXP1	ADCY5	0.0938274
RARB	PDE10A	0.093587
RARB	OSBPL8	0.0929758
ZFPM2	MEGF10	0.0904263
RORA	CA8	0.08976
TCF7L2	TFAP2D	0.0893993
FOXP1	HTR4	0.0891576
FOXP1	UST	0.0886557
RARB	PPP1R1B	0.0884459
NFIA	MEGF10	0.0880865
RARB	GNAL	0.0868171
RARB	CACNA2D3	0.0852337
FOXP1	DGKB	0.0836828
MEIS2	PBX1	0.0832136
ZFPM2	KIT	0.0831568
MEIS2	CELF2	0.0829759
NFIA	NFIB	0.0821956
TCF4	ZEB2	0.0813596
ZEB2	TCF4	0.0813224
RARB	CPNE5	0.0805985
FOXP1	PDE1C	0.0799679
RARB	MCTP1	0.0794719
FOXP1	CPNE5	0.0793068
FOXP1	PPP1R1B	0.0787072
EBF1	CA8	0.0781196
MEIS2	NRG3	0.0771217
MEIS2	PBX3	0.076111
FOXP1	RYR3	0.0755606
FOXP1	PDE2A	0.075355
SATB1	TRPC6	0.074428
RARB	KLHL2	0.0732727
RARB	KCNAB1	0.0727459
RARB	PDE7B	0.0710624
FOXP1	STRIP2	0.070452
POU6F2	ITGA2	0.069864
RARB	KCTD1	0.0697349
RARB	NGEF	0.0696803
EBF2	EBF1	0.0693979
RARB	PDE8B	0.0691361
NFIB	NFIA	0.0690961
PBX1	TSHZ1	0.068756
FOXP1	FOXO1	0.0677892
RARB	DNAH9	0.0673711
RARB	STARD13	0.0670483
RARB	SLC4A11	0.0667368
FOXP1	CACNA2D3	0.0665331
MEIS2	XKR4	0.0661946
PBX1	GAD1	0.0656671
RARB	STRIP2	0.065592
FOXP1	DRD3	0.0654709
RARB	CELF2	0.0647248
FOXP1	PDE10A	0.0641788
FOXP1	SLC4A11	0.0639539
FOXP1	OSBPL8	0.0636911
RARB	KCTD16	0.0636671
FOXP1	GNAL	0.0636242
RARB	PRKCB	0.0633517
ZFPM2	UNC5C	0.0633104
RARB	NECAB1	0.0623971
PBX1	MAP3K1	0.0621296
FOXP1	TESC	0.0619897
RARB	PDE1B	0.0619113
FOXP1	KCTD1	0.0618875
RORA	MID1	0.061749
PBX1	FRMD3	0.0616457
RARB	SPATA13	0.0612063
RARB	C8orf34	0.0611461
FOXP1	PDE7B	0.0609917
FOXP1	MCTP1	0.0603556
MEIS2	MAP3K1	0.0602802
MEIS2	SYT6	0.0601999
PBX1	TMEM178B	0.0599992
ZFPM2	ACOXL	0.059969
FOXP1	DACH1	0.059949
PBX1	MEIS2	0.0599014
MEIS2	TRDN	0.0598456
RARB	C2orf80	0.0597777
ZFHX3	ZFHX4	0.0595807
FOXP1	PDE1B	0.0594535
RORA	FOXP4	0.0592329
FOXP1	PRKCB	0.0591168
RARB	DCC	0.059058
FOXP1	SEC14L5	0.0589959
FOXP1	C2orf80	0.0587516
RARB	KCNQ5	0.0583923
MEIS2	NBEA	0.0583253
MEIS2	GAD1	0.0581081
ZEB2	PDE5A	0.0580348
ZFPM2	SEL1L3	0.0579594
MEIS2	ARPP21	0.0579056
PBX3	MEIS2	0.0576949
NFIA	CACNG2	0.0574307
MEIS2	CACNA1C	0.0573972
RARB	ARL15	0.0573169
RORA	ADAM12	0.0572923
RARB	PLCB1	0.0571581
RARB	ACTN1	0.0571305
EBF1	FOXP4	0.057101
RARB	LRRC7	0.0568841
FOXP1	NGEF	0.0567131
ZFPM2	CACNG2	0.0565531
NFIA	DPF3	0.0564368
RORA	POLB	0.0563934
RARB	SEC14L5	0.0563268
FOXP1	KCNAB1	0.0560023
RARB	RIC8B	0.055543
SATB1	TSHZ3	0.0554599
ESRRG	PPARGC1A	0.0553404
RARB	BCL11B	0.0552865
RARB	ARHGAP10	0.0552204
MEIS2	RBMS3	0.0551069
FOXP1	NRXN1	0.054981
RARB	DPP10	0.0548436
MEIS2	HEG1	0.0547373
RARB	ADCY8	0.054682
EBF1	POLB	0.0546032
NFIA	ZNF423	0.0543163
RARB	NRXN1	0.0541892
FOXP1	PDZD2	0.0539806
MEIS2	LRRC7	0.0535109
RARB	FAM171A1	0.0533653
NFIA	KIT	0.0533518
ZFPM2	NFIA	0.0529562
NFIA	SIPA1L3	0.0529431
NFIB	MSRA	0.0529427
ZFHX4	ZFHX3	0.0527857
NFIA	UNC5C	0.0527634
MEIS2	TMEM178B	0.0527422
EBF2	ADGRF5	0.0527379
RARB	PPP3CA	0.0525751
RARB	GRIA4	0.052565
RORA	SLC1A6	0.0525056
FOXP1	ARHGAP10	0.0524703
PBX1	ROBO1	0.0524017
FOXP1	STARD13	0.052343
FOXP1	LRRC7	0.0522584
RARB	DCLK3	0.0522391
MEIS2	KCNJ3	0.0519635
FOXP1	ITPR1	0.0519288
RARB	FRAS1	0.0516993
FOXP4	CA8	0.051587
ZEB2	NELL1	0.0515571
MEIS2	FRMD3	0.0515305
FOXP1	RASGRP3	0.0515264
ZFPM2	SIPA1L3	0.0513483
PBX1	PTPRO	0.0513285
FOXP1	EPHA4	0.0511823
ZEB2	SYNPR	0.0510738
FOXP1	FAAH	0.0508749
RARB	MME	0.050784
RORA	ITPR1	0.050688
TCF4	RALYL	0.0506847
TCF4	ERBB4	0.0505528
MEIS2	SLC4A4	0.0504358
TFAP2D	TCF7L2	0.0504155
NR3C1	PAX2	0.0503939
MEIS2	GNG4	0.0503008
NFIA	ZFPM2	0.0501975
PBX1	NBEA	0.0501703
FOXP1	ACTN1	0.0500559
ZFPM2	ZNF521	0.0500239
DACH1	ITPR1	0.0499049
RARB	CADPS	0.0498254
TCF4	OSBPL3	0.0497634
MEIS2	LSAMP	0.0496841
PBX1	GNG4	0.0496749
ZNF521	MEGF10	0.0495499
TCF7L2	SLC17A6	0.0495323
FOXP1	RXRG	0.0493006
PBX1	RIMS1	0.0490511
RARB	PDZD2	0.049012
RARB	CALN1	0.0489617
RARB	FAAH	0.0489576
MEF2C	OSBPL3	0.0488778
PRDM16	TRPC4	0.0488739
RARB	TESC	0.0488377
ZEB2	RALYL	0.0487687
TSHZ1	FRMD7	0.0486562
RARB	NRG3	0.0486192
RARB	KCNIP2	0.0484432
RORA	MYO10	0.048424
MEIS2	RIMS1	0.0481793
ESRRG	ACOXL	0.048023
ZFPM2	TFAP2B	0.0479429
RARB	RASGRP1	0.0476125
RARB	PRKAR2B	0.0475902
MEIS2	PTPRO	0.047514
RARB	GRIP1	0.0475055
PBX1	LEPR	0.0474853
FOXP1	DCC	0.0474772
PBX1	KCNJ3	0.0473235
FOXP1	NECAB1	0.047206
RARB	IVNS1ABP	0.0470824
RARB	KLF12	0.0470821
EBF1	MID1	0.0469313
TSHZ1	MEIS2	0.0469082
DACH1	RGS9	0.0468776
MEIS2	DLG2	0.0468737
MEIS2	CACNA2D1	0.0468373
RARB	ZNF831	0.0467437
RARB	SAMD12	0.046533
TCF4	GRM7	0.0464878
EBF1	ITPR1	0.0463784
EBF1	CACNA1G	0.0462534
RARB	ITPR1	0.0461741
FOXP1	CELF2	0.0461244
PBX1	B3GAT2	0.0460858
RARB	SH3RF2	0.046046
FOXP1	DNAH9	0.0459643
TCF4	SYNPR	0.0459242
ZFPM2	RORA	0.0458945
RORA	PLEKHD1	0.0458834
FOXP1	SH3RF2	0.0458306
FOXP1	MME	0.0456726
RARB	EPHA4	0.0455903
ZEB2	GAD1	0.0455607
FOXP1	C8orf34	0.0453498
ZFPM2	DPF3	0.0452812
ZFPM2	TBC1D4	0.0452018
RARB	ANKS1B	0.0451575
FOXP1	ACTN2	0.0450258
FOXP1	LRRC4C	0.0449141
FOXP1	TRHR	0.0448975
FOXP1	DPP10	0.044823
RARB	ARHGAP26	0.0448228
MEIS2	LEPR	0.044796
PBX1	SYT6	0.0447479
RARB	GALNT13	0.044645
MEIS2	ROBO1	0.0446013
PBX1	ZEB2	0.0443487
RORA	PRKCG	0.044281
FOXP1	GALNT13	0.0439729
FOXP1	IVNS1ABP	0.0438353
RARB	FOXO1	0.0436865
RARB	SMPD3	0.043621
RARB	SORBS2	0.0436024
RARB	OXR1	0.0434926
FOXP1	KLHL2	0.0434649
RARB	NDEL1	0.0434007
RARB	SV2B	0.0433789
RARB	THRB	0.0433763
RORA	STAC	0.0433595
RARB	NCKAP5	0.0433395
NPAS3	GAS7	0.0433237
RARB	LARGE1	0.0433027
RARB	TRHR	0.0432967
MEIS2	B3GAT2	0.0432963
NFIA	ZNF521	0.0432499
MEIS2	GRIA4	0.0430633
RARB	KCNH4	0.0428788
RARB	GRM5	0.0428455
TCF4	ZFHX3	0.042827
FOXP1	KCNQ5	0.0427934
NFIA	ADAM12	0.0427926
ZEB2	GRM7	0.0427752
FOXP1	NCKAP5	0.0427677
TSHZ1	PBX1	0.0427581
DACH1	KCTD8	0.0427484
PBX1	NRXN3	0.0426735
FOXP1	GABRA4	0.0426497
TCF4	EPHA3	0.0426045
FOXP1	ME2	0.0425864
TCF7L2	NRXN3	0.0425657
FOXP1	FRAS1	0.0425238
MEIS2	ATP8A2	0.042451
MEIS2	DGKI	0.0423242
RARB	SETBP1	0.0422799
RARB	RIMS2	0.0421767
FOXP1	FAM171A1	0.0421448
FOXP1	RIC8B	0.0421108
PBX1	MAPK10	0.0421092
FOXP1	HPCA	0.0420995
RARB	ASTN2	0.0420509
ZFPM2	NNT	0.0420021
MEIS2	SIPA1L1	0.0418562
MEIS2	MAPK10	0.0418441
MEIS2	IL1RAPL1	0.0417239
ZFPM2	CTNNA2	0.0415869
FOXP1	RAP1GAP	0.0415022
MEIS2	NELL1	0.0414986
PBX1	FAM171B	0.0413054
NFIA	ADAMTS2	0.0412922
RARB	NETO1	0.0412501
RARB	TMEM117	0.0412355
RARB	ADAMTS3	0.0410803
RARB	ACVR2A	0.0410668
FOXP1	KCNH4	0.0410578
ZNF521	UNC5C	0.0410512
DACH1	CALB1	0.0409973
RARB	RBFOX1	0.0409698
RARB	AFF3	0.0409656
SOX6	NPY	0.0409398
MEIS2	PELI2	0.0408891
MEIS2	TNIK	0.0408864
ZNF423	ACOXL	0.0408684
TCF4	ZNF536	0.0408614
MEIS2	FRMD4A	0.040843
RORA	CACNA1G	0.0408396
FOXP1	PPP1R1A	0.0407966
EBF1	CALB1	0.0407887
NFIA	DLG2	0.0407304
RORA	CALB1	0.040671
FOXP1	NDEL1	0.0406618
MEIS2	ANK1	0.040648
PBX1	NELL1	0.040594
RARB	NPAS2	0.0405637
RARB	SV2C	0.0405542
PBX3	TSHZ1	0.0404489
FOXP1	THRB	0.0404209
TCF4	NRXN3	0.0404032
ZFPM2	AFF3	0.0402939
TCF4	GAD1	0.0402508
RARB	ARHGAP6	0.0402038
FOXP1	ARL15	0.0401785
FOXP1	ADAM23	0.040131
TCF4	SOX6	0.0400851
RORA	KITLG	0.0399644
SETBP1	NELL1	0.0398828
ZFPM2	DLG2	0.039755
PBX1	HEG1	0.039739
NPAS3	IGF1	0.0395909
MEIS2	ZEB2	0.0395855
ZFPM2	MSRA	0.0395802
EBF1	STAC	0.0395673
RARB	GABRA4	0.0395255
DACH1	FOXP1	0.0395221
TCF4	NLGN1	0.0394324
RARB	DAPK1	0.0394067
ZFPM2	ADAMTS18	0.0393551
RARB	GUCY1B1	0.0393487
RARB	RXRG	0.0393236
EBF1	TTLL4	0.0392493
RARB	KALRN	0.0392281
FOXP1	CACNB2	0.0391698
RARB	RASGRP3	0.0391608
NFIA	ACOXL	0.0391452
DACH1	EBF1	0.0390281
FOXP1	CELF1	0.0390184
PBX1	NRG3	0.0389149
ZNF423	MEGF10	0.0388501
ZFPM2	ZNF423	0.0388381
RARB	PDE4D	0.0388358
PBX1	XKR6	0.038793
EBF1	CEP76	0.0387613
RARB	DGKH	0.0387433
TCF4	KCNC2	0.0387048
MEIS2	DCLK1	0.0386974
ZEB2	DCC	0.0386653
TCF4	NFIB	0.0386186
RARB	RGS6	0.038592
ZFPM2	FAM107B	0.0385542
RORA	GRID2	0.0385182
RARB	LRRK2	0.0384133
PBX1	CACNA2D1	0.0383878
NFIA	ADAM11	0.0383831
ZFPM2	ASTN2	0.0383349
MEIS2	SLC24A2	0.0383075
AFF3	ZFPM2	0.0382641
MEIS2	PPM1E	0.0382495
FOXP1	SORBS1	0.0382128
FOXP1	SPOCK3	0.0382075
PBX1	PLXNA4	0.0381605
ZFPM2	ADAM12	0.0380278
RARB	ALCAM	0.0380141
RORA	CACNG2	0.0379821
FOXP1	ZNF831	0.0378517
RARB	MTHFD1	0.0378501
FOXP1	ANKS1B	0.0377892
ZEB2	OSBPL3	0.037745
TCF4	DCC	0.0377388
RORA	CEP76	0.0377184
RARB	ACTN2	0.0377125
MEIS2	XKR6	0.0376464
FOXP1	KCTD16	0.037643
PBX1	ARHGEF6	0.037605
RARB	CA10	0.0374005
MEIS2	ATP2B1	0.0373882
PBX1	MYRIP	0.037346
ZFPM2	NFIB	0.0373426
RARB	AMPH	0.0373162
ZEB2	GRIP1	0.0370486
PBX1	GRM7	0.0369868
PBX1	SLCO5A1	0.036871
RORA	TTLL4	0.0368381
MEIS2	SLCO5A1	0.0367818
EBF1	MYO10	0.0367413
RARB	DACH1	0.0367365
ZNF521	KIT	0.0366369
RARB	REPS2	0.0366241
PBX1	XKR4	0.036598
DACH1	STRIP2	0.0365584
MEIS2	CHL1	0.0365071
ESRRG	ADAMTS2	0.036504
MEIS2	ARHGEF6	0.0364978
ZEB2	ERBB4	0.0364739
SETBP1	MEF2C	0.0364438
FOXP1	EPB41L2	0.0364423
FOXP1	SLC35F3	0.0364265
ZNF521	FAM107B	0.0363504
PBX1	PPM1E	0.0363188
RARB	ATP2B1	0.0362732
RARB	ATP8A2	0.0360834
PBX1	PBX3	0.0360827
TFAP2B	ACOXL	0.0360569
ZFPM2	GRIA4	0.0360148
FOXP1	CADPS	0.0359716
ZNF423	ADAMTS2	0.0358579
FOXP1	PDE8B	0.0358393
RARB	SYNDIG1L	0.0356939
FOXP1	SV2C	0.0356764
RARB	ICAM5	0.0356744
FOXP1	SAMD12	0.0355807
FOXP1	ARHGAP26	0.0354665
FOXP1	DGKI	0.0354056
PBX1	CALN1	0.0354051
FOXP1	OXR1	0.0354005
ZEB2	ARHGEF6	0.0353856
FOXP1	SETBP1	0.035376
RORA	DGKZ	0.035376
THRB	PHACTR1	0.0353143
SETBP1	ZEB2	0.0352574
NFIB	TCF4	0.0352189
RARB	ELAVL4	0.0352075
RORA	SPTBN2	0.0351987
SATB1	SST	0.0351641
MEIS2	RARB	0.0351392
RARB	OTOF	0.0350937
RARB	SLIT3	0.0350621
MEIS2	EML5	0.0350324
MEIS2	PRKCA	0.0349957
NFIA	NNT	0.0349879
ZFPM2	CNTNAP2	0.0349597
NFIA	SYT1	0.0349584
RARB	LMO7	0.0349215
RARB	PLCB4	0.0349138
TFAP2D	SLC17A6	0.0349133
RARB	ADAM23	0.0348939
RARB	GUCY1A1	0.034875
FOXP1	KLF12	0.0348262
RARB	TRERF1	0.0348055
RARB	SORBS1	0.034804
FOXP1	SV2B	0.0348026
ZFPM2	ADAM11	0.0347136
FOXP1	ARHGAP6	0.0347071
MEIS2	BTBD11	0.0346798
FOXP1	PPP3CA	0.0346617
RARB	OPRK1	0.0346565
RARB	ME2	0.0346458
RORA	ARMH4	0.0346297
RARB	RAP1GAP	0.0346173
TSHZ1	FRMD3	0.0345644
RARB	CNTNAP4	0.0345058
MEIS2	CDK14	0.0344202
RARB	BRINP1	0.0343956
ZFPM2	VAV2	0.0343878
TCF4	SATB1	0.0343533
TCF4	DSCAML1	0.0343333
PBX1	PDE5A	0.0343078
RARB	CADM2	0.0343035
TCF4	IGF1	0.0342409
SATB1	FAM13C	0.0342199
NFIB	DPF3	0.0342169
FOXP1	SORBS2	0.0341443
PBX3	PBX1	0.0341164
TSHZ1	HEG1	0.0340424
RARB	CNKSR2	0.0340314
FOXP1	LMO7	0.0339798
ZNF521	ACOXL	0.0338991
FOXP1	SPATA13	0.0338625
PBX1	GABRB1	0.0338109
RARB	PPP2R2A	0.0337568
SETBP1	STXBP6	0.0337048
MEIS2	ELAVL4	0.0336769
RARB	UNC5D	0.0336008
FOXP1	OPRK1	0.0335887
RARB	LRRC4C	0.0335259
MEIS2	ARHGAP22	0.0335156
MEIS2	JAZF1	0.0334574
NFIB	CHD7	0.0334364
FOXP1	KCNIP2	0.0333989
MEIS2	KCNQ5	0.0333943
PBX1	PELI2	0.0333919
PBX1	TRDN	0.0333739
NFIA	CTNNA2	0.033367
FOXP1	SH3PXD2A	0.0333471
FOXP1	GRIP1	0.0333202
FOXP1	GRIA4	0.0333087
PBX1	LSAMP	0.0332934
DACH1	TESC	0.0332687
RARB	ENOX1	0.0332465
FOXP1	BCL11B	0.0331928
RARB	BTBD11	0.0331912
MEIS2	EPHA5	0.033149
RORA	UNC5C	0.0331317
RARB	BAIAP2	0.0331228
ESRRG	NEGR1	0.0331214
FOXP1	SYNDIG1L	0.0331162
RARB	DGKI	0.0330083
ZEB2	GTDC1	0.0329947
RARB	KCNJ3	0.0329803
ZNF521	ZFPM2	0.0329705
EBF1	PRKD1	0.0329664
RARB	PLCL2	0.0329451
FOXP1	SLC4A4	0.032932
FOXP1	RAPGEF5	0.0329248
FOXP4	MID1	0.0328931
FOXP1	PLCB1	0.0328846
PBX1	KIF26B	0.0328412
PBX1	RALYL	0.032798
RARB	ANK1	0.032774
FOXP1	NPAS2	0.0327603
SETBP1	OSBPL3	0.0327136
ESRRG	ADAM12	0.0327029
PBX1	MACROD2	0.0326837
PBX1	CACNA1C	0.032677
MEIS2	ASTN2	0.0326641
NPAS3	SATB1	0.0326496
RARB	FRMD4A	0.032604
RORA	CD44	0.032592
ZEB2	SETBP1	0.0325701
RARB	PKNOX2	0.0325553
MEIS2	NRXN3	0.0325464
ZFPM2	NHSL2	0.0325295
ZNF423	KIT	0.0325228
SETBP1	TCF4	0.0325221
FOXP1	GRM5	0.0325095
ZEB2	PBX1	0.032506
ZNF521	PCDH18	0.0325056
ZFPM2	LRRC7	0.0324924
TCF4	RASGRF2	0.0324618
FOXP1	ADCY8	0.0324562
ESRRG	CTNNA2	0.0324034
RARB	CFAP54	0.0323962
ZFPM2	FRMD4A	0.0323761
RARB	CELF1	0.0323562
FOXP1	HS3ST4	0.0322991
MEIS2	FRMD5	0.0322909
ZNF521	ZNF423	0.0322906
RARB	CACNB2	0.0322481
RARB	XPR1	0.0321238
MEIS2	CCSER1	0.0320847
MEIS2	MCTP1	0.0320133
FOXP1	LMO4	0.0319454
MEIS2	SMYD3	0.0318117
FOXP1	SLIT3	0.0318073
NFIA	CNTNAP2	0.0316979
MEIS2	SIK3	0.0316904
FOXP1	TMEM117	0.0316691
FOXP1	CCNQ	0.031629
MEIS2	TMEM131L	0.0315789
MEF2C	DLGAP1	0.0315591
FOXP1	ATP2B1	0.031546
ZFPM2	GRM1	0.0315224
RARB	SLC35F3	0.0314632
FOXP1	KALRN	0.0314052
PBX1	CNTNAP5	0.0314006
ZEB2	RASGRF2	0.0313254
RARB	GABBR2	0.0313024
DACH1	RASGRP3	0.0312755
FOXP1	CALB1	0.0312178
DACH1	RBMS1	0.0311383
ZNF521	NFIA	0.0311191
PBX1	SLC24A2	0.0311096
KLF12	RARB	0.0310971
PBX1	GALNT17	0.0310817
PBX1	CDK14	0.0310517
MEIS2	RBFOX1	0.0309982
ZEB2	FRMD7	0.030995
RARB	FNDC3B	0.0309523
MEIS2	PDE5A	0.030935
RARB	DSCAM	0.0309318
FOXP1	NEXN	0.0309105
ZEB2	TNFAIP8L3	0.0309033
MEIS2	KALRN	0.0308892
NFIA	RORA	0.0308794
RORA	GRM1	0.0308715
DACH1	FOXO1	0.0308619
ZNF521	CACNG2	0.0308097
FOXP1	RIMS2	0.0307395
MEIS2	ARFGEF3	0.0307247
MEIS2	GRIK1	0.0306789
MEIS2	UNC5D	0.0306434
MEIS2	KCND2	0.0306421
RARB	ARPP21	0.0306414
MEIS2	PTK2B	0.0306347
RORA	MEGF10	0.0305976
RARB	CTIF	0.0305639
PBX1	EML5	0.0305339
RORA	CACNA1C	0.030523
EBF1	CD44	0.0305137
MEIS2	RALYL	0.0304876
EBF1	DGKZ	0.0304425
NFIB	ZFPM2	0.0304172
RARB	KIAA0825	0.0303638
MEIS2	ZNF385B	0.0303595
DACH1	RARB	0.0303444
ZNF521	PAX2	0.0303037
MEIS2	RGS9	0.0303026
FOXP1	REPS2	0.0302447
MEIS2	FAM184A	0.0302252
EBF1	RORA	0.0302221
FOXP1	MTHFD1	0.0302055
TFAP2B	ADAMTS2	0.0301857
SOX6	ALK	0.0301799
MEIS2	PHACTR1	0.030142
MEIS2	CELF1	0.0301409
FOXP1	DAPK1	0.0301396
MEIS2	AFF2	0.0301217
ZEB2	MEF2C	0.0301102
MEIS2	FHOD3	0.0300926
MEIS2	SPOCK1	0.0300772
MEIS2	ALK	0.0299894
FOXP1	CALN1	0.0299576
ZFPM2	KALRN	0.0299347
ZBTB16	ADARB2	0.0299318
FOXP1	KCNC2	0.0299015
FOXP1	PLCL2	0.0299013
PBX1	SMYD3	0.0299006
ZFPM2	GRID2	0.0298712
ZNF521	ADAMTS18	0.0298598
ZNF423	SIPA1L3	0.0298373
ZBTB16	VIP	0.029821
FOXP4	ITPR1	0.0297999
PRDM16	MYO5B	0.0297811
TSHZ1	TRDN	0.0297672
ESRRG	AUH	0.0297362
PBX1	UNC5D	0.0297345
FOXP1	PPP2R2A	0.0297256
FOXP1	RASGRP1	0.0297025
TCF4	GRIP1	0.0297012
TSHZ1	MAP3K1	0.0296896
ESRRG	CELF4	0.0296805
MEF2C	EPHB1	0.0296483
TCF4	SETBP1	0.0296398
MEF2C	NOVA1	0.0296373
RARB	EPHA5	0.0296029
ZNF423	CACNG2	0.0296025
FOXP1	FRMD4A	0.0295609
MEIS2	PCLO	0.0295477
AFF3	BTBD11	0.0295347
MEIS2	HECW1	0.0295044
EBF1	NRXN3	0.0294988
RARB	ITGA2	0.0294727
RARB	GRIK1	0.0294582
FOXP4	MYO10	0.0294575
FOXP1	CNKSR2	0.0294481
SETBP1	SATB1	0.0294034
SOX5	MYO5B	0.0293977
RARB	BTRC	0.0293742
TSHZ1	TMEM178B	0.0293713
RARB	RBMS3	0.0293682
MEIS2	CPNE5	0.0293529
PBX1	PRKCA	0.0293267
TCF4	SRRM4	0.0292899
ZFPM2	SLC35D2	0.0292891
ZEB2	NBEA	0.0292682
FOXP1	ALCAM	0.0292378
NFIA	ZBTB20	0.0292107
MEIS2	FRAS1	0.0291778
EBF1	PRKCG	0.029156
PBX1	IL1RAPL1	0.0291555
NFIA	MSRA	0.029122
RARB	KCNC2	0.0291114
RARB	NAV2	0.0290876
FOXO1	FOXP1	0.0290482
TSHZ1	XKR4	0.0289871
MEIS2	KCNK12	0.0289525
EBF1	SLC1A6	0.0288309
FOXP1	STRN	0.0288301
FOXP1	DLGAP3	0.0288269
FOXP1	MAPK4	0.0288077
TSHZ1	KCNJ3	0.0287866
EBF1	ARMH4	0.0287859
PBX1	ARHGAP22	0.0287793
PRDM16	CPA6	0.0287778
NFIA	SLC35D2	0.0287755
FOXP1	SMPD3	0.0287735
PBX1	KCTD16	0.0287115
RARB	SLC4A4	0.0287079
FOXP1	MOB3B	0.0286988
PBX1	KCNB2	0.0286457
RARB	CSNK1G1	0.0286233
PBX1	FAM184A	0.0285709
RARB	ADGRB3	0.0285705
TCF4	MSRA	0.0285571
FOXP1	ATP8A2	0.0284973
TCF4	MEF2C	0.0284913
RARB	MEIS2	0.028477
ZEB2	CALN1	0.0284732
MEIS2	ACTN2	0.0283517
RORA	CACNA1A	0.0283414
MEIS2	FOXP1	0.0282795
RARB	CDK14	0.0282776
ESRRG	MARCHF1	0.0282709
RARB	NECAB2	0.0282655
RARB	SYT6	0.0282311
ZFPM2	ZBTB18	0.0282149
RARB	ITGAV	0.0281988
RORA	EBF1	0.028181
PBX1	OLFM3	0.0281669
ZEB2	HEG1	0.0281586
FOXP1	RBFOX1	0.028155
MEIS2	PLXNA4	0.0281396
CSRNP3	PRDM16	0.0281344
ESRRG	UBASH3B	0.0281303
ZFPM2	FGF13	0.0280988
PRDM16	MOB3B	0.0280788
PBX1	FHOD3	0.0280404
RORA	SYNDIG1	0.0280321
TSHZ2	TEC	0.0280293
TSHZ1	PBX3	0.0280288
ZEB2	TSHZ1	0.0280209
MEIS2	KIF5C	0.0280085
MEIS2	CALN1	0.027989
ZFPM2	TMEM150C	0.0279868
RARB	RAPGEF5	0.0279795
PBX3	FRMD7	0.0279445
RORA	DGKH	0.0279377
TCF4	NELL1	0.0279044
RARB	SH3PXD2A	0.0278966
RARB	PPP1R1A	0.0278868
MEIS2	DOCK3	0.0278629
FOXP1	ADGRB3	0.0278312
NFIA	GRID2	0.0278185
NFIA	TFAP2B	0.0277943
MEIS2	GALNT17	0.0277924
MEIS2	FGF14	0.0277671
RORA	PRMT8	0.0277398
FOXP1	RGS6	0.0277325
FOXP1	SLC22A23	0.0277276
ESRRG	HS6ST3	0.027693
NFIB	ST18	0.0276664
RORA	KCNMA1	0.0276319
FOXP1	BRINP1	0.0276001
ZEB2	FRMD3	0.0275953
ZFPM2	KAZN	0.0275832
MEIS2	DAAM1	0.027557
FOXP1	UNC5D	0.0275369
MEIS2	ARHGAP10	0.0275339
DACH1	PPP1R1B	0.0275219
FOXP1	ICAM5	0.0275096
MEIS2	DGKB	0.0275095
RARB	GABRB3	0.0275064
TCF4	PDE5A	0.0275045
MEIS2	RANBP17	0.0274919
PRDM16	ECEL1	0.0274651
ZEB2	NRXN3	0.0274156
EBF1	SLC41A3	0.0274133
ZNF618	TMEM196	0.027372
DACH1	PCSK2	0.0273451
ZFPM2	LRRK1	0.0272924
FOXP1	TPD52L1	0.0272839
FOXP1	ADAMTS3	0.0272833
RARB	LMO4	0.0272707
ZEB2	KCNJ3	0.0272589
MEF2C	ZEB2	0.0272282
NFIA	CHD7	0.0272229
FOXP1	ANKRD27	0.0272104
RARB	KCND2	0.0272069
MEIS2	PDZD2	0.0271956
ESRRG	RGS7BP	0.027153
MEIS2	ZNF536	0.0271514
RARB	KHDRBS2	0.0271442
FOXP1	CAMK2D	0.0270942
SETBP1	COL22A1	0.0270894
ZFPM2	GRIK2	0.0270619
ZEB2	HECW1	0.0270031
DACH1	KCNAB1	0.0269655
NPAS3	CABLES1	0.0269642
MEIS2	CACNA2D2	0.026932
ZEB2	DLGAP1	0.0269203
EBF1	DACH1	0.0268931
RORA	ICMT	0.0268814
ZEB2	NLGN1	0.0268769
TCF4	ARX	0.0268672
MEIS2	GRIA2	0.0268414
FOXP1	GABRB3	0.0268283
NFIA	GALNTL6	0.0268199
PBX1	SYNPR	0.0268147
TCF4	XKR4	0.0268035
PBX1	FGF14	0.0267994
TCF7L2	GAD2	0.0267774
TSHZ1	GNG4	0.0267547
TSHZ1	B3GAT2	0.0267536
ZFPM2	GRIK3	0.0267477
NFIB	NFIX	0.0267446
FOXP1	DCLK3	0.0267304
MEIS2	GABRB3	0.0266961
SOX6	TACR1	0.0266908
RARB	MAPK4	0.0266849
ZEB2	RIMS2	0.0266446
PBX1	PCLO	0.0266443
TSHZ3	SATB1	0.0266321
RORA	FAM107B	0.0266213
RORA	GRIK2	0.0266004
ZEB2	CNTNAP4	0.0265931
MEIS2	CPNE4	0.0265927
DACH1	PDE1B	0.0265909
FOXP1	MRAS	0.0265559
TCF4	RYR3	0.0265415
ZEB2	PRKCA	0.0265413
MEIS2	ANKRD33B	0.0265253
ZBTB16	PTH2R	0.0265202
MEIS2	ZNF831	0.0265164
MEIS2	TIAM2	0.0265097
MEIS2	PTPRD	0.0264915
SETBP1	CNTNAP4	0.0264309
TCF4	ZFHX4	0.0264181
RARB	CTNNA2	0.0264053
FOXP1	CDH9	0.0263921
RARB	PLPPR1	0.0263789
FOXP1	ANK1	0.0263582
RARB	KCNH3	0.0262928
MEF2C	SETBP1	0.0262803
FOXP1	LARGE1	0.0262548
EBF1	CPNE9	0.026241
FOXP1	AMPH	0.0262328
PBX1	DMD	0.0261971
MEIS2	GRID2	0.0261913
ZNF521	DPF3	0.0261879
ZEB2	LRP1B	0.0261787
SATB1	CABLES1	0.0261703
FOXP1	TRERF1	0.0261673
SETBP1	SYNPR	0.0261621
FOXP1	NETO1	0.0261441
FOXP1	ENOX1	0.0261358
FOXP1	CDH4	0.0261144
MEIS2	CNTNAP5	0.0261105
MEF2C	SIPA1L1	0.0261074
ZNF831	PHACTR1	0.0261054
SETBP1	FOXP1	0.0261
MEIS2	FAM163B	0.0260826
RARB	ANKRD27	0.0260773
PBX1	DYNC1I1	0.0260591
ZFPM2	RGS7BP	0.0260578
FOXP1	STK39	0.0260501
TSHZ2	ST8SIA6	0.0260488
RARB	GPR149	0.0260383
ZFPM2	LIN7A	0.0260056
PBX1	DOK6	0.0259962
RARB	PTK2B	0.0259957
FOXP1	CFAP54	0.0259872
PBX1	TTR	0.0259852
AFF3	MCTP1	0.0259807
TCF4	NOVA1	0.0259779
RARB	EPB41L2	0.0259606
FOXP1	MEIS2	0.0259582
TSHZ1	ARHGEF6	0.0259405
RORA	ALDOC	0.0259346
PBX1	ETV1	0.0259322
SATB1	ST8SIA4	0.0259265
PBX3	SYT6	0.0259255
RARB	RALGPS1	0.0258945
TSHZ1	NRG3	0.0258789
SATB1	GRIN3A	0.0258435
ZEB2	TMEM178B	0.0258412
RARB	STK39	0.0258361
FOXP1	LRRK2	0.025827
FOXP1	MAN1A1	0.0257952
FOXO1	RGS9	0.025778
ZFPM2	ADAMTS2	0.025752
ZFPM2	TENM4	0.0257153
FOXP1	SORCS1	0.0256999
ZBTB20	SLC1A3	0.0256948
NFIA	VAV2	0.0256917
RARB	PPP1R2	0.0256661
MEIS2	FAM171B	0.0256625
TCF4	C8orf34	0.0256615
TCF4	HS3ST4	0.0256606
PBX1	EPHA5	0.02564
FOXP1	CNTNAP4	0.0256248
MEF2C	RASGRF2	0.0256102
RORA	TM6SF1	0.0255942
EBF1	PLEKHD1	0.0255806
TCF7L2	CACHD1	0.025574
FOXP1	XPR1	0.0255676
ZNF423	ZNF521	0.0255563
RARB	FAT3	0.025551
FOXP1	PRKAR2B	0.0255254
NFIA	TBC1D4	0.0255214
RORA	PRKG1	0.0255131
FOXP4	POLB	0.025505
NPAS3	FGF10	0.0254984
ZNF423	TFAP2B	0.0254945
PBX3	UNC5D	0.0254582
EBF1	SPTBN2	0.0254573
RARB	PGBD5	0.0254527
MEIS2	MYRIP	0.0254499
RORA	PTPN2	0.025435
TSHZ1	LEPR	0.0254317
ZNF423	ADAM12	0.0254119
ZFPM2	GRIA1	0.0254101
TSHZ1	NBEA	0.025405
MEIS2	KCNH3	0.0253912
SATB1	KIAA1217	0.0253847
MEIS2	SYNPR	0.0253719
ZNF521	SIPA1L3	0.0253449
FOXP1	CTIF	0.0253424
PBX1	COBL	0.025334
FOXP1	FAT3	0.0253067
RARB	CLSTN2	0.0252959
NFIA	GRIK2	0.0252797
FOXP1	NAV2	0.0252666
NFIA	SEL1L3	0.0252646
MEIS2	GRM7	0.0252569
RARB	LZTS1	0.0252496
RORA	EZH2	0.0252468
FOXP1	GUCY1B1	0.0252391
ZFPM2	ROBO1	0.0252384
RARB	NEXN	0.0252324
ZEB2	KCNIP4	0.0252207
THRB	RGS9	0.0252196
DACH1	FAM155A	0.0251921
NFIA	ADAMTS18	0.0251836
FOXP1	KCNJ3	0.0251441
NFIA	TRPM3	0.0251399
ESRRG	SIPA1L3	0.0251327
PBX3	XKR4	0.0251214
MEIS2	MAP1LC3A	0.0250834
ZFPM2	CHD7	0.0250784
ZEB2	B3GAT2	0.0250722
RORA	DNER	0.0250696
RORA	ARHGAP32	0.025044
TCF4	LRRTM3	0.0250428
SETBP1	GRM7	0.025037
EBF2	SAMD3	0.0250361
ZNF521	DLG2	0.0250206
RARB	KCNQ4	0.0249605
FOXP1	CLSTN2	0.0249598
DACH1	UST	0.0249521
RARB	MRAS	0.0249276
ESRRG	NNT	0.0249261
FOXP1	AFF3	0.0249253
PRDM16	SCN5A	0.0249168
FOXP1	CA10	0.0248883
RARB	ATRNL1	0.0248877
RARB	PRIMPOL	0.024851
DACH1	SYNDIG1	0.0248124
RARB	GRIA2	0.024803
TCF4	TRPC6	0.0248023
SETBP1	DCC	0.0247772
ZFHX3	TCF4	0.0247658
DACH1	GALNT13	0.0247655
DACH1	HPCA	0.0247634
SETBP1	TRDN	0.0247554
FOXP1	PDE4D	0.0247545
EBF1	ICMT	0.0247283
ZFPM2	PAX2	0.0247174
ESRRG	TBC1D4	0.0246753
SETBP1	GRIP1	0.024667
MEIS2	MEIS1	0.024663
PBX1	ERC2	0.024662
PBX3	NRG3	0.0246544
ETV6	LEPR	0.0246512
EBF1	PTPN13	0.0246373
NFIA	FGF12	0.0246311
DACH1	CA8	0.0246272
RORA	SLC41A3	0.0246002
ETV6	TRDN	0.0245991
ZEB2	DSCAML1	0.0245932
NFIB	KIT	0.0245799
DACH1	SLC22A23	0.0245733
ZFPM2	ST18	0.0245193
MEF2C	NRXN1	0.0245071
MEIS2	PATJ	0.0245009
TCF4	CNTNAP4	0.0244748
EBF1	ARHGAP12	0.024471
TOX	SST	0.0244649
MEIS2	PDE4B	0.0244582
ZNF831	DNAH9	0.0244562
RORA	PSD3	0.0244341
ESRRG	CACNG2	0.024431
SATB1	GULP1	0.024393
TCF4	GRIA1	0.02438
MEIS2	RUNDC3B	0.0243692
PBX1	FOCAD	0.0243585
FOXP1	DGKH	0.0243538
PBX1	TMEM131L	0.0243463
RARB	CDH4	0.0243452
FOXP1	CAMK4	0.0243207
NPAS3	TSHZ3	0.0243182
MEIS2	OXR1	0.0243031
ZEB2	EPHA3	0.024294
FOXP1	PLCB4	0.024265
THRB	RARB	0.024261
RORA	ARAP2	0.0242394
ZEB2	APC	0.0242305
ZBTB16	EGFR	0.0242279
RORA	AFF1	0.024222
FOXP1	ASTN2	0.0242093
RARB	HPCA	0.0241766
DACH1	PHACTR1	0.0241716
FOXP1	NRG3	0.0241589
NPAS3	KCNC2	0.0241504
TCF4	PGM5	0.0241427
NFIA	FRMD4A	0.0241303
FOXP1	GRIK1	0.02413
MEF2C	FGF12	0.0241205
DACH1	NTM	0.0240769
NPAS3	FAM13C	0.0240739
FOXP1	LZTS1	0.0240697
SETBP1	DLGAP1	0.0240419
DACH1	MAN1A1	0.0240245
RARB	LSAMP	0.0239897
FOXP1	ERBB4	0.0239799
FOXP1	NEBL	0.0239596
PBX1	PTPRD	0.023948
SETBP1	LEPR	0.023919
PBX1	THSD7B	0.0239122
PBX1	AGBL4	0.0239097
GLI3	ATP1A2	0.0239066
ZEB2	QKI	0.0238967
TFAP2B	TBC1D4	0.0238882
FOXP1	RALGPS1	0.0238866
ESRRG	TFAP2B	0.0238812
RARB	THSD7B	0.0238667
PBX3	CEMIP2	0.0238395
SETBP1	FRMD7	0.0238314
PBX1	SH3RF3	0.0238222
PBX1	RGS7	0.0238029
ZNF16	NHLRC3	0.0237998
FOXP1	GABBR2	0.0237817
FOXP1	KHDRBS2	0.0237689
ZFPM2	CACNA1E	0.0237653
RARB	CAMK2D	0.0237576
RARB	GDA	0.0237547
RORA	TRIM9	0.0237409
NPAS3	TRPC6	0.0237316
RARB	NEBL	0.0237245
FOXO1	RXRG	0.0236922
RARB	CACNA1E	0.0236832
NPAS3	KIAA1217	0.0236639
FOXO1	SLC4A11	0.0236486
RARB	PELI1	0.0236477
DACH1	SPOCK3	0.0236449
PBX1	SMAP1	0.0236342
ZFPM2	GRIA2	0.0236332
MEIS2	DMD	0.0235976
MEIS2	ST8SIA1	0.0235953
RARB	SRGAP1	0.0235856
RARB	ZMAT4	0.0235845
PBX1	KCNK12	0.02357
RORA	CELF4	0.0235534
RORA	SYN3	0.0235532
PBX3	CACNA1C	0.023545
TCF4	GAD2	0.0235336
FOXP1	SASH1	0.0235206
NPAS3	ZBTB16	0.0235038
FOXP1	SHISA9	0.02347
DACH1	ADAM23	0.023461
AFF2	ANK1	0.0234531
FOXP1	KCNQ4	0.0234449
FOXP2	ITGA2	0.0234449
MEIS2	RASA2	0.0234183
DACH1	ADCY5	0.0233835
FOXP4	CACNA1G	0.0233714
FOXP1	KIF17	0.0233697
PBX1	PCSK1	0.0233526
FOXP1	EPHA5	0.0233398
ZFPM2	KIF26B	0.023337
FOXP1	BAIAP2	0.0233363
THRB	CPNE5	0.0233328
RORA	PLS3	0.0233298
TSHZ1	GAD1	0.0233284
ZFHX4	TFAP2D	0.0232934
NPAS3	HIF3A	0.0232319
RARB	RNF19A	0.0232245
PBX1	HECW1	0.0232191
MEIS2	PCP4L1	0.0231871
THRB	SORBS1	0.0231671
RORA	SHANK2	0.0231652
RORA	PTPN13	0.0231462
RARB	KIF17	0.0231413
RARB	PTPRK	0.0231376
NPAS3	TNFAIP8L3	0.0231194
FOXP1	CSNK1G1	0.0231127
ZFPM2	TENM3	0.0231066
MEIS2	THSD7B	0.0231009
PAX2	ACOXL	0.0230882
PRDM16	SLC9A4	0.023069
SATB1	GRIK1	0.0230555
MEF2C	KCNC2	0.0230471
DACH1	SEC14L5	0.0230458
PBX1	JAZF1	0.0230308
PBX1	OSBPL6	0.0230237
DACH1	SLC4A11	0.0230001
PBX1	TMEM132B	0.0229999
FOXP1	MAP2	0.0229988
RARB	EIF4E3	0.0229768
MEIS2	CACNA1E	0.0229762
FOXP1	RBMS3	0.022968
FOXP4	STAC	0.0229637
FOXP1	DSCAM	0.022955
EBF2	NRXN3	0.0229484
MEIS2	RALGPS1	0.0229354
RARB	SLC8A1	0.0229309
TCF4	FRMD5	0.0229308
MEIS2	MOB3B	0.0229205
MEIS2	KCTD16	0.0229102
FOXP1	KCNA4	0.0228989
AFF3	RARB	0.0228876
TCF4	TSHZ2	0.0228791
PBX1	RBMS3	0.0228653
SATB1	COL25A1	0.022859
ZFPM2	BTBD11	0.022856
EBF1	KITLG	0.0228523
TCF4	CACNA1E	0.0228375
MEIS2	FOXO1	0.0228299
FOXP1	PCSK6	0.022827
RARB	DOCK10	0.0228232
RARB	ERC2	0.0228218
FOXP1	FNDC3B	0.022777
PBX1	ANKRD33B	0.0227644
THRB	FAM155A	0.0227609
RARB	SORCS1	0.0227567
MEIS2	GNAL	0.0227557
TSHZ1	PTPRO	0.0227489
ZBTB20	NFIA	0.0227473
DACH1	SH3RF2	0.0227392
TSHZ1	NELL1	0.0227117
RARB	FNBP1	0.0226826
RARB	DNM3	0.0226779
AFF3	ACOXL	0.0226767
FOXP1	KCND2	0.022674
PBX3	CACNA2D1	0.022669
THRB	FOXP1	0.0226546
RARB	PALMD	0.0226465
TCF4	TENM4	0.0226425
FOXP4	CALB1	0.0226421
SETBP1	RARB	0.0226213
RARB	DYNC1I1	0.022611
RORA	SBK1	0.0226098
MEF2C	PTPRO	0.0225999
PBX3	GRIK1	0.0225842
RARB	MAP1LC3A	0.0225728
FOXP1	CADM2	0.022563
ZFPM2	SYT1	0.0225598
ZEB2	NAV2	0.0225421
MEIS2	SHISA6	0.0225307
RORA	EBF2	0.0225259
TFAP2B	ENPP1	0.0225244
PBX1	BEND7	0.0225194
RORA	PSD2	0.0225192
SETBP1	MAP3K1	0.0225056
SETBP1	KCNJ3	0.0225014
MEIS2	ETV1	0.0224978
RARB	ABI2	0.0224772
PBX1	NLGN1	0.0224703
TSHZ2	CA10	0.0224541
FOXP1	PCSK2	0.0224386
FOXP1	HLF	0.0224175
MEIS2	GABRB1	0.022414
FOXP1	ACVR2A	0.0224132
PBX3	FOXP2	0.0224004
PBX1	PRKG1	0.0223832
ZFPM2	CACNA1C	0.022383
PBX1	CPNE4	0.0223636
RARB	NTN1	0.0223623
ZNF423	UNC5C	0.0223615
NFIA	FGF13	0.0223559
ZNF423	NFIA	0.0223536
THRB	ADCY5	0.0223429
FOXP1	KIAA0825	0.0223427
CREB5	TEC	0.0223413
RORA	SESTD1	0.0223339
RORA	KIT	0.0223287
FOXP1	PALMD	0.0223206
FOXO1	FAM155A	0.022316
EBF1	DAGLA	0.0222853
TFAP2B	PLCH1	0.0222776
ZFPM2	FGF12	0.0222722
TCF4	ARPP21	0.0222683
RARB	GABRA5	0.022257
ZNF423	CNTNAP2	0.0222547
DACH1	OPCML	0.0222538
TCF4	QKI	0.0222465
NFIA	GRM5	0.0222371
PBX1	TJP1	0.0222227
NFIA	DYNC1I1	0.0222125
FOXP1	ATRNL1	0.0222119
ESRRG	ST8SIA5	0.0222099
SETBP1	ADCY5	0.0222095
ZNF521	IL1RAPL1	0.022196
MEIS2	GRIN3A	0.0221775
MEIS2	SRRM4	0.0221685
FOXP1	NTM	0.0221668
FOXP1	SRGAP1	0.0221408
PBX1	SIPA1L1	0.0221091
ZFPM2	FOXN3	0.0221066
DACH1	ACTN2	0.0221044
SOX6	SST	0.0221033
SETBP1	EPHA5	0.0220966
DACH1	STRN	0.0220951
TSHZ1	CHL1	0.0220759
FOXP1	PPP1R16B	0.0220698
RORA	WWTR1	0.0220617
PBX1	CCDC85A	0.0220466
MEIS2	PARP8	0.0220411
TCF4	SORCS1	0.0220377
FOXP1	FGF14	0.0220307
TCF4	TIAM1	0.0220306
RARB	TDP1	0.0220301
MEIS2	ADCY5	0.0220289
FOXP1	SYT6	0.0220145
MEIS2	FAM155A	0.0220116
FOXP1	MBNL1	0.0220073
SETBP1	ARX	0.0220029
ZFPM2	CNTNAP5	0.0219957
MEIS2	HS3ST4	0.0219942
FOXP1	ZMAT4	0.0219763
PBX1	PITPNM3	0.0219674
EBF1	SLC17A6	0.0219619
ESRRG	GABRB1	0.0219478
MEIS2	STAU2	0.0219231
TCF4	RIMS2	0.0219004
ZFPM2	GALNTL6	0.0218992
PBX3	KCND2	0.0218928
FOXP1	SAMD5	0.0218911
FOXP1	PRIMPOL	0.0218805
ZNF423	ZFPM2	0.0218758
TCF4	POLA1	0.0218536
RORA	ARHGAP12	0.0218402
MEIS2	RAB3C	0.0218375
ZNF536	VIP	0.021833
NFIB	GRM7	0.021815
MEIS2	SCN1A	0.0218125
THRB	PLCB1	0.0217838
ZFPM2	COL12A1	0.0217754
SATB1	IGF1	0.0217747
ZFPM2	TRPM3	0.0217625
DACH1	PRKCB	0.0217552
RARB	AK5	0.021754
FOXP1	CMIP	0.0217534
TCF4	LY75	0.0217518
NFIA	FAM107B	0.0217449
RARB	CDH18	0.0217374
ZEB2	GALNT17	0.0217262
TCF4	NDST3	0.0217249
RORA	MTSS1	0.0217183
MEIS2	NLGN1	0.0217013
SETBP1	PRKCB	0.0217005
DACH1	SLC24A2	0.0216998
FOXP1	ASXL3	0.0216967
ESRRG	SGK1	0.0216948
DACH1	CACNB2	0.021687
ESRRG	KCNMA1	0.0216694
FOXP1	SDR42E1	0.0216605
FOXP1	GPR149	0.0216538
FOXP1	SIK2	0.0216417
FOXP1	NECAB2	0.0216181
THRB	DGKB	0.0216126
TSHZ1	LSAMP	0.021606
EBF2	CA8	0.0216017
MEIS2	ERC1	0.0215923
PBX1	CSMD1	0.0215805
ZFPM2	IL1RAPL1	0.0215676
TCF4	MPPED1	0.021564
PBX1	TNIK	0.0215613
ZNF521	NFIB	0.0215613
ESRRG	GRIK3	0.0215555
ZEB2	UBASH3B	0.0215518
MEF2C	COL22A1	0.0215447
RARB	STRN	0.0215342
ESRRG	C12orf75	0.0215292
PBX1	APC	0.0215252
MEIS2	KIF26B	0.0215223
FOXP1	EFR3B	0.0215166
DACH1	GNAO1	0.0215048
MEIS2	RCAN2	0.0215009
EBF1	KCTD8	0.0214955
ZEB2	EPHB1	0.0214925
MEF2C	LDLRAD3	0.0214899
ZFPM2	KAT2B	0.0214866
TSHZ1	ROBO1	0.0214775
MEIS2	DYSF	0.0214421
GLI3	LEF1	0.0214313
NPAS3	COL19A1	0.0214149
ZEB2	PATJ	0.0214067
FOXP4	RORA	0.0213759
NFIB	RALYL	0.02137
AFF3	ASTN2	0.0213695
EBF1	PLS3	0.0213584
EBF1	DBNDD1	0.0213573
FOXP1	BTRC	0.0213501
SETBP1	NEDD4L	0.0213403
TCF4	PDZD2	0.0213309
MEF2C	NELL1	0.0213176
MEIS2	IQSEC2	0.0213168
MEIS2	PDE1C	0.0213165
ZNF831	LRRC7	0.0213162
TCF4	KCNMB2	0.0213111
PBX1	CDH8	0.0213056
RARB	HLF	0.0213021
PAX3	TNC	0.0213013
PBX1	DCC	0.0212938
TCF4	DNAH9	0.0212911
RORA	ARHGAP26	0.0212886
RARB	PCDH15	0.0212773
SETBP1	WLS	0.0212686
RARB	DLGAP3	0.0212667
EBF1	ID2	0.0212649
PBX3	ATP2B1	0.0212609
RARB	MOB3B	0.0212555
ZFHX3	CACHD1	0.0212515
ZFPM2	RALYL	0.0212389
MEF2C	ERBB4	0.0212278
FOXP1	RNF19A	0.0212229
SETBP1	NLGN1	0.0212076
PBX1	RAPGEF4	0.0211992
MEF2C	MAP3K1	0.0211982
PBX1	GPRC5B	0.0211937
TOX	TACR1	0.0211927
NFIA	LRRK1	0.0211864
MEIS2	LRBA	0.0211614
FOXO1	SH3RF2	0.0211578
RARB	CCSAP	0.0211552
TCF4	CALN1	0.0211419
EBF1	ALDOC	0.0211402
ZFPM2	ANO3	0.0211385
DACH1	EPHA4	0.0211371
MEIS2	SETBP1	0.0211313
MEIS2	KCNB2	0.0211011
RARB	HS3ST4	0.0210983
ZBTB43	SLC25A20	0.0210928
AFF1	CA8	0.0210921
RARB	LRRC56	0.0210918
ZFPM2	THBS4	0.0210876
DACH1	GPC6	0.0210858
THRB	SLC4A11	0.0210822
AFF3	KIT	0.0210816
RARB	SPOCK1	0.0210725
RARB	FGF14	0.0210652
ZEB2	GAP43	0.0210648
THRB	UST	0.0210573
PBX1	PCP4L1	0.0210541
PBX1	CHL1	0.0210374
NFIB	FGF13	0.0210192
ST18	FAT2	0.021018
CSRNP3	GALNT3	0.0210126
ZFPM2	CTNND1	0.0210106
RARB	CDK17	0.0210099
PRDM16	FGF14	0.0210037
THRB	PDE2A	0.0209833
DACH1	NRXN1	0.020981
THRB	RASGRP3	0.0209254
ZFPM2	SPOCK1	0.020921
ESRRG	LGI2	0.0209166
RARB	ZDHHC14	0.0209161
GLIS3	FAM107A	0.0209143
SETBP1	PTPRM	0.0209085
MEIS2	SMAP1	0.0209026
FOXP4	TTLL4	0.0208915
PBX1	SPOCK3	0.0208787
MEIS2	ABLIM3	0.0208654
PAX2	GRM2	0.0208629
ZNF423	VAV2	0.020856
MEIS2	ZNF385D	0.0208453
FOXP1	CACNA1E	0.0208348
FOXP1	RGS14	0.0208203
RARB	SEMA6A	0.0208093
NPAS3	GRIK1	0.0208083
RORA	NRK	0.0208007
THRB	GABRG3	0.0207709
ESRRG	ITGA2	0.0207658
TCF4	SYN3	0.0207491
RARB	IGSF11	0.0207488
RARB	RANBP17	0.0207351
RARB	RGS14	0.0207248
MEIS2	PDE1B	0.0207141
EBF1	PRKG1	0.0207052
ZFPM2	SVEP1	0.020703
AFF2	MEIS2	0.0206906
ZNF536	PTH2R	0.0206899
FOXO1	RARB	0.020681
ZEB2	RGS7	0.0206796
ZNF831	KALRN	0.0206655
SATB1	EDARADD	0.0206579
TCF4	GRIK1	0.0206423
ZEB2	GRIA1	0.0206368
ZBTB20	LRRTM4	0.0206255
TCF4	GRIK3	0.0206184
MEIS2	MSI2	0.020617
RARB	VAV3	0.020617
RARB	DLC1	0.020616
DACH1	IVNS1ABP	0.0205915
PBX1	FGF13	0.0205849
RARB	VAT1L	0.0205784
EBF1	PTPN2	0.0205748
RARB	CHRM1	0.020568
MEIS2	CDK17	0.0205659
BBX	CDCA7L	0.0205614
MEF2C	HCN1	0.0205485
TCF4	VWC2	0.0205442
RARB	PPP1R16B	0.0205415
MEIS2	KCNH5	0.0205387
FOXP1	RBMS1	0.0205254
MEIS2	MIPOL1	0.0205232
MEIS2	MARCHF11	0.0205208
MEF2C	OPRD1	0.0205131
MEIS2	CAMK2B	0.0205038
DACH1	SETBP1	0.0204942
FOXP1	CDH13	0.0204915
FOXP1	HDAC9	0.0204897
SETBP1	PHACTR1	0.0204879
MEIS2	NPAS3	0.0204877
RARB	ZNF608	0.0204858
RARB	KCNK2	0.0204794
MEF2C	CELF2	0.0204733
DACH1	ARHGAP10	0.0204699
ZNF423	SLC35D2	0.0204648
TCF4	MPP6	0.0204379
TSHZ1	SYT6	0.0204371
FOXO1	TRHR	0.0204308
PBX1	DCLK1	0.0204269
THRB	NETO1	0.020416
RARB	KIRREL3	0.0204051
RORA	PRKD1	0.0204014
TSHZ2	RAB37	0.0203994
RARB	SORCS3	0.020397
ZNF521	ADAM11	0.020394
FOXP1	PLPPR1	0.0203882
TCF4	HCN1	0.020388
FOXP1	C3orf70	0.020384
FOXP1	GDA	0.0203805
PBX1	CDH9	0.0203801
RARB	TMOD1	0.0203704
SETBP1	GAD1	0.0203691
DACH1	MYT1L	0.0203652
RARB	PTPN5	0.0203421
RARB	HDAC9	0.0203402
MEIS2	TRHDE	0.0203378
ZEB2	STXBP6	0.0203377
MEIS2	MPDZ	0.0203358
SETBP1	ERBB4	0.0203263
DACH1	DGKB	0.0203215
RARB	HOMER1	0.020315
RARB	SIK2	0.0203116
CREM	ATP6V1G1	0.0202867
SATB1	RASGRF2	0.0202591
SETBP1	NRCAM	0.0202566
EBF1	ABHD3	0.0202323
DACH1	SLC35F3	0.0202256
FOXP1	BTBD11	0.0202225
FOXP1	PELI1	0.0202163
RARB	DYSF	0.0202026
MEIS2	DNAH9	0.0201985
RXRG	RASGRP3	0.0201978
NFIA	RBFOX1	0.0201975
ZNF423	UBASH3B	0.0201914
TSHZ1	SLCO5A1	0.0201907
FOXP1	AP3B1	0.0201842
MEIS2	PAK3	0.0201759
MEIS2	PPP1R12B	0.0201665
FOXP1	EPB41L3	0.0201647
ZEB2	MAP3K1	0.0201633
TCF4	KCNIP4	0.0201624
RORA	GRM5	0.0201587
NFIB	NHSL2	0.0201567
PAX2	CA8	0.0201534
ZNF831	RARB	0.0201371
RARB	DAAM1	0.0201338
AFF3	CELF2	0.0201229
FOXP1	PINX1	0.0201172
MEIS2	PDE2A	0.0201167
TCF4	ADAM23	0.0201073
MEIS2	DYNC1I1	0.0201045
PBX1	DNAH9	0.0201018
TCF4	PIP5K1B	0.0200937
DACH1	CACNA2D3	0.0200936
RARB	PARP8	0.0200931
SETBP1	GALNT13	0.0200729
RORA	PDE5A	0.0200728
FOXP1	PGBD5	0.0200573
NFIB	ADAMTS18	0.0200554
AFF3	PDE2A	0.020051
SATB1	PKIB	0.0200497
MEIS2	RGS7	0.0200469
EBF1	ARHGAP32	0.020045
PBX3	ALK	0.0200353
RORA	RGS7BP	0.0200246
DACH1	RAP1GAP	0.0200209
TCF4	PBX3	0.0200149
TCF7L2	CHRNA6	0.0200076
NPAS3	ATP13A4	0.019995
ZFPM2	CACNA2D1	0.0199946
GPBP1L1	GSTM3	0.0199939
FOXP1	ST6GALNAC3	0.0199632
PBX3	LSAMP	0.0199474
RORA	SYT1	0.0199448
RARB	PCDH7	0.0199409
ZNF536	TCF4	0.0199373
THRB	CACNA2D3	0.0199372
NFIA	GRM1	0.0199261
MEF2C	RUNX2	0.0199131
RARB	CCNQ	0.0199122
AFF3	MEGF10	0.0199074
TCF4	CHN1	0.0198982
DACH1	CDH12	0.0198894
PBX1	TIAM2	0.0198853
FOXP1	SPOCK1	0.0198725
RARB	GABRA2	0.0198669
NFIA	UBASH3B	0.0198635
PBX1	PDE8B	0.0198614
NFIA	LRRTM4	0.0198382
FOXP1	INPP5D	0.0198288
RARB	MAP2K1	0.0198286
SATB1	KCNC2	0.0198259
FOXP1	DNM3	0.0198252
TCF4	PDE7B	0.0198251
DACH1	PDE2A	0.0198224
NPAS3	ADRA1A	0.0198142
TFAP2B	SLC35D2	0.0198016
DACH1	ADAM17	0.0197959
DACH1	KCTD1	0.0197938
RARB	PLXND1	0.019785
SETBP1	ABLIM3	0.0197812
SETBP1	DACH1	0.0197724
MEIS2	HMCN1	0.01977
FOXP1	ELAVL4	0.0197473
NFIA	FOXN3	0.019736
FOXP1	KCNIP3	0.0197269
NFIB	SEMA3C	0.0197151
FOXP4	CEP76	0.0197059
MEIS2	GABBR2	0.0197008
NFIA	CNTN1	0.0197003
PBX1	PLEKHA2	0.0196855
RARB	GTDC1	0.0196817
ZNF521	NNT	0.019673
RARB	SDR42E1	0.0196646
MEIS2	PRKG1	0.0196634
ZEB2	ROBO1	0.0196577
NFIA	NFIX	0.0196451
RORA	SORL1	0.0196378
NPAS3	COL25A1	0.019631
SETBP1	PTPRO	0.0196285
THRB	CCNQ	0.0196236
MEIS2	IL17RB	0.0196184
ZNF423	RORA	0.0196179
MEF2C	PDE5A	0.019612
RARB	GRIA3	0.0196108
MEIS2	COBL	0.0196044
KLF12	CA10	0.0196002
TCF4	CACNB2	0.0195938
RARB	CLIP4	0.0195896
MEIS2	MACROD2	0.0195785
MEIS2	SLC24A3	0.0195721
NPAS3	NTRK2	0.0195711
SETBP1	ARHGAP22	0.0195708
FOXP1	FBXL16	0.0195517
RARB	KCNMA1	0.0195368
MEIS2	TESC	0.019534
TSHZ1	IL1RAPL1	0.0195224
PBX3	KCNC2	0.0195011
FOXP1	CNTN6	0.0194947
TSHZ1	PPM1E	0.0194917
RARB	TLN2	0.019488
ZEB2	CDK14	0.0194843
KLF12	FOXP1	0.0194815
ZFPM2	WWP2	0.0194807
SETBP1	FAM155A	0.0194796
FOXO1	PHACTR1	0.0194714
ZFPM2	HIPK2	0.0194708
GLI2	VIP	0.0194664
MEIS2	GRIA1	0.0194657
BNC2	EBF2	0.0194632
FOXP1	RPS6KA5	0.0194615
FOXP1	KLF9	0.0194569
MEIS2	ADCYAP1R1	0.0194503
ZBTB16	RASSF3	0.0194449
MEIS2	DOCK9	0.0194372
EBF1	PRMT8	0.019423
ZEB2	MSRA	0.0194114
TCF7L2	ZNF385D	0.0194106
TFAP2D	CHST9	0.0194025
MEIS2	ARHGAP44	0.0194
MEIS2	CERS6	0.0193974
ZNF831	KCNQ5	0.0193934
NFIA	PTPRZ1	0.0193934
TCF4	FAM13C	0.0193892
NFIB	ZNF521	0.0193792
MEIS2	NRXN1	0.0193787
FOXP1	ITGAV	0.0193774
MEIS2	PLCB1	0.0193696
TCF4	DLGAP1	0.0193655
FOXP1	GRIA3	0.0193601
ESRRG	MARCHF11	0.0193577
TCF4	PAM	0.0193482
MEIS2	KCTD1	0.0193478
RORA	AKAP7	0.019341
DACH1	PAX3	0.0193406
DACH1	TPD52L1	0.0193402
RARB	TPD52L1	0.0193192
FOXP1	OTOF	0.019316
BCL11B	RARB	0.0193132
JAZF1	MEIS2	0.0193104
TCF7L2	NEK7	0.0192995
RARB	TPK1	0.019292
THRB	FOXO1	0.019291
FOXO1	RASGRP3	0.019272
NPAS3	SLC9A9	0.0192588
DACH1	ARHGAP26	0.0192558
MEF2C	GRM7	0.0192556
EBF1	FXYD5	0.0192541
RARB	MAL2	0.0192529
ETV6	PTPRO	0.0192519
FOXP1	ADAM17	0.0192481
RARB	SLC8A2	0.019237
MEIS2	ICAM5	0.019233
ESRRG	ENPP1	0.0192172
RARB	MORC4	0.0192141
RARB	CDH13	0.0192094
NPAS3	CTNND2	0.0191794
PBX1	FGFR2	0.0191714
BNC2	EBF1	0.0191666
RARB	USP33	0.0191639
PBX3	PIP5K1B	0.0191572
SETBP1	HEG1	0.0191507
MEIS2	CELF4	0.0191502
MEIS2	GRIP1	0.019144
SETBP1	PRKCA	0.0191434
TCF4	KIAA1217	0.0191387
ZEB2	GRID2	0.0191374
PBX1	SAMD5	0.0191365
TSHZ1	FAM171B	0.0191307
PAX2	TLL2	0.0191201
MEF2C	ZNF521	0.0191188
PBX1	PPP1R12B	0.0191181
ZFHX3	NOVA1	0.0191161
PBX1	LRRC4C	0.019113
MEIS2	CDH13	0.0191072
GLI3	SLC1A3	0.0190992
ZFHX3	LDB2	0.0190992
MEF2C	FRMPD4	0.0190943
MEF2C	TCF4	0.0190846
NFIA	KIF26B	0.019083
TCF4	CDH8	0.019083
TSHZ1	EML5	0.0190798
AFF3	GRIA4	0.019077
MEIS2	PDE8B	0.0190667
RARB	MPRIP	0.0190639
FOXP1	PTPRG	0.0190616
MEIS2	GABRA5	0.0190567
FOXP1	CAMKV	0.0190471
EBF1	ARAP2	0.0190469
SETBP1	PBX1	0.0190389
RARB	SHISA9	0.0190363
ZFPM2	THRB	0.0190297
NPAS2	PHACTR1	0.0190281
TCF7L2	CP	0.0190166
FOXP1	TRHDE	0.0190153
EBF1	DGKH	0.0190135
ZBTB20	SLC1A2	0.019007
ZEB2	RYR3	0.0190046
FOXP1	RALGAPA2	0.0190003
THRB	SH3RF2	0.0189927
ZEB2	C8orf34	0.0189804
TCF4	CACNA2D1	0.0189759
PBX1	TCF4	0.0189715
SETBP1	TRPC6	0.0189538
MEF2C	TOX3	0.0189413
MEF2C	PPARGC1A	0.0189336
NPAS3	CHL1	0.0189297
ZNF423	NNT	0.0189242
MEF2C	FAM13C	0.0189159
ZEB2	ARX	0.0189151
FOXP1	LRRC56	0.0189139
ZFHX3	TFAP2D	0.0189108
THRB	TMEM132B	0.0189084
FOXP1	CAP2	0.0188917
MEIS2	CHST11	0.0188882
RARB	ARHGAP22	0.0188754
NFIA	MED13L	0.018869
DACH1	PPP1R1A	0.0188662
RARB	MSI2	0.0188592
RARB	SPOCK3	0.0188591
RARB	PINX1	0.0188534
ZFPM2	SH3RF3	0.0188476
RARB	GPR158	0.0188422
ZNF831	KCNAB1	0.0188378
ZEB2	HS3ST4	0.0188378
RORA	SHISA6	0.0188356
TFAP2B	RBM47	0.0188175
MEIS2	LRRC4C	0.0188053
GLI3	SLC1A2	0.0187952
NFIA	FOXO3	0.0187938
RARB	ARFGEF3	0.0187828
RARB	RETREG1	0.0187752
TFAP2D	NDST4	0.0187705
ZFPM2	MLLT3	0.0187678
MEF2C	RALYL	0.0187594
FOXO3	PCDH18	0.0187573
NFIA	GALNT17	0.0187546
RARB	PBX3	0.0187472
PBX3	ARPP21	0.0187399
ZFPM2	GALNT18	0.0187398
TSHZ2	NRXN3	0.0187342
SETBP1	PPARGC1A	0.0187322
RORA	SHANK1	0.0187263
FOXP1	ZDHHC14	0.0187249
NFIB	ZNF423	0.0187148
TSHZ1	CACNA2D1	0.0186968
FOXP1	RPS6KA3	0.018696
PBX1	SLC4A4	0.0186931
NFIA	SLC1A3	0.0186906
ESRRG	PDE1A	0.0186855
NPAS3	KCNN2	0.0186848
TSHZ1	RNF25	0.0186841
SETBP1	GRIK3	0.0186759
DACH1	NEGR1	0.0186667
MEF2C	MICAL2	0.0186623
FOXP1	LMO3	0.018658
ZFPM2	MEF2C	0.0186577
ESRRG	COL22A1	0.0186535
EBF1	KCNMA1	0.0186511
SETBP1	SLCO5A1	0.0186481
RARB	SIPA1L1	0.0186386
NFIB	RIMS2	0.0186285
MEIS2	PHACTR3	0.0186252
RARB	CLPB	0.0186218
FOXP1	DYNC1I1	0.0186191
RARB	CNTN6	0.0186095
TCF4	GTDC1	0.018602
ESRRG	LUZP1	0.0185981
DACH1	RGS7BP	0.0185954
ZFPM2	DCLK1	0.0185953
ZEB2	NOVA1	0.0185803
PBX1	KCNH5	0.018576
RARB	CALB1	0.0185747
ZNF831	FOXP1	0.0185704
ZFPM2	BTBD3	0.0185696
PRDM16	GALNT3	0.0185695
ZEB2	ZFHX3	0.0185641
PAX5	POU6F2	0.0185447
THRB	SEC14L5	0.0185336
NFIB	DLG2	0.0185101
RARB	PPM1E	0.0185053
ZNF831	PDE2A	0.0185007
KLF12	UST	0.0184992
SATB1	TRHDE	0.0184992
SATB1	ARX	0.0184911
NPAS3	CNR1	0.0184901
RARB	CAMKV	0.0184877
PAX2	ABCC4	0.0184834
MEF2C	ECM1	0.0184831
TCF4	COL25A1	0.018459
ZNF521	TBC1D4	0.0184564
MEIS2	SIK2	0.0184559
PBX1	SHISA9	0.018454
FOXP1	GRM8	0.0184534
EBF1	NRK	0.0184505
EBF1	HPCAL1	0.01844
MEIS2	CACNA1I	0.0184396
RARB	THSD7A	0.0184392
TSHZ1	CPNE4	0.0184386
ZFPM2	EPB41	0.0184225
RARB	BBS2	0.0184124
FOXP1	LSAMP	0.0184104
PRDM16	CPNE8	0.0183972
ZFPM2	RUNX1T1	0.0183882
MEIS2	SLC4A11	0.018381
RORA	KCTD8	0.0183769
ZFPM2	TNIK	0.0183732
NFIA	NUP93	0.0183644
ZNF521	FRMD4A	0.0183551
ZEB2	TRDN	0.0183522
RORA	ANGPT1	0.0183481
ZFPM2	MAGI2	0.0183446
RARB	ASIC2	0.0183439
TSHZ1	RIMS1	0.018343
NFIA	MXI1	0.0183342
PBX3	CELF2	0.0183237
ZNF407	NTMT1	0.0183236
TCF4	CABLES1	0.0183182
ZFPM2	DGKB	0.0183111
SETBP1	CHSY3	0.0183099
NFIA	IL1RAPL1	0.0183063
ZFPM2	NRG4	0.0183056
RORA	ID2	0.0183016
ZEB2	PDE8B	0.0183013
PBX1	ADAM23	0.018294
FOXP1	SORCS3	0.0182832
ZEB2	EPHA5	0.0182706
DACH1	SRGAP2	0.0182685
RARB	CDH9	0.0182587
PBX1	TRHDE	0.0182543
PBX1	DTNA	0.0182482
FOXP1	CCNYL1	0.0182449
TSHZ1	SLC24A2	0.0182359
ZFPM2	LRRTM4	0.01823
MEIS2	CDCA7L	0.0182273
TSHZ1	XKR6	0.0182159
NFIA	ARHGEF26	0.018215
ZNF521	RORA	0.0182102
PBX1	SRGAP1	0.0182089
MEIS2	GDPD5	0.0181916
ZFPM2	CELF2	0.0181914
FOXP1	PLXND1	0.0181831
EBF1	ADAM17	0.0181754
FOXP1	MAP1LC3A	0.018173
RARB	LRBA	0.0181706
FOXP1	PTPRK	0.0181677
ESRRG	MEGF10	0.0181662
FOXP1	GABRA5	0.0181657
TFAP2D	SPHKAP	0.0181605
MEIS2	GMDS	0.0181588
DACH1	MCTP2	0.0181523
NFIB	ZNF536	0.018149
RARB	RPS6KA3	0.0181478
ZEB2	AP1S2	0.0181467
FOXP1	PKNOX2	0.0181449
MEIS2	ERC2	0.0181402
ZNF521	FGF13	0.0181345
RARB	MBNL1	0.0181323
TSHZ1	CACNA1I	0.0181273
ZNF536	RASSF3	0.0181251
RARB	C8orf44-SGK3	0.0181248
DACH1	NEXN	0.0181238
ZNF536	ERBB4	0.0181211
NFIA	BTBD11	0.0181158
ESRRG	CPEB3	0.0181124
PBX3	AFF2	0.0181119
MEIS2	CHSY3	0.018107
DACH1	ERBB4	0.0181064
RARB	INPP5D	0.0181032
SATB1	UTRN	0.0180995
SETBP1	APC	0.0180954
MEF2C	LSAMP	0.0180942
THRB	PDE10A	0.0180887
KLF12	RGS9	0.018086
NFIB	SMOC1	0.0180768
PBX1	ABLIM3	0.0180734
DACH1	CPNE5	0.018072
ZNF618	GUCY1A1	0.0180717
RARB	CCDC50	0.0180706
FOXP1	SPIRE1	0.0180647
FOXP1	VAT1L	0.0180646
MEIS2	CCDC85A	0.0180637
RARB	KIRREL1	0.0180602
SETBP1	KCNK3	0.0180588
MEF2C	ATRNL1	0.0180502
RARB	STYK1	0.0180482
DACH1	FGF13	0.0180455
PBX1	RCAN2	0.018034
DACH1	TRHR	0.0180296
SOX6	AFAP1L2	0.0180292
NFIA	LIN7A	0.0180226
RARB	HIPK2	0.0180215
RARB	CAMK2A	0.0180205
TCF4	VSTM2A	0.0180178
ZEB2	MEIS2	0.0180165
ZNF423	GRIK2	0.0180147
CSRNP3	TRPC4	0.0180133
FOXP1	PTK2B	0.0180084
SETBP1	RGS9	0.018006
RARB	ASXL3	0.0179953
MEIS2	GRM4	0.017993
ESRRG	KCNN2	0.017988
THRB	GRM5	0.0179847
RARB	KCNH7	0.0179811
ZNF521	GRIA1	0.0179714
RARB	SIDT1	0.0179644
SETBP1	KCNH7	0.0179541
MEIS2	TMEM117	0.0179536
TCF4	EPHA5	0.0179506
NFIB	SYN3	0.0179309
MEIS2	TMOD1	0.017929
NFIA	HIPK2	0.0179222
ZFPM2	FAT2	0.0179176
MEIS2	RASGRP1	0.0179086
PBX1	GLT1D1	0.0179055
EBF1	SBK1	0.0179029
PBX1	SETBP1	0.0179017
MEIS2	C2orf80	0.0179006
SOX6	XYLT1	0.0179005
SETBP1	HECW1	0.0178992
RORA	SEL1L3	0.0178924
SOX6	LRP4	0.0178848
MEIS2	ITGA6	0.0178839
FOXP2	NTNG1	0.0178787
PBX1	KIF5C	0.017878
SETBP1	KCNC2	0.0178763
PRDM16	SLC8A1	0.0178732
RORA	ATP2C1	0.0178642
FOXP1	NYAP2	0.0178595
PBX3	NPAS3	0.0178591
MEIS2	OLFM3	0.0178587
NPAS3	DTNA	0.0178488
TCF7L2	KCNH8	0.017847
PBX1	CELF2	0.0178469
SETBP1	THSD7B	0.0178337
ZFPM2	GALNT17	0.0178325
ESRRG	PVALB	0.0178317
FOXP2	TMEM196	0.0178265
RARB	KL	0.017826
MEIS2	STXBP6	0.0178235
KLF12	FAM155A	0.0178199
ZFPM2	CELF4	0.0178197
NPAS3	KCNIP4	0.0178183
MEIS2	DRD3	0.017808
SETBP1	SIPA1L1	0.0178047
TCF4	KCNIP1	0.0178011
TSHZ1	PELI2	0.0178007
DACH1	ME2	0.0177873
TCF4	UBASH3B	0.017783
ZFPM2	GRIN2B	0.0177817
SETBP1	C8orf34	0.0177744
TCF4	NPAS3	0.0177705
MEIS2	DTNA	0.0177586
AFF3	LSAMP	0.0177552
ESRRG	NAV3	0.017752
TCF4	MAST4	0.0177488
MEIS2	NCAM2	0.0177453
ZFPM2	UBASH3B	0.0177413
ST18	NRG4	0.0177379
FOXP1	ARPP21	0.0177328
FOXP1	WASF1	0.0177288
TCF4	BRINP1	0.0177192
TCF4	EPHB1	0.0177169
MEIS2	PLCL1	0.017714
RLF	CBX6	0.0177095
ZFPM2	RBFOX1	0.0177085
POU6F2	TXNRD3	0.0177015
TRPS1	TCP11L2	0.0176984
FOXO1	PPP1R1B	0.0176905
MEIS2	KCNAB1	0.01769
SETBP1	CDH4	0.017688
MEIS2	TMEM132D	0.0176855
ZEB2	ARHGAP44	0.0176825
THRB	HTR4	0.0176763
RXRG	RGS9	0.0176689
PBX3	ERBB4	0.0176623
NFIA	KAZN	0.0176577
RARB	ZNF704	0.0176563
MEIS2	EPHA4	0.0176497
RORA	LRRC7	0.0176482
AFF3	ZNF521	0.017632
TCF4	TMEM65	0.0176316
PBX1	BTG1	0.0176288
ETV6	ANKRD33B	0.0176281
ZNF521	ZBTB18	0.017626
RARB	CDH11	0.0176212
ZNF831	CAMK2A	0.0176127
FOXO1	RGS20	0.0176124
ZFPM2	CNTN1	0.0176118
RARB	TTC7B	0.0176095
NFIA	TMEM150C	0.0176017
MEIS2	NAV2	0.0175996
DACH1	CCNQ	0.0175795
ZFPM2	PDE2A	0.0175764
NPAS2	RARB	0.0175745
ZEB2	ETV1	0.0175641
FOXP1	EIF4E3	0.0175568
DACH1	TOX3	0.0175549
DACH1	DGKH	0.0175499
PBX1	ETV6	0.0175465
PBX1	CSGALNACT1	0.0175454
TCF4	SHISA9	0.0175436
RARB	PCSK1N	0.0175389
ZFPM2	KCNH7	0.0175343
MEIS2	GALNT13	0.0175326
ZEB2	XKR6	0.0175321
RARB	SASH1	0.0175307
ZNF423	TMEM150C	0.0175255
AFF3	KALRN	0.0175254
RUNX1	KHNYN	0.0175249
FOXP1	DLC1	0.017518
FOXP1	PCDH15	0.01751
MEF2C	DLG2	0.0175033
FOXP1	GUCY1A1	0.0174974
ZEB2	PTPRO	0.0174968
MEIS2	KCNIP3	0.0174943
MEF2C	FILIP1	0.0174934
FOXP1	TGFA	0.017484
FOXP1	AK5	0.0174817
AFF3	DGKB	0.0174738
RARB	AP3B1	0.0174662
EBF2	SLC17A6	0.0174639
ZFPM2	DCC	0.0174496
PBX1	EXT1	0.0174476
[truncated: 4,613 more rows]

## Sheet: Human
Regulatory Gene	Target Gene	Weight
SOX6	ADARB2	0.147555
FOS	HSPB1	0.137629
EGR1	FOS	0.13455
FOS	HSPA1A	0.133306
FOS	EGR1	0.131266
EGR1	HSPA1A	0.121633
RORA	CA8	0.116396
NFIB	KIAA1217	0.107368
FOS	NR4A1	0.103328
NFIB	ADARB2	0.103053
EGR1	HSPB1	0.102527
NR4A1	FOS	0.099679
SOX6	KIAA1217	0.0985638
SOX6	RGS12	0.0960572
EGR1	HSPA1B	0.091163
SOX6	NFIB	0.0906761
SOX6	DSCAM	0.0861907
NFIB	SOX6	0.0851645
TRPS1	CA8	0.0847961
SOX6	KCNT2	0.0844971
NFIB	KIT	0.0842254
SOX6	SPARCL1	0.0831622
SOX6	RBFOX1	0.0826523
FOS	DNAJB1	0.080943
RORA	PLEKHH2	0.0808921
RORA	NPNT	0.0805866
NPAS3	CACNA2D3	0.0805774
NFIB	CNTNAP4	0.0805617
PROX1	VIP	0.0790706
SOX6	PROX1	0.0786549
PROX1	ADARB2	0.0786103
SOX6	RASGRF2	0.0785871
EGR1	NR4A1	0.0777704
NFIB	DOCK10	0.0775694
FOS	PPP1R15A	0.0770517
SOX6	CXCL14	0.0764938
SOX6	TENM1	0.0763038
SOX6	GRIK3	0.0762794
NPAS3	GRM1	0.0757497
FOS	HSPA1B	0.075606
SOX6	NXPH1	0.074388
NFIB	GRIK3	0.0742977
NR4A1	HSPA1A	0.0736112
FOS	DNAJA4	0.0734951
NPAS3	KIRREL3	0.0734856
NFIB	CDH20	0.0726861
RORA	GSG1L	0.0722833
ZNF536	TRHDE	0.0721833
NFIB	NFIX	0.0711191
SOX6	DLGAP1	0.0710055
NPAS3	TRHDE	0.0707157
NFIB	DGKB	0.0703227
PROX1	RGS12	0.0702104
NR4A1	EGR1	0.070159
NFIB	RGS12	0.0696714
PROX1	DSCAM	0.069645
FOS	DUSP1	0.0694577
NPAS3	GRID2	0.0694241
PROX1	NXPH1	0.0693792
NR4A1	HSPB1	0.0680626
EGR1	DNAJB1	0.0670189
SOX6	GRIA3	0.0663954
NFIB	FBXL7	0.0663045
NFIB	KCNT2	0.0660829
PROX1	KCNT2	0.0660727
RORA	TRPS1	0.065762
NFIB	NYAP2	0.0654542
SOX6	EGFR	0.0652966
EGR1	DUSP1	0.0650823
TOX	CA8	0.0647671
SOX6	KIF26B	0.0646182
PROX1	SOX6	0.0642481
SOX6	DOCK10	0.0641973
NFIB	SV2C	0.0636046
NFIB	TRPC3	0.0633254
ST18	PLP1	0.0628755
NFIB	SPOCK3	0.062655
NFIB	NTNG1	0.0624551
NPAS3	CADM2	0.062234
NPAS3	RGS6	0.0618099
ID2	LAMP5	0.06025
NFIB	LAMP5	0.0602004
SOX6	NFIX	0.0598363
NFIB	EYA4	0.0595583
NPAS3	SGCZ	0.0594345
SOX6	SLC24A2	0.0588009
RORA	PTPRK	0.058734
NFIB	KIF26B	0.0585391
NFIB	CRH	0.0584415
TSHZ2	KMO	0.0584326
MEF2C	ZNF385D	0.0583083
RORA	UNC5B	0.0582118
NFIB	EGFR	0.0573141
NFIB	SEZ6L	0.0572902
NFIB	SLC24A2	0.0572803
NPAS3	SHISA6	0.0571988
NFIB	AP1S2	0.0571242
RORA	PVALB	0.0571081
NFIB	CXCL14	0.0569595
NFIB	DSCAM	0.0567338
BACH1	GRIK1	0.0567219
NFIB	TMEM132D	0.0560893
TOX	CHST9	0.0560771
PROX1	CHRNA2	0.0560002
TRPS1	NPNT	0.0558128
SOX6	CNTNAP4	0.0557283
NR4A1	HSPA1B	0.0549579
RORA	CDH6	0.0549152
NFIX	NFIB	0.0548574
NFIX	ADARB2	0.05468
NR4A1	DNAJB1	0.0542875
NFIB	NXPH1	0.0542416
PROX1	CALB2	0.0542318
SOX6	XKR4	0.0542088
NFIB	PRELID2	0.0541396
TRPS1	GSG1L	0.0540556
ZNF536	ERBB4	0.0540111
NFIB	PDGFD	0.0537883
NFIB	COBL	0.0532983
BCL11A	SST	0.0532899
NPAS3	SYNPR	0.0529391
NFIB	GPC6	0.0529023
NPAS3	CNR1	0.0528434
NPAS3	NPAS1	0.0526352
NFIB	PKP2	0.0525152
SOX6	CADPS	0.0525114
NPAS3	ITPR1	0.0525086
NFIB	FGF13	0.0522596
SOX6	BCL11A	0.0521915
NPAS3	NRXN3	0.0520202
NFIB	OXR1	0.0518589
SOX6	CUX2	0.051857
NFIB	PROX1	0.0517315
NFIB	CCK	0.0517279
EGR1	DNAJA4	0.0516529
SOX6	DTNA	0.051645
NPAS3	GALNTL6	0.0509787
NFIB	TENM2	0.0507387
SOX6	MAPK4	0.0506709
PROX1	FIGN	0.050235
SOX6	PRR16	0.0500761
NFIB	CSMD3	0.0499441
SOX6	ASTN2	0.049846
KLF12	ZNF804A	0.0496101
SOX6	TAC1	0.0495911
NPAS3	CHRM3	0.049475
ZNF98	SLC1A3	0.0494345
NR4A1	PPP1R15A	0.0493876
SOX6	NRXN1	0.048979
EGR1	HSPH1	0.0488922
SOX6	NPY	0.0488837
ATF3	HNRNPH1	0.0488526
ST18	MOBP	0.0488077
SOX6	MAGI3	0.0487484
SOX6	VIP	0.0486831
MEF2C	DPP10	0.0484853
SOX6	THSD7B	0.0483332
ZBTB20	DPP6	0.0482954
SOX6	AP1S2	0.048274
RORA	ADAMTS5	0.0482556
BCL11A	GRIK1	0.0481296
BACH1	SST	0.0481145
SOX6	GPC6	0.048077
NPAS3	KCNB2	0.0479478
NPAS3	KAZN	0.0477593
NPAS3	NELL1	0.0476686
NFIB	PLCH1	0.047615
SOX6	SORCS3	0.0474923
NFIB	LINGO2	0.047328
PROX1	ASIC4	0.0468435
SOX6	STXBP6	0.0468288
FOS	HSPH1	0.046754
SOX6	CSMD3	0.0467044
NPAS3	CDH8	0.046441
SOX6	PDE3A	0.0464229
PROX1	NFIB	0.0464217
TOX	NTNG1	0.0464196
NFIB	TPD52L1	0.0463792
SOX6	CNR1	0.0461889
NPAS3	L3MBTL4	0.0460451
TRPS1	PLEKHH2	0.0460424
PROX1	KIAA1217	0.0459585
PROX1	PDE3A	0.0459268
ID2	FBXL7	0.0458643
NPAS3	PDE4B	0.0457712
SOX6	CNTNAP3	0.0454179
NFIB	ZNF536	0.0453831
MEF2C	NELL1	0.0451717
SOX6	C8orf34	0.0451292
ZNF536	SHISA9	0.0451196
SOX6	SEZ6L	0.0448313
RORA	GULP1	0.0448138
TOX	PDGFD	0.0446819
NPAS3	RALYL	0.044544
L3MBTL4	SGCZ	0.0445316
SOX6	TIAM1	0.0445174
L3MBTL4	SYNPR	0.0444942
SOX6	ELAVL2	0.0443891
RORA	RYR1	0.0443209
SOX6	TENM2	0.0442386
SOX6	ARPP21	0.044231
PROX1	EGFR	0.0440823
NR2F2	CXCL14	0.0440279
PROX1	TAC3	0.0438746
KLF12	NDST3	0.0438317
CUX2	KIRREL3	0.0437334
SOX6	ATRNL1	0.0437238
NPAS3	OXR1	0.0436999
PROX1	SPARCL1	0.0436654
RORA	COBLL1	0.0435939
NFIB	ST6GALNAC5	0.043561
BACH1	ERBB4	0.0434404
PROX1	NFIX	0.0433829
NFIX	SOX6	0.0432812
L3MBTL4	CACNA2D3	0.0432047
NFIB	CNR1	0.0431577
NPAS3	ZNF536	0.0430809
L3MBTL4	ARHGAP28	0.0430373
NFIX	EGFR	0.0430301
RORA	TOX	0.0430044
PROX1	GRIA3	0.0429313
NFIB	PDZD2	0.0427119
ZNF536	PDE1A	0.0427017
ID2	PRELID2	0.0426915
SOX6	RAPGEF5	0.0426901
NFIB	RBFOX1	0.0425192
NPAS3	BICC1	0.0423272
TOX	ASIC2	0.0423113
NFIB	ID2	0.0422119
MEF2C	CACNB2	0.0420821
ZNF536	GRIA4	0.0419811
TRPS1	UNC5B	0.0419639
NFIB	FGF14	0.0419439
SOX6	LINGO2	0.0418162
SOX6	COBL	0.0418039
NFIB	SPARCL1	0.0417833
NFIB	MAPK4	0.0417566
SOX6	CALB2	0.0416646
TSHZ2	HTR2C	0.0416495
MEF2C	TMEM132C	0.0415337
TOX	UNC5C	0.0414254
L3MBTL4	NPAS3	0.0413586
PROX1	ARPP21	0.041349
NFIB	PRR16	0.0413455
RORA	HPSE2	0.0413102
NFIB	C8orf34	0.0412855
SOX6	LHX6	0.0412661
ID2	PDGFD	0.0411171
TRPS1	PTPRK	0.0408979
ID2	KIT	0.0408545
NFIB	PDE3A	0.0408
SOX6	GALNTL6	0.0406541
ID2	SV2C	0.0406372
PROX1	SCG2	0.040543
NFIB	NRG1	0.0404416
SOX6	PRKG1	0.0404174
RORA	NACC2	0.0402263
EGR1	PPP1R15A	0.0400897
NFIB	CA2	0.0400619
TOX	SPOCK1	0.040012
NPAS3	PTPRT	0.0399213
NFIB	HS3ST5	0.0399168
SOX6	FIGN	0.0398832
SOX6	CHST11	0.0397599
PROX1	MAPK4	0.0395919
NPAS3	SOX5	0.0395295
RORA	PTHLH	0.0394796
L3MBTL4	PTCHD4	0.0394697
SOX6	SFMBT2	0.039382
ZBTB20	NTM	0.0393382
SOX6	SCG2	0.039331
SOX6	CCK	0.0392413
NFIB	HPCAL1	0.0391252
NFIB	STXBP6	0.0391002
PROX1	GALNT13	0.0390936
SOX6	NEGR1	0.0390901
NFIB	ARHGAP31	0.0390628
NFIB	TSHZ3	0.039055
NFIB	CDHR3	0.0390163
ZBTB20	SYT1	0.0389639
NR3C2	VIP	0.0388748
NFIB	NRXN1	0.038851
NR4A1	DUSP1	0.0388359
BCL11A	COL25A1	0.0384724
TSHZ2	ARPP21	0.0384415
SOX6	PKP2	0.0384101
NFIB	XKR4	0.0383487
NFIB	KITLG	0.0383411
NFIB	RAPGEF5	0.0383298
TOX	CA1	0.038289
NFIB	CACNA2D1	0.0382878
SOX6	TMEM132C	0.0382462
PROX1	KMO	0.0380754
PROX1	NRXN1	0.0380345
ZBTB20	ARHGAP18	0.0380334
NFIB	SST	0.0379889
NFIB	PCSK2	0.0379874
SOX6	SORBS2	0.037957
PROX1	NKAIN3	0.0379046
SOX6	LRP8	0.0377923
NPAS3	ZNF804A	0.0377882
NFIB	JAM2	0.0377583
NFIB	DNER	0.0377236
NPAS3	GRIA4	0.0376587
TOX	CA3	0.0375943
NPAS3	PTCHD4	0.0375434
RORA	MME	0.0375274
PROX1	PPP1R1C	0.0374796
NFIB	GRIA3	0.0374089
ZBTB20	TSHZ2	0.0373813
SOX6	CHRNA2	0.0373751
BCL11A	LRRC4C	0.0372578
NFIB	EPHB6	0.0372563
BCL11A	DMD	0.0372177
MEF2C	CACNA2D3	0.0371589
NPAS3	MEF2C	0.0370568
NFIB	SORCS3	0.0370094
SOX6	PCDH15	0.0370072
NPAS3	CACNB2	0.0369917
SOX6	ST6GALNAC5	0.0369848
ID2	JAM2	0.0369257
SOX6	ASIC4	0.0369207
FOS	ELOVL5	0.0369187
NFIB	CALB2	0.0368932
ID2	NTNG1	0.0368836
RORA	SGCD	0.0368332
SOX6	EYS	0.0367963
SOX6	PCLO	0.0367802
NFIB	RASGRF2	0.0367248
SOX6	ZBTB16	0.0367147
KLF12	MMP16	0.0367127
SOX6	NEDD4L	0.0366796
SOX6	PLCH1	0.0366423
ZNF536	KAZN	0.0366082
NFIB	AK5	0.0366041
RUNX2	CNTNAP3	0.0365311
SOX6	DGKB	0.0364472
NFIB	EPHA3	0.0363902
BCL11A	ERBB4	0.0363336
NFIB	B3GALT2	0.0363295
SOX6	CDH9	0.0362915
KLF12	KHDRBS2	0.0362279
NPAS3	GRIN3A	0.0361888
ZBTB20	DSEL	0.0361852
NFIB	CRIM1	0.0361394
NFIB	TENM3	0.0361045
L3MBTL4	CDH10	0.0361015
NFIB	SCG2	0.0360896
SOX6	NR2F2	0.0360542
PROX1	NEDD4L	0.0358788
NFIB	NECAB1	0.0357619
NPAS3	CNTN3	0.0357497
NFIB	RSPO2	0.0357399
NFIX	CXCL14	0.03569
NFIB	ELAVL2	0.0355112
NFIB	CDH9	0.0354789
MEF2C	SLC9A9	0.0354773
NR2F2	RGS12	0.0354459
SOX6	CDH7	0.0354332
SOX6	HS3ST5	0.0354083
PROX1	NR3C2	0.0353703
SOX6	KLHL5	0.0353699
SOX6	SST	0.0353599
L3MBTL4	GALNTL6	0.0353436
PROX1	SLC22A3	0.0353254
NFIB	PLD5	0.0352722
NFIB	MACROD2	0.0352592
SOX6	EPB41L2	0.0351851
ZBTB20	TAC3	0.0351799
CUX2	EPHA6	0.0351785
RUNX2	SULF1	0.0351485
RORA	PTPN13	0.0350504
BCL11B	TRPC3	0.0350459
PROX1	MAGI3	0.0350266
L3MBTL4	ROBO1	0.0349723
NFIB	MYO5B	0.0349626
NFIB	MAGI3	0.0349551
L3MBTL4	FAT3	0.0349259
SOX6	WLS	0.0349143
BCL11A	EPHB6	0.0349129
NFIX	KIAA1217	0.0349028
SOX6	PRELID2	0.034865
RORA	ARAP2	0.0347654
PROX1	RGS16	0.0347167
RUNX2	SYNPR	0.0347029
PROX1	SYT1	0.0346876
PROX1	THSD7A	0.0346762
ZBTB20	PARD3	0.0346735
NFIB	PREX2	0.0346724
SOX6	TPD52L1	0.0346387
PROX1	CXCL14	0.0345704
RORA	COL11A1	0.0345561
NPAS3	NXPH2	0.0345288
ID2	HAPLN1	0.0345278
ZBTB20	GRM7	0.0345114
SOX6	CRHBP	0.0344631
NR4A1	HSPH1	0.034449
ZNF536	SST	0.0344067
SOX6	TSHZ3	0.0343295
ZNF536	RALYL	0.0343135
NFIB	ATP11C	0.0342641
SOX6	GALNT13	0.0342017
PROX1	SOBP	0.034158
RUNX2	SLIT2	0.0341521
NPAS3	EDNRA	0.0341254
TOX	LAMP5	0.0341181
KLF12	PLCL1	0.0340746
NFIB	CHST11	0.034062
SOX6	SLC9A9	0.0340033
NFIB	ZBTB16	0.033955
NFIB	HAPLN1	0.0339398
ZBTB20	NCAM2	0.0339169
L3MBTL4	CHRM3	0.0339106
L3MBTL4	CADM2	0.0338755
TOX	TENM4	0.0338434
KLF12	MYO5B	0.0338092
RORA	NLGN1	0.0337769
SOX6	CRH	0.0337617
TRPS1	ROBO2	0.0337529
PROX1	GRM7	0.0337413
NPAS3	KCNAB1	0.0337268
NFIB	DTNA	0.0336978
PROX1	OLFM3	0.0336944
L3MBTL4	KCNAB1	0.0336608
PROX1	SHISA8	0.0336576
NFIX	PROX1	0.0336492
NFIX	DSCAM	0.0336348
PROX1	XKR4	0.0334694
NFIB	NR3C2	0.0334687
SOX6	OXR1	0.0334655
ZNF536	GABRB2	0.0334352
NPAS3	STK32A	0.0334346
TOX	UNC13C	0.033398
ID2	CACNA2D1	0.0333647
NFIX	TPD52L1	0.0333637
PROX1	VWDE	0.033321
PROX1	CNTNAP4	0.0333168
ZBTB20	KIRREL3	0.0332632
BCL11A	MAN1A1	0.0331846
MEF2C	SPARCL1	0.0330704
NFIB	PID1	0.033042
NFIB	TTC28	0.0329272
NFIB	VIP	0.0329252
BCL11A	SOX6	0.0328817
ZNF536	GABRA1	0.0328504
NR3C2	DSCAM	0.0328188
NR4A1	DNAJA4	0.0328162
PROX1	VWC2L	0.0328069
CUX2	GALNTL6	0.0327749
SOX6	KIT	0.0327739
NR3C2	CRH	0.0327449
KLF12	BTBD11	0.0326978
SOX6	CHRNA7	0.032685
TOX	SFRP1	0.0326808
ZBTB20	SLC24A3	0.0326703
CUX2	TAC1	0.0326367
L3MBTL4	PTPRT	0.0326173
SOX6	MYO5B	0.0326096
SOX6	GRIK1	0.0325819
PROX1	DOCK10	0.0325696
ZNF536	TMEM132D	0.0325285
TRPS1	HPSE2	0.0325283
ZNF536	VWC2	0.0325192
SOX6	CACNA1A	0.032514
SOX6	PCSK2	0.0325085
SOX6	TMTC1	0.0324928
SOX6	XYLT1	0.0324904
NPAS3	GRIK2	0.0324753
ZNF536	CNTN3	0.0324641
ID2	TRPC3	0.0324616
PROX1	SALL1	0.0324351
RARB	CALN1	0.0324252
NPAS3	LAMP5	0.032388
RORA	RASSF8	0.0323868
NPAS3	CHL1	0.0323213
ID2	EYA4	0.0323002
FOS	JUNB	0.0322594
NFIB	FSTL5	0.0322481
NFIB	ERBB4	0.0322439
L3MBTL4	TSHZ2	0.0322406
ST18	ENPP2	0.0322361
ID2	FGF13	0.0322244
L3MBTL4	UNC5D	0.0321955
NFIX	PKP2	0.0321842
NPAS3	LHFPL3	0.0321541
NR3C2	KCNT2	0.0321377
BACH1	COL25A1	0.032087
ZNF536	GRIN3A	0.0320656
NFIB	KLHL5	0.0320655
ZNF536	SDK1	0.0320434
EGR1	JUNB	0.0320389
NFIB	RNF150	0.0320027
NPAS3	SGCD	0.0319997
NFIB	CDH7	0.0319751
PROX1	GALNTL6	0.0319583
NFIX	DOCK10	0.0319254
SOX6	RSPO2	0.0319177
PROX1	TP53I11	0.0319051
NFIB	SGK1	0.0318716
NFIB	SEMA6D	0.0318703
SOX6	ANTXR1	0.0317528
NPAS3	NETO1	0.0317517
TRPS1	ADAMTS5	0.0316672
KLF12	FGF12	0.0316651
TSHZ2	PDE7B	0.0314784
KLF12	RGS5	0.0314448
PROX1	TSHZ2	0.0314391
PROX1	IGFBP5	0.0314141
RORA	CALN1	0.0313983
RORA	SRGAP1	0.0313449
NFIB	SPHKAP	0.031334
NPAS3	ROBO1	0.0313025
SOX6	SYT1	0.0312931
L3MBTL4	RGS6	0.0312849
BCL11A	PCDH15	0.0312233
NFIB	TRHDE	0.0312027
SOX6	NR3C2	0.0312004
CUX2	SOX6	0.031134
NPAS3	MGAT4C	0.0310654
RORA	SLC9A9	0.0310575
BACH1	MAN1A1	0.031056
RUNX2	CHRM3	0.0310227
TRPS1	COBLL1	0.0310179
NPAS3	PRKCE	0.0310054
SOX6	PHF20L1	0.0309664
NFIB	NKAIN3	0.0309379
NPAS3	ADRA2A	0.0309318
NFIX	RGS12	0.0309217
PROX1	PTHLH	0.030909
NPAS3	PCDH11X	0.0308966
SOX6	EPHB6	0.0308964
NFIB	FLT3	0.0308878
BCL11B	FBXL7	0.0308735
SOX6	SPOCK3	0.0308265
TRPS1	PVALB	0.03082
NFIB	CLSTN2	0.0307902
RORA	C1QL1	0.0307867
TRPS1	UNC5D	0.030711
BCL11A	PCSK5	0.030641
MEF2C	PVALB	0.030641
NFIB	PRSS12	0.0306306
NPAS3	CUX2	0.0305935
TRPS1	GULP1	0.0305349
BCL11A	GRIK3	0.0305229
BCL11A	CSMD3	0.0305116
NFIB	TENM1	0.0304987
NPAS3	SV2C	0.0304211
RORA	CNTN5	0.0304143
SOX6	PDE1A	0.0304027
PROX1	RASGRF2	0.0303639
RORA	PAMR1	0.0303594
RORA	LHFPL3	0.0303501
NFIB	FREM1	0.0303371
SOX6	DPP10	0.0303277
NPAS3	ALCAM	0.0303149
NPAS3	GOLIM4	0.030299
NFIB	HTR1E	0.0302888
PROX1	SORCS3	0.0302413
L3MBTL4	FMN1	0.0302241
L3MBTL4	PDE4B	0.0302169
ZBTB20	HTR2C	0.0302144
NPAS3	EYA4	0.0302088
PROX1	GPC6	0.0302079
MEF2C	PDE4B	0.0301828
PROX1	TENM1	0.030147
TRPS1	CDH6	0.0301399
TSHZ2	RARB	0.0301271
ZNF536	NFIB	0.0300701
NFIX	PRELID2	0.0300617
SOX6	RYR2	0.0300413
L3MBTL4	NRXN1	0.0300009
MEF2C	HCN1	0.0299641
TOX	FGF13	0.0298951
NFIB	RYR2	0.0298944
RORA	PLCXD3	0.029848
NPAS3	GPRIN3	0.0298122
TSHZ2	GRM5	0.0298006
SOX6	SAMD5	0.0297958
TRPS1	TOX	0.0297847
BCL11A	GRIA3	0.0297777
NR2F2	CHRNA7	0.0297692
NFIX	AP1S2	0.0297434
RUNX2	MYO16	0.0297013
TSHZ2	AK5	0.0296933
RORA	ADAM12	0.0295999
PROX1	CNR1	0.0295685
ZBTB20	HAP1	0.0295294
NFIB	DOK5	0.0295211
NFIB	IGSF11	0.0295199
ID2	CA1	0.0295183
NR3C2	ADARB2	0.0295173
SOX6	NKAIN3	0.0295102
SOX6	GRM5	0.0295013
ZBTB20	PENK	0.0294941
NFIB	ROR2	0.0294781
NPAS3	TTN	0.0294663
NFIB	GRIK4	0.029466
NPAS3	KCNQ5	0.0294528
NFIB	EPHA5	0.0294448
SOX6	FBXL7	0.0294426
NFIB	SEZ6	0.0293553
TRPS1	RASSF8	0.029353
ID2	CA2	0.0293406
NFIB	B3GAT1	0.0293367
NFIX	CNTNAP4	0.0293251
RORA	DOK5	0.0293223
NPAS3	CDH10	0.0292987
ST18	PTGDS	0.0292916
RUNX2	CNTNAP3B	0.029221
NR2F2	RBFOX1	0.029221
SOX6	PDE10A	0.0292053
PROX1	WLS	0.0291877
ZBTB20	CMTM8	0.0291494
NFIB	COL11A1	0.0291454
SOX6	DPF3	0.0291435
TSHZ2	IL1RAPL2	0.0291368
SOX6	CDH20	0.0291351
MEF2C	L3MBTL4	0.0291046
SOX6	HTR1E	0.0291023
TSHZ2	ZBTB20	0.0290801
SOX6	PLOD2	0.0290384
NFIB	GPR158	0.0290276
SOX5	ZNF804A	0.0289869
NPAS3	ERBB4	0.0289862
ZBTB20	KCNJ2	0.0289469
NPAS3	PDGFD	0.0289115
SOX6	SEMA6D	0.0288943
L3MBTL4	PTPRM	0.0288756
PROX1	NR2F2	0.0288614
NPAS3	QRFPR	0.0288393
SOX6	ERBB4	0.0288263
MEF2C	RGS6	0.0288164
RUNX2	DPP10	0.0287426
JUNB	FOS	0.0287389
TSHZ2	ARHGAP24	0.0286813
NFIX	KCNT2	0.0286724
TRPS1	NACC2	0.028671
SOX6	ELL2	0.0286554
NFIB	MAML3	0.0286551
MEF2C	GRIK2	0.0286535
L3MBTL4	ARPP21	0.0285929
BCL11B	SV2C	0.0285459
PROX1	PCLO	0.0285259
NPAS3	TMEM132C	0.0284661
PROX1	DPF3	0.0284659
TRPS1	ZNF804B	0.0284489
SOX6	HCN1	0.0284392
SOX6	MAGI1	0.0284372
POU6F2	TRPC3	0.028414
PROX1	LINGO2	0.0284037
NFIB	ST6GAL2	0.0283754
SOX6	CRIM1	0.0283656
SOX6	B3GAT1	0.0283552
NFIB	GRIN2A	0.0283522
SOX6	TTC28	0.0283476
NFIB	OLFM3	0.0283389
ZNF385B	ZMAT4	0.0283372
BCL11A	NETO2	0.0283101
SOX6	FLT3	0.0283092
SOX6	FAM155A	0.0282977
SOX6	PPP2R2B	0.0282823
KLF12	ADAMTS17	0.0282546
PROX1	PKP2	0.0282518
SOX6	OSBPL10	0.028249
PROX1	LAMA3	0.0282435
ID2	NRXN3	0.0281942
BACH1	LRRC4C	0.0281781
PROX1	SEZ6L	0.0281728
RARB	TSHZ2	0.0281671
NR3C2	LAMA3	0.0281276
DACH2	THSD7B	0.0281073
PROX1	PTPRM	0.0280607
TOX	RORA	0.028036
NPAS3	TACR1	0.0280201
NFIB	CHST9	0.027997
TSHZ2	NXPH1	0.0279814
ZBTB16	ADARB2	0.0279743
SOX6	ST8SIA1	0.0279463
ZNF536	PLD5	0.0279407
NPAS3	GPM6A	0.0279404
SOX6	RPS6KA2	0.0279236
SOX6	PID1	0.0279064
NFIB	CADPS	0.0278739
NFIB	RGS7	0.0278446
NPAS3	SYT9	0.0278363
TOX	FAM110B	0.0277408
SOX5	KCNC2	0.027739
NPAS3	RCAN3	0.027721
NPAS3	FBXL7	0.027709
L3MBTL4	NXPH1	0.0276998
L3MBTL4	PDE1C	0.0276892
MEF2C	FMN1	0.0276849
SOX6	NOS1	0.0276167
SOX6	PPP1R1C	0.0276143
SOX6	TENM3	0.0275886
BCL11A	SLC8A1	0.027588
PROX1	ADAMTS6	0.0275748
PROX1	CRIM1	0.0275745
NR3C2	PDE3A	0.0275723
SOX6	PLD5	0.0275601
NFIB	WLS	0.0275529
TRPS1	PTPN13	0.0275467
SOX6	FRY	0.0275387
L3MBTL4	MYO16	0.0275277
ZBTB20	NRXN1	0.0274927
NPAS3	DLGAP1	0.0274878
EGR1	NR4A3	0.0274647
NFIB	NECAB2	0.0274604
GTF2IRD2	GTF2IRD2B	0.0274591
RORA	PCSK1	0.0274511
NFIB	PCDH15	0.0274505
NFIB	INPP4B	0.0274457
BCL11A	RBFOX1	0.0274309
THRB	GRIK2	0.0273838
ID2	SPHKAP	0.0273572
MEF2C	CDH12	0.0273519
PROX1	PCSK2	0.0273509
SOX6	TSHZ2	0.0273366
BCL11A	GABRG3	0.0273263
ZBTB20	CBLN4	0.0273204
NPAS3	BRINP3	0.0273115
MEF2C	KCNB2	0.0272661
NFIB	CHRNA2	0.0272656
PROX1	KCNH7	0.0272631
SOX6	ZNF124	0.0272288
PROX1	AP1S2	0.0272256
PROX1	NPR3	0.0272182
BCL11A	WLS	0.0272178
L3MBTL4	GRIA4	0.0272147
NPAS3	KLF12	0.0272146
TOX	CA13	0.0271914
NPAS3	KIT	0.0271886
PROX1	SMOC1	0.0271791
NFIB	NEDD4L	0.0271677
SOX6	KMO	0.0271627
L3MBTL4	GRM5	0.027139
ZBTB20	CNTNAP2	0.0271077
NFIB	KIAA1958	0.0271031
BACH1	PCSK5	0.0270875
NFIB	BCL11A	0.0270555
ZNF536	GRM1	0.0270031
ZNF536	GRIK1	0.0269811
NR3C2	CNR1	0.0269566
NPAS3	PAWR	0.0268476
NPAS3	PLCH1	0.0268469
BCL11B	FGF13	0.0268324
NPAS3	CDH12	0.0268199
TOX2	SV2C	0.0268118
PROX1	MCTP2	0.0268071
BCL11B	PTCHD4	0.0267849
NPAS3	PLCB4	0.0267796
PROX1	CBLN1	0.026773
L3MBTL4	COL21A1	0.0267631
SOX5	SHISA6	0.0267493
MEF2C	GALNTL6	0.0267346
TRPS1	SYNPR	0.0267236
KLF12	CNTNAP3	0.0267217
KLF12	CEMIP	0.0267084
RARB	GRIK1	0.0267077
L3MBTL4	CACNB2	0.0266852
SOX6	TP53I11	0.0266833
NFIB	ARPP21	0.0266609
L3MBTL4	DCC	0.0266501
MEF2C	CEMIP	0.0266483
NFIB	MMP16	0.0265809
NPAS3	LRTM1	0.0265749
BCL11B	PRELID2	0.0265446
NPAS3	SDK1	0.0264825
NPAS3	VWC2	0.0264735
TOX2	EYA4	0.0264592
ZNF536	SEMA6D	0.0264435
RORA	NAV2	0.026412
PROX1	C8orf34	0.0263731
ZBTB16	DOCK10	0.0263631
SOX6	NECAB2	0.0263608
NFIB	RAB3B	0.0263422
ZNF536	GNAL	0.0263037
L3MBTL4	MEF2C	0.0262942
NFIB	EPB41L2	0.0262881
TOX	CTNNA2	0.0262598
MEF2C	CUX2	0.0262404
BCL11A	NXPH1	0.0262335
GTF2IRD2B	GTF2IRD2	0.026211
RORA	COL12A1	0.0261991
CUX2	TMEM132C	0.0261893
SOX6	OPCML	0.0261718
NFIB	PDE10A	0.0261481
NPAS3	GALNT14	0.026146
MEF2C	EPHA6	0.0261451
NFIB	SOX13	0.0261184
NFIB	CUX2	0.0261003
NFIB	KLF12	0.0260961
NPAS3	RUNX1T1	0.0260689
NPAS3	CDH9	0.0260688
NPAS3	NTNG1	0.0260562
L3MBTL4	CALB2	0.0260556
PROX1	LRFN2	0.0260542
NFIX	NRG1	0.0260325
TRPS1	RYR1	0.0260099
NFIB	CHN1	0.0259854
RORA	TMEM132D	0.0259828
SOX6	CTNND2	0.0259557
ZBTB18	VIP	0.0259502
SOX6	NTRK2	0.0259501
TSHZ2	L3MBTL4	0.0259486
BCL11B	KIT	0.0259444
TOX	NOS1	0.0259379
SOX6	ST6GALNAC3	0.0259339
NFIB	HOMER2	0.0259293
ZBTB20	LINGO2	0.0259284
KLF12	FSTL5	0.0259184
RORA	FAM20C	0.0259039
PROX1	GRIK3	0.0259037
ZBTB16	RGS12	0.0259022
NFIB	UNC13C	0.0258922
NFIB	GRIK1	0.0258699
TRPS1	RORA	0.0258611
NPAS3	CTNNA2	0.0258473
ZNF536	KCNJ3	0.0258426
L3MBTL4	TMEM200C	0.0258421
SOX6	LRRC3B	0.025823
NFIB	GPR63	0.0258118
MEF2C	NEDD4L	0.0258005
SOX6	NRG1	0.0257902
RORA	FRMPD4	0.0257827
ESRRG	DPP10	0.0257819
L3MBTL4	RGS12	0.0257819
SOX6	MAFB	0.0257626
SOX6	PPARGC1A	0.0257323
ID2	CDHR3	0.0256955
MEF2C	ZNF804A	0.0256948
NFIB	KCNH5	0.0256916
ESRRG	CEMIP	0.0256878
NR3C2	CCK	0.0256875
JUNB	EGR1	0.0256806
SOX6	ADAMTS17	0.0256783
SOX6	FLRT2	0.0256733
PROX1	ASIC1	0.0256624
NFIX	KIT	0.0256316
PROX1	ZBTB16	0.0256302
KLF12	FAM155A	0.0256106
ZNF536	LUZP2	0.0255973
NPAS3	COL21A1	0.0255885
EGR1	ELOVL5	0.0255877
SOX6	GHR	0.0255712
PROX1	DNAH14	0.0255683
RORA	GABRB1	0.0255655
RORA	MDGA2	0.0255284
ZNF536	NETO1	0.0255126
SOX6	PAM	0.0255111
ZBTB20	GALNT13	0.0255076
PROX1	PLD5	0.0255015
NR3C2	CHRNA2	0.0254774
SOX6	KLF12	0.0254759
SOX6	PTPRN2	0.025459
NFIX	COBL	0.0254568
EGR1	MCL1	0.0254391
SOX6	FGF14	0.0254373
MEF2C	ATRNL1	0.0254348
CUX2	CDH12	0.0254346
TOX2	CBLN4	0.0254141
NFIX	SPARCL1	0.0254116
KLF12	CTNNA2	0.0254007
BCL11A	XKR4	0.025392
RUNX2	ROBO2	0.0253886
NPAS3	PDE1A	0.0253856
RORA	CRH	0.0253624
NFIB	CTNND2	0.0253579
PROX1	STXBP6	0.0253548
NR3C2	PROX1	0.0253446
SOX6	NYAP2	0.0253356
TRPS1	SLIT2	0.0253166
PROX1	DLGAP1	0.0253049
MEF2C	SYNPR	0.0253012
POU6F2	MYH11	0.025297
NFIB	PDE1A	0.0252938
NPAS3	CHSY3	0.0252834
BCL11A	MPPED1	0.0252754
RARB	ERBB4	0.0252668
ZNF536	SLC8A1	0.0252551
RORA	FAM222A	0.0252528
TSHZ2	MAPK4	0.0252381
NFIB	SOBP	0.0252219
NFIB	LRRC3B	0.0252188
RARB	ZNF804A	0.0252177
PROX1	ADAM33	0.0252087
NFIB	CNTNAP2	0.0252079
NPAS3	CYP26A1	0.0251765
PROX1	SEZ6	0.0251725
TSHZ2	DSCAM	0.02511
SOX6	UTRN	0.0251065
NFIB	ITGA8	0.0251044
RARB	SDK1	0.0250851
ZNF536	MYO16	0.0250828
TRPS1	SLC9A9	0.0250772
BCL11A	PDE1A	0.0250695
L3MBTL4	TMEM132C	0.025061
SOX6	DNAH14	0.0250605
NR2F2	RASGRF2	0.0250537
MEF2C	TRHDE	0.0250532
RORA	ALK	0.0250477
RUNX2	POSTN	0.0250318
ID2	CHST9	0.025027
NPAS3	ADAMTSL3	0.0250262
TRPS1	PAMR1	0.0249895
ZNF536	RUNX1T1	0.0249869
ZBTB20	IQGAP2	0.0249859
NR2F2	KMO	0.0249802
NPAS3	ROBO2	0.0249787
L3MBTL4	FRMD4A	0.0249369
TSHZ2	PROX1	0.0249208
TSHZ2	IGFBP5	0.024913
L3MBTL4	DSCAM	0.0248801
ZBTB20	CALB1	0.0248785
RARB	PLXNA4	0.024868
BCL11A	BACH1	0.0248658
KLF12	RNF144B	0.0248599
SOX6	MMP16	0.0248492
ZNF536	SH3RF3	0.0248414
CUX2	PENK	0.0248005
RORA	KCNMB4	0.0247943
ID2	ATP11C	0.0247517
SOX6	ADAM33	0.0247481
PROX1	SORCS1	0.0247246
L3MBTL4	DPP10	0.024709
CUX2	CALB1	0.0246657
ZBTB20	GDA	0.0246527
PROX1	L3MBTL4	0.0246432
SOX6	COL25A1	0.024638
RORA	SVIL	0.0246192
NR3C2	SEZ6L	0.0246145
ZBTB20	SPOCK1	0.0245946
NFIB	NFIA	0.0245924
BCL11A	ADCY2	0.0245833
NPAS3	FGF13	0.0245787
SOX6	AAK1	0.0245506
SOX6	MBOAT2	0.0245493
TSHZ2	FIGN	0.0245432
NPAS3	TLN2	0.0245242
TRPS1	PLCXD3	0.0245232
NR3C2	VWC2L	0.0245152
ZNF536	STXBP6	0.0245013
SOX6	CPLX1	0.0244641
CUX2	KIF26B	0.0244572
MEF2C	CHRM3	0.0244437
SOX6	TRIO	0.0244403
KLF12	SLC26A4	0.0244197
NFIB	DLGAP1	0.0244154
NFIB	SLC6A1	0.0244115
RORA	CDH20	0.0243796
NFIB	TAC1	0.0243732
SOX6	IL1RAPL2	0.0243696
KLF12	PRKG1	0.0243605
NR3C2	SORCS3	0.0243591
NPAS3	SIPA1L1	0.0243567
TRPS1	MYO16	0.024328
SOX6	SLC22A3	0.024327
ID2	NFIB	0.0243185
POU6F2	FREM1	0.0243185
NFIX	CHST11	0.024312
NFIB	LRP8	0.0242921
SOX6	TAC3	0.0242834
NFIB	FRY	0.0242736
NPAS3	NRG1	0.0242674
PROX1	ELAVL2	0.0242437
SOX6	KIAA1958	0.02424
KLF12	PCDH7	0.024213
NR4A1	ELOVL5	0.0242111
NR2F2	CNR1	0.0242062
ZNF536	LSAMP	0.0241869
ZNF536	SYNPR	0.0241812
L3MBTL4	NR2F2	0.0241539
NFIB	TRIM36	0.024117
NFIB	PTHLH	0.0241084
ZNF536	TRPC6	0.0240961
ZNF385B	NTM	0.0240849
NPAS3	ENOX2	0.0240322
NFIB	ARID1B	0.0240197
TOX	FBXL7	0.0240072
NFIB	CA3	0.0240041
ZBTB20	AUTS2	0.0239974
ID2	MAML3	0.0239669
SOX6	NPY1R	0.0239393
NPAS3	TRPC6	0.0239126
L3MBTL4	RERG	0.0239073
SOX6	JAM2	0.0238947
SOX5	GRIA4	0.0238915
KLF12	NEGR1	0.023888
NPAS3	SLC6A1	0.0238829
NFIB	TRIM9	0.0238605
ZNF536	SGK1	0.0238574
BCL11A	CALN1	0.0238471
CUX2	ANTXR1	0.0238435
TOX	CSMD1	0.0238388
SOX6	OLFM3	0.0238272
SOX13	LAMP5	0.0238272
NFIB	PHACTR1	0.0238091
TRPS1	GABRD	0.0238082
THRB	PTPRO	0.0237995
NPAS3	TAC1	0.0237841
RUNX2	CEMIP	0.0237679
PROX1	RGS6	0.0237622
PROX1	SLC24A2	0.0237496
ZNF536	ROBO1	0.0237452
BCL11A	CTNNA2	0.0237374
KLF12	SLC44A5	0.0237347
SOX6	INPP4B	0.0237164
BCL11A	LPAR1	0.0237123
MEF2C	ROBO1	0.0236987
ZNF536	DOCK10	0.023698
SOX6	ADRA1A	0.0236911
PROX1	COBL	0.0236904
ZBTB20	GALNT10	0.0236769
PROX1	RBMS3	0.0236703
SOX6	TLE4	0.0236645
NPAS3	UNC5D	0.0236583
NR2F2	ARPP21	0.0236333
KLF12	POSTN	0.023632
SOX6	DMD	0.0236215
NFIB	DOCK11	0.0236211
NR2F2	MEGF11	0.0236029
ZNF536	PLCH1	0.0236004
RORA	THSD7A	0.0235937
RORA	ROBO1	0.0235791
SOX6	DNM3	0.0235681
BCL11A	PDE1C	0.0235618
RORA	GABRD	0.023558
ZBTB20	MSR1	0.0235368
SOX6	PLCB4	0.0235254
SOX6	LSAMP	0.0235194
NPAS3	TRPC3	0.0235118
MEF2C	GRM1	0.0234682
NR2F2	PLD5	0.0234483
SOX6	ANKRD6	0.02343
TOX	MPDZ	0.0233995
SOX6	SPATS2L	0.0233949
MEF2C	MYO5B	0.02338
NFIB	IL1RAPL2	0.0233723
MEF2C	NPAS3	0.0233445
RARB	HS6ST3	0.0233329
PBX1	THSD7A	0.0233258
BACH1	ADAMTS19	0.0233242
SOX6	UST	0.0232902
SOX6	EPHA5	0.0232874
SOX6	SV2C	0.02328
PROX1	CRH	0.0232717
MEF2C	DCC	0.0232661
NFIB	SORCS1	0.0232639
ZNF536	NPAS3	0.0232605
NPAS3	BCL11B	0.0232
NFIB	CRHBP	0.0231905
NFIB	TNFAIP8L3	0.0231888
BACH1	BCL11A	0.0231841
NFIB	SAMD5	0.0231771
TOX	STK32A	0.0231736
PKNOX2	MYO16	0.0231542
MEF2C	GALNT14	0.0231315
NFIB	EXT1	0.0231277
RORA	SORL1	0.0231111
KLF12	MGAT4C	0.0230968
TRPS1	MME	0.0230902
PROX1	KCNJ2	0.0230774
NPAS3	CPLX2	0.0230713
SOX6	ST8SIA4	0.023056
L3MBTL4	PCDH11X	0.0230364
TRPS1	GRIA4	0.0230141
ZNF536	GPM6A	0.0230131
BCL11B	VIP	0.0230045
TOX	ALK	0.0229623
NFIB	NPAS2	0.0229521
SOX6	B3GALT2	0.0229394
TCF12	CHST9	0.0229388
RUNX2	SLC9A9	0.0229271
NPAS3	ANKS1B	0.0229097
NFIB	NDST3	0.0229054
RARB	GPR149	0.022894
NFIX	SV2C	0.0228756
TRPS1	NLGN1	0.0228718
TOX2	PTPRT	0.0228609
BACH1	HEG1	0.0228418
MEF2C	PDE8B	0.0228113
LHX6	SOX6	0.0228109
BCL11A	KCNT2	0.0228
MEF2C	ADAMTS17	0.022795
SOX6	FRMD5	0.0227915
TSHZ2	GPR83	0.0227896
PROX1	RBFOX1	0.0227864
NPAS1	NPAS3	0.0227822
TRPS1	C1QL1	0.0227638
PROX1	B3GAT1	0.0227635
RORA	GPR149	0.0227626
ZNF536	PRKCA	0.022762
TSHZ2	TAC3	0.0227602
EGR1	DNAJA1	0.022746
PROX1	RGS8	0.0227441
RUNX2	ROBO1	0.0227413
NFIB	PTCHD4	0.0227388
NFIB	SHISA9	0.0227361
ID2	ARHGAP31	0.0227241
NFIB	ZNF124	0.0226835
BCL11A	RUNX1T1	0.0226413
TSHZ2	SPOCK1	0.0226279
PROX1	OSBPL1A	0.0226059
ZFPM2	POSTN	0.0226054
PROX1	ST6GALNAC5	0.0225958
L3MBTL4	NRXN3	0.0225917
MEF2C	FBLN7	0.0225901
RORA	ZNF385D	0.0225886
SOX6	CRYBG3	0.0225869
BCL11A	MAF	0.0225855
BCL11A	SLC35F4	0.0225854
BCL11A	RGS12	0.022583
NFIB	NRXN3	0.0225751
NPAS3	SST	0.022558
L3MBTL4	GOLIM4	0.0225576
SOX6	TRPC3	0.0225183
TSHZ2	MEGF11	0.022512
ZNF536	CNTN5	0.0225024
SOX6	MEF2C	0.0225021
SOX6	NMU	0.0224884
TRPS1	KCNMB4	0.022471
SOX6	CDH12	0.0224678
ID2	TNFAIP8L3	0.0224662
KLF12	TMEM132D	0.0224622
NPAS3	LUZP2	0.0224338
NPAS3	RGS7	0.0224115
NR3C2	RGS12	0.0223898
ZBTB20	FIGN	0.022386
NFIB	PRKG1	0.0223814
TOX	TRPS1	0.0223797
ZBTB18	PTHLH	0.022334
NFIB	ADRA1A	0.0223185
NFIB	MAGI2	0.022318
TSHZ2	GRIA1	0.0223139
ZNF536	IGSF11	0.0223034
SOX6	NCKAP5	0.0222947
BACH1	SLC8A1	0.0222944
ZNF385B	VIP	0.0222722
NPAS3	MYO5B	0.0222619
JUNB	HSPA1A	0.0222522
NPAS3	STXBP6	0.0222418
RARB	SLC8A1	0.0222416
NFIB	ANKH	0.022187
BCL11A	SHISA9	0.0221778
NFIB	FIGN	0.0221674
L3MBTL4	KMO	0.0221621
TSHZ2	CSMD1	0.0221561
ZBTB20	ZMAT4	0.0221394
ZNF536	TENM2	0.0221313
RORA	FUT9	0.0221267
KLF12	MAGI2	0.022114
TSHZ2	GALNT13	0.0221085
TOX	ADAM12	0.0221075
SOX6	MPPED1	0.0221074
NPAS3	ESRRG	0.0221043
BCL11A	ST6GALNAC5	0.0220987
SOX6	ETS1	0.0220908
SOX6	SEZ6	0.0220831
MEF2C	RELN	0.0220757
KLF12	KCNIP1	0.0220647
JUNB	HSPA1B	0.022063
NFIB	DPY19L1	0.022049
TRPS1	ALK	0.022035
CUX2	MYO5B	0.0220344
NFIB	CA1	0.0220277
RORA	NKAIN2	0.0220076
BCL11B	LAMP5	0.0220051
NPAS1	GRM1	0.0219845
NPAS3	CDH2	0.0219829
MEF2C	RALYL	0.0219798
PROX1	CADPS	0.0219767
RORA	PDE9A	0.0219669
BCL11B	NXPH2	0.0219667
L3MBTL4	NELL1	0.0219603
BCL11A	EPB41L2	0.0219395
SOX6	VWC2L	0.0219139
NFIB	RUNX1T1	0.0218819
SOX13	FBXL7	0.0218746
ID2	TNIK	0.0218637
NFIB	SLCO5A1	0.0218575
PROX1	AK5	0.0218539
TSHZ3	KIAA1217	0.021842
NFIB	NR2F2	0.0218345
TSHZ2	ITGA8	0.0218274
NFIB	TOX	0.0218244
MECOM	ATP10A	0.0218156
SOX6	SLIT2	0.0218093
SOX6	TANC1	0.0218015
SOX6	MAN1A1	0.0218009
NFIB	TMOD1	0.0217961
NFIB	WWP1	0.0217944
NPAS3	CHRNA7	0.0217854
NFIB	CHRDL1	0.0217778
SOX6	CACNB4	0.0217775
ST18	SCD	0.0217765
ZNF536	GRID2	0.0217761
KLF12	KIAA1217	0.0217633
NPAS3	CCK	0.0217595
RORA	MAST4	0.0217573
RUNX2	FGF12	0.0217542
KLF12	TMEM132C	0.0217483
TOX2	NXPH2	0.0217419
MEF2C	MYO1B	0.0217381
TRPS1	SRGAP1	0.0217345
TSHZ2	GRM7	0.021731
TSHZ2	EPS8	0.0217296
NPAS3	TOX2	0.0217196
KLF12	PPFIA2	0.0217085
NFIB	GALNT13	0.0216953
KLF12	TMEM108	0.0216934
ESRRG	TMEM132C	0.0216807
NR2F2	L3MBTL4	0.0216707
NPAS3	SPHKAP	0.0216581
RUNX2	ST8SIA4	0.0216548
TSHZ2	KCNT2	0.0216288
BCL11A	STXBP6	0.0216267
NFIB	TNIK	0.021622
NFIB	CNTNAP3	0.0216157
SOX6	NPR3	0.0216117
NFIB	HPCA	0.021608
BCL11A	PLD5	0.0216025
SOX6	NIN	0.0216008
SOX6	RBMS3	0.0215874
ZBTB18	ABI3BP	0.0215864
SOX6	PDZD2	0.0215835
MEF2C	DLGAP1	0.021566
NFIB	PMEPA1	0.021565
L3MBTL4	GRID2	0.0215571
SOX6	AK5	0.0215436
PROX1	COL21A1	0.0215436
KLF12	SLIT1	0.0215405
MEF2C	KCNAB1	0.0215292
RUNX2	GOLIM4	0.0215172
NFIB	PAM	0.0215142
TOX	MGAT4C	0.0215098
TOX	EYA4	0.0215029
TOX	PTPRB	0.0214824
NFIB	SLC44A5	0.0214766
BACH1	LPAR1	0.021464
EGR1	BCAS2	0.0214599
NR2F2	CALB2	0.0214591
PROX1	THSD7B	0.0214585
NFIB	FUT9	0.0214501
SOX5	SYNPR	0.0214234
ZNF536	GAP43	0.0214172
NFIB	GALNTL6	0.0214048
NR2F2	NXPH1	0.021399
NPAS3	SPOCK3	0.0213941
L3MBTL4	ZNF385D	0.021386
NFIB	AAK1	0.0213799
ZNF536	CYP26A1	0.021359
PROX1	CPNE2	0.0213454
MEF2C	NDST3	0.0213372
ID2	ROR2	0.0213336
NPAS3	NEGR1	0.021313
ZNF536	RGS7	0.0213089
BCL11A	RALYL	0.0213042
RARB	PLCE1	0.0213009
RORA	DCLK1	0.0212869
NPAS3	SNCA	0.021282
ZBTB20	GRID2	0.02128
SOX13	TRPC3	0.0212782
FOS	NR4A3	0.0212701
PROX1	SYT10	0.0212578
TOX2	NXPH1	0.0212474
SOX6	DOCK11	0.021232
NPAS3	GABRD	0.021221
SOX6	RRAS2	0.0212185
BCL11A	NMU	0.0212174
CUX2	ADARB2	0.0212096
NFIB	ASTN2	0.0212085
ID2	IGSF11	0.0212023
PROX1	DPP6	0.0212019
ID2	SFRP1	0.0211999
RUNX2	HTR7	0.0211856
NPAS3	TMEM132B	0.0211809
ZNF536	ZNF804A	0.0211806
NPAS3	FMN1	0.0211686
RARB	LRRC4C	0.0211654
NR4A1	NR4A3	0.0211633
NFIX	C8orf34	0.0211537
TOX	LTBP1	0.021149
PROX1	ELN	0.0211362
SOX6	NRXN3	0.0211211
PROX1	NTRK2	0.0211205
NR2F2	KCNT2	0.0211185
ESRRG	PVALB	0.0211184
SOX6	PPFIA2	0.0211045
ZBTB20	BMPER	0.0211008
SOX6	LAMA3	0.021097
SOX6	MAML3	0.0210832
KLF12	STARD13	0.0210799
ZBTB20	KMO	0.0210779
NPAS3	RIMS2	0.0210745
SOX6	CACNA2D1	0.0210618
RUNX2	TMEM132C	0.0210572
RORA	TENM4	0.0210524
BCL11A	ROBO2	0.0210507
L3MBTL4	CNTN3	0.0210347
ESRRG	HS6ST3	0.0210318
RORA	OXR1	0.0210305
NFIB	MYO16	0.0210172
PROX1	ADRA1B	0.0210168
NR4A3	HSPB1	0.0210145
NFIB	PCBP3	0.021004
PROX1	PTPRE	0.0210021
PBX1	SPHKAP	0.0209965
NFIB	CAMK4	0.0209939
SOX6	GAP43	0.0209924
SOX5	ERBB4	0.0209844
RORA	EDIL3	0.0209739
SOX6	FARP1	0.0209672
NPAS3	ST6GALNAC5	0.0209644
MEF2C	CDH13	0.0209603
SOX6	SOBP	0.0209419
SOX5	FGF12	0.0209322
NFIX	GRIA3	0.020928
BCL11B	PTPRT	0.0209273
ZBTB20	SLC27A6	0.0209196
BCL11A	SDK1	0.0209137
SOX5	PLCL1	0.0209111
MEF2C	ADAMTSL3	0.0209076
NFIX	PID1	0.0208957
MEF2C	FGF12	0.0208939
ID2	CA3	0.0208887
ZBTB16	MAGI3	0.0208871
L3MBTL4	GABRD	0.0208805
POU6F2	PRELID2	0.0208751
TOX	CA2	0.0208649
SOX6	CEMIP	0.0208572
SOX6	ANKRD30B	0.020852
NPAS3	DCC	0.0208458
SOX6	RGS8	0.0208453
SOX6	PTPRG	0.0208428
JUNB	HSPB1	0.0208424
PROX1	NELL2	0.0208338
NPAS3	RELN	0.0208228
NPAS3	SAMD5	0.0208048
ZNF536	EXT1	0.020803
TSHZ2	NR2F2	0.0207972
ZNF536	COL12A1	0.020794
NPAS3	MYO16	0.0207837
TOX	UNC5B	0.020772
BCL11A	ADAMTS19	0.0207699
BCL11A	LRP8	0.0207666
NR2F2	ADARB2	0.0207632
BCL11B	PDGFD	0.020752
RUNX2	NRXN1	0.020749
ZBTB16	EGFR	0.0207348
NR3C2	MCTP2	0.0207331
L3MBTL4	EDNRA	0.0207285
RORA	ELMO1	0.0207116
NR3C2	SLC22A3	0.0206949
RUNX2	PLCXD3	0.0206767
ZBTB20	FAM133A	0.0206688
NFIB	EPHA4	0.0206603
SOX5	TMEM132C	0.0206558
KLF12	GRID2	0.0206541
NFIB	KMO	0.0206538
BCL11B	ALK	0.0206514
NR3C2	SOX6	0.0206433
PROX1	BCL11A	0.0206334
NFIX	CCK	0.0206289
ZNF536	CALN1	0.0206234
TSHZ2	DCC	0.0206228
ID2	GAD2	0.0206074
PKNOX2	SYNPR	0.0205903
SOX6	NCOA2	0.0205883
ZNF536	CACNA2D3	0.0205871
NFIX	ZBTB16	0.0205856
RUNX2	PRKG1	0.0205746
NFIB	ABI1	0.0205387
NFIB	SORBS2	0.0205386
NFIB	CA8	0.020534
BCL11A	KIF26B	0.0205223
PROX1	GPR149	0.0205183
PROX1	ENOX1	0.0205132
RORA	PLD1	0.0205071
ST18	SHROOM4	0.0205006
MEF2C	SOX6	0.0204956
SOX6	LHFPL3	0.020489
L3MBTL4	SLIT2	0.0204879
NR3C2	NFIB	0.020486
TOX2	GRIN2A	0.0204815
ZNF536	ARHGAP42	0.0204778
NFIX	DGKB	0.0204653
SOX6	CALB1	0.0204608
SOX6	FGF12	0.020449
NR3C2	GRIA3	0.0204484
BACH1	SHISA9	0.0204481
SOX6	DLGAP2	0.0204447
NPAS3	GRIN2A	0.0204407
SOX6	SLC8A1	0.0204137
ZNF536	RIMBP2	0.0204097
DACH1	GPC5	0.0203985
BCL11A	CALB1	0.0203869
NFIX	NYAP2	0.0203774
MYT1L	FRMD4A	0.0203407
BCL11A	CDH9	0.0203325
ZNF536	ZNF804B	0.0203312
ZBTB20	THSD7A	0.0203262
TRPS1	SGCD	0.0203089
TSHZ2	NRXN1	0.0203073
RORA	FRMD4A	0.0202756
L3MBTL4	SCN3A	0.0202687
TOX2	TRPC3	0.0202683
SOX6	MAGI2	0.020268
SOX5	CEMIP	0.0202631
RUNX2	PVALB	0.0202456
L3MBTL4	NCKAP5	0.0202417
BACH1	GABRG3	0.0202372
ZNF124	PCDH11Y	0.0202269
L3MBTL4	RYR3	0.0202214
MEF2C	DSCAM	0.0202097
NFIB	HSD17B12	0.0201903
NFIB	LSAMP	0.0201875
NFIX	MAGI3	0.0201845
NPAS3	DPP10	0.0201799
BCL11A	DLGAP1	0.0201749
NFIB	NMU	0.0201726
NFIB	UNC5B	0.0201695
ZBTB20	MYO16	0.0201431
BCL11A	TIAM1	0.0201259
CUX2	PTPRT	0.0201246
NPAS3	RAB31	0.0201089
NFIB	DDR2	0.0201086
PROX1	SNTG1	0.0200996
NPAS3	MYRIP	0.0200894
NFIB	EYS	0.0200859
BACH1	RBP4	0.0200771
L3MBTL4	LRTM1	0.0200742
PROX1	SLC8A1	0.0200708
NFIA	CRIM1	0.0200703
PROX1	CCK	0.0200652
SOX6	LRRTM4	0.0200553
NFIB	MTUS2	0.0200532
ZBTB20	TPD52L1	0.0200486
ZBTB16	SOX6	0.0200254
NFIB	TP53I11	0.0200136
ZNF536	HS6ST3	0.0200093
ZNF536	WLS	0.0200091
NFIX	GRIK3	0.0200075
NFIB	NEGR1	0.0200057
NPAS3	NMU	0.0200033
ZNF536	KIAA1217	0.0199981
ZBTB20	RIN2	0.0199959
RUNX2	KCNC2	0.0199941
NPAS3	SLC8A1	0.0199883
ZFPM2	HS6ST3	0.0199642
CUX2	TIAM1	0.01996
ZNF385B	DPP6	0.0199554
SOX6	ANKRD30BL	0.0199505
BCL11A	CDH12	0.0199457
SOX6	PTPRM	0.0199441
RORA	UNC5C	0.0199379
SOX5	ARHGAP42	0.0199049
CUX2	CRYBG3	0.0199038
KLF12	CNTNAP2	0.0199023
ZNF536	KCNAB1	0.0198967
NPAS3	FRMD3	0.0198966
SOX6	MPPED2	0.0198841
NFIX	TENM1	0.0198823
NFIB	GRIA4	0.0198793
PROX1	CD24	0.0198629
NFIA	NTNG1	0.0198567
NPAS3	TANC1	0.0198474
NFIB	TSHZ2	0.0198458
ZNF536	LYPD6B	0.0198381
SOX13	KIT	0.0198312
NR3C2	TP53I11	0.0198179
PROX1	GRM5	0.0198
NR3C2	MAPK4	0.0197935
NR3C2	ELN	0.0197933
PROX1	PLCH1	0.0197587
L3MBTL4	PROX1	0.0197583
NFIB	SYN3	0.0197581
NFIB	ANKRD30B	0.0197563
PROX1	FAT4	0.0197536
NPAS3	SNTG1	0.0197352
NPAS3	GNG2	0.0197301
NFIX	JAM2	0.0197232
ZBTB20	NKAIN3	0.0197226
NFIX	NEDD4L	0.0197023
BACH1	PCDH15	0.0197
MEF2C	VWC2	0.0196968
NPAS3	ASIC2	0.0196944
RORA	MYO1B	0.0196935
TSHZ2	RBFOX1	0.0196921
NFIX	KIF26B	0.0196896
TOX3	RELN	0.0196884
SOX6	OPRD1	0.0196838
L3MBTL4	KCNB2	0.0196724
SOX6	NDST3	0.0196689
NFIX	FBXL7	0.0196456
BCL11B	NTNG1	0.0196417
NPAS3	DPP6	0.0196391
NR3C1	SLC22A3	0.0196378
ZBTB20	ENOX1	0.0196116
ZFPM2	SULF1	0.01959
MEF2C	CNTNAP3	0.0195829
ZNF385B	TAC3	0.0195644
SOX6	BACH1	0.0195602
NFIX	SLC24A2	0.0195593
BCL11A	KIAA1217	0.019558
PROX1	NFIA	0.019547
SOX6	RGS5	0.0195434
RORA	ADCY8	0.0195411
ZBTB20	GRIK1	0.0195224
SOX6	RUNX1T1	0.0195171
ID2	HPCAL1	0.019511
BCL11B	EYA4	0.0195022
ZNF536	PLXNA4	0.0194967
PROX1	LRRC3B	0.0194922
THRB	CNTN4	0.0194895
NFIB	BCL11B	0.0194866
KLF12	FRMD5	0.0194818
NR3C2	SMOC1	0.0194695
PROX1	RAPGEF5	0.0194684
ID2	OXR1	0.0194479
SOX6	NETO2	0.0194413
TOX3	COL5A2	0.0194365
ZNF536	PCDH11X	0.0194188
NPAS3	ANGPT1	0.0194074
POU6F2	KIT	0.0194008
MEF2C	ADCY1	0.0194003
PROX1	OSBPL10	0.0193929
NFIB	PPP2R2B	0.019391
SOX6	SLC4A10	0.01938
NFIB	MTSS1	0.0193797
TOX2	KIRREL3	0.0193676
ESRRG	SLC9A9	0.0193414
NR3C2	NXPH1	0.0193295
L3MBTL4	ADRA1B	0.0193257
LHX6	ADARB2	0.0193163
SOX6	ANKRD33B	0.0193151
TOX	ARHGAP31	0.0193073
NFIB	ZDHHC14	0.0193001
SOX6	RGS16	0.0192742
ID2	PRSS12	0.0192685
CUX2	KIAA1217	0.0192635
BCL11A	AHR	0.0192606
BACH1	CALB1	0.0192561
ZBTB20	SGCZ	0.019253
NPAS3	NDST4	0.0192485
ESRRG	ZNF804A	0.0192465
PKNOX2	SGK1	0.0192409
NFIX	TENM2	0.0192397
ZNF536	NYAP2	0.0192349
BCL11A	ANO4	0.0192345
ID2	B3GALT2	0.0192322
BCL11A	PENK	0.0192317
NPAS3	CACNA2D1	0.0192279
L3MBTL4	RBFOX1	0.0192274
KLF12	NFIB	0.019219
NFIB	FLRT2	0.0192172
ZNF536	COL25A1	0.0192142
ZBTB20	SAMD5	0.0192132
MEF2C	KLF12	0.0192099
ZNF536	TMTC1	0.0192074
SOX6	MAF	0.0192069
SOX6	FREM1	0.0192008
TRPS1	DPP10	0.0191979
L3MBTL4	KCNT2	0.0191971
NFIB	CDH12	0.0191965
NFIB	ANKRD6	0.0191913
PROX1	CHST11	0.0191883
SOX6	SHISA8	0.0191835
TOX	NMNAT3	0.0191769
BACH1	PDE1A	0.019172
ZBTB20	ZNF385B	0.0191609
ZBTB16	NFIB	0.0191529
NPAS3	HAPLN1	0.0191478
PROX1	TCF4	0.0191471
NFIB	HDAC9	0.0191434
NPAS3	HCN1	0.0191379
TSHZ2	PCDH7	0.0191228
NPAS3	BASP1	0.0191162
SOX6	NR2F1	0.019115
NFIB	PTPRM	0.0191102
BCL11B	CACNA2D1	0.0190853
RORA	SLC7A2	0.0190826
PROX1	PCP4	0.0190792
BCL11A	NETO1	0.0190752
NFIB	SGCD	0.0190734
SOX6	CHN1	0.0190717
MEF2C	SHISA6	0.0190689
SOX6	MICAL2	0.0190558
NPAS3	PCP4	0.0190471
BACH1	RSPO3	0.0190407
MEF2C	QRFPR	0.0190167
SOX6	ADAMTS6	0.0190167
KLF12	KCNB2	0.0190132
NPAS1	TRHDE	0.0190074
NPAS3	EXT1	0.019002
ZBTB16	CNTNAP4	0.0189968
ZNF536	KCNN2	0.0189846
ZBTB20	NBEA	0.0189718
ZNF536	DOCK3	0.0189623
SOX6	HUNK	0.018962
NFIX	FGF14	0.0189611
ZNF536	EPHB6	0.0189543
KLF12	SULF1	0.0189311
NFIX	NRXN1	0.0189206
KLF12	DTNA	0.01892
SOX6	NDST4	0.0189166
ST18	CERCAM	0.0189113
PROX1	LRRC39	0.0189099
ZNF536	EPB41L2	0.0189081
TSHZ3	ST6GALNAC5	0.018905
NFIB	FRMD5	0.0188943
BACH1	OTOF	0.0188939
ZNF536	PAWR	0.0188785
NFIX	MAPK4	0.0188747
NFIX	SPOCK3	0.0188747
SOX6	ADCY2	0.0188688
NR3C2	LRFN2	0.0188626
NPAS3	PCDH11Y	0.0188529
PROX1	PRKG1	0.0188517
ZNF536	INPP4B	0.0188491
SOX6	PRKX	0.0188451
FOS	JUN	0.01884
NFIB	COL21A1	0.0188366
THRB	PLCXD3	0.0188149
SOX6	ELN	0.0188092
NR3C2	DPF3	0.0187832
L3MBTL4	NELL2	0.018777
SOX6	MACROD2	0.0187665
PROX1	ZBTB18	0.018759
NFIB	LAMA3	0.0187472
SOX6	PAWR	0.0187391
ZNF536	BTBD11	0.0187364
BCL11A	ANTXR1	0.0187339
PROX1	CTNND2	0.0187313
NR2F2	TSHZ2	0.0187276
BACH1	RALYL	0.0187246
NPAS3	TNIK	0.0187222
NR2F2	CNTNAP4	0.0187206
NR2F2	PROX1	0.0187171
TSHZ2	ADRA1B	0.0187069
NFIX	GPC6	0.0186928
NPAS3	THSD7A	0.0186657
TSHZ2	BCHE	0.018664
NPAS3	DGKD	0.018661
KLF12	SH3GL3	0.0186569
SOX5	IL1RAPL1	0.018653
SOX6	TMEM132D	0.0186415
MEF2C	NRXN1	0.0186377
SOX6	FAM135B	0.0186374
SALL1	VIP	0.0186317
NR3C2	AP1S2	0.0186313
SOX6	LRRC39	0.0186262
PROX1	CSMD1	0.0186177
PROX1	RERG	0.0186173
BCL11A	TMEFF2	0.0186152
SOX6	CCNH	0.0186092
SOX6	DAPK1	0.0186047
NFIB	LHX6	0.0185974
NR2F2	GALNTL6	0.0185961
RORA	GABRG1	0.0185877
SOX6	CHODL	0.0185792
TSHZ2	SLC22A3	0.0185734
KLF12	NPAS3	0.0185563
NR3C2	OLFM3	0.0185499
TSHZ2	KCNJ2	0.0185465
RARB	BTBD11	0.0185321
RORA	TIAM1	0.0185321
ZFPM2	VWC2L	0.0185234
NPAS3	SORCS1	0.0185206
KLF12	CPLX2	0.0185176
SOX6	RAB3B	0.0185143
TOX	KIT	0.0185143
SOX6	GAS2	0.0185122
SOX6	EPHA6	0.0185102
BCL11A	RSPO3	0.0185089
SOX5	ESRRG	0.0185077
MYRFL	PDGFD	0.0185038
BCL11A	SORBS2	0.0184923
TRPS1	ADAM12	0.0184913
NFIB	PPP1R1C	0.0184895
BCL11A	PCDH11Y	0.0184846
ZBTB20	CDH13	0.0184778
PROX1	SEMA6D	0.0184694
SOX5	RGS5	0.0184654
ZBTB16	CXCL14	0.0184577
ZBTB18	PCP4	0.0184568
NR3C1	GPR149	0.0184519
L3MBTL4	TAC3	0.0184371
CUX2	ELL2	0.0184186
RARB	TMTC2	0.0184165
TRPS1	CNTN5	0.0184124
HIF3A	PDLIM5	0.0183972
TSHZ2	ARAP2	0.0183948
RUNX1	SLC26A3	0.0183932
PROX1	TTC28	0.0183906
TOX2	LAMP5	0.0183817
L3MBTL4	CNR1	0.0183703
BCL11A	RAB3B	0.01837
RUNX2	ADAMTS17	0.0183648
PROX1	EMID1	0.0183623
SOX13	NTNG1	0.0183608
NFIB	CHRNA7	0.0183538
CUX2	DCC	0.0183532
NR3C1	PPP1R1C	0.0183493
CUX2	DLGAP1	0.0183447
TSHZ2	SYT1	0.018339
SOX5	NDST3	0.0183388
POU6F2	JAM2	0.0183355
SOX6	TMCC3	0.0183246
ST18	C10orf90	0.0183211
BACH1	SDK1	0.0183179
CUX2	HTR4	0.0183134
ST18	TF	0.0183122
RARB	SLC22A3	0.0183121
TSHZ2	RGS12	0.0183101
L3MBTL4	SLC24A3	0.0183092
NR2F2	DACH2	0.0183008
NFIB	ENOX1	0.0182822
SOX6	FHIT	0.0182731
BCL11A	DSCAM	0.0182663
NPAS3	LRRTM4	0.0182644
ZBTB20	NXPH2	0.0182522
NFIB	SLC35F4	0.0182518
KLF12	RALYL	0.0182513
MEF2C	RASGRF2	0.0182436
MECOM	FLT1	0.0182372
NFIB	GABRA1	0.0182182
BCL11B	ETV1	0.0182173
TSHZ3	NFIB	0.0182171
RORA	SDK1	0.0182108
NFIB	CDK14	0.0182006
ESRRG	SULF1	0.0181978
NFIB	TRAF5	0.0181816
KLF12	ENOX1	0.0181674
NPAS3	DLG2	0.0181645
PROX1	PRR16	0.0181624
SOX6	TMOD1	0.0181607
KLF12	ESRRG	0.0181572
NPAS3	SMOC1	0.0181515
RARB	GRIK2	0.0181496
RORA	LRFN5	0.0181476
BCL11A	GRID2	0.0181462
KLF12	RPS6KA2	0.0181437
SOX6	KHDRBS3	0.018141
CUX2	DPP10	0.0181347
NFIB	GRIA2	0.0181302
RORA	CHL1	0.0181253
PKNOX2	SHISA9	0.0181171
NPAS3	CDH13	0.018117
NFIX	LSAMP	0.0181168
SOX6	PCSK5	0.0181082
NPAS3	NIPAL3	0.0180868
RARB	SST	0.0180859
TOX2	FGF13	0.0180834
ZFPM2	LRRC4C	0.0180683
KLF12	PPARGC1A	0.0180604
PROX1	RALYL	0.0180588
NPAS3	PRELID2	0.0180542
NFIA	PKP2	0.0180528
NPAS3	ADAMTS17	0.0180452
SOX6	TRIM36	0.0180343
TSHZ2	STARD13	0.0180226
KLF12	AGBL4	0.0180189
NR2F2	SOX6	0.0180055
CUX2	RGS5	0.0180004
TOX	CPNE8	0.0179993
PROX1	FGD5	0.0179952
ZNF536	MAP7	0.0179877
BCL11A	FNBP1L	0.0179814
TSHZ2	UNC5D	0.0179805
ID2	TRIM9	0.0179726
SOX5	DPP10	0.0179669
NFIB	LTBP1	0.0179556
MEIS2	PBX3	0.0179541
RUNX2	VAV3	0.0179448
TOX	SV2C	0.0179322
KLF12	DPP10	0.0179319
NFIB	THSD7A	0.0179279
TSHZ2	PARD3	0.0179144
NR3C2	TAC3	0.0179099
BCL11A	ADARB2	0.0179002
TOX	ZBTB7C	0.0178978
SOX6	PVALB	0.0178932
SOX6	CNTNAP3B	0.0178904
NPAS3	MYT1L	0.0178883
MEF2C	BICC1	0.0178844
ZNF536	FGF13	0.017869
BCL11A	VWC2L	0.0178655
BCL11B	JAM2	0.0178643
NFIX	LINGO2	0.0178506
ZBTB16	SPARCL1	0.0178431
TRPS1	COL11A1	0.017842
KLF12	NELL1	0.017838
ZNF536	ST6GALNAC5	0.0178327
TOX2	GRM5	0.0178315
NPAS3	SH3RF3	0.0178306
NR3C2	CALB2	0.0178302
ZNF536	TMEM132B	0.0178157
TOX	ID2	0.0177968
L3MBTL4	VWC2	0.0177958
KLF12	ADAMTSL3	0.0177948
SOX13	SV2C	0.0177806
SOX5	MMP16	0.0177713
POU6F2	SV2C	0.0177685
TSHZ3	FLT3	0.0177566
NFIB	ASIC4	0.0177528
NFIB	LIMCH1	0.0177515
SOX6	ARHGAP32	0.0177509
KLF12	LRRTM4	0.01775
RUNX2	ZNF804A	0.0177471
BACH1	DKK2	0.0177466
KLF12	TENM2	0.0177426
SOX5	DLGAP1	0.0177377
NFIB	KCND3	0.0177344
MEF2C	RASAL2	0.0177315
SOX6	ARX	0.0177308
NFIX	NKAIN3	0.0177279
NR3C2	XKR4	0.017724
TOX	FUT9	0.017711
BCL11A	GRIN3A	0.0177055
FOS	MCL1	0.0177035
NFIB	SDK1	0.0176986
NR3C2	PCSK2	0.0176971
NPAS3	SAMD4A	0.0176881
NFIX	TRPC3	0.0176857
TSHZ3	GRIK3	0.0176794
NFIB	SLC22A3	0.0176722
NR3C2	ABI3BP	0.0176684
PROX1	SLC5A8	0.0176645
RUNX2	FMN1	0.0176626
KLF12	CCK	0.0176616
NPAS3	IVNS1ABP	0.017656
NFIB	UNC5C	0.0176515
SOX6	PHYHIPL	0.017647
NFIB	OPCML	0.0176456
ID2	FOXO1	0.0176422
PROX1	TRAF5	0.0176384
PROX1	TMTC1	0.0176377
TOX	GRM7	0.017634
BACH1	NETO1	0.0176326
NPAS3	CDH11	0.0176325
TRPS1	CNTNAP3B	0.0176318
SOX6	CACNA2D2	0.0176279
PROX1	CCNG2	0.0176204
PROX1	CSMD3	0.0176184
RUNX2	PLCL1	0.0176008
KLF12	PAM	0.0175944
TOX3	FREM1	0.0175934
ZBTB20	MITF	0.0175929
ESRRG	KCNC2	0.0175925
ZNF536	NTNG1	0.0175881
NFIB	NCKAP5	0.0175767
MEIS2	SLC1A3	0.0175585
TOX	BCL11B	0.0175549
NPAS3	ARHGAP31	0.0175524
NFIB	KCNN2	0.0175464
ESRRG	PLCL1	0.0175448
LHX6	RGS12	0.0175281
ZNF536	TTC28	0.0175244
KLF12	ZMAT4	0.0175166
PROX1	LSAMP	0.0175166
NR3C2	ANGPT1	0.0175158
NPAS3	TENM2	0.0175134
PROX1	NETO1	0.0175133
ZNF385B	CACNB4	0.0175094
NPAS3	CNTNAP2	0.0175085
NFIB	PCLO	0.0175022
TOX2	PTCHD4	0.0175008
BACH1	KCNH7	0.0174991
NR2F2	GRM5	0.0174981
NPAS3	ETV1	0.0174949
ZBTB20	PDE4D	0.0174938
ZBTB20	RBMS3	0.0174932
SOX6	CACNB2	0.017488
ESRRG	BTBD11	0.0174711
PROX1	GRIK1	0.0174704
CUX2	DSCAM	0.0174629
KLF12	HTR4	0.0174583
KLF12	SHISA6	0.017457
KLF12	FBXL7	0.0174548
MEF2C	TAC3	0.0174489
PROX1	CHD7	0.0174431
ZBTB20	FSTL5	0.0174429
BACH1	CALN1	0.0174389
NFIB	DUSP4	0.0174341
RUNX2	KCNAB1	0.0174305
PROX1	NPY1R	0.0174227
SOX6	EVL	0.0174196
NFIB	GABRB2	0.0174175
TOX	CACNA1C	0.0174149
TOX	TRPC3	0.0174087
BCL11A	ITGB5	0.0174071
TOX2	PDGFD	0.0174018
SOX6	RSPO3	0.0173912
NPAS3	PPP2R2B	0.0173811
ZNF536	NTRK3	0.0173777
NR3C1	VIP	0.0173717
TOX2	PIP5K1B	0.0173697
MYT1L	ROBO2	0.0173645
PROX1	RYR3	0.0173555
ID2	CA13	0.0173511
BCL11A	TENM1	0.0173426
TSHZ2	BMPER	0.0173412
TRPS1	MYO1B	0.0173325
ST18	SLC5A11	0.0173304
NPAS3	THRB	0.0173253
NFIB	RGS16	0.0173237
ZBTB20	ITPR2	0.0173179
NR3C2	GALNTL6	0.0173169
NFIB	ATP8A2	0.0173123
RORA	ATP10A	0.0173117
NFIB	TTC39C	0.01731
RARB	NETO1	0.0173089
PROX1	HAP1	0.0173056
SOX6	CELF2	0.0173035
BCL11A	ASIC2	0.0172943
FOS	BCAS2	0.0172883
SOX5	NELL1	0.0172875
SOX6	SLCO5A1	0.0172861
NR4A3	EGR1	0.0172827
RORA	SLITRK5	0.0172673
MEF2C	ADARB2	0.0172633
ZBTB20	CSMD1	0.0172588
PROX1	ABI3BP	0.017257
RORA	KCNQ5	0.0172566
TSHZ2	GPR149	0.0172367
SOX6	CBLN1	0.0172331
TOX2	GALNTL6	0.0172315
NR2F2	NCKAP5	0.0172252
NR2F2	SORCS3	0.0172249
L3MBTL4	GRM7	0.0172197
NR4A3	HSPA1A	0.0172171
NR3C2	NFIX	0.0172139
BCL11A	ILDR2	0.0172044
NFIB	SUSD4	0.0172
ZBTB20	SLC4A10	0.0171972
TRPS1	CDH20	0.0171961
ID2	PKP2	0.0171919
MEF2C	FGF14	0.0171911
NFIB	ELN	0.0171779
KLF12	RELN	0.0171769
SOX6	THSD4	0.0171752
RUNX2	SLC26A4	0.0171418
BCL11A	GALNTL6	0.0171254
NFIB	RGS8	0.0171251
ZBTB18	SLC22A3	0.0171197
BCL11A	NRXN3	0.0171192
TSHZ3	STXBP6	0.0171147
ZBTB20	SEMA5A	0.0171103
RUNX2	KHDRBS2	0.017105
MAFB	NMU	0.0170948
NFIX	NR3C2	0.0170866
NFIB	CCSER1	0.0170642
PROX1	ERBB4	0.0170629
SOX6	GABRG3	0.0170628
SOX6	ADRA1B	0.017057
KLF12	KIFC3	0.0170523
ESRRG	ADAMTS17	0.0170506
PBX3	MEIS2	0.0170444
L3MBTL4	PDE7B	0.017043
TSHZ2	CBLN1	0.017037
RORA	ROBO2	0.0170364
NPAS3	PDE1C	0.0170345
SOX6	TOX	0.0170338
PROX1	SYNPR	0.0170329
ZBTB20	CRYBG3	0.0170306
SOX6	KITLG	0.017029
NFIB	SFRP1	0.0170214
PROX1	NLGN1	0.01702
ZFPM2	BARD1	0.0170136
PROX1	TAC1	0.0170102
SOX6	NECAB1	0.017003
BCL11B	MYO16	0.0170028
NFIB	NPR3	0.0170007
TRPS1	ZNF385D	0.0169959
TOX	SRGAP1	0.0169901
TOX2	MPPED1	0.0169867
KLF12	CACNA2D3	0.0169852
SOX5	TMEM108	0.0169846
NR3C2	ARHGEF28	0.0169793
MEF2C	KCNS3	0.0169752
SOX6	NF1	0.0169682
ID2	TENM2	0.0169571
NFIB	SLC1A1	0.0169496
RUNX2	GRID2	0.0169428
ZBTB20	PCSK5	0.0169192
ZBTB20	TMEFF2	0.0169187
PROX1	TTC39C	0.016916
NFIB	ARX	0.0169141
SOX6	DNER	0.0169079
NFIB	ST8SIA1	0.0169053
NFIX	HTR1E	0.016903
SOX6	LRRC4C	0.0169006
TOX2	FBXL7	0.0168988
NPAS3	LIMCH1	0.0168864
RFX2	ACSBG2	0.0168861
BCL11A	FZD3	0.016874
NFIB	TACR1	0.016872
TOX3	ARHGAP42	0.0168704
PROX1	SPATS2L	0.0168651
[truncated: 3,653 more rows]

## Sheet: Lizard
Regulatory Gene	Target Gene	Weight
NR2F1	NR2F2	0.12551
SIX3	GABRA5	0.124156
FOS	BTG2	0.12145
FOS	ATF4	0.108444
SIX3	ANO3	0.107107
PHB	B3GNT2	0.103495
FOXP2	VWA1	0.101389
FOS	FOSB	0.0992419
PHB	ASTN2	0.0987818
TSHZ1	VWA1	0.0962929
NR2F2	NR2F1	0.0943079
FOSB	GADD45B	0.0929463
SIX3	LMO7	0.0893318
SIX3	FOXP2	0.0888743
CREB3L1	SEMA4D	0.0873643
ZNF704	HES1	0.0867607
SETBP1	SHB	0.0861948
HES1	ZNF704	0.0847973
ATF4	FOS	0.083383
FOS	ARC	0.0833323
TSC22D3	NPHP1	0.083288
TSHZ1	MEIS2	0.082208
MEIS2	TSHZ1	0.0811943
MEIS2	VWA1	0.0806038
PHB	LIFR	0.0802217
STAT2	NUBPL	0.079495
PROX1	LRIG3	0.0794432
SIX3	ARPP21	0.0791005
NKX2-1	SYT2	0.0791002
ATF4	BTG2	0.0789999
FOSB	FOS	0.0781675
PPARD	ERCC1	0.0781449
SP9	GPR180	0.0779997
KLF6	POLK	0.0757416
PHB	SYTL5	0.0756601
NR1D1	IMPDH1	0.0750981
HIVEP3	ELAC1	0.0749543
FOXP2	SIX3	0.0744822
PROX1	PTPRD	0.074391
SOX6	EFNA5	0.0742885
TSHZ1	ARPP21	0.0738256
E2F6	NPRL3	0.0733682
ZBTB11	AUTS2	0.073208
SIX3	ISLR2	0.0731511
LHX6	CRHBP	0.0727246
LYL1	NFIX	0.0726483
USF1	LPCAT2	0.0717076
HMGB3	ATP6V1G2	0.0715935
DLX2	MED23	0.0714973
FOXP4	RASA3	0.0712681
DNAJC1	HERC1	0.0710346
NKX2-1	EFNA5	0.0705511
NFIX	LYL1	0.0699783
MEF2C	RASGRF2	0.0699252
TSHZ1	FOXP2	0.0698846
SOX6	NKX2-1	0.0698355
ZBTB47	NARF	0.0698013
PBX1	NRP1	0.0696471
FOXN1	UNC119	0.0689778
SIX3	GULP1	0.0689304
SIX3	TMEM88B	0.068512
SMARCE1	ELP1	0.0683962
ZBTB3	PSAT1	0.0682147
NR4A1	CTDSP1	0.067959
SIX3	RASGRP1	0.0677899
ARID3B	DNAJC5G	0.067481
ZXDC	ABCD2	0.0674371
SOX6	DNAJC16	0.0673797
PIAS2	MTMR11	0.0671423
SIX3	VWA1	0.0667043
FOXP2	TSHZ1	0.0666973
NFIL3	SYNGAP1	0.0656156
MEF2C	SCUBE1	0.0655704
PHB	TMEM215	0.0654634
NR1D1	IL18	0.0651204
NR1D1	B3GNT2	0.0650474
MEIS2	GABRA5	0.0649719
NR1D1	LINGO3	0.0648963
CTCF	MLLT1	0.0647305
FOSB	BTG2	0.0645785
CREB3L2	SLC39A9	0.0645507
ZBTB4	ZCCHC2	0.0644914
HMGB3	CALM2	0.064395
TULP4	VGLL4	0.0637976
LHX6	PHLDA1	0.0634591
GATAD1	RXYLT1	0.0632964
MYEF2	TAX1BP3	0.063224
ZNF462	ZFYVE16	0.0631536
NR1D1	TMEM215	0.0630497
SATB1	NPY	0.0629589
SOX6	PYCR1	0.0628902
ZNF410	MTMR11	0.062765
NR2C2	TSPEAR	0.0627494
BBX	ANKRD24	0.0623068
PHB	CTBS	0.0621191
ZBTB24	TSFM	0.0619247
SOX6	COL19A1	0.0618497
MBD3	CYB5R4	0.0618016
ZBTB24	MYO5C	0.0615861
ARNT	PLEKHM2	0.0615701
PHB	WDR36	0.0615501
BAZ2A	RAB30	0.06133
FOS	NR4A1	0.0613039
MAZ	LRP12	0.0609078
FOS	GADD45B	0.0608411
TFCP2	TAF5	0.0608013
ZNF318	ATXN7	0.0607476
TSHZ1	RASGRP1	0.0606847
LHX6	GRIK1	0.0605955
VEZF1	DERA	0.0605729
FOS	GMPPB	0.0603174
SIX3	RPRML	0.0603154
CREB3L2	EFCAB1	0.0602542
PHB	LINGO3	0.0601793
PHB	IMPDH1	0.0594247
ZBTB4	E2F3	0.0592698
NR4A1	FOS	0.0590478
NR1D1	HGSNAT	0.0588198
TCF7	WRN	0.0587697
ZBTB1	GTF3C5	0.0587503
FOXP2	RASGRP1	0.0587284
E2F3	RMND1	0.0587057
YEATS4	GSTZ1	0.0586971
NR1D1	CTBS	0.0584758
SMARCE1	KXD1	0.0584437
ESRRA	PRMT5	0.0583761
ZNF571	SCARA3	0.0583077
ZBTB16	TRIM67	0.0582179
PPARD	UBE2Q2	0.0580588
TCF4	TNKS1BP1	0.0580324
FOSB	JUN	0.0579309
NR2F2	CDK8	0.0577792
ZFX	APEH	0.0577373
JUN	FOSB	0.0576687
HMGB1	ZDHHC16	0.0575734
NKX2-1	SOX6	0.0575717
CUX1	SPG21	0.0574664
AFF2	CEP57	0.0573447
CLOCK	PDLIM7	0.0571405
MEF2C	CPLX3	0.0571261
SREBF1	ITPKC	0.0570945
ATF4	ARC	0.0570543
MBD3	MRPL24	0.0569849
SALL2	PIGB	0.0569698
ZNF219	IGF1	0.0569436
SATB1	DSEL	0.0568939
SOX6	DUSP10	0.0568309
CREB3L1	KXD1	0.0567478
NR1D1	OVCA2	0.0566736
ZNF609	CEP41	0.0566485
MYSM1	CEP135	0.0566126
MYC	CDH24	0.0564876
AFF1	MRTFB	0.0564867
PRDM2	MARK4	0.0564714
ZSCAN21	PTCD3	0.056432
CTCF	BCL6	0.0564291
SP9	GIGYF1	0.0563853
TFAM	SCML4	0.0563763
AHR	MLLT3	0.0563632
ZNF571	CAMLG	0.0563574
SIX3	GDA	0.0563443
NR1D1	ROBO1	0.0563184
SOX6	MOXD1	0.0562377
RBPJ	HSD17B4	0.0561111
ZNF800	ZDHHC15	0.0559076
MAFF	TELO2	0.0558666
MAFG	KIF13B	0.0558207
ZNF639	ECI1	0.0557188
NFIB	FAM149B1	0.055712
LCOR	ANKDD1A	0.0556035
ZNF219	TUT4	0.055455
TOX4	MTMR11	0.0554263
TSC22D2	TMEM120A	0.0552695
SOX6	GRIA3	0.0552423
ZBTB8A	SZT2	0.0552365
NR2F2	SPICE1	0.055234
ZBTB41	FBXW5	0.054777
MYEF2	MTMR11	0.0547743
NR1D1	ASTN2	0.0547666
NR2F1	PPARA	0.0546862
THRB	COX11	0.0544966
SOX11	UBE2S	0.0544957
SIX3	MAL2	0.0544424
ZNF622	ADAL	0.0541445
SETBP1	NKAIN3	0.0540792
MEF2A	RALGDS	0.0540285
SOX11	RBM42	0.0540175
LHX6	PTPRU	0.0538629
SREBF1	CTU2	0.0536863
FOXP2	GABRA5	0.0535814
HMGB3	CITED2	0.0535668
ZNF800	FAM217A	0.0535396
ZNF462	GALE	0.05343
ZNF500	SNX17	0.0534218
THRB	CSGALNACT2	0.053362
PHB	DYNLT1	0.0533483
LRRFIP1	ZMYM4	0.0531936
LYAR	QRICH1	0.0531571
MEIS2	SIX3	0.0530933
TADA2B	KXD1	0.0528847
NR2F2	ATAD3A	0.0527001
ZBTB43	RAD9B	0.0526192
NKX2-1	SUPV3L1	0.0526109
ZEB1	TIMM13	0.0525267
JARID2	SFT2D2	0.0524852
ZNF800	FRMPD4	0.0524009
RCOR3	NUDT14	0.0523233
MEF2C	TPP1	0.0522752
NKRF	CPSF4	0.0522449
PHB	PSEN2	0.0521581
CREBRF	GPSM1	0.0520342
NR1D1	IFT20	0.0520163
SUB1	PKNOX1	0.0519524
SIX3	TSHZ1	0.051898
VEZF1	FZD6	0.0518944
ZNF512B	ZNF827	0.0518619
LYAR	CNP	0.0518053
NR1D1	TRIP10	0.0517949
TULP4	CDK5RAP3	0.0517503
VEZF1	TMEM97	0.0517117
MBD3	KXD1	0.0516195
ZNF318	TAF5	0.0515458
RORA	ERLIN2	0.0515121
ATMIN	SIVA1	0.051511
PHB	ATG9A	0.0514665
NR2E1	ADARB2	0.051434
SOX6	HTR1D	0.0514289
MXD1	ABCD2	0.0514167
MEIS2	PTK2B	0.0513906
NR1D1	TRAPPC12	0.0512694
ARID4A	LRCH3	0.0511832
NR1D1	ADPGK	0.0510326
ZNF398	PIK3C2B	0.0510044
SOX6	CLDN20	0.0510021
TCF4	HEBP1	0.0509893
LHX6	SST	0.050986
TFDP2	ENOX2	0.0509618
SOX11	IMMP2L	0.0509588
CAMTA1	KBTBD2	0.0508959
NR1D1	UROS	0.0508854
PHB	TRPM2	0.0508487
HMGB3	RPL7	0.0508087
THAP4	LIX1L	0.0506521
SMAD3	IFT74	0.0506332
ATF5	AP5Z1	0.0506317
SALL2	LIMS1	0.0505909
PROX1	BUB3	0.0504917
BCL11B	SOX6	0.0504373
FOXN1	SAMD1	0.0503909
ATF6	NOM1	0.0503753
ZBTB43	TMEM143	0.0503686
ZNF292	ZRANB3	0.0503476
ZHX1	MTMR11	0.050338
MYT1L	RIF1	0.0503236
TOX	PCK2	0.0502843
SETDB1	MBOAT1	0.0502319
ATF6	PLEKHM2	0.0501599
NFIX	SCGN	0.0501272
SFPQ	ANK3	0.0500977
PREB	CYTH1	0.0500572
SMAD4	SLC49A3	0.0498877
ZNF398	PALMD	0.0498527
NME2	COX4I1	0.0498454
TSHZ1	VCAM1	0.0498175
NR4A3	APOE	0.0497915
RFX5	RXRB	0.0497775
HMGB3	RPS8	0.0497746
ZNF467	FLVCR2	0.0497193
ZBTB8A	APBB3	0.0496954
PHB	RPAP2	0.0496857
ATF4	GADD45B	0.0496236
NR1D1	RPAP2	0.0496084
AFF2	TMEM17	0.0495871
ATF6	GPATCH4	0.0495836
SOX6	COL9A1	0.0495644
MAZ	SRD5A3	0.0495398
SOX6	BCL11B	0.0495243
SETBP1	ACAD8	0.0495117
ZBTB24	NUDT7	0.0494124
MLLT10	ISLR2	0.049402
PHB	SRPX	0.0493869
ATF6B	SLC35E1	0.0493736
ARNT	CHML	0.0493159
NR1D1	TIPARP	0.0493111
PHB	ROBO1	0.0492905
ZBTB11	LSG1	0.0492699
ZNF706	NPTX2	0.0492509
TFE3	SOCS6	0.049237
ZBTB25	USE1	0.0492162
DLX6	HIVEP1	0.0491864
HMGB3	CDK14	0.0491681
NR1D1	TRPM2	0.0491373
ZNF281	UBTD1	0.0491252
ZNF219	WDR76	0.0491189
SUB1	POLR1E	0.0491103
SATB1	PLSCR1	0.0491085
LHX6	PCDH18	0.0491053
ZBTB1	ST7	0.0490582
PHB	ARHGEF6	0.0490543
SOX6	TRHR	0.0490286
SALL2	SH3BP5L	0.0490132
BAZ2B	LSG1	0.0490049
TCF4	AKT2	0.0489997
SMARCE1	PLEKHM2	0.0489043
MYT1L	IFT122	0.0488523
PHB	SPARC	0.0488358
PHB	IL18	0.0488243
PHB	TIPARP	0.0488148
POU2F1	FNIP2	0.0488085
NME2	ARRB2	0.0487822
PBX2	WDR45	0.0487103
CREB3L1	PLEKHM2	0.0486467
TFAM	GNPAT	0.0485826
NR1D1	ATG9A	0.0485791
RARB	NDUFAF2	0.0484948
TFE3	SART3	0.0484378
NR1D1	CNPPD1	0.0484351
NR2F1	CDH9	0.0483078
HMGA1	TBP	0.048299
SOX11	ANXA10	0.0482937
GTF2IRD1	STAT2	0.0482923
THAP4	FAHD2A	0.0482803
CUX2	VAV3	0.0482196
GTF2I	EPC2	0.0481996
FOXP2	MEIS2	0.0480918
ZNF500	NRBP1	0.048076
SMARCE1	SEMA4D	0.0480264
SOX6	NT5M	0.0480186
IRF3	PANK1	0.0480129
ZBTB4	RMND1	0.0479844
MIER1	FMN1	0.0479386
NR2F1	ADARB2	0.0479333
PROX1	LRP1B	0.047915
NR4A1	NR4A3	0.0479021
LCOR	CBLB	0.0478759
ARID3B	ATF6B	0.0478553
ZNF398	TTC36	0.0478128
ARNT	KXD1	0.0477994
NKX2-1	STX10	0.0477562
ZSCAN29	NFATC2IP	0.0477533
HIVEP2	PAOX	0.0477472
DDIT3	ALG9	0.0477426
MYT1	CCS	0.0477077
ARID4B	AQR	0.0477021
VEZF1	FAM53B	0.0476401
BCL11A	LINGO3	0.0475834
WDHD1	SEMA4D	0.0475674
NR1D1	SRPX	0.0475589
PPARA	TEX30	0.0475447
ZBTB43	DCC	0.0475196
ZBTB11	SAV1	0.0475064
CIZ1	DMWD	0.0474557
NR1D1	ARHGEF6	0.0474526
ARNT	RPRD2	0.0474484
CTCF	SEMA6D	0.0473604
ZBTB16	FGF11	0.0473469
ARX	KCTD8	0.0473439
USF1	HACL1	0.0473284
ZFX	FSTL1	0.0473189
LHX6	RASGRF2	0.0472798
SMARCC1	CCNK	0.0472633
TSHZ1	GABRA5	0.0471799
CLOCK	IFT20	0.0470986
BCL11B	TRPM3	0.0470921
SOX11	TRIM14	0.0470866
SOX6	SKIL	0.0470636
ARNTL2	GPAM	0.0470417
LRRFIP2	PHOSPHO2	0.0470004
TERF2	B3GALT5	0.046982
SFPQ	PMM1	0.0469761
PHB	CNPPD1	0.0469573
ADNP	ATP6V0A2	0.0469316
ATF6	PRR13	0.0468394
PBX2	EPHX1	0.0467856
NR1D1	PSEN2	0.0467717
SOX6	PAWR	0.04675
SOX11	NPTX2	0.0467417
MAZ	CEPT1	0.0467383
ZNF518B	POLR2A	0.0467358
SP4	BRD3	0.0466886
CSDE1	FGF23	0.0466841
ZBTB24	OLFM2	0.0466665
MEF2A	LYSMD4	0.0466559
ATF6	KXD1	0.0466547
VEZF1	SIN3B	0.0466491
LYL1	MEGF11	0.0466419
ARID3A	RCBTB2	0.0465334
CREB3L2	ZMYND19	0.0465147
PRDM2	TMED10	0.0464722
TSHZ1	NKAIN3	0.046459
NR4A1	SMAD4	0.0464439
ATMIN	PHF11	0.0463358
NR1D1	CDIPT	0.0463113
ZNF410	PDSS1	0.0462632
GTF2I	TPD52	0.0462207
ZEB2	TCF4	0.0461391
NME2	OSGIN2	0.0461357
SUB1	ARF4	0.0461001
SIX3	DHX36	0.046077
ZBTB11	SCAMP3	0.0460206
THYN1	NSMAF	0.0459633
SMARCA1	CNGA3	0.0459427
SMARCAL1	ANKZF1	0.0459416
ARID4B	STAU1	0.0459363
SOX6	DELE1	0.0459283
ARNT	POLR3GL	0.0459214
ZBTB41	CDKN2C	0.0458855
MEF2C	ATG14	0.0457997
MAFK	CHML	0.0457821
ZBTB24	KLHL11	0.045781
NFRKB	SLC25A35	0.0457602
FOSB	ARC	0.0457579
SIX3	MEIS2	0.0457186
BAZ2B	SAV1	0.0456791
FOXP2	RPAP1	0.0456744
NR2E3	TATDN3	0.0456083
ZFPM2	ZFX	0.045574
NR1D1	CDH10	0.045509
TSHZ1	SIX3	0.0454901
BAZ2B	LIPC	0.0454632
NR2E1	ACTR3B	0.0454619
HMGB3	RPS24	0.045424
MEF2C	CST6	0.0453213
BHLHE40	RADIL	0.045319
TCF4	NAPB	0.0452977
ID3	JMJD7-PLA2G4B	0.0452772
ZBTB16	UTP15	0.0452381
SALL2	SPATA24	0.0452276
VEZF1	HTR1A	0.0452249
PURG	COPA	0.0452066
GATAD1	ECHDC1	0.0451936
ZNF571	NTS	0.0451799
TOX2	DNAAF1	0.045178
PBX4	BCO2	0.0451716
DDIT3	TXNL4A	0.045164
FOXO6	ANKRD55	0.0451582
ZNF467	RNF214	0.0451279
ATF4	IER2	0.0451259
CSDC2	FNTB	0.0451082
SATB1	SST	0.0450959
TMF1	BLMH	0.0450858
MEF2A	AKAP10	0.0450747
ZXDC	USP24	0.0450495
CREBRF	MEX3D	0.0450263
NR1D2	CTDSP1	0.0450238
TOX3	HOMER1	0.0449999
SOX6	SCD	0.0449762
THYN1	ADAMTSL2	0.0449732
KLF12	LRBA	0.0449632
TCF4	LRP3	0.0449461
MYC	CDKL1	0.0449425
SPDEF	FBXW8	0.0449378
TSHZ1	RPRML	0.044882
ZNF467	SFMBT1	0.0448684
SMARCAL1	THUMPD1	0.0448188
ATF6	POLR3GL	0.0447725
ZSCAN22	ZNF804B	0.0447318
BBX	CCNT2	0.044706
PHB	SLC38A10	0.0446321
MEF2C	KCTD6	0.0446091
KLF4	MAMLD1	0.0445779
KHSRP	KIF13B	0.0445604
NR2E3	PLA2G1B	0.044545
PHB	TMEM127	0.044468
TOX2	ZEB1	0.0444602
SMARCAL1	HIPK1	0.0444407
NFYA	CYB5D1	0.0444405
HMGB3	EIF1	0.0444043
SATB1	RXFP3	0.0443923
ZMIZ1	OSBPL6	0.0443776
ZNF571	MAD1L1	0.0443764
ARNTL	EHMT1	0.0443746
EGR3	CD74	0.0443204
CSDE1	DOLPP1	0.0443105
ATF5	IL1RAPL1	0.0442905
DBX1	IRF3	0.0442708
LHX6	SOD1	0.044259
NR1D1	SLC22A17	0.0442052
LYL1	ALDH16A1	0.044182
CAMTA1	LGI2	0.044175
NR1D1	DPM3	0.0441717
POU3F4	PTCHD4	0.0441636
NME2	STIM1	0.0441552
ZHX1	AIP	0.0441527
POU3F4	SNAP29	0.044148
MAZ	CLDN5	0.0441368
BAZ2B	DHRS7B	0.0441163
ZBTB16	RTN2	0.0441089
NKRF	MAMLD1	0.0440943
SETDB2	ETFDH	0.0440799
SETDB1	NCSTN	0.0440765
CSRNP3	TBC1D22B	0.0440644
ZNF398	LRCH3	0.0440587
ARNT	TIPRL	0.0440515
PHB	OVCA2	0.0440432
PURG	AGPAT5	0.0440399
AFF3	KAT2A	0.0440146
SALL2	MED23	0.0440017
ZNF410	NQO1	0.0439854
GATAD1	PINK1	0.0439805
THAP4	EFCAB6	0.0439748
NR1D1	WDR36	0.0439745
SMAD3	USP54	0.0439681
NR4A1	CD74	0.0439366
ETS2	FLAD1	0.043909
NR1D1	ANKRD53	0.043868
TOX2	ASB3	0.0438299
CIZ1	PCDH9	0.0437999
SIX3	TCF4	0.0437898
ZBTB6	MED18	0.0437773
NR1D1	PRKCD	0.0437643
ZMIZ1	TMEM115	0.0436506
HMGB3	PPIA	0.0436489
SOX11	DDR1	0.0436464
ZNF706	EHMT2	0.0436051
CCDC88A	SEC16A	0.0436001
NR1D1	GABRA3	0.0435921
VEZF1	SRD5A2	0.0435872
CIZ1	CALCOCO2	0.0435855
NR3C1	TRPM5	0.0435819
NR2E1	MEIG1	0.0435536
E2F6	ME2	0.0435533
NR1D1	CAND2	0.0435448
HIF1A	CCNYL1	0.043539
BCL11A	B3GNT2	0.0435361
ZNF614	TAF6L	0.0435327
RCOR1	HGD	0.0435297
NFIX	PPHLN1	0.0435276
TCF12	KSR2	0.0435236
USF1	KLHL36	0.043515
CREB3L1	LRRC41	0.0435147
CREB3L2	CPLX2	0.043511
MEIS2	ARPP21	0.04351
NR2F2	PNN	0.0434699
PHB	UROS	0.0434661
NR2C2	GNA13	0.0434439
GTF2I	MYBPC3	0.0434315
NKRF	PTPRU	0.0434243
STAT1	GPRC5B	0.0434229
ZBTB24	VPS37B	0.0433997
AFF4	MED27	0.043394
TOX4	B9D1	0.043389
NFIX	PTPRD	0.043371
PBX1	TAS1R3	0.0433632
SSRP1	ENSA	0.0433624
BAZ2B	ACOT8	0.0432999
AFF2	PINK1	0.0432933
L3MBTL1	ACAT2	0.0432685
PKNOX2	RAB3A	0.043229
NR2E1	DBF4B	0.0432204
PHB	RGS12	0.0432089
MAZ	CES1	0.0431972
TCF4	ZEB2	0.0431852
SMARCC2	TRPM5	0.0431401
ARID5B	CNOT2	0.0431186
MBD3	SAMD12	0.0431175
NR4A1	BTG2	0.0431074
NR1D2	MTHFR	0.0430963
SMARCC1	SLC29A3	0.0430368
ARNT	PTK2	0.0430192
NFXL1	SNAP29	0.0430022
SMARCC1	LRP11	0.0429702
FOXO6	MED15	0.0429685
ZFP91	NHLRC3	0.0429595
NR3C2	CHFR	0.0429587
CREBRF	GALNT9	0.042955
HSF2	ESF1	0.0429401
TCF12	RFTN1	0.0429367
DBP	LINGO3	0.0429257
NR1D1	SPARC	0.0429243
NKX2-1	LYPD6B	0.0429204
TOX3	FPR3	0.0429127
ZBTB47	CSRNP2	0.0429035
MEF2C	FUT9	0.0428983
FOXP2	ENGASE	0.0428873
YEATS4	ABHD13	0.0428812
SETBP1	PTK2B	0.0428735
ZNF831	CALB2	0.0428706
E2F6	ANKRD39	0.0428699
CTCF	RPS6KA2	0.0428634
ZBTB16	CYP4F22	0.0428588
PKNOX1	IKZF4	0.0428541
DLX2	UBXN2A	0.0428484
PRDM8	MTMR4	0.0428439
ATF4	RARRES1	0.0428179
NR2F1	ZBTB20	0.0428019
BAZ2B	PNKD	0.042764
USF1	SHANK3	0.0427452
PHB	NEGR1	0.0427048
LRRFIP2	GOLPH3L	0.042698
TCF4	ARX	0.0426721
VEZF1	MANEAL	0.042663
DBX1	VCL	0.0426583
FOXN1	MYO1F	0.0426416
AFF3	SPHK1	0.0426086
NME2	PPP2CB	0.0425998
TCF4	BBS10	0.0425752
TFAM	DDX52	0.0425229
PBX4	ABITRAM	0.0425181
MBD4	ARL4C	0.042512
SETDB2	CABYR	0.0424887
NFIL3	RUSC1	0.0424607
ZBTB24	RPP21	0.0424521
CLOCK	UBL4A	0.0424161
FOS	CD74	0.0424072
ZBTB11	RPIA	0.04239
CREB3L1	FAM151B	0.0423761
CEBPZ	PWP2	0.0423634
POU3F3	FRMD4B	0.042322
DDIT3	RAP2A	0.0422476
SUB1	RPLP0	0.0422424
TAX1BP1	NCBP1	0.0422296
GPBP1	RHOF	0.0422207
HMGB3	FHL2	0.0421837
TFE3	FRS2	0.042182
ZEB1	ASB3	0.0421735
ARX	ANGEL2	0.0421682
AFF3	CYBRD1	0.0421576
ARNTL2	WDR45	0.0421249
NME2	HINT1	0.042105
ID3	MAK	0.0421047
PHB	KANK4	0.042099
NFXL1	TIMM8A	0.0420928
ELF2	CHRDL1	0.0420835
SOX6	TRPM7	0.0420773
BCLAF1	PROS1	0.0420769
CREB3L2	HSPB1	0.0420731
MBD3	PLEKHM2	0.04202
E2F3	NUP43	0.0419993
E2F6	FUT8	0.0419919
ZNF571	SCPEP1	0.0419807
TSHZ1	SOGA1	0.0419772
GPBP1	TFCP2	0.0419547
NR1D1	SLC35E3	0.0419282
GABPB2	RRM2B	0.0419228
TCF4	PLS1	0.0419154
ID2	TTC19	0.0418894
NR1D1	NAIF1	0.0418419
ATF6	RPRD2	0.0418184
NR1D1	CNTNAP5	0.0418177
DLX6	CCDC74B	0.0418029
MLLT10	PLEKHA8	0.0418018
ZNF395	IBTK	0.0418008
NME2	RPL32	0.0417736
PHB	NAIF1	0.0417591
NME2	RPS16	0.0417521
CIC	SUPT7L	0.0417495
DLX5	LEO1	0.0417372
CREB3L1	WDHD1	0.0417265
ZBTB11	NCAPD3	0.0416797
NFX1	MED18	0.0416693
ZNF571	IFFO1	0.0416561
TULP3	AHCTF1	0.0416547
PREB	ATP6V0A2	0.0416528
VEZF1	DKKL1	0.0416459
MBD3	SEMA4D	0.0416157
CSRNP3	DAB2IP	0.0416067
AFF4	MTMR11	0.0416044
RFX5	SORD	0.0416
ZBTB16	FGF23	0.0415943
NR2F1	NRP1	0.0415851
VEZF1	SLC29A4	0.0415783
ZNF609	CNGA3	0.0415767
MBD3	ACYP1	0.0415648
NR1D1	SPTLC2	0.0415577
GATAD2B	PRR12	0.0415409
ZHX1	ARMC6	0.0415199
KLF4	FIGN	0.041513
ZNF800	GSTCD	0.0415001
SIX3	ZNF831	0.041488
NR0B1	DENND3	0.0414805
RORA	CACNA1G	0.0414569
PRDM2	STX10	0.0414541
MBD3	UCHL5	0.0414281
MBD3	WBP11	0.041421
DDIT3	PIP4P1	0.0414201
FOSB	COPS7A	0.04137
ZNF292	RBMS3	0.0413672
ZBTB11	DHRS7B	0.0413619
ATMIN	TJP2	0.0413562
KIAA1549	GLA	0.0413402
E2F6	IFT122	0.0413384
ZBTB24	CNNM3	0.0413308
ZNF711	TRIM13	0.041328
BLZF1	DOCK3	0.0413238
MEIS2	ANKRD6	0.0413171
USF1	ARMC1	0.0413018
HDX	ZNF783	0.04129
MYCN	BFAR	0.041284
SATB1	TCF7	0.0412569
RCOR1	LRRC40	0.0412414
GTF2IRD1	MRPL40	0.0412307
THYN1	ALKBH4	0.0411981
DDIT3	STK38L	0.0411955
AFF1	LEPROT	0.0411878
ST18	SLC49A3	0.0411809
SETDB2	GTF3C5	0.041178
ZNF618	FKRP	0.0411753
BBX	WDR4	0.0411661
NR1D1	AP2B1	0.0411655
HIF1A	ZNF215	0.0411652
CSRNP2	MTPAP	0.0411232
PHB	RNF121	0.0410863
ZGPAT	GIT2	0.0410268
CAMTA1	NFIC	0.0410207
NFE2L1	ELAC1	0.0410191
ARID5B	AK7	0.0410133
SOX6	CHODL	0.0410063
CTCF	RALBP1	0.040998
ARNT2	TET1	0.0409959
CREBRF	DCAF5	0.0409646
NR1D1	TMEM127	0.0409575
ZNF518B	CCDC120	0.0409537
RORA	SAPCD1	0.0409504
BAZ2B	ABCB6	0.0409415
HMGXB4	GSTA1	0.0409363
FOXP2	LMO7	0.0409363
PURG	SEMA4F	0.0409033
SMARCE1	CHML	0.0408884
ZNF500	SAYSD1	0.040882
MAZ	RNF14	0.0408742
PRDM11	UBXN11	0.0408673
NR1D1	GAL3ST3	0.0408647
ZBTB47	R3HDM4	0.0408632
RXRB	DENND2B	0.0408229
ZNF410	ARMC6	0.0408156
NME2	CYCS	0.0408144
PHB	GAL3ST3	0.0407963
CEBPG	TMEM33	0.0407458
ZBTB24	ZNF804A	0.0407398
CSDE1	LPIN1	0.0407328
ZSCAN21	SMAD5	0.0407319
ZNF532	TBC1D8B	0.0407214
ZBTB4	FTO	0.0407081
SIX3	ATP2B4	0.0407068
MYC	MEX3A	0.0406956
AFF2	CEPT1	0.0406952
PBX1	CENPW	0.0406854
ARX	GBE1	0.0406556
WDHD1	STON2	0.0406363
VEZF1	LSM10	0.0406281
ZNF189	MLLT3	0.040623
SMARCE1	RPRD2	0.0406124
TULP3	DPH3	0.0406043
PPARD	MYO9B	0.0405939
NFIC	CLCN5	0.0405641
ZNF706	MED27	0.0405566
SOX6	PRPF8	0.0405384
DLX6	TTPAL	0.0405237
CC2D1A	RELL2	0.0405201
MEF2C	GRIK1	0.0405162
DLX5	KDM5A	0.0405147
HIC2	SGCD	0.040501
ETV5	RAI1	0.0404922
CREBL2	KRCC1	0.0404912
TMF1	RAD18	0.040478
ZNF398	ANKRD46	0.0404727
MAFK	REXO1	0.0404644
MXI1	TAF12	0.0404247
HIF3A	ZDHHC3	0.040398
PHB	CDIPT	0.0403877
ZSCAN29	FRS2	0.0403295
PIAS2	ARMC6	0.0403111
ZNF704	FANCG	0.0403027
PPARD	USP54	0.0402916
LCOR	RHPN2	0.0402765
NR2F2	NFYB	0.0402536
GTF2I	SIRT3	0.0402388
ELF2	NUP35	0.0402348
RBPJ	DNAJC5G	0.0402295
LRRFIP2	NUP43	0.040144
ZNF292	FBXO16	0.0401393
NR1D1	ALG5	0.0401328
HIC2	VPS37D	0.0401317
ZBTB11	ILDR2	0.0401281
CCDC88A	PCYT1B	0.0401185
NFIX	COL5A1	0.0401167
MYT1L	PHOSPHO2	0.0401101
TUB	MAP7D2	0.040105
TMF1	SUPT7L	0.0400961
UBTF	STOX2	0.0400917
NR1D1	KANK4	0.0400884
ZNF827	VWA5B1	0.0400876
SP4	NME5	0.040074
MBD3	DCUN1D4	0.0400688
MYT1L	NUDT1	0.0400653
FOXJ2	PNLDC1	0.0400607
MEF2A	TYW1	0.0400606
ZNF395	POLR3H	0.0400541
SMARCE1	TMEM170B	0.0400355
TAX1BP1	PPARA	0.0400239
MAFF	FAM214B	0.0400176
ZFAT	THAP1	0.0400012
TSHZ1	NFIC	0.0399968
CSDC2	PDK2	0.0399709
SREBF2	RBPJ	0.0399643
ZBTB33	WASF3	0.0399474
SREBF1	NOL8	0.039945
DNAJC2	NUDT5	0.0399433
RORA	LSM10	0.0399395
NFIX	PTN	0.0399247
CEBPG	MAP7D1	0.039924
TOX4	PDSS1	0.0399155
DNAJC2	PLEKHA8	0.0399129
ZBTB11	PNKD	0.0399036
CREB3L2	SH3BGRL2	0.0398858
NEUROD6	ALDH9A1	0.0398821
POU2F1	MYC	0.0398657
SIX3	LAMP5	0.0398568
MYCN	PPIF	0.0398471
ZFP91	CTTNBP2NL	0.0398462
SETDB1	PELO	0.0398419
NR2F2	ADARB2	0.0398147
ZNF618	KIFC2	0.039805
MBD3	SMARCAL1	0.039786
NME2	MRPL24	0.0397806
ZBTB4	RHOQ	0.0397734
HIF1A	WDR7	0.0397721
ATF1	YPEL1	0.0397677
DNAJC1	CLCN6	0.039737
SMAD4	TTC13	0.0397246
CREB3L2	RRP9	0.0397095
AFF2	ULK2	0.0397033
TFAM	TMEM38A	0.0396942
BHLHE40	ADAL	0.0396875
ZNF500	KLHL15	0.0396848
CUX1	PIH1D2	0.0396771
ZBTB4	DDX41	0.0396672
SIX3	MRAS	0.0396607
THAP1	MGAT4B	0.0396475
DLX5	RRAGA	0.0396348
LHX6	DBNDD2	0.0396272
GPBP1	EIF2AK2	0.0396153
ZNF827	PCSK5	0.0395885
PHB	TMEM177	0.0395829
ZNF800	VTI1A	0.0395566
RCOR1	KIF3C	0.0395551
PRDM2	TCEANC2	0.039544
ZNF706	FGD3	0.0395344
SIX3	PPP3CA	0.0395193
ZBTB43	TCTE1	0.0395161
NFIB	NES	0.0395108
TFAM	HOMER2	0.0395038
SIX3	CERK	0.0395014
MYC	WDR11	0.0394544
DNAJC1	NEUROD6	0.0394533
POU2F1	STEAP3	0.0394491
DMTF1	TCERG1L	0.0394467
PKNOX2	BMI1	0.0394449
NFIX	LRCH3	0.0394314
TSC22D1	MBD5	0.0394226
ZNF653	TSR1	0.0394187
ZEB2	PPP1R37	0.0394104
PPARD	SLC46A1	0.0394018
NFIC	STEAP3	0.0394003
MXI1	WDR75	0.0393928
PBRM1	BAZ1A	0.0393751
KHSRP	MXRA7	0.0393708
LRRFIP1	CUL4B	0.0393677
ESRRA	ARRDC1	0.0393659
FOXN1	PTGS1	0.0393627
MAF1	SENP8	0.0393514
SOX6	SLC8A1	0.0393497
E2F3	TMEM17	0.0393306
SIX3	CLMN	0.0393295
PBX2	HMGXB4	0.0393064
MEIS2	PDE2A	0.0393001
PHB	GABRA3	0.0392914
E2F3	KCNQ5	0.0392769
ARX	TCF4	0.0392727
ZNF215	ZDHHC1	0.0392653
PHB	ADPGK	0.0392304
WDHD1	KCNK4	0.0392236
DLX6	PHC1	0.0392231
SETBP1	OPN1SW	0.0392124
AFF4	SEC22C	0.0391996
ZBTB11	LRP12	0.0391755
ZBTB11	LIPC	0.0391724
E2F3	ZNF330	0.0391486
NME2	CHCHD2	0.0391467
PHB	CNTNAP5	0.0391435
SMARCE1	ARNT	0.0391425
MNT	YJU2	0.039142
PPARD	PGAP6	0.0391334
MEF2C	FAM110B	0.0391226
WDHD1	ZGPAT	0.039109
AFF3	TYW1	0.0390969
ZNF281	MAD1L1	0.0390879
TOX4	PIAS2	0.0390872
TADA2B	PUS7	0.0390864
ZNF518B	CSNK1G3	0.0390772
TSHZ1	ATPAF2	0.039047
ZBTB43	PIP4K2A	0.0390132
ZBTB44	JUND	0.0389916
MEF2C	RIMS1	0.0389912
PHB	RGS14	0.0389897
JUN	CD74	0.0389878
NR1D2	HM13	0.0389706
HMGB1	GNG3	0.0389673
TCF4	ATG13	0.0389581
PHB	PDLIM1	0.0389381
BHLHE40	PMS2	0.0388883
THYN1	PDE6G	0.0388768
NFXL1	ESRRA	0.0388713
LCOR	BIVM	0.0388563
ZNF410	RAB30	0.038853
CSDE1	SLC35F5	0.0388251
ZBTB11	WWP2	0.0387489
NR3C1	POGZ	0.0387431
POU3F3	ZNF609	0.0387326
NR1D1	SLC16A3	0.038722
CREB3L1	ARNT	0.0387082
TAX1BP1	GRPEL2	0.0387055
ZNF639	CTNNBL1	0.0386876
TADA2B	NES	0.0386865
ARX	RRS1	0.0386815
SMARCE1	POLR3GL	0.0386708
ZNF536	TRIP11	0.0386619
SOX11	RPP21	0.0386519
ZBTB11	PIWIL1	0.0386301
ARNTL2	TNPO3	0.0386289
ZBTB6	NVL	0.0386257
MEF2C	LANCL2	0.0386254
BCL11A	UNC45B	0.0386249
DLX5	RHOC	0.0386061
NFIB	CAMKK1	0.0386036
ZNF500	ACTR1B	0.0385917
TADA2B	MLH3	0.038587
HMG20A	MAP1LC3A	0.0385853
JUN	IER2	0.0385741
ZNF131	PTCHD4	0.0385706
ZFAT	MAP9	0.0385433
GZF1	GCDH	0.038542
ZBTB7A	RAB24	0.0385329
BAZ2B	CHSY1	0.0385322
NFIB	AMACR	0.0385299
PPARD	PCK2	0.0385272
ARID1A	SENP5	0.0385265
ZHX1	PLEKHB2	0.0385108
MBD3	GPATCH4	0.0385097
MYT1L	TUT4	0.0385085
ZHX3	RPP25	0.0385051
NR1D1	CHODL	0.0384959
TCF7	GPR149	0.0384928
HIF3A	ZNF507	0.0384886
NR1D1	NTS	0.0384844
HMGB3	RPS26	0.0384752
SMAD5	RARS2	0.0384691
SIX3	DLGAP1	0.0384621
SOX11	TUBD1	0.038461
RBPJ	ZBTB25	0.0384579
PHB	NIT2	0.0384267
ST18	LIG1	0.0384216
PHB	SLC35E3	0.0384209
SIX3	FIGN	0.0384204
CEBPG	CCDC65	0.0384169
AFF2	PPFIA1	0.0384119
ZNF326	TRAPPC1	0.0384016
ATF6	CHML	0.0383968
PHB	GRIK4	0.0383906
ZNF571	PIK3C2A	0.0383893
TADA2B	RPRD2	0.0383872
MBD4	DIP2B	0.0383858
HMGB3	RILPL1	0.0383665
ZNF706	CD74	0.0383656
SP4	TPD52	0.0383601
PIAS1	MAPRE3	0.038353
PHB	ANKRD53	0.0383408
CDC5L	RBPJ	0.0383289
LRRFIP2	FTO	0.0383173
RCOR1	DRAP1	0.0383041
SMARCAL1	RPS14	0.0383019
ID3	GSG1	0.0382972
RERE	GNL1	0.0382946
POU3F3	NR2F1	0.0382745
SOX6	ADAMTSL2	0.038236
PIAS2	PDSS1	0.038214
TCF4	CDKN2AIP	0.0382075
SOX6	ROBO2	0.0381852
PRDM2	ISY1-RAB43	0.0381788
KHSRP	ZBTB16	0.0381669
PPARD	EXOSC2	0.0381569
THYN1	PROS1	0.038149
PRDM8	SNX11	0.0381488
TMF1	LZTFL1	0.0381108
SOX11	SSTR2	0.038104
POU3F4	TBC1D8B	0.0381013
NR1D1	RNF121	0.0380772
HMGXB4	PBX2	0.0380679
PLSCR1	SLC35F5	0.0380514
TULP4	SUMF2	0.0380488
PREB	TMEM91	0.0380328
NR2F1	POU3F3	0.038021
TCF7	PAQR9	0.0380143
TULP4	CHN1	0.0380054
NR2E3	TET1	0.0379984
ZNF614	UXT	0.0379736
MIER1	PHC3	0.0379592
NR1D1	UBE2J1	0.0379536
NR2C2	KCNAB3	0.0379486
NME2	VDAC3	0.0379441
NCOR2	SH3BP2	0.0379323
STAT1	PLP1	0.0379311
CSDE1	CYP4F22	0.0379153
ZSCAN21	HINT3	0.0378817
HSF2	ASB3	0.037879
MAX	ZGPAT	0.0378776
ZBTB11	ACVR2A	0.0378494
ZNF219	LONRF2	0.0378472
CDC5L	BFAR	0.037847
THAP4	TRAPPC1	0.0378452
TCF4	KCNC2	0.037842
ZNF614	CCDC125	0.0378404
ZFX	ATP6V0A2	0.0378366
MBD3	PFDN5	0.0378269
PHB	EDEM2	0.037807
PREB	ZNHIT1	0.0377996
NEUROD6	TAF1D	0.0377945
SREBF2	ARID3B	0.0377919
CC2D1A	COPA	0.0377708
ATF6B	ZC3H3	0.0377636
TCF4	IQSEC1	0.0377593
PHB	NR1D1	0.0377525
BCLAF1	UBR5	0.0377482
NR1D1	KEAP1	0.0377393
FOXO6	EXOSC2	0.0377296
MYT1L	ACVR2A	0.0377247
LHX6	LATS2	0.0377184
ZMIZ2	MORF4L1	0.0377026
LRRFIP2	LMLN	0.0376982
LHX6	RFTN1	0.037689
ZFX	TLE4	0.0376795
SETDB2	CEP135	0.0376686
HIC2	QTRT1	0.0376643
ZBTB11	RASSF1	0.0376504
GATAD2B	VWA7	0.037646
ZNF215	FAM102B	0.0376434
BBX	FGF16	0.0376373
NFYB	DNM2	0.0376147
MYSM1	ACTN4	0.0376083
SATB1	OPRL1	0.0375942
TERF2	SLC46A3	0.0375921
ZMIZ2	SEZ6	0.0375657
FOSB	NR4A1	0.0375626
NR1D1	PDLIM1	0.0375623
HIC2	TMCC2	0.0375582
TOX4	ARMC6	0.0375475
RORA	CENPV	0.0375298
DNAJC2	ZSWIM1	0.0375278
RFX7	ABHD13	0.0374982
MEF2C	RAB6A	0.0374936
ZBTB44	SNRPE	0.0374896
SMARCC2	OXA1L	0.0374803
NR1D1	MED8	0.0374743
TSC22D3	DCAF15	0.0374702
TFAM	EIF5	0.0374671
ATF1	MVD	0.037466
FOS	MDH1	0.0374543
ZNF512B	PCSK5	0.0374458
PIAS2	B9D1	0.0374276
TCF4	ZDHHC7	0.0374216
CIZ1	LRRC57	0.0374082
ZNF618	S100PBP	0.0373946
NR4A1	NUP35	0.03739
SATB1	PROKR1	0.0373822
PHB	CHODL	0.0373725
HMGB3	RPS19	0.0373614
SATB1	PDE9A	0.0373545
CIC	SNX11	0.0373511
LRRFIP2	NPRL3	0.037339
NR4A3	FAM98B	0.037338
ZBTB11	ADCK1	0.0373361
TSHZ1	DHX36	0.0373305
ZMIZ1	RAPGEF1	0.0373272
PBX2	CD2AP	0.0373216
REST	VARS2	0.0373084
MAF1	ACSF3	0.0373074
BAZ2B	RASSF1	0.0373027
NR2E3	SEC16A	0.0372933
MAX	TRIP10	0.0372927
HMBOX1	HEPACAM	0.0372537
SIX3	DRD1	0.0372519
ATF4	FOSB	0.0372485
ZEB1	DNAAF1	0.0372373
GATAD2B	RBM18	0.0372304
PURA	INPP4A	0.0372219
SREBF2	VCAM1	0.037218
ZNF410	LUC7L3	0.0372068
BAZ2B	FKRP	0.0372044
ZNF410	ZZEF1	0.0371994
SOX11	ATP2C1	0.0371994
PBX4	GPBP1	0.0371977
CREBRF	EXOSC5	0.0371657
MBD4	FERMT2	0.037161
BCL11B	GRIA3	0.0371578
ELF2	PIGA	0.0371407
BBX	COQ6	0.0371281
TFCP2	RAD1	0.0371253
ZBTB11	SOAT1	0.0371161
SMARCC1	MTHFD2L	0.0371071
HMGB1	RPS18	0.0370987
NME2	LHFPL5	0.0370985
TCF12	UIMC1	0.0370785
GATAD1	LRATD1	0.037074
GATAD1	KIF26B	0.0370655
TULP3	SLC25A35	0.0370589
MAFG	NTRK3	0.0370455
NR1D1	TMEM177	0.0370453
TFDP2	KLF4	0.0370431
CAMTA1	GALE	0.0370409
BAZ2B	B9D1	0.0370407
ZNF292	MFAP3	0.037021
MBD3	MYO1E	0.0370152
ARID3B	RBPJ	0.0370094
SMARCAL1	CEP63	0.0370011
KIAA1549	GABPB2	0.0369994
ARID3A	FBF1	0.0369982
SP3	ASPH	0.0369977
MAZ	SRPX	0.0369886
NR1D1	SLC38A10	0.0369703
RORA	ADCY7	0.0369687
AFF2	SLC25A29	0.0369643
MXI1	SLC25A28	0.0369546
SALL1	RNF215	0.0369469
ZNF410	B9D1	0.0369293
ARNT	ELP1	0.0369274
HIVEP1	ACSL5	0.0369272
PIAS1	NUBP1	0.0369254
TFAM	SLC27A4	0.0369239
NCOR2	STX17	0.0369234
CCDC88A	TARBP1	0.036917
AFF2	PACC1	0.0369152
ATF4	PARD3	0.0368936
PIAS2	TPP1	0.0368726
PREB	ESYT1	0.0368647
NR1D1	NIT2	0.0368501
ZBTB33	SPEF2	0.03685
PROX1	CUL5	0.0368481
CEBPZ	CENPI	0.0368464
LRRFIP1	ATP6V0A2	0.0368249
RORA	CYP39A1	0.0368062
ZNF500	DPYSL5	0.0367949
PHB	TRIP10	0.0367734
PBX1	VCPIP1	0.0367524
SETBP1	CLMN	0.0367518
SATB1	AVEN	0.0367292
CIC	PHF11	0.0367196
POU3F3	MUC7	0.0367113
NFX1	MEX3A	0.0367039
ZNF395	PHOSPHO2	0.036702
ZHX1	B9D1	0.036702
RFX5	SCAMP4	0.0367016
TOX4	UNC50	0.0366949
BBX	DYNC2H1	0.0366919
NFYB	SCFD2	0.0366882
ZBTB11	KARS1	0.0366772
POU3F3	PRKAB2	0.0366698
SOX9	ARHGEF40	0.0366659
BAZ2B	MAP3K12	0.0366658
ATF6	LRRC41	0.0366635
PHB	AP2B1	0.0366608
KHSRP	LPIN1	0.0366512
MYC	SLC41A2	0.0366347
LRRFIP2	WIPF2	0.0366334
NR0B1	TACO1	0.036632
PIAS2	ZZEF1	0.0366314
ZNF711	NEK5	0.0366201
CAMTA1	ZNF462	0.0366145
NFIB	PKD2L2	0.0366014
IKZF4	PKNOX1	0.0365911
ID2	FAM43B	0.0365872
BHLHE40	KDM4A	0.0365714
ZNF189	GBE1	0.0365643
MLLT10	IQCH	0.0365626
ZNF511	TRPC3	0.0365575
STAT2	SUDS3	0.0365575
CUX1	GPLD1	0.0365559
CSDE1	FGF11	0.0365551
PRDM2	JOSD2	0.0365474
SMAD3	HCN4	0.0365421
PROX1	CCDC90B	0.0365413
ZNF395	FTO	0.0365324
MNT	SLC23A1	0.0365321
MEF2C	DES	0.036529
ARNT	GPATCH4	0.0365023
SOX11	KIAA0895	0.0364982
MEIS2	FOXP2	0.0364929
TFAM	TMEM108	0.036482
HIVEP3	NRAS	0.036475
DLX6	CEP70	0.0364735
MYC	LMLN	0.0364651
DMTF1	GLS2	0.0364551
ZNF507	MYH7B	0.0364539
NR1D1	OXA1L	0.0364507
NFXL1	RNF170	0.0364334
USF1	CA5B	0.0364275
HDX	CDH23	0.0364274
CIZ1	MTREX	0.0364085
SATB1	MANEA	0.0364062
WDHD1	ANKRD39	0.0363939
PRDM2	PIK3C3	0.0363895
HMGB3	ZNF326	0.0363849
ZNF462	TMA16	0.0363801
MTA1	RNF34	0.0363797
NR1D1	DNTTIP1	0.0363768
ADNP	ACER2	0.0363613
PURA	CS	0.0363551
ZBTB44	CCNG2	0.0363537
CREB3L1	PTK2	0.0363456
DBP	ARRDC1	0.0363288
MYT1L	WDR3	0.0363194
SREBF2	CRELD1	0.0363096
AFF2	NUP43	0.0362982
FOXO6	TET2	0.0362883
MBD4	BHLHE40	0.0362826
GTF2IRD1	CCDC97	0.0362643
ZMIZ1	SLC50A1	0.0362556
POU6F1	NUBPL	0.0362543
PPARA	SLC35C1	0.0362485
CEBPG	ACSL5	0.0362485
NR4A1	SLC35E3	0.0362301
RCOR3	FBXO10	0.0362212
RFX5	ANKRD52	0.0362174
PIAS1	TCP11L2	0.0362101
BAZ2B	SCAMP3	0.0362081
SFPQ	PPARD	0.0362024
ZNF571	GNAI2	0.0361933
ATMIN	SPRY4	0.0361798
DBP	METTL18	0.0361784
MECP2	SERINC1	0.0361633
MEF2C	VPS16	0.0361541
DNAJC2	USP2	0.0361539
SOX6	DDAH1	0.0361532
YY1	ABCC10	0.0361495
MBD3	CHML	0.036133
PREB	HBM	0.0361251
SREBF1	HS1BP3	0.0361162
ZBTB25	NEK10	0.0361135
MBD3	NUDT17	0.0361122
ZBTB11	B9D1	0.0361116
SP4	KCND2	0.0360875
ZNF281	WDSUB1	0.0360796
SOX6	ACE	0.036079
MEF2A	PCDHGA10	0.0360775
ADNP	ZFX	0.0360752
DMTF1	PRKAB1	0.036074
CSRNP2	MMP14	0.0360715
AFF1	KIFC3	0.0360685
KLF6	NMBR	0.0360637
NKX2-1	NT5M	0.0360604
GTF2IRD1	COPS7B	0.03606
ARID4A	GIT2	0.0360598
ARID1A	MUC7	0.0360558
NFIX	TXLNA	0.0360397
ZNF215	ZHX3	0.0360387
RXRB	COG3	0.0360322
HMGB3	RPP21	0.0360224
FOXN1	ISM1	0.0360112
NR1D1	EDEM2	0.0360064
SMARCE1	ASTE1	0.036001
CSDE1	HEBP1	0.035999
PRDM15	SFT2D1	0.0359986
ZBTB1	CYB561	0.0359981
ZNF827	RNF170	0.0359976
DLX1	R3HDM4	0.0359872
DLX1	RIOK2	0.0359814
KLF4	RRAD	0.0359812
ATF5	LRATD1	0.0359774
PHB	SLC22A17	0.035969
CREB3L2	ANXA5	0.0359658
SIX3	PCDHGC5	0.0359499
CC2D1A	MCTP1	0.0359463
TFCP2	CHST14	0.0359425
ZNF511	TREX1	0.0359409
SMARCAL1	RTN3	0.0359363
SMARCA1	ARID3A	0.0359344
DMTF1	GNG4	0.0359341
ZNF571	TRHR	0.035932
ZNF541	BCO2	0.0359314
PHB	RNF126	0.0359258
PHB	PI4KA	0.0359249
FOXP4	BOD1	0.0359214
MBD3	RPL27	0.0359178
TADA2B	SEMA4D	0.0359154
ZBTB11	RNF14	0.0359
CCDC88A	NR2E3	0.0358903
MYC	SLC30A4	0.0358878
ZBTB3	NDOR1	0.0358743
NR4A3	TRIM69	0.035866
NKX2-1	XKR6	0.0358465
NFYA	CCDC28B	0.0358443
YEATS4	RFX7	0.0358384
PHB	ALG5	0.0358202
DLX5	DEF8	0.0358148
PBX4	ARHGAP18	0.0358089
JAZF1	MGLL	0.0358085
ZBTB3	DERL1	0.0358039
PHB	PIGY	0.0358023
ZMIZ2	PANX1	0.0358015
DLX5	UBAP2L	0.0357996
TMF1	MYO5B	0.0357848
FOSB	CD74	0.0357793
ZSCAN21	EXOSC5	0.0357724
PHB	GRPEL1	0.0357705
NCOR2	TMEM101	0.0357681
HIVEP2	NT5E	0.0357547
CEBPG	TRAIP	0.0357543
ZNF536	DERL3	0.0357505
KHSRP	SLC35F5	0.0357458
ZSCAN22	FTSJ1	0.0357426
HMGXB3	B4GALNT1	0.0357337
TOX4	TMEM97	0.0357283
BCLAF1	TET1	0.0357233
CCDC88A	PHKA2	0.035719
ZFPM2	SH2B3	0.0357106
ZBTB24	SOAT1	0.0357044
SETDB1	SLC7A14	0.0357022
BCL11A	ROBO1	0.0357004
ZFX	SNRNP35	0.0356966
MYEF2	DYRK1A	0.0356901
HMGB2	CPNE8	0.0356895
NR1D1	PIK3CD	0.0356863
MBD3	SLC25A11	0.0356862
E2F3	FTO	0.0356835
ZNF292	VSTM2B	0.0356821
NFE2L1	PANX2	0.0356787
MEIS2	PPP1R9A	0.0356737
LYAR	NOM1	0.0356562
SOX11	PKDCC	0.0356539
FOS	ARFGAP2	0.0356462
ATF6B	DNAJC16	0.0356391
ID2	CCDC34	0.0356272
ARID1B	VARS2	0.0356261
SIX3	PTK2B	0.0356255
MYT1L	LMLN	0.0356108
PHB	BCAP31	0.0356104
SOX6	NPY	0.03561
RERE	TBC1D16	0.0356089
NR1D1	DHRSX	0.0356074
BAZ2B	MRAP2	0.0356059
SATB1	PTPRU	0.0355912
PHB	SPTLC2	0.0355893
PRDM11	CDC42EP3	0.0355819
CSDE1	KIF13B	0.0355817
FOXO6	CHSY3	0.0355665
LRRFIP2	TMEM17	0.0355565
BCL11B	PLCB1	0.0355564
ATF2	HSPE1	0.0355514
ETS2	ACADL	0.0355508
ARNT2	ACOT1	0.0355488
DNAJC2	STK38L	0.0355447
MYC	KCNE2	0.0355404
ARNT2	DIP2B	0.03554
MEF2C	GNPTG	0.0355357
TCF4	UTP6	0.0355231
SP2	ZNF839	0.03551
MYC	TMEM17	0.0355091
BAZ2B	RNF14	0.0355058
MBD3	UQCR10	0.0355051
JARID2	DNAJA3	0.0355012
SMARCE1	MYO1E	0.0354992
CLOCK	CTNNAL1	0.0354908
FOXP2	GOLGA2	0.0354873
HIVEP1	ZNF346	0.0354845
CREB3L1	GPATCH4	0.0354828
ZNF614	KIF16B	0.0354806
MYT1L	MBD5	0.0354777
SATB1	RTN4IP1	0.0354773
BCL11A	SPTLC2	0.0354738
LCOR	LMO1	0.0354731
MYC	TSTD2	0.0354713
BLZF1	NCKAP5	0.0354684
KLF4	TFDP2	0.0354654
ZMIZ2	DHX29	0.0354647
ZNF571	PTPN5	0.0354612
VEZF1	KATNAL1	0.0354446
UBTF	SLC46A3	0.0354296
ZNF462	ECD	0.0354293
JARID2	SIRT3	0.0354222
ARID4B	TBC1D8B	0.0354211
NFIX	SCUBE1	0.0354178
LHX6	KLF4	0.0353999
DNAJC2	ZMAT2	0.0353842
MXI1	TRAPPC1	0.0353714
KHSRP	CYP4F22	0.0353646
MEF2C	FAM217B	0.0353565
ESRRA	ORC6	0.0353557
HMGB2	WDHD1	0.0353473
TULP3	CD2AP	0.0353451
PBX1	ELOVL2	0.0353399
ARID5B	UBE2J2	0.0353264
BCL11A	SEPTIN2	0.0353243
NFX1	EXOC5	0.0353202
THAP1	CBLB	0.0353168
SMARCE1	DENND4A	0.0353088
TAX1BP1	TEX30	0.0353053
ZMIZ2	NIT2	0.0353002
ATF6	SEMA4D	0.035299
JARID2	PIGB	0.0352979
TOX4	STMN1	0.0352975
RCOR1	EFHC1	0.0352903
NKX2-1	COL9A1	0.035283
WDHD1	TMEM185A	0.0352777
BHLHE41	LURAP1	0.0352749
ZFP91	MCCC1	0.0352735
TSC22D2	UBL4A	0.0352642
FOXP4	ERAL1	0.0352633
SMAD5	MB21D2	0.0352623
USF1	DHRS12	0.0352596
ARNTL2	CYP20A1	0.0352504
DBP	MVD	0.0352482
ZMIZ2	CDC14B	0.0352464
TMF1	CNPY3	0.0352377
ZNF704	LENG1	0.0352357
HIVEP2	SPATA20	0.0352275
ZBTB20	GOPC	0.0352163
IKZF4	ACER2	0.0352055
THAP4	LSM3	0.0352013
CEBPZ	SDR16C5	0.0351969
PLSCR1	CASQ1	0.0351961
MEF2C	RLF	0.0351881
HIVEP3	SH3BP2	0.0351849
AFF1	RNF19B	0.035184
MYT1L	NUP43	0.0351805
BAZ2B	JAM3	0.0351704
SOX11	STX1A	0.0351657
ARID4B	EBP	0.0351627
SPDEF	AEBP2	0.0351598
ZNF831	PDE4B	0.0351593
ZEB2	BEND3	0.0351564
GTF2I	EFR3B	0.0351561
HIVEP3	SLC36A1	0.0351401
MBD3	RPL13A	0.0351399
ZNF215	STARD4	0.0351346
NR2E1	LUZP2	0.0351296
NME2	PTAR1	0.0351191
STAT2	ZC3H4	0.0351168
ATMIN	ZFAT	0.0351114
WDHD1	OPN1SW	0.0351109
CREB3L2	CHID1	0.0351035
MYCN	TMEM234	0.0351011
NR1D1	SYTL5	0.0350926
ZNF639	CHMP7	0.0350918
MAZ	SLC16A2	0.0350913
CUX2	RFTN1	0.0350904
GZF1	NRAS	0.035087
NKX2-1	SLCO4A1	0.0350842
SMARCAL1	MBD3	0.035068
TCF4	NUDT4	0.0350628
ARID1A	ESYT1	0.0350603
ZBTB25	CHGB	0.0350561
STAT1	RPUSD4	0.0350343
SIX3	USP2	0.0350281
ZNF395	LMLN	0.0350254
NR2F1	PROX1	0.035018
ZBTB2	SUV39H1	0.0350148
ZNF571	LMAN2L	0.0350133
PHB	CDH10	0.0350081
CIZ1	CNP	0.0350011
MEF2C	ARHGAP44	0.0349868
MBD3	ARNT	0.0349867
TCF4	SYT14	0.0349843
MYT1	MBTPS2	0.0349832
TOX3	LIN37	0.0349784
HMGB3	EEF1B2	0.0349734
TSC22D3	DPYSL5	0.0349433
SOX11	NECAB1	0.0349428
ATF4	SLC25A35	0.034942
BAZ2B	WWP2	0.0349413
HES1	MGLL	0.0349321
TADA2B	CHML	0.0349299
MLLT10	RPRML	0.034913
MYC	NUDT1	0.0349009
SPDEF	GALK1	0.0348965
ZBTB1	BCL10	0.0348915
THRB	RAB40C	0.0348814
NR1D1	RAD54L2	0.034863
ZSCAN22	KIAA0895	0.0348513
ZNF189	ALKBH7	0.0348512
ZBTB24	CCDC9	0.0348472
NR1D1	RGS14	0.0348439
MBD3	MLH3	0.0348421
CC2D1A	CD2AP	0.0348252
HLF	PIWIL1	0.0348166
SMARCE1	YARS1	0.0348144
NR1D1	SYT13	0.0348137
PPARD	TRIM28	0.0348121
KHSRP	FGF23	0.0348085
MYT1L	ID4	0.0348004
ZNF571	SLC8A1	0.0347711
ZMIZ1	CWC15	0.0347706
SUB1	ADAL	0.0347646
CREB3L1	MYO1E	0.0347631
BAZ2B	ADCK1	0.0347501
MAFK	EFCAB10	0.0347496
SMARCE1	NAA10	0.0347495
HMG20A	BMP1	0.0347439
ZBTB43	CLN5	0.0347381
ZBTB11	UTP14A	0.0347249
PURG	GNPAT	0.0347221
MTA1	NEK9	0.0347215
MYT1L	ZNF395	0.034721
SMARCC1	KIF13B	0.0347196
DLX5	GPN1	0.0347165
ZFAT	XYLT2	0.0347152
ETS2	SETDB2	0.0347
TADA2B	GPATCH4	0.0346997
SPDEF	UBE4B	0.0346969
SMARCE1	NES	0.0346953
HMGXB3	NEK7	0.0346926
NKX2-1	OGFRL1	0.0346847
HMGXB4	DCLK3	0.0346839
NFIX	SPOCK1	0.0346786
RERE	JUND	0.0346766
PBX4	MRPS24	0.0346756
UBTF	B3GALT5	0.034675
NR4A3	CD74	0.0346711
DMTF1	MAPK1IP1L	0.0346699
ZMIZ2	MYOZ3	0.0346645
KHSRP	PLSCR1	0.0346631
BAZ2A	TET1	0.0346385
AHCTF1	PMPCA	0.034631
HMGB3	DNAJA2	0.0346165
ATF1	GUF1	0.0346124
ZNF571	INTU	0.0346123
ZNF326	TXLNG	0.0345952
CUX2	AZI2	0.0345938
ATF4	LRFN5	0.0345928
CEBPG	PHC1	0.0345903
ZBTB7A	WDR4	0.0345891
MYT1L	KCNA5	0.0345884
HMG20A	EIF4G1	0.0345868
DBX1	SLC18A2	0.0345835
HIVEP1	NOC4L	0.0345767
GABPB2	ARID3A	0.0345722
PHB	DLK1	0.0345713
PROX1	CDH18	0.0345676
ATF6	NES	0.0345546
ZNF500	PPIF	0.0345471
WDHD1	PEX7	0.0345388
PRDM11	CHM	0.0345338
E2F6	PEX7	0.0345322
HIVEP3	ACOX2	0.0345297
ZNF618	VPS54	0.0345283
NME2	SF3B2	0.0345281
DBX1	TEX30	0.0345236
LITAF	ZDHHC1	0.0345161
ID3	BRWD3	0.0344977
TSHZ1	WIPF3	0.0344892
NME2	GABRA2	0.0344802
ZNF462	CDK5RAP3	0.0344785
SP9	CAMLG	0.0344699
ZNF398	MMP24	0.0344694
BHLHE40	ITPKC	0.0344651
ZNF410	SEC22C	0.0344641
CEBPZ	BIN3	0.0344575
ZSCAN22	SAP30	0.0344549
ID4	STON2	0.0344469
PREB	PCDHA3	0.0344339
YY1	SLC30A4	0.0344279
SP9	DHRS13	0.0344277
ZMIZ2	TRMT5	0.0344248
SMARCC1	KCTD2	0.0344223
HIVEP3	TIAL1	0.0344216
GABPB2	MFSD6L	0.0344152
ATF6B	ATG7	0.0344147
ZMIZ2	PDE10A	0.0344143
HMGB3	BASP1	0.0344129
ZNF395	TMEM17	0.0344053
NR1D1	PIGY	0.0344024
TCF4	ARPC1A	0.0344013
ZBTB11	CACNA2D3	0.0343896
MLLT10	PTCD1	0.0343861
ZBTB24	ACSF3	0.0343817
CPEB1	TMED5	0.0343751
MEF2C	LMO4	0.0343611
HMGB3	CTDNEP1	0.0343549
ZNF462	ZZEF1	0.0343548
BAZ2A	LRRTM4	0.0343532
POU3F4	DDX54	0.0343479
VEZF1	SERPINA10	0.0343423
TFCP2	ANO5	0.0343395
HES1	LENG1	0.0343347
ZBTB2	MITD1	0.0343335
ATF5	TET1	0.0343307
ZHX3	TRABD	0.0343255
MYT1L	TMEM17	0.0343233
ZBTB38	ITPKC	0.034323
RORA	HACL1	0.0343168
MEF2A	RARB	0.0343137
CC2D1A	ABCB8	0.0343121
TCF25	ZFYVE21	0.0343058
NR2F2	ESCO1	0.0342941
SUB1	PTBP3	0.0342893
ZNF93	GNAI3	0.0342857
AFF1	ZC3H14	0.0342813
TFB1M	NIPAL3	0.0342807
ZNF706	THSD7A	0.0342792
CREB3L1	KCNIP1	0.0342781
KHSRP	PLAU	0.0342744
HLF	CIAO1	0.0342726
UBTF	SYT14	0.0342686
CIZ1	TAF6	0.034261
HMGB2	MBP	0.0342536
FOS	MAP1B	0.0342523
NR0B1	OGFR	0.0342385
THYN1	CTBS	0.0342315
AFF2	ZNF395	0.034228
HIF1A	FAM102B	0.0342263
MYEF2	BBS4	0.0342186
JUN	PPIL3	0.0342177
SMARCE1	UBXN2A	0.0342048
DLX2	LGMN	0.034198
ZNF532	GALK2	0.0341949
FOXJ2	TTC30B	0.0341926
SUB1	CTDNEP1	0.0341926
MLLT10	ZBTB43	0.0341789
ZHX3	ZNF215	0.034172
NFAT5	ORAI1	0.0341706
MAFG	EIF2B5	0.0341653
AEBP2	CNGA3	0.0341639
PHB	DPM3	0.0341627
PRDM2	DPF1	0.0341569
SATB1	CRHBP	0.0341542
GATAD1	MTMR1	0.0341521
ZBTB41	GALK1	0.0341449
PRDM11	NCAPD3	0.0341436
SREBF1	SRSF12	0.0341327
BAZ2B	OFD1	0.0341302
ZSCAN21	FUCA2	0.0341273
DDIT3	PRMT5	0.0341234
ZBTB3	ABCF2	0.0341217
MYT1L	CDK14	0.0341205
ZBTB38	CCNT1	0.0341082
PRDM11	PPM1G	0.0340995
MAFK	TMPO	0.0340993
SOX6	SLC1A1	0.0340975
ZNF189	RASL11B	0.0340945
PPARA	CAMLG	0.0340905
NR0B1	DPF2	0.0340873
DDIT3	PLEKHA8	0.0340836
PHB	TRAPPC12	0.0340817
TOX3	MCTP1	0.0340785
CUX2	KIF17	0.0340763
MBD3	POLR3GL	0.0340731
NR4A3	SDC4	0.0340703
USF1	IDS	0.034059
HIVEP2	SKP1	0.0340553
TOX4	TMEM11	0.0340552
SMARCC1	FGF11	0.0340481
CC2D1A	EPHX1	0.0340351
ZNF783	ARHGAP4	0.0340266
LRRFIP2	SCFD1	0.0340182
TOX3	CD2AP	0.0340156
ZBTB24	MAP4K2	0.0340085
NKX2-1	TPRA1	0.0339992
HIVEP2	CTTNBP2NL	0.033996
PHB	NTS	0.0339805
AHR	SLC36A1	0.0339773
ZBTB1	LSG1	0.0339711
ZBTB6	ARHGAP4	0.0339685
PPARA	DBX1	0.0339655
SMARCC1	CYP4F22	0.0339487
KLF6	RPS6KB1	0.0339473
TADA2B	PTK2	0.0339431
ZBTB1	GSTA1	0.0339324
JARID2	SPATA24	0.0339303
ZBTB16	ABCB7	0.0339281
JAZF1	SLC25A28	0.0339178
JAZF1	LRRC20	0.0339176
NR4A3	CAPN5	0.0339167
DBX1	PPARA	0.0339147
ZNF831	VCAM1	0.0339138
ZSCAN29	FBRS	0.0339117
MYEF2	SLC39A9	0.0339111
PMS1	RAPH1	0.0339096
NR2F1	RHD	0.0339055
POU6F1	ADCK2	0.0339037
SP2	FHAD1	0.0339
ARNTL2	TET1	0.0338877
PURA	RAB3IL1	0.0338863
TOX4	TPP1	0.033882
NR2E1	PDSS2	0.033869
BAZ2B	SPP1	0.0338679
ZBTB4	LMLN	0.0338675
E2F6	OPHN1	0.0338657
ATF4	MCTP1	0.0338608
PHB	RNF41	0.0338588
ZNF131	TBC1D8B	0.0338577
PBX4	HSD17B4	0.0338506
CREBRF	MXD1	0.0338473
MYSM1	LRAT	0.0338465
PURA	PRICKLE1	0.0338415
ZHX1	TPP1	0.033834
ID2	VANGL2	0.0338319
GATAD2B	ARID3A	0.0338299
CLOCK	NLN	0.0338219
ZNF398	EPB41L2	0.0338181
TET2	SCFD2	0.0338133
ZNF131	KIF16B	0.0338081
BCLAF1	TCEA1	0.0338048
SETDB2	UROS	0.033804
POU6F1	FAM217A	0.0337945
LRRFIP1	ACER2	0.0337908
TEF	NUBPL	0.0337792
DNAJC1	ECD	0.0337766
PHB	IFT20	0.0337691
CDC5L	FAM149A	0.0337595
TULP3	PRPF19	0.0337583
BBX	PSD	0.0337536
ZNF512B	AP5Z1	0.0337533
PHB	PRKCD	0.0337522
BHLHE41	MICALL1	0.0337398
SETDB1	SYDE2	0.0337204
TFCP2	PANK4	0.0337096
PRDM8	METAP1	0.0337076
NFX1	CYFIP1	0.0337044
SIX3	VSTM2A	0.0337028
ZNF215	IGSF8	0.0337008
BAZ2B	SRPX	0.0336984
SMARCAL1	RPL27	0.033689
DNAJC2	SPAG16	0.033688
SMARCAL1	RPLP1	0.0336879
ZBTB16	RBM20	0.0336821
BHLHE41	IL18	0.0336797
ARX	NOB1	0.0336775
MEIS2	ANO3	0.0336676
MAX	SIRT2	0.0336537
NR1D1	SLC45A2	0.0336263
NKX2-1	SLC8A1	0.0336183
ZNF571	ZBTB8OS	0.033604
TADA2B	CLMN	0.0336018
PHB	UBE2J1	0.0335923
ZNF652	SMC5	0.0335881
CIZ1	PLP1	0.0335875
HMG20A	BNIP3L	0.0335805
FOXK2	PTPN11	0.0335764
MYT1	TMCO1	0.0335708
KHSRP	SLC29A3	0.0335674
ZBTB41	LTO1	0.0335645
SMARCE1	MRPL51	0.0335629
ATF2	ZGPAT	0.0335541
AFF2	FTO	0.0335496
POU2F1	LAMA3	0.0335425
SMARCE1	MCMBP	0.0335389
AFF2	PHOSPHO2	0.0335361
SOX11	ZNF804A	0.0335288
MYT1L	FTO	0.0335284
MYC	KDM2A	0.0335197
NR0B1	DLG1	0.0335174
DMTF1	PPP1R12C	0.0335171
KLF4	CRHBP	0.033508
FOSB	NR4A3	0.0334976
SMARCE1	LRRC41	0.0334969
RCOR3	FBXO38	0.0334923
ZBTB16	PLAU	0.03348
REST	KCNT2	0.0334702
TCF25	FAM189A1	0.0334676
NME2	ATP6V1D	0.0334658
PBX2	HGS	0.0334657
PURA	IRF3	0.0334641
SOX6	GRM1	0.03346
MEF2C	LHX6	0.0334548
ZMIZ1	PPP1R8	0.0334482
ZMIZ2	CHST1	0.0334462
LITAF	MAP3K5	0.0334442
SMAD3	CCDC34	0.0334425
LHX6	PDZRN3	0.0334421
MYEF2	B9D1	0.0334292
SPDEF	P4HTM	0.0334221
ZBTB16	OSBPL3	0.0334184
E2F3	SLC25A24	0.0334173
ZBTB38	WDR20	0.0334158
HIC2	PXMP2	0.0333997
SATB1	NXPH1	0.0333963
PHB	SLC45A2	0.033386
ZSCAN22	FAAH2	0.0333858
HMGB3	GPR160	0.0333852
ARID4B	ZFYVE1	0.0333827
MBD3	HTATSF1	0.0333822
LHX6	TMEM132C	0.0333816
POU3F3	ADAMTSL3	0.0333759
HDX	PHKA2	0.0333663
ATF6	REV1	0.0333572
NKX2-1	CEP135	0.0333529
ARNT	MYO1E	0.0333524
ZBTB24	IFITM10	0.0333505
POU3F3	FSTL1	0.0333426
CC2D1A	UBR4	0.033338
NR2E3	TNPO3	0.0333364
ARNT	MLH3	0.033329
NFIB	DOK4	0.0333073
LITAF	TMEM101	0.0332983
ZBTB41	PI4KA	0.033287
ZMIZ2	RAB11FIP1	0.0332848
NFIX	GDAP2	0.0332793
NFYA	FKRP	0.0332767
ARNT2	CYP20A1	0.033271
DLX6	ACSL5	0.03327
PMS1	DCAF8	0.0332615
MYC	NUP43	0.0332576
ZBTB11	PNMT	0.033255
ATF6	PTK2	0.0332532
TAX1BP1	DBX1	0.0332505
BCLAF1	TMEM129	0.0332503
CREB3L1	RPRD2	0.0332482
PHTF1	TSEN15	0.0332397
SPDEF	PACSIN1	0.0332333
ATF5	DERL3	0.0332325
TOX	ZDHHC7	0.0332276
CREB3L1	POLR3GL	0.0332227
CEBPZ	AMOTL1	0.0332219
PURG	CCNT2	0.0332152
JARID2	G6PD	0.0332123
ZBTB1	MGAT4B	0.0332122
FOXN1	NOC2L	0.0332107
NKX2-1	GBE1	0.0332052
DDIT3	PDE8A	0.0331993
ZBTB38	BCOR	0.033186
THYN1	SNCAIP	0.0331785
SFPQ	SNUPN	0.0331676
TOX	SRSF7	0.0331652
PRDM11	UFL1	0.0331648
DBP	IMMP2L	0.0331618
ZNF131	MYO1H	0.0331578
DNAJC2	PTS	0.0331561
ZGPAT	DDX24	0.0331373
ZNF281	ZNF395	0.0331361
HIVEP1	FBXO7	0.0331293
NFIB	ARMC10	0.0331293
CIZ1	PMP2	0.0331272
SUB1	CCDC130	0.0331209
ZMIZ1	DMPK	0.033116
TSHZ1	ANKRD6	0.0331063
FOXP4	TBRG4	0.0330961
TSC22D1	SYT14	0.0330898
NFIX	RNF216	0.0330886
SOX9	GRK6	0.0330873
ZNF711	DOCK3	0.0330834
BAZ2B	NCAPD3	0.0330764
PBX2	ASPH	0.0330685
SALL1	FBXO3	0.033066
WIZ	NPEPL1	0.0330641
PPARA	GRPEL2	0.033064
CAMTA1	MAP3K12	0.0330603
ZNF467	CCDC59	0.0330603
MBD4	PHACTR2	0.033052
ZNF571	GRTP1	0.0330508
MYC	KCNQ5	0.03305
E2F6	ST6GALNAC4	0.0330469
ZNF711	JAK1	0.0330403
ZNF318	MAP2K2	0.0330345
ZBTB3	RNF214	0.0330332
SATB1	GUCA1B	0.0330313
TCF4	SLC35A2	0.0330251
TCF12	OGFOD2	0.033025
NFIC	VAV3	0.0330211
ZGPAT	MAX	0.0330148
CIZ1	ENPP2	0.0330141
TFB1M	NUDT21	0.0330116
SPDEF	TPRKB	0.0330109
PHB	SCN1B	0.0330088
WDHD1	PCMTD2	0.0330028
MAZ	PCDH11X	0.0330002
ARX	FMN1	0.0329969
KIAA1549	DDX20	0.0329956
SOX6	PHGDH	0.0329941
ZNF622	FECH	0.0329893
BCLAF1	TGS1	0.0329888
GABPA	PDE4B	0.0329767
TULP4	PPAN	0.0329726
SETDB1	TPM4	0.0329715
ZNF410	TPP1	0.0329693
MAZ	DIPK1B	0.0329635
CSRNP2	MPP5	0.0329632
SOX6	KCNS1	0.0329487
RXRB	RBPJ	0.0329458
ZNF711	MAGI3	0.0329458
FOSB	GFRA4	0.0329427
CSRNP2	RTN4IP1	0.0329387
ZBTB8A	TAB1	0.0329367
HIVEP3	NT5E	0.0329366
ZBTB7A	TUBA3D	0.0329326
NFXL1	ARRDC1	0.0329315
CSDE1	PLAU	0.0329279
ARID4A	HIP1R	0.0329244
KLF4	LHX6	0.0329228
TOX4	ZZEF1	0.032922
MAFK	TOP1MT	0.0329219
MBD3	GPM6A	0.0329185
ARNTL	EIF6	0.0329167
PHB	FAM131B	0.0329052
ST18	SHISA6	0.0329019
PBX4	LARP6	0.0328993
LCOR	DIABLO	0.0328925
MIER1	ANKRD26	0.0328807
MAZ	PCDHGA10	0.0328794
AEBP2	NRBF2	0.0328766
DBX1	GIGYF1	0.0328702
NR1D2	PRDM8	0.0328658
NR3C1	DDX52	0.0328599
TSC22D3	SERINC5	0.0328558
ZNF462	SF3B4	0.0328506
ZNF398	STK3	0.0328474
KHSRP	PCCA	0.0328379
SMARCC2	CYP4F22	0.0328371
NME2	UQCRB	0.0328355
ZNF131	ISM2	0.0328287
FOS	UBE2Z	0.0328226
RFX7	ANKRD28	0.0328222
NME2	FAM20A	0.0328195
SOX6	THSD7A	0.0328166
E2F6	SLC25A46	0.0328111
ZNF608	HYLS1	0.0328088
ZFAT	PAM16	0.0328076
DLX2	ORC4	0.0328065
MNT	TBC1D8B	0.0328045
AFF1	JMJD1C	0.0328026
KHSRP	RBMS2	0.0327969
PBX1	TMEFF2	0.0327952
NR0B1	WDR35	0.0327916
BLZF1	HOMER2	0.03279
RERE	ZHX1	0.0327877
NFIB	PPIG	0.0327877
DLX6	EXT2	0.0327862
SETDB1	CC2D1B	0.0327768
AFF2	GABRG2	0.0327763
SOX6	SLC35A3	0.0327751
ETV5	NUDT9	0.0327746
CAMTA1	TMEM63C	0.0327728
GPBP1	PBX4	0.0327634
YY1	KLHDC1	0.0327602
SP9	NANP	0.0327594
ETV5	WWC1	0.0327594
SMARCE1	CMAS	0.0327566
TEF	UBE2H	0.0327542
TMF1	MED12L	0.0327526
RBPJ	BFAR	0.0327511
ARNT2	SYDE2	0.0327505
HMGA1	SLC25A17	0.0327458
FOXO6	NR0B1	0.0327404
WDHD1	OTUD5	0.0327348
HMG20A	RPUSD4	0.0327327
NME2	COP1	0.0327247
ARID1A	ZCCHC2	0.0327176
AHR	DNAJB9	0.0327175
MBD4	MRPL42	0.0327071
ZBTB25	ENPP4	0.0327051
PRDM2	TBRG1	0.0326908
NFXL1	LEMD3	0.0326905
MEF2C	DRP2	0.0326878
NME2	PSMB6	0.0326865
VEZF1	RGS2	0.0326824
AFF3	TM6SF1	0.0326781
MYC	ZNF395	0.032675
DLX6	RUNDC3B	0.0326641
CREB3L1	IGSF8	0.0326603
ARID4A	MTMR6	0.0326579
HMGB3	PSAP	0.0326555
MBD3	ELP1	0.0326555
PRDM8	RAB3D	0.0326506
MYT1L	PSIP1	0.0326502
GZF1	TMEM129	0.03265
ZNF831	NTHL1	0.0326417
MTA2	ATP1B4	0.0326388
SOX9	DNAJB9	0.0326366
ZNF532	UXT	0.0326288
SALL2	EXOC4	0.0326272
PMS1	CTNNBL1	0.0326233
THYN1	BTBD2	0.0326129
TCF12	CYTH3	0.0326121
FOS	IFT80	0.0326116
NR4A3	NCAPD3	0.0326062
BLZF1	MAST4	0.0326034
ZBTB6	GCAT	0.0326034
PBX1	B3GALT5	0.0326023
ZBTB24	CLN6	0.0326015
KLF6	TM7SF2	0.0325966
VEZF1	RAB4B	0.0325935
PREB	FSTL1	0.0325912
E2F6	STON2	0.0325912
CREBRF	DONSON	0.032583
TCF4	ARPP21	0.0325747
DNAJC2	MLLT10	0.0325692
STAT1	PLAA	0.032569
SMARCE1	NAT16	0.0325676
RBPJ	HOOK1	0.0325664
TFDP1	ADAM11	0.0325624
ZNF571	STARD3	0.0325619
NME2	TAGLN3	0.032561
TSC22D2	CCDC85C	0.0325574
SIX3	PDCD4	0.0325504
THRB	RAD1	0.0325462
ZSCAN21	ARIH2	0.032544
AHCTF1	TULP3	0.0325395
ZSCAN29	SART3	0.0325317
TCF25	ANKRA2	0.0325273
CREBL2	RPS6KA3	0.0325272
KLF6	ECSIT	0.0325265
[truncated: 81,246 more rows]

## Sheet: Rhesus monkey
Regulatory Gene	Target Gene	Weight
ESR2	TPT1	0.174936
SOX6	ADARB2	0.103469
ETS1	NAA15	0.0784697
BCL11A	SST	0.0701832
SOX6	NXPH1	0.0682441
LHX6	ADARB2	0.0638239
SOX6	CXCL14	0.0610878
TOX	FGF13	0.0594247
SOX6	KIAA1217	0.0582886
NPAS3	CNR1	0.0567507
NPAS3	ROBO1	0.0562741
SOX6	RASGRF2	0.0557047
SOX6	KIF26B	0.055575
NPAS3	GALNTL6	0.0541141
NPAS3	TRHDE	0.0532198
ETS1	EPHA4	0.0528323
SOX6	GALNTL6	0.0504701
NPAS3	SGCZ	0.0502216
NFIB	ADARB2	0.049525
NPAS3	CACNA2D3	0.0489829
ETS1	MLIP	0.0474212
NPAS3	GRID2	0.0464447
NPAS3	GRIA4	0.0454093
NPAS3	NRXN3	0.0444832
NPAS3	KIRREL3	0.0441522
NPAS3	DPP10	0.0439989
ETS1	CTIF	0.0438302
BCL11A	ERBB4	0.0437427
ETS1	DNMT1	0.0429157
NPAS3	NPAS1	0.0423491
SOX6	RBFOX1	0.0422541
SOX6	TMEM132C	0.0416928
TRPS1	SNTG2	0.0412198
TRPS1	LHFPL3	0.0405519
TOX	HTR1F	0.0400758
TOX	FBXL7	0.0399319
SATB1	ADARB2	0.0398813
SOX6	SST	0.0392104
ETS1	NCEH1	0.038729
NPAS3	ERBB4	0.0378999
TOX	ADAMTSL1	0.0378467
TRPS1	C1QL1	0.0375126
BCL11A	MAN1A1	0.0366744
MEF2C	TMEM132C	0.0366276
SOX6	TAC1	0.036533
TOX	PTCHD4	0.036004
NFIX	ADARB2	0.035646
MEF2C	ADARB2	0.0356151
NPAS3	PTCHD4	0.0355845
NFIA	FBXL7	0.0354668
SOX6	EYS	0.0353472
NPAS3	RGS6	0.0350507
NPAS3	CRH	0.0349997
SOX6	LHX6	0.0348342
MEF2C	DPP10	0.0345834
MEF2C	GALNTL6	0.0345196
TRPS1	DPP10	0.0343825
TOX	TRPS1	0.0342929
TOX	NTNG1	0.0342062
SOX6	LRRTM4	0.0340744
LHX6	CXCL14	0.034065
TRPS1	ADAMTSL1	0.0338394
TRPS1	ADAMTS3	0.0336234
TOX	EYA4	0.0335512
ETS1	GPATCH8	0.0334755
LHX6	RASGRF2	0.0334715
NFIB	CDH20	0.0334576
MEF2C	CHRM3	0.0334049
NPAS3	PCP4	0.0333649
NFIA	HTR1F	0.0332344
TRPS1	CDH20	0.0331548
ETS1	HIBADH	0.0330327
NR3C2	CCK	0.0329852
SOX6	TENM1	0.0329648
NPAS3	PDE4B	0.0328112
SOX6	BCL11A	0.0325872
NPAS3	ALCAM	0.0325264
MEF2C	NRXN1	0.03225
SOX6	OXR1	0.0321495
NPAS3	CHRM3	0.0318869
NPAS3	RBFOX1	0.0313865
TRPS1	MYO16	0.0313656
TOX	CDH20	0.0312146
SOX6	RGS12	0.031126
TRPS1	TOX	0.0311217
MEF2C	SOX6	0.0309734
POU6F2	NPY	0.030766
NR2F2	CXCL14	0.030754
NFIB	DAB1	0.0306397
ETS1	SMG6	0.0305817
TOX	NYAP2	0.030545
NFIB	ARAP2	0.0305074
NFIB	KIAA1217	0.03028
NFIB	EPHA5	0.0302462
TOX	UNC5C	0.0301285
SOX6	DPP10	0.0300709
NPAS3	L3MBTL4	0.0300201
MEF2C	CACNA2D3	0.0298419
SOX6	CADPS	0.029642
LHX6	SOX6	0.0295645
LHX6	NXPH1	0.0295364
TOX	ASIC2	0.0293588
MEF2C	GREM2	0.0293091
NFIA	NRXN3	0.0292446
TOX	DOK5	0.029127
MEF2C	MYO16	0.0290389
SOX6	EPHA6	0.0290045
SOX6	CSMD3	0.0288345
MEF2C	PVALB	0.0287814
BCL11A	NXPH1	0.028764
MEF2C	C1QL1	0.0285508
NPAS1	NPAS3	0.0284955
SOX6	SLC24A2	0.0284559
NPAS3	NRXN1	0.0284176
SOX6	GPC6	0.0283933
BCL11A	RSPO2	0.0282137
MEF2C	SLC9A9	0.0281613
NPAS3	NELL1	0.0281335
MEF2C	ERBB4	0.027829
NFIB	FBXL7	0.0278164
SOX6	NRXN1	0.0278015
SOX6	SPOCK3	0.0277671
TOX	KCND2	0.0276273
SOX6	RPS6KA2	0.0276224
ETS1	SLC10A7	0.027493
SOX6	TMTC1	0.0274272
NFIB	NYAP2	0.0274208
TOX	GRIA4	0.0273995
PBX1	NRXN3	0.0273994
NPAS3	PDE7B	0.0272073
BCL11A	ADARB2	0.0272007
NPAS3	SYNPR	0.0271886
SOX6	NPY	0.0271547
BCL11A	RASGRF2	0.027056
BCL11A	GRIN3A	0.0270071
NPAS3	CDH8	0.0268994
SOX6	KCNT2	0.0267955
NFIA	FGF13	0.0267508
ZNF385B	GRIK1	0.0267144
NFIB	RGS12	0.0266923
NPAS3	MEF2C	0.0266858
NR3C2	ADARB2	0.0266718
SOX6	UNC5D	0.0266538
TRPS1	UNC5C	0.0266223
TOX	TMEM132D	0.0265841
SOX6	ELAVL2	0.0265841
MEF2C	ROBO1	0.0265544
TRPS1	TMEM132C	0.026477
NFIX	CXCL14	0.0262923
SOX6	SCG2	0.0262798
TOX	CLSTN2	0.026272
BCL11A	SOX6	0.0261386
NR2F2	RBFOX1	0.0261126
SOX6	MYO5B	0.0260881
NFIB	FSTL5	0.0260435
NPAS3	UNC5D	0.0260012
SOX6	SATB1	0.0259915
MEF2C	RASGRF2	0.025896
NFIB	CSMD3	0.0257844
SATB1	GPC6	0.0256758
BCL11A	RBFOX1	0.0255302
MEF2C	NPAS3	0.0255138
NFIB	EGFR	0.0254787
NFIB	GALNTL6	0.0254579
NFIB	CXCL14	0.0253582
NPAS3	TMEM132C	0.0251811
SOX6	MYO16	0.0251284
NFIA	EYA4	0.0250564
SOX6	SPATS2L	0.0250333
SOX6	RSPO2	0.024975
SOX6	MEF2C	0.0249623
MEF2C	TRHDE	0.0249591
SOX6	CCK	0.0248757
SATB1	TRHDE	0.024861
SOX6	XKR4	0.0247615
NFIB	DOCK10	0.024705
MEF2C	ADAMTSL1	0.0246728
NR2F2	ADARB2	0.0245451
SOX6	NFIB	0.0245427
MEF2C	FXYD6-FXYD2	0.0245252
NPAS3	KCNT2	0.0244957
NFIA	CDH13	0.0243906
TOX	TACR1	0.0243475
BCL11A	DMD	0.0242853
TOX	CDH13	0.0242176
ETS1	MT-CO1	0.0241985
NPAS3	NXPH1	0.0241933
PBX1	RELN	0.0240791
PBX1	PTPRM	0.0240153
NPAS3	PCDH10	0.0240114
NPAS3	NCKAP5	0.0239887
MEF2C	RGS6	0.0238745
TOX	SPHKAP	0.0238311
PBX1	GAD2	0.0237496
SOX6	EPHB6	0.0237426
ZBTB16	ADARB2	0.0236856
TCF4	NRXN3	0.0235674
SOX6	CPLX1	0.0234818
BCL11A	NXPH2	0.0234806
NFIB	NTNG1	0.023438
SOX6	MMP16	0.0232853
LHX6	UNC5D	0.0231706
NPAS3	IL1RAPL1	0.0231503
BCL11A	KIF26B	0.0231225
BCL11A	TMEFF2	0.02309
SOX6	ARPP21	0.0230786
TOX	MCTP1	0.0229914
ZNF385B	DPP6	0.0229688
PBX1	FBXL7	0.0229665
SOX5	PDZRN4	0.0229623
MEF2C	CTNNA2	0.0229399
PBX1	EYA4	0.022897
SOX6	TENM2	0.0228731
NR3C2	VIP	0.0228595
ZBTB20	TAC3	0.0228394
SATB1	NXPH1	0.0228138
TOX	NRXN3	0.0227331
NPAS3	SLC6A1	0.02263
TOX	CPNE8	0.0226248
NFIB	SST	0.0225965
NR2F2	NKAIN3	0.0225773
NPAS3	ASIC2	0.0224886
NPAS3	FGF13	0.022447
NR3C2	DSCAM	0.0224468
ETS1	RTN1	0.0223977
PEG3	TAC1	0.0223976
LRRFIP1	EYS	0.0223134
TOX	ALK	0.022292
SOX6	PDZRN4	0.0222709
TRPS1	THSD7A	0.0222642
TCF4	DLG2	0.0222587
MEF2C	TRPS1	0.0222499
TOX	CRTAC1	0.0222382
NFIB	PDE4D	0.0221889
SOX6	OPCML	0.0221455
ID2	FBXL7	0.0221404
NPAS3	KCNAB1	0.0220964
SOX6	CRHBP	0.0220751
MEF2C	FGF12	0.0220386
TRPS1	SRGAP1	0.021927
PBX1	SPHKAP	0.0218431
MEF2C	ZNF804A	0.0218237
MEF2C	PLCL1	0.0217663
BCL11A	ELFN1	0.0217617
TCF4	LRP1B	0.0217311
TOX	ITM2C	0.0217172
LHX6	MYO16	0.0217012
L3MBTL4	NPAS3	0.0216961
MEF2C	GRM7	0.0216018
NFIB	KCNT2	0.0215971
MEF2C	GRIK2	0.0215667
SOX6	CRB1	0.0215213
NPAS3	RGS12	0.0214467
NFIB	UNC5C	0.021439
NPAS3	CARMIL1	0.0213873
SATB2	RORB	0.0213731
PBX1	SGCZ	0.0213478
NPAS3	ELMO1	0.0213344
NPAS3	PRR16	0.0213328
MEF2C	PDZRN4	0.0213103
NPAS3	FGF12	0.021293
TRPS1	RYR1	0.021292
TOX	SLC6A1	0.0212419
NR2F2	GALNTL6	0.0211793
BCL11A	CORT	0.0211703
PBX1	CHSY3	0.0211676
LHX6	KIAA1217	0.0211362
ZNF385B	EYA4	0.0211067
MEF2C	KCNAB1	0.0211008
NFIB	AP1S2	0.0210926
SOX6	DOCK11	0.0210865
LHX6	C1QL1	0.0210328
ZBTB16	RBFOX1	0.0210186
ETS1	APOE	0.0209335
SATB1	CXCL14	0.0208806
PEG3	GAD2	0.0208703
NFIB	COBL	0.0208527
SOX6	SLC9A9	0.0208227
NPAS3	CDH9	0.0207396
TRPS1	FRMD4A	0.0207349
SOX6	PHF20L1	0.0207251
MEF2C	GRID2	0.0207209
NFIA	TPD52L1	0.0207116
NPAS3	HDAC9	0.0206816
SOX6	TIAM1	0.020671
PEG3	BAIAP3	0.0206206
NR2F2	RGS12	0.0206082
POU6F2	RORB	0.0205917
TOX	CSMD1	0.0205894
NFIB	SOX6	0.020514
NPAS3	PLCH1	0.0205102
SOX6	NXPH2	0.0204914
NPAS3	VWC2L	0.020472
SATB1	KIAA1217	0.0204584
ZNF385B	GRIN3A	0.0204516
BCL11A	GRIK1	0.0204356
MEF2C	EYS	0.0204201
NPAS3	CADM2	0.0204113
NFIB	NFIX	0.0203787
BCL11A	UNC13C	0.020376
BCL11A	SLC8A1	0.0203271
PBX1	PTPRT	0.0203138
PBX1	ALK	0.0202933
TOX	LRP1B	0.020257
LHX6	NRXN1	0.0202478
MAF	ERBB4	0.0201411
SOX6	ADGRL2	0.0201319
TRPS1	NYAP2	0.0200917
SOX6	SNRPN	0.0200905
SATB1	SLC24A2	0.0200518
ETS1	RPL32	0.0200217
ETS1	CHN1	0.0200027
MEF2C	CPLX1	0.0199786
TRPS1	GRIA4	0.0199689
NFIX	KCNT2	0.0199626
ETS1	CORO6	0.0199188
BCL11A	SPOCK3	0.0199141
NFIB	PDE3A	0.0198715
LHX6	RBFOX1	0.0198392
MEF2C	TENM1	0.019817
ETS1	LRCH1	0.0197166
SOX6	CACNA2D2	0.0197015
TOX	EPHA3	0.0196857
NFIX	NFIB	0.0196816
MEF2C	CXCL14	0.0196385
TCF4	THSD7A	0.0196359
SOX6	NCALD	0.0196251
PBX1	SLC35F1	0.0195129
MEF2C	NELL1	0.0195111
SOX5	KCNC2	0.0194875
TRPS1	PVALB	0.0194773
MEF2C	CACNB2	0.0194765
BCL11A	PDE1A	0.0194703
NFIB	PID1	0.0194586
SOX6	CDH12	0.0194577
RORB	POU6F2	0.019387
NPAS3	GRM5	0.0193565
NPAS3	GRM1	0.0193499
PKNOX2	SLC6A1	0.019328
NPAS3	MAGI2	0.0193254
BCL11A	ROBO2	0.0193025
ETV6	PDZRN4	0.0192666
NPAS3	DPP6	0.0192432
LHX6	PRKG1	0.0192347
SOX6	NETO2	0.0192336
NFIB	HPCAL1	0.0192001
TOX	FSTL5	0.0191899
MEF2C	COL25A1	0.0191811
TOX	UNC13C	0.0191563
SOX6	PRKG1	0.0191331
PKNOX2	TOX	0.019101
SATB2	PAPSS2	0.0190986
TRPS1	FSTL5	0.0190558
TCF4	RUNX1T1	0.0190284
PBX1	MCTP1	0.019027
MEF2C	PLEKHH2	0.0190224
ZNF385B	CDH13	0.0190194
NPAS3	NR2F2	0.0190101
TOX	SRGAP1	0.0190066
TRPS1	TMEM132D	0.0189912
MEF2C	DCC	0.0189882
TOX	PKNOX2	0.0189696
TRPS1	PLCXD3	0.0189653
ETV1	NRXN3	0.0189385
ETV1	PTPRT	0.0189174
SOX6	MAN1A1	0.0189107
NR3C2	LRRC3B	0.0189039
PKNOX2	ALK	0.0189037
NFIB	CLSTN2	0.0188861
SOX6	ASTN2	0.0188108
TRPS1	EDIL3	0.0187903
SATB1	SST	0.0187861
SOX6	RAPGEF5	0.0187856
NFIB	PRR16	0.0187642
NPAS3	GPM6A	0.0187574
NFIA	ITM2C	0.0187387
NPAS3	VIP	0.0187296
PEG3	GAD1	0.0187203
NPAS3	PLCB4	0.0186819
PEG3	MT-CO3	0.0186666
BCL11A	MAF	0.0186311
BCL11A	GRM1	0.0186181
NPAS3	RELN	0.0185674
SOX6	PLCL1	0.0185496
MEF2C	PPARGC1A	0.0185383
PBX1	LUZP2	0.0184892
SOX6	MAF	0.0184816
TRPS1	CLSTN2	0.0184789
LHX6	CADPS	0.0184719
NR1D1	ETS1	0.018444
MEF2C	OXR1	0.0184108
PBX1	RIMBP2	0.0183826
NPAS3	SLC35F4	0.0183078
TRPS1	CNTN4	0.0182955
BCL11A	EPHB6	0.0182758
NFIB	SYN3	0.0182665
MEF2C	LHX6	0.0182451
PEG3	CCND1	0.0182349
SOX6	CACNB2	0.0182078
NR3C2	ASIC2	0.0182053
BCL11A	NETO1	0.0181792
PKNOX2	FGF13	0.0181653
MEF2C	NCALD	0.0181629
MEF2C	GRM5	0.0181602
NR3C2	CRH	0.0181241
NPAS3	RALYL	0.0181217
SOX6	TOX2	0.0181176
SATB1	SOX6	0.0180489
NFIB	OXR1	0.017998
TOX	ELMO1	0.0179951
BCL11A	KIAA1217	0.0179628
MEF2C	CNTNAP5	0.0179566
MEF2C	SCG2	0.0179282
BCL11A	GPC6	0.0178961
SOX6	TANC1	0.0178948
LHX6	TAC1	0.0178552
LHX6	GALNTL6	0.0178549
SOX6	PEG3	0.017839
MEF2C	SLIT2	0.0178051
NPAS3	ALK	0.0178047
NPAS3	GPRIN3	0.0177847
TOX	DPP10	0.0177799
PBX1	ZNF385B	0.0177632
NFIB	CCDC85A	0.0177398
SOX6	PDE3A	0.0177383
BCL11A	RUNX1T1	0.0177377
ETS1	HNRNPDL	0.0177217
BCL11A	XKR4	0.0177163
ETV1	EYA4	0.0177145
MEF2C	CCSER1	0.0177029
NFIB	FGF13	0.0176975
MEF2C	UNC5D	0.0176957
BCL11A	PTPRT	0.0176886
ZNF385B	SLC8A1	0.0176515
NFIB	KIF26B	0.0176394
BCL11A	NETO2	0.0176258
LHX6	KIF26B	0.0176126
SOX6	PDZRN3	0.017611
TRPS1	NRXN1	0.017595
MEF2C	FRMD4A	0.0175881
BCL11A	ADAMTSL3	0.0175808
L3MBTL4	CACNA2D3	0.0175755
SATB1	POSTN	0.017554
NR1D1	NAA15	0.0175401
NPAS3	GRIK2	0.0175379
NPAS3	MYRIP	0.0175321
TOX	CSMD2	0.0174844
PEG3	SOX6	0.0174733
SATB1	ERBB4	0.0174553
NPAS3	PTPRT	0.0174389
SOX6	PAM	0.0174382
NFIB	CPNE8	0.0174224
SOX6	MKX	0.0174217
PROX1	ADARB2	0.017416
MAF	GRIK1	0.017374
MEF2C	CDH12	0.0173561
ETS1	GRIN1	0.0173221
TRPS1	ROBO1	0.0173113
SOX6	KLHL5	0.0172842
LHX6	LRRTM4	0.0172701
SOX6	ANK1	0.0172575
ZNF385B	UNC13C	0.0172556
MEF2C	SH3GL3	0.0172397
PBX1	ITM2C	0.0172361
NR3C2	GALNTL6	0.0172325
SOX6	DOCK10	0.0172253
NPAS3	CDH10	0.017223
SOX6	C1QL1	0.0172215
PBX1	SLC6A1	0.0172212
BCL11A	GALNTL6	0.0172201
MEF2C	DPP6	0.017217
LHX6	DPP10	0.0172109
MEF2C	CCK	0.0171972
PEG3	BEX4	0.0171939
MEF2C	CNTN5	0.0171753
MEF2C	ADAMTS17	0.017175
SOX6	FBXL7	0.0171731
NFIB	TGFB2	0.0171663
MEF2C	TMTC2	0.0171521
NPAS3	EYS	0.0171328
NFIA	MCTP1	0.0171236
BCL11A	TMCC3	0.0171184
SOX6	DTNA	0.0171181
SOX6	NFIX	0.0171152
PBX1	SLIT2	0.0171035
MEF2C	PPIP5K2	0.0170962
L3MBTL4	ROBO1	0.0170953
NFIB	PHACTR1	0.0170895
TCF4	ASIC2	0.0170849
NFIB	PRKCB	0.0170846
SOX6	GRM5	0.0170771
LHX6	KLHL5	0.0170721
TOX	PCDH9	0.0170721
SOX6	CRH	0.0170673
MEF2C	LRRC7	0.017064
MEF2C	GRIA4	0.0170625
PEG3	ELAVL2	0.0170346
SATB1	TRDN	0.0170309
NR3C2	KCNT2	0.0170212
SOX6	ADAMTS6	0.0170121
NFIB	SPOCK3	0.0170099
SOX5	APBB1IP	0.0170063
TCF4	CDH18	0.0169928
TRPS1	RORA	0.0169755
MEF2C	KLF12	0.0169704
NPAS3	OXR1	0.0169615
SOX6	CORT	0.0169518
PBX1	THSD7A	0.0169484
MEF2C	ZNF385D	0.0169411
MEF2C	ETV6	0.0169289
NFIX	DOCK10	0.0169253
MEF2C	EPHA6	0.0169153
MEF2C	CHSY3	0.0169036
NFIA	ALK	0.0168953
PBX1	NXPH1	0.0168836
MEF2C	MMP16	0.0168801
ZNF385B	PTPRM	0.0168781
MEF2C	PDE8B	0.0168626
SATB1	TAC1	0.0168589
NPAS3	CSMD1	0.0168358
TRPS1	TENM1	0.0168263
MEF2C	GRIN3A	0.0168162
TCF4	GNAS	0.016805
ZNF385B	CTNNA2	0.0167963
TOX	CTNNA2	0.0167821
NPAS3	PLEKHA5	0.0167636
PBX1	OXR1	0.0167544
PEG3	CPLX1	0.0167512
BCL11A	KCNA3	0.0167441
MEF2C	SYNPR	0.0167434
NPAS3	SLIT2	0.0167176
NFIB	ROR1	0.0167129
NFIA	NTNG1	0.0167125
PEG3	ATP6V1B2	0.0167064
NR3C2	SEZ6	0.0166716
ZNF385B	ITM2C	0.0166688
BCL11A	CSMD3	0.0166546
ETS1	PCSK1N	0.016652
MEF2C	LIN7A	0.0166506
NFIA	EXT1	0.0166308
TRPS1	GRID1	0.0165937
NR3C2	NXPH1	0.0165857
MEF2C	PLXNA4	0.0165693
PBX1	CCDC85A	0.0165229
TCF4	FAM155A	0.0164858
MEF2C	KCNC1	0.016472
NFIB	DPF3	0.016459
NFIB	ERBB4	0.0164565
NPAS3	ST6GALNAC5	0.0164562
SATB1	PLCH1	0.0164542
MEF2C	DOCK11	0.0164497
RORB	SATB2	0.0164488
PBX1	FGF13	0.0164427
NR3C2	PRR16	0.0164271
LHX6	KCNT2	0.0164239
NR3C2	VWC2L	0.0164192
NFIX	PROX1	0.0164178
NR2F2	MARCHF1	0.0164137
ZNF385B	TMTC2	0.0164113
PBX1	GRIN2A	0.0164088
TCF4	LIMCH1	0.0163914
NFIB	TENM2	0.0163814
PEG3	PNMA8A	0.0163791
ARNT2	ERBB4	0.0163737
ZNF385B	MCTP1	0.0163725
NR1D1	MLIP	0.0163698
NPAS3	KCND2	0.0163613
TOX	ETV1	0.0163597
PBX1	MYRIP	0.0163447
ZBTB16	CXCL14	0.0163423
NR3C2	CNR1	0.0163371
MEF2C	PTCHD4	0.0163367
PEG3	NETO2	0.0163216
TCF4	PCDH15	0.0163215
BCL11A	CXCL14	0.0163007
MEF2C	TENM2	0.0162825
NFIA	PPFIBP1	0.0162741
ETS1	STMN1	0.0162593
SOX6	POSTN	0.016248
BCL11A	CBLN4	0.0162386
NPAS3	TOX	0.0162314
NPAS3	TNIK	0.0161931
TRPS1	EPHA3	0.0161876
NPAS3	KCNQ1	0.0161791
SOX6	PVALB	0.0161737
BCL11A	NELL1	0.0161522
NFIA	GRIA4	0.0161421
PEG3	PCDH9	0.016131
SOX6	SLIT2	0.0161256
ETS1	MAP1B	0.0161221
SOX6	PPARGC1A	0.0161198
SOX6	LRP8	0.0161172
PBX1	KCNIP1	0.0161165
SATB2	KCTD1	0.0161045
MEF2C	OPRD1	0.0160918
NR2F2	RERG	0.0160899
SATB1	TMTC1	0.0160765
NPAS3	FRMD5	0.0160708
PKNOX2	PTCHD4	0.016021
SOX6	ST8SIA1	0.0160134
NPAS3	CACNA1A	0.0159951
TRPS1	ANO1	0.0159634
TOX	SYT1	0.015927
PBX1	SLC8A1	0.0159251
SOX6	PRR16	0.0159146
MEF2C	BTBD11	0.0159025
LHX6	ADAMTSL1	0.0159017
NFIB	MACROD2	0.0158939
NFIB	DGKB	0.0158908
PBX1	SYN2	0.015883
TCF12	ERBB4	0.0158662
GTF2I	SYN2	0.015866
MEF2C	EDIL3	0.015862
BCL11A	PLCH1	0.0158589
PEG3	DYNLL2	0.0158574
BCL11A	TMTC2	0.0158419
TRPS1	RUNX2	0.0158384
SATB2	SV2B	0.0158295
ZBTB16	KCNT2	0.015819
MEF2C	SLC24A3	0.015808
MEF2C	MKX	0.0157854
TRPS1	CNTNAP5	0.0157567
SOX6	KCNIP4	0.0157507
TOX2	NXPH1	0.0157471
MEF2C	FSTL1	0.0157422
PEG3	NAPB	0.0157363
TCF4	SPARCL1	0.0157122
NFIB	NFIA	0.0156929
NPAS3	ADARB2	0.0156546
SATB2	LDB2	0.0156387
ID2	EYA4	0.0156364
MEF2C	SCN3A	0.0156251
PBX1	TENM2	0.0156185
TOX	IGSF11	0.0155786
NPAS3	NETO1	0.0155775
TRPS1	UNC5D	0.0155721
PBX1	BMP6	0.0155664
SOX6	EGFR	0.0155549
MEF2C	DMD	0.0155431
LHX6	ELAVL2	0.0155204
MEF2C	PDE4B	0.0155161
TRPS1	PTPN13	0.0155141
SOX6	CCDC136	0.0154912
SOX6	KCNC1	0.0154713
NFIB	TPD52L1	0.0154605
BCL11A	SGCZ	0.0154573
TRPS1	KCNAB1	0.0154246
TCF4	VWC2L	0.0154191
ETS1	HAGHL	0.0153973
SOX6	LIN7A	0.0153927
PBX1	TPD52L1	0.015388
LRRFIP1	LRRTM4	0.0153844
ZNF385B	FBXL7	0.0153803
MEF2C	RUNX2	0.0153518
SOX6	DNM3	0.0153294
TRPS1	FAM184B	0.0153164
TCF4	SMARCA2	0.0153155
MEF2C	NECAB1	0.0153116
PBX1	FGF14	0.0153102
TOX	GRIP1	0.0153097
PBX1	SERTM1	0.0153053
SATB1	RBFOX1	0.0153013
SATB2	DPYD	0.0153008
NPAS3	CADPS2	0.015291
NFIB	CACNA2D1	0.0152789
TCF4	NLGN1	0.0152467
NFIA	ID2	0.0152258
SOX6	TGFBR3	0.0152225
NFIX	CSMD3	0.0152039
NR2F2	THSD7B	0.0151955
NPAS1	TRHDE	0.0151925
PEG3	GOLIM4	0.0151861
NFIX	KIAA1217	0.0151795
NFIB	NR2F2	0.0151791
SOX6	DAB1	0.0151771
PURA	PRKAA1	0.0151755
NFIA	PMEPA1	0.0151663
SOX6	ASXL3	0.0151489
TCF4	SLC24A3	0.0151485
NFIA	MAGI2	0.0151432
SOX6	GRIA3	0.0151378
ARNT2	SHISA9	0.0151306
MEF2C	CTNNAL1	0.0151207
TCF4	MT-CO3	0.0151131
NFIA	UNC13C	0.015109
LHX6	TMEM132C	0.0150975
MAF	BCL11A	0.0150974
NPAS3	EXT1	0.0150552
NPAS3	ASTN2	0.0150518
NFIA	MACROD2	0.0150476
NFIX	RGS12	0.0150418
MEF2C	RGS12	0.0150311
NR2F2	FAT4	0.0150307
PEG3	LHX6	0.0150104
TOX	GRIN3A	0.0149869
MEF2C	RELN	0.0149776
NFIB	OLFM3	0.0149741
KLF12	EYS	0.0149717
NFIB	B3GALT2	0.0149716
BCL11B	FGF13	0.0149426
PEG3	THSD7B	0.0149411
MEF2C	TTBK2	0.0149376
LHX6	ANK1	0.0149365
NFIA	KIAA1217	0.0149207
MEF2C	FGF14	0.0149198
LHX6	SATB1	0.0149145
NFIB	HTR1F	0.0149069
MEF2C	ANK1	0.0148893
NR3C2	ROR1	0.0148838
NFIB	CNTN5	0.014852
TCF4	CNTNAP2	0.0148513
SOX6	XYLT1	0.0148461
MEF2C	UNC13C	0.0148425
MEF2C	NEDD4L	0.0148267
TOX	NPY	0.014808
TOX	KCNMB4	0.0148071
TCF4	ZNF804A	0.0148002
MEF2C	GRIK1	0.0147988
TCF4	TENM3	0.01479
MEF2C	TRPC5	0.0147896
MEF2C	KCNH1	0.0147885
TCF4	PRKD1	0.0147813
PEG3	NUCKS1	0.0147791
BCL11A	TOX2	0.0147715
MEF2C	KIF26B	0.0147712
ZNF385B	RIMS2	0.014766
NFIX	EGFR	0.0147648
SATB2	NPTX1	0.0147532
EGR1	PFDN5	0.0147452
NPAS3	CAMK2D	0.0147441
ZBTB20	COL25A1	0.0147378
NFIB	FAT4	0.0147343
MEF2C	INPP5J	0.014716
NFIB	THSD7A	0.0147124
TCF4	SLC44A5	0.014711
PBX1	GRM5	0.0147108
ETS1	RPL10	0.0147099
ETS1	ALDOA	0.014702
SATB1	SPOCK3	0.0146889
SATB1	RSPO2	0.0146885
PBX1	ADRA1A	0.0146871
SOX6	GAD1	0.014676
PEG3	YWHAG	0.0146242
NFIX	FBXL7	0.0146142
NR2F2	SDK2	0.0146112
NR2F2	CNR1	0.0145967
BCL11A	CDH9	0.0145917
NFIA	PDZD2	0.0145822
MEF2C	ELMO1	0.0145659
TOX2	EYA4	0.0145481
LHX6	CRHBP	0.0145456
ETS1	NR1D1	0.0145243
ZNF385B	PBX1	0.0145148
PBX1	DNER	0.0145145
TRPS1	ROBO2	0.0145103
PBX1	KIRREL3	0.0145091
ZNF385B	KIAA0319L	0.0145089
NPAS3	NLGN4X	0.0145062
SOX6	ZBTB16	0.0144985
MEF2C	AGBL4	0.0144948
NFIX	ARPP21	0.0144839
BCL11A	PIP5K1B	0.0144798
NR3C2	KIAA1217	0.014468
LHX6	GPC6	0.0144664
NR2F2	PLPPR1	0.0144586
SOX6	ERBB4	0.0144371
NPAS3	NECAB1	0.0144347
NPAS3	ALDOC	0.0144329
ETV1	FBXL7	0.0144263
NCOR1	AASDH	0.0144221
NPAS3	PDZRN4	0.0144138
TRPS1	DOK5	0.0143929
PBX1	GRIA4	0.0143777
TOX	GRIN2A	0.014372
PEG3	MAF	0.0143687
MEF2C	NXPH1	0.0143352
TCF4	NDUFA4	0.0143249
SATB1	ELAVL2	0.0143224
PIAS2	SGCG	0.0143184
NFIB	SLC6A1	0.0143122
MEF2C	SNTG2	0.0143116
ZNF385B	PTPRG	0.0143106
RORA	TRPS1	0.0143037
PBX1	NXPH2	0.014302
TCF4	CTDSPL2	0.0143013
KLF12	CPLX1	0.0142991
ZBTB16	RGS12	0.0142899
TRPS1	NACC2	0.0142857
TCF4	NETO2	0.0142854
TCF4	SYNPR	0.0142832
ARNT2	GRID2	0.0142813
NFE2L1	ATP1B1	0.014275
ETS1	PHYHIP	0.0142689
TCF4	PEG3	0.0142661
TRPS1	IL12RB2	0.0142621
BCL11A	ST6GALNAC5	0.0142576
TOX	SIAH3	0.0142572
NR2F2	RELN	0.014254
MYT1L	MT-CO3	0.0142491
MEF2C	RIMS2	0.0142484
ETV6	PVALB	0.0142437
TCF4	ZEB2	0.0142394
SOX6	AGBL4	0.0142346
NPAS3	IL1RAPL2	0.0142311
NPAS3	FREM1	0.0142236
NFIB	OPCML	0.0142147
MEF2C	CRB1	0.0142079
BCL11A	ELAVL2	0.0142048
TOX	MTUS2	0.0142042
MEF2C	SOX5	0.0141842
ETS1	RHBDL1	0.0141757
NR3C2	TAC3	0.0141717
TCF4	ZMYND11	0.0141686
MEF2C	KCNC2	0.0141605
NFIB	ARPP21	0.0141522
PBX1	CTNNA2	0.0141493
NPAS3	RASGRF2	0.0141483
MEF2C	KIAA1217	0.0141473
PEG3	RNF187	0.0141412
NPAS3	ADAMTSL3	0.0141379
NPAS3	RIMBP2	0.0141244
TCF4	GRM7	0.014112
PEG3	PREPL	0.014107
NFIB	GRIA4	0.0141064
TRPS1	EPHB1	0.0141047
MBD3	CCSER1	0.0140921
NR3C2	PRKD1	0.0140805
NPAS3	GRIN3A	0.0140715
MEF2C	TAC1	0.0140563
NFIB	PLD5	0.0140514
PROX1	NXPH1	0.0140509
NFIB	BMP6	0.0140499
MEF2C	SYP	0.0140452
ZBTB16	CSMD3	0.0140293
ARID5B	ZMAT4	0.0140269
NR2F2	KCNT2	0.0140226
ETV6	PLCL1	0.0140196
NPAS3	KCNQ5	0.0140175
NR1D1	CHN1	0.0140157
LHX6	TMTC1	0.0140112
NR3C2	MAGI3	0.0140104
NFIB	CRH	0.0139995
TOX	PPFIBP1	0.0139965
TRPS1	CSMD2	0.0139901
SOX6	FAM135B	0.0139872
SOX6	NRXN3	0.0139797
PBX1	EGFR	0.0139759
TRPS1	FGF13	0.0139759
TCF4	FAT4	0.0139744
TCF4	EDIL3	0.0139674
TRPS1	PLCE1	0.013965
SATB2	SLC17A7	0.0139566
MEF2C	CHCHD10	0.0139561
NFIA	TACR1	0.0139531
ETS1	HMGN3	0.0139526
NPAS3	CTNNA2	0.0139426
MEF2C	NDST3	0.0139398
PKNOX2	GRIA4	0.0139279
SATB2	POU6F2	0.0139251
TRPS1	PDE4D	0.013925
MEF2C	CADM2	0.0139161
SATB1	TENM2	0.0139106
MEF2C	RTN4	0.0139037
NFIB	CPNE6	0.0139024
NPAS3	CCK	0.0138937
ETS1	RPL24	0.0138858
SOX6	PDE3B	0.0138838
MEF2C	ATP1B1	0.0138685
ZBTB18	WFS1	0.0138633
TCF4	ATP1B2	0.0138622
TCF4	CTNNA2	0.0138547
NFIB	GPC6	0.0138492
NR3C2	PCP4	0.013848
SOX6	NEGR1	0.0138305
PEG3	NDRG4	0.0138295
NFIA	PID1	0.0138224
TCF4	NCAM1	0.01382
TRPS1	ADAMTS17	0.0138174
LHX6	EPHA6	0.0138006
ZBTB16	SCG2	0.0137954
TCF4	ATP1B1	0.0137917
MEF2C	HS6ST2	0.013791
NFIB	FGF10	0.0137634
ZBTB18	VIP	0.0137581
TCF4	WDR19	0.0137361
SOX6	NEK7	0.0137311
NFIX	RGS8	0.0137284
PKNOX2	NRXN3	0.0137268
PEG3	RPL32	0.0137226
MEF2C	KLHL5	0.0137202
NFIX	PCSK2	0.0137201
MEF2C	ZBTB16	0.0137198
MEF2C	PDE7B	0.0137095
TCF4	TRIM9	0.0137086
SOX6	TMEFF2	0.013706
BCL11A	CTNNA2	0.0136998
MEF2C	KCNT2	0.0136995
TCF4	EPB41L3	0.0136988
SOX6	EPHX4	0.0136945
PBX1	CRTAC1	0.0136922
PBX1	RBMS3	0.013688
LHX6	GRIA3	0.0136865
MEF2C	NTM	0.0136863
MEF2C	DSCAM	0.0136827
PEG3	RTN1	0.0136817
ARID4B	TCEAL9	0.013675
SOX6	ATP6V1B2	0.0136736
MEF2C	SLC8A1	0.0136625
MEF2C	OSBPL6	0.0136624
NPAS3	LSAMP	0.0136615
PEG3	ACTG1	0.0136592
SOX6	SFRP1	0.0136573
MEF2C	KIRREL3	0.0136521
PEG3	PPP2R1A	0.0136455
MEF2C	FRMPD1	0.0136426
TCF4	LY6H	0.0136417
MEF2C	NACC2	0.0136385
TCF4	GPRIN3	0.0136354
NPAS3	PRKCE	0.0136333
TCF4	CLSTN3	0.0136197
NFIB	FBN2	0.0136181
NFIX	PID1	0.0136177
SOX6	RAPGEF4	0.0136115
ARNT2	SST	0.0136034
NPAS3	NXPH2	0.013595
ETS1	GSTM2	0.0135857
NR2F2	RIPOR2	0.0135717
MEF2C	CARMIL1	0.0135464
TOX	CADPS	0.0135429
TRPS1	SLC4A4	0.0135422
PKNOX2	GRM5	0.0135264
SATB1	LHX6	0.0135243
RUNX2	TRPS1	0.0135234
SOX6	MAN2A1	0.0135182
MEF2C	CNR1	0.0135179
NFIB	EYA4	0.0135127
NR2F2	NRXN1	0.0135111
SATB1	GRIA3	0.0135041
NPAS3	DCC	0.013496
TCF4	LARGE1	0.0134853
TCF4	TMEFF2	0.0134681
TCF4	MORF4L2	0.013463
TRPS1	SGCZ	0.0134616
NFIX	PDE3A	0.0134606
LHX6	RGS12	0.0134556
LHX6	SPATS2L	0.0134521
SATB1	PRKG1	0.0134516
TCF4	MYT1L	0.0134406
NFIB	CNR1	0.0134248
LRRFIP1	BRWD3	0.0134204
MAF	PLCH1	0.0134195
MEF2C	GPM6A	0.0134188
NFIB	NR3C2	0.0134152
TCF4	RGS7	0.0134095
SATB1	SPATS2L	0.0134086
NFIA	CDH4	0.0134061
PEG3	CTNNA3	0.0134054
SATB2	PTPRK	0.0134052
TCF4	TIAM1	0.0134003
MEF2C	RASA1	0.0133967
LRRFIP1	MMP16	0.0133962
PBX1	GAD1	0.0133948
TCF4	PLPPR1	0.0133923
MEF2C	PKD2	0.0133893
ZNF385B	PID1	0.0133885
MEF2C	ATRNL1	0.0133868
PEG3	PRPF19	0.0133866
ARNT2	DCLK1	0.0133822
NPAS3	PCSK2	0.0133776
NFIA	PDE3A	0.0133669
PBX1	SERINC5	0.0133668
TCF4	IL1RAPL1	0.0133665
NPAS3	SCN3A	0.0133654
TCF4	FRMD5	0.0133611
PEG3	HAPLN4	0.0133587
MEF2C	SST	0.0133575
NPAS3	KAZN	0.013357
MEF2C	PCSK1N	0.0133507
TRPS1	PLEKHH2	0.0133462
TCF4	TNRC6A	0.0133443
MEF2C	EHBP1	0.0133396
TCF4	RCAN2	0.0133206
MYT1L	RBFOX1	0.0133108
PEG3	PTPRM	0.0133041
NR3C2	IQGAP2	0.0133039
PEG3	USP22	0.0132959
PBX1	PNMA8A	0.0132959
SATB1	NETO1	0.0132922
TCF4	TNIK	0.0132876
TCF4	GGT7	0.01327
MEF2C	OSBPL10	0.0132695
BCL11A	CDH12	0.0132685
MEF2C	SPARCL1	0.0132685
MEF2C	PDE1A	0.0132659
PBX1	RPH3A	0.0132654
PBX1	JAM2	0.0132636
TCF4	DAPK1	0.0132494
NFIA	EPHB2	0.0132467
TCF4	SOX6	0.0132273
TCF4	ANGPT2	0.0132243
NFIA	SPHKAP	0.0132224
NFIB	RBFOX1	0.0132221
NPAS3	PLPPR1	0.0132165
MEF2C	NR2F2	0.0132151
NPAS3	KCNB2	0.013202
NFIB	RNF150	0.0131992
TOX	PDZD2	0.0131942
TCF4	HSPA8	0.0131939
SOX6	SFXN5	0.0131895
PKNOX2	CRTAC1	0.0131866
TCF4	DGKG	0.0131835
NPAS3	ARHGAP28	0.0131607
SOX6	VIP	0.0131581
NR3C2	PARD3B	0.0131564
TCF4	ADCY2	0.0131454
MEF2C	RHOBTB3	0.0131377
TCF4	MEF2A	0.0131353
TCF4	CIT	0.0131287
ETS1	NDRG2	0.0131257
KLF12	SLC9A9	0.0131223
TOX	ATP8A2	0.0131215
MEF2C	NELL2	0.0131187
MEF2C	KIF5A	0.0131178
TCF4	NDST3	0.0131163
NPAS3	FXYD6-FXYD2	0.0131124
NFIA	IL1RAP	0.0131073
MEF2C	NEGR1	0.0131049
TCF4	CDH7	0.0131035
ZEB2	TMEM132D	0.013091
NPAS3	FRMD3	0.0130869
MEF2C	CEMIP	0.0130784
NPAS3	CRTAC1	0.0130758
NFIB	NRXN3	0.0130757
MAF	CHL1	0.0130736
TCF4	PLEKHA5	0.0130723
SOX6	KLF12	0.0130708
SOX6	SGCZ	0.0130669
NPAS1	RELN	0.0130652
MEF2C	LRRTM4	0.013064
LHX6	SLIT2	0.013062
MEF2C	KCNQ1	0.013062
TCF4	GRID2	0.0130573
MEF2C	ADCY8	0.0130559
TCF4	VPS13B	0.0130554
TCF4	DNM3	0.0130463
TCF4	PDE4B	0.0130413
TCF4	TMCC1	0.0130378
NPAS3	LUZP2	0.0130338
TCF4	FAIM2	0.0130329
NPAS3	TRDN	0.0130316
TOX	EPHA5	0.013028
NFIA	DGKD	0.0130208
NFIX	SORCS1	0.0130204
TCF12	SH3RF3	0.0130193
PBX1	BRINP2	0.0130117
SOX6	CHSY3	0.013005
MEF2C	ARL15	0.0130044
SATB1	PDE4D	0.0130039
MEF2C	IL1RAPL1	0.0129988
SOX6	CDH7	0.0129936
TCF4	PCDH19	0.0129922
ZEB2	NCDN	0.012991
MEF2C	TOX	0.0129905
ETS1	DNAJC2	0.012981
MEF2C	GRM1	0.0129782
PEG3	CCK	0.0129751
TCF4	NUCKS1	0.0129738
ETS1	RPL10A	0.0129703
TRPS1	SPP1	0.0129683
PEG3	POSTN	0.0129644
ZNF385B	CCDC141	0.0129618
ARNT2	SLIT2	0.0129597
NFIA	JAM2	0.0129592
PEG3	LUZP2	0.0129554
PEG3	SYNM	0.0129536
SOX6	KCNH1	0.0129525
ZBTB18	MT-CO3	0.012949
MEF2C	DOCK10	0.0129452
PKNOX2	PID1	0.012945
ZNF385B	PDE8B	0.0129412
BCL11A	SEMA6D	0.0129362
PURA	MLXIP	0.0129361
NFIX	ROR1	0.012935
NR3C2	SORCS1	0.01293
TOX	GRIK1	0.0129266
TCF4	ALCAM	0.0129262
TOX	ID2	0.0129217
MEF2C	HSPA12A	0.0129216
SATB2	SEC14L5	0.0129178
TCF4	NCOA1	0.0129162
PEG3	DPYSL2	0.0129149
ETS1	DYNLL1	0.0129143
TCF4	SRP14	0.0129114
TCF4	NCL	0.0129014
TCF4	MATR3	0.0129011
SOX6	EIF5A	0.0128999
PEG3	NAA15	0.0128992
TCF4	NPTXR	0.012898
LRRFIP1	SLC24A2	0.0128973
TCF4	SYP	0.0128972
PBX1	FRAS1	0.0128951
TCF4	ADGRL3	0.012895
BCL11A	MAP2K6	0.012894
SOX6	OSBPL10	0.0128896
TCF4	NXPH2	0.0128875
TCF4	GPHN	0.0128799
NPAS3	CPE	0.0128795
NFIB	CDH4	0.0128785
SOX6	DCC	0.0128778
NFIB	NRXN1	0.0128734
NPAS3	PACRG	0.0128675
PEG3	CANX	0.012866
TCF4	EPHB6	0.0128592
MEF2C	MAML3	0.0128537
TCF4	NELL1	0.0128534
ZEB2	NCKAP1	0.0128526
PEG3	DNAJC15	0.0128523
NPAS3	PALLD	0.0128495
SOX6	TRIM9	0.0128492
TCF4	LUC7L	0.0128464
TOX2	SGCZ	0.0128442
NR3C2	KCNC2	0.0128431
SOX6	AAK1	0.012837
PEG3	COL19A1	0.0128352
TCF4	PCDHGC5	0.0128316
ETS1	RPS6	0.0128282
MBD3	GPHN	0.0128199
TCF4	LUZP2	0.0128198
MEF2C	ANKRD28	0.0128192
NR1D1	APOO	0.0128164
TCF4	ROBO2	0.0128156
PEG3	UBE2D3	0.012813
TCF4	RGS6	0.0128124
TCF4	ATCAY	0.012812
ZFPM2	ANGPT1	0.0128097
NFIB	PCBP3	0.0128078
SOX6	PTPRM	0.0128068
NFIA	LRRTM4	0.0128062
TOX	BCL11B	0.0128043
ARID5B	CDH13	0.0128029
MEF2C	RIPOR2	0.0128029
ZSCAN18	RNF130	0.0128017
TCF4	VWDE	0.0128006
SOX6	CUX2	0.0127991
NPAS3	CNTN5	0.0127958
PEG3	ACTB	0.0127952
TCF4	CDH13	0.0127935
PBX1	XKR4	0.0127899
MEF2C	TBC1D5	0.0127863
NR2F2	PCDH18	0.0127857
TRPS1	HTR1F	0.0127818
PEG3	CLTC	0.0127807
TCF4	NCEH1	0.0127795
PEG3	HPCAL4	0.0127781
NFIB	ATP8B1	0.012765
TCF4	PLD3	0.0127647
PKNOX2	LRP1B	0.012756
SATB2	ANO3	0.0127552
ZNF385B	SPHKAP	0.0127541
TCF4	OXR1	0.0127529
TCF4	DPYSL2	0.0127504
MEF2C	FHOD3	0.0127473
SATB1	OXR1	0.0127408
MEF2C	ANKS1A	0.0127394
NFIB	DSCAM	0.0127301
PBX1	HAPLN1	0.0127285
TCF4	HIBADH	0.0127282
LHX6	CPLX1	0.0127241
ETS1	TMEM205	0.0127211
TCF4	GALNT17	0.0127199
MAF	NXPH1	0.0127102
PEG3	CSDE1	0.0127068
MEF2C	CADPS	0.0127058
PKNOX2	ADCY1	0.0127025
ZNF385B	FGF13	0.0126994
NFIB	GPR158	0.0126987
MEF2C	SGCZ	0.0126968
LRRFIP1	MYO5B	0.0126936
PBX1	TMTC2	0.0126913
MEF2C	ZEB1	0.0126908
PBX1	OSBPL3	0.0126887
MEF2C	MB21D2	0.0126884
NFIB	TMEM132D	0.0126866
NR1D1	DNMT1	0.0126855
MEF2C	MDH1	0.0126836
PEG3	SNTG1	0.0126802
NFIB	SYT17	0.0126783
SOX6	PHKB	0.0126775
NPAS3	FNDC3B	0.0126764
SATB1	CADPS	0.0126729
TCF4	ROBO1	0.012671
BCL11A	ADGRL2	0.0126694
SATB2	LMO3	0.0126673
ETS1	BSCL2	0.0126643
MEF2C	SLC44A5	0.0126628
TCF4	ARID1B	0.0126555
MEF2C	RGS7	0.0126497
TCF4	CHRM3	0.012648
TOX	NTM	0.0126444
MEF2C	PTPN5	0.0126441
PEG3	RHBDD2	0.0126437
PKNOX2	NWD2	0.0126391
MAF	SOX6	0.0126377
PBX1	FLRT2	0.0126324
TCF4	MCTP1	0.0126311
NPAS3	CACNB2	0.0126297
ZNF385B	ZNF804A	0.0126286
NR3C2	LAMA3	0.0126285
KLF12	POSTN	0.0126284
MEF2C	PRKCB	0.0126279
NPAS3	SIPA1L1	0.0126265
PEG3	G3BP2	0.0126263
KLF12	PDZRN4	0.0126242
MEF2C	RYR2	0.012622
TCF4	NKAIN2	0.0126209
NPAS3	NBEA	0.0126201
ARNT2	DMD	0.0126191
ARID5B	ALK	0.0126184
SATB1	PDZRN4	0.0126174
TCF4	CENPC	0.0126168
TCF4	PHF14	0.0126136
PBX1	LRP1B	0.0126098
NPAS3	EPS8	0.0126095
TCF4	OLFM1	0.0126087
MEF2C	LRRC4C	0.0126071
MEF2C	ST8SIA1	0.0126071
SOX6	GRIA1	0.0126055
TOX	DNER	0.0126003
TCF4	MED13L	0.0125998
NPAS3	RUNX2	0.0125963
PBX1	ATP6V1E1	0.012593
NFIB	SATB1	0.0125845
TCF4	YWHAG	0.0125824
TCF4	STRN3	0.0125759
MEF2C	CTNNA3	0.0125755
TCF4	ZNF385D	0.012575
TCF4	SHTN1	0.0125745
MEF2C	NCEH1	0.0125732
TRPS1	SLC9A9	0.0125729
TCF4	PRKCB	0.0125711
MEF2C	SCG5	0.0125708
POU6F2	LDB2	0.0125693
ARID5B	MCTP1	0.0125662
TCF4	FTO	0.0125634
NFIA	SLC35F1	0.0125598
MEF2C	KAZN	0.0125566
TCF4	USP22	0.0125514
NPAS3	SOX5	0.01255
TCF4	CTNND2	0.0125497
PEG3	CHL1	0.0125455
NFIB	TOX	0.0125448
TOX	MACROD2	0.0125395
SOX6	CCND1	0.0125394
SOX6	GOLIM4	0.0125375
TCF4	IQGAP2	0.0125365
TCF12	SST	0.0125355
TCF4	CLU	0.012531
TCF4	MAP4	0.0125308
SATB1	RASGRF2	0.0125257
PBX1	TOX2	0.0125225
MEF2C	RTN3	0.0125219
TOX	GRM5	0.0125214
MEF2C	NSF	0.012515
PBX1	NAPB	0.0125095
NPAS3	GNAS	0.0125094
SOX6	OLFM3	0.0125093
PEG3	PCDH18	0.0125083
TCF4	ELAVL3	0.0125055
TCF4	RTN4	0.0125037
SOX6	KCNC2	0.012502
SOX5	PVALB	0.0125015
TCF4	PTPN23	0.0125004
NR3C1	RGS6	0.0124998
PBX1	CDH13	0.012499
MEF2C	GAD2	0.0124905
SOX6	PPIP5K2	0.012489
PEG3	TSHZ3	0.0124888
TCF4	ADK	0.0124874
MEF2C	MAP2K4	0.0124869
PKNOX2	KCNAB1	0.0124855
TRPS1	ADARB2	0.0124845
ID2	FGF13	0.0124826
MEF2C	PPP2R5E	0.0124811
SOX6	PLCH1	0.0124807
TCF4	GRIA1	0.0124777
NPAS3	ITM2C	0.0124773
PBX1	CACNA2D1	0.0124742
TCF4	SEZ6L2	0.0124706
ARNT2	SLC44A5	0.0124694
NFIA	HPCAL1	0.0124692
TCF4	ITM2C	0.012467
ZNF385B	CDH4	0.0124669
NPAS3	ZNF804A	0.0124662
NFIX	NR2F2	0.0124659
TCF4	NHS	0.0124653
TCF4	MARK3	0.0124599
MEF2C	SOBP	0.0124534
PBX1	IL1RAPL1	0.0124519
ETS1	PIN1	0.0124496
ZEB2	GRIA1	0.0124492
PBX1	GRIN3A	0.012448
ZBTB20	SORCS1	0.0124474
TCF4	ATP9A	0.0124412
ARID5B	R3HDM1	0.0124403
TCF4	GPR137C	0.0124343
MEF2C	LCOR	0.0124333
ETS1	SLC17A7	0.0124301
TCF4	CDH8	0.0124265
CUX2	EPHA6	0.0124248
TOX3	RELN	0.0124199
PEG3	LBH	0.0124176
TCF4	PDCD10	0.0124114
TCF4	NBEA	0.0124095
ZEB2	SMG6	0.0124092
NFIX	DPF3	0.0124053
TCF4	TTC17	0.0124041
MEF2C	CNTNAP2	0.0124031
MEF2C	NTRK3	0.0124026
ETV1	TPD52L1	0.0124
PEG3	ST6GALNAC5	0.0123986
MEF2C	SERPINI1	0.0123979
PEG3	PAM	0.0123973
NFIB	IL1RAPL2	0.0123954
MEF2C	SIK3	0.0123949
TCF4	EPHA4	0.012393
NR3C2	UNC5D	0.0123929
MEF2C	SCLT1	0.0123904
PKNOX2	HAPLN1	0.0123898
MEF2C	GALNT14	0.0123886
PEG3	PPP2R5B	0.0123883
TCF4	CDH2	0.0123863
PBX1	HPCAL1	0.0123853
LHX6	WIF1	0.0123841
ETS1	STAG1	0.0123835
NPAS3	OPRM1	0.0123697
NFIA	CRTAC1	0.0123696
MEF2C	PARP6	0.0123657
NFIB	SOX2	0.0123649
TCF4	PHACTR1	0.012363
TCF4	PSIP1	0.0123627
MEF2C	ZNF827	0.0123605
TCF4	B4GALT6	0.0123572
PEG3	PRKACB	0.0123569
TCF4	SPOCK2	0.0123556
PEG3	FKTN	0.012354
MEF2C	PDZRN3	0.0123517
PBX1	NAV2	0.0123509
TCF4	SGK1	0.0123461
MEF2C	ATP6V1B2	0.0123449
PEG3	SPOCK3	0.0123439
ZNF385B	IL1RAPL2	0.0123421
SOX6	DSCAM	0.0123378
SATB2	CAMK2A	0.0123378
TCF4	SPOCK3	0.0123369
MEF2C	NWD2	0.0123342
MEF2C	CYBA	0.0123331
TCF4	MAP2	0.0123323
TCF4	CHSY3	0.0123296
ETS1	ZSWIM8	0.0123291
PBX1	FAM163B	0.0123286
TCF4	RTN1	0.0123257
MEF2C	ATP13A2	0.0123249
TCF4	MAGI2	0.0123237
PEG3	CDKN1B	0.0123229
MEF2C	PLXNC1	0.0123227
NR1D1	SFXN1	0.0123219
MEF2C	PDS5B	0.0123195
MEF2C	SLC39A3	0.0123156
MEF2C	RNF24	0.0123123
NR1D1	MT-CO3	0.0123115
TOX	LHFPL3	0.0123104
MEF2C	RNF144B	0.01231
ETS1	CST3	0.0123021
TCF4	SSBP2	0.0123015
TCF4	PCDH9	0.0123008
PROX1	RPL18A	0.0123006
TCF4	EIF4A2	0.0122977
TCF4	PLXNA4	0.0122956
KLF12	RNF144B	0.0122929
PBX1	SULT4A1	0.0122924
MEF2C	VWC2	0.0122882
PBX1	CDH4	0.0122816
TRPS1	FRMPD4	0.0122777
TCF4	RIMS2	0.0122773
PKNOX2	PTPN13	0.012277
SOX5	DPP10	0.0122758
TOX	ADAMTS3	0.0122756
NR1D1	RPL32	0.0122754
TCF4	FGF13	0.0122737
TCF4	SGIP1	0.0122719
ZEB2	ASPH	0.0122648
MEF2C	PPP2R2B	0.0122639
TOX	CDH4	0.012262
TCF4	OGFRL1	0.0122606
TCF4	PDE1C	0.0122592
ARID1B	FAM53B	0.012258
TCF4	CTNNA3	0.012249
ETV1	HTR1F	0.0122439
MAF	TOX2	0.0122437
TCF4	CSMD3	0.0122425
TCF4	SLC10A7	0.0122399
NFIX	NRXN1	0.0122384
MAF	MAN1A1	0.0122332
TCF4	ASH1L	0.0122325
NFIX	HPCAL1	0.0122294
TOX	RIMBP2	0.0122293
ID2	ITM2C	0.0122285
PBX1	DOCK10	0.0122279
TCF4	ANKRD13B	0.0122276
MEF2C	SLC4A4	0.012224
TCF4	BEX4	0.0122229
NR2F2	ARPP21	0.0122203
NFIB	ADAMTSL1	0.0122199
PEG3	MYT1L	0.0122149
RERE	ATRX	0.0122125
MYT1L	PRKACB	0.0122104
TCF4	CAMK2D	0.0122097
PEG3	PHLDA1	0.0122055
MEF2C	LRRTM3	0.0121995
CUX1	MMP16	0.012199
NPAS3	CACNA1C	0.0121955
NPAS3	GALNT14	0.0121943
MEF2C	MGST3	0.0121943
MYT1L	NLGN1	0.0121921
MAF	ELFN1	0.0121908
PEG3	C1QL1	0.0121865
NPAS3	ANKFN1	0.0121833
ZBTB16	PRR16	0.0121815
PBX1	NDRG4	0.0121788
NPAS3	CDH13	0.012172
TCF4	KCNQ5	0.0121694
NFIX	CACNA2D1	0.0121689
PBX1	PTCHD4	0.0121663
TCF4	ACTG1	0.0121653
TOX	SPARCL1	0.0121649
LHX6	EYS	0.0121647
TCF4	KIF26B	0.0121623
MYT1L	ACTG1	0.0121615
SOX6	TSHZ3	0.0121613
MEF2C	UQCRC1	0.0121579
TCF4	AFDN	0.0121565
PEG3	GDI1	0.012156
PBX1	FREM1	0.0121524
TCF4	TSPAN7	0.0121473
SOX6	RUNX1T1	0.0121458
TRPS1	ASIC2	0.0121434
TCF4	SOBP	0.0121417
BCL11A	MARCKS	0.0121374
TCF4	PPP1R13B	0.012137
AFF4	DHX35	0.0121336
TOX	NPAS3	0.0121271
TCF4	SH3GL3	0.0121255
ETS1	NRGN	0.0121239
TCF4	TAC3	0.0121238
LRRFIP1	KIAA1217	0.0121215
SOX6	WFDC2	0.0121211
CUX2	TMEFF2	0.0121206
NR3C2	AP1S2	0.0121184
ARNT2	ASIC2	0.012118
MEF2C	RPS6KA2	0.0121178
TCF4	NRXN1	0.0121105
TCF4	CLVS1	0.0121094
KLF12	CCND1	0.0121082
TCF4	SYT14	0.0121081
NPAS3	NDUFA4	0.0121077
LHX6	GREM2	0.0121072
TCF4	HINT1	0.0121069
TOX	SAMD12	0.0121013
NFIX	DAB1	0.0121009
PEG3	KCNC2	0.0121005
TCF4	FXYD6-FXYD2	0.012097
PBX1	EFR3A	0.0120929
ETS1	FAM174C	0.0120924
MEF2C	PTPRS	0.0120924
PKNOX2	SPHKAP	0.0120909
MYT1L	PNMA8A	0.0120895
PEG3	PEX5L	0.0120872
TCF4	BCAS3	0.0120853
BCL11A	PLXNA2	0.0120845
NPAS3	DSCAM	0.0120843
TCF4	BCLAF1	0.0120829
MEF2C	PEX5L	0.0120813
PBX1	LPGAT1	0.0120809
SOX6	LHFPL3	0.0120807
SOX6	CORO6	0.01208
LHX6	PVALB	0.0120796
ETV1	CDH4	0.0120789
NR1D1	HNRNPH1	0.0120745
TCF4	CDH9	0.012073
TCF4	OLFM3	0.0120708
SOX6	PKD2	0.0120687
TCF4	PCLO	0.0120678
MEF2C	ROBO2	0.0120646
SOX6	GREM2	0.0120634
TCF4	PRMT2	0.0120622
ETV1	FGF13	0.0120614
PBX1	KAZN	0.0120608
PEG3	TMEM106B	0.0120589
MEF2C	NR3C2	0.0120585
RERE	PSAP	0.0120583
TCF4	NRIP1	0.012058
BCL11A	GPM6A	0.0120561
LHX6	ARPP21	0.0120548
TCF4	COX7C	0.0120542
NFIA	GRIN2A	0.0120505
MEF2C	RPS16	0.0120495
TCF4	NTRK3	0.0120463
MEF2C	FBXL7	0.0120462
POU6F2	DPYD	0.0120449
MEF2C	PRKCE	0.0120449
TCF4	CADM2	0.0120418
TCF4	STOML2	0.0120406
TCF4	TMEM132D	0.0120382
NPAS3	PRKD1	0.0120381
MEF2C	DLC1	0.0120351
TCF4	NAA15	0.012035
PEG3	GPRASP2	0.0120335
MYT1L	CPEB4	0.0120333
CUX1	PLXNA4	0.0120293
NPAS3	MBOAT2	0.0120283
NFIX	AP1S2	0.0120271
NFIX	DSCAM	0.0120262
MEF2C	FNIP1	0.0120248
MEF2C	MLLT3	0.0120232
NPAS3	NRG1	0.0120215
TCF4	HSPD1	0.0120193
MEF2C	TMEM108	0.0120178
TCF4	CDC42BPA	0.0120177
NFIA	CHSY3	0.0120153
AFF4	KBTBD11	0.0120141
TCF4	L3MBTL4	0.012014
PEG3	GABARAPL1	0.0120107
NFIA	DPF3	0.0120106
MEF2C	STX1B	0.0120105
ZNF385B	ADAMTSL3	0.0120103
TCF4	LAMTOR5	0.0120102
NPAS3	EYA4	0.01201
NPAS3	ANGPT1	0.0120087
PEG3	NUDT4	0.0120086
NR1D1	METTL23	0.0120073
ETS1	HSF4	0.0120045
NFIB	SORCS1	0.0120041
MEF2C	SLC4A10	0.0120028
TCF4	SIPA1L1	0.0120021
TCF4	CNTN6	0.0120007
TCF4	PRKCG	0.0119958
TCF4	BASP1	0.0119952
SOX6	FRMD4B	0.0119948
MAF	ADAMTSL3	0.0119931
NPAS1	ROBO1	0.0119905
TCF4	PACRG	0.0119866
TCF4	KCNIP4	0.0119855
TCF4	SNTG1	0.0119821
SATB1	MMP16	0.0119809
SOX6	RALGAPA2	0.0119788
NFIB	PCSK2	0.0119783
MEF2C	NEK7	0.0119771
MEF2C	LUZP2	0.0119728
TCF4	CACNA1A	0.0119704
NPAS3	RIPOR2	0.0119672
PEG3	HSP90AB1	0.0119661
NPAS3	LRRTM3	0.0119626
NR1D1	EPHA4	0.0119579
SATB1	EPHB6	0.0119573
MEF2C	HIBADH	0.0119572
NFIA	IGSF11	0.0119555
LRRFIP1	GREM2	0.0119552
TCF4	RPL32	0.0119524
NPAS3	NKAIN3	0.0119499
NPAS3	MCTP1	0.0119496
TCF4	COG3	0.0119489
PEG3	OBSL1	0.0119478
MEF2C	MSI2	0.0119433
NPAS3	OPCML	0.0119425
ZBTB20	SLC24A3	0.0119417
TCF4	CDH10	0.0119413
TCF4	CACNB2	0.0119357
BCL11A	DGKG	0.0119356
ETS1	KAT2A	0.0119356
TCF4	CTTNBP2	0.0119353
TOX	CCDC141	0.011935
PEG3	SHOC2	0.0119331
TCF4	EXOC6B	0.011928
TCF4	ANKS1B	0.0119278
TCF4	MT-ND5	0.011927
TRPS1	RHOBTB3	0.0119222
ARID5B	ZNF385B	0.0119211
TCF4	RPS14	0.0119209
TCF4	AUTS2	0.0119206
LRRFIP1	AGBL4	0.0119188
MEF2C	GDI1	0.0119166
TCF4	APBA1	0.0119147
SATB2	CADPS2	0.0119126
TCF4	DDX5	0.0119075
PBX1	TCF4	0.011907
NFIB	SEZ6	0.0119063
MEF2C	SNRPN	0.0119059
TSC22D1	RNF114	0.0119041
BCL11A	ARHGAP32	0.0119028
CUX1	SYT14	0.0119018
NPAS3	RGS7	0.0119012
TCF4	PRRC2C	0.011901
ZEB2	SCAMP1	0.0118987
TCF4	NCOA7	0.0118977
ZNF385B	GAD2	0.0118974
MEF2C	CPEB3	0.0118959
TRPS1	OPRD1	0.0118946
TCF4	USP11	0.0118925
PEG3	MT-ND6	0.0118925
TCF4	SYBU	0.0118919
MEF2C	FBXL17	0.0118919
NR1D1	POLR3G	0.0118883
PEG3	SOX5	0.011888
PEG3	NCOA4	0.0118873
POU6F2	SATB2	0.0118868
TCF4	ADCYAP1R1	0.0118846
TCF4	YTHDF3	0.0118827
TCF4	PTPRD	0.0118752
ZFPM2	KCNIP4	0.011874
MEF2C	PRDM2	0.0118736
PBX1	SNX7	0.0118719
TCF4	VIP	0.0118708
TCF4	PRKACB	0.0118705
NFIX	CBLN2	0.0118691
TCF4	KCNQ3	0.0118688
MEF2C	PACSIN1	0.0118648
MEF2C	AAK1	0.0118643
MEF2C	EXT1	0.0118641
TCF4	PLCB1	0.0118625
NFIB	PROX1	0.0118622
TCF4	PAM	0.0118619
TCF4	FER	0.0118618
NFIA	ITPR2	0.0118593
NR1D1	CTIF	0.0118592
MEF2C	NCAM1	0.0118564
TCF4	VSTM2L	0.0118563
RORB	CADPS2	0.0118563
NFIA	ARAP2	0.0118547
ETS1	SUSD6	0.0118532
NR3C1	VIP	0.0118481
BCL11A	CUX2	0.0118456
POU6F2	FOXP2	0.0118441
TCF4	KMT2A	0.011844
TCF4	PLXDC2	0.0118394
TCF4	BEX2	0.0118372
SOX6	ARHGAP20	0.0118355
PROX1	NFIX	0.0118353
TCF4	BAIAP3	0.0118337
MEF2C	NIN	0.0118319
TCF4	CADPS	0.0118318
TCF4	NTM	0.0118298
TCF4	PITPNC1	0.0118294
ZEB2	PTMS	0.0118287
TCF4	ASRGL1	0.0118284
TRPS1	SLC10A3	0.0118283
MEF2C	SEC62	0.0118279
TCF4	MACROD2	0.0118274
KLF12	PVALB	0.0118268
TCF4	TMEM59L	0.0118264
NPAS3	COL12A1	0.0118251
TCF4	CALM1	0.0118229
MEF2C	PTK2	0.0118228
NR2F2	PDE7B	0.0118215
MEF2C	GNL1	0.0118209
TOX	PDE4D	0.0118206
TCF4	MMP16	0.0118195
SOX6	EEPD1	0.0118174
MEF2C	ANKS1B	0.0118155
NPAS3	ARPP21	0.0118115
MEF2C	ARNT2	0.0118113
TCF4	AEBP2	0.011808
TCF4	GPR158	0.0118054
ZBTB18	PDZD4	0.0118052
PEG3	PACSIN1	0.0118039
SATB1	TANC1	0.0118038
PEG3	AHSA1	0.0118038
RERE	SLC6A17	0.0118034
PBX1	COL25A1	0.0118024
PKNOX2	SYN2	0.0118015
MEF2C	PKNOX2	0.0118008
BCL11A	KAZN	0.0117987
PEG3	STMN4	0.0117985
NPAS3	SEL1L3	0.0117978
SATB1	KIF26B	0.011797
MEF2C	IL1RAPL2	0.0117963
TCF4	SLC8A1	0.0117962
TCF4	SCN2A	0.011796
TCF4	TNKS	0.0117953
PKNOX2	BMP6	0.0117951
NFIX	FGF10	0.0117947
TCF4	ACTB	0.0117934
TCF4	APC	0.0117918
MEF2C	PPP3CA	0.0117914
NFIX	SOX6	0.0117865
TCF4	UNC5C	0.0117863
TCF4	CSMD1	0.0117857
TCF4	PCSK1N	0.0117849
TCF4	HUWE1	0.0117846
ZBTB16	EPHB1	0.0117843
LHX6	PLCH1	0.0117842
TCF4	ARHGAP26	0.0117817
MEF2C	PHF14	0.0117773
MEF2C	MARCHF1	0.0117772
MEF2C	FRMPD4	0.0117742
PBX1	SPATS2L	0.011772
MEF2C	AUTS2	0.0117715
MEF2C	MTUS1	0.0117714
TCF4	GAD1	0.0117703
TCF4	DCC	0.0117697
PEG3	SEC62	0.0117695
TCF4	GALNT18	0.0117688
TCF4	SGCZ	0.0117664
ETS1	SPARC	0.0117652
MEF2C	COX8A	0.011765
TCF4	DCBLD2	0.0117639
TCF4	PSMC5	0.0117618
SATB1	DTNA	0.0117584
MEF2C	TRIM37	0.0117582
TCF4	PPP3CA	0.0117582
MEF2C	ST7	0.0117543
TCF4	RPL13A	0.0117538
NPAS3	CHL1	0.0117523
TCF4	RPS29	0.011752
PEG3	GNAO1	0.0117516
MEF2C	ACO2	0.0117465
TCF4	MDGA2	0.0117462
ZNF385B	LRP1B	0.0117424
MEF2C	CDH4	0.0117416
MEF2C	BTBD8	0.0117411
TOX	NFIA	0.0117372
GTF2I	SFXN1	0.0117325
TCF4	MT-CO1	0.0117324
TCF4	FUT8	0.0117316
TCF4	DLGAP4	0.0117308
PEG3	TUBB3	0.0117303
MEF2C	UBASH3B	0.0117295
TCF4	COX7A2	0.0117275
TCF4	EPHA6	0.011727
MEF2C	CLIP4	0.0117266
PEG3	TCF4	0.0117259
PEG3	APP	0.0117259
TCF4	STMN4	0.0117254
ARNT2	GAD2	0.011723
TCF4	FTH1	0.0117229
ETS1	NNAT	0.0117225
TCF4	PTPRO	0.011722
PEG3	SCAMP1	0.0117216
TCF4	BCL2L2	0.011715
TOX	TPD52L1	0.0117138
TCF4	CHN1	0.011713
TCF4	SYNE1	0.0117121
TCF4	VAV2	0.0117116
TCF4	MAGI1	0.0117109
PBX1	EPB41L4B	0.0117101
ARID5B	GAD2	0.0117085
NPAS3	XKR4	0.0117082
MEF2C	TIAM1	0.0117081
ZNF385B	TACR1	0.0117072
NR3C2	NFIB	0.0117051
TCF4	CST3	0.0117048
NPAS3	SYP	0.0117014
TCF4	NR1D1	0.0117009
TCF4	HNRNPA2B1	0.0116989
TCF4	GTF2I	0.0116972
MEF2C	OSBPL3	0.011697
MEF2C	KALRN	0.0116958
TOX2	KIRREL3	0.0116957
LRRFIP1	ARHGAP6	0.0116942
RERE	ANK3	0.0116927
TCF4	LRRTM3	0.0116921
MEF2C	EXOC1	0.0116893
MEF2C	ADCY1	0.0116874
TCF4	CANX	0.0116874
SOX6	RYR2	0.011686
TCF4	CNTNAP5	0.0116831
MEF2C	PLPPR1	0.0116824
TCF4	ATP8A2	0.0116822
TCF4	DHX36	0.0116807
GTF2I	TCEAL3	0.0116801
TCF4	PBX1	0.0116797
MEF2C	UCKL1	0.0116792
NFIX	RERG	0.0116788
TCF4	OPCML	0.0116762
PBX1	SLC6A17	0.0116754
TCF4	PTMS	0.0116754
ETS1	LGI3	0.0116739
PEG3	GNAS	0.0116722
TCF4	EFR3A	0.0116692
TCF4	DCAF5	0.0116686
PROX1	SLC9A2	0.011668
TCF4	NOVA1	0.0116674
ZNF385B	RPH3A	0.0116671
PBX1	CELF4	0.0116666
TCF4	MAP2K4	0.0116657
PEG3	ZC3H13	0.0116646
MEF2C	GPHN	0.0116613
TCF4	BTBD8	0.0116609
PKNOX2	ATP8A2	0.0116605
NR3C2	RASGRF2	0.011658
PEG3	ATF2	0.0116578
MEF2C	CUX1	0.0116566
MEF2C	CDC42EP3	0.0116556
TCF4	RASA1	0.0116556
ZBTB20	BMPER	0.0116509
TCF4	TUBB	0.01165
NFIA	NFIB	0.0116498
PBX1	TOX3	0.0116491
NR1D1	FAN1	0.0116486
TCF4	ELAVL2	0.0116458
SOX6	CORO2B	0.0116454
TOX	HPCAL1	0.011645
TCF4	RTN3	0.0116427
TCF4	WWOX	0.0116425
TCF4	MSRA	0.0116416
NR3C2	GRIK1	0.0116414
MEF2C	ITSN1	0.0116414
TCF4	DDX24	0.0116405
TCF4	TENM2	0.0116402
TCF12	GRIA4	0.01164
TCF4	SCAMP1	0.0116376
TCF4	DOCK3	0.011637
BCL11A	ASIC2	0.0116367
TCF4	DDX17	0.0116366
NFIB	NKAIN3	0.0116363
TCF4	LSAMP	0.0116358
KLF12	CRHBP	0.0116358
TCF4	UCHL1	0.0116348
TCF4	DENND2A	0.0116339
TCF4	KIF21A	0.0116327
MEF2C	CDH13	0.0116319
TCF4	BICD1	0.0116318
PBX1	RGS7	0.0116315
PKNOX2	SIPA1L1	0.0116314
ZEB2	LRP1B	0.0116308
MBD3	DYNC1H1	0.0116298
MEF2C	EPB41L1	0.0116295
TCF4	VGF	0.011629
MEF2C	MCTP1	0.0116288
TCF4	GRIK1	0.0116282
PBX1	RAP1GAP	0.0116276
BCL11A	PIBF1	0.0116244
BCL11A	CSMD1	0.011624
PEG3	MAGI1	0.0116239
TCF4	DMXL2	0.0116234
PROX1	ARPP21	0.0116227
PEG3	ALDH18A1	0.0116213
TCF4	DTNB	0.0116145
SOX6	MAGI2	0.0116143
PBX1	CTNND2	0.0116139
BCL11A	CPNE5	0.0116135
TCF4	KCNJ3	0.011613
PEG3	MAP4	0.0116123
PKNOX2	MCTP1	0.011611
MEF2C	LHFPL3	0.0116097
TCF4	PHPT1	0.0116091
NPAS3	ARL15	0.0116091
MYT1L	NR2F2	0.0116086
TCF4	GLS	0.0116084
MEF2C	APBB2	0.0116079
TCF4	SHANK2	0.0116076
MEF2C	GOLIM4	0.0116067
TCF4	TBC1D5	0.0116064
PEG3	BCL2L2	0.011606
PEG3	PRRC2C	0.0116051
MEF2C	KCNB2	0.011605
SOX6	PIGX	0.0116036
MEF2C	NDUFS4	0.011603
MBD3	CAMK2A	0.0116014
TCF4	WDR7	0.0116013
PBX1	PDE4B	0.0116004
TCF4	CYTH3	0.0116002
PBX1	ENOX1	0.0115985
TCF4	NFAT5	0.0115981
MEF2C	KCNA2	0.0115979
TCF4	LEMD2	0.0115954
LHX6	SORBS1	0.0115947
TCF4	DYNC1I1	0.0115937
PBX1	GNA12	0.011591
PEG3	BOD1L1	0.011591
TCF4	RPL35	0.0115879
PEG3	CDK5R1	0.0115853
SOX5	CCK	0.0115824
TCF4	SCG5	0.0115817
TCF4	RPS15A	0.0115814
RERE	MPRIP	0.0115808
TCF4	XKR6	0.0115791
TCF4	CCDC30	0.011577
TCF4	FAM214A	0.0115763
TCF4	ARL15	0.0115761
ARNT2	PDZRN4	0.0115758
TCF4	PTGDS	0.0115758
PBX1	ELAVL4	0.0115756
TCF4	HECTD2	0.0115753
SOX6	TENM3	0.0115753
ETS1	TSC2	0.0115749
TCF4	FCHSD2	0.0115744
TCF4	MORF4L1	0.0115733
PBX1	DAAM1	0.0115732
TCF4	ATP1A1	0.0115713
LHX6	CCND1	0.0115681
PEG3	HLCS	0.0115664
PBX1	SIPA1L1	0.0115661
PBX1	MACROD2	0.0115651
TCF4	PRKCE	0.0115647
SATB2	B4GALNT3	0.0115609
TCF4	CAPS2	0.0115606
TCF4	CACNA1D	0.0115562
TCF4	STMN2	0.0115561
TCF4	SUGP2	0.0115525
MEF2C	NRG2	0.0115522
TCF4	LGI1	0.0115519
NPAS3	SORCS1	0.0115511
TCF4	YWHAZ	0.0115511
TRPS1	ANK1	0.01155
NPAS1	OPRM1	0.0115492
TCF4	PTCHD4	0.0115469
TCF4	ARNT2	0.0115461
MEF2C	SH3RF3	0.0115449
TCF4	CSMD2	0.011544
TCF4	DGKH	0.0115418
TCF4	KCTD16	0.0115413
MEF2C	DDRGK1	0.0115384
TCF4	SEC62	0.0115376
NPAS3	PTPRO	0.0115373
PEG3	ATXN7L3	0.0115364
PBX1	GRIA2	0.0115363
TCF4	NPEPPS	0.0115348
TCF4	HGSNAT	0.011532
TCF4	TBC1D24	0.0115314
TCF4	TJP1	0.011531
PEG3	SNCB	0.0115305
MEF2C	NTRK2	0.0115303
TCF4	SNX2	0.0115301
NR1D1	ABHD12	0.0115288
PEG3	FBXO21	0.0115276
TCF4	NR3C2	0.0115253
PBX1	SCN1A	0.0115248
TCF4	ZBTB18	0.0115245
TCF4	ZNF292	0.0115234
POU6F2	CPNE4	0.0115233
NFIB	INPP4B	0.0115223
SOX6	SFMBT2	0.011522
NPAS3	KCNA3	0.0115196
SOX6	PID1	0.0115193
TRPS1	KAZN	0.0115184
PEG3	IQSEC1	0.0115181
SOX6	PTCHD4	0.0115178
NFIB	LPA	0.0115175
PBX1	LSAMP	0.0115173
PKNOX2	ZMAT4	0.0115173
MEF2C	MAST4	0.0115157
ZNF385B	NTM	0.011514
MEF2C	TOGARAM1	0.0115138
TCF4	ARID5B	0.0115127
PEG3	CTBP1	0.0115125
ETS1	ARF5	0.0115115
TCF4	N4BP2L1	0.0115101
PBX1	CNTNAP2	0.0115092
ETS1	CABP1	0.0115083
ZBTB18	CDK5R1	0.0115068
MEF2C	SLC24A2	0.0115063
TCF4	THRB	0.0115062
MEF2C	ETS1	0.0115058
MEF2C	CHGA	0.0115053
MEF2C	SYN2	0.0115051
TCF4	ARHGAP35	0.0115026
ZNF385B	ARID5B	0.0115018
TCF4	NEGR1	0.0115017
NR1D1	EXOSC3	0.0115007
SATB1	CRHBP	0.0115006
BCL11A	TIAM1	0.0114992
MEF2C	PRKG1	0.0114989
TCF4	SPTAN1	0.011496
MEF2C	MAPK10	0.0114955
PBX1	PDXK	0.0114955
TCF4	NLGN4X	0.0114942
PKNOX2	CDH20	0.0114942
TCF4	ATRNL1	0.0114942
PEG3	ZBTB38	0.0114932
NFIB	DNER	0.0114928
NFIX	KCNIP4	0.0114896
TCF4	CELF1	0.0114893
NFIX	SOBP	0.0114878
PEG3	EPHA6	0.0114864
MEF2C	ENAM	0.0114855
TCF4	GDI1	0.0114853
TCF4	SNAP91	0.0114846
BCL11A	LTBP1	0.0114844
NFIA	LRRC4C	0.0114839
TCF4	MLIP	0.0114839
MEF2C	DOCK3	0.0114831
RERE	RPS6KC1	0.0114818
TCF4	MAPT	0.0114801
TCF4	ATE1	0.0114788
NPAS3	SEZ6L	0.0114785
TOX	NOS1	0.0114773
TCF4	RPS6KA2	0.0114764
TCF4	MACF1	0.0114758
PBX1	CDK14	0.0114758
[truncated: 2,855 more rows]

## Sheet: Mink
Regulatory Gene	Target Gene	Weight
NFIB	ADARB2	0.139921
TCF4	MEIS2	0.125063
NFIB	ITGBL1	0.124312
SOX6	NXPH1	0.121159
NFIB	SLC24A2	0.120598
SOX6	KCNQ5	0.120192
NFIB	HCRTR2	0.109173
NFIB	PTPRO	0.107817
NFIB	CLSTN2	0.106131
MEIS2	TCF4	0.104357
MEIS2	ANO3	0.103514
SOX6	SATB1	0.102414
TCF4	ANO3	0.101746
NFIB	KIT	0.0999546
NFIB	SATB1	0.0980502
NFIB	LMO7	0.0948101
TCF4	DACH1	0.0944062
MEIS2	EPHB1	0.0937963
MEIS2	DACH1	0.0929792
MEIS2	UST	0.0915782
SOX6	GALNT13	0.0904895
NFIB	CXCL14	0.0901093
MEIS2	PBX3	0.0898086
TCF4	UST	0.0884328
ID2	CXCL14	0.0882382
SOX6	ADARB2	0.0881292
MEIS2	RGS9	0.0874351
NFIB	GRID2	0.0867541
SOX6	CHSY3	0.0864141
FOXP1	MEIS2	0.0859075
DACH1	MEIS2	0.085279
SATB1	SOX6	0.0852605
MEIS2	STRIP2	0.0850437
NFIB	SOX6	0.0844135
TCF4	EPHB1	0.0833769
SOX6	CDH7	0.0833558
TCF4	PBX3	0.0831648
SOX6	XKR4	0.083129
TCF4	PDE10A	0.0816984
DACH1	ANO3	0.0813122
TCF4	ADAMTS3	0.0812542
MEIS2	PHACTR1	0.0811454
MEIS2	PDE10A	0.0806089
NFIB	KIAA1217	0.0800984
SOX6	NOS1	0.0796374
DACH1	TCF4	0.0792478
DACH1	TESC	0.0790998
NFIB	TMTC1	0.0790067
SOX6	COL24A1	0.0787616
MEIS2	SLIT3	0.0785668
MEIS2	TPD52L1	0.0774983
NFIB	PTPRR	0.0768811
MEF2C	CACNA2D3	0.0766999
TCF4	STRIP2	0.0763352
NPAS3	PID1	0.0759569
TCF4	FRMD4A	0.0758981
TCF4	SLIT3	0.0757374
NFIB	EFNA5	0.0757023
FOXP1	DACH1	0.0751012
MEIS2	FOXP1	0.0748159
BCL11A	SMS	0.0747698
ID2	ADGRB3	0.0746877
MEIS2	TESC	0.0744747
SOX6	CACNA2D1	0.0741225
TCF4	SH3RF2	0.0741174
NFIB	MAGI3	0.0737181
NFIB	RERG	0.073362
SOX6	PDE1A	0.0733341
MEIS2	SH3RF2	0.0732592
TCF4	ZFHX4	0.0732112
TCF4	RGS9	0.0731614
SATB1	NFIB	0.0730864
SOX6	NPY	0.072328
PBX1	THSD7A	0.0723044
DACH1	SLIT3	0.0721436
DACH1	ZFHX4	0.0717144
BCL11A	PDE1A	0.0716268
NFIB	GRIK3	0.0714557
MEIS2	PTPN5	0.0714147
FOXP1	PDE7B	0.0713424
TCF4	ARPP19	0.070929
MEIS2	ADAMTS3	0.0709032
ZNF385B	MEIS2	0.0708993
NFIB	SLIT2	0.0708793
DACH1	ADAMTS3	0.0707634
TCF4	TESC	0.0705143
MEIS2	RYR3	0.0704585
NPAS1	CADPS2	0.0704522
TCF4	TPD52L1	0.0704102
SOX6	CHODL	0.0702785
DACH1	PDE10A	0.0701007
MEIS2	FRMD4A	0.0700255
NPAS3	TRPS1	0.0700093
FOXP1	ANO3	0.0699188
NFIB	RBMS1	0.0698775
TCF4	RYR3	0.0695619
FOXP1	EPHB1	0.0694944
NFIB	FBN2	0.0694204
TCF4	FOXP1	0.069303
NFIB	PELI2	0.0692861
DACH1	ERBB4	0.0692546
ID2	UNC13C	0.0692472
MEIS2	ZEB2	0.0691836
MEIS2	RIC8B	0.0691809
ID2	SV2C	0.069137
NFIB	PPP2R2B	0.0691253
MEIS2	KCNC2	0.0691206
SOX6	PARM1	0.0690034
MEIS2	ARPP19	0.0686462
MEIS2	ADCY5	0.0685354
ZNF385B	DACH1	0.0682746
NFIB	PDE4B	0.0682665
DACH1	EPHB1	0.0682503
FOXP1	TCF4	0.0680777
NFIB	PLPP4	0.0680291
TCF4	SLC25A25	0.0678253
NR3C2	PROX1	0.0677921
NPAS3	SYNPR	0.067627
NR3C2	KCNT2	0.0676018
TCF4	PDE7B	0.0675613
TCF4	PPP3CA	0.0674093
NPAS3	NELL1	0.0673216
DACH1	PBX3	0.0671747
DACH1	UST	0.0671582
SOX6	MAGI2	0.0670993
TCF4	MOK	0.0670701
MEIS2	ZFHX4	0.0670253
TCF4	PHACTR1	0.0669191
SOX6	NFIB	0.0669094
TRPS1	UNC5B	0.0669017
NFIB	ADGRB3	0.0667699
NFIB	CHRNA7	0.0667601
FOXP1	ADAMTS3	0.0665409
SOX6	DAB1	0.0665399
ZNF385B	TCF4	0.0661926
TCF4	PTPN5	0.0661547
TCF4	RIC8B	0.0660447
NFIB	MARCHF1	0.0659331
NPAS3	KCNH7	0.0658232
NFIB	PROX1	0.0654513
DACH1	PDZD2	0.0654482
TCF4	ADCY5	0.0652735
NFIB	ID2	0.0650042
MEIS2	PRKCB	0.064941
FOXP1	RGS9	0.0648769
ST18	C10orf90	0.064864
SOX6	NTN4	0.0648412
DACH1	KCNC2	0.0647641
NFIB	MCTP2	0.0646447
DACH1	FOXO1	0.0644909
NFIB	CDH9	0.0644333
MEIS2	TOMM70	0.0643004
NPAS3	SLC44A5	0.0642336
NFIB	ROBO2	0.0641312
FOXP1	SLIT3	0.0640674
NFIB	PEX5L	0.0638595
FOXP1	TESC	0.0638053
MEIS2	PDE7B	0.0637817
NFIB	SGK1	0.0637178
TCF4	PDZD2	0.0635042
ZEB2	TCF4	0.0632931
TRPS1	NPAS3	0.063263
DACH1	RGS9	0.0631303
TCF4	ARPP21	0.0630074
MEF2C	KCNH7	0.062924
DACH1	FOXP1	0.0628026
NFIB	NAV2	0.0627879
DACH1	TLE4	0.0627758
SOX6	GRIK2	0.0627011
MEF2C	PLD5	0.0626777
NFIB	DAB1	0.0626052
NPAS3	ITPR1	0.0622703
NFIB	TNFAIP8L3	0.062221
MEIS2	DNER	0.0621032
SATB1	DAB1	0.0619108
SATB1	NXPH1	0.0618791
SOX6	RAB27A	0.0618553
TCF4	KCNC2	0.0617682
MEIS2	PDZD2	0.0616644
ST18	RNF220	0.0615803
NFIB	IGSF11	0.0615482
MEIS2	CCDC88C	0.0614956
MEIS2	TLE4	0.0613736
SOX6	SMARCA2	0.0613084
SOX6	CADPS	0.0612225
SATB1	KIAA1217	0.0610841
FOXP1	PDE10A	0.0610713
TCF4	GPR149	0.0610295
BCL11A	KCNT2	0.0609837
NFIB	EDIL3	0.0608256
DACH1	ADCY5	0.0606721
NFIB	RGS6	0.0605852
NFIB	FSTL4	0.0604152
DACH1	MOK	0.0604107
DACH1	GABRG3	0.0603483
SOX6	BCAR3	0.0602982
NFIB	NXPH1	0.0602644
SOX6	DCHS2	0.0602239
TCF4	TOMM70	0.0601738
TCF4	ZEB2	0.0600923
SOX6	SMS	0.0600552
MEIS2	SLC25A25	0.0600149
DACH1	SYT6	0.0599942
DACH1	SLC25A25	0.0599775
MEIS2	KCNH4	0.0599436
BCL11A	VIP	0.059941
ST18	MBP	0.059824
DACH1	STRIP2	0.0597842
FOXP1	STRIP2	0.0597382
NPAS3	TRHDE	0.0596892
DACH1	RIC8B	0.0596831
SOX6	FRY	0.059652
SATB1	SMS	0.0596358
ID2	PLEKHG1	0.0596094
NFIB	NEGR1	0.059477
ZNF385B	ADAMTS3	0.0594203
NFIB	EPHA3	0.0593303
SATB1	COL5A2	0.0592901
BCL11A	GDA	0.0592863
MEIS2	DGKB	0.0592464
NFIB	LTBP1	0.0592183
ID2	EPB41L4A	0.0590777
ZNF385B	EPHB1	0.0590603
ZEB2	PDE10A	0.0589462
MEIS2	FOXO1	0.0589165
MEF2C	EEPD1	0.0588511
TCF4	TLE4	0.0588433
SOX6	COL4A3	0.0587873
NFIB	VWC2L	0.0586862
DACH1	IVNS1ABP	0.0586663
PROX1	KCNT2	0.0586054
DACH1	PDE7B	0.0585686
PBX3	MEIS2	0.0585422
TCF4	FOXO1	0.0584654
NR3C2	ARHGAP24	0.05833
DACH1	TPD52L1	0.0582759
NFIB	LRRTM3	0.0582389
FOXP1	UST	0.0582376
PBX3	B3GLCT	0.0582223
FOXP1	JCAD	0.0581693
DACH1	PHACTR1	0.0580647
BCL11A	PDE3A	0.0580462
TCF4	FAT3	0.0578945
SOX6	ANO4	0.0578366
DACH1	GRIA4	0.0577267
FOXP1	ZFHX4	0.0575637
NFIA	ITGBL1	0.0573801
ZEB2	MEIS2	0.0571263
MEIS2	ARPP21	0.0570422
SOX6	PPP2R2B	0.0570367
NFIB	PLCB4	0.0568172
NR3C2	VWC2L	0.0568029
TCF4	PAWR	0.0567875
KLF12	ADAMTS6	0.0567661
TCF4	TAC1	0.0567356
SATB1	ADARB2	0.0565193
KLF5	ERBB4	0.056455
MEIS2	FAT3	0.0564343
TCF4	NTNG1	0.056426
TCF4	PCP4	0.0562497
TCF4	PRKCB	0.0562365
FOXP2	MDFIC	0.0561141
TCF4	MAML3	0.056105
SOX5	BTBD11	0.055975
MEIS2	MOK	0.0559681
NFIB	MDGA2	0.0559168
KLF5	MAN1A1	0.0558775
ZNF385B	ANO3	0.0557522
KLF12	PDE3B	0.0557217
NFIB	SEMA3C	0.0556471
SOX6	NEDD4L	0.0556455
FOXP1	TLE4	0.0555752
ZNF385B	DCC	0.0555571
NFIB	NR3C2	0.0555489
ZEB2	ANO3	0.0555267
DACH1	SH3RF2	0.0554927
ZNF385B	PDE7B	0.0554406
NFIB	PTPRM	0.0553358
NPAS3	NRXN1	0.0553275
NFIB	PID1	0.0552052
NFIB	CERS6	0.0551662
NFIB	PRSS12	0.055155
FOXP1	FRMD4A	0.0550547
TCF4	CCDC88C	0.0550395
TCF4	DGKB	0.0550105
SOX6	STXBP6	0.0549654
MEIS2	B3GLCT	0.0548864
NFIB	DCLK1	0.0548171
NR3C2	DSCAM	0.054809
MEIS2	NTNG1	0.0548003
PROX1	ADARB2	0.0547773
DACH1	JCAD	0.0547467
MEIS2	MAML3	0.0547369
PROX1	VWC2L	0.0546097
SOX6	FAM124A	0.0546027
DACH1	PTPN5	0.0545931
FOXP1	MOK	0.0545421
FOXP1	PTPN5	0.0545223
NR3C2	BMERB1	0.0545063
DACH1	RYR3	0.054487
DACH1	ACTN2	0.0544468
NFIB	PLCXD2	0.0544318
SOX6	KIAA1217	0.0543254
NFIB	SORCS3	0.0542876
ZEB2	FAT3	0.0542865
FOXP1	FOXO1	0.0542601
FOXP1	SLC25A25	0.0542233
TCF4	ACTN2	0.0542126
NFIB	NFIX	0.0541593
MEIS2	PENK	0.0540803
ST18	FAM107B	0.0540706
ZNF385B	PBX3	0.054057
SOX6	EPHA6	0.0540511
DACH1	COL11A1	0.0540302
NFIB	CACNA2D1	0.0539987
SOX6	MEF2C	0.053961
TCF4	JCAD	0.053888
DACH1	ZEB2	0.0538718
FOXP1	PBX3	0.0538271
TCF4	CACNA1E	0.0538155
SOX6	GRK3	0.053674
MEIS2	MME	0.0535967
MEIS2	GRM3	0.0535424
MEIS2	PMEPA1	0.0535411
SOX6	SLIT2	0.0534999
NPAS3	CA10	0.0534974
TCF4	DNER	0.053298
ZNF385B	PDE10A	0.0532943
ZNF385B	PHACTR1	0.0532839
ZNF385B	SLC8A1	0.0531481
MEF2C	VWC2	0.0531469
FOXP1	PDZD2	0.0530136
MEIS2	IVNS1ABP	0.052894
NFIB	KCNN2	0.0527398
NFIB	GLRA2	0.0527176
MEIS2	GPR149	0.0526548
FOXP1	RIC8B	0.0526005
PROX1	NR3C2	0.0525857
TCF4	ATP2B1	0.0525624
SOX6	CORT	0.052538
NPAS3	CHRNA7	0.0524555
MEIS2	PPP3CA	0.0523585
ID2	PLCXD2	0.0523012
FOXP1	KCNC2	0.0522541
RORA	PDE4B	0.0521346
ZNF385B	FOXP1	0.0521236
FOXP1	CCDC88C	0.0520393
TCF4	RASGRP1	0.0520271
BCL11A	DAB1	0.0519608
ZNF385B	SH3RF2	0.0519507
PROX1	FBN2	0.0519209
MEF2C	SPARCL1	0.0519161
RORA	UNC5B	0.0519129
MEIS2	DTNBP1	0.0518639
KLF12	FHOD3	0.0518223
NR3C2	EGFR	0.0518181
ZNF385B	TPD52L1	0.0517845
DACH1	ARPP19	0.051754
BCL11A	TRHDE	0.0517498
NFIB	PARM1	0.0517112
FOXP1	GRM3	0.0517049
ZEB2	DACH1	0.0516544
DACH1	FRMD4A	0.0516163
MEIS2	CACNB2	0.0516071
DACH1	CCDC88C	0.0515249
MEIS2	JCAD	0.0514275
KLF12	PLD5	0.0512706
SOX6	GRIK3	0.0512064
FOXP1	TPD52L1	0.051197
FOXP1	ARPP21	0.05111
SOX6	ADAMTS6	0.0510789
PBX3	TCF4	0.0510678
NR3C2	VIP	0.0510582
MEIS2	ACTN2	0.0510291
DACH1	SNTB1	0.0509449
DACH1	DNER	0.0509111
TCF4	IVNS1ABP	0.0508283
MEF2C	SULF1	0.0507965
NFIB	NRXN1	0.0507757
SOX6	VWC2L	0.050735
NR3C2	ADARB2	0.0506295
NFIB	KCNQ5	0.0506232
FOXP1	ADCY5	0.0506055
MEIS2	KCNK2	0.0505686
DACH1	FAT3	0.050567
DACH1	MME	0.0505602
SOX6	UTRN	0.0504813
SOX6	PID1	0.0504708
SOX6	CNTN3	0.050446
PROX1	VIP	0.0504168
SOX6	PTPRO	0.0503665
SOX6	CACNB2	0.0502934
ZEB2	EPHB1	0.0502889
MEF2C	KLF12	0.0502602
SOX5	GRIA4	0.050237
NFIB	GRIA3	0.0501722
ST18	CDH19	0.0501428
SOX5	NRXN3	0.0500511
TCF4	KCNH4	0.0500096
TCF4	RARB	0.0499574
SATB1	HUNK	0.049838
SOX6	TOX	0.049798
TCF4	DTNBP1	0.0497922
SOX6	DSCAM	0.0497782
SATB1	CDH9	0.0497307
ZNF385B	TESC	0.0496953
SATB1	KCNQ5	0.0496827
PBX3	KCNC2	0.0496801
MEIS2	PPP1R16B	0.0496727
DACH1	PRKCB	0.049638
TCF4	STXBP5L	0.049575
SOX6	MOXD1	0.049564
NFIB	FAM155A	0.0495486
DACH1	ARPP21	0.0495394
SATB1	GRIK3	0.0495379
ZNF385B	CCDC88C	0.0495378
SOX6	ETV1	0.0495212
ID2	MDGA2	0.0494487
MEIS2	KCNIP3	0.0493534
NFIB	FSTL1	0.0493512
FOXP1	ARPP19	0.0493255
BCL11A	NELL2	0.0493063
TCF4	DPY19L1	0.0492879
KLF5	TTC28	0.0492748
DACH1	B3GLCT	0.0492215
SOX6	PAM	0.0491764
ZNF385B	SLIT3	0.0491734
NFIB	CDH8	0.049101
NR3C2	GPC5	0.049053
FOXP1	PPP3CA	0.0490513
SOX6	ANKRD55	0.0489562
SOX6	HUNK	0.0489426
DACH1	DPY19L1	0.04889
TCF4	B3GLCT	0.0487425
FOXP1	DGKB	0.0486925
ID2	WLS	0.0485167
FOXP1	PRKCB	0.0484932
KLF12	MEF2C	0.0484626
DACH1	CACNA1E	0.0483421
TCF4	SMPD3	0.0483376
NPAS3	KCNT2	0.0483164
DACH1	CACNB2	0.0483103
MEIS2	ATP2B1	0.0482757
ID2	KLHL13	0.0482705
NFIB	GRIK2	0.0482434
MEIS2	KCTD1	0.0482264
DACH1	GRM3	0.0482085
MEIS2	SYT6	0.0481812
NR3C2	CERS6	0.0481604
TCF4	EPHA5	0.0480936
DACH1	PPP3CA	0.0480286
MEIS2	DPY19L1	0.0480193
MEIS2	DGKI	0.0479784
MEIS2	EPHA5	0.0479691
FOXP1	SH3RF2	0.0479071
NR3C2	DOK6	0.0478849
DACH1	PAWR	0.0477932
NFIB	TSPAN12	0.0476927
MEIS2	ZNF385B	0.0476826
SATB1	CACNA2D1	0.047677
SOX6	ASTN2	0.0476739
TCF4	LMO3	0.0476534
BCL11A	RELN	0.0476283
SOX6	PTPRR	0.0476125
ST18	AGMO	0.0475541
MEIS2	SV2C	0.0475135
MEIS2	STAT4	0.0475026
PBX3	RYR3	0.0474856
TRPS1	SYNPR	0.047473
TCF4	GULP1	0.0474258
DACH1	DGKB	0.0474173
NPAS3	CDH10	0.0474154
ZEB2	PHACTR1	0.0474078
DACH1	KCNH4	0.0474063
SOX6	OSBPL3	0.0474045
KLF5	GABRG3	0.0473674
NFIB	FIGN	0.0473477
DACH1	BANK1	0.0472557
KLF12	MYO16	0.0471953
TRPS1	ANTXR2	0.0471853
ZNF385B	KCNC2	0.0471835
TCF4	VAV3	0.0471203
NFIB	NYAP2	0.0471148
ZFHX4	DACH1	0.0471081
MEIS2	PCP4	0.0469818
SATB1	ELAVL2	0.0469219
SATB1	PLCH1	0.0469073
ZEB2	UST	0.0468924
PBX3	TESC	0.0468817
MEIS2	GNAL	0.0468806
SOX6	SLC24A2	0.0468728
FOXP1	GPR149	0.0468338
SOX6	NLGN1	0.0467773
ZNF385B	FSTL5	0.046752
ID2	TNFAIP8L3	0.0467487
TCF4	DGKI	0.0467434
MEF2C	CTNNA2	0.0467337
ZNF385B	MOK	0.0467216
ZNF385B	PCSK5	0.0467215
MEIS2	RASGRP1	0.0467126
TCF4	GRM3	0.0466924
KLF12	KCNH7	0.0466886
NFIB	PTPRT	0.0466477
ST18	RAI14	0.0466401
SOX5	ZNF804B	0.046568
PEG3	CRH	0.0465408
SOX6	PRKG1	0.0465067
TCF4	PENK	0.0464332
SOX6	ROR1	0.046411
ZNF385B	SLC25A25	0.0463941
KLF12	SRRM4	0.0463775
MEIS2	NDRG4	0.0463452
FOXP1	ZEB2	0.0463437
NPAS3	LYPD1	0.04625
NR3C2	ITGA9	0.0461941
NFIB	PDE3A	0.0461735
NPAS3	RASAL2	0.0461689
NFIB	GXYLT2	0.046086
MEF2C	PDE3B	0.0460751
SATB1	MARCHF1	0.0460459
KLF12	GADL1	0.0460348
FOXP1	PENK	0.0460094
NR3C2	NELL2	0.0459722
TRPS1	EPHA3	0.0459469
DACH1	PCP4	0.0459133
SOX6	SHISA9	0.0458866
TRPS1	ITPR1	0.0458755
ZNF385B	RGS9	0.0458704
TCF4	GUCY1A2	0.0458678
SOX6	CUX2	0.0457721
TCF4	CACNB2	0.0457536
ZNF385B	RYR3	0.0457377
TCF4	SYT6	0.0456815
DACH1	VAV3	0.0456368
SOX6	EFNA5	0.0456224
TCF4	GNAL	0.0456119
ZNF385B	ADCY5	0.0455564
DACH1	GULP1	0.0455335
POU6F2	RORB	0.045511
MEIS2	CACNA1E	0.0455067
MEF2C	LYPD1	0.0454713
MEIS2	SEMA3A	0.0453651
BCL11A	VWC2L	0.0453577
FOXP1	COL11A1	0.0453558
DACH1	TOMM70	0.0453481
NFIB	ASIC2	0.0453291
MEIS2	FOXP2	0.0452765
SOX6	SLC2A13	0.0452526
MEIS2	GLI3	0.0452326
PBX3	DACH1	0.0451901
FOXP1	RYR3	0.0451477
ZEB2	SH3RF2	0.0451143
ID2	BMP6	0.0450823
MEF2C	SOX6	0.0450803
ZEB2	TESC	0.0450715
NFIB	CDH7	0.0450405
MEIS2	CELF2	0.0450294
MEIS2	ARHGAP26	0.0450058
NR3C2	GALNT10	0.0449928
NFIB	RASSF3	0.0449867
DACH1	KCTD1	0.0449597
TCF4	SNTB1	0.0449517
TCF4	KCNK2	0.0449326
MEIS2	PAWR	0.044925
TCF4	KCNJ3	0.044844
TCF4	PMEPA1	0.0448241
NR3C2	MCTP1	0.0448112
FOXP1	ACTN2	0.0447826
FOXP2	HHIP	0.0447727
DACH1	PLA2R1	0.0446959
DACH1	IQCJ	0.0446697
SOX6	PROX1	0.0445599
SOX6	TMEFF2	0.0445573
TCF4	MME	0.0445537
NFIB	RAB3C	0.0445456
NFIB	SPHKAP	0.0445066
MEIS2	SYNE1	0.0444732
ZNF385B	COL11A1	0.04446
ZEB2	KCNC2	0.0443829
NPAS3	RGS6	0.0443104
FOXP1	PHACTR1	0.0442813
NFIB	PCDH9	0.0442189
MEIS2	MRTFB	0.0441975
NFIB	KCNT2	0.0441484
TCF4	RIMS2	0.0441157
MEF2C	ATRNL1	0.044115
NR3C2	ASIC2	0.0440553
MEIS2	STXBP5L	0.0440392
FOXP1	DNER	0.0440244
SATB1	PLEKHH2	0.043967
NR3C2	SYNPR	0.0439648
TCF4	BCL11B	0.0439495
SOX6	ARPP21	0.0439473
PBX1	EPHA3	0.0439242
NFIB	MPPED2	0.0438945
NFIB	ST6GALNAC3	0.0438656
SOX6	ADAMTS17	0.0438625
ZNF385B	FRMD4A	0.04386
SOX6	EEPD1	0.0438507
FOXP1	TOMM70	0.0438309
MEIS2	GUCY1A2	0.0438297
NFIB	BCL11A	0.043762
MEIS2	GPC6	0.043743
DACH1	PENK	0.0437411
MEIS2	SMPD3	0.0436604
NFIB	DLGAP2	0.043652
NFIB	SLC24A3	0.0436444
TCF4	PTK2B	0.0436318
NFIB	BRINP3	0.0436156
PROX1	BMERB1	0.0435453
FOXP1	MME	0.0435371
MEIS2	RIMS2	0.0435294
SOX6	KLF12	0.0435144
TCF4	KCNIP3	0.0435033
NFIB	KCTD8	0.0434676
PBX3	ANO3	0.0434641
MEIS2	COL11A1	0.0434617
MEIS2	GSG1L	0.0434348
MEF2C	MYO16	0.0434202
MEF2C	TAFA2	0.0434178
FOXP1	B3GLCT	0.0434023
TCF4	SYNE1	0.0433062
TCF4	CELF2	0.0432925
SOX6	CAMK4	0.0432717
NFIB	NDNF	0.0432529
BCL11A	CRADD	0.0432292
FOXP1	DPY19L1	0.0432276
NPAS3	PLPP4	0.0432052
SOX6	NEGR1	0.0431713
SOX5	GRM1	0.0431712
NFIB	KCND2	0.0431682
RORA	SHISA6	0.0431648
MEIS2	WIPF3	0.0431617
TCF4	NR4A1	0.0431541
NFIB	SORBS2	0.0431476
NFIB	SMS	0.0431203
TCF4	KCTD1	0.0431114
ZEB2	RYR3	0.0430389
TOX2	EYA4	0.0430164
TCF4	NHS	0.0429203
PBX1	LTBP1	0.0429141
DACH1	PCSK6	0.0429107
DACH1	PPM1E	0.0428873
MEIS2	MOB3B	0.0428435
SATB1	BRINP3	0.0428211
MEIS2	VAV3	0.0427919
ZFHX4	TCF4	0.0427108
SOX5	ID2	0.0426755
NPAS3	SV2C	0.0426607
TCF4	GPC6	0.0426443
DACH1	ZFHX3	0.042608
SOX6	COBL	0.0425953
DACH1	KCNJ3	0.0424902
FOXP1	FAT3	0.042473
SOX6	ADAMTSL1	0.0424707
MEIS2	LMO3	0.0424437
ZNF385B	STRIP2	0.0424327
MEIS2	BCL11B	0.0424018
SATB1	PTPRM	0.0423889
TCF4	FRAS1	0.0423834
NFIB	CRYAB	0.0423654
NFIB	RORA	0.042355
MEF2C	SLC2A13	0.0423162
MEIS2	TAC1	0.0423138
NFIB	UNC5C	0.0422938
NR3C2	STAC	0.0422699
SOX6	PCSK2	0.0422522
TCF4	KLHL2	0.0422209
ZNF385B	ARPP19	0.0421917
NFIB	ZMAT4	0.0421797
TCF4	COL11A1	0.0421635
DACH1	GPR149	0.0421529
SATB1	TRPC6	0.042147
SOX6	ANK1	0.0421449
SATB1	RAPGEF2	0.0421435
SOX6	PCDH9	0.0420926
FOXP1	TAC1	0.0420485
ZEB2	SLIT3	0.0420399
FOXP1	LRRC7	0.0420312
MEIS2	SNTB1	0.0420138
DACH1	RASGRP1	0.0420095
ZEB2	ZFHX4	0.0419941
ID2	LRRTM3	0.0419631
SOX6	PPP4R4	0.0419399
NFIB	TSHZ3	0.0418753
ZEB2	SYT6	0.0418642
MEIS2	LRRC7	0.041825
ZNF385B	ARPP21	0.0418217
BCL11A	ARHGAP24	0.0418118
SOX6	NCAM2	0.0417853
ZNF385B	JCAD	0.0417354
NFIB	AUTS2	0.0417327
SATB1	GRK3	0.0417228
SATB1	CNTN3	0.0416941
SOX6	RSPO2	0.0416829
TCF4	ZFHX3	0.041674
SATB1	LAMA4	0.0416561
MEF2C	GADL1	0.0416538
SOX6	FBN2	0.0416033
TCF4	GSG1L	0.0415434
ZNF385B	PTPN5	0.0415431
NFIB	WLS	0.0415283
MEIS2	RARB	0.0415192
PBX3	SLIT3	0.0414959
SOX6	ASPH	0.0414855
ZFHX4	MEIS2	0.0414787
TCF4	MOB3B	0.0414205
NR3C2	FBN2	0.0413746
NR3C2	PLPP4	0.0413626
DACH1	RARB	0.0413569
NFIB	COL4A3	0.0413488
TCF4	MRTFB	0.0413443
FOXP1	LAMP5	0.0413338
TCF4	SV2C	0.0413303
SOX6	CLSTN2	0.0412935
TCF4	RGS4	0.0412817
MEIS2	MAPK4	0.0412817
FOXP1	BANK1	0.0412775
NPAS3	PARD3B	0.0412658
PBX3	UST	0.0412212
DACH1	RBMS1	0.041195
SATB1	MAGI2	0.0411714
KLF12	CACNA2D3	0.0411695
FOXP1	PMEPA1	0.0411565
DACH1	GLRA3	0.0411286
FOXP1	EPHA5	0.0410736
DACH1	LMO7	0.04104
BCL11A	OLFML2B	0.0410271
KLF12	NRXN1	0.0409865
ZNF385B	GNAL	0.040982
ID2	NFIB	0.040975
BCL11A	RALYL	0.0409636
TRPS1	AK5	0.0409404
SOX6	RIT2	0.0409392
SOX6	RASGRF2	0.0409193
KLF12	RELN	0.0408798
PBX3	ZEB2	0.0408731
ZNF385B	PDZD2	0.0408662
TCF4	TRAIP	0.0408375
ST18	ENPP2	0.0408353
NFIB	LSAMP	0.0408213
MEIS2	KCNJ3	0.0408209
TRPS1	FOXO1	0.0407304
MEIS2	CACNG4	0.0407278
NFIB	SOX5	0.0407086
PBX3	SH3RF2	0.0406548
KLF12	UNC5C	0.0406407
NFIB	DOCK11	0.040627
MEIS2	PLA2R1	0.0406211
DACH1	RNF103	0.0406064
FOXP1	IVNS1ABP	0.0405861
TCF4	ZNF385B	0.0405806
DACH1	STXBP5L	0.0405742
BCL11A	DSCAM	0.040541
DACH1	GNAL	0.0405258
PROX1	ASIC2	0.0405159
NR3C2	NBEA	0.0404944
SOX6	SORCS3	0.0404891
DACH1	DTNBP1	0.040481
MEF2C	SLIT2	0.0404745
SATB1	NLGN1	0.0404665
ZFHX4	TPD52L1	0.0404595
ID2	HCRTR2	0.0404554
MEF2C	COL4A3	0.0403983
MEIS2	GULP1	0.0403502
BCL11A	NBEA	0.0403473
SOX6	MTAP	0.0403219
PBX3	ZFHX4	0.0403151
ZEB2	FOXP1	0.0403044
ID2	OXR1	0.0402747
BCL11A	FSTL5	0.0402737
FOXP1	SYT6	0.040271
MEIS2	FRAS1	0.0402252
PBX3	ADAMTS3	0.0401694
SATB1	SLC24A2	0.0401597
TCF4	PTPRG	0.0401445
NFIB	SYN3	0.040118
RORA	KIAA1217	0.0401159
NPAS3	PIEZO2	0.040088
ZNF385B	DGKB	0.0400498
FOXP1	NDRG4	0.040026
TCF4	PLA2R1	0.0400203
SATB1	STXBP6	0.0400048
TOX	ROBO1	0.0399724
DACH1	LMO3	0.0399488
KLF12	OPCML	0.0399425
ZNF385B	ZFHX4	0.0399206
TCF4	ZNRF3	0.0398991
SATB1	COL24A1	0.0398921
KLF12	KCTD16	0.0398894
TSHZ2	EGFR	0.0398609
FOXP1	ZNF385B	0.039845
SOX5	GABRB2	0.0398396
DACH1	ATP2B1	0.0398283
TCF4	SMAD3	0.0398281
DACH1	KCNIP3	0.0398218
SATB1	XKR4	0.0398153
KLF12	VWC2	0.0398132
PBX3	PTPN5	0.0397878
PBX3	FRMD4A	0.0397829
PROX1	DOK6	0.0397803
NFIB	OXR1	0.0397653
PBX3	RIMS2	0.0397521
PBX1	NEGR1	0.0397469
BCL11A	GAP43	0.03974
ZEB2	B3GLCT	0.0396612
ZEB2	PDZD2	0.0396516
NPAS3	GRIN2A	0.0396377
ZNF385B	PRKCB	0.0396024
NPAS3	ARHGAP24	0.0396023
ZNF385B	TLE4	0.0396001
SOX6	OPRM1	0.03959
TCF4	GLRA3	0.0395857
MEIS2	CAMKMT	0.0395415
SOX6	RAPGEF2	0.0395292
ZNF385B	RARB	0.0395054
TRPS1	KCNAB1	0.0395021
ZNF385B	ZEB2	0.0394684
DACH1	MAN1A1	0.0394377
SATB1	CLSTN2	0.0394312
TCF4	ALCAM	0.0393868
TCF4	LRRC7	0.0393816
DACH1	GLI3	0.0393471
NR3C2	PID1	0.039335
NFIB	GABRA1	0.0393338
FOXP1	ZFHX3	0.0393035
SATB1	CDH13	0.0392478
MEIS2	KLHL2	0.0392436
PROX1	ARHGAP24	0.0392341
PBX1	KCNB2	0.0392206
BCL11A	COBL	0.0391921
TCF4	TANC2	0.0391902
ST18	UGT8	0.0391732
MEF2C	EPHA6	0.0391489
NPAS3	DSCAM	0.0391362
TCF4	NDRG4	0.0391244
PBX3	PDE10A	0.0390997
NFIB	TENM2	0.0390701
SOX6	PLEKHH2	0.0390692
SATB1	EFNA5	0.0390634
ZNF385B	PPP3CA	0.0390243
TCF4	ITPR1	0.0390092
FOXP1	LMO3	0.0390027
ZEB2	JCAD	0.0390024
L3MBTL4	SEMA3D	0.0390018
BCL11A	DPF3	0.0389908
KLF12	PRKG1	0.0389837
MEF2C	SYNPR	0.0389521
ZNF385B	UST	0.0389403
MEIS2	PPP1R9A	0.0389148
ZNF385B	IVNS1ABP	0.0388886
TOX2	NXPH2	0.0388303
DACH1	GSG1L	0.0388203
NFIB	ERBB4	0.038812
DACH1	EPHA5	0.0388045
MEIS2	GABRG3	0.0387872
SATB1	GALNT13	0.0387692
DACH1	LAMP5	0.0387678
SOX6	COL4A4	0.0387545
NFIB	STXBP6	0.0387374
TCF4	PPP1R16B	0.0387174
SATB1	DCHS2	0.0386945
SATB1	ADAMTS6	0.0386861
BCL11A	PROX1	0.0386779
SOX6	FMN1	0.0386659
ZEB2	STRIP2	0.0386422
SATB1	UTRN	0.0386406
FOXP1	CACNB2	0.0386385
FOXP1	GNAL	0.0385954
SOX6	STMN2	0.0385809
SOX6	NR3C1	0.0385755
KLF12	GOLIM4	0.0385711
NFIB	ADAMTS6	0.0385511
ZNF385B	FOXO1	0.0385385
NFIB	FRY	0.0385328
SOX5	CXCL14	0.0384803
SATB1	TSHZ3	0.0384767
NFIB	SP8	0.0384626
DACH1	ZNF385B	0.0384511
MEF2C	ANK1	0.0384235
NPAS3	NRXN3	0.0384186
NR3C2	COL21A1	0.0384144
KLF12	PVALB	0.038375
DACH1	CDH8	0.0383723
NPAS3	GALNT13	0.038349
FOXP1	GULP1	0.0383449
MEIS2	AK4	0.0383397
PROX1	NFIB	0.0383366
MEIS2	SMAD3	0.0383155
SOX6	VWC2	0.038268
NFIB	GRIA4	0.0382559
SATB1	PARM1	0.0382486
MEF2C	COL24A1	0.0382246
TCF4	SRGAP1	0.0382201
SATB1	KIT	0.0382161
SOX6	RERG	0.0382019
FOXP1	BCL11B	0.0381907
TCF4	RAB3C	0.0381131
MEF2C	NEDD4L	0.0381089
PEG3	ATP6V0C	0.0380557
NPAS3	LIN7A	0.0380555
TOX	KCNQ5	0.0380552
MEF2C	NXPH1	0.0380109
KLF5	PDE1A	0.0380076
MEIS2	ZSWIM6	0.0380074
NPAS3	MCTP2	0.037976
ZNF385B	KCNH4	0.0379707
TCF4	BAIAP2	0.0379601
DACH1	KCNK2	0.0379543
MEIS2	ALCAM	0.0379509
NR3C2	NWD2	0.0379192
DACH1	TAC1	0.0379081
RORA	ROBO2	0.0378979
FOXP1	DGKI	0.0378903
FOXP1	KCNK2	0.0378507
ZNF385B	DMD	0.0378459
TCF4	CAMKMT	0.0378429
TCF4	MPRIP	0.0378248
PROX1	COBL	0.0378247
ZEB2	ADAMTS3	0.0378162
PEG3	TUBB2A	0.0377895
SOX6	MAGI3	0.0377795
KLF12	OSBPL3	0.0377632
NFIB	VIP	0.037748
FOXP1	CACNA1E	0.0377403
FOXP1	STXBP5L	0.0377366
ZNF385B	KCNK2	0.0377287
ZEB2	FRMD4A	0.0377274
TCF4	ZSWIM6	0.0377051
PROX1	NELL2	0.0376434
SOX6	PTPRM	0.037642
NPAS3	DOCK11	0.0376213
NFIB	MAN1A1	0.0376208
ZEB2	DNER	0.0376126
TCF4	NUP93	0.0376113
SATB1	RAB27A	0.0376041
BCL11A	GABRB2	0.0375854
BCL11A	CPS1	0.0375821
TCF4	FARP1	0.0375759
ZFHX4	UST	0.0375556
ZNF385B	GPR149	0.037546
NR3C2	BCL11A	0.0375352
MKX	PVALB	0.03752
FOXP1	KCTD1	0.0375055
TCF4	PDE1C	0.0374971
PBX3	GULP1	0.0374851
FOXP1	DTNBP1	0.0374679
ID2	FREM1	0.0374549
FOXP1	SCARB1	0.0374481
SOX6	KLHL14	0.0374143
TCF4	LAMP5	0.0374139
ZNF385B	RASGRF2	0.0374088
RORA	NPAS1	0.0373749
FOXP1	GLI3	0.0373618
NR3C2	CRADD	0.0373536
ZEB2	RASGEF1B	0.0373535
ZEB2	PPP3CA	0.0373425
SOX6	GPC4	0.0373378
MEF2C	KCNB2	0.0373353
BCL11A	HS6ST3	0.0373105
DACH1	ZNRF3	0.0373087
TCF4	PPP1R9A	0.0372898
SATB1	KLHL1	0.0372544
ZNF385B	MRTFB	0.0372498
DACH1	ZSWIM6	0.0372188
FOXP1	KCNJ3	0.0371935
MEF2C	GALNT13	0.0371673
ID2	FAM184B	0.037143
ZNF385B	SNTB1	0.0371373
SOX6	TSHZ3	0.0371292
NPAS3	SLIT2	0.0371118
MEIS2	YAP1	0.037102
NPAS3	SLCO5A1	0.037094
MEIS2	ZNRF3	0.0370937
PBX1	ADGRB3	0.0370931
TOX	PIEZO2	0.0370856
NFIB	RBMS3	0.0370674
MEIS2	BAIAP2	0.0370538
ZEB2	KCNJ3	0.0370504
BCL11A	KLF5	0.0370428
BCL11A	ERBB4	0.0370375
TCF4	UBL3	0.0370355
BCL11A	COL21A1	0.0370149
PROX1	GALNT10	0.0369954
MEF2C	CCDC85A	0.0369511
NPAS3	KCNAB1	0.0369501
DACH1	S100PBP	0.0369493
FOXP1	PAWR	0.0369208
FOXP1	MRTFB	0.0369093
ZEB2	PDE7B	0.0368742
SOX6	PPARG	0.0368738
MEF2C	CNTN5	0.0368723
BCL11A	PTPRM	0.0368474
TCF4	SETBP1	0.0368402
FOXP1	RGS4	0.0368238
NPAS3	SORBS2	0.0368159
DACH1	PDE1C	0.0368151
FOXP1	GLRA3	0.0368104
TRPS1	LDLRAD3	0.0367456
TRPS1	CACNA1C	0.0367159
MKX	KCNH7	0.0367128
NPAS3	FRMD4A	0.0366946
NFIB	ABCB4	0.0366818
KLF5	GRIA4	0.0366794
NFIB	ASPH	0.0366782
NR3C2	GRM5	0.036648
DACH1	SRGAP1	0.0366474
TCF4	COCH	0.036636
FOXP1	MOB3B	0.036636
FOXP1	FRAS1	0.0366342
NFIB	NTM	0.0366244
NR3C2	NAV2	0.0366215
SETBP1	RELN	0.0365957
DACH1	CCDC191	0.0365917
DACH1	CAMK2D	0.0365829
FOXP1	KCNH4	0.036574
TCF4	CHN1	0.0365634
PBX1	PTPRT	0.0365522
DACH1	BCL11B	0.0365442
ZEB2	VAV3	0.0365364
DACH1	LRRC7	0.0365081
ZEB2	PBX3	0.0365038
DACH1	KLF5	0.0365011
FOXP1	GABRG3	0.0364944
SOX6	TRPC6	0.0364913
TCF4	DLG1	0.0364725
MEIS2	LAMP5	0.0364677
SOX6	LAMA4	0.0364458
NFIB	PAM	0.0364383
ZNF385B	RIC8B	0.036438
DACH1	SV2C	0.0364279
BCL11A	KCND2	0.0363778
FOXP1	MAML3	0.0363769
FOXP1	SMPD3	0.0363657
ZFHX4	ANO3	0.0363632
TCF4	GRIK1	0.0363521
NR3C2	COBL	0.0363421
TCF4	ARHGAP26	0.0363271
SOX6	KCNT2	0.0363179
MEIS2	TRAIP	0.0362812
ZNF385B	DNER	0.0362789
KLF12	MMP16	0.0362648
SOX6	HS6ST3	0.0362505
SETBP1	MYO16	0.0362382
NPAS3	GRM8	0.0361627
SETBP1	PDE3B	0.0361503
BCL11A	DPP6	0.0361347
ZFHX4	CCDC88C	0.0361284
SOX6	ELMO1	0.0361118
BCL11A	DSCAML1	0.0361003
ZNF385B	MAML3	0.0360942
DACH1	TRAIP	0.0360755
DACH1	SMPD3	0.0360728
DACH1	MOB3B	0.0360696
ZNF385B	PDE1A	0.0360684
CREB5	PDE3B	0.0360633
PBX1	CNTNAP5	0.0360599
MEIS2	LMO7	0.0360331
PBX3	PHACTR1	0.0360175
SATB1	GRIN3A	0.0360166
TCF4	SEMA3A	0.0360019
DACH1	NDRG4	0.0359986
MEF2C	ADAMTS17	0.0359978
PEG3	CALY	0.0359909
ZNF385B	L3MBTL4	0.0359657
FOXP1	CELF2	0.0359466
DACH1	GRM1	0.0359446
TSHZ3	ADAMTSL1	0.035933
SOX6	CHRNA7	0.0359236
DACH1	RGS4	0.0359052
NFIB	CDK8	0.0359036
RORA	NCKAP5	0.0358879
MEF2C	FILIP1L	0.0358841
KLF12	TRPC3	0.0358422
TRPS1	PLSCR4	0.0358157
TCF4	GABRG3	0.0358127
BCL11A	ASIC2	0.0357747
PBX3	FOXO1	0.035749
ZEB2	RGS9	0.0357422
L3MBTL4	GLCE	0.0357185
NFIA	PRSS12	0.0356882
BCL11A	EGFR	0.0356646
KLF12	SETD7	0.0356543
MEIS2	NUDCD3	0.0356495
NFIB	CUX1	0.0356248
ID2	FILIP1	0.0356116
FOXP1	MAPK4	0.0356088
MEIS2	PTPRG	0.0355921
SOX6	PHF20L1	0.0355882
DACH1	TTC28	0.0355715
PBX3	LMO3	0.0355589
PBX3	MOK	0.0355554
MKX	MYO16	0.0355549
NR3C2	PTPRO	0.0355504
TCF4	GLI3	0.0355357
ZNF385B	NRXN1	0.0355295
MEF2C	ADAMTSL1	0.0355272
ZEB2	KCNK2	0.0355111
PBX3	RIC8B	0.0355069
RORA	CADPS2	0.0354814
FOXO1	MEIS2	0.0354668
PROX1	PDE3A	0.0354662
DACH1	SEMA3A	0.0354576
ID2	APBB1IP	0.035456
MEIS2	NRG1	0.0354493
TCF4	DLC1	0.0354444
MEIS2	MPRIP	0.0354359
PBX3	EPHB1	0.0354281
ID2	FAM155A	0.0354173
ZEB2	MME	0.0354095
ZEB2	MOK	0.035407
ZFHX4	FOXP1	0.0354068
SOX6	MMP16	0.0353958
NFIB	PLCH1	0.0353857
NPAS3	NKAIN2	0.0353846
MEIS2	SETBP1	0.0353759
DACH1	MRTFB	0.0353715
DACH1	FRAS1	0.0353521
MEF2C	FGF12	0.0353477
BCL11A	KCNQ5	0.0353401
BCL11A	MAN1A1	0.0353388
TCF4	SIK3	0.0353386
ZNF385B	PCP4	0.0353381
SOX5	NDNF	0.0353316
ID2	AMOTL1	0.0353194
FOXP1	SNTB1	0.0353171
PEG3	FXYD6	0.035301
SETBP1	UNC5C	0.035298
MEIS2	DLG1	0.0352856
SETBP1	KCNB2	0.0352778
NFIB	NDST3	0.0352573
MEIS2	GRIK1	0.0352526
TCF4	OXR1	0.0352425
DACH1	DGKI	0.0352157
SOX6	PDE3B	0.0352009
TCF4	BANK1	0.0351904
SETBP1	FHOD3	0.0351849
FOXP1	LDB2	0.0351492
TCF4	LMO7	0.0351407
NFIB	COL21A1	0.0351284
ZNF385B	ARHGAP26	0.0350987
SATB1	PAM	0.0350954
NFIB	CADPS	0.0350675
ZEB2	PLCB1	0.0350661
MEF2C	CACNA2D1	0.0350513
SOX6	COL5A2	0.0350107
ZEB2	TPD52L1	0.0350061
BCL11A	THSD7B	0.0349956
SOX6	KIT	0.0349416
TCF4	IQCJ	0.034935
SATB1	PPP2R2B	0.0349337
ZNF385B	RIMS2	0.0349333
SOX6	BCL11A	0.0349055
NPAS3	DLC1	0.0348675
SOX6	ELAVL2	0.0348496
ZEB2	SEMA3A	0.0348124
PBX3	STRIP2	0.0348122
TCF4	LDB2	0.0348051
NPAS3	NRG1	0.034805
ZNF385B	B3GLCT	0.0347985
TCF4	ZNF608	0.034779
MEIS2	SORCS2	0.0347769
PROX1	KCNQ5	0.034756
ZEB2	CCDC88C	0.0347325
NR3C2	DPP6	0.0347276
ZEB2	CAMKMT	0.0347236
KLF12	ANK1	0.0347107
TOX2	CHSY3	0.0346919
KLF12	MPP7	0.0346746
BCL11A	APCDD1	0.0346152
MEIS2	SLC24A4	0.0346117
SATB1	SLIT2	0.0346104
KLF5	OPRK1	0.0345869
ZNF385B	DPY19L1	0.0345848
MEIS2	ITPR1	0.0345734
TCF4	ATP11C	0.0345644
PROX1	NKAIN3	0.034537
TCF4	AFF2	0.0345298
NFIB	RPS6KA2	0.0345242
ZNF385B	PLCB1	0.0345197
TCF4	MAPK4	0.0345054
MEIS2	RGS4	0.0344889
FOXP1	PTPRG	0.0344868
RORA	INPP4B	0.0344786
RORA	THSD7B	0.0344654
TCF4	WIPF3	0.0344524
FOXP1	SV2C	0.0344488
KLF12	MITF	0.0344467
TCF4	CNKSR2	0.0344391
SOX6	GALNT10	0.034437
ZFHX4	EPHB1	0.0344339
NR3C2	MAGI3	0.0344325
FOXP1	PCP4	0.034427
PBX3	TOMM70	0.034424
ID2	PIEZO2	0.0344164
ZNF385B	GSG1L	0.0343947
SOX6	FBN1	0.0343838
RORA	PAM	0.0343629
BCL11A	SHISA6	0.0343579
BCL11A	CRYM	0.0343508
ZNF385B	KCNIP3	0.0343434
TCF4	FAM171A1	0.0343159
SOX6	MAGI1	0.0343117
TCF4	CAMK2D	0.0342969
SOX6	LRCH1	0.0342923
ZEB2	NRG3	0.0342883
NPAS3	EEPD1	0.0342736
ZNF385B	GRM3	0.0342433
DACH1	SETBP1	0.034228
NFIB	PLA2G4A	0.0342238
FOXP1	ATP2B1	0.0342232
TCF4	PLCB1	0.0342135
PBX1	RAPGEF5	0.0342127
DACH1	BAIAP2	0.0342103
NFIB	SEL1L3	0.0342052
ZEB2	ARPP19	0.0342049
SOX6	PLPP4	0.0341746
NFIB	RAB27A	0.0341645
SOX6	FARP1	0.0341585
NFIB	ELL2	0.0341473
KLF12	ADAMTS17	0.0341247
ZNF385B	CACNA1E	0.0341246
ETV1	MOXD1	0.0341204
DACH1	MAPK4	0.0341156
MEIS2	GLRA3	0.0341107
SOX6	SIAH3	0.0340968
KLF12	ANTXR2	0.0340629
MEF2C	FRMPD1	0.0340466
SOX6	KCNH7	0.0340454
DACH1	SLC24A4	0.0340431
NPAS3	IQGAP2	0.034038
RORA	GABRB1	0.0339861
SATB1	MMP16	0.0339774
SATB1	TMTC1	0.0339652
SOX6	COCH	0.0339493
SATB1	NAV2	0.033945
MEIS2	RAB3C	0.033944
TCF4	PALMD	0.0339419
FOXP1	RIMS2	0.0339382
ETV1	ST18	0.0339213
NPAS3	NPAS1	0.0339168
SOX6	SNTG1	0.0338974
KLF12	MKX	0.0338729
BCL11A	MCTP1	0.0338693
KLF12	KCTD8	0.0338656
NFIB	GALNT13	0.0338594
NR3C2	NKAIN3	0.033858
ZFHX4	PCP4	0.0338575
PROX1	PLPP4	0.0338151
TCF4	DLGAP1	0.0338143
SOX6	OXR1	0.033811
MEIS2	BANK1	0.0337867
TCF4	JAM3	0.0337866
MEIS2	CHN1	0.033786
MEIS2	NR4A1	0.033783
RORA	GRIN3A	0.0337744
TCF4	EPHA4	0.0337637
SATB1	ASTN2	0.0337625
SOX6	LMO7	0.0337573
SOX6	GADL1	0.0337275
TCF4	NPAS3	0.0337204
FOXP1	GPC6	0.033699
KLF12	FREM2	0.0336794
RORA	GRID2	0.0336787
KLF12	SLIT2	0.0336634
SOX6	AAK1	0.0336538
NFIB	CCDC85A	0.0336374
NR3C2	SMOC1	0.033621
ZEB2	NHS	0.0336167
SATB1	SORCS3	0.0336148
SATB1	PKIB	0.0336043
ZEB2	RIC8B	0.0336016
PROX1	DSCAM	0.0335943
MEF2C	PDE1C	0.0335829
NFIB	EPHA6	0.0335807
ZFHX4	SLC25A25	0.0335779
TCF4	SCARB1	0.0335618
BCL11A	TTC28	0.0335589
NFIB	COL24A1	0.0335516
PEG3	ATP6AP1	0.0335334
KLF5	GRM1	0.0335138
TCF4	STAT4	0.0334972
ZNF385B	HS3ST5	0.033489
DACH1	PTPRG	0.0334602
ZFHX4	PBX3	0.0334358
ID2	SGK1	0.0334268
MEF2C	CHSY3	0.0334112
MEIS2	RASGRF2	0.033406
MEF2C	SETD7	0.0334029
SETBP1	KCTD16	0.0333988
SOX6	STX3	0.0333917
NPAS3	PLCH1	0.0333897
ZEB2	PTPN5	0.033365
ZNF385B	FAT3	0.0333283
MEF2C	PVALB	0.033322
ID2	PTPRT	0.0333204
NFIB	LIN7A	0.0333092
MEIS2	PRKD1	0.0332993
KLF12	DOCK11	0.0332859
TCF4	GRIA4	0.0332812
DACH1	ELMOD1	0.0332779
SATB1	PDE1A	0.033273
MEIS2	RCAN2	0.0332707
NPAS3	GRIN3A	0.0332675
NFIB	TTC28	0.0332671
FOXP1	ANO4	0.0332667
NFIB	ELMO1	0.0332598
NFIB	CSGALNACT1	0.03324
PBX3	NDRG4	0.0332381
NR3C2	PTPRZ1	0.0332367
SOX6	LURAP1L	0.0332356
PBX3	ARPP21	0.0332135
TCF4	SLC25A14	0.0332112
KLF5	GABRB2	0.0332076
FOXP1	PPM1E	0.0332008
MEIS2	SLC38A11	0.0331975
TOX2	SEMA6A	0.0331861
TCF4	RBMS1	0.0331679
ZFHX4	PDE10A	0.0331608
BCL11A	DMD	0.0331571
SETBP1	PLCXD3	0.0331564
DACH1	JAM3	0.0331515
TRPS1	PENK	0.0331507
NFIB	FRMD6	0.033145
MEIS2	JAM3	0.0331287
MEIS2	RNF150	0.033118
SOX6	NRXN1	0.0331158
ZNF385B	CACNB2	0.0331078
SETBP1	MEF2C	0.0331073
DACH1	CACNA2D3	0.0331001
NPAS3	TSHZ2	0.0330865
NPAS3	CACNA2D3	0.0330764
SATB1	FAM13C	0.0330761
POU6F2	SEMA3D	0.0330686
FOXO1	TRPS1	0.0330669
SOX6	MAML3	0.0330423
ZNF385B	SMPD3	0.0330408
ZNF385B	ATP2B1	0.0330354
NPAS3	FAT4	0.0330066
FOXP1	VAV3	0.0329991
ST18	PLCL1	0.0329651
FOXP1	ZSWIM6	0.0329473
MEIS2	ELMOD1	0.0329221
SATB1	SORCS1	0.032921
MEIS2	PALMD	0.0329124
TCF4	SLC38A11	0.0329097
SOX6	PKIB	0.0328447
DACH1	KLHL2	0.0328431
ZEB2	ARPP21	0.0328202
MEF2C	PRKG1	0.0328198
NFIB	CPEB2	0.0328196
DACH1	GUCY1A2	0.0328041
NFIB	LAMA3	0.0327953
NFIB	PGM5	0.0327882
SETBP1	PLXNA4	0.032776
TCF4	GPR158	0.032765
BCL11A	PDE4D	0.0327467
NPAS3	GNG2	0.0327378
MEIS2	PTK2B	0.0327359
SOX6	ADAMTS12	0.0327326
FOXO1	ANO3	0.0327254
NFIB	KCNMA1	0.0327166
KLF12	RASA1	0.0327088
DACH1	MAML3	0.0327074
ETV1	PDE1A	0.0327055
SOX5	ARID5B	0.032699
SETBP1	PLD5	0.0326973
SETBP1	KLF12	0.0326844
SOX6	CPNE2	0.0326681
NR3C2	PTPRM	0.0326667
ETV1	NPY	0.0326633
NPAS3	ADCY2	0.0326602
TCF4	AK4	0.0326505
TCF4	BTBD10	0.0326392
NFIB	ZSWIM5	0.0326319
NPAS3	GRIK2	0.0326252
ZEB2	SMPD3	0.0326158
MITF	PLCL1	0.0326012
NPAS3	NXPH1	0.0325893
NR3C2	FIGN	0.0325832
MEIS2	ZNF608	0.0325802
NFIB	SYNE1	0.0325554
TCF4	CACNG4	0.0325522
TCF4	RASGRF2	0.0325502
KLF12	NEGR1	0.0325489
BCL11A	NPY	0.0325426
ZNF385B	TOX2	0.0325382
NPAS3	CPS1	0.0325308
BCL11A	PLPP4	0.0325303
NR3C2	FSTL4	0.0325261
SATB1	JAKMIP2	0.0325147
MEF2C	FHOD3	0.0325065
MEIS2	TANC2	0.0324909
FOXO1	SLC25A25	0.0324819
NFIB	EPB41	0.0324796
ZFHX4	GLRA3	0.0324684
NFIB	MMP16	0.0324603
RORB	POU6F2	0.0324359
SOX6	IL6ST	0.0324307
SATB1	FRY	0.032426
SOX6	CERS6	0.0324048
NPAS3	CRH	0.0323972
FOXP1	OXR1	0.0323966
SOX6	VIP	0.0323553
SOX6	LIN7A	0.0323467
BCL11A	GRIK3	0.0323375
SOX5	PDE1C	0.0323161
ZNF385B	MME	0.0322924
KLF12	FILIP1L	0.0322876
KLF12	MCC	0.0322862
ID2	CDC14A	0.0322603
ID2	RNFT1	0.0322574
SOX6	NAV2	0.0322564
PBX1	CXCL14	0.0322325
NR3C2	CDH18	0.0322324
TRPS1	SLC24A3	0.0322294
FOXP1	CCNYL1	0.0322261
RORA	SMS	0.0322182
TCF4	ANO4	0.0321793
NFIB	ZDHHC14	0.0321769
DACH1	BTBD10	0.0321734
MEF2C	MCC	0.0321606
ETV1	LHFPL6	0.0321603
NR3C2	SNCAIP	0.0321573
NFIB	UNC13C	0.0321563
PROX1	TNS1	0.0321305
DACH1	YAP1	0.0321227
ZEB2	ADCY5	0.0321187
FOXP1	PTCHD1	0.0321177
TCF4	SLC24A4	0.0321145
MEF2C	APBB1IP	0.0321141
FOXP1	PLA2R1	0.0321095
SOX5	SHISA6	0.0321041
NPAS3	SHISA6	0.032091
DACH1	AK4	0.0320803
NFIB	MICU1	0.0320705
SATB1	CDH7	0.0320523
TCF4	PPP2R2A	0.0320462
MITF	CREB5	0.0320321
SATB1	PDE4B	0.0320238
TRPS1	CDH10	0.0320157
DACH1	NHS	0.0320045
SOX6	SYN3	0.0320023
MEIS2	RBMS1	0.0319878
SATB2	ADAMTS5	0.0319866
TCF4	ELMOD1	0.0319817
FOXP1	YAP1	0.0319581
ZNF385B	TAC1	0.031953
PBX3	ADCY5	0.0319423
NR3C2	DPF3	0.0319357
ZEB2	RIMS2	0.0319355
ZNF385B	NCALD	0.031931
NFIB	CNTN3	0.0319305
SATB1	KCNK10	0.0319241
RORA	PIEZO2	0.0319116
BCL11A	PBX1	0.0319058
FOXP1	NRGN	0.031899
ZNF385B	DTNBP1	0.0318914
PBX3	RGS9	0.0318546
NPAS3	MICAL2	0.0318507
FOXP1	RASGRP1	0.0318341
MEIS2	PDE1C	0.0318285
KLF5	ASIC2	0.0318202
KLF12	EEPD1	0.0318185
DACH1	MPPED2	0.0318165
FOXP1	COCH	0.0318097
SOX6	LMO3	0.0318062
ZEB2	NTNG1	0.03179
PROX1	SOX6	0.0317899
MEIS2	CAMK2D	0.031785
BCL11A	FAM189A1	0.0317632
TOX	EYA4	0.031756
PBX3	TPD52L1	0.0317545
TCF4	LRRC1	0.0317541
SATB1	GRID2	0.0317443
SATB1	TMEM132C	0.0317329
MEIS2	OXR1	0.0317025
NFIB	PIEZO2	0.0316971
ZNF385B	WIPF3	0.0316788
NFIB	KIRREL3	0.0316763
TCF4	FGF12	0.0316756
NR3C2	KCND2	0.0316354
MEIS2	LDB2	0.0316214
SATB1	PRDM1	0.0316205
ZNF385B	ACVR1C	0.0316132
PBX3	DGKI	0.0316075
KLF12	MTAP	0.0316043
MEIS2	PLCB1	0.031582
BCL11A	LAMB1	0.0315716
TCF4	NRG3	0.0315716
ZEB2	TLE4	0.031553
POU6F2	ITGA9	0.0315484
DACH1	CCNYL1	0.0315425
ZNF385B	TOMM70	0.0315399
KLF12	NEDD4L	0.0315351
SETBP1	CADPS	0.0315283
SATB1	SHISA6	0.0315071
SETBP1	FSTL5	0.0315056
ZEB2	SLC25A25	0.0315029
MEIS2	NUP93	0.0314977
MEIS2	LRRC1	0.0314972
SATB1	ANO4	0.0314737
FOXP1	BTBD10	0.0314681
SETBP1	TGFBR3	0.0314659
DACH1	SYNE1	0.0314649
ZEB2	CELF2	0.0314636
NPAS1	COL25A1	0.0314624
KLF12	PLCXD3	0.0314524
MEIS2	RNF103	0.0314437
DACH1	ADRA1A	0.0314381
FOXO1	RGS9	0.0314239
RORA	KLHL1	0.031423
ZNF385B	GUCY1A2	0.0314116
TRPS1	NRXN1	0.0314115
DACH1	ASIC2	0.0314086
NFIB	ELAVL2	0.0314052
PROX1	EGFR	0.0313738
ID2	EYA4	0.0313717
NPAS3	CCDC85A	0.0313698
SOX6	KCND2	0.0313648
FOXP1	SLC25A14	0.0313548
MEIS2	NRG3	0.0313544
MEIS2	CCNYL1	0.0313306
MKX	PDGFD	0.0313271
FOXP1	SRGAP1	0.0313118
TCF4	PLCL2	0.0312987
SETBP1	KLHL13	0.031283
TRPS1	NRG1	0.0312558
SATB1	C8orf34	0.0312424
FOXO1	SNTB1	0.0312396
BCL11A	PLXDC2	0.0312187
DACH1	CELF2	0.0311986
ZNF385B	RASGRP1	0.0311983
NFIB	NR2F1	0.0311967
MEIS2	PLCL2	0.0311957
SOX6	DPF3	0.0311915
DACH1	GPC6	0.03119
MEIS2	ZFHX3	0.0311644
TRPS1	ARAP2	0.0311642
TCF4	SLC24A3	0.0311547
NPAS3	CHSY3	0.0311471
NPAS3	SLC24A3	0.0311461
DACH1	NTNG1	0.0311408
ZFHX4	ADAMTS3	0.0311296
FOXP1	PALMD	0.0311081
NR3C2	CNTN3	0.0310905
FOXP1	SEMA3A	0.031088
ZNF385B	NPY	0.0310795
MEF2C	ACADL	0.0310776
KLF12	CACNA2D1	0.0310763
DACH1	RIMS2	0.0310614
NFIB	PRR16	0.0310611
MEIS2	CCDC191	0.0310493
BCL11A	NR3C2	0.0310398
ZEB2	GRM3	0.0310245
SETBP1	GADL1	0.0310153
FOXP1	JAM3	0.0310079
SOX6	GABRB2	0.0309964
MEF2C	MAN1C1	0.0309958
DACH1	ZNF521	0.0309897
ZFHX4	ARPP19	0.0309892
SETBP1	BTBD11	0.0309855
MEIS2	HS6ST2	0.0309777
SOX6	RGMB	0.0309756
SOX6	HES1	0.0309715
SOX6	AKAP13	0.0309639
KLF12	HTR4	0.0309638
FOXP1	KLHL2	0.0309542
ZFHX4	STRIP2	0.0309493
ZNF385B	VAV3	0.0309418
KLF5	MPPED2	0.0309188
BCL11A	CHSY3	0.0309091
TCF4	SGPP2	0.0309073
MEIS2	GRIA4	0.0309035
BCL11A	KCNIP4	0.0308988
DACH1	SGPP2	0.0308835
SOX6	PRDM1	0.0308643
TCF4	DCUN1D4	0.0308522
SOX6	EPHX4	0.0308511
SOX6	MOB3B	0.0308418
ID2	NDNF	0.0308368
TCF4	DGKH	0.0308287
TCF4	SORCS2	0.0308189
MEIS2	NPAS3	0.0308152
ZEB2	DGKB	0.0308078
DACH1	PALMD	0.0307989
FOXP1	IQCJ	0.0307676
BCL11A	SH3RF3	0.0307668
NPAS3	MCTP1	0.0307584
ZEB2	TANC2	0.0307567
PEG3	SLC22A17	0.0307522
PROX1	FSTL4	0.030751
SOX5	SGK1	0.0307496
MEF2C	NRXN1	0.0307488
ZNF385B	SLC4A4	0.0307459
NFIB	GNG2	0.030736
FOXP1	EPHA4	0.0307037
TCF4	RMND5A	0.0307032
ZNF385B	SYT6	0.0306854
DACH1	FAM171A1	0.0306845
DACH1	PPP1R16B	0.0306711
MEIS2	XPR1	0.0306517
MEF2C	SETBP1	0.0306464
MEF2C	NELL1	0.0306277
PROX1	MCTP1	0.0306273
ZFHX4	PENK	0.0306235
MEF2C	OSBPL3	0.0306027
NR3C2	SOX6	0.0305994
FOXO1	TESC	0.0305764
PROX1	NBEA	0.0305747
TCF4	SLC4A4	0.030572
SOX5	ARL15	0.0305659
ID2	GRID2	0.030546
ZEB2	MPPED2	0.0305423
ZEB2	PDE4D	0.0305361
ZEB2	TOMM70	0.0305259
MEIS2	COCH	0.0305146
DACH1	GRIK1	0.0305114
TCF4	MRPS6	0.0305112
NFIB	GABRB2	0.0304867
TCF4	CCDC191	0.0304843
PBX1	MCTP2	0.030475
ZNF385B	SLC24A3	0.030472
TCF4	PDE4D	0.0304655
FOXP1	ALCAM	0.0304511
ZEB2	GULP1	0.0304496
MEIS2	RFX4	0.0304447
BCL11A	PPFIBP1	0.0304385
MEIS2	ZBTB16	0.0304313
MEIS2	SCARB1	0.0304261
PBX3	MME	0.0304135
BCL11A	PTPRZ1	0.0304106
DACH1	ARHGAP26	0.0304092
ST18	PLP1	0.030391
PBX3	PTPRG	0.0303893
NPAS3	ADARB2	0.0303686
MEF2C	MTAP	0.0303653
FOXP1	ZNRF3	0.0303608
KLF12	FGF12	0.0303531
FOXP1	RARB	0.030334
ZNF385B	PPP1R16B	0.0303322
ZNF385B	ZSWIM6	0.0303276
MEIS2	SLC25A14	0.0303149
FOXP1	MPRIP	0.030308
MEF2C	DUSP1	0.0303013
NPAS3	SPARCL1	0.0302955
MEIS2	RMND5A	0.0302907
DACH1	NUP93	0.0302885
KLF5	ARL15	0.0302618
POU6F2	ANKFN1	0.0302602
SOX6	PELI2	0.0302581
ZNF385B	LRRC7	0.0302542
FOXO1	DACH1	0.0302509
FOXP1	ARHGAP26	0.0302509
MEIS2	FGF12	0.0302303
ZNF385B	DCUN1D4	0.0302259
KLF12	SPARCL1	0.0302256
DACH1	DLGAP1	0.0302225
L3MBTL4	PALLD	0.0302098
PROX1	COL21A1	0.030182
RORA	CDH7	0.0301657
MKX	PDLIM3	0.0301649
DACH1	RCAN2	0.0301638
PBX3	NEXN	0.0301305
SOX6	LANCL3	0.0301296
ID2	KCTD16	0.0301262
NR3C2	NEK10	0.0301237
PROX1	PID1	0.0301218
SETBP1	RYR3	0.0301125
PBX3	DHX40	0.0301083
ZNF385B	PENK	0.0301081
NFIB	ROBO1	0.0301011
NPAS3	NXPH2	0.0300916
NFIB	COL4A4	0.0300785
SOX6	SPARCL1	0.0300767
SATB1	CADPS	0.0300679
TOX	PCDH9	0.0300562
TSHZ2	SLCO5A1	0.0300549
SETBP1	KCNH4	0.0300485
NPAS3	GRIK1	0.0300461
SETBP1	VWC2	0.0300373
TRPS1	EPB41L4A	0.030024
SATB1	OSBPL3	0.0300129
SOX6	FSTL4	0.0300096
SOX6	VWA5A	0.0299983
SOX6	KAT2B	0.0299976
FOXP1	DLG1	0.0299936
MEF2C	HTR4	0.0299884
DACH1	CAMKMT	0.0299855
TOX	ASIC2	0.0299593
TCF4	ARHGAP10	0.0299579
SOX5	NTM	0.0299576
ID2	PRSS12	0.0299467
NR3C2	EFNA5	0.0299383
TOX	NKAIN2	0.0299355
TRPS1	NELL1	0.0299245
ZNF385B	STXBP5L	0.0299218
MEIS2	ADCY2	0.0299143
FOXP1	RTKN2	0.0298994
TOX3	PIEZO2	0.0298945
PBX3	PRKCB	0.0298865
SOX6	FILIP1L	0.0298828
KLF12	BMPER	0.0298776
SOX5	SHISA9	0.0298757
PBX3	PDZD2	0.0298734
PBX3	PAWR	0.029866
SATB1	CERS6	0.029865
ZNF385B	ACTN2	0.0298626
BCL11A	KLHL1	0.0298301
PBX3	PMEPA1	0.0298265
KLF5	RALYL	0.0298028
SATB1	OXR1	0.0298003
TCF4	BRINP1	0.0297773
TCF4	RNF103	0.0297749
ZNF318	COPS5	0.0297695
KLF5	RBMS1	0.0297673
TCF4	PARD3	0.0297648
DACH1	PPP1R9A	0.0297514
TCF4	CDK17	0.0297476
TRPS1	VAV3	0.0297454
TCF4	ADCY2	0.0297332
SOX6	MPPED2	0.0297293
MEIS2	DCUN1D4	0.0297268
MEIS2	PPP2R2A	0.0297265
MEF2C	ANTXR2	0.0297247
ZNF385B	NDRG4	0.029708
FOXP1	MEIS1	0.0296968
TCF4	AKAP6	0.0296748
MEF2C	RASA1	0.0296704
ZNF385B	CELF2	0.0296615
PROX1	PXDNL	0.0296588
TCF4	NUDCD3	0.0296525
BCL11A	TOX2	0.0296458
MEIS2	ERBB4	0.0296304
ZNF385B	KLHL2	0.0296135
POU6F2	SMOC1	0.029611
FOXP1	ADGRA3	0.0295995
TCF4	ADCY9	0.0295934
SETBP1	SDK1	0.0295922
NR3C2	DSCAML1	0.0295852
SATB1	TMEFF2	0.0295782
TRPS1	SHISA6	0.0295768
SOX6	SYT1	0.0295664
ID2	CACNA2D1	0.0295584
NFIB	PRKCA	0.0295472
MEIS2	GUCY1A1	0.029537
ZEB2	NDST4	0.0295291
SOX5	CDH18	0.0295236
TMF1	ZNF605	0.0295213
DACH1	RBFOX1	0.0295136
RORA	BRINP3	0.0294988
DACH1	MPRIP	0.0294979
MKX	FILIP1L	0.0294844
PBX3	SYT6	0.0294795
NFIB	INPP4B	0.0294784
TCF4	PRKD1	0.029464
NFIB	HUNK	0.029461
NFIB	TTLL11	0.0294528
TRPS1	ARHGAP24	0.0294426
TCF4	NGEF	0.0294361
NFIB	COL5A2	0.0294258
SOX6	RASA1	0.0294229
ZFHX4	ZEB2	0.0294171
TCF4	ARHGEF3	0.0293966
SOX6	GAP43	0.0293851
PBX3	SEMA3A	0.029384
NPAS3	VWC2L	0.0293831
TCF4	RCAN2	0.0293822
RORA	PTGS1	0.0293812
ZNF385B	HS6ST3	0.0293706
SATB1	NCAM2	0.0293666
FOXP1	EPB41L2	0.0293631
TCF4	NRG1	0.0293587
TOX3	NXPH2	0.0293501
ZNF385B	GPC6	0.0293488
SATB1	LMO7	0.0293458
ZEB2	GPR149	0.0293335
KLF12	SH3RF3	0.0293263
SOX6	RASGEF1B	0.0293257
NFIB	OSBPL3	0.0293244
NFIB	UTRN	0.0293197
MEF2C	FREM2	0.0293184
FOXP1	GSG1L	0.0292953
DACH1	ADCY9	0.0292917
SOX5	GPR176	0.0292886
ZEB2	PCSK2	0.0292875
ZEB2	ZBTB16	0.0292682
ZNF385B	DGKI	0.0292653
KLF12	BTBD11	0.0292513
AFF3	PDGFD	0.0292504
NFIB	DPF3	0.0292332
PBX3	CACNB2	0.0292295
SOX5	ALK	0.0292181
NFIB	DOCK5	0.0292159
TCF4	MMD	0.0292129
ZFHX4	PTPN5	0.0292104
NPAS3	MPDZ	0.0292038
NFIB	CACNA1E	0.0292005
SOX6	MARCHF1	0.0291982
RORA	SLC9A9	0.0291967
SOX6	SPATS2L	0.0291951
ZNF385B	GULP1	0.0291939
THAP3	CASTOR1	0.0291678
BCL11A	GPC5	0.0291523
SOX6	PDZRN3	0.02915
DACH1	EPB41L2	0.0291368
KLF12	ABLIM1	0.0291253
ZEB2	FOXO1	0.0291238
MEIS2	ATP11C	0.0291237
MEF2C	FHIT	0.0291212
BCL11A	EPHA3	0.0291172
SOX5	MAN1A1	0.029099
KLF12	ASAH2B	0.0290952
BCL11A	GALNT10	0.0290876
DNAJC1	STARD6	0.0290844
PBX1	LYPD1	0.0290779
NR3C2	GRM7	0.0290755
SOX6	TMEM132C	0.0290733
FOXP1	RNF103	0.0290727
ZEB2	RASGRF2	0.0290652
ZFHX4	PDE7B	0.0290575
PBX3	DGKB	0.0290502
FOXP1	RNF150	0.029046
ZNF385B	GABRG3	0.0290272
ZFHX4	ARPP21	0.0290154
SATB1	ANK2	0.0290059
SETBP1	CNTN5	0.0290056
FOXP1	SETBP1	0.0290038
ID2	STMN1	0.0290034
PROX1	FAT4	0.0289874
RORB	SEMA3D	0.0289811
ZEB2	SETBP1	0.0289587
DACH1	ZNF608	0.0289512
TRPS1	KCNH7	0.0289508
ZFHX4	KCNC2	0.0289414
NFIA	SEMA3C	0.0289357
MEF2C	PARP8	0.0289357
MEF2C	SASH1	0.0289244
DACH1	PTK2B	0.0289209
TCF4	YAP1	0.0289131
ZNF385B	CSMD1	0.0289113
NR3C2	NXPH1	0.0289034
SATB1	PTPRO	0.0288996
DACH1	SCARB1	0.0288857
PEG3	ADAMTS19	0.0288809
FOXO1	PHACTR1	0.0288676
SATB1	IGSF11	0.0288669
FOXP1	TANC2	0.0288629
ZFHX4	FOXO1	0.0288611
NPAS3	CALN1	0.0288583
KLF12	SUPT3H	0.0288562
ZEB2	RASGRP1	0.0288457
MEF2C	FMN1	0.0288442
ZNF385B	EYA4	0.0288441
PROX1	PTPRM	0.0288418
MEIS2	NHS	0.0288406
MEIS2	BTBD10	0.0288378
DACH1	GAREM1	0.0288261
MEF2C	MICAL2	0.0288201
SOX6	KCNK10	0.0288155
DACH1	WIPF3	0.0288055
DACH1	SLC38A11	0.0288042
NFIB	SEZ6L	0.0288029
SOX5	RASSF3	0.0288003
NFIB	EGFR	0.028795
SOX6	GNG2	0.0287876
ZNF385B	TRPM3	0.0287848
DACH1	ALCAM	0.0287844
FOXP1	SLC38A11	0.0287732
ZFHX4	MOK	0.028737
PROX1	NXPH1	0.0287328
MEF2C	SCN9A	0.0287311
RORA	LAMA3	0.0287258
BCL11A	SLC8A1	0.0287159
MEIS2	XKR4	0.0287021
ZNF385B	SMAD3	0.0286961
ZEB2	ACTN2	0.0286899
ZFHX4	TESC	0.0286842
PBX1	PDE3A	0.0286799
ZNF385B	EPHA5	0.028677
ZFHX4	TOMM70	0.0286757
ZEB2	ATP2B1	0.0286737
TCF4	RNF150	0.0286725
MEIS2	UBL3	0.0286661
ZEB2	PPP1R16B	0.0286626
ZNF385B	ALCAM	0.0286447
SETBP1	PPARGC1A	0.0286432
SATB2	ANKS6	0.0286423
ID2	NEGR1	0.0286292
TCF4	FRMD4B	0.0286277
MEIS2	NGEF	0.0286209
KLF5	SMS	0.0286104
SOX5	LPP	0.0285942
MEF2C	MKX	0.0285932
NFIB	TENM3	0.0285843
TCF4	GUCY1A1	0.0285785
NFIB	NKAIN3	0.028578
MEIS2	FRMD4B	0.0285764
TRPS1	EYA4	0.0285724
ZFHX4	FRAS1	0.0285706
PBX3	DPY19L1	0.028565
PBX3	ATP2B1	0.0285573
NPAS3	PTPRM	0.0285236
ZEB2	CACNG4	0.0285043
NFIB	EPHX4	0.0285029
DACH1	LDB2	0.0285014
TCF4	DPY19L3	0.0284974
SOX6	PDE4B	0.0284822
SOX6	NR3C2	0.0284816
SETBP1	TMEM178A	0.0284724
MEIS2	EPB41L2	0.0284713
DACH1	PPP2R2A	0.0284712
ZFHX4	FRMD4A	0.0284573
ZNF385B	NRG1	0.0284517
SOX6	GRIA3	0.0284375
PBX3	PDE7B	0.028421
ZEB2	IVNS1ABP	0.028402
SOX6	SORCS1	0.0283872
ID2	ATP11C	0.0283857
KLF12	SASH1	0.0283855
ID2	MCU	0.0283803
PBX3	CCDC88C	0.0283729
TCF4	WASF1	0.0283681
SOX5	BRINP3	0.0283663
DACH1	PMEPA1	0.0283612
DACH1	NUDCD3	0.0283545
RORA	SLC4A4	0.0283539
PBX3	OXR1	0.0283325
PROX1	IGSF11	0.0283311
SOX5	GABRG3	0.0283277
TCF4	SNCA	0.028319
TCF4	CCNYL1	0.028312
NR3C2	PDE3A	0.0283002
DACH1	OXR1	0.0282995
FOXP1	SLC4A4	0.0282979
SOX6	CRHBP	0.0282959
MEIS2	ARHGAP10	0.028288
ID2	RBMS3	0.028284
FOXP1	CCDC191	0.0282828
ZEB2	GPC6	0.0282623
ZEB2	PAWR	0.0282547
TCF4	HOMER1	0.0282502
MEF2C	UNC5C	0.0282453
SOX6	SSBP2	0.0282376
NFIB	ADRA1B	0.0282348
MEIS2	FAM171A1	0.0282319
SOX6	ZNF804B	0.0282297
NPAS3	GDPD5	0.0282166
ZEB2	KCNIP3	0.0282122
ZEB2	TAC1	0.028212
ZFHX4	ATP2B1	0.0282027
ZFP36L1	C3	0.0281971
ZFHX4	EPHA5	0.0281816
TCF4	CDH8	0.0281727
NR3C2	PXDNL	0.0281659
SOX6	SASH1	0.028159
PBX3	GRM3	0.0281544
PBX1	CNTN5	0.0281533
FOXP1	PPP1R9A	0.0281481
TRPS1	NRXN3	0.0281415
SOX6	PLCH1	0.0281367
DACH1	ITPR1	0.028121
FOXP1	BAIAP2	0.0281148
TCF4	KCNIP1	0.0281063
KLF12	SETBP1	0.0281031
MEIS2	KCNIP1	0.0280999
SOX6	KCNC2	0.0280916
BCL11A	PRKCA	0.0280863
KLF12	CCDC85A	0.028085
ZFHX4	SLIT3	0.0280822
PEG3	DOCK11	0.0280684
BCL11A	MAGI2	0.0280593
PROX1	ISM1	0.0280536
SOX6	STXBP5L	0.028038
SOX6	FAM13C	0.0280314
KLF5	ROBO2	0.0280307
ETV1	NLRP5	0.0280273
TCF4	XPR1	0.0280267
SOX6	ASIC2	0.0280194
ID2	MAGI3	0.0280158
ZNF385B	ERBB4	0.0280141
NR3C2	CDH10	0.0280126
MEF2C	FRMD5	0.0280088
SATB1	KCNC2	0.0280085
SOX5	KCNH7	0.0280077
NR3C2	NRXN1	0.0280066
MEIS2	ONECUT2	0.0279956
MEF2C	CLIP4	0.0279794
TERB1	AGMO	0.0279785
ZNF385B	RGS6	0.0279742
TCF4	RGS7BP	0.0279611
BCL11A	PTPRT	0.0279413
FOXO1	STRIP2	0.027937
DACH1	DLG1	0.0279295
BCL11A	BMERB1	0.0279204
BCL11A	GRM8	0.0279125
ZNF385B	MAPK4	0.0279066
FOXP1	CAMKMT	0.0279063
ZEB2	GNAL	0.0279035
[truncated: 15,701 more rows]

## Sheet: Pig
Regulatory Gene	Target Gene	Weight
ZFP90	UBA5	0.151278
ETV5	ATOX1	0.117741
EBF4	YES1	0.111097
NFIA	COL15A1	0.106817
MEF2A	CNP	0.105681
STAT5B	SUMF1	0.104818
SON	HTR4	0.103968
PBX1	CACNB1	0.103704
ZNF354B	CEP104	0.102838
ZNF609	CSE1L	0.10231
JARID2	SLITRK3	0.099712
BAZ2B	CEPT1	0.0994367
ST18	CDK13	0.0980409
TOX	PDE1C	0.0966278
HLF	LRTM1	0.0964974
SFPQ	MPPED1	0.0956549
CAMTA2	NUP107	0.0952855
TFDP2	NAMPT	0.0946325
SOX6	C5orf34	0.0941644
MAX	CAMKMT	0.0918711
MBD3	MRPL22	0.0915567
TERF2	SPDYA	0.090431
KLF12	IRGQ	0.0902524
KMT2C	C20orf27	0.0899134
TULP4	ANO3	0.0891165
SATB1	TLK2	0.0888057
ZBTB40	EPB41	0.0878419
RFX7	TPRG1L	0.0878118
ZNF182	CLVS2	0.0876716
AFF4	RIMKLB	0.0869757
PRDM4	MALSU1	0.0866689
NFIB	NDUFAF8	0.0866519
TCF4	PLPPR4	0.0864772
KLF12	METTL15	0.0864422
NR3C2	ACOX1	0.0856152
ZNF706	IMPACT	0.0855482
BBX	IRF2BP2	0.0855214
SMARCAL1	MFAP1	0.0854621
BACH2	MAP1LC3B	0.0851523
NFIA	ANGPT1	0.0846852
SOX6	TMEM132C	0.0845302
ZNF362	TRPC6	0.084412
ZBTB44	ZBTB20	0.0842303
XPA	LRP8	0.0834836
SOX6	CNKSR2	0.0834242
ZNF71	CTNNBL1	0.082763
TSC22D2	RNF111	0.0826672
ZNF782	RHEB	0.0822996
HMG20A	ZNF862	0.0820306
NPAS2	LEMD2	0.0815769
HLF	GRM1	0.081375
LCOR	TTC28	0.081158
CAMTA2	CEP295	0.0808465
SATB1	SYNPR	0.0805984
ARID4B	ST3GAL2	0.0803753
ZNF827	MTMR14	0.0802503
BCL6	FEM1B	0.0801443
HIVEP1	HBP1	0.0801382
ZNF624	FLNB	0.0799632
THRA	PI4KA	0.0799626
RBPJ	GUCY1B1	0.0798507
SMARCAL1	EIF4H	0.0797872
ZFPM2	PAN3	0.0797733
ZBTB16	RNF13	0.0790433
LRRFIP1	PHIP	0.0786198
AFF2	OMG	0.0785281
GTF2I	ASXL3	0.0785224
TSC22D1	SNCA	0.0783061
SATB1	LRRK2	0.0782638
ESRRG	USH2A	0.0781063
ETV6	FAM78B	0.0777125
ZNF25	SPATA2	0.0775989
MTA3	ID2	0.0770237
HMGXB3	WSCD2	0.0765646
POU2F1	NDUFA5	0.0764955
[truncated: 93,306 more rows]

[truncated: 3 more sheets: Turtle, Stat of all species, At least 4 species]
