# Supplementary material for: Screening of cell‐virus, cell‐cell, gene‐gene crosstalk among animal kingdom at single cell resolution
Source: Clin Transl Med. 2022 Aug 2;12(8):e886. doi: 10.1002/ctm2.886 (PMC9345398; doi:10.1002/ctm2.886)
Supplement: Supplementary file 9 — Table S8. GO terms of target genes of TFs expressed by excitatory and inhibitory neurons in brains across 11 species including human, monkey, pig, hamster, hedgehog, civet, mink, chinchilla, alpaca, lizard and turtle [file CTM2-12-e886-s004.xlsx]

## Sheet: Excitatory neurons
ID	Description	Gene Ratio	Bg Ratio	pvalue	p.adjust	qvalue	Gene ID	Count	Regulatory Gene
GO:0051481	negative regulation of cytosolic calcium ion concentration	2/8	12/18670	1.05812e-05	0.00256066	0.00120292	ATP2B1/SLC8A1	2	BCL11A
GO:0061337	cardiac conduction	3/8	146/18670	2.54921e-05	0.00308454	0.00144902	ATP2B1/CACNA2D3/SLC8A1	3	BCL11A
GO:0014829	vascular smooth muscle contraction	2/8	25/18670	4.79626e-05	0.00386899	0.00181753	ATP2B1/SLC8A1	2	BCL11A
GO:0035637	multicellular organismal signaling	3/8	204/18670	6.91373e-05	0.00418281	0.00196496	ATP2B1/CACNA2D3/SLC8A1	3	BCL11A
GO:0030501	positive regulation of bone mineralization	2/8	39/18670	0.000118113	0.00424195	0.00199274	ATP2B1/SLC8A1	2	BCL11A
GO:0008016	regulation of heart contraction	3/8	251/18670	0.000127915	0.00424195	0.00199274	ATP2B1/CACNA2D3/SLC8A1	3	BCL11A
GO:0070169	positive regulation of biomineral tissue development	2/8	47/18670	0.000172012	0.00424195	0.00199274	ATP2B1/SLC8A1	2	BCL11A
GO:0110151	positive regulation of biomineralization	2/8	47/18670	0.000172012	0.00424195	0.00199274	ATP2B1/SLC8A1	2	BCL11A
GO:0140115	export across plasma membrane	2/8	48/18670	0.000179452	0.00424195	0.00199274	ATP2B1/SLC8A1	2	BCL11A
GO:0060047	heart contraction	3/8	282/18670	0.000180507	0.00424195	0.00199274	ATP2B1/CACNA2D3/SLC8A1	3	BCL11A
GO:0003015	heart process	3/8	292/18670	0.000200067	0.00424195	0.00199274	ATP2B1/CACNA2D3/SLC8A1	3	BCL11A
GO:1903522	regulation of blood circulation	3/8	297/18670	0.000210345	0.00424195	0.00199274	ATP2B1/CACNA2D3/SLC8A1	3	BCL11A
GO:0070588	calcium ion transmembrane transport	3/8	319/18670	0.000259658	0.00483363	0.00227069	ATP2B1/CACNA2D3/SLC8A1	3	BCL11A
GO:1903779	regulation of cardiac conduction	2/8	73/18670	0.00041585	0.00681668	0.00320227	ATP2B1/SLC8A1	2	BCL11A
GO:0030500	regulation of bone mineralization	2/8	76/18670	0.000450689	0.00681668	0.00320227	ATP2B1/SLC8A1	2	BCL11A
GO:0042310	vasoconstriction	2/8	76/18670	0.000450689	0.00681668	0.00320227	ATP2B1/SLC8A1	2	BCL11A
GO:0001503	ossification	3/8	398/18670	0.000497196	0.00707774	0.00332491	ATP2B1/CDH11/SLC8A1	3	BCL11A
GO:0097756	negative regulation of blood vessel diameter	2/8	84/18670	0.000550319	0.00739873	0.0034757	ATP2B1/SLC8A1	2	BCL11A
GO:0045778	positive regulation of ossification	2/8	90/18670	0.000631438	0.00757406	0.00355806	ATP2B1/SLC8A1	2	BCL11A
GO:0006816	calcium ion transport	3/8	434/18670	0.000640385	0.00757406	0.00355806	ATP2B1/CACNA2D3/SLC8A1	3	BCL11A
GO:0070167	regulation of biomineral tissue development	2/8	94/18670	0.000688551	0.00757406	0.00355806	ATP2B1/SLC8A1	2	BCL11A
GO:0110149	regulation of biomineralization	2/8	94/18670	0.000688551	0.00757406	0.00355806	ATP2B1/SLC8A1	2	BCL11A
GO:0070838	divalent metal ion transport	3/8	479/18670	0.000853656	0.00897861	0.00421788	ATP2B1/CACNA2D3/SLC8A1	3	BCL11A
GO:0072511	divalent inorganic cation transport	3/8	486/18670	0.00089044	0.00897861	0.00421788	ATP2B1/CACNA2D3/SLC8A1	3	BCL11A
GO:0006939	smooth muscle contraction	2/8	110/18670	0.000941138	0.00911022	0.0042797	ATP2B1/SLC8A1	2	BCL11A
GO:0030282	bone mineralization	2/8	114/18670	0.00101029	0.00940344	0.00441745	ATP2B1/SLC8A1	2	BCL11A
GO:0035296	regulation of tube diameter	2/8	143/18670	0.00158264	0.01339	0.00629022	ATP2B1/SLC8A1	2	BCL11A
GO:0097746	regulation of blood vessel diameter	2/8	143/18670	0.00158264	0.01339	0.00629022	ATP2B1/SLC8A1	2	BCL11A
GO:0035150	regulation of tube size	2/8	144/18670	0.00160459	0.01339	0.00629022	ATP2B1/SLC8A1	2	BCL11A
GO:0031214	biomineral tissue development	2/8	163/18670	0.00204925	0.0159974	0.00751509	ATP2B1/SLC8A1	2	BCL11A
GO:0110148	biomineralization	2/8	163/18670	0.00204925	0.0159974	0.00751509	ATP2B1/SLC8A1	2	BCL11A
GO:0006937	regulation of muscle contraction	2/8	171/18670	0.00225212	0.0169655	0.00796989	ATP2B1/SLC8A1	2	BCL11A
GO:0003018	vascular process in circulatory system	2/8	175/18670	0.00235701	0.0169655	0.00796989	ATP2B1/SLC8A1	2	BCL11A
GO:0060401	cytosolic calcium ion transport	2/8	176/18670	0.00238359	0.0169655	0.00796989	ATP2B1/SLC8A1	2	BCL11A
GO:0030278	regulation of ossification	2/8	203/18670	0.00315507	0.0218151	0.010248	ATP2B1/SLC8A1	2	BCL11A
GO:0007584	response to nutrient	2/8	219/18670	0.00366074	0.0246083	0.0115602	ATP2B1/SLC8A1	2	BCL11A
GO:0044557	relaxation of smooth muscle	1/8	10/18670	0.00427773	0.0272424	0.0127976	SLC8A1	1	BCL11A
GO:0071313	cellular response to caffeine	1/8	10/18670	0.00427773	0.0272424	0.0127976	SLC8A1	1	BCL11A
GO:0021537	telencephalon development	2/8	249/18670	0.00470456	0.0282224	0.013258	PHACTR1/SLC8A1	2	BCL11A
GO:1901660	calcium ion export	1/8	11/18670	0.00470462	0.0282224	0.013258	ATP2B1	1	BCL11A
GO:0051924	regulation of calcium ion transport	2/8	254/18670	0.00489052	0.0282224	0.013258	ATP2B1/SLC8A1	2	BCL11A
GO:0090257	regulation of muscle system process	2/8	259/18670	0.00507988	0.0282224	0.013258	ATP2B1/SLC8A1	2	BCL11A
GO:0010649	regulation of cell communication by electrical coupling	1/8	12/18670	0.00513135	0.0282224	0.013258	SLC8A1	1	BCL11A
GO:0099566	regulation of postsynaptic cytosolic calcium ion concentration	1/8	12/18670	0.00513135	0.0282224	0.013258	SLC8A1	1	BCL11A
GO:0010763	positive regulation of fibroblast migration	1/8	13/18670	0.00555792	0.0292395	0.0137358	SLC8A1	1	BCL11A
GO:0071415	cellular response to purine-containing compound	1/8	13/18670	0.00555792	0.0292395	0.0137358	SLC8A1	1	BCL11A
GO:0036376	sodium ion export across plasma membrane	1/8	14/18670	0.00598433	0.0308129	0.014475	SLC8A1	1	BCL11A
GO:0098719	sodium ion import across plasma membrane	1/8	15/18670	0.00641058	0.03232	0.0151829	SLC8A1	1	BCL11A
GO:0055119	relaxation of cardiac muscle	1/8	16/18670	0.00683667	0.0331613	0.0155782	SLC8A1	1	BCL11A
GO:0006883	cellular sodium ion homeostasis	1/8	17/18670	0.0072626	0.0331613	0.0155782	SLC8A1	1	BCL11A
GO:0031000	response to caffeine	1/8	17/18670	0.0072626	0.0331613	0.0155782	SLC8A1	1	BCL11A
GO:0036270	response to diuretic	1/8	17/18670	0.0072626	0.0331613	0.0155782	SLC8A1	1	BCL11A
GO:0099509	regulation of presynaptic cytosolic calcium ion concentration	1/8	17/18670	0.0072626	0.0331613	0.0155782	ATP2B1	1	BCL11A
GO:0035994	response to muscle stretch	1/8	18/18670	0.00768837	0.0344553	0.016186	SLC8A1	1	BCL11A
GO:0051412	response to corticosterone	1/8	21/18670	0.00896472	0.0387404	0.0181991	ATP2B1	1	BCL11A
GO:0140058	neuron projection arborization	1/8	21/18670	0.00896472	0.0387404	0.0181991	PHACTR1	1	BCL11A
GO:0051480	regulation of cytosolic calcium ion concentration	2/8	357/18670	0.00946011	0.0395865	0.0185965	ATP2B1/SLC8A1	2	BCL11A
GO:0006936	muscle contraction	2/8	363/18670	0.00976859	0.0395865	0.0185965	ATP2B1/SLC8A1	2	BCL11A
GO:0071305	cellular response to vitamin D	1/8	23/18670	0.00981483	0.0395865	0.0185965	ATP2B1	1	BCL11A
GO:0086012	membrane depolarization during cardiac muscle cell action potential	1/8	23/18670	0.00981483	0.0395865	0.0185965	SLC8A1	1	BCL11A
GO:0010881	regulation of cardiac muscle contraction by regulation of the release of sequestered calcium ion	1/8	24/18670	0.0102396	0.0399676	0.0187756	SLC8A1	1	BCL11A
GO:0086064	cell communication by electrical coupling involved in cardiac conduction	1/8	24/18670	0.0102396	0.0399676	0.0187756	SLC8A1	1	BCL11A
GO:0021952	central nervous system projection neuron axonogenesis	1/8	25/18670	0.0106643	0.0405394	0.0190442	CDH11	1	BCL11A
GO:0030900	forebrain development	2/8	381/18670	0.0107212	0.0405394	0.0190442	PHACTR1/SLC8A1	2	BCL11A
GO:0010959	regulation of metal ion transport	2/8	394/18670	0.0114342	0.0415847	0.0195352	ATP2B1/SLC8A1	2	BCL11A
GO:0002026	regulation of the force of heart contraction	1/8	27/18670	0.0115131	0.0415847	0.0195352	SLC8A1	1	BCL11A
GO:0035902	response to immobilization stress	1/8	27/18670	0.0115131	0.0415847	0.0195352	SLC8A1	1	BCL11A
GO:0010644	cell communication by electrical coupling	1/8	29/18670	0.0123613	0.0433542	0.0203665	SLC8A1	1	BCL11A
GO:0010882	regulation of cardiac muscle contraction by calcium ion signaling	1/8	29/18670	0.0123613	0.0433542	0.0203665	SLC8A1	1	BCL11A
GO:0010762	regulation of fibroblast migration	1/8	31/18670	0.0132089	0.0439872	0.0206639	SLC8A1	1	BCL11A
GO:0033198	response to ATP	1/8	31/18670	0.0132089	0.0439872	0.0206639	SLC8A1	1	BCL11A
GO:0090075	relaxation of muscle	1/8	31/18670	0.0132089	0.0439872	0.0206639	SLC8A1	1	BCL11A
GO:0010880	regulation of release of sequestered calcium ion into cytosol by sarcoplasmic reticulum	1/8	32/18670	0.0136324	0.0439872	0.0206639	SLC8A1	1	BCL11A
GO:0051385	response to mineralocorticoid	1/8	32/18670	0.0136324	0.0439872	0.0206639	ATP2B1	1	BCL11A
GO:0071295	cellular response to vitamin	1/8	32/18670	0.0136324	0.0439872	0.0206639	ATP2B1	1	BCL11A
GO:0070050	neuron cellular homeostasis	1/8	34/18670	0.014479	0.045915	0.0215695	ATP2B1	1	BCL11A
GO:0021955	central nervous system neuron axonogenesis	1/8	35/18670	0.0149021	0.045915	0.0215695	CDH11	1	BCL11A
GO:0071312	cellular response to alkaloid	1/8	35/18670	0.0149021	0.045915	0.0215695	SLC8A1	1	BCL11A
GO:0006874	cellular calcium ion homeostasis	2/8	458/18670	0.0152444	0.045915	0.0215695	ATP2B1/SLC8A1	2	BCL11A
GO:0014808	release of sequestered calcium ion into cytosol by sarcoplasmic reticulum	1/8	36/18670	0.015325	0.045915	0.0215695	SLC8A1	1	BCL11A
GO:0033280	response to vitamin D	1/8	37/18670	0.0157477	0.045915	0.0215695	ATP2B1	1	BCL11A
GO:0086010	membrane depolarization during action potential	1/8	37/18670	0.0157477	0.045915	0.0215695	SLC8A1	1	BCL11A
GO:1903514	release of sequestered calcium ion into cytosol by endoplasmic reticulum	1/8	37/18670	0.0157477	0.045915	0.0215695	SLC8A1	1	BCL11A
GO:0055074	calcium ion homeostasis	2/8	471/18670	0.016078	0.0459598	0.0215905	ATP2B1/SLC8A1	2	BCL11A
GO:0003012	muscle system process	2/8	472/18670	0.0161429	0.0459598	0.0215905	ATP2B1/SLC8A1	2	BCL11A
GO:0010761	fibroblast migration	1/8	39/18670	0.0165927	0.0466911	0.0219341	SLC8A1	1	BCL11A
GO:0034765	regulation of ion transmembrane transport	2/8	483/18670	0.0168649	0.0469115	0.0220376	CACNA2D3/SLC8A1	2	BCL11A
GO:0072503	cellular divalent inorganic cation homeostasis	2/8	493/18670	0.0175333	0.0482167	0.0226507	ATP2B1/SLC8A1	2	BCL11A
GO:2001222	regulation of neuron migration	1/8	42/18670	0.017859	0.0482385	0.022661	PHACTR1	1	BCL11A
GO:0031667	response to nutrient levels	2/8	499/18670	0.0179399	0.0482385	0.022661	ATP2B1/SLC8A1	2	BCL11A
GO:0070296	sarcoplasmic reticulum calcium ion transport	1/8	43/18670	0.0182808	0.048615	0.0228378	SLC8A1	1	BCL11A
GO:0044331	cell-cell adhesion mediated by cadherin	1/8	44/18670	0.0187025	0.0491956	0.0231106	CDH11	1	BCL11A
GO:0016339	calcium-dependent cell-cell adhesion via plasma membrane cell adhesion molecules	1/8	48/18670	0.0203874	0.0530511	0.0249218	CDH11	1	BCL11A
GO:0009409	response to cold	1/8	50/18670	0.0212289	0.0546532	0.0256744	ATP2B1	1	BCL11A
GO:0055078	sodium ion homeostasis	1/8	52/18670	0.0220698	0.05622	0.0264104	SLC8A1	1	BCL11A
GO:0071320	cellular response to cAMP	1/8	53/18670	0.02249	0.0566936	0.0266329	SLC8A1	1	BCL11A
GO:0086065	cell communication involved in cardiac conduction	1/8	56/18670	0.0237497	0.0592519	0.0278347	SLC8A1	1	BCL11A
GO:0019229	regulation of vasoconstriction	1/8	58/18670	0.0245887	0.0601057	0.0282358	ATP2B1	1	BCL11A
GO:0071385	cellular response to glucocorticoid stimulus	1/8	58/18670	0.0245887	0.0601057	0.0282358	ATP2B1	1	BCL11A
GO:0032515	negative regulation of phosphoprotein phosphatase activity	1/8	60/18670	0.0254271	0.0615335	0.0289066	PHACTR1	1	BCL11A
GO:0071384	cellular response to corticosteroid stimulus	1/8	61/18670	0.025846	0.0619281	0.0290919	ATP2B1	1	BCL11A
GO:0006940	regulation of smooth muscle contraction	1/8	65/18670	0.0275202	0.0640375	0.0300828	ATP2B1	1	BCL11A
GO:0034332	adherens junction organization	1/8	65/18670	0.0275202	0.0640375	0.0300828	CDH11	1	BCL11A
GO:0035308	negative regulation of protein dephosphorylation	1/8	65/18670	0.0275202	0.0640375	0.0300828	PHACTR1	1	BCL11A
GO:0003407	neural retina development	1/8	68/18670	0.0287742	0.0663178	0.0311541	ATP2B1	1	BCL11A
GO:0031670	cellular response to nutrient	1/8	74/18670	0.031278	0.0700859	0.0329242	ATP2B1	1	BCL11A
GO:0086001	cardiac muscle cell action potential	1/8	74/18670	0.031278	0.0700859	0.0329242	SLC8A1	1	BCL11A
GO:1900076	regulation of cellular response to insulin stimulus	1/8	74/18670	0.031278	0.0700859	0.0329242	ATP2B1	1	BCL11A
GO:0021954	central nervous system neuron development	1/8	78/18670	0.032944	0.0731418	0.0343598	CDH11	1	BCL11A
GO:0070509	calcium ion import	1/8	80/18670	0.0337761	0.0743074	0.0349074	SLC8A1	1	BCL11A
GO:0051279	regulation of release of sequestered calcium ion into cytosol	1/8	82/18670	0.0346076	0.0747771	0.035128	SLC8A1	1	BCL11A
GO:0055117	regulation of cardiac muscle contraction	1/8	82/18670	0.0346076	0.0747771	0.035128	SLC8A1	1	BCL11A
GO:0002028	regulation of sodium ion transport	1/8	85/18670	0.0358536	0.0767837	0.0360707	SLC8A1	1	BCL11A
GO:0098659	inorganic cation import across plasma membrane	1/8	88/18670	0.0370982	0.0775904	0.0364496	SLC8A1	1	BCL11A
GO:0099587	inorganic ion import across plasma membrane	1/8	88/18670	0.0370982	0.0775904	0.0364496	SLC8A1	1	BCL11A
GO:0055013	cardiac muscle cell development	1/8	89/18670	0.0375127	0.0775904	0.0364496	SLC8A1	1	BCL11A
GO:0097306	cellular response to alcohol	1/8	89/18670	0.0375127	0.0775904	0.0364496	ATP2B1	1	BCL11A
GO:0051899	membrane depolarization	1/8	91/18670	0.0383413	0.0786323	0.036939	SLC8A1	1	BCL11A
GO:0033273	response to vitamin	1/8	93/18670	0.0391694	0.0789915	0.0371078	ATP2B1	1	BCL11A
GO:1901655	cellular response to ketone	1/8	93/18670	0.0391694	0.0789915	0.0371078	ATP2B1	1	BCL11A
GO:0055006	cardiac cell development	1/8	95/18670	0.0399967	0.0798342	0.0375037	SLC8A1	1	BCL11A
GO:0006942	regulation of striated muscle contraction	1/8	97/18670	0.0408235	0.0798342	0.0375037	SLC8A1	1	BCL11A
GO:0051591	response to cAMP	1/8	97/18670	0.0408235	0.0798342	0.0375037	SLC8A1	1	BCL11A
GO:0030038	contractile actin filament bundle assembly	1/8	98/18670	0.0412367	0.0798342	0.0375037	PHACTR1	1	BCL11A
GO:0043149	stress fiber assembly	1/8	98/18670	0.0412367	0.0798342	0.0375037	PHACTR1	1	BCL11A
GO:0002027	regulation of heart rate	1/8	101/18670	0.0424752	0.0809369	0.0380217	SLC8A1	1	BCL11A
GO:0031532	actin cytoskeleton reorganization	1/8	101/18670	0.0424752	0.0809369	0.0380217	PHACTR1	1	BCL11A
GO:0010522	regulation of calcium ion transport into cytosol	1/8	102/18670	0.0428877	0.0810846	0.0380911	SLC8A1	1	BCL11A
GO:0010923	negative regulation of phosphatase activity	1/8	104/18670	0.0437123	0.0820029	0.0385225	PHACTR1	1	BCL11A
GO:0030004	cellular monovalent inorganic cation homeostasis	1/8	108/18670	0.0453596	0.0844386	0.0396667	SLC8A1	1	BCL11A
GO:0035305	negative regulation of dephosphorylation	1/8	111/18670	0.0465934	0.0860734	0.0404346	PHACTR1	1	BCL11A
GO:0043279	response to alkaloid	1/8	112/18670	0.0470044	0.0861748	0.0404823	SLC8A1	1	BCL11A
GO:0021987	cerebral cortex development	1/8	113/18670	0.0474152	0.0862743	0.040529	PHACTR1	1	BCL11A
GO:0043666	regulation of phosphoprotein phosphatase activity	1/8	117/18670	0.049057	0.0885954	0.0416194	PHACTR1	1	BCL11A
GO:0098739	import across plasma membrane	1/8	120/18670	0.0502866	0.0901434	0.0423466	SLC8A1	1	BCL11A
GO:0051928	positive regulation of calcium ion transport	1/8	123/18670	0.0515149	0.0916662	0.043062	ATP2B1	1	BCL11A
GO:0051209	release of sequestered calcium ion into cytosol	1/8	124/18670	0.051924	0.0917198	0.0430872	SLC8A1	1	BCL11A
GO:0051283	negative regulation of sequestering of calcium ion	1/8	126/18670	0.0527418	0.0924892	0.0434486	SLC8A1	1	BCL11A
GO:0051282	regulation of sequestering of calcium ion	1/8	128/18670	0.0535589	0.0932465	0.0438044	SLC8A1	1	BCL11A
GO:0007043	cell-cell junction assembly	1/8	129/18670	0.0539673	0.0932863	0.0438231	CDH11	1	BCL11A
GO:0051208	sequestering of calcium ion	1/8	131/18670	0.0547835	0.0940256	0.0441704	SLC8A1	1	BCL11A
GO:0055007	cardiac muscle cell differentiation	1/8	132/18670	0.0551914	0.0940586	0.0441858	SLC8A1	1	BCL11A
GO:0001508	action potential	1/8	133/18670	0.0555991	0.0940908	0.044201	SLC8A1	1	BCL11A
GO:0046683	response to organophosphorus	1/8	134/18670	0.0560067	0.0941224	0.0442158	SLC8A1	1	BCL11A
GO:0035304	regulation of protein dephosphorylation	1/8	139/18670	0.0580423	0.0955719	0.0448967	PHACTR1	1	BCL11A
GO:0035725	sodium ion transmembrane transport	1/8	140/18670	0.0584489	0.0955719	0.0448967	SLC8A1	1	BCL11A
GO:0060048	cardiac muscle contraction	1/8	140/18670	0.0584489	0.0955719	0.0448967	SLC8A1	1	BCL11A
GO:0097553	calcium ion transmembrane import into cytosol	1/8	140/18670	0.0584489	0.0955719	0.0448967	SLC8A1	1	BCL11A
GO:0048813	dendrite morphogenesis	1/8	143/18670	0.0596679	0.0969104	0.0455255	PHACTR1	1	BCL11A
GO:0042542	response to hydrogen peroxide	1/8	146/18670	0.0608856	0.0975782	0.0458393	SLC8A1	1	BCL11A
GO:0051384	response to glucocorticoid	1/8	146/18670	0.0608856	0.0975782	0.0458393	ATP2B1	1	BCL11A
GO:0014074	response to purine-containing compound	1/8	149/18670	0.0621019	0.0982265	0.0461438	SLC8A1	1	BCL11A
GO:0060041	retina development in camera-type eye	1/8	149/18670	0.0621019	0.0982265	0.0461438	ATP2B1	1	BCL11A
GO:1903169	regulation of calcium ion transmembrane transport	1/8	152/18670	0.0633168	0.0994774	0.0467314	SLC8A1	1	BCL11A
GO:0051017	actin filament bundle assembly	1/8	153/18670	0.0637214	0.0994774	0.0467314	PHACTR1	1	BCL11A
GO:0055067	monovalent inorganic cation homeostasis	1/8	154/18670	0.0641259	0.0994774	0.0467314	SLC8A1	1	BCL11A
GO:0001764	neuron migration	1/8	157/18670	0.0653385	0.100061	0.0470055	PHACTR1	1	BCL11A
GO:0061572	actin filament bundle organization	1/8	157/18670	0.0653385	0.100061	0.0470055	PHACTR1	1	BCL11A
GO:0060402	calcium ion transport into cytosol	1/8	158/18670	0.0657424	0.100061	0.0470055	SLC8A1	1	BCL11A
GO:0031960	response to corticosteroid	1/8	162/18670	0.0673565	0.101877	0.0478585	ATP2B1	1	BCL11A
GO:0035051	cardiocyte differentiation	1/8	167/18670	0.0693706	0.104186	0.0489436	SLC8A1	1	BCL11A
GO:0007156	homophilic cell adhesion via plasma membrane adhesion molecules	1/8	168/18670	0.069773	0.104186	0.0489436	CDH11	1	BCL11A
GO:0021543	pallium development	1/8	169/18670	0.0701752	0.104186	0.0489436	PHACTR1	1	BCL11A
GO:0055002	striated muscle cell development	1/8	173/18670	0.0717825	0.105923	0.0497594	SLC8A1	1	BCL11A
GO:0010921	regulation of phosphatase activity	1/8	175/18670	0.0725853	0.106458	0.0500109	PHACTR1	1	BCL11A
GO:0006941	striated muscle contraction	1/8	177/18670	0.0733874	0.106987	0.050259	SLC8A1	1	BCL11A
GO:0071466	cellular response to xenobiotic stimulus	1/8	180/18670	0.0745895	0.108088	0.0507764	SLC8A1	1	BCL11A
GO:0008217	regulation of blood pressure	1/8	182/18670	0.0753902	0.108528	0.0509832	ATP2B1	1	BCL11A
GO:0021953	central nervous system neuron differentiation	1/8	183/18670	0.0757903	0.108528	0.0509832	CDH11	1	BCL11A
GO:0045216	cell-cell junction organization	1/8	185/18670	0.07659	0.108956	0.0511842	CDH11	1	BCL11A
GO:0055001	muscle cell development	1/8	186/18670	0.0769896	0.108956	0.0511842	SLC8A1	1	BCL11A
GO:0006367	transcription initiation from RNA polymerase II promoter	1/8	188/18670	0.0777885	0.109447	0.0514146	TCF4	1	BCL11A
GO:0098657	import into cell	1/8	191/18670	0.0789855	0.110488	0.0519041	SLC8A1	1	BCL11A
GO:1901654	response to ketone	1/8	193/18670	0.0797829	0.110962	0.0521267	ATP2B1	1	BCL11A
GO:0009749	response to glucose	1/8	197/18670	0.0813757	0.112531	0.0528636	SLC8A1	1	BCL11A
GO:0031032	actomyosin structure organization	1/8	199/18670	0.0821712	0.112985	0.0530771	PHACTR1	1	BCL11A
GO:0009746	response to hexose	1/8	202/18670	0.0833633	0.113977	0.0535429	SLC8A1	1	BCL11A
GO:0034284	response to monosaccharide	1/8	207/18670	0.0853471	0.115385	0.0542046	SLC8A1	1	BCL11A
GO:0071456	cellular response to hypoxia	1/8	207/18670	0.0853471	0.115385	0.0542046	SLC8A1	1	BCL11A
GO:0035303	regulation of dephosphorylation	1/8	209/18670	0.0861396	0.1157	0.0543521	PHACTR1	1	BCL11A
GO:0009612	response to mechanical stimulus	1/8	210/18670	0.0865356	0.1157	0.0543521	SLC8A1	1	BCL11A
GO:0032869	cellular response to insulin stimulus	1/8	216/18670	0.0889086	0.117218	0.0550653	ATP2B1	1	BCL11A
GO:0036294	cellular response to decreased oxygen levels	1/8	217/18670	0.0893035	0.117218	0.0550653	SLC8A1	1	BCL11A
GO:0006814	sodium ion transport	1/8	218/18670	0.0896984	0.117218	0.0550653	SLC8A1	1	BCL11A
GO:0019722	calcium-mediated signaling	1/8	218/18670	0.0896984	0.117218	0.0550653	SLC8A1	1	BCL11A
GO:0051651	maintenance of location in cell	1/8	219/18670	0.090093	0.117218	0.0550653	SLC8A1	1	BCL11A
GO:0009743	response to carbohydrate	1/8	230/18670	0.0944245	0.120994	0.0568392	SLC8A1	1	BCL11A
GO:0000302	response to reactive oxygen species	1/8	232/18670	0.0952101	0.120994	0.0568392	SLC8A1	1	BCL11A
GO:0016358	dendrite development	1/8	233/18670	0.0956027	0.120994	0.0568392	PHACTR1	1	BCL11A
GO:0048738	cardiac muscle tissue development	1/8	233/18670	0.0956027	0.120994	0.0568392	SLC8A1	1	BCL11A
GO:0097305	response to alcohol	1/8	233/18670	0.0956027	0.120994	0.0568392	ATP2B1	1	BCL11A
GO:0071453	cellular response to oxygen levels	1/8	234/18670	0.0959951	0.120994	0.0568392	SLC8A1	1	BCL11A
GO:0031669	cellular response to nutrient levels	1/8	237/18670	0.0971715	0.121842	0.0572376	ATP2B1	1	BCL11A
GO:0009266	response to temperature stimulus	1/8	243/18670	0.0995202	0.124144	0.058319	ATP2B1	1	BCL11A
GO:0065004	protein-DNA complex assembly	1/8	248/18670	0.101473	0.125132	0.0587832	TCF4	1	BCL11A
GO:0071383	cellular response to steroid hormone stimulus	1/8	248/18670	0.101473	0.125132	0.0587832	ATP2B1	1	BCL11A
GO:0006352	DNA-templated transcription, initiation	1/8	249/18670	0.101864	0.125132	0.0587832	TCF4	1	BCL11A
GO:0031668	cellular response to extracellular stimulus	1/8	268/18670	0.109249	0.133527	0.0627269	ATP2B1	1	BCL11A
GO:0032868	response to insulin	1/8	272/18670	0.110797	0.134533	0.0631993	ATP2B1	1	BCL11A
GO:0098742	cell-cell adhesion via plasma-membrane adhesion molecules	1/8	273/18670	0.111184	0.134533	0.0631993	CDH11	1	BCL11A
GO:0043270	positive regulation of ion transport	1/8	275/18670	0.111957	0.134794	0.063322	ATP2B1	1	BCL11A
GO:0071824	protein-DNA complex subunit organization	1/8	288/18670	0.116966	0.140128	0.0658278	TCF4	1	BCL11A
GO:0009410	response to xenobiotic stimulus	1/8	292/18670	0.118503	0.141032	0.0662524	SLC8A1	1	BCL11A
GO:0051146	striated muscle cell differentiation	1/8	293/18670	0.118886	0.141032	0.0662524	SLC8A1	1	BCL11A
GO:0001818	negative regulation of cytokine production	1/8	296/18670	0.120037	0.141702	0.0665671	ATP2B1	1	BCL11A
GO:0006898	receptor-mediated endocytosis	1/8	314/18670	0.126911	0.147907	0.0694821	LRP1B	1	BCL11A
GO:0051235	maintenance of location	1/8	315/18670	0.127291	0.147907	0.0694821	SLC8A1	1	BCL11A
GO:0007204	positive regulation of cytosolic calcium ion concentration	1/8	319/18670	0.128812	0.147907	0.0694821	SLC8A1	1	BCL11A
GO:0043010	camera-type eye development	1/8	319/18670	0.128812	0.147907	0.0694821	ATP2B1	1	BCL11A
GO:0006470	protein dephosphorylation	1/8	321/18670	0.129571	0.147907	0.0694821	PHACTR1	1	BCL11A
GO:0007568	aging	1/8	321/18670	0.129571	0.147907	0.0694821	ATP2B1	1	BCL11A
GO:0071375	cellular response to peptide hormone stimulus	1/8	321/18670	0.129571	0.147907	0.0694821	ATP2B1	1	BCL11A
GO:0046677	response to antibiotic	1/8	327/18670	0.131846	0.149797	0.07037	SLC8A1	1	BCL11A
GO:0071496	cellular response to external stimulus	1/8	339/18670	0.13638	0.154224	0.0724498	ATP2B1	1	BCL11A
GO:1904062	regulation of cation transmembrane transport	1/8	342/18670	0.13751	0.154779	0.0727105	SLC8A1	1	BCL11A
GO:0001666	response to hypoxia	1/8	359/18670	0.143891	0.161211	0.075732	SLC8A1	1	BCL11A
GO:0001654	eye development	1/8	362/18670	0.145012	0.161719	0.0759706	ATP2B1	1	BCL11A
GO:0150063	visual system development	1/8	366/18670	0.146506	0.162468	0.0763226	ATP2B1	1	BCL11A
GO:0036293	response to decreased oxygen levels	1/8	370/18670	0.147997	0.162468	0.0763226	SLC8A1	1	BCL11A
GO:0045666	positive regulation of neuron differentiation	1/8	371/18670	0.14837	0.162468	0.0763226	TCF4	1	BCL11A
GO:0048880	sensory system development	1/8	371/18670	0.14837	0.162468	0.0763226	ATP2B1	1	BCL11A
GO:0048545	response to steroid hormone	1/8	383/18670	0.152828	0.16591	0.0779393	ATP2B1	1	BCL11A
GO:0042692	muscle cell differentiation	1/8	385/18670	0.153569	0.16591	0.0779393	SLC8A1	1	BCL11A
GO:1901653	cellular response to peptide	1/8	385/18670	0.153569	0.16591	0.0779393	ATP2B1	1	BCL11A
GO:0014706	striated muscle tissue development	1/8	390/18670	0.155419	0.167162	0.0785277	SLC8A1	1	BCL11A
GO:0070482	response to oxygen levels	1/8	394/18670	0.156897	0.168005	0.0789235	SLC8A1	1	BCL11A
GO:0007015	actin filament organization	1/8	400/18670	0.159109	0.169623	0.0796837	PHACTR1	1	BCL11A
GO:0060537	muscle tissue development	1/8	408/18670	0.162051	0.171638	0.0806304	SLC8A1	1	BCL11A
GO:0034329	cell junction assembly	1/8	409/18670	0.162418	0.171638	0.0806304	CDH11	1	BCL11A
GO:0035690	cellular response to drug	1/8	433/18670	0.171186	0.177773	0.0835122	SLC8A1	1	BCL11A
GO:0042391	regulation of membrane potential	1/8	434/18670	0.171549	0.177773	0.0835122	SLC8A1	1	BCL11A
GO:0043434	response to peptide hormone	1/8	436/18670	0.172276	0.177773	0.0835122	ATP2B1	1	BCL11A
GO:0050804	modulation of chemical synaptic transmission	1/8	436/18670	0.172276	0.177773	0.0835122	CDH11	1	BCL11A
GO:0099177	regulation of trans-synaptic signaling	1/8	437/18670	0.172639	0.177773	0.0835122	CDH11	1	BCL11A
GO:0019932	second-messenger-mediated signaling	1/8	439/18670	0.173365	0.177773	0.0835122	SLC8A1	1	BCL11A
GO:0060249	anatomical structure homeostasis	1/8	439/18670	0.173365	0.177773	0.0835122	ATP2B1	1	BCL11A
GO:0006979	response to oxidative stress	1/8	451/18670	0.177709	0.181458	0.0852434	SLC8A1	1	BCL11A
GO:0001667	ameboidal-type cell migration	1/8	462/18670	0.181673	0.184317	0.0865867	SLC8A1	1	BCL11A
GO:0051346	negative regulation of hydrolase activity	1/8	463/18670	0.182033	0.184317	0.0865867	PHACTR1	1	BCL11A
GO:0007409	axonogenesis	1/8	468/18670	0.183828	0.18536	0.0870765	CDH11	1	BCL11A
GO:0050769	positive regulation of neurogenesis	1/8	474/18670	0.185978	0.18675	0.0877295	TCF4	1	BCL11A
GO:0016311	dephosphorylation	1/8	478/18670	0.187409	0.187409	0.0880391	PHACTR1	1	BCL11A
GO:0040013	negative regulation of locomotion	5/30	381/18670	0.000322647	0.0819507	0.0691872	FRMD5/MCC/PTPRT/SEMA5B/SRGAP3	5	FOXP2
GO:0051271	negative regulation of cellular component movement	5/30	384/18670	0.000334493	0.0819507	0.0691872	FRMD5/MCC/PTPRT/SEMA5B/SRGAP3	5	FOXP2
GO:0007411	axon guidance	4/30	276/18670	0.000946025	0.117455	0.099162	DSCAML1/NFIB/SEMA5B/UNC5D	4	FOXP2
GO:0097485	neuron projection guidance	4/30	277/18670	0.000958818	0.117455	0.099162	DSCAML1/NFIB/SEMA5B/UNC5D	4	FOXP2
GO:2000146	negative regulation of cell motility	4/30	349/18670	0.00224007	0.16984	0.143388	FRMD5/MCC/PTPRT/SRGAP3	4	FOXP2
GO:0030574	collagen catabolic process	2/30	47/18670	0.00257967	0.16984	0.143388	ADAMTS3/MMP16	2	FOXP2
GO:0030324	lung development	3/30	172/18670	0.00259826	0.16984	0.143388	NFIB/PTK7/ZFPM2	3	FOXP2
GO:0030323	respiratory tube development	3/30	176/18670	0.0027729	0.16984	0.143388	NFIB/PTK7/ZFPM2	3	FOXP2
GO:0060541	respiratory system development	3/30	198/18670	0.00386289	0.210313	0.177557	NFIB/PTK7/ZFPM2	3	FOXP2
GO:0048568	embryonic organ development	4/30	428/18670	0.00465531	0.22811	0.192583	DSCAML1/MMP16/PTK7/ZFPM2	4	FOXP2
GO:0007409	axonogenesis	4/30	468/18670	0.00637328	0.235104	0.198488	DSCAML1/NFIB/SEMA5B/UNC5D	4	FOXP2
GO:0003281	ventricular septum development	2/30	75/18670	0.00644018	0.235104	0.198488	PTK7/ZFPM2	2	FOXP2
GO:0098742	cell-cell adhesion via plasma-membrane adhesion molecules	3/30	273/18670	0.00937871	0.235104	0.198488	DSCAML1/PTPRT/UNC5D	3	FOXP2
GO:0048704	embryonic skeletal system morphogenesis	2/30	93/18670	0.00975238	0.235104	0.198488	DSCAML1/MMP16	2	FOXP2
GO:0060485	mesenchyme development	3/30	279/18670	0.00994875	0.235104	0.198488	PTK7/SEMA5B/ZFPM2	3	FOXP2
GO:0048562	embryonic organ morphogenesis	3/30	288/18670	0.0108412	0.235104	0.198488	DSCAML1/MMP16/PTK7	3	FOXP2
GO:0003279	cardiac septum development	2/30	112/18670	0.0139059	0.235104	0.198488	PTK7/ZFPM2	2	FOXP2
GO:0032963	collagen metabolic process	2/30	115/18670	0.0146207	0.235104	0.198488	ADAMTS3/MMP16	2	FOXP2
GO:0061140	lung secretory cell differentiation	1/30	10/18670	0.0159567	0.235104	0.198488	NFIB	1	FOXP2
GO:0030336	negative regulation of cell migration	3/30	334/18670	0.016118	0.235104	0.198488	MCC/PTPRT/SRGAP3	3	FOXP2
GO:0048706	embryonic skeletal system development	2/30	126/18670	0.0173747	0.235104	0.198488	DSCAML1/MMP16	2	FOXP2
GO:1905941	positive regulation of gonad development	1/30	11/18670	0.0175387	0.235104	0.198488	ZFPM2	1	FOXP2
GO:0048638	regulation of developmental growth	3/30	347/18670	0.01783	0.235104	0.198488	GHR/SEMA5B/ZFPM2	3	FOXP2
GO:0003231	cardiac ventricle development	2/30	130/18670	0.0184268	0.235104	0.198488	PTK7/ZFPM2	2	FOXP2
GO:0045598	regulation of fat cell differentiation	2/30	132/18670	0.0189628	0.235104	0.198488	HTR2C/ZFPM2	2	FOXP2
GO:0071073	positive regulation of phospholipid biosynthetic process	1/30	12/18670	0.0191184	0.235104	0.198488	HTR2C	1	FOXP2
GO:0071679	commissural neuron axon guidance	1/30	12/18670	0.0191184	0.235104	0.198488	NFIB	1	FOXP2
GO:1902950	regulation of dendritic spine maintenance	1/30	12/18670	0.0191184	0.235104	0.198488	ZNF804A	1	FOXP2
GO:1904862	inhibitory synapse assembly	1/30	12/18670	0.0191184	0.235104	0.198488	GABRA2	1	FOXP2
GO:0038007	netrin-activated signaling pathway	1/30	13/18670	0.0206955	0.235104	0.198488	UNC5D	1	FOXP2
GO:0090179	planar cell polarity pathway involved in neural tube closure	1/30	13/18670	0.0206955	0.235104	0.198488	PTK7	1	FOXP2
GO:1902894	negative regulation of pri-miRNA transcription by RNA polymerase II	1/30	13/18670	0.0206955	0.235104	0.198488	NFIB	1	FOXP2
GO:2000194	regulation of female gonad development	1/30	13/18670	0.0206955	0.235104	0.198488	ZFPM2	1	FOXP2
GO:0060078	regulation of postsynaptic membrane potential	2/30	140/18670	0.0211722	0.235104	0.198488	GABRA2/KCND2	2	FOXP2
GO:0009214	cyclic nucleotide catabolic process	1/30	14/18670	0.0222702	0.235104	0.198488	PDE7B	1	FOXP2
GO:0045198	establishment of epithelial cell apical/basal polarity	1/30	14/18670	0.0222702	0.235104	0.198488	PTK7	1	FOXP2
GO:0060397	growth hormone receptor signaling pathway via JAK-STAT	1/30	14/18670	0.0222702	0.235104	0.198488	GHR	1	FOXP2
GO:0090178	regulation of establishment of planar polarity involved in neural tube closure	1/30	14/18670	0.0222702	0.235104	0.198488	PTK7	1	FOXP2
GO:0061337	cardiac conduction	2/30	146/18670	0.0228965	0.235104	0.198488	CACNA2D3/KCND2	2	FOXP2
GO:1904892	regulation of receptor signaling pathway via STAT	2/30	146/18670	0.0228965	0.235104	0.198488	GHR/PTPRT	2	FOXP2
GO:0035148	tube formation	2/30	148/18670	0.0234839	0.235104	0.198488	NFIB/PTK7	2	FOXP2
GO:0042976	activation of Janus kinase activity	1/30	15/18670	0.0238424	0.235104	0.198488	GHR	1	FOXP2
GO:0045475	locomotor rhythm	1/30	15/18670	0.0238424	0.235104	0.198488	KCND2	1	FOXP2
GO:0060026	convergent extension	1/30	15/18670	0.0238424	0.235104	0.198488	PTK7	1	FOXP2
GO:0090177	establishment of planar polarity involved in neural tube closure	1/30	15/18670	0.0238424	0.235104	0.198488	PTK7	1	FOXP2
GO:0070593	dendrite self-avoidance	1/30	16/18670	0.0254123	0.235104	0.198488	DSCAML1	1	FOXP2
GO:0043547	positive regulation of GTPase activity	3/30	405/18670	0.0266739	0.235104	0.198488	RGS7/SRGAP3/STXBP5	3	FOXP2
GO:0035988	chondrocyte proliferation	1/30	17/18670	0.0269796	0.235104	0.198488	MMP16	1	FOXP2
GO:0042249	establishment of planar polarity of embryonic epithelium	1/30	17/18670	0.0269796	0.235104	0.198488	PTK7	1	FOXP2
GO:0050808	synapse organization	3/30	408/18670	0.0271851	0.235104	0.198488	CNKSR2/GABRA2/ZNF804A	3	FOXP2
GO:0099173	postsynapse organization	2/30	163/18670	0.0280843	0.235104	0.198488	CNKSR2/ZNF804A	2	FOXP2
GO:0035089	establishment of apical/basal cell polarity	1/30	18/18670	0.0285445	0.235104	0.198488	PTK7	1	FOXP2
GO:0050908	detection of light stimulus involved in visual perception	1/30	18/18670	0.0285445	0.235104	0.198488	SEMA5B	1	FOXP2
GO:0050962	detection of light stimulus involved in sensory perception	1/30	18/18670	0.0285445	0.235104	0.198488	SEMA5B	1	FOXP2
GO:0097094	craniofacial suture morphogenesis	1/30	18/18670	0.0285445	0.235104	0.198488	MMP16	1	FOXP2
GO:1905276	regulation of epithelial tube formation	1/30	18/18670	0.0285445	0.235104	0.198488	PTK7	1	FOXP2
GO:0050680	negative regulation of epithelial cell proliferation	2/30	165/18670	0.0287232	0.235104	0.198488	MCC/NFIB	2	FOXP2
GO:0007156	homophilic cell adhesion via plasma membrane adhesion molecules	2/30	168/18670	0.0296925	0.235104	0.198488	DSCAML1/PTPRT	2	FOXP2
GO:0097696	receptor signaling pathway via STAT	2/30	169/18670	0.0300185	0.235104	0.198488	GHR/PTPRT	2	FOXP2
GO:0030859	polarized epithelial cell differentiation	1/30	19/18670	0.030107	0.235104	0.198488	PTK7	1	FOXP2
GO:0071071	regulation of phospholipid biosynthetic process	1/30	19/18670	0.030107	0.235104	0.198488	HTR2C	1	FOXP2
GO:1905939	regulation of gonad development	1/30	19/18670	0.030107	0.235104	0.198488	ZFPM2	1	FOXP2
GO:0003205	cardiac chamber development	2/30	171/18670	0.0306748	0.235104	0.198488	PTK7/ZFPM2	2	FOXP2
GO:0003215	cardiac right ventricle morphogenesis	1/30	20/18670	0.0316671	0.235104	0.198488	ZFPM2	1	FOXP2
GO:0061162	establishment of monopolar cell polarity	1/30	20/18670	0.0316671	0.235104	0.198488	PTK7	1	FOXP2
GO:0097062	dendritic spine maintenance	1/30	20/18670	0.0316671	0.235104	0.198488	ZNF804A	1	FOXP2
GO:0061339	establishment or maintenance of monopolar cell polarity	1/30	21/18670	0.0332248	0.240582	0.203112	PTK7	1	FOXP2
GO:0021953	central nervous system neuron differentiation	2/30	183/18670	0.0347317	0.240582	0.203112	NFIB/UNC5D	2	FOXP2
GO:0046058	cAMP metabolic process	1/30	22/18670	0.03478	0.240582	0.203112	PDE7B	1	FOXP2
GO:0060487	lung epithelial cell differentiation	1/30	22/18670	0.03478	0.240582	0.203112	NFIB	1	FOXP2
GO:0048639	positive regulation of developmental growth	2/30	184/18670	0.0350788	0.240582	0.203112	GHR/ZFPM2	2	FOXP2
GO:0032098	regulation of appetite	1/30	23/18670	0.0363328	0.240582	0.203112	HTR2C	1	FOXP2
GO:0060479	lung cell differentiation	1/30	23/18670	0.0363328	0.240582	0.203112	NFIB	1	FOXP2
GO:1900746	regulation of vascular endothelial growth factor signaling pathway	1/30	23/18670	0.0363328	0.240582	0.203112	ADAMTS3	1	FOXP2
GO:0060396	growth hormone receptor signaling pathway	1/30	24/18670	0.0378832	0.241075	0.203528	GHR	1	FOXP2
GO:0090103	cochlea morphogenesis	1/30	24/18670	0.0378832	0.241075	0.203528	PTK7	1	FOXP2
GO:1902547	regulation of cellular response to vascular endothelial growth factor stimulus	1/30	24/18670	0.0378832	0.241075	0.203528	ADAMTS3	1	FOXP2
GO:0007214	gamma-aminobutyric acid signaling pathway	1/30	25/18670	0.0394311	0.241434	0.203831	GABRA2	1	FOXP2
GO:0021952	central nervous system projection neuron axonogenesis	1/30	25/18670	0.0394311	0.241434	0.203831	NFIB	1	FOXP2
GO:0071378	cellular response to growth hormone stimulus	1/30	25/18670	0.0394311	0.241434	0.203831	GHR	1	FOXP2
GO:0007626	locomotory behavior	2/30	198/18670	0.04008	0.241434	0.203831	HTR2C/KCND2	2	FOXP2
GO:0043087	regulation of GTPase activity	3/30	479/18670	0.0408224	0.241434	0.203831	RGS7/SRGAP3/STXBP5	3	FOXP2
GO:0048843	negative regulation of axon extension involved in axon guidance	1/30	26/18670	0.0409767	0.241434	0.203831	SEMA5B	1	FOXP2
GO:0035637	multicellular organismal signaling	2/30	204/18670	0.0423021	0.241434	0.203831	CACNA2D3/KCND2	2	FOXP2
GO:0003148	outflow tract septum morphogenesis	1/30	27/18670	0.0425199	0.241434	0.203831	ZFPM2	1	FOXP2
GO:0001958	endochondral ossification	1/30	28/18670	0.0440606	0.241434	0.203831	MMP16	1	FOXP2
GO:0036075	replacement ossification	1/30	28/18670	0.0440606	0.241434	0.203831	MMP16	1	FOXP2
GO:1902668	negative regulation of axon guidance	1/30	28/18670	0.0440606	0.241434	0.203831	SEMA5B	1	FOXP2
GO:0010975	regulation of neuron projection development	3/30	499/18670	0.0451903	0.241434	0.203831	PTK7/SEMA5B/ZNF804A	3	FOXP2
GO:0090162	establishment of epithelial cell polarity	1/30	29/18670	0.045599	0.241434	0.203831	PTK7	1	FOXP2
GO:1904893	negative regulation of receptor signaling pathway via STAT	1/30	30/18670	0.0471349	0.241434	0.203831	PTPRT	1	FOXP2
GO:0016485	protein processing	2/30	217/18670	0.0472722	0.241434	0.203831	ADAMTS3/MMP16	2	FOXP2
GO:0003401	axis elongation	1/30	31/18670	0.0486685	0.241434	0.203831	PTK7	1	FOXP2
GO:0009154	purine ribonucleotide catabolic process	1/30	31/18670	0.0486685	0.241434	0.203831	PDE7B	1	FOXP2
GO:0040018	positive regulation of multicellular organism growth	1/30	31/18670	0.0486685	0.241434	0.203831	GHR	1	FOXP2
GO:0051482	positive regulation of cytosolic calcium ion concentration involved in phospholipase C-activating G protein-coupled signaling pathway	1/30	31/18670	0.0486685	0.241434	0.203831	HTR2C	1	FOXP2
GO:0045444	fat cell differentiation	2/30	223/18670	0.0496357	0.241434	0.203831	HTR2C/ZFPM2	2	FOXP2
GO:0009261	ribonucleotide catabolic process	1/30	32/18670	0.0501997	0.241434	0.203831	PDE7B	1	FOXP2
GO:0048841	regulation of axon extension involved in axon guidance	1/30	32/18670	0.0501997	0.241434	0.203831	SEMA5B	1	FOXP2
GO:0010464	regulation of mesenchymal cell proliferation	1/30	33/18670	0.0517285	0.241434	0.203831	NFIB	1	FOXP2
GO:0019934	cGMP-mediated signaling	1/30	33/18670	0.0517285	0.241434	0.203831	HTR2C	1	FOXP2
GO:0007435	salivary gland morphogenesis	1/30	34/18670	0.053255	0.241434	0.203831	NFIB	1	FOXP2
GO:0019228	neuronal action potential	1/30	34/18670	0.053255	0.241434	0.203831	KCND2	1	FOXP2
GO:0098664	G protein-coupled serotonin receptor signaling pathway	1/30	34/18670	0.053255	0.241434	0.203831	HTR2C	1	FOXP2
GO:0060560	developmental growth involved in morphogenesis	2/30	235/18670	0.0544895	0.241434	0.203831	PTK7/SEMA5B	2	FOXP2
GO:0021955	central nervous system neuron axonogenesis	1/30	35/18670	0.054779	0.241434	0.203831	NFIB	1	FOXP2
GO:0110111	negative regulation of animal organ morphogenesis	1/30	35/18670	0.054779	0.241434	0.203831	NFIB	1	FOXP2
GO:0048705	skeletal system morphogenesis	2/30	239/18670	0.056144	0.241434	0.203831	DSCAML1/MMP16	2	FOXP2
GO:0010573	vascular endothelial growth factor production	1/30	36/18670	0.0563007	0.241434	0.203831	ADAMTS3	1	FOXP2
GO:0060428	lung epithelium development	1/30	36/18670	0.0563007	0.241434	0.203831	NFIB	1	FOXP2
GO:0001662	behavioral fear response	1/30	37/18670	0.05782	0.241434	0.203831	HTR2C	1	FOXP2
GO:0007431	salivary gland development	1/30	37/18670	0.05782	0.241434	0.203831	NFIB	1	FOXP2
GO:0048846	axon extension involved in axon guidance	1/30	37/18670	0.05782	0.241434	0.203831	SEMA5B	1	FOXP2
GO:1902284	neuron projection extension involved in neuron projection guidance	1/30	37/18670	0.05782	0.241434	0.203831	SEMA5B	1	FOXP2
GO:0002209	behavioral defense response	1/30	38/18670	0.059337	0.241434	0.203831	HTR2C	1	FOXP2
GO:0048009	insulin-like growth factor receptor signaling pathway	1/30	38/18670	0.059337	0.241434	0.203831	GHR	1	FOXP2
GO:0060045	positive regulation of cardiac muscle cell proliferation	1/30	38/18670	0.059337	0.241434	0.203831	ZFPM2	1	FOXP2
GO:0060416	response to growth hormone	1/30	38/18670	0.059337	0.241434	0.203831	GHR	1	FOXP2
GO:0007210	serotonin receptor signaling pathway	1/30	39/18670	0.0608516	0.241434	0.203831	HTR2C	1	FOXP2
GO:0008016	regulation of heart contraction	2/30	251/18670	0.0612129	0.241434	0.203831	CACNA2D3/KCND2	2	FOXP2
GO:2000027	regulation of animal organ morphogenesis	2/30	253/18670	0.0620727	0.241434	0.203831	NFIB/PTK7	2	FOXP2
GO:0001709	cell fate determination	1/30	40/18670	0.0623638	0.241434	0.203831	DSCAML1	1	FOXP2
GO:0009187	cyclic nucleotide metabolic process	1/30	40/18670	0.0623638	0.241434	0.203831	PDE7B	1	FOXP2
GO:0042596	fear response	1/30	40/18670	0.0623638	0.241434	0.203831	HTR2C	1	FOXP2
GO:0071526	semaphorin-plexin signaling pathway	1/30	40/18670	0.0623638	0.241434	0.203831	SEMA5B	1	FOXP2
GO:1902893	regulation of pri-miRNA transcription by RNA polymerase II	1/30	41/18670	0.0638737	0.241434	0.203831	NFIB	1	FOXP2
GO:0030517	negative regulation of axon extension	1/30	42/18670	0.0653812	0.241434	0.203831	SEMA5B	1	FOXP2
GO:2001222	regulation of neuron migration	1/30	42/18670	0.0653812	0.241434	0.203831	UNC5D	1	FOXP2
GO:0045197	establishment or maintenance of epithelial cell apical/basal polarity	1/30	43/18670	0.0668864	0.241434	0.203831	PTK7	1	FOXP2
GO:0006195	purine nucleotide catabolic process	1/30	44/18670	0.0683892	0.241434	0.203831	PDE7B	1	FOXP2
GO:0010463	mesenchymal cell proliferation	1/30	44/18670	0.0683892	0.241434	0.203831	NFIB	1	FOXP2
GO:0038084	vascular endothelial growth factor signaling pathway	1/30	44/18670	0.0683892	0.241434	0.203831	ADAMTS3	1	FOXP2
GO:0060412	ventricular septum morphogenesis	1/30	44/18670	0.0683892	0.241434	0.203831	ZFPM2	1	FOXP2
GO:1902667	regulation of axon guidance	1/30	44/18670	0.0683892	0.241434	0.203831	SEMA5B	1	FOXP2
GO:0006836	neurotransmitter transport	2/30	270/18670	0.0695478	0.241434	0.203831	GABRA2/HTR2C	2	FOXP2
GO:0045927	positive regulation of growth	2/30	270/18670	0.0695478	0.241434	0.203831	GHR/ZFPM2	2	FOXP2
GO:0048701	embryonic cranial skeleton morphogenesis	1/30	45/18670	0.0698898	0.241434	0.203831	MMP16	1	FOXP2
GO:0051932	synaptic transmission, GABAergic	1/30	45/18670	0.0698898	0.241434	0.203831	GABRA2	1	FOXP2
GO:0035088	establishment or maintenance of apical/basal cell polarity	1/30	46/18670	0.0713879	0.241434	0.203831	PTK7	1	FOXP2
GO:0048512	circadian behavior	1/30	46/18670	0.0713879	0.241434	0.203831	KCND2	1	FOXP2
GO:0050919	negative chemotaxis	1/30	46/18670	0.0713879	0.241434	0.203831	SEMA5B	1	FOXP2
GO:0061245	establishment or maintenance of bipolar cell polarity	1/30	46/18670	0.0713879	0.241434	0.203831	PTK7	1	FOXP2
GO:0071354	cellular response to interleukin-6	1/30	46/18670	0.0713879	0.241434	0.203831	PTPRT	1	FOXP2
GO:0007622	rhythmic behavior	1/30	47/18670	0.0728837	0.241434	0.203831	KCND2	1	FOXP2
GO:0061614	pri-miRNA transcription by RNA polymerase II	1/30	47/18670	0.0728837	0.241434	0.203831	NFIB	1	FOXP2
GO:0008038	neuron recognition	1/30	48/18670	0.0743772	0.241434	0.203831	DSCAML1	1	FOXP2
GO:0035272	exocrine system development	1/30	48/18670	0.0743772	0.241434	0.203831	NFIB	1	FOXP2
GO:0055010	ventricular cardiac muscle tissue morphogenesis	1/30	48/18670	0.0743772	0.241434	0.203831	ZFPM2	1	FOXP2
GO:0055023	positive regulation of cardiac muscle tissue growth	1/30	48/18670	0.0743772	0.241434	0.203831	ZFPM2	1	FOXP2
GO:1903727	positive regulation of phospholipid metabolic process	1/30	48/18670	0.0743772	0.241434	0.203831	HTR2C	1	FOXP2
GO:0010976	positive regulation of neuron projection development	2/30	281/18670	0.0745369	0.241434	0.203831	PTK7/ZNF804A	2	FOXP2
GO:0060047	heart contraction	2/30	282/18670	0.0749962	0.241434	0.203831	CACNA2D3/KCND2	2	FOXP2
GO:0051604	protein maturation	2/30	285/18670	0.0763795	0.241434	0.203831	ADAMTS3/MMP16	2	FOXP2
GO:0060828	regulation of canonical Wnt signaling pathway	2/30	286/18670	0.0768425	0.241434	0.203831	MCC/PTK7	2	FOXP2
GO:0060425	lung morphogenesis	1/30	50/18670	0.0773573	0.241434	0.203831	NFIB	1	FOXP2
GO:0060976	coronary vasculature development	1/30	50/18670	0.0773573	0.241434	0.203831	PTK7	1	FOXP2
GO:0070741	response to interleukin-6	1/30	50/18670	0.0773573	0.241434	0.203831	PTPRT	1	FOXP2
GO:0045599	negative regulation of fat cell differentiation	1/30	51/18670	0.0788438	0.241459	0.203853	ZFPM2	1	FOXP2
GO:0072523	purine-containing compound catabolic process	1/30	51/18670	0.0788438	0.241459	0.203853	PDE7B	1	FOXP2
GO:0090102	cochlea development	1/30	51/18670	0.0788438	0.241459	0.203853	PTK7	1	FOXP2
GO:0003015	heart process	2/30	292/18670	0.0796394	0.242381	0.204631	CACNA2D3/KCND2	2	FOXP2
GO:0060421	positive regulation of heart growth	1/30	52/18670	0.080328	0.242968	0.205126	ZFPM2	1	FOXP2
GO:0032964	collagen biosynthetic process	1/30	53/18670	0.0818099	0.244984	0.206829	ADAMTS3	1	FOXP2
GO:1903522	regulation of blood circulation	2/30	297/18670	0.0819947	0.244984	0.206829	CACNA2D3/KCND2	2	FOXP2
GO:0030199	collagen fibril organization	1/30	54/18670	0.0832895	0.247345	0.208822	ADAMTS3	1	FOXP2
GO:0003229	ventricular cardiac muscle tissue development	1/30	55/18670	0.0847668	0.248717	0.20998	ZFPM2	1	FOXP2
GO:0043954	cellular component maintenance	1/30	55/18670	0.0847668	0.248717	0.20998	ZNF804A	1	FOXP2
GO:0001755	neural crest cell migration	1/30	57/18670	0.0877145	0.25432	0.214711	SEMA5B	1	FOXP2
GO:0060043	regulation of cardiac muscle cell proliferation	1/30	57/18670	0.0877145	0.25432	0.214711	ZFPM2	1	FOXP2
GO:2000242	negative regulation of reproductive process	1/30	59/18670	0.090653	0.261294	0.220598	ZFPM2	1	FOXP2
GO:0070588	calcium ion transmembrane transport	2/30	319/18670	0.0926116	0.265378	0.224047	CACNA2D3/HTR2C	2	FOXP2
GO:0009584	detection of visible light	1/30	62/18670	0.0950436	0.267652	0.225966	SEMA5B	1	FOXP2
GO:0048857	neural nucleus development	1/30	62/18670	0.0950436	0.267652	0.225966	NFIB	1	FOXP2
GO:0055025	positive regulation of cardiac muscle tissue development	1/30	62/18670	0.0950436	0.267652	0.225966	ZFPM2	1	FOXP2
GO:0046622	positive regulation of organ growth	1/30	63/18670	0.0965026	0.270207	0.228124	ZFPM2	1	FOXP2
GO:0045600	positive regulation of fat cell differentiation	1/30	64/18670	0.0979593	0.271187	0.22895	HTR2C	1	FOXP2
GO:0050922	negative regulation of chemotaxis	1/30	64/18670	0.0979593	0.271187	0.22895	SEMA5B	1	FOXP2
GO:0009166	nucleotide catabolic process	1/30	65/18670	0.0994138	0.273062	0.230534	PDE7B	1	FOXP2
GO:0060070	canonical Wnt signaling pathway	2/30	335/18670	0.100576	0.273062	0.230534	MCC/PTK7	2	FOXP2
GO:0040014	regulation of multicellular organism growth	1/30	66/18670	0.100866	0.273062	0.230534	GHR	1	FOXP2
GO:1904888	cranial skeletal system development	1/30	66/18670	0.100866	0.273062	0.230534	MMP16	1	FOXP2
GO:0060038	cardiac muscle cell proliferation	1/30	67/18670	0.102316	0.275466	0.232563	ZFPM2	1	FOXP2
GO:0035924	cellular response to vascular endothelial growth factor stimulus	1/30	68/18670	0.103763	0.277163	0.233996	ADAMTS3	1	FOXP2
GO:0050771	negative regulation of axonogenesis	1/30	69/18670	0.105209	0.277163	0.233996	SEMA5B	1	FOXP2
GO:0055008	cardiac muscle tissue morphogenesis	1/30	69/18670	0.105209	0.277163	0.233996	ZFPM2	1	FOXP2
GO:0071300	cellular response to retinoic acid	1/30	69/18670	0.105209	0.277163	0.233996	PTK7	1	FOXP2
GO:0042531	positive regulation of tyrosine phosphorylation of STAT protein	1/30	71/18670	0.108093	0.281731	0.237853	GHR	1	FOXP2
GO:1901292	nucleoside phosphate catabolic process	1/30	71/18670	0.108093	0.281731	0.237853	PDE7B	1	FOXP2
GO:0019226	transmission of nerve impulse	1/30	72/18670	0.109532	0.283199	0.239092	KCND2	1	FOXP2
GO:0003208	cardiac ventricle morphogenesis	1/30	73/18670	0.110968	0.283199	0.239092	ZFPM2	1	FOXP2
GO:0033555	multicellular organismal response to stress	1/30	73/18670	0.110968	0.283199	0.239092	HTR2C	1	FOXP2
GO:0060350	endochondral bone morphogenesis	1/30	73/18670	0.110968	0.283199	0.239092	MMP16	1	FOXP2
GO:0009583	detection of light stimulus	1/30	74/18670	0.112402	0.285373	0.240927	SEMA5B	1	FOXP2
GO:0030111	regulation of Wnt signaling pathway	2/30	363/18670	0.11496	0.286713	0.242058	MCC/PTK7	2	FOXP2
GO:0060411	cardiac septum morphogenesis	1/30	76/18670	0.115264	0.286713	0.242058	ZFPM2	1	FOXP2
GO:1901224	positive regulation of NIK/NF-kappaB signaling	1/30	77/18670	0.116691	0.286713	0.242058	NR3C2	1	FOXP2
GO:0030198	extracellular matrix organization	2/30	368/18670	0.117583	0.286713	0.242058	ADAMTS3/MMP16	2	FOXP2
GO:0043062	extracellular structure organization	2/30	369/18670	0.11811	0.286713	0.242058	ADAMTS3/MMP16	2	FOXP2
GO:0021954	central nervous system neuron development	1/30	78/18670	0.118116	0.286713	0.242058	NFIB	1	FOXP2
GO:0055021	regulation of cardiac muscle tissue growth	1/30	78/18670	0.118116	0.286713	0.242058	ZFPM2	1	FOXP2
GO:2000243	positive regulation of reproductive process	1/30	78/18670	0.118116	0.286713	0.242058	ZFPM2	1	FOXP2
GO:0045666	positive regulation of neuron differentiation	2/30	371/18670	0.119165	0.286713	0.242058	PTK7/ZNF804A	2	FOXP2
GO:0001570	vasculogenesis	1/30	79/18670	0.119539	0.286713	0.242058	ZFPM2	1	FOXP2
GO:0003151	outflow tract morphogenesis	1/30	79/18670	0.119539	0.286713	0.242058	ZFPM2	1	FOXP2
GO:0001701	in utero embryonic development	2/30	373/18670	0.120222	0.286713	0.242058	ADAMTS3/ZFPM2	2	FOXP2
GO:0097061	dendritic spine organization	1/30	80/18670	0.12096	0.286713	0.242058	ZNF804A	1	FOXP2
GO:0014032	neural crest cell development	1/30	81/18670	0.122379	0.286713	0.242058	SEMA5B	1	FOXP2
GO:0014855	striated muscle cell proliferation	1/30	81/18670	0.122379	0.286713	0.242058	ZFPM2	1	FOXP2
GO:0022617	extracellular matrix disassembly	1/30	81/18670	0.122379	0.286713	0.242058	MMP16	1	FOXP2
GO:0050678	regulation of epithelial cell proliferation	2/30	378/18670	0.122877	0.286713	0.242058	MCC/NFIB	2	FOXP2
GO:0060415	muscle tissue morphogenesis	1/30	82/18670	0.123795	0.28673	0.242073	ZFPM2	1	FOXP2
GO:0042509	regulation of tyrosine phosphorylation of STAT protein	1/30	83/18670	0.125209	0.28673	0.242073	GHR	1	FOXP2
GO:0031346	positive regulation of cell projection organization	2/30	383/18670	0.125546	0.28673	0.242073	PTK7/ZNF804A	2	FOXP2
GO:0046889	positive regulation of lipid biosynthetic process	1/30	84/18670	0.126621	0.28673	0.242073	HTR2C	1	FOXP2
GO:0060420	regulation of heart growth	1/30	84/18670	0.126621	0.28673	0.242073	ZFPM2	1	FOXP2
GO:0014031	mesenchymal cell development	1/30	85/18670	0.128031	0.28673	0.242073	SEMA5B	1	FOXP2
GO:0048864	stem cell development	1/30	85/18670	0.128031	0.28673	0.242073	SEMA5B	1	FOXP2
GO:0007260	tyrosine phosphorylation of STAT protein	1/30	86/18670	0.129438	0.28673	0.242073	GHR	1	FOXP2
GO:0045844	positive regulation of striated muscle tissue development	1/30	87/18670	0.130844	0.28673	0.242073	ZFPM2	1	FOXP2
GO:0048636	positive regulation of muscle organ development	1/30	87/18670	0.130844	0.28673	0.242073	ZFPM2	1	FOXP2
GO:0045921	positive regulation of exocytosis	1/30	88/18670	0.132247	0.28673	0.242073	STXBP5	1	FOXP2
GO:0048644	muscle organ morphogenesis	1/30	88/18670	0.132247	0.28673	0.242073	ZFPM2	1	FOXP2
GO:0106027	neuron projection organization	1/30	88/18670	0.132247	0.28673	0.242073	ZNF804A	1	FOXP2
GO:1901863	positive regulation of muscle tissue development	1/30	88/18670	0.132247	0.28673	0.242073	ZFPM2	1	FOXP2
GO:1902476	chloride transmembrane transport	1/30	88/18670	0.132247	0.28673	0.242073	GABRA2	1	FOXP2
GO:1903725	regulation of phospholipid metabolic process	1/30	88/18670	0.132247	0.28673	0.242073	HTR2C	1	FOXP2
GO:0046427	positive regulation of receptor signaling pathway via JAK-STAT	1/30	89/18670	0.133648	0.287708	0.242899	GHR	1	FOXP2
GO:0001843	neural tube closure	1/30	90/18670	0.135047	0.287708	0.242899	PTK7	1	FOXP2
GO:0009953	dorsal/ventral pattern formation	1/30	90/18670	0.135047	0.287708	0.242899	DSCAML1	1	FOXP2
GO:0014033	neural crest cell differentiation	1/30	90/18670	0.135047	0.287708	0.242899	SEMA5B	1	FOXP2
GO:0060606	tube closure	1/30	91/18670	0.136443	0.289425	0.244348	PTK7	1	FOXP2
GO:1904894	positive regulation of receptor signaling pathway via STAT	1/30	92/18670	0.137838	0.291123	0.245781	GHR	1	FOXP2
GO:1903351	cellular response to dopamine	1/30	93/18670	0.13923	0.292801	0.247198	HTR2C	1	FOXP2
GO:1903350	response to dopamine	1/30	94/18670	0.14062	0.294461	0.248599	HTR2C	1	FOXP2
GO:0008585	female gonad development	1/30	96/18670	0.143394	0.297724	0.251354	ZFPM2	1	FOXP2
GO:0030516	regulation of axon extension	1/30	96/18670	0.143394	0.297724	0.251354	SEMA5B	1	FOXP2
GO:0010771	negative regulation of cell morphogenesis involved in differentiation	1/30	97/18670	0.144777	0.298071	0.251647	SEMA5B	1	FOXP2
GO:0014020	primary neural tube formation	1/30	97/18670	0.144777	0.298071	0.251647	PTK7	1	FOXP2
GO:0042472	inner ear morphogenesis	1/30	98/18670	0.146158	0.298407	0.251931	PTK7	1	FOXP2
GO:0099175	regulation of postsynapse organization	1/30	98/18670	0.146158	0.298407	0.251931	ZNF804A	1	FOXP2
GO:0007200	phospholipase C-activating G protein-coupled receptor signaling pathway	1/30	100/18670	0.148915	0.300497	0.253696	HTR2C	1	FOXP2
GO:0055024	regulation of cardiac muscle tissue development	1/30	100/18670	0.148915	0.300497	0.253696	ZFPM2	1	FOXP2
GO:0007631	feeding behavior	1/30	101/18670	0.15029	0.300497	0.253696	HTR2C	1	FOXP2
GO:0031532	actin cytoskeleton reorganization	1/30	101/18670	0.15029	0.300497	0.253696	PTK7	1	FOXP2
GO:0046545	development of primary female sexual characteristics	1/30	101/18670	0.15029	0.300497	0.253696	ZFPM2	1	FOXP2
GO:0035335	peptidyl-tyrosine dephosphorylation	1/30	102/18670	0.151663	0.300497	0.253696	PTPRT	1	FOXP2
GO:0006816	calcium ion transport	2/30	434/18670	0.153535	0.300497	0.253696	CACNA2D3/HTR2C	2	FOXP2
GO:0042391	regulation of membrane potential	2/30	434/18670	0.153535	0.300497	0.253696	GABRA2/KCND2	2	FOXP2
GO:0050673	epithelial cell proliferation	2/30	434/18670	0.153535	0.300497	0.253696	MCC/NFIB	2	FOXP2
GO:0007218	neuropeptide signaling pathway	1/30	104/18670	0.154402	0.300497	0.253696	NXPH2	1	FOXP2
GO:0019233	sensory perception of pain	1/30	104/18670	0.154402	0.300497	0.253696	KCND2	1	FOXP2
GO:0001841	neural tube formation	1/30	105/18670	0.155768	0.300497	0.253696	PTK7	1	FOXP2
GO:0034404	nucleobase-containing small molecule biosynthetic process	1/30	105/18670	0.155768	0.300497	0.253696	PDE7B	1	FOXP2
GO:0055017	cardiac muscle tissue growth	1/30	105/18670	0.155768	0.300497	0.253696	ZFPM2	1	FOXP2
GO:0006821	chloride transport	1/30	108/18670	0.159854	0.304781	0.257312	GABRA2	1	FOXP2
GO:0032526	response to retinoic acid	1/30	108/18670	0.159854	0.304781	0.257312	PTK7	1	FOXP2
GO:0060071	Wnt signaling pathway, planar cell polarity pathway	1/30	108/18670	0.159854	0.304781	0.257312	PTK7	1	FOXP2
GO:0071868	cellular response to monoamine stimulus	1/30	109/18670	0.161212	0.304996	0.257494	HTR2C	1	FOXP2
GO:0071870	cellular response to catecholamine stimulus	1/30	109/18670	0.161212	0.304996	0.257494	HTR2C	1	FOXP2
GO:0061387	regulation of extent of cell growth	1/30	110/18670	0.162568	0.305204	0.25767	SEMA5B	1	FOXP2
GO:0090175	regulation of establishment of planar polarity	1/30	110/18670	0.162568	0.305204	0.25767	PTK7	1	FOXP2
GO:0098661	inorganic anion transmembrane transport	1/30	111/18670	0.163922	0.305786	0.258161	GABRA2	1	FOXP2
GO:0060419	heart growth	1/30	112/18670	0.165273	0.305786	0.258161	ZFPM2	1	FOXP2
GO:0046620	regulation of organ growth	1/30	113/18670	0.166622	0.305786	0.258161	ZFPM2	1	FOXP2
GO:0048640	negative regulation of developmental growth	1/30	113/18670	0.166622	0.305786	0.258161	SEMA5B	1	FOXP2
GO:0071867	response to monoamine	1/30	113/18670	0.166622	0.305786	0.258161	HTR2C	1	FOXP2
GO:0071869	response to catecholamine	1/30	113/18670	0.166622	0.305786	0.258161	HTR2C	1	FOXP2
GO:0010633	negative regulation of epithelial cell migration	1/30	114/18670	0.16797	0.305967	0.258314	MCC	1	FOXP2
GO:0060349	bone morphogenesis	1/30	114/18670	0.16797	0.305967	0.258314	MMP16	1	FOXP2
GO:0046660	female sex differentiation	1/30	115/18670	0.169315	0.306303	0.258597	ZFPM2	1	FOXP2
GO:0001667	ameboidal-type cell migration	2/30	462/18670	0.169404	0.306303	0.258597	MCC/SEMA5B	2	FOXP2
GO:0006661	phosphatidylinositol biosynthetic process	1/30	116/18670	0.170658	0.307435	0.259553	HTR2C	1	FOXP2
GO:1901222	regulation of NIK/NF-kappaB signaling	1/30	117/18670	0.171999	0.308716	0.260635	NR3C2	1	FOXP2
GO:0042471	ear morphogenesis	1/30	118/18670	0.173338	0.309984	0.261705	PTK7	1	FOXP2
GO:0022612	gland morphogenesis	1/30	120/18670	0.176009	0.312987	0.26424	NFIB	1	FOXP2
GO:0050769	positive regulation of neurogenesis	2/30	474/18670	0.176295	0.312987	0.26424	PTK7/ZNF804A	2	FOXP2
GO:0048675	axon extension	1/30	121/18670	0.177342	0.313141	0.26437	SEMA5B	1	FOXP2
GO:0070838	divalent metal ion transport	2/30	479/18670	0.17918	0.313141	0.26437	CACNA2D3/HTR2C	2	FOXP2
GO:0002062	chondrocyte differentiation	1/30	123/18670	0.180001	0.313141	0.26437	NFIB	1	FOXP2
GO:0001736	establishment of planar polarity	1/30	124/18670	0.181327	0.313141	0.26437	PTK7	1	FOXP2
GO:0001838	embryonic epithelial tube formation	1/30	124/18670	0.181327	0.313141	0.26437	PTK7	1	FOXP2
GO:0007164	establishment of tissue polarity	1/30	124/18670	0.181327	0.313141	0.26437	PTK7	1	FOXP2
GO:0051209	release of sequestered calcium ion into cytosol	1/30	124/18670	0.181327	0.313141	0.26437	HTR2C	1	FOXP2
GO:0034765	regulation of ion transmembrane transport	2/30	483/18670	0.181494	0.313141	0.26437	CACNA2D3/KCND2	2	FOXP2
GO:0006805	xenobiotic metabolic process	1/30	125/18670	0.182651	0.31393	0.265036	GHR	1	FOXP2
GO:0072511	divalent inorganic cation transport	2/30	486/18670	0.183232	0.31393	0.265036	CACNA2D3/HTR2C	2	FOXP2
GO:0051283	negative regulation of sequestering of calcium ion	1/30	126/18670	0.183974	0.314101	0.265181	HTR2C	1	FOXP2
GO:0051282	regulation of sequestering of calcium ion	1/30	128/18670	0.186612	0.317499	0.26805	HTR2C	1	FOXP2
GO:0003206	cardiac chamber morphogenesis	1/30	129/18670	0.187928	0.318632	0.269006	ZFPM2	1	FOXP2
GO:0051208	sequestering of calcium ion	1/30	131/18670	0.190554	0.320861	0.270888	HTR2C	1	FOXP2
GO:0045995	regulation of embryonic development	1/30	132/18670	0.191864	0.320861	0.270888	PTK7	1	FOXP2
GO:0046434	organophosphate catabolic process	1/30	132/18670	0.191864	0.320861	0.270888	PDE7B	1	FOXP2
GO:0072175	epithelial tube formation	1/30	132/18670	0.191864	0.320861	0.270888	PTK7	1	FOXP2
GO:0001508	action potential	1/30	133/18670	0.193171	0.320861	0.270888	KCND2	1	FOXP2
GO:0009581	detection of external stimulus	1/30	133/18670	0.193171	0.320861	0.270888	SEMA5B	1	FOXP2
GO:0007498	mesoderm development	1/30	135/18670	0.195781	0.323005	0.272699	ZFPM2	1	FOXP2
GO:0030010	establishment of cell polarity	1/30	135/18670	0.195781	0.323005	0.272699	PTK7	1	FOXP2
GO:0009582	detection of abiotic stimulus	1/30	136/18670	0.197083	0.324024	0.273559	SEMA5B	1	FOXP2
GO:0031644	regulation of nervous system process	1/30	137/18670	0.198382	0.324024	0.273559	HTR2C	1	FOXP2
GO:0046425	regulation of receptor signaling pathway via JAK-STAT	1/30	137/18670	0.198382	0.324024	0.273559	GHR	1	FOXP2
GO:0008584	male gonad development	1/30	138/18670	0.19968	0.32501	0.274391	ZFPM2	1	FOXP2
GO:0046546	development of primary male sexual characteristics	1/30	139/18670	0.200975	0.32501	0.274391	ZFPM2	1	FOXP2
GO:0051588	regulation of neurotransmitter transport	1/30	139/18670	0.200975	0.32501	0.274391	HTR2C	1	FOXP2
GO:0097553	calcium ion transmembrane import into cytosol	1/30	140/18670	0.202269	0.326026	0.275248	HTR2C	1	FOXP2
GO:0001738	morphogenesis of a polarized epithelium	1/30	141/18670	0.20356	0.327032	0.276098	PTK7	1	FOXP2
GO:0035264	multicellular organism growth	1/30	146/18670	0.209988	0.33516	0.28296	GHR	1	FOXP2
GO:0045834	positive regulation of lipid metabolic process	1/30	146/18670	0.209988	0.33516	0.28296	HTR2C	1	FOXP2
GO:0090263	positive regulation of canonical Wnt signaling pathway	1/30	147/18670	0.211267	0.336107	0.283759	PTK7	1	FOXP2
GO:0016331	morphogenesis of embryonic epithelium	1/30	150/18670	0.215094	0.339987	0.287035	PTK7	1	FOXP2
GO:0035567	non-canonical Wnt signaling pathway	1/30	150/18670	0.215094	0.339987	0.287035	PTK7	1	FOXP2
GO:0000187	activation of MAPK activity	1/30	152/18670	0.217634	0.340706	0.287642	GHR	1	FOXP2
GO:0016202	regulation of striated muscle tissue development	1/30	152/18670	0.217634	0.340706	0.287642	ZFPM2	1	FOXP2
GO:0030902	hindbrain development	1/30	152/18670	0.217634	0.340706	0.287642	NFIB	1	FOXP2
GO:0010977	negative regulation of neuron projection development	1/30	155/18670	0.221431	0.344448	0.290802	SEMA5B	1	FOXP2
GO:1901861	regulation of muscle tissue development	1/30	155/18670	0.221431	0.344448	0.290802	ZFPM2	1	FOXP2
GO:0048634	regulation of muscle organ development	1/30	156/18670	0.222692	0.345314	0.291533	ZFPM2	1	FOXP2
GO:0001764	neuron migration	1/30	157/18670	0.223952	0.346172	0.292257	UNC5D	1	FOXP2
GO:0060402	calcium ion transport into cytosol	1/30	158/18670	0.22521	0.346529	0.292558	HTR2C	1	FOXP2
GO:0007259	receptor signaling pathway via JAK-STAT	1/30	159/18670	0.226465	0.346529	0.292558	GHR	1	FOXP2
GO:0021915	neural tube development	1/30	160/18670	0.227719	0.346529	0.292558	PTK7	1	FOXP2
GO:0046661	male sex differentiation	1/30	160/18670	0.227719	0.346529	0.292558	ZFPM2	1	FOXP2
GO:2000241	regulation of reproductive process	1/30	160/18670	0.227719	0.346529	0.292558	ZFPM2	1	FOXP2
GO:1990138	neuron projection extension	1/30	168/18670	0.237677	0.360563	0.304407	SEMA5B	1	FOXP2
GO:0015698	inorganic anion transport	1/30	169/18670	0.238913	0.36132	0.305045	GABRA2	1	FOXP2
GO:0046488	phosphatidylinositol metabolic process	1/30	174/18670	0.245065	0.369482	0.311937	HTR2C	1	FOXP2
GO:0060401	cytosolic calcium ion transport	1/30	176/18670	0.247512	0.372027	0.314085	HTR2C	1	FOXP2
GO:0007416	synapse assembly	1/30	177/18670	0.248733	0.372493	0.314478	GABRA2	1	FOXP2
GO:0090090	negative regulation of canonical Wnt signaling pathway	1/30	178/18670	0.249951	0.372493	0.314478	MCC	1	FOXP2
GO:0008361	regulation of cell size	1/30	179/18670	0.251168	0.372493	0.314478	SEMA5B	1	FOXP2
GO:0030177	positive regulation of Wnt signaling pathway	1/30	179/18670	0.251168	0.372493	0.314478	PTK7	1	FOXP2
GO:0071466	cellular response to xenobiotic stimulus	1/30	180/18670	0.252383	0.372493	0.314478	GHR	1	FOXP2
GO:1905330	regulation of morphogenesis of an epithelium	1/30	180/18670	0.252383	0.372493	0.314478	PTK7	1	FOXP2
GO:0030041	actin filament polymerization	1/30	182/18670	0.254807	0.373357	0.315208	GAS7	1	FOXP2
GO:0043401	steroid hormone mediated signaling pathway	1/30	182/18670	0.254807	0.373357	0.315208	NR3C2	1	FOXP2
GO:0038061	NIK/NF-kappaB signaling	1/30	183/18670	0.256016	0.373357	0.315208	NR3C2	1	FOXP2
GO:0050770	regulation of axonogenesis	1/30	183/18670	0.256016	0.373357	0.315208	SEMA5B	1	FOXP2
GO:0030308	negative regulation of cell growth	1/30	186/18670	0.259633	0.377507	0.318712	SEMA5B	1	FOXP2
GO:0006367	transcription initiation from RNA polymerase II promoter	1/30	188/18670	0.262034	0.378751	0.319762	NR3C2	1	FOXP2
GO:0031345	negative regulation of cell projection organization	1/30	188/18670	0.262034	0.378751	0.319762	SEMA5B	1	FOXP2
GO:0048839	inner ear development	1/30	192/18670	0.266814	0.382278	0.322739	PTK7	1	FOXP2
GO:0050731	positive regulation of peptidyl-tyrosine phosphorylation	1/30	192/18670	0.266814	0.382278	0.322739	GHR	1	FOXP2
GO:1901136	carbohydrate derivative catabolic process	1/30	192/18670	0.266814	0.382278	0.322739	PDE7B	1	FOXP2
GO:0099504	synaptic vesicle cycle	1/30	193/18670	0.268004	0.382864	0.323234	STXBP5	1	FOXP2
GO:0046890	regulation of lipid biosynthetic process	1/30	198/18670	0.273928	0.390189	0.329418	HTR2C	1	FOXP2
GO:0031032	actomyosin structure organization	1/30	199/18670	0.275108	0.390732	0.329877	FRMD5	1	FOXP2
GO:0035265	organ growth	1/30	204/18670	0.280976	0.395054	0.333526	ZFPM2	1	FOXP2
GO:0071456	cellular response to hypoxia	1/30	207/18670	0.284475	0.395054	0.333526	KCND2	1	FOXP2
GO:0007623	circadian rhythm	1/30	208/18670	0.285637	0.395054	0.333526	KCND2	1	FOXP2
GO:0090276	regulation of peptide hormone secretion	1/30	208/18670	0.285637	0.395054	0.333526	HTR2C	1	FOXP2
GO:0008154	actin polymerization or depolymerization	1/30	209/18670	0.286798	0.395054	0.333526	GAS7	1	FOXP2
GO:0051216	cartilage development	1/30	209/18670	0.286798	0.395054	0.333526	NFIB	1	FOXP2
GO:0071229	cellular response to acid chemical	1/30	209/18670	0.286798	0.395054	0.333526	PTK7	1	FOXP2
GO:0007163	establishment or maintenance of cell polarity	1/30	210/18670	0.287957	0.395054	0.333526	PTK7	1	FOXP2
GO:0030178	negative regulation of Wnt signaling pathway	1/30	210/18670	0.287957	0.395054	0.333526	MCC	1	FOXP2
GO:0019935	cyclic-nucleotide-mediated signaling	1/30	212/18670	0.29027	0.395054	0.333526	HTR2C	1	FOXP2
GO:0099003	vesicle-mediated transport in synapse	1/30	213/18670	0.291423	0.395054	0.333526	STXBP5	1	FOXP2
GO:0008037	cell recognition	1/30	215/18670	0.293725	0.395054	0.333526	DSCAML1	1	FOXP2
GO:0070374	positive regulation of ERK1 and ERK2 cascade	1/30	215/18670	0.293725	0.395054	0.333526	HTR2C	1	FOXP2
GO:0008406	gonad development	1/30	217/18670	0.296019	0.395054	0.333526	ZFPM2	1	FOXP2
GO:0017157	regulation of exocytosis	1/30	217/18670	0.296019	0.395054	0.333526	STXBP5	1	FOXP2
GO:0036294	cellular response to decreased oxygen levels	1/30	217/18670	0.296019	0.395054	0.333526	KCND2	1	FOXP2
GO:0046474	glycerophospholipid biosynthetic process	1/30	217/18670	0.296019	0.395054	0.333526	HTR2C	1	FOXP2
GO:0050920	regulation of chemotaxis	1/30	217/18670	0.296019	0.395054	0.333526	SEMA5B	1	FOXP2
GO:0060348	bone development	1/30	217/18670	0.296019	0.395054	0.333526	MMP16	1	FOXP2
GO:0071805	potassium ion transmembrane transport	1/30	217/18670	0.296019	0.395054	0.333526	KCND2	1	FOXP2
GO:0007601	visual perception	1/30	218/18670	0.297164	0.395054	0.333526	SEMA5B	1	FOXP2
GO:0010001	glial cell differentiation	1/30	218/18670	0.297164	0.395054	0.333526	NFIB	1	FOXP2
GO:0050807	regulation of synapse organization	1/30	218/18670	0.297164	0.395054	0.333526	ZNF804A	1	FOXP2
GO:0043583	ear development	1/30	219/18670	0.298306	0.395054	0.333526	PTK7	1	FOXP2
GO:0051651	maintenance of location in cell	1/30	219/18670	0.298306	0.395054	0.333526	HTR2C	1	FOXP2
GO:0048762	mesenchymal cell differentiation	1/30	220/18670	0.299447	0.395496	0.333899	SEMA5B	1	FOXP2
GO:0050953	sensory perception of light stimulus	1/30	222/18670	0.301724	0.397432	0.335533	SEMA5B	1	FOXP2
GO:0045137	development of primary sexual characteristics	1/30	223/18670	0.302859	0.397858	0.335893	ZFPM2	1	FOXP2
GO:0045665	negative regulation of neuron differentiation	1/30	225/18670	0.305125	0.399763	0.337501	SEMA5B	1	FOXP2
GO:0006457	protein folding	1/30	227/18670	0.307384	0.40058	0.338191	RGS7	1	FOXP2
GO:0050803	regulation of synapse structure or activity	1/30	227/18670	0.307384	0.40058	0.338191	ZNF804A	1	FOXP2
GO:0009755	hormone-mediated signaling pathway	1/30	233/18670	0.314117	0.405418	0.342275	NR3C2	1	FOXP2
GO:0042445	hormone metabolic process	1/30	233/18670	0.314117	0.405418	0.342275	GHR	1	FOXP2
GO:0048738	cardiac muscle tissue development	1/30	233/18670	0.314117	0.405418	0.342275	ZFPM2	1	FOXP2
GO:0048588	developmental cell growth	1/30	234/18670	0.315233	0.405418	0.342275	SEMA5B	1	FOXP2
GO:0071453	cellular response to oxygen levels	1/30	234/18670	0.315233	0.405418	0.342275	KCND2	1	FOXP2
GO:0006469	negative regulation of protein kinase activity	1/30	235/18670	0.316347	0.405786	0.342586	PTPRT	1	FOXP2
GO:0007050	cell cycle arrest	1/30	237/18670	0.318571	0.407571	0.344093	GAS7	1	FOXP2
GO:0033002	muscle cell proliferation	1/30	239/18670	0.320787	0.409337	0.345585	ZFPM2	1	FOXP2
GO:0006813	potassium ion transport	1/30	240/18670	0.321892	0.409681	0.345875	KCND2	1	FOXP2
GO:0071383	cellular response to steroid hormone stimulus	1/30	248/18670	0.330674	0.417904	0.352817	NR3C2	1	FOXP2
GO:0006352	DNA-templated transcription, initiation	1/30	249/18670	0.331764	0.417904	0.352817	NR3C2	1	FOXP2
GO:0021537	telencephalon development	1/30	249/18670	0.331764	0.417904	0.352817	NFIB	1	FOXP2
GO:0045926	negative regulation of growth	1/30	249/18670	0.331764	0.417904	0.352817	SEMA5B	1	FOXP2
GO:0030072	peptide hormone secretion	1/30	250/18670	0.332853	0.418199	0.353066	HTR2C	1	FOXP2
GO:0045017	glycerolipid biosynthetic process	1/30	251/18670	0.333939	0.418492	0.353313	HTR2C	1	FOXP2
GO:0007187	G protein-coupled receptor signaling pathway, coupled to cyclic nucleotide second messenger	1/30	256/18670	0.339346	0.42123	0.355625	HTR2C	1	FOXP2
GO:0050730	regulation of peptidyl-tyrosine phosphorylation	1/30	256/18670	0.339346	0.42123	0.355625	GHR	1	FOXP2
GO:0090596	sensory organ morphogenesis	1/30	256/18670	0.339346	0.42123	0.355625	PTK7	1	FOXP2
GO:0033673	negative regulation of kinase activity	1/30	257/18670	0.340423	0.42123	0.355625	PTPRT	1	FOXP2
GO:0048863	stem cell differentiation	1/30	257/18670	0.340423	0.42123	0.355625	SEMA5B	1	FOXP2
GO:0043406	positive regulation of MAP kinase activity	1/30	258/18670	0.341497	0.421496	0.355849	GHR	1	FOXP2
GO:0003007	heart morphogenesis	1/30	259/18670	0.34257	0.421757	0.35607	ZFPM2	1	FOXP2
GO:0008654	phospholipid biosynthetic process	1/30	260/18670	0.343642	0.422016	0.356288	HTR2C	1	FOXP2
GO:0046883	regulation of hormone secretion	1/30	262/18670	0.345779	0.423579	0.357608	HTR2C	1	FOXP2
GO:0007548	sex differentiation	1/30	270/18670	0.354262	0.432888	0.365468	ZFPM2	1	FOXP2
GO:0045165	cell fate commitment	1/30	271/18670	0.355315	0.433095	0.365642	DSCAML1	1	FOXP2
GO:0006260	DNA replication	1/30	273/18670	0.357415	0.433499	0.365983	NFIB	1	FOXP2
GO:0061448	connective tissue development	1/30	273/18670	0.357415	0.433499	0.365983	NFIB	1	FOXP2
GO:0051258	protein polymerization	1/30	283/18670	0.36782	0.445017	0.375707	GAS7	1	FOXP2
GO:0051348	negative regulation of transferase activity	1/30	285/18670	0.369881	0.446408	0.376882	PTPRT	1	FOXP2
GO:0042063	gliogenesis	1/30	290/18670	0.375006	0.449518	0.379507	NFIB	1	FOXP2
GO:0010632	regulation of epithelial cell migration	1/30	291/18670	0.376026	0.449518	0.379507	MCC	1	FOXP2
GO:0098656	anion transmembrane transport	1/30	291/18670	0.376026	0.449518	0.379507	GABRA2	1	FOXP2
GO:0009410	response to xenobiotic stimulus	1/30	292/18670	0.377045	0.449518	0.379507	GHR	1	FOXP2
GO:0090287	regulation of cellular response to growth factor stimulus	1/30	292/18670	0.377045	0.449518	0.379507	ADAMTS3	1	FOXP2
GO:0048511	rhythmic process	1/30	295/18670	0.380091	0.450955	0.38072	KCND2	1	FOXP2
GO:0050768	negative regulation of neurogenesis	1/30	295/18670	0.380091	0.450955	0.38072	SEMA5B	1	FOXP2
GO:0070372	regulation of ERK1 and ERK2 cascade	1/30	300/18670	0.385135	0.455836	0.384841	HTR2C	1	FOXP2
GO:0010769	regulation of cell morphogenesis involved in differentiation	1/30	301/18670	0.386139	0.455923	0.384915	SEMA5B	1	FOXP2
GO:0046879	hormone secretion	1/30	308/18670	0.393124	0.463055	0.390935	HTR2C	1	FOXP2
GO:0006898	receptor-mediated endocytosis	1/30	314/18670	0.39905	0.466767	0.39407	LRP1B	1	FOXP2
GO:0009416	response to light stimulus	1/30	314/18670	0.39905	0.466767	0.39407	SEMA5B	1	FOXP2
GO:0051235	maintenance of location	1/30	315/18670	0.400032	0.466767	0.39407	HTR2C	1	FOXP2
GO:0051961	negative regulation of nervous system development	1/30	316/18670	0.401012	0.466767	0.39407	SEMA5B	1	FOXP2
GO:0009914	hormone transport	1/30	317/18670	0.401991	0.466767	0.39407	HTR2C	1	FOXP2
GO:0070371	ERK1 and ERK2 cascade	1/30	317/18670	0.401991	0.466767	0.39407	HTR2C	1	FOXP2
GO:0006650	glycerophospholipid metabolic process	1/30	319/18670	0.403945	0.466823	0.394117	HTR2C	1	FOXP2
GO:0007204	positive regulation of cytosolic calcium ion concentration	1/30	319/18670	0.403945	0.466823	0.394117	HTR2C	1	FOXP2
GO:0006470	protein dephosphorylation	1/30	321/18670	0.405892	0.466871	0.394158	PTPRT	1	FOXP2
GO:0071375	cellular response to peptide hormone stimulus	1/30	321/18670	0.405892	0.466871	0.394158	GHR	1	FOXP2
GO:0060562	epithelial tube morphogenesis	1/30	322/18670	0.406864	0.466893	0.394176	PTK7	1	FOXP2
GO:0032147	activation of protein kinase activity	1/30	333/18670	0.417448	0.477893	0.403463	GHR	1	FOXP2
GO:0071902	positive regulation of protein serine/threonine kinase activity	1/30	334/18670	0.418401	0.477893	0.403463	GHR	1	FOXP2
GO:0007596	blood coagulation	1/30	336/18670	0.420302	0.478882	0.404298	ZFPM2	1	FOXP2
GO:0043405	regulation of MAP kinase activity	1/30	337/18670	0.421251	0.478882	0.404298	GHR	1	FOXP2
GO:0051056	regulation of small GTPase mediated signal transduction	1/30	338/18670	0.422198	0.478882	0.404298	SRGAP3	1	FOXP2
GO:0007599	hemostasis	1/30	341/18670	0.42503	0.480839	0.40595	ZFPM2	1	FOXP2
GO:0050817	coagulation	1/30	342/18670	0.425971	0.480839	0.40595	ZFPM2	1	FOXP2
GO:0001101	response to acid chemical	1/30	343/18670	0.426911	0.480839	0.40595	PTK7	1	FOXP2
GO:0010721	negative regulation of cell development	1/30	344/18670	0.427849	0.480839	0.40595	SEMA5B	1	FOXP2
GO:0003002	regionalization	1/30	351/18670	0.434374	0.485871	0.410198	DSCAML1	1	FOXP2
GO:0051260	protein homooligomerization	1/30	351/18670	0.434374	0.485871	0.410198	KCND2	1	FOXP2
GO:0010631	epithelial cell migration	1/30	352/18670	0.4353	0.485871	0.410198	MCC	1	FOXP2
GO:0001505	regulation of neurotransmitter levels	1/30	355/18670	0.438071	0.486745	0.410936	GABRA2	1	FOXP2
GO:0090132	epithelium migration	1/30	355/18670	0.438071	0.486745	0.410936	MCC	1	FOXP2
GO:0051480	regulation of cytosolic calcium ion concentration	1/30	357/18670	0.43991	0.487683	0.411728	HTR2C	1	FOXP2
GO:0001666	response to hypoxia	1/30	359/18670	0.441744	0.48861	0.412511	KCND2	1	FOXP2
GO:0090130	tissue migration	1/30	361/18670	0.443571	0.489527	0.413285	MCC	1	FOXP2
GO:0018108	peptidyl-tyrosine phosphorylation	1/30	363/18670	0.445393	0.490433	0.41405	GHR	1	FOXP2
GO:0018212	peptidyl-tyrosine modification	1/30	366/18670	0.448116	0.492324	0.415647	GHR	1	FOXP2
GO:0032535	regulation of cellular component size	1/30	370/18670	0.451725	0.494074	0.417124	SEMA5B	1	FOXP2
GO:0036293	response to decreased oxygen levels	1/30	370/18670	0.451725	0.494074	0.417124	KCND2	1	FOXP2
GO:0006790	sulfur compound metabolic process	1/30	372/18670	0.453521	0.494934	0.41785	GHR	1	FOXP2
GO:0030900	forebrain development	1/30	381/18670	0.461534	0.502559	0.424287	NFIB	1	FOXP2
GO:0048545	response to steroid hormone	1/30	383/18670	0.463299	0.503363	0.424966	NR3C2	1	FOXP2
GO:1901653	cellular response to peptide	1/30	385/18670	0.465059	0.504157	0.425636	GHR	1	FOXP2
GO:0014706	striated muscle tissue development	1/30	390/18670	0.469433	0.507775	0.428691	ZFPM2	1	FOXP2
GO:0070482	response to oxygen levels	1/30	394/18670	0.472908	0.510407	0.430913	KCND2	1	FOXP2
GO:0001503	ossification	1/30	398/18670	0.47636	0.511481	0.43182	MMP16	1	FOXP2
GO:0009150	purine ribonucleotide metabolic process	1/30	399/18670	0.47722	0.511481	0.43182	PDE7B	1	FOXP2
GO:0007015	actin filament organization	1/30	400/18670	0.478079	0.511481	0.43182	GAS7	1	FOXP2
GO:0032102	negative regulation of response to external stimulus	1/30	400/18670	0.478079	0.511481	0.43182	SEMA5B	1	FOXP2
GO:0045785	positive regulation of cell adhesion	1/30	403/18670	0.480646	0.511992	0.432251	FRMD5	1	FOXP2
GO:1903532	positive regulation of secretion by cell	1/30	403/18670	0.480646	0.511992	0.432251	STXBP5	1	FOXP2
GO:0060537	muscle tissue development	1/30	408/18670	0.484897	0.513853	0.433823	ZFPM2	1	FOXP2
GO:0034329	cell junction assembly	1/30	409/18670	0.485743	0.513853	0.433823	GABRA2	1	FOXP2
GO:0007517	muscle organ development	1/30	410/18670	0.486588	0.513853	0.433823	ZFPM2	1	FOXP2
GO:0019216	regulation of lipid metabolic process	1/30	410/18670	0.486588	0.513853	0.433823	HTR2C	1	FOXP2
GO:0009259	ribonucleotide metabolic process	1/30	414/18670	0.489954	0.515187	0.434949	PDE7B	1	FOXP2
GO:0046486	glycerolipid metabolic process	1/30	414/18670	0.489954	0.515187	0.434949	HTR2C	1	FOXP2
GO:0001558	regulation of cell growth	1/30	416/18670	0.491629	0.515842	0.435501	SEMA5B	1	FOXP2
GO:0019693	ribose phosphate metabolic process	1/30	424/18670	0.498276	0.521362	0.440162	PDE7B	1	FOXP2
GO:0051047	positive regulation of secretion	1/30	428/18670	0.501568	0.521362	0.440162	STXBP5	1	FOXP2
GO:0001933	negative regulation of protein phosphorylation	1/30	429/18670	0.502387	0.521362	0.440162	PTPRT	1	FOXP2
GO:0006644	phospholipid metabolic process	1/30	430/18670	0.503206	0.521362	0.440162	HTR2C	1	FOXP2
GO:0048608	reproductive structure development	1/30	431/18670	0.504023	0.521362	0.440162	ZFPM2	1	FOXP2
GO:0006163	purine nucleotide metabolic process	1/30	432/18670	0.504839	0.521362	0.440162	PDE7B	1	FOXP2
GO:0035690	cellular response to drug	1/30	433/18670	0.505653	0.521362	0.440162	HTR2C	1	FOXP2
GO:0048732	gland development	1/30	434/18670	0.506466	0.521362	0.440162	NFIB	1	FOXP2
GO:0061458	reproductive system development	1/30	434/18670	0.506466	0.521362	0.440162	ZFPM2	1	FOXP2
GO:0043434	response to peptide hormone	1/30	436/18670	0.508089	0.521936	0.440646	GHR	1	FOXP2
GO:0019932	second-messenger-mediated signaling	1/30	439/18670	0.510513	0.523329	0.441822	HTR2C	1	FOXP2
GO:0007389	pattern specification process	1/30	446/18670	0.516124	0.527977	0.445746	DSCAML1	1	FOXP2
GO:0009314	response to radiation	1/30	448/18670	0.517716	0.528502	0.44619	SEMA5B	1	FOXP2
GO:0006874	cellular calcium ion homeostasis	1/30	458/18670	0.5256	0.535434	0.452042	HTR2C	1	FOXP2
GO:0072521	purine-containing compound metabolic process	1/30	464/18670	0.53027	0.539071	0.455113	PDE7B	1	FOXP2
GO:0042326	negative regulation of phosphorylation	1/30	468/18670	0.533359	0.541088	0.456816	PTPRT	1	FOXP2
GO:0055074	calcium ion homeostasis	1/30	471/18670	0.535662	0.542303	0.457841	HTR2C	1	FOXP2
GO:0016311	dephosphorylation	1/30	478/18670	0.540995	0.546572	0.461445	PTPRT	1	FOXP2
GO:0016049	cell growth	1/30	484/18670	0.545518	0.548879	0.463393	SEMA5B	1	FOXP2
GO:0022604	regulation of cell morphogenesis	1/30	484/18670	0.545518	0.548879	0.463393	SEMA5B	1	FOXP2
GO:0072503	cellular divalent inorganic cation homeostasis	1/30	493/18670	0.552223	0.554486	0.468127	HTR2C	1	FOXP2
GO:0031667	response to nutrient levels	1/30	499/18670	0.556639	0.557371	0.470563	HTR2C	1	FOXP2
GO:0002791	regulation of peptide secretion	1/30	500/18670	0.557371	0.557371	0.470563	HTR2C	1	FOXP2
GO:0050808	synapse organization	26/156	408/18670	6.4857e-16	1.82508e-12	1.43573e-12	CDH9/CNKSR2/CNTN5/CTTNBP2/DGKB/DSCAM/EFNA5/EPHA4/FLRT2/GABRA1/GABRA2/GPHN/GRIN2B/HOMER1/IGSF21/IL1RAP/IL1RAPL1/LRRC4C/LRRK2/NRP1/NTRK2/PDZRN3/PTPRD/ROBO2/CTNNB1/DLGAP3	26	MEF2C
GO:0007409	axonogenesis	25/156	468/18670	1.37991e-13	1.94153e-10	1.52734e-10	ALCAM/BCL11B/CCK/CDH11/CHL1/DCC/DSCAM/DSCAML1/EFNA5/EPHA4/EXT1/FLRT2/LRRC4C/MAP2/NFIB/NRP1/NTRK2/PIK3R1/ROBO2/UNC5D/ZEB2/RTN4/SEMA3A/STMN1/KIF5C	25	MEF2C
GO:0030900	forebrain development	21/156	381/18670	8.13949e-12	7.63484e-09	6.00609e-09	ATP2B4/BCL11B/EXT1/KCNC2/LRRK2/NFIB/NRG3/NRP1/NTRK2/PHACTR1/PLCB1/PPARGC1A/ROBO2/SATB2/SLC1A2/SLC8A1/ZEB2/NCOA1/RTN4/SEMA3A/CTNNB1	21	MEF2C
GO:0021537	telencephalon development	17/156	249/18670	3.25026e-11	2.11426e-08	1.66322e-08	ATP2B4/BCL11B/EXT1/LRRK2/NFIB/NRG3/NTRK2/PHACTR1/PLCB1/ROBO2/SLC1A2/SLC8A1/ZEB2/NCOA1/RTN4/SEMA3A/CTNNB1	17	MEF2C
GO:0021953	central nervous system neuron differentiation	15/156	183/18670	3.75668e-11	2.11426e-08	1.66322e-08	BCL11B/CDH11/DCC/EPHA4/LMO4/MAP2/NFIB/NRP1/NTRK2/ROBO2/SATB2/UNC5D/ZEB2/SEMA3A/CTNNB1	15	MEF2C
GO:0007411	axon guidance	17/156	276/18670	1.6325e-10	6.94218e-08	5.46119e-08	ALCAM/BCL11B/CHL1/DCC/DSCAM/DSCAML1/EFNA5/EPHA4/EXT1/FLRT2/NFIB/NRP1/PIK3R1/ROBO2/UNC5D/SEMA3A/KIF5C	17	MEF2C
GO:0097485	neuron projection guidance	17/156	277/18670	1.72691e-10	6.94218e-08	5.46119e-08	ALCAM/BCL11B/CHL1/DCC/DSCAM/DSCAML1/EFNA5/EPHA4/EXT1/FLRT2/NFIB/NRP1/PIK3R1/ROBO2/UNC5D/SEMA3A/KIF5C	17	MEF2C
GO:0021954	central nervous system neuron development	10/156	78/18670	9.59435e-10	3.37481e-07	2.65486e-07	CDH11/DCC/EPHA4/MAP2/NFIB/NRP1/NTRK2/ROBO2/ZEB2/SEMA3A	10	MEF2C
GO:0098742	cell-cell adhesion via plasma-membrane adhesion molecules	16/156	273/18670	1.19805e-09	3.74591e-07	2.94679e-07	ALCAM/CDH11/CDH20/CDH9/DSCAM/DSCAML1/EFNA5/IGSF21/IL1RAP/IL1RAPL1/LRRC4C/PCDH9/PTPRD/PTPRT/ROBO2/UNC5D	16	MEF2C
GO:0034765	regulation of ion transmembrane transport	20/156	483/18670	3.97082e-09	1.03909e-06	8.17416e-07	ATP2B4/CACNA2D1/CACNA2D3/GRIA1/GRIA2/GRIN2B/HOMER1/KCNC2/KCND2/KCNH5/KCNH7/KCNMA1/KCNN2/KCNQ5/PDE4B/PPARGC1A/SCN3A/SLC8A1/STIM2/ATP1B1	20	MEF2C
GO:0042391	regulation of membrane potential	19/156	434/18670	4.06182e-09	1.03909e-06	8.17416e-07	CACNA2D1/CCK/GABRA1/GABRA2/GRIA1/GRIN2B/KCNC2/KCND2/KCNH5/KCNH7/KCNMA1/KCNN2/KCNT2/LRRK2/NTRK2/RGS7BP/SCN3A/SLC8A1/ATP1B1	19	MEF2C
GO:0008038	neuron recognition	8/156	48/18670	5.63915e-09	1.32238e-06	1.04028e-06	DSCAM/DSCAML1/EPHA4/NCAM2/NRP1/ROBO2/RTN4/SEMA3A	8	MEF2C
GO:0010975	regulation of neuron projection development	20/156	499/18670	6.89289e-09	1.49204e-06	1.17374e-06	BCL11A/CCDC88A/DCC/DSCAM/EFNA5/EPHA4/IL1RAPL1/ITM2C/LRRC4C/LRRK2/MAP2/NRP1/NTRK2/PTPRD/ROBO2/STMN2/SYT1/ZEB2/RTN4/SEMA3A	20	MEF2C
GO:0001764	neuron migration	12/156	157/18670	8.12344e-09	1.63281e-06	1.28448e-06	CCK/CHL1/DCC/FLRT2/NRG3/NRP1/NTRK2/PHACTR1/SATB2/UNC5D/SEMA3A/CTNNB1	12	MEF2C
GO:0007416	synapse assembly	12/156	177/18670	3.11976e-08	5.63345e-06	4.43166e-06	CDH9/CNTN5/DSCAM/EFNA5/FLRT2/GABRA1/GABRA2/IL1RAP/IL1RAPL1/NTRK2/PTPRD/ROBO2	12	MEF2C
GO:0010721	negative regulation of cell development	16/156	344/18670	3.2031e-08	5.63345e-06	4.43166e-06	BCL11A/DCC/EFNA5/EPHA4/FBN1/ITM2C/LRRK2/MAP2/NRG3/NRP1/SORL1/STMN2/THRB/RTN4/SEMA3A/CTNNB1	16	MEF2C
GO:0010769	regulation of cell morphogenesis involved in differentiation	15/156	301/18670	3.56907e-08	5.87516e-06	4.6218e-06	DCC/DSCAM/EFNA5/EPHA4/IL1RAPL1/LRRC4C/LRRK2/MAP2/NRP1/NTRK2/PTPRD/ROBO2/ZEB2/RTN4/SEMA3A	15	MEF2C
GO:0050807	regulation of synapse organization	13/156	218/18670	3.7581e-08	5.87516e-06	4.6218e-06	CTTNBP2/DGKB/EFNA5/EPHA4/FLRT2/GRIN2B/HOMER1/IL1RAP/IL1RAPL1/LRRK2/NTRK2/PTPRD/ROBO2	13	MEF2C
GO:0050770	regulation of axonogenesis	12/156	183/18670	4.51609e-08	6.68857e-06	5.26169e-06	DCC/DSCAM/EFNA5/EPHA4/LRRC4C/MAP2/NRP1/NTRK2/ROBO2/ZEB2/RTN4/SEMA3A	12	MEF2C
GO:0034329	cell junction assembly	17/156	409/18670	5.98845e-08	8.10784e-06	6.37818e-06	CDH11/CDH20/CDH9/CNTN5/DSCAM/EFNA5/FLRT2/FMN1/GABRA1/GABRA2/IL1RAP/IL1RAPL1/NRP1/NTRK2/PTPRD/ROBO2/CTNNB1	17	MEF2C
GO:0050803	regulation of synapse structure or activity	13/156	227/18670	6.05062e-08	8.10784e-06	6.37818e-06	CTTNBP2/DGKB/EFNA5/EPHA4/FLRT2/GRIN2B/HOMER1/IL1RAP/IL1RAPL1/LRRK2/NTRK2/PTPRD/ROBO2	13	MEF2C
GO:0051961	negative regulation of nervous system development	15/156	316/18670	6.76415e-08	8.65196e-06	6.80622e-06	BCL11A/DCC/EPHA4/ITM2C/LRRK2/MAP2/NRG3/NRP1/ROBO2/SORL1/STMN2/THRB/RTN4/SEMA3A/CTNNB1	15	MEF2C
GO:0060560	developmental growth involved in morphogenesis	13/156	235/18670	9.07304e-08	1.11007e-05	8.73254e-06	ALCAM/BCL11A/DCC/DSCAM/EFNA5/FMN1/MAP2/NRP1/SYT1/ZEB2/RTN4/SEMA3A/CTNNB1	13	MEF2C
GO:0099173	postsynapse organization	11/156	163/18670	1.25232e-07	1.46834e-05	1.1551e-05	CNKSR2/DGKB/EPHA4/GPHN/GRIN2B/HOMER1/IL1RAP/IL1RAPL1/LRRK2/NRP1/PTPRD	11	MEF2C
GO:0050804	modulation of chemical synaptic transmission	17/156	436/18670	1.4956e-07	1.67224e-05	1.3155e-05	ADCY8/CDH11/DCC/DGKB/EPHA4/GRIA1/GRIN2B/GRM3/HOMER1/LRRC4C/LRRK2/NRG3/NTRK2/PLCB1/STXBP5L/SYT1/HTR2A	17	MEF2C
GO:0099177	regulation of trans-synaptic signaling	17/156	437/18670	1.54507e-07	1.67224e-05	1.3155e-05	ADCY8/CDH11/DCC/DGKB/EPHA4/GRIA1/GRIN2B/GRM3/HOMER1/LRRC4C/LRRK2/NRG3/NTRK2/PLCB1/STXBP5L/SYT1/HTR2A	17	MEF2C
GO:0050768	negative regulation of neurogenesis	14/156	295/18670	1.89662e-07	1.9767e-05	1.555e-05	BCL11A/DCC/EPHA4/ITM2C/LRRK2/MAP2/NRG3/NRP1/SORL1/STMN2/THRB/RTN4/SEMA3A/CTNNB1	14	MEF2C
GO:0031345	negative regulation of cell projection organization	11/156	188/18670	5.27407e-07	5.30044e-05	4.16969e-05	BCL11A/DCC/EPHA4/GRIN2B/ITM2C/LRRK2/MAP2/NRP1/STMN2/RTN4/SEMA3A	11	MEF2C
GO:0022604	regulation of cell morphogenesis	17/156	484/18670	6.46916e-07	6.09793e-05	4.79705e-05	BCL11A/DCC/DSCAM/EFNA5/EPHA4/IL1RAPL1/LRRC4C/LRRK2/MAP2/NRP1/NTRK2/PTPRD/ROBO2/SYT1/ZEB2/RTN4/SEMA3A	17	MEF2C
GO:0048588	developmental cell growth	12/156	234/18670	6.50099e-07	6.09793e-05	4.79705e-05	ALCAM/BCL11A/DCC/DSCAM/EFNA5/MAP2/NRP1/SYT1/ZEB2/RTN4/SEMA3A/CTNNB1	12	MEF2C
GO:0010977	negative regulation of neuron projection development	10/156	155/18670	7.22269e-07	6.55634e-05	5.15766e-05	BCL11A/DCC/EPHA4/ITM2C/LRRK2/MAP2/NRP1/STMN2/RTN4/SEMA3A	10	MEF2C
GO:0007413	axonal fasciculation	5/156	23/18670	1.13811e-06	9.70494e-05	7.63457e-05	EPHA4/NCAM2/NRP1/RTN4/SEMA3A	5	MEF2C
GO:0106030	neuron projection fasciculation	5/156	23/18670	1.13811e-06	9.70494e-05	7.63457e-05	EPHA4/NCAM2/NRP1/RTN4/SEMA3A	5	MEF2C
GO:1903522	regulation of blood circulation	13/156	297/18670	1.3124e-06	0.00010862	8.54482e-05	ATP2B1/ATP2B4/CACNA2D1/CACNA2D3/DOCK4/KCND2/KCNN2/PDE4B/SLC8A1/THRB/ATP1B1/HTR2A/SEMA3A	13	MEF2C
GO:0099175	regulation of postsynapse organization	8/156	98/18670	1.65276e-06	0.000132882	0.000104534	DGKB/EPHA4/GRIN2B/HOMER1/IL1RAP/IL1RAPL1/LRRK2/PTPRD	8	MEF2C
GO:0021952	central nervous system projection neuron axonogenesis	5/156	25/18670	1.77293e-06	0.000138584	0.00010902	CDH11/DCC/EPHA4/NFIB/ZEB2	5	MEF2C
GO:0007215	glutamate receptor signaling pathway	8/156	100/18670	1.92707e-06	0.000146561	0.000115295	GRIA1/GRIA2/GRIN2B/GRM3/HOMER1/PLCB1/PPARGC1A/CPEB4	8	MEF2C
GO:1901890	positive regulation of cell junction assembly	8/156	101/18670	2.07814e-06	0.000153892	0.000121062	EFNA5/FLRT2/FMN1/IL1RAP/IL1RAPL1/NRP1/NTRK2/PTPRD	8	MEF2C
GO:0099560	synaptic membrane adhesion	5/156	26/18670	2.1803e-06	0.000157317	0.000123756	CDH9/EFNA5/IL1RAP/LRRC4C/PTPRD	5	MEF2C
GO:0070588	calcium ion transmembrane transport	13/156	319/18670	2.89206e-06	0.000203457	0.000160053	ATP2B1/ATP2B4/CACNA2D1/CACNA2D3/GRIN2B/IL1RAPL1/PDE4B/PLCB1/PLCH1/SLC8A1/STIM2/ATP1B1/HTR2A	13	MEF2C
GO:0045665	negative regulation of neuron differentiation	11/156	225/18670	3.07134e-06	0.000210799	0.000165829	BCL11A/DCC/EPHA4/ITM2C/LRRK2/MAP2/NRP1/STMN2/THRB/RTN4/SEMA3A	11	MEF2C
GO:0008045	motor neuron axon guidance	5/156	28/18670	3.21389e-06	0.000211752	0.000166578	ALCAM/EPHA4/NRP1/SEMA3A/KIF5C	5	MEF2C
GO:0048813	dendrite morphogenesis	9/156	143/18670	3.23572e-06	0.000211752	0.000166578	DSCAM/EPHA4/IL1RAPL1/LRRK2/MAP2/NRP1/PHACTR1/PTPRD/SEMA3A	9	MEF2C
GO:0006816	calcium ion transport	15/156	434/18670	3.72266e-06	0.000238081	0.000187291	ATP2B1/ATP2B4/CACNA2D1/CACNA2D3/GRIN2B/HOMER1/IL1RAPL1/PDE4B/PLCB1/PLCH1/SLC8A1/STIM2/ATP1B1/HTR2A/CTNNB1	15	MEF2C
GO:0031346	positive regulation of cell projection organization	14/156	383/18670	4.20038e-06	0.000262664	0.000206629	CCDC88A/DSCAM/EFNA5/EPHA4/FNBP1L/IL1RAPL1/NAV3/NRP1/NTRK2/PTPRD/ROBO2/STMN2/SYT1/ZEB2	14	MEF2C
GO:0016358	dendrite development	11/156	233/18670	4.29732e-06	0.000262884	0.000206803	BCL11A/DCC/DSCAM/EPHA4/IL1RAPL1/LRRK2/MAP2/NRP1/PHACTR1/PTPRD/SEMA3A	11	MEF2C
GO:0010770	positive regulation of cell morphogenesis involved in differentiation	9/156	154/18670	5.94167e-06	0.000355741	0.00027985	DSCAM/EFNA5/EPHA4/IL1RAPL1/NRP1/NTRK2/PTPRD/ROBO2/ZEB2	9	MEF2C
GO:1904062	regulation of cation transmembrane transport	13/156	342/18670	6.16734e-06	0.00036156	0.000284428	ATP2B4/CACNA2D1/GRIA1/GRIA2/GRIN2B/HOMER1/KCNC2/KCNN2/PDE4B/PPARGC1A/SLC8A1/STIM2/ATP1B1	13	MEF2C
GO:0035637	multicellular organismal signaling	10/156	204/18670	8.54354e-06	0.000490643	0.000385973	ATP2B1/ATP2B4/CACNA2D1/CACNA2D3/KCND2/KCNN2/NTRK2/SCN3A/SLC8A1/ATP1B1	10	MEF2C
GO:0008016	regulation of heart contraction	11/156	251/18670	8.71931e-06	0.000490723	0.000386036	ATP2B1/ATP2B4/CACNA2D1/CACNA2D3/KCND2/KCNN2/PDE4B/SLC8A1/THRB/ATP1B1/SEMA3A	11	MEF2C
GO:0021955	central nervous system neuron axonogenesis	5/156	35/18670	1.01269e-05	0.000558764	0.000439562	CDH11/DCC/EPHA4/NFIB/ZEB2	5	MEF2C
GO:0050769	positive regulation of neurogenesis	15/156	474/18670	1.07112e-05	0.00057964	0.000455985	DSCAM/EFNA5/EPHA4/IL1RAPL1/NRP1/NTRK2/PTPRD/ROBO2/STMN2/SYT1/TCF4/ZEB2/NCOA1/SEMA3A/CTNNB1	15	MEF2C
GO:0007156	homophilic cell adhesion via plasma membrane adhesion molecules	9/156	168/18670	1.20149e-05	0.000620338	0.000488	CDH11/CDH20/CDH9/DSCAM/DSCAML1/IGSF21/PCDH9/PTPRT/ROBO2	9	MEF2C
GO:1990138	neuron projection extension	9/156	168/18670	1.20149e-05	0.000620338	0.000488	ALCAM/BCL11A/DSCAM/MAP2/NRP1/SYT1/RTN4/SEMA3A/CTNNB1	9	MEF2C
GO:0070838	divalent metal ion transport	15/156	479/18670	1.21246e-05	0.000620338	0.000488	ATP2B1/ATP2B4/CACNA2D1/CACNA2D3/GRIN2B/HOMER1/IL1RAPL1/PDE4B/PLCB1/PLCH1/SLC8A1/STIM2/ATP1B1/HTR2A/CTNNB1	15	MEF2C
GO:0072511	divalent inorganic cation transport	15/156	486/18670	1.43814e-05	0.000722667	0.000568499	ATP2B1/ATP2B4/CACNA2D1/CACNA2D3/GRIN2B/HOMER1/IL1RAPL1/PDE4B/PLCB1/PLCH1/SLC8A1/STIM2/ATP1B1/HTR2A/CTNNB1	15	MEF2C
GO:0045666	positive regulation of neuron differentiation	13/156	371/18670	1.47029e-05	0.000725859	0.00057101	DSCAM/EFNA5/EPHA4/IL1RAPL1/NRP1/NTRK2/PTPRD/ROBO2/STMN2/SYT1/TCF4/ZEB2/NCOA1	13	MEF2C
GO:0035690	cellular response to drug	14/156	433/18670	1.68272e-05	0.000810625	0.000637693	ADCY8/ATP2B4/BCL11A/EFNA5/KCNC2/LRRK2/PDE4B/PLCB1/PPARGC1A/PPP1R12A/SLC8A1/HTR2A/NCOA1/CTNNB1	14	MEF2C
GO:0034332	adherens junction organization	6/156	65/18670	1.6996e-05	0.000810625	0.000637693	CADM2/CDH11/CDH20/CDH9/CTNNB1/MAPRE2	6	MEF2C
GO:2001257	regulation of cation channel activity	9/156	180/18670	2.08409e-05	0.000977437	0.000768919	CACNA2D1/GRIA1/GRIA2/GRIN2B/HOMER1/KCNC2/PDE4B/PPARGC1A/STIM2	9	MEF2C
GO:0051965	positive regulation of synapse assembly	6/156	68/18670	2.20624e-05	0.00101776	0.000800643	EFNA5/FLRT2/IL1RAP/IL1RAPL1/NTRK2/PTPRD	6	MEF2C
GO:0010976	positive regulation of neuron projection development	11/156	281/18670	2.49656e-05	0.00109596	0.000862155	DSCAM/EFNA5/EPHA4/IL1RAPL1/NRP1/NTRK2/PTPRD/ROBO2/STMN2/SYT1/ZEB2	11	MEF2C
GO:0031290	retinal ganglion cell axon guidance	4/156	21/18670	2.51264e-05	0.00109596	0.000862155	ALCAM/EFNA5/NRP1/ROBO2	4	MEF2C
GO:0140058	neuron projection arborization	4/156	21/18670	2.51264e-05	0.00109596	0.000862155	LRRK2/NRP1/PHACTR1/SEMA3A	4	MEF2C
GO:2001222	regulation of neuron migration	5/156	42/18670	2.53153e-05	0.00109596	0.000862155	FLRT2/NRG3/PHACTR1/UNC5D/SEMA3A	5	MEF2C
GO:0060047	heart contraction	11/156	282/18670	2.57944e-05	0.00109978	0.000865162	ATP2B1/ATP2B4/CACNA2D1/CACNA2D3/KCND2/KCNN2/PDE4B/SLC8A1/THRB/ATP1B1/SEMA3A	11	MEF2C
GO:0051963	regulation of synapse assembly	7/156	106/18670	3.03066e-05	0.00127288	0.00100133	EFNA5/FLRT2/IL1RAP/IL1RAPL1/NTRK2/PTPRD/ROBO2	7	MEF2C
GO:0061337	cardiac conduction	8/156	146/18670	3.15628e-05	0.00130614	0.0010275	ATP2B1/ATP2B4/CACNA2D1/CACNA2D3/KCND2/KCNN2/SLC8A1/ATP1B1	8	MEF2C
GO:1901888	regulation of cell junction assembly	9/156	192/18670	3.46662e-05	0.00139738	0.00109927	EFNA5/FLRT2/FMN1/IL1RAP/IL1RAPL1/NRP1/NTRK2/PTPRD/ROBO2	9	MEF2C
GO:0006813	potassium ion transport	10/156	240/18670	3.47606e-05	0.00139738	0.00109927	KCNC2/KCND2/KCNH5/KCNH7/KCNMA1/KCNN2/KCNQ5/KCNT2/ATP1B1/HTR2A	10	MEF2C
GO:0003015	heart process	11/156	292/18670	3.54817e-05	0.00140627	0.00110627	ATP2B1/ATP2B4/CACNA2D1/CACNA2D3/KCND2/KCNN2/PDE4B/SLC8A1/THRB/ATP1B1/SEMA3A	11	MEF2C
GO:0070997	neuron death	12/156	348/18670	3.70373e-05	0.00144754	0.00113874	CHL1/CIT/DCC/GRIN2B/LRRK2/NRP1/NTRK2/PPARGC1A/SORL1/THRB/CPEB4/CTNNB1	12	MEF2C
GO:0061387	regulation of extent of cell growth	7/156	110/18670	3.84871e-05	0.0014836	0.0011671	DCC/DSCAM/EFNA5/MAP2/NRP1/RTN4/SEMA3A	7	MEF2C
GO:0050919	negative chemotaxis	5/156	46/18670	3.97101e-05	0.00151006	0.00118791	EFNA5/FLRT2/NRG3/ROBO2/SEMA3A	5	MEF2C
GO:0043087	regulation of GTPase activity	14/156	479/18670	5.07855e-05	0.00189097	0.00148757	ARHGAP32/DOCK4/EFNA5/ELMOD1/EPHA4/LRRK2/NRP1/NTRK2/PLCB1/RGS6/RGS7/SRGAP3/STXBP5L/MAPRE2	14	MEF2C
GO:0014829	vascular smooth muscle contraction	4/156	25/18670	5.1743e-05	0.00189097	0.00148757	ATP2B1/DOCK4/SLC8A1/HTR2A	4	MEF2C
GO:0035235	ionotropic glutamate receptor signaling pathway	4/156	25/18670	5.1743e-05	0.00189097	0.00148757	GRIA1/GRIA2/GRIN2B/CPEB4	4	MEF2C
GO:0021879	forebrain neuron differentiation	5/156	49/18670	5.41389e-05	0.00195317	0.00153649	BCL11B/NRP1/ROBO2/SATB2/SEMA3A	5	MEF2C
GO:0048755	branching morphogenesis of a nerve	3/156	10/18670	6.57764e-05	0.00234297	0.00184314	BCL11A/LRRK2/RTN4	3	MEF2C
GO:0032412	regulation of ion transmembrane transporter activity	10/156	260/18670	6.81448e-05	0.00239699	0.00188564	CACNA2D1/GRIA1/GRIA2/GRIN2B/HOMER1/KCNC2/PDE4B/PPARGC1A/STIM2/ATP1B1	10	MEF2C
GO:0048732	gland development	13/156	434/18670	7.42421e-05	0.00257922	0.00202899	ARID5B/BCL11B/CIT/LMO4/NFIB/NRG3/NRP1/PAM/THRB/NCOA1/RTN4/SEMA3A/CTNNB1	13	MEF2C
GO:0050772	positive regulation of axonogenesis	6/156	85/18670	7.84511e-05	0.00269221	0.00211788	DSCAM/EFNA5/NRP1/NTRK2/ROBO2/ZEB2	6	MEF2C
GO:0022898	regulation of transmembrane transporter activity	10/156	268/18670	8.76346e-05	0.00295897	0.00232773	CACNA2D1/GRIA1/GRIA2/GRIN2B/HOMER1/KCNC2/PDE4B/PPARGC1A/STIM2/ATP1B1	10	MEF2C
GO:0021543	pallium development	8/156	169/18670	8.89246e-05	0.00295897	0.00232773	ATP2B4/NTRK2/PHACTR1/PLCB1/ZEB2/NCOA1/RTN4/CTNNB1	8	MEF2C
GO:0071805	potassium ion transmembrane transport	9/156	217/18670	8.93791e-05	0.00295897	0.00232773	KCNC2/KCND2/KCNH5/KCNH7/KCNMA1/KCNN2/KCNQ5/KCNT2/ATP1B1	9	MEF2C
GO:0021772	olfactory bulb development	4/156	30/18670	0.000108511	0.00355059	0.00279314	EXT1/LRRK2/ROBO2/SEMA3A	4	MEF2C
GO:0060401	cytosolic calcium ion transport	8/156	176/18670	0.000117937	0.00381467	0.00300088	ATP2B1/ATP2B4/CACNA2D1/GRIN2B/PLCB1/PLCH1/SLC8A1/HTR2A	8	MEF2C
GO:0010959	regulation of metal ion transport	12/156	394/18670	0.000120992	0.003869	0.00304362	ATP2B1/ATP2B4/CACNA2D1/HOMER1/KCNC2/KCNN2/PDE4B/SLC8A1/STIM2/ATP1B1/HTR2A/CTNNB1	12	MEF2C
GO:0021988	olfactory lobe development	4/156	31/18670	0.00012378	0.0038702	0.00304456	EXT1/LRRK2/ROBO2/SEMA3A	4	MEF2C
GO:0090075	relaxation of muscle	4/156	31/18670	0.00012378	0.0038702	0.00304456	KCNMA1/PDE4B/SLC8A1/ATP1B1	4	MEF2C
GO:0001508	action potential	7/156	133/18670	0.000128224	0.00395907	0.00311448	CACNA2D1/KCND2/KCNN2/NTRK2/SCN3A/SLC8A1/ATP1B1	7	MEF2C
GO:0035249	synaptic transmission, glutamatergic	6/156	93/18670	0.000129437	0.00395907	0.00311448	GRIA2/GRM3/HOMER1/LRRK2/SYT1/HTR2A	6	MEF2C
GO:0008361	regulation of cell size	8/156	179/18670	0.000132565	0.00397879	0.00312998	DCC/DSCAM/EFNA5/KCNMA1/MAP2/NRP1/RTN4/SEMA3A	8	MEF2C
GO:0021872	forebrain generation of neurons	5/156	59/18670	0.000132909	0.00397879	0.00312998	BCL11B/NRP1/ROBO2/SATB2/SEMA3A	5	MEF2C
GO:0032409	regulation of transporter activity	10/156	283/18670	0.00013706	0.00405985	0.00319375	CACNA2D1/GRIA1/GRIA2/GRIN2B/HOMER1/KCNC2/PDE4B/PPARGC1A/STIM2/ATP1B1	10	MEF2C
GO:0031115	negative regulation of microtubule polymerization	3/156	13/18670	0.000153902	0.0044192	0.00347644	MAP2/STMN2/STMN1	3	MEF2C
GO:0038007	netrin-activated signaling pathway	3/156	13/18670	0.000153902	0.0044192	0.00347644	DCC/DSCAM/UNC5D	3	MEF2C
GO:0071696	ectodermal placode development	3/156	13/18670	0.000153902	0.0044192	0.00347644	NRG3/NRP1/CTNNB1	3	MEF2C
GO:0010771	negative regulation of cell morphogenesis involved in differentiation	6/156	97/18670	0.000163268	0.00464077	0.00365075	DCC/EFNA5/MAP2/NRP1/RTN4/SEMA3A	6	MEF2C
GO:0048638	regulation of developmental growth	11/156	347/18670	0.000164999	0.00464307	0.00365255	BCL11A/DCC/DSCAM/EFNA5/MAP2/NRP1/PLCB1/SYT1/ZFPM2/RTN4/SEMA3A	11	MEF2C
GO:0009880	embryonic pattern specification	5/156	62/18670	0.00016837	0.00469102	0.00369027	NRP1/SATB2/ZBTB16/SEMA3A/CTNNB1	5	MEF2C
GO:0060078	regulation of postsynaptic membrane potential	7/156	140/18670	0.000176336	0.00481757	0.00378983	GABRA1/GABRA2/GRIA1/GRIN2B/KCND2/LRRK2/RGS7BP	7	MEF2C
GO:0097553	calcium ion transmembrane import into cytosol	7/156	140/18670	0.000176336	0.00481757	0.00378983	ATP2B4/CACNA2D1/GRIN2B/PLCB1/PLCH1/SLC8A1/HTR2A	7	MEF2C
GO:0016049	cell growth	13/156	484/18670	0.000218351	0.00590806	0.00464768	ALCAM/BCL11A/DCC/DSCAM/EFNA5/MAP2/NRG3/NRP1/SYT1/ZEB2/RTN4/SEMA3A/CTNNB1	13	MEF2C
GO:2000310	regulation of NMDA receptor activity	4/156	36/18670	0.000224327	0.00601196	0.00472941	GRIA1/GRIA2/GRIN2B/PPARGC1A	4	MEF2C
GO:0006936	muscle contraction	11/156	363/18670	0.000243476	0.00645133	0.00507506	ATP2B1/ATP2B4/CACNA2D1/DOCK4/HOMER1/KCNMA1/KCNN2/PDE4B/SLC8A1/ATP1B1/HTR2A	11	MEF2C
GO:0031111	negative regulation of microtubule polymerization or depolymerization	4/156	37/18670	0.000249892	0.00645133	0.00507506	MAP2/NAV3/STMN2/STMN1	4	MEF2C
GO:0048846	axon extension involved in axon guidance	4/156	37/18670	0.000249892	0.00645133	0.00507506	ALCAM/DSCAM/NRP1/SEMA3A	4	MEF2C
GO:1902284	neuron projection extension involved in neuron projection guidance	4/156	37/18670	0.000249892	0.00645133	0.00507506	ALCAM/DSCAM/NRP1/SEMA3A	4	MEF2C
GO:0003407	neural retina development	5/156	68/18670	0.000260538	0.00666504	0.00524317	ATP2B1/ATP2B4/DSCAM/NTRK2/THRB	5	MEF2C
GO:0050771	negative regulation of axonogenesis	5/156	69/18670	0.000279018	0.00707348	0.00556448	DCC/MAP2/NRP1/RTN4/SEMA3A	5	MEF2C
GO:0048880	sensory system development	11/156	371/18670	0.000293302	0.00723924	0.00569488	ATP2B1/ATP2B4/BCL11B/DSCAM/FBN1/NRP1/NTRK2/THRB/ZEB2/SEMA3A/CTNNB1	11	MEF2C
GO:0055119	relaxation of cardiac muscle	3/156	16/18670	0.000295847	0.00723924	0.00569488	PDE4B/SLC8A1/ATP1B1	3	MEF2C
GO:0061548	ganglion development	3/156	16/18670	0.000295847	0.00723924	0.00569488	NRP1/SEMA3A/CTNNB1	3	MEF2C
GO:0071871	response to epinephrine	3/156	16/18670	0.000295847	0.00723924	0.00569488	ATP2B4/PDE4B/PPARGC1A	3	MEF2C
GO:0051966	regulation of synaptic transmission, glutamatergic	5/156	70/18670	0.000298475	0.0072406	0.00569595	GRM3/HOMER1/LRRK2/SYT1/HTR2A	5	MEF2C
GO:1901214	regulation of neuron death	10/156	313/18670	0.000308209	0.00741283	0.00583144	CHL1/DCC/GRIN2B/LRRK2/NRP1/NTRK2/PPARGC1A/SORL1/CPEB4/CTNNB1	10	MEF2C
GO:0006939	smooth muscle contraction	6/156	110/18670	0.000323775	0.00772121	0.00607403	ATP2B1/ATP2B4/DOCK4/KCNMA1/SLC8A1/HTR2A	6	MEF2C
GO:0043010	camera-type eye development	10/156	319/18670	0.000358129	0.00846869	0.00666205	ATP2B1/ATP2B4/BCL11B/DSCAM/FBN1/NRP1/NTRK2/THRB/ZEB2/CTNNB1	10	MEF2C
GO:0040013	negative regulation of locomotion	11/156	381/18670	0.000367449	0.00849149	0.00667999	MCC/NAV3/NRG3/NRP1/PLCB1/PPARGC1A/PTPRT/ROBO2/SPRED1/SRGAP3/SEMA3A	11	MEF2C
GO:1901215	negative regulation of neuron death	8/156	208/18670	0.000367798	0.00849149	0.00667999	CHL1/LRRK2/NRP1/NTRK2/PPARGC1A/SORL1/CPEB4/CTNNB1	8	MEF2C
GO:0060402	calcium ion transport into cytosol	7/156	158/18670	0.000369386	0.00849149	0.00667999	ATP2B4/CACNA2D1/GRIN2B/PLCB1/PLCH1/SLC8A1/HTR2A	7	MEF2C
GO:0021987	cerebral cortex development	6/156	113/18670	0.000374181	0.00849149	0.00667999	NTRK2/PHACTR1/PLCB1/NCOA1/RTN4/CTNNB1	6	MEF2C
GO:0048640	negative regulation of developmental growth	6/156	113/18670	0.000374181	0.00849149	0.00667999	BCL11A/DCC/MAP2/NRP1/RTN4/SEMA3A	6	MEF2C
GO:0099601	regulation of neurotransmitter receptor activity	5/156	74/18670	0.000386768	0.00870692	0.00684945	GRIA1/GRIA2/GRIN2B/HOMER1/PPARGC1A	5	MEF2C
GO:0030517	negative regulation of axon extension	4/156	42/18670	0.00041	0.00904945	0.00711891	MAP2/NRP1/RTN4/SEMA3A	4	MEF2C
GO:0048489	synaptic vesicle transport	4/156	42/18670	0.00041	0.00904945	0.00711891	LRRK2/MAP2/CTNNB1/KIF5C	4	MEF2C
GO:0021536	diencephalon development	5/156	75/18670	0.000411631	0.00904945	0.00711891	KCNC2/NRP1/ZEB2/NCOA1/SEMA3A	5	MEF2C
GO:0099054	presynapse assembly	4/156	43/18670	0.000449133	0.00979736	0.00770727	CNTN5/IL1RAP/IL1RAPL1/PTPRD	4	MEF2C
GO:0008037	cell recognition	8/156	215/18670	0.000458447	0.00992362	0.00780659	DSCAM/DSCAML1/EPHA4/NCAM2/NRP1/ROBO2/RTN4/SEMA3A	8	MEF2C
GO:0006874	cellular calcium ion homeostasis	12/156	458/18670	0.000477714	0.0102617	0.00807257	ADCY8/ATP2B1/ATP2B4/CACNA2D1/GRIA1/GRIN2B/PLCB1/PLCH1/SLC8A1/STIM2/ATP1B1/HTR2A	12	MEF2C
GO:0017157	regulation of exocytosis	8/156	217/18670	0.000487436	0.0103855	0.00816995	IL1RAPL1/LRRK2/RAPGEF4/STXBP5L/STXBP6/SYT1/TRIM9/HTR2A	8	MEF2C
GO:0014047	glutamate secretion	4/156	44/18670	0.000490857	0.0103855	0.00816995	CCK/NTRK2/SLC1A2/SYT1	4	MEF2C
GO:0031110	regulation of microtubule polymerization or depolymerization	5/156	79/18670	0.000523325	0.0109898	0.00864535	MAP2/NAV3/STMN2/STMN1/MAPRE2	5	MEF2C
GO:0048675	axon extension	6/156	121/18670	0.000538934	0.0112338	0.00883725	ALCAM/DSCAM/MAP2/NRP1/RTN4/SEMA3A	6	MEF2C
GO:0070509	calcium ion import	5/156	80/18670	0.000554495	0.0114731	0.00902556	ATP2B4/CACNA2D1/HOMER1/SLC8A1/CTNNB1	5	MEF2C
GO:0001822	kidney development	9/156	278/18670	0.000560798	0.0115189	0.00906153	ARID5B/EPHA4/FBN1/FMN1/LRRK2/NRP1/ROBO2/ZBTB16/CTNNB1	9	MEF2C
GO:0007157	heterophilic cell-cell adhesion via plasma membrane cell adhesion molecules	4/156	46/18670	0.000582466	0.0117918	0.00927622	ALCAM/IGSF21/IL1RAPL1/PTPRD	4	MEF2C
GO:0099172	presynapse organization	4/156	46/18670	0.000582466	0.0117918	0.00927622	CNTN5/IL1RAP/IL1RAPL1/PTPRD	4	MEF2C
GO:0055074	calcium ion homeostasis	12/156	471/18670	0.00061168	0.012212	0.00960682	ADCY8/ATP2B1/ATP2B4/CACNA2D1/GRIA1/GRIN2B/PLCB1/PLCH1/SLC8A1/STIM2/ATP1B1/HTR2A	12	MEF2C
GO:0043547	positive regulation of GTPase activity	11/156	405/18670	0.000611904	0.012212	0.00960682	ARHGAP32/DOCK4/ELMOD1/LRRK2/NRP1/PLCB1/RGS6/RGS7/SRGAP3/STXBP5L/MAPRE2	11	MEF2C
GO:0003012	muscle system process	12/156	472/18670	0.000623177	0.0123494	0.00971491	ATP2B1/ATP2B4/CACNA2D1/DOCK4/HOMER1/KCNMA1/KCNN2/PDE4B/PPARGC1A/SLC8A1/ATP1B1/HTR2A	12	MEF2C
GO:0048485	sympathetic nervous system development	3/156	21/18670	0.000681422	0.0133977	0.0105395	NRP1/SEMA3A/CTNNB1	3	MEF2C
GO:0140115	export across plasma membrane	4/156	48/18670	0.000685597	0.0133977	0.0105395	ATP2B1/KCNT2/SLC8A1/ATP1B1	4	MEF2C
GO:0021854	hypothalamus development	3/156	22/18670	0.000784197	0.0151146	0.0118902	NRP1/NCOA1/SEMA3A	3	MEF2C
GO:0046058	cAMP metabolic process	3/156	22/18670	0.000784197	0.0151146	0.0118902	ADCY8/PDE4B/PDE7B	3	MEF2C
GO:0031113	regulation of microtubule polymerization	4/156	50/18670	0.000801029	0.015334	0.0120628	MAP2/NAV3/STMN2/STMN1	4	MEF2C
GO:0072001	renal system development	9/156	293/18670	0.00081524	0.0155006	0.0121938	ARID5B/EPHA4/FBN1/FMN1/LRRK2/NRP1/ROBO2/ZBTB16/CTNNB1	9	MEF2C
GO:0031333	negative regulation of protein-containing complex assembly	6/156	132/18670	0.000851742	0.016063	0.0126362	LMO4/MAP2/SORL1/STMN2/TRIM9/STMN1	6	MEF2C
GO:0051480	regulation of cytosolic calcium ion concentration	10/156	357/18670	0.000856235	0.016063	0.0126362	ADCY8/ATP2B1/ATP2B4/CACNA2D1/GRIA1/GRIN2B/PLCB1/PLCH1/SLC8A1/HTR2A	10	MEF2C
GO:0072523	purine-containing compound catabolic process	4/156	51/18670	0.000863601	0.0160939	0.0126605	DPYD/GDA/PDE4B/PDE7B	4	MEF2C
GO:0060479	lung cell differentiation	3/156	23/18670	0.000896322	0.0165938	0.0130538	NFIB/THRB/CTNNB1	3	MEF2C
GO:0072503	cellular divalent inorganic cation homeostasis	12/156	493/18670	0.000910084	0.0167384	0.0131676	ADCY8/ATP2B1/ATP2B4/CACNA2D1/GRIA1/GRIN2B/PLCB1/PLCH1/SLC8A1/STIM2/ATP1B1/HTR2A	12	MEF2C
GO:0051402	neuron apoptotic process	8/156	239/18670	0.000916065	0.016739	0.013168	CHL1/CIT/NRP1/NTRK2/PPARGC1A/THRB/CPEB4/CTNNB1	8	MEF2C
GO:0001654	eye development	10/156	362/18670	0.000951487	0.0172741	0.013589	ATP2B1/ATP2B4/BCL11B/DSCAM/FBN1/NRP1/NTRK2/THRB/ZEB2/CTNNB1	10	MEF2C
GO:0070507	regulation of microtubule cytoskeleton organization	7/156	186/18670	0.000973289	0.0175566	0.0138112	EFNA5/MAP2/NAV3/STMN2/STMN1/CTNNB1/MAPRE2	7	MEF2C
GO:0051899	membrane depolarization	5/156	91/18670	0.000996685	0.0177914	0.0139959	CACNA2D1/CCK/LRRK2/SCN3A/SLC8A1	5	MEF2C
GO:0022029	telencephalon cell migration	4/156	53/18670	0.000998948	0.0177914	0.0139959	LRRK2/NRG3/RTN4/CTNNB1	4	MEF2C
GO:0021884	forebrain neuron development	3/156	24/18670	0.00101812	0.0177949	0.0139987	NRP1/ROBO2/SEMA3A	3	MEF2C
GO:0099563	modification of synaptic structure	3/156	24/18670	0.00101812	0.0177949	0.0139987	CTTNBP2/EPHA4/DLGAP3	3	MEF2C
GO:1903649	regulation of cytoplasmic transport	3/156	24/18670	0.00101812	0.0177949	0.0139987	LRRK2/MAP2/SORL1	3	MEF2C
GO:0150063	visual system development	10/156	366/18670	0.00103381	0.0179576	0.0141267	ATP2B1/ATP2B4/BCL11B/DSCAM/FBN1/NRP1/NTRK2/THRB/ZEB2/CTNNB1	10	MEF2C
GO:0032535	regulation of cellular component size	10/156	370/18670	0.00112188	0.019368	0.0152362	CIT/DCC/DSCAM/EFNA5/FMN1/KCNMA1/MAP2/NRP1/RTN4/SEMA3A	10	MEF2C
GO:0097479	synaptic vesicle localization	4/156	55/18670	0.00114855	0.0194928	0.0153344	LRRK2/MAP2/CTNNB1/KIF5C	4	MEF2C
GO:0007214	gamma-aminobutyric acid signaling pathway	3/156	25/18670	0.0011499	0.0194928	0.0153344	GABBR2/GABRA1/GABRA2	3	MEF2C
GO:0060219	camera-type eye photoreceptor cell differentiation	3/156	25/18670	0.0011499	0.0194928	0.0153344	DSCAM/NTRK2/THRB	3	MEF2C
GO:0099504	synaptic vesicle cycle	7/156	193/18670	0.00120607	0.0203226	0.0159871	LRRK2/RAPGEF4/STXBP5L/SYT1/TRIM9/HTR2A/CTNNB1	7	MEF2C
GO:0021885	forebrain cell migration	4/156	56/18670	0.00122894	0.0203426	0.0160029	LRRK2/NRG3/RTN4/CTNNB1	4	MEF2C
GO:0060688	regulation of morphogenesis of a branching structure	4/156	56/18670	0.00122894	0.0203426	0.0160029	BCL11A/LRRK2/RTN4/CTNNB1	4	MEF2C
GO:0086065	cell communication involved in cardiac conduction	4/156	56/18670	0.00122894	0.0203426	0.0160029	CACNA2D1/KCNN2/SLC8A1/ATP1B1	4	MEF2C
GO:0030516	regulation of axon extension	5/156	96/18670	0.00126706	0.0208509	0.0164027	DSCAM/MAP2/NRP1/RTN4/SEMA3A	5	MEF2C
GO:0051924	regulation of calcium ion transport	8/156	254/18670	0.00135212	0.0221213	0.0174022	ATP2B1/CACNA2D1/HOMER1/PDE4B/SLC8A1/STIM2/ATP1B1/CTNNB1	8	MEF2C
GO:0007626	locomotory behavior	7/156	198/18670	0.00139751	0.0227318	0.0178824	ADCY8/CHL1/DSCAM/EPHA4/KCND2/LRRK2/OLFM2	7	MEF2C
GO:0003148	outflow tract septum morphogenesis	3/156	27/18670	0.0014446	0.0230971	0.0181698	NRP1/ROBO2/ZFPM2	3	MEF2C
GO:0045671	negative regulation of osteoclast differentiation	3/156	27/18670	0.0014446	0.0230971	0.0181698	FBN1/PIK3R1/CTNNB1	3	MEF2C
GO:0048668	collateral sprouting	3/156	27/18670	0.0014446	0.0230971	0.0181698	DCC/EFNA5/ZEB2	3	MEF2C
GO:0051271	negative regulation of cellular component movement	10/156	384/18670	0.00147985	0.0235271	0.018508	MCC/NAV3/NRG3/NRP1/PLCB1/PPARGC1A/PTPRT/SPRED1/SRGAP3/SEMA3A	10	MEF2C
GO:0090257	regulation of muscle system process	8/156	259/18670	0.00152948	0.0241795	0.0190213	ATP2B1/ATP2B4/DOCK4/KCNMA1/PDE4B/PPARGC1A/SLC8A1/ATP1B1	8	MEF2C
GO:0050773	regulation of dendrite development	6/156	149/18670	0.0015904	0.0248632	0.0195591	BCL11A/DCC/EPHA4/IL1RAPL1/LRRK2/PTPRD	6	MEF2C
GO:0060041	retina development in camera-type eye	6/156	149/18670	0.0015904	0.0248632	0.0195591	ATP2B1/ATP2B4/DSCAM/NRP1/NTRK2/THRB	6	MEF2C
GO:0007205	protein kinase C-activating G protein-coupled receptor signaling pathway	3/156	28/18670	0.00160809	0.025001	0.0196675	CCK/DGKB/DGKG	3	MEF2C
GO:0001655	urogenital system development	9/156	330/18670	0.0018588	0.02874	0.0226088	ARID5B/EPHA4/FBN1/FMN1/LRRK2/NRP1/ROBO2/ZBTB16/CTNNB1	9	MEF2C
GO:1905606	regulation of presynapse assembly	3/156	30/18670	0.00196874	0.0302735	0.0238152	IL1RAP/IL1RAPL1/PTPRD	3	MEF2C
GO:0030336	negative regulation of cell migration	9/156	334/18670	0.002017	0.0307115	0.0241598	MCC/NAV3/NRG3/PLCB1/PPARGC1A/PTPRT/SPRED1/SRGAP3/SEMA3A	9	MEF2C
GO:1900449	regulation of glutamate receptor signaling pathway	4/156	64/18670	0.00201906	0.0307115	0.0241598	GRIA1/GRIA2/GRIN2B/PPARGC1A	4	MEF2C
GO:0099003	vesicle-mediated transport in synapse	7/156	213/18670	0.0021171	0.03199	0.0251655	LRRK2/RAPGEF4/STXBP5L/SYT1/TRIM9/HTR2A/CTNNB1	7	MEF2C
GO:0061448	connective tissue development	8/156	273/18670	0.00212585	0.03199	0.0251655	ARID5B/NFIB/PPARGC1A/SATB2/SORL1/SOX5/ZBTB16/CTNNB1	8	MEF2C
GO:0031338	regulation of vesicle fusion	3/156	31/18670	0.00216642	0.0320858	0.0252409	STXBP6/SYT1/TRIM9	3	MEF2C
GO:0086011	membrane repolarization during action potential	3/156	31/18670	0.00216642	0.0320858	0.0252409	CACNA2D1/KCNN2/ATP1B1	3	MEF2C
GO:0099174	regulation of presynapse organization	3/156	31/18670	0.00216642	0.0320858	0.0252409	IL1RAP/IL1RAPL1/PTPRD	3	MEF2C
GO:0021761	limbic system development	5/156	109/18670	0.002221	0.032722	0.0257413	ATP2B4/NRP1/ZEB2/NCOA1/SEMA3A	5	MEF2C
GO:0015800	acidic amino acid transport	4/156	66/18670	0.00226095	0.0331371	0.0260679	CCK/NTRK2/SLC1A2/SYT1	4	MEF2C
GO:0015012	heparan sulfate proteoglycan biosynthetic process	3/156	32/18670	0.00237599	0.0344641	0.0271118	EXT1/NDST3/CTNNB1	3	MEF2C
GO:0048841	regulation of axon extension involved in axon guidance	3/156	32/18670	0.00237599	0.0344641	0.0271118	DSCAM/NRP1/SEMA3A	3	MEF2C
GO:0032886	regulation of microtubule-based process	7/156	218/18670	0.00241168	0.0348024	0.027378	EFNA5/MAP2/NAV3/STMN2/STMN1/CTNNB1/MAPRE2	7	MEF2C
GO:0031109	microtubule polymerization or depolymerization	5/156	112/18670	0.00250002	0.0355305	0.0279507	MAP2/NAV3/STMN2/STMN1/MAPRE2	5	MEF2C
GO:0043279	response to alkaloid	5/156	112/18670	0.00250002	0.0355305	0.0279507	ADCY8/HOMER1/PPARGC1A/SLC8A1/HTR2A	5	MEF2C
GO:0098693	regulation of synaptic vesicle cycle	5/156	112/18670	0.00250002	0.0355305	0.0279507	LRRK2/RAPGEF4/STXBP5L/SYT1/HTR2A	5	MEF2C
GO:0043200	response to amino acid	5/156	113/18670	0.00259843	0.0363781	0.0286175	BCL11A/NTRK2/PPARGC1A/SLC1A2/CPEB4	5	MEF2C
GO:0071867	response to monoamine	5/156	113/18670	0.00259843	0.0363781	0.0286175	ATP2B4/LRRK2/PDE4B/PPARGC1A/HTR2A	5	MEF2C
GO:0071869	response to catecholamine	5/156	113/18670	0.00259843	0.0363781	0.0286175	ATP2B4/LRRK2/PDE4B/PPARGC1A/HTR2A	5	MEF2C
GO:0001558	regulation of cell growth	10/156	416/18670	0.0026526	0.0369525	0.0290694	BCL11A/DCC/DSCAM/EFNA5/MAP2/NRG3/NRP1/SYT1/RTN4/SEMA3A	10	MEF2C
GO:2000146	negative regulation of cell motility	9/156	349/18670	0.00270864	0.0375473	0.0295373	MCC/NAV3/NRG3/PLCB1/PPARGC1A/PTPRT/SPRED1/SRGAP3/SEMA3A	9	MEF2C
GO:0007435	salivary gland morphogenesis	3/156	34/18670	0.00283178	0.0388713	0.0305788	NFIB/NRP1/SEMA3A	3	MEF2C
GO:0045920	negative regulation of exocytosis	3/156	34/18670	0.00283178	0.0388713	0.0305788	IL1RAPL1/STXBP6/TRIM9	3	MEF2C
GO:0014041	regulation of neuron maturation	2/156	10/18670	0.00298736	0.0395337	0.0310999	BCL11A/LRRK2	2	MEF2C
GO:0021877	forebrain neuron fate commitment	2/156	10/18670	0.00298736	0.0395337	0.0310999	BCL11B/SATB2	2	MEF2C
GO:0044557	relaxation of smooth muscle	2/156	10/18670	0.00298736	0.0395337	0.0310999	KCNMA1/SLC8A1	2	MEF2C
GO:0060600	dichotomous subdivision of an epithelial terminal unit	2/156	10/18670	0.00298736	0.0395337	0.0310999	NRP1/SEMA3A	2	MEF2C
GO:0071313	cellular response to caffeine	2/156	10/18670	0.00298736	0.0395337	0.0310999	PPARGC1A/SLC8A1	2	MEF2C
GO:0097105	presynaptic membrane assembly	2/156	10/18670	0.00298736	0.0395337	0.0310999	IL1RAPL1/PTPRD	2	MEF2C
GO:0098722	asymmetric stem cell division	2/156	10/18670	0.00298736	0.0395337	0.0310999	SOX5/ZBTB16	2	MEF2C
GO:0010469	regulation of signaling receptor activity	6/156	169/18670	0.00299243	0.0395337	0.0310999	GRIA1/GRIA2/GRIN2B/HOMER1/NRP1/PPARGC1A	6	MEF2C
GO:0007613	memory	5/156	117/18670	0.00302037	0.0396972	0.0312285	ADCY8/CCK/GRIA1/PLCB1/HTR2A	5	MEF2C
GO:0001505	regulation of neurotransmitter levels	9/156	355/18670	0.00303301	0.0396972	0.0312285	ATP2B4/DPYD/GABRA2/LRRK2/SLC1A2/STXBP5L/SYT1/TRIM9/HTR2A	9	MEF2C
GO:0071312	cellular response to alkaloid	3/156	35/18670	0.00307844	0.0399204	0.0314041	ADCY8/PPARGC1A/SLC8A1	3	MEF2C
GO:0110111	negative regulation of animal organ morphogenesis	3/156	35/18670	0.00307844	0.0399204	0.0314041	NFIB/THRB/CTNNB1	3	MEF2C
GO:0050805	negative regulation of synaptic transmission	4/156	72/18670	0.00310519	0.0400826	0.0315317	ADCY8/GRIA1/LRRK2/HTR2A	4	MEF2C
GO:0006937	regulation of muscle contraction	6/156	171/18670	0.0031714	0.0407504	0.032057	ATP2B1/DOCK4/KCNMA1/PDE4B/SLC8A1/ATP1B1	6	MEF2C
GO:1903779	regulation of cardiac conduction	4/156	73/18670	0.00326416	0.0417515	0.0328446	ATP2B1/ATP2B4/SLC8A1/ATP1B1	4	MEF2C
GO:0043254	regulation of protein-containing complex assembly	10/156	429/18670	0.00330316	0.0420506	0.0330799	CCK/FMN1/LMO4/MAP2/NAV3/SORL1/STMN2/STXBP6/TRIM9/STMN1	10	MEF2C
GO:0035137	hindlimb morphogenesis	3/156	36/18670	0.0033379	0.0420506	0.0330799	FMN1/ZBTB16/CTNNB1	3	MEF2C
GO:0016079	synaptic vesicle exocytosis	5/156	120/18670	0.00336777	0.0420506	0.0330799	LRRK2/STXBP5L/SYT1/TRIM9/HTR2A	5	MEF2C
GO:0098739	import across plasma membrane	5/156	120/18670	0.00336777	0.0420506	0.0330799	ATP2B4/CACNA2D1/SLC1A2/SLC8A1/ATP1B1	5	MEF2C
GO:0086001	cardiac muscle cell action potential	4/156	74/18670	0.00342858	0.0420506	0.0330799	CACNA2D1/KCNN2/SLC8A1/ATP1B1	4	MEF2C
GO:0010038	response to metal ion	9/156	362/18670	0.00344947	0.0420506	0.0330799	ADCY8/GPHN/HOMER1/KCNC2/KCNMA1/LRRK2/PAM/PPARGC1A/SYT1	9	MEF2C
GO:0050890	cognition	8/156	296/18670	0.00348808	0.0420506	0.0330799	ADCY8/CCK/CHL1/GRIA1/GRIN2B/NTRK2/PLCB1/HTR2A	8	MEF2C
GO:0007431	salivary gland development	3/156	37/18670	0.00361038	0.0420506	0.0330799	NFIB/NRP1/SEMA3A	3	MEF2C
GO:0030201	heparan sulfate proteoglycan metabolic process	3/156	37/18670	0.00361038	0.0420506	0.0330799	EXT1/NDST3/CTNNB1	3	MEF2C
GO:0086010	membrane depolarization during action potential	3/156	37/18670	0.00361038	0.0420506	0.0330799	CACNA2D1/SCN3A/SLC8A1	3	MEF2C
GO:0015014	heparan sulfate proteoglycan biosynthetic process, polysaccharide chain biosynthetic process	2/156	11/18670	0.00363124	0.0420506	0.0330799	EXT1/NDST3	2	MEF2C
GO:0021561	facial nerve development	2/156	11/18670	0.00363124	0.0420506	0.0330799	NRP1/SEMA3A	2	MEF2C
GO:0021604	cranial nerve structural organization	2/156	11/18670	0.00363124	0.0420506	0.0330799	NRP1/SEMA3A	2	MEF2C
GO:0021610	facial nerve morphogenesis	2/156	11/18670	0.00363124	0.0420506	0.0330799	NRP1/SEMA3A	2	MEF2C
GO:0035542	regulation of SNARE complex assembly	2/156	11/18670	0.00363124	0.0420506	0.0330799	STXBP6/TRIM9	2	MEF2C
GO:0071372	cellular response to follicle-stimulating hormone stimulus	2/156	11/18670	0.00363124	0.0420506	0.0330799	EFNA5/PPARGC1A	2	MEF2C
GO:0099151	regulation of postsynaptic density assembly	2/156	11/18670	0.00363124	0.0420506	0.0330799	IL1RAP/PTPRD	2	MEF2C
GO:1901660	calcium ion export	2/156	11/18670	0.00363124	0.0420506	0.0330799	ATP2B1/ATP2B4	2	MEF2C
GO:1902946	protein localization to early endosome	2/156	11/18670	0.00363124	0.0420506	0.0330799	NRP1/SORL1	2	MEF2C
GO:1904321	response to forskolin	2/156	11/18670	0.00363124	0.0420506	0.0330799	ADCY8/EFNA5	2	MEF2C
GO:1904322	cellular response to forskolin	2/156	11/18670	0.00363124	0.0420506	0.0330799	ADCY8/EFNA5	2	MEF2C
GO:1905245	regulation of aspartic-type peptidase activity	2/156	11/18670	0.00363124	0.0420506	0.0330799	EPHA4/SORL1	2	MEF2C
GO:1905941	positive regulation of gonad development	2/156	11/18670	0.00363124	0.0420506	0.0330799	ZFPM2/SEMA3A	2	MEF2C
GO:0051928	positive regulation of calcium ion transport	5/156	123/18670	0.00374304	0.0429978	0.033825	ATP2B1/CACNA2D1/HOMER1/STIM2/ATP1B1	5	MEF2C
GO:0006941	striated muscle contraction	6/156	177/18670	0.00375644	0.0429978	0.033825	CACNA2D1/HOMER1/KCNN2/PDE4B/SLC8A1/ATP1B1	6	MEF2C
GO:0042310	vasoconstriction	4/156	76/18670	0.00377415	0.0429978	0.033825	ATP2B1/DOCK4/SLC8A1/HTR2A	4	MEF2C
GO:0046785	microtubule polymerization	4/156	76/18670	0.00377415	0.0429978	0.033825	MAP2/NAV3/STMN2/STMN1	4	MEF2C
GO:0050821	protein stabilization	6/156	178/18670	0.00386123	0.0436792	0.0343611	EPHA4/NLK/PIK3R1/PPARGC1A/ATP1B1/RTN4	6	MEF2C
GO:0019932	second-messenger-mediated signaling	10/156	439/18670	0.00388541	0.0436792	0.0343611	ADCY8/ATP2B4/GRIN2B/KCNC2/LRRK2/NCALD/PEX5L/RAPGEF4/SLC8A1/ATP1B1	10	MEF2C
GO:0007223	Wnt signaling pathway, calcium modulating pathway	3/156	38/18670	0.00389605	0.0436792	0.0343611	NLK/PLCB1/CTNNB1	3	MEF2C
GO:1901021	positive regulation of calcium ion transmembrane transporter activity	3/156	38/18670	0.00389605	0.0436792	0.0343611	CACNA2D1/STIM2/ATP1B1	3	MEF2C
GO:2000243	positive regulation of reproductive process	4/156	78/18670	0.00414261	0.0448548	0.0352858	PLCB1/ZFPM2/SEMA3A/CTNNB1	4	MEF2C
GO:2000300	regulation of synaptic vesicle exocytosis	4/156	78/18670	0.00414261	0.0448548	0.0352858	LRRK2/STXBP5L/SYT1/HTR2A	4	MEF2C
GO:0048015	phosphatidylinositol-mediated signaling	6/156	181/18670	0.00418866	0.0448548	0.0352858	NTRK2/NYAP2/PIK3R1/PLCB1/PLCH1/HTR2A	6	MEF2C
GO:0050775	positive regulation of dendrite morphogenesis	3/156	39/18670	0.00419512	0.0448548	0.0352858	EPHA4/IL1RAPL1/PTPRD	3	MEF2C
GO:0009886	post-embryonic animal morphogenesis	2/156	12/18670	0.00433366	0.0448548	0.0352858	DSCAM/FBN1	2	MEF2C
GO:0021559	trigeminal nerve development	2/156	12/18670	0.00433366	0.0448548	0.0352858	NRP1/SEMA3A	2	MEF2C
GO:0051481	negative regulation of cytosolic calcium ion concentration	2/156	12/18670	0.00433366	0.0448548	0.0352858	ATP2B1/SLC8A1	2	MEF2C
GO:0060788	ectodermal placode formation	2/156	12/18670	0.00433366	0.0448548	0.0352858	NRG3/CTNNB1	2	MEF2C
GO:0071679	commissural neuron axon guidance	2/156	12/18670	0.00433366	0.0448548	0.0352858	NFIB/NRP1	2	MEF2C
GO:0071697	ectodermal placode morphogenesis	2/156	12/18670	0.00433366	0.0448548	0.0352858	NRG3/CTNNB1	2	MEF2C
GO:0097090	presynaptic membrane organization	2/156	12/18670	0.00433366	0.0448548	0.0352858	IL1RAPL1/PTPRD	2	MEF2C
GO:0099150	regulation of postsynaptic specialization assembly	2/156	12/18670	0.00433366	0.0448548	0.0352858	IL1RAP/PTPRD	2	MEF2C
GO:0099566	regulation of postsynaptic cytosolic calcium ion concentration	2/156	12/18670	0.00433366	0.0448548	0.0352858	GRIA1/SLC8A1	2	MEF2C
GO:0150052	regulation of postsynapse assembly	2/156	12/18670	0.00433366	0.0448548	0.0352858	IL1RAP/PTPRD	2	MEF2C
GO:1902287	semaphorin-plexin signaling pathway involved in axon guidance	2/156	12/18670	0.00433366	0.0448548	0.0352858	NRP1/SEMA3A	2	MEF2C
GO:1902950	regulation of dendritic spine maintenance	2/156	12/18670	0.00433366	0.0448548	0.0352858	GRIN2B/HOMER1	2	MEF2C
GO:1904424	regulation of GTP binding	2/156	12/18670	0.00433366	0.0448548	0.0352858	EPHA4/STMN1	2	MEF2C
GO:1904862	inhibitory synapse assembly	2/156	12/18670	0.00433366	0.0448548	0.0352858	GABRA1/GABRA2	2	MEF2C
GO:1905244	regulation of modification of synaptic structure	2/156	12/18670	0.00433366	0.0448548	0.0352858	CTTNBP2/EPHA4	2	MEF2C
GO:0001570	vasculogenesis	4/156	79/18670	0.00433564	0.0448548	0.0352858	NTRK2/SPRED1/ZFPM2/CTNNB1	4	MEF2C
GO:0003151	outflow tract morphogenesis	4/156	79/18670	0.00433564	0.0448548	0.0352858	NRP1/ROBO2/ZFPM2/CTNNB1	4	MEF2C
GO:0009187	cyclic nucleotide metabolic process	3/156	40/18670	0.00450777	0.0460825	0.0362516	ADCY8/PDE4B/PDE7B	3	MEF2C
GO:0097061	dendritic spine organization	4/156	80/18670	0.00453465	0.0460825	0.0362516	EPHA4/GRIN2B/HOMER1/LRRK2	4	MEF2C
GO:0048017	inositol lipid-mediated signaling	6/156	184/18670	0.00453619	0.0460825	0.0362516	NTRK2/NYAP2/PIK3R1/PLCB1/PLCH1/HTR2A	6	MEF2C
GO:0048639	positive regulation of developmental growth	6/156	184/18670	0.00453619	0.0460825	0.0362516	DSCAM/EFNA5/NRP1/PLCB1/SYT1/ZFPM2	6	MEF2C
GO:0051650	establishment of vesicle localization	6/156	184/18670	0.00453619	0.0460825	0.0362516	FNBP1L/GRIA1/LRRK2/MAP2/CTNNB1/KIF5C	6	MEF2C
GO:0045216	cell-cell junction organization	6/156	185/18670	0.00465663	0.0471358	0.0370802	CADM2/CDH11/CDH20/CDH9/CTNNB1/MAPRE2	6	MEF2C
GO:0030308	negative regulation of cell growth	6/156	186/18670	0.00477941	0.0482052	0.0379215	BCL11A/DCC/MAP2/NRP1/RTN4/SEMA3A	6	MEF2C
GO:0035136	forelimb morphogenesis	3/156	41/18670	0.00483417	0.0485834	0.038219	FMN1/ZBTB16/CTNNB1	3	MEF2C
GO:0007171	activation of transmembrane receptor protein tyrosine kinase activity	2/156	13/18670	0.00509362	0.0497689	0.0391516	EFNA5/NRG3	2	MEF2C
GO:0030007	cellular potassium ion homeostasis	2/156	13/18670	0.00509362	0.0497689	0.0391516	KCNMA1/ATP1B1	2	MEF2C
GO:0061478	response to platelet aggregation inhibitor	2/156	13/18670	0.00509362	0.0497689	0.0391516	ADCY8/EFNA5	2	MEF2C
GO:0071415	cellular response to purine-containing compound	2/156	13/18670	0.00509362	0.0497689	0.0391516	PPARGC1A/SLC8A1	2	MEF2C
GO:0071872	cellular response to epinephrine stimulus	2/156	13/18670	0.00509362	0.0497689	0.0391516	ATP2B4/PDE4B	2	MEF2C
GO:0098703	calcium ion import across plasma membrane	2/156	13/18670	0.00509362	0.0497689	0.0391516	ATP2B4/CACNA2D1	2	MEF2C
GO:1902285	semaphorin-plexin signaling pathway involved in neuron projection guidance	2/156	13/18670	0.00509362	0.0497689	0.0391516	NRP1/SEMA3A	2	MEF2C
GO:1903651	positive regulation of cytoplasmic transport	2/156	13/18670	0.00509362	0.0497689	0.0391516	MAP2/SORL1	2	MEF2C
GO:0010559	regulation of glycoprotein biosynthetic process	3/156	42/18670	0.00517449	0.0502104	0.0394989	ITM2C/PLCB1/CTNNB1	3	MEF2C
GO:0099622	cardiac muscle cell membrane repolarization	3/156	42/18670	0.00517449	0.0502104	0.0394989	CACNA2D1/KCNN2/ATP1B1	3	MEF2C
GO:0018210	peptidyl-threonine modification	5/156	134/18670	0.00537705	0.0517269	0.0406919	CIT/GALNTL6/LRRK2/NLK/SPRED1	5	MEF2C
GO:0014910	regulation of smooth muscle cell migration	4/156	84/18670	0.00539213	0.0517269	0.0406919	DOCK4/NRP1/PPARGC1A/SORL1	4	MEF2C
GO:0097756	negative regulation of blood vessel diameter	4/156	84/18670	0.00539213	0.0517269	0.0406919	ATP2B1/DOCK4/SLC8A1/HTR2A	4	MEF2C
GO:0032970	regulation of actin filament-based process	9/156	388/18670	0.0054043	0.0517269	0.0406919	CCDC88A/CIT/EFNA5/FMN1/NRP1/PAM/PDE4B/PIK3R1/STMN1	9	MEF2C
GO:0007204	positive regulation of cytosolic calcium ion concentration	8/156	319/18670	0.00544782	0.0519666	0.0408805	ADCY8/ATP2B4/CACNA2D1/GRIN2B/PLCB1/PLCH1/SLC8A1/HTR2A	8	MEF2C
GO:0060612	adipose tissue development	3/156	43/18670	0.00552889	0.0524407	0.0412534	ARID5B/PPARGC1A/SORL1	3	MEF2C
GO:0001667	ameboidal-type cell migration	10/156	462/18670	0.00553478	0.0524407	0.0412534	ARID5B/MCC/NRP1/SCG2/SLC8A1/SPRED1/ZEB2/RTN4/SEMA3A/MAPRE2	10	MEF2C
GO:0050731	positive regulation of peptidyl-tyrosine phosphorylation	6/156	192/18670	0.00556674	0.0525664	0.0413523	CCK/EFNA5/EPHA4/NRP1/NTRK2/HTR2A	6	MEF2C
GO:0072521	purine-containing compound metabolic process	10/156	464/18670	0.00570075	0.0536485	0.0422036	ADCY8/AK5/DPYD/GDA/LRRK2/PDE4B/PDE7B/PPARGC1A/ZBTB20/HTR2A	10	MEF2C
GO:0007611	learning or memory	7/156	256/18670	0.00580351	0.0536485	0.0422036	ADCY8/CCK/GRIA1/GRIN2B/NTRK2/PLCB1/HTR2A	7	MEF2C
GO:0060291	long-term synaptic potentiation	4/156	86/18670	0.00585889	0.0536485	0.0422036	ADCY8/EPHA4/GRIN2B/NTRK2	4	MEF2C
GO:0006195	purine nucleotide catabolic process	3/156	44/18670	0.00589753	0.0536485	0.0422036	GDA/PDE4B/PDE7B	3	MEF2C
GO:0007019	microtubule depolymerization	3/156	44/18670	0.00589753	0.0536485	0.0422036	NAV3/STMN2/STMN1	3	MEF2C
GO:0044331	cell-cell adhesion mediated by cadherin	3/156	44/18670	0.00589753	0.0536485	0.0422036	CDH11/CDH20/CDH9	3	MEF2C
GO:1902667	regulation of axon guidance	3/156	44/18670	0.00589753	0.0536485	0.0422036	DSCAM/NRP1/SEMA3A	3	MEF2C
GO:0009214	cyclic nucleotide catabolic process	2/156	14/18670	0.00591011	0.0536485	0.0422036	PDE4B/PDE7B	2	MEF2C
GO:0036376	sodium ion export across plasma membrane	2/156	14/18670	0.00591011	0.0536485	0.0422036	SLC8A1/ATP1B1	2	MEF2C
GO:0072498	embryonic skeletal joint development	2/156	14/18670	0.00591011	0.0536485	0.0422036	EXT1/CTNNB1	2	MEF2C
GO:1902656	calcium ion import into cytosol	2/156	14/18670	0.00591011	0.0536485	0.0422036	ATP2B4/CACNA2D1	2	MEF2C
GO:1904889	regulation of excitatory synapse assembly	2/156	14/18670	0.00591011	0.0536485	0.0422036	IL1RAP/PTPRD	2	MEF2C
GO:0001763	morphogenesis of a branching structure	6/156	196/18670	0.00614183	0.0555727	0.0437173	BCL11A/LRRK2/NRP1/RTN4/SEMA3A/CTNNB1	6	MEF2C
GO:0003007	heart morphogenesis	7/156	259/18670	0.00617438	0.0556882	0.0438081	CPE/FLRT2/NRP1/ROBO2/ZFPM2/RTN4/CTNNB1	7	MEF2C
GO:0048483	autonomic nervous system development	3/156	45/18670	0.00628055	0.0562077	0.0442168	NRP1/SEMA3A/CTNNB1	3	MEF2C
GO:0048538	thymus development	3/156	45/18670	0.00628055	0.0562077	0.0442168	BCL11B/LMO4/CTNNB1	3	MEF2C
GO:0009791	post-embryonic development	4/156	88/18670	0.00635183	0.0562077	0.0442168	ARID5B/BCL11B/DSCAM/FBN1	4	MEF2C
GO:0098659	inorganic cation import across plasma membrane	4/156	88/18670	0.00635183	0.0562077	0.0442168	ATP2B4/CACNA2D1/SLC8A1/ATP1B1	4	MEF2C
GO:0099587	inorganic ion import across plasma membrane	4/156	88/18670	0.00635183	0.0562077	0.0442168	ATP2B4/CACNA2D1/SLC8A1/ATP1B1	4	MEF2C
GO:0106027	neuron projection organization	4/156	88/18670	0.00635183	0.0562077	0.0442168	EPHA4/GRIN2B/HOMER1/LRRK2	4	MEF2C
GO:0060048	cardiac muscle contraction	5/156	140/18670	0.00645427	0.0569352	0.0447891	CACNA2D1/KCNN2/PDE4B/SLC8A1/ATP1B1	5	MEF2C
GO:0097306	cellular response to alcohol	4/156	89/18670	0.00660832	0.0579309	0.0455724	ADCY8/ATP2B1/EFNA5/CTNNB1	4	MEF2C
GO:1901019	regulation of calcium ion transmembrane transporter activity	4/156	89/18670	0.00660832	0.0579309	0.0455724	CACNA2D1/PDE4B/STIM2/ATP1B1	4	MEF2C
GO:0001754	eye photoreceptor cell differentiation	3/156	46/18670	0.00667809	0.0580004	0.0456271	DSCAM/NTRK2/THRB	3	MEF2C
GO:0045981	positive regulation of nucleotide metabolic process	3/156	46/18670	0.00667809	0.0580004	0.0456271	PPARGC1A/ZBTB20/HTR2A	3	MEF2C
GO:1900544	positive regulation of purine nucleotide metabolic process	3/156	46/18670	0.00667809	0.0580004	0.0456271	PPARGC1A/ZBTB20/HTR2A	3	MEF2C
GO:0007216	G protein-coupled glutamate receptor signaling pathway	2/156	15/18670	0.00678215	0.058009	0.0456338	GRM3/HOMER1	2	MEF2C
GO:0048569	post-embryonic animal organ development	2/156	15/18670	0.00678215	0.058009	0.0456338	BCL11B/FBN1	2	MEF2C
GO:0072283	metanephric renal vesicle morphogenesis	2/156	15/18670	0.00678215	0.058009	0.0456338	FMN1/CTNNB1	2	MEF2C
GO:1901841	regulation of high voltage-gated calcium channel activity	2/156	15/18670	0.00678215	0.058009	0.0456338	CACNA2D1/PDE4B	2	MEF2C
GO:1905874	regulation of postsynaptic density organization	2/156	15/18670	0.00678215	0.058009	0.0456338	IL1RAP/PTPRD	2	MEF2C
GO:0001656	metanephros development	4/156	90/18670	0.00687158	0.0584188	0.0459562	FBN1/FMN1/ROBO2/CTNNB1	4	MEF2C
GO:0045778	positive regulation of ossification	4/156	90/18670	0.00687158	0.0584188	0.0459562	ATP2B1/SLC8A1/ZBTB16/CTNNB1	4	MEF2C
GO:0035296	regulation of tube diameter	5/156	143/18670	0.00704601	0.0594577	0.0467735	ATP2B1/DOCK4/KCNMA1/SLC8A1/HTR2A	5	MEF2C
GO:0097746	regulation of blood vessel diameter	5/156	143/18670	0.00704601	0.0594577	0.0467735	ATP2B1/DOCK4/KCNMA1/SLC8A1/HTR2A	5	MEF2C
GO:0051648	vesicle localization	6/156	202/18670	0.00708406	0.0594577	0.0467735	FNBP1L/GRIA1/LRRK2/MAP2/CTNNB1/KIF5C	6	MEF2C
GO:1903580	positive regulation of ATP metabolic process	3/156	47/18670	0.00709029	0.0594577	0.0467735	PPARGC1A/ZBTB20/HTR2A	3	MEF2C
GO:0014909	smooth muscle cell migration	4/156	91/18670	0.00714169	0.0594577	0.0467735	DOCK4/NRP1/PPARGC1A/SORL1	4	MEF2C
GO:0045638	negative regulation of myeloid cell differentiation	4/156	91/18670	0.00714169	0.0594577	0.0467735	FBN1/PIK3R1/ZBTB16/CTNNB1	4	MEF2C
GO:0048814	regulation of dendrite morphogenesis	4/156	91/18670	0.00714169	0.0594577	0.0467735	EPHA4/IL1RAPL1/LRRK2/PTPRD	4	MEF2C
GO:0030534	adult behavior	5/156	144/18670	0.00725141	0.060016	0.0472127	CHL1/EPHA4/HOMER1/SLC1A2/HTR2A	5	MEF2C
GO:0035150	regulation of tube size	5/156	144/18670	0.00725141	0.060016	0.0472127	ATP2B1/DOCK4/KCNMA1/SLC8A1/HTR2A	5	MEF2C
GO:0034764	positive regulation of transmembrane transport	6/156	204/18670	0.00742021	0.061233	0.0481701	CACNA2D1/KCNC2/PIK3R1/SLC1A2/STIM2/ATP1B1	6	MEF2C
GO:0002762	negative regulation of myeloid leukocyte differentiation	3/156	48/18670	0.00751727	0.0613147	0.0482344	FBN1/PIK3R1/CTNNB1	3	MEF2C
GO:0007528	neuromuscular junction development	3/156	48/18670	0.00751727	0.0613147	0.0482344	GPHN/LRRK2/PDZRN3	3	MEF2C
GO:0016339	calcium-dependent cell-cell adhesion via plasma membrane cell adhesion molecules	3/156	48/18670	0.00751727	0.0613147	0.0482344	CDH11/CDH20/CDH9	3	MEF2C
GO:0035272	exocrine system development	3/156	48/18670	0.00751727	0.0613147	0.0482344	NFIB/NRP1/SEMA3A	3	MEF2C
GO:0006836	neurotransmitter transport	7/156	270/18670	0.00768712	0.0616263	0.0484795	GABRA2/LRRK2/SLC1A2/STXBP5L/SYT1/TRIM9/HTR2A	7	MEF2C
GO:0032354	response to follicle-stimulating hormone	2/156	16/18670	0.00770876	0.0616263	0.0484795	EFNA5/PPARGC1A	2	MEF2C
GO:0045986	negative regulation of smooth muscle contraction	2/156	16/18670	0.00770876	0.0616263	0.0484795	DOCK4/KCNMA1	2	MEF2C
GO:0048012	hepatocyte growth factor receptor signaling pathway	2/156	16/18670	0.00770876	0.0616263	0.0484795	NRP1/STMN1	2	MEF2C
GO:0060628	regulation of ER to Golgi vesicle-mediated transport	2/156	16/18670	0.00770876	0.0616263	0.0484795	LRRK2/SORL1	2	MEF2C
GO:0070593	dendrite self-avoidance	2/156	16/18670	0.00770876	0.0616263	0.0484795	DSCAM/DSCAML1	2	MEF2C
GO:0099170	postsynaptic modulation of chemical synaptic transmission	2/156	16/18670	0.00770876	0.0616263	0.0484795	DCC/PLCB1	2	MEF2C
GO:0045165	cell fate commitment	7/156	271/18670	0.00783709	0.0624747	0.0491469	BCL11B/DSCAML1/LMO4/NRP1/SATB2/SOX5/CTNNB1	7	MEF2C
GO:0043524	negative regulation of neuron apoptotic process	5/156	147/18670	0.00789265	0.0627399	0.0493555	CHL1/NRP1/NTRK2/PPARGC1A/CPEB4	5	MEF2C
GO:0008347	glial cell migration	3/156	49/18670	0.00795915	0.062913	0.0494917	EPHA4/RTN4/CTNNB1	3	MEF2C
GO:1903018	regulation of glycoprotein metabolic process	3/156	49/18670	0.00795915	0.062913	0.0494917	ITM2C/PLCB1/CTNNB1	3	MEF2C
GO:0035148	tube formation	5/156	148/18670	0.00811488	0.0639644	0.0503187	LMO4/NFIB/ZEB2/PRICKLE1/CTNNB1	5	MEF2C
GO:0032956	regulation of actin cytoskeleton organization	8/156	343/18670	0.0082933	0.0651881	0.0512814	CCDC88A/CIT/EFNA5/FMN1/NRP1/PAM/PIK3R1/STMN1	8	MEF2C
GO:0048592	eye morphogenesis	5/156	149/18670	0.00834143	0.0653838	0.0514353	DSCAM/FBN1/NTRK2/THRB/CTNNB1	5	MEF2C
GO:0060976	coronary vasculature development	3/156	50/18670	0.00841605	0.0656032	0.051608	NRP1/SPRED1/PRICKLE1	3	MEF2C
GO:0086009	membrane repolarization	3/156	50/18670	0.00841605	0.0656032	0.051608	CACNA2D1/KCNN2/ATP1B1	3	MEF2C
GO:0043270	positive regulation of ion transport	7/156	275/18670	0.0084587	0.0657536	0.0517262	ATP2B1/CACNA2D1/CCK/HOMER1/KCNC2/STIM2/ATP1B1	7	MEF2C
GO:0043523	regulation of neuron apoptotic process	6/156	210/18670	0.00849782	0.0658757	0.0518223	CHL1/NRP1/NTRK2/PPARGC1A/CPEB4/CTNNB1	6	MEF2C
GO:0006835	dicarboxylic acid transport	4/156	96/18670	0.00859751	0.0659052	0.0518455	CCK/NTRK2/SLC1A2/SYT1	4	MEF2C
GO:0006883	cellular sodium ion homeostasis	2/156	17/18670	0.00868899	0.0659052	0.0518455	SLC8A1/ATP1B1	2	MEF2C
GO:0017121	plasma membrane phospholipid scrambling	2/156	17/18670	0.00868899	0.0659052	0.0518455	ANO3/ANO4	2	MEF2C
GO:0021783	preganglionic parasympathetic fiber development	2/156	17/18670	0.00868899	0.0659052	0.0518455	NRP1/SEMA3A	2	MEF2C
GO:0031000	response to caffeine	2/156	17/18670	0.00868899	0.0659052	0.0518455	PPARGC1A/SLC8A1	2	MEF2C
GO:0036270	response to diuretic	2/156	17/18670	0.00868899	0.0659052	0.0518455	PPARGC1A/SLC8A1	2	MEF2C
GO:0048532	anatomical structure arrangement	2/156	17/18670	0.00868899	0.0659052	0.0518455	NRP1/SEMA3A	2	MEF2C
GO:0097107	postsynaptic density assembly	2/156	17/18670	0.00868899	0.0659052	0.0518455	IL1RAP/PTPRD	2	MEF2C
GO:0021545	cranial nerve development	3/156	51/18670	0.00888808	0.067234	0.0528909	NRP1/SEMA3A/CTNNB1	3	MEF2C
GO:0001678	cellular glucose homeostasis	5/156	152/18670	0.00904733	0.0680727	0.0535506	ADCY8/EFNA5/PIK3R1/PPARGC1A/ZBTB20	5	MEF2C
GO:1903169	regulation of calcium ion transmembrane transport	5/156	152/18670	0.00904733	0.0680727	0.0535506	CACNA2D1/PDE4B/SLC8A1/STIM2/ATP1B1	5	MEF2C
GO:0060485	mesenchyme development	7/156	279/18670	0.00911593	0.0684059	0.0538127	NRP1/ROBO2/ZEB2/ZFPM2/RTN4/SEMA3A/CTNNB1	7	MEF2C
GO:0030038	contractile actin filament bundle assembly	4/156	98/18670	0.00923027	0.0688965	0.0541987	NRP1/PHACTR1/PIK3R1/STMN1	4	MEF2C
GO:0043149	stress fiber assembly	4/156	98/18670	0.00923027	0.0688965	0.0541987	NRP1/PHACTR1/PIK3R1/STMN1	4	MEF2C
GO:0032330	regulation of chondrocyte differentiation	3/156	52/18670	0.00937534	0.06961	0.05476	SOX5/ZBTB16/CTNNB1	3	MEF2C
GO:1990089	response to nerve growth factor	3/156	52/18670	0.00937534	0.06961	0.05476	KCNC2/NTRK2/STMN2	3	MEF2C
GO:0010631	epithelial cell migration	8/156	352/18670	0.00960706	0.0710582	0.0558992	MCC/NRP1/SCG2/SPRED1/ZEB2/RTN4/SEMA3A/MAPRE2	8	MEF2C
GO:0007194	negative regulation of adenylate cyclase activity	2/156	18/18670	0.00972189	0.0710582	0.0558992	GABBR2/GRM3	2	MEF2C
GO:0021756	striatum development	2/156	18/18670	0.00972189	0.0710582	0.0558992	BCL11B/LRRK2	2	MEF2C
GO:0060977	coronary vasculature morphogenesis	2/156	18/18670	0.00972189	0.0710582	0.0558992	NRP1/SPRED1	2	MEF2C
GO:0071371	cellular response to gonadotropin stimulus	2/156	18/18670	0.00972189	0.0710582	0.0558992	EFNA5/PPARGC1A	2	MEF2C
GO:0072077	renal vesicle morphogenesis	2/156	18/18670	0.00972189	0.0710582	0.0558992	FMN1/CTNNB1	2	MEF2C
GO:1902903	regulation of supramolecular fiber organization	8/156	353/18670	0.00976208	0.0711671	0.0559849	CIT/FMN1/MAP2/NAV3/NRP1/PIK3R1/STMN2/STMN1	8	MEF2C
GO:0043393	regulation of protein binding	6/156	217/18670	0.00989209	0.0719285	0.0565839	EPHA4/LRRK2/MAP2/NRP1/SORL1/STMN1	6	MEF2C
GO:0031647	regulation of protein stability	7/156	284/18670	0.00998927	0.072448	0.0569925	EPHA4/LRRK2/NLK/PIK3R1/PPARGC1A/ATP1B1/RTN4	7	MEF2C
GO:0090132	epithelium migration	8/156	355/18670	0.0100777	0.0729015	0.0573493	MCC/NRP1/SCG2/SPRED1/ZEB2/RTN4/SEMA3A/MAPRE2	8	MEF2C
GO:0019722	calcium-mediated signaling	6/156	218/18670	0.0101038	0.0729028	0.0573503	ATP2B4/GRIN2B/LRRK2/NCALD/SLC8A1/ATP1B1	6	MEF2C
GO:0006163	purine nucleotide metabolic process	9/156	432/18670	0.0105514	0.0759379	0.0597379	ADCY8/AK5/GDA/LRRK2/PDE4B/PDE7B/PPARGC1A/ZBTB20/HTR2A	9	MEF2C
GO:0001823	mesonephros development	4/156	102/18670	0.0105851	0.0759862	0.0597759	FMN1/ROBO2/ZBTB16/CTNNB1	4	MEF2C
GO:0007350	blastoderm segmentation	2/156	19/18670	0.0108065	0.0762143	0.0599554	NRP1/SEMA3A	2	MEF2C
GO:0016048	detection of temperature stimulus	2/156	19/18670	0.0108065	0.0762143	0.0599554	ANO3/HTR2A	2	MEF2C
GO:0035493	SNARE complex assembly	2/156	19/18670	0.0108065	0.0762143	0.0599554	STXBP6/TRIM9	2	MEF2C
GO:0048486	parasympathetic nervous system development	2/156	19/18670	0.0108065	0.0762143	0.0599554	NRP1/SEMA3A	2	MEF2C
GO:0072087	renal vesicle development	2/156	19/18670	0.0108065	0.0762143	0.0599554	FMN1/CTNNB1	2	MEF2C
GO:1902170	cellular response to reactive nitrogen species	2/156	19/18670	0.0108065	0.0762143	0.0599554	KCNC2/PPARGC1A	2	MEF2C
GO:1905939	regulation of gonad development	2/156	19/18670	0.0108065	0.0762143	0.0599554	ZFPM2/SEMA3A	2	MEF2C
GO:0060042	retina morphogenesis in camera-type eye	3/156	55/18670	0.0109294	0.0767909	0.060409	DSCAM/NTRK2/THRB	3	MEF2C
GO:0032091	negative regulation of protein binding	4/156	103/18670	0.0109428	0.0767909	0.060409	LRRK2/MAP2/SORL1/STMN1	4	MEF2C
GO:0090130	tissue migration	8/156	361/18670	0.0110703	0.077492	0.0609605	MCC/NRP1/SCG2/SPRED1/ZEB2/RTN4/SEMA3A/MAPRE2	8	MEF2C
GO:0046661	male sex differentiation	5/156	160/18670	0.0111293	0.0775196	0.0609822	ARID5B/ZFPM2/NCOA1/SEMA3A/CTNNB1	5	MEF2C
GO:1903305	regulation of regulated secretory pathway	5/156	160/18670	0.0111293	0.0775196	0.0609822	LRRK2/STXBP5L/SYT1/TRIM9/HTR2A	5	MEF2C
GO:0045444	fat cell differentiation	6/156	223/18670	0.011211	0.0778955	0.0612779	ARID5B/PLCB1/PPARGC1A/ZBTB16/ZFPM2/HTR2A	6	MEF2C
GO:0014812	muscle cell migration	4/156	104/18670	0.0113083	0.0779937	0.0613552	DOCK4/NRP1/PPARGC1A/SORL1	4	MEF2C
GO:0032414	positive regulation of ion transmembrane transporter activity	4/156	104/18670	0.0113083	0.0779937	0.0613552	CACNA2D1/KCNC2/STIM2/ATP1B1	4	MEF2C
GO:0046928	regulation of neurotransmitter secretion	4/156	104/18670	0.0113083	0.0779937	0.0613552	LRRK2/STXBP5L/SYT1/HTR2A	4	MEF2C
GO:0043266	regulation of potassium ion transport	4/156	105/18670	0.0116814	0.0803707	0.063225	KCNC2/KCNN2/ATP1B1/HTR2A	4	MEF2C
GO:0008356	asymmetric cell division	2/156	20/18670	0.0119419	0.0807803	0.0635473	SOX5/ZBTB16	2	MEF2C
GO:0010560	positive regulation of glycoprotein biosynthetic process	2/156	20/18670	0.0119419	0.0807803	0.0635473	PLCB1/CTNNB1	2	MEF2C
GO:0031280	negative regulation of cyclase activity	2/156	20/18670	0.0119419	0.0807803	0.0635473	GABBR2/GRM3	2	MEF2C
GO:0048148	behavioral response to cocaine	2/156	20/18670	0.0119419	0.0807803	0.0635473	HOMER1/HTR2A	2	MEF2C
GO:0048670	regulation of collateral sprouting	2/156	20/18670	0.0119419	0.0807803	0.0635473	DCC/EFNA5	2	MEF2C
GO:0097062	dendritic spine maintenance	2/156	20/18670	0.0119419	0.0807803	0.0635473	GRIN2B/HOMER1	2	MEF2C
GO:0098698	postsynaptic specialization assembly	2/156	20/18670	0.0119419	0.0807803	0.0635473	IL1RAP/PTPRD	2	MEF2C
GO:0001755	neural crest cell migration	3/156	57/18670	0.0120432	0.0812052	0.0638816	NRP1/ZEB2/SEMA3A	3	MEF2C
GO:2001023	regulation of response to drug	4/156	106/18670	0.0120625	0.0812052	0.0638816	LRRK2/SYT1/HTR2A/NCOA1	4	MEF2C
GO:0019229	regulation of vasoconstriction	3/156	58/18670	0.0126237	0.0847807	0.0666943	ATP2B1/DOCK4/HTR2A	3	MEF2C
GO:0007389	pattern specification process	9/156	446/18670	0.0127865	0.0856696	0.0673935	DSCAML1/NRG3/NRP1/ROBO2/SATB2/ZBTB16/ZEB2/SEMA3A/CTNNB1	9	MEF2C
GO:0030004	cellular monovalent inorganic cation homeostasis	4/156	108/18670	0.0128482	0.0858787	0.067558	KCNMA1/LRRK2/SLC8A1/ATP1B1	4	MEF2C
GO:0002115	store-operated calcium entry	2/156	21/18670	0.0131273	0.0869179	0.0683755	HOMER1/STIM2	2	MEF2C
GO:0006144	purine nucleobase metabolic process	2/156	21/18670	0.0131273	0.0869179	0.0683755	DPYD/GDA	2	MEF2C
GO:0032332	positive regulation of chondrocyte differentiation	2/156	21/18670	0.0131273	0.0869179	0.0683755	SOX5/ZBTB16	2	MEF2C
GO:0051900	regulation of mitochondrial depolarization	2/156	21/18670	0.0131273	0.0869179	0.0683755	CCK/LRRK2	2	MEF2C
GO:0030521	androgen receptor signaling pathway	3/156	59/18670	0.01322	0.0871359	0.068547	PPARGC1A/NCOA1/CTNNB1	3	MEF2C
GO:0071868	cellular response to monoamine stimulus	4/156	109/18670	0.0132531	0.0871359	0.068547	ATP2B4/LRRK2/PDE4B/HTR2A	4	MEF2C
GO:0071870	cellular response to catecholamine stimulus	4/156	109/18670	0.0132531	0.0871359	0.068547	ATP2B4/LRRK2/PDE4B/HTR2A	4	MEF2C
GO:0050806	positive regulation of synaptic transmission	5/156	168/18670	0.013517	0.0886638	0.069749	ADCY8/EPHA4/GRIN2B/NTRK2/SYT1	5	MEF2C
GO:0097305	response to alcohol	6/156	233/18670	0.0136783	0.0895134	0.0704173	ADCY8/ATP2B1/EFNA5/GRIN2B/KCNC2/CTNNB1	6	MEF2C
GO:0051893	regulation of focal adhesion assembly	3/156	60/18670	0.0138321	0.0898924	0.0707155	EFNA5/FMN1/NRP1	3	MEF2C
GO:0090109	regulation of cell-substrate junction assembly	3/156	60/18670	0.0138321	0.0898924	0.0707155	EFNA5/FMN1/NRP1	3	MEF2C
GO:0150116	regulation of cell-substrate junction organization	3/156	60/18670	0.0138321	0.0898924	0.0707155	EFNA5/FMN1/NRP1	3	MEF2C
GO:0007269	neurotransmitter secretion	5/156	170/18670	0.0141638	0.0916252	0.0720786	LRRK2/STXBP5L/SYT1/TRIM9/HTR2A	5	MEF2C
GO:0099643	signal release from synapse	5/156	170/18670	0.0141638	0.0916252	0.0720786	LRRK2/STXBP5L/SYT1/TRIM9/HTR2A	5	MEF2C
GO:0001759	organ induction	2/156	22/18670	0.0143616	0.0916404	0.0720906	ROBO2/CTNNB1	2	MEF2C
GO:0007617	mating behavior	2/156	22/18670	0.0143616	0.0916404	0.0720906	THRB/NCOA1	2	MEF2C
GO:0021801	cerebral cortex radial glia guided migration	2/156	22/18670	0.0143616	0.0916404	0.0720906	RTN4/CTNNB1	2	MEF2C
GO:0022030	telencephalon glial cell migration	2/156	22/18670	0.0143616	0.0916404	0.0720906	RTN4/CTNNB1	2	MEF2C
GO:0046339	diacylglycerol metabolic process	2/156	22/18670	0.0143616	0.0916404	0.0720906	DGKB/DGKG	2	MEF2C
GO:0060487	lung epithelial cell differentiation	2/156	22/18670	0.0143616	0.0916404	0.0720906	NFIB/THRB	2	MEF2C
GO:0007405	neuroblast proliferation	3/156	61/18670	0.0144601	0.091794	0.0722114	LRRK2/SOX5/CTNNB1	3	MEF2C
GO:0003205	cardiac chamber development	5/156	171/18670	0.0144949	0.091794	0.0722114	CPE/LMO4/NRP1/ROBO2/ZFPM2	5	MEF2C
GO:0003279	cardiac septum development	4/156	112/18670	0.0145161	0.091794	0.0722114	LMO4/NRP1/ROBO2/ZFPM2	4	MEF2C
GO:0032411	positive regulation of transporter activity	4/156	112/18670	0.0145161	0.091794	0.0722114	CACNA2D1/KCNC2/STIM2/ATP1B1	4	MEF2C
GO:0032623	interleukin-2 production	3/156	62/18670	0.015104	0.0952976	0.0749675	IL1RAP/NAV3/PDE4B	3	MEF2C
GO:0032959	inositol trisphosphate biosynthetic process	2/156	23/18670	0.015644	0.096965	0.0762793	PLCB1/PLCH1	2	MEF2C
GO:0045821	positive regulation of glycolytic process	2/156	23/18670	0.015644	0.096965	0.0762793	ZBTB20/HTR2A	2	MEF2C
GO:0051350	negative regulation of lyase activity	2/156	23/18670	0.015644	0.096965	0.0762793	GABBR2/GRM3	2	MEF2C
GO:0051882	mitochondrial depolarization	2/156	23/18670	0.015644	0.096965	0.0762793	CCK/LRRK2	2	MEF2C
GO:0060445	branching involved in salivary gland morphogenesis	2/156	23/18670	0.015644	0.096965	0.0762793	NRP1/SEMA3A	2	MEF2C
GO:0086012	membrane depolarization during cardiac muscle cell action potential	2/156	23/18670	0.015644	0.096965	0.0762793	CACNA2D1/SLC8A1	2	MEF2C
GO:0090140	regulation of mitochondrial fission	2/156	23/18670	0.015644	0.096965	0.0762793	LRRK2/PPARGC1A	2	MEF2C
GO:1903429	regulation of cell maturation	2/156	23/18670	0.015644	0.096965	0.0762793	BCL11A/LRRK2	2	MEF2C
GO:0042982	amyloid precursor protein metabolic process	3/156	63/18670	0.015764	0.0972803	0.0765273	EPHA4/ITM2C/SORL1	3	MEF2C
GO:0046530	photoreceptor cell differentiation	3/156	63/18670	0.015764	0.0972803	0.0765273	DSCAM/NTRK2/THRB	3	MEF2C
GO:0003018	vascular process in circulatory system	5/156	175/18670	0.0158713	0.097728	0.0768795	ATP2B1/DOCK4/KCNMA1/SLC8A1/HTR2A	5	MEF2C
GO:0042593	glucose homeostasis	6/156	241/18670	0.0159082	0.0977419	0.0768905	ADCY8/EFNA5/PIK3R1/PPARGC1A/STXBP5L/ZBTB20	6	MEF2C
GO:0033500	carbohydrate homeostasis	6/156	242/18670	0.0162036	0.099276	0.0780973	ADCY8/EFNA5/PIK3R1/PPARGC1A/STXBP5L/ZBTB20	6	MEF2C
GO:0050796	regulation of insulin secretion	5/156	176/18670	0.0162285	0.099276	0.0780973	ADCY8/EFNA5/KCNC2/RAPGEF4/STXBP5L	5	MEF2C
GO:0045670	regulation of osteoclast differentiation	3/156	64/18670	0.0164399	0.0999179	0.0786023	FBN1/PIK3R1/CTNNB1	3	MEF2C
GO:0046834	lipid phosphorylation	3/156	64/18670	0.0164399	0.0999179	0.0786023	DGKB/DGKG/PIK3R1	3	MEF2C
GO:0050922	negative regulation of chemotaxis	3/156	64/18670	0.0164399	0.0999179	0.0786023	NRP1/ROBO2/SEMA3A	3	MEF2C
GO:0009266	response to temperature stimulus	6/156	243/18670	0.0165028	0.100084	0.0787329	ANO3/ARPP21/ATP2B1/PPARGC1A/HTR2A/DNAJB4	6	MEF2C
GO:0021544	subpallium development	2/156	24/18670	0.0169736	0.102059	0.0802867	BCL11B/LRRK2	2	MEF2C
GO:0036010	protein localization to endosome	2/156	24/18670	0.0169736	0.102059	0.0802867	NRP1/SORL1	2	MEF2C
GO:0086064	cell communication by electrical coupling involved in cardiac conduction	2/156	24/18670	0.0169736	0.102059	0.0802867	SLC8A1/ATP1B1	2	MEF2C
GO:1903020	positive regulation of glycoprotein metabolic process	2/156	24/18670	0.0169736	0.102059	0.0802867	PLCB1/CTNNB1	2	MEF2C
GO:0006940	regulation of smooth muscle contraction	3/156	65/18670	0.017132	0.102573	0.0806911	ATP2B1/DOCK4/KCNMA1	3	MEF2C
GO:0009166	nucleotide catabolic process	3/156	65/18670	0.017132	0.102573	0.0806911	GDA/PDE4B/PDE7B	3	MEF2C
GO:0048593	camera-type eye morphogenesis	4/156	118/18670	0.0172648	0.103149	0.0811441	DSCAM/NTRK2/THRB/CTNNB1	4	MEF2C
GO:0051099	positive regulation of binding	5/156	179/18670	0.0173323	0.103333	0.0812885	EPHA4/LRRK2/NRP1/STMN1/CTNNB1	5	MEF2C
GO:0001952	regulation of cell-matrix adhesion	4/156	119/18670	0.0177523	0.105613	0.0830826	EFNA5/FMN1/NRP1/PIK3R1	4	MEF2C
GO:0017156	calcium-ion regulated exocytosis	3/156	66/18670	0.0178401	0.105912	0.0833173	RAPGEF4/SYT1/TRIM9	3	MEF2C
GO:0022612	gland morphogenesis	4/156	120/18670	0.0182484	0.107297	0.0844068	NFIB/NRG3/NRP1/SEMA3A	4	MEF2C
GO:0007026	negative regulation of microtubule depolymerization	2/156	25/18670	0.0183496	0.107297	0.0844068	NAV3/STMN2	2	MEF2C
GO:0051894	positive regulation of focal adhesion assembly	2/156	25/18670	0.0183496	0.107297	0.0844068	FMN1/NRP1	2	MEF2C
GO:0072273	metanephric nephron morphogenesis	2/156	25/18670	0.0183496	0.107297	0.0844068	FMN1/CTNNB1	2	MEF2C
GO:1903859	regulation of dendrite extension	2/156	25/18670	0.0183496	0.107297	0.0844068	BCL11A/SYT1	2	MEF2C
GO:1904861	excitatory synapse assembly	2/156	25/18670	0.0183496	0.107297	0.0844068	IL1RAP/PTPRD	2	MEF2C
GO:1905809	negative regulation of synapse organization	2/156	25/18670	0.0183496	0.107297	0.0844068	GRIN2B/ROBO2	2	MEF2C
GO:0045926	negative regulation of growth	6/156	249/18670	0.0183784	0.107297	0.0844068	BCL11A/DCC/MAP2/NRP1/RTN4/SEMA3A	6	MEF2C
GO:0030072	peptide hormone secretion	6/156	250/18670	0.0187047	0.108908	0.0856742	ADCY8/CPE/EFNA5/KCNC2/RAPGEF4/STXBP5L	6	MEF2C
GO:0060562	epithelial tube morphogenesis	7/156	322/18670	0.0187318	0.108908	0.0856742	EPHA4/FMN1/LMO4/NRP1/ZEB2/PRICKLE1/CTNNB1	7	MEF2C
GO:0009150	purine ribonucleotide metabolic process	8/156	399/18670	0.0191122	0.11089	0.0872338	ADCY8/AK5/LRRK2/PDE4B/PDE7B/PPARGC1A/ZBTB20/HTR2A	8	MEF2C
GO:0046031	ADP metabolic process	4/156	122/18670	0.0192661	0.111548	0.0877511	AK5/PPARGC1A/ZBTB20/HTR2A	4	MEF2C
GO:0071230	cellular response to amino acid stimulus	3/156	68/18670	0.0193048	0.111548	0.0877511	BCL11A/NTRK2/CPEB4	3	MEF2C
GO:0032957	inositol trisphosphate metabolic process	2/156	26/18670	0.019771	0.112947	0.0888521	PLCB1/PLCH1	2	MEF2C
GO:0035640	exploration behavior	2/156	26/18670	0.019771	0.112947	0.0888521	CHL1/LRRK2	2	MEF2C
GO:0048843	negative regulation of axon extension involved in axon guidance	2/156	26/18670	0.019771	0.112947	0.0888521	NRP1/SEMA3A	2	MEF2C
GO:0150117	positive regulation of cell-substrate junction organization	2/156	26/18670	0.019771	0.112947	0.0888521	FMN1/NRP1	2	MEF2C
GO:1901018	positive regulation of potassium ion transmembrane transporter activity	2/156	26/18670	0.019771	0.112947	0.0888521	KCNC2/ATP1B1	2	MEF2C
GO:0002062	chondrocyte differentiation	4/156	123/18670	0.0197879	0.112947	0.0888521	NFIB/SOX5/ZBTB16/CTNNB1	4	MEF2C
GO:0030166	proteoglycan biosynthetic process	3/156	69/18670	0.0200614	0.114046	0.0897163	EXT1/NDST3/CTNNB1	3	MEF2C
GO:0042698	ovulation cycle	3/156	69/18670	0.0200614	0.114046	0.0897163	PAM/ROBO2/NCOA1	3	MEF2C
GO:0001838	embryonic epithelial tube formation	4/156	124/18670	0.0203183	0.114811	0.0903179	LMO4/ZEB2/PRICKLE1/CTNNB1	4	MEF2C
GO:0046717	acid secretion	4/156	124/18670	0.0203183	0.114811	0.0903179	CCK/NTRK2/SLC1A2/SYT1	4	MEF2C
GO:0051209	release of sequestered calcium ion into cytosol	4/156	124/18670	0.0203183	0.114811	0.0903179	PLCB1/PLCH1/SLC8A1/HTR2A	4	MEF2C
GO:0048167	regulation of synaptic plasticity	5/156	187/18670	0.020516	0.115695	0.0910139	ADCY8/EPHA4/GRIA1/GRIN2B/NTRK2	5	MEF2C
GO:0050730	regulation of peptidyl-tyrosine phosphorylation	6/156	256/18670	0.0207456	0.116756	0.0918483	CCK/EFNA5/EPHA4/NRP1/NTRK2/HTR2A	6	MEF2C
GO:0002021	response to dietary excess	2/156	27/18670	0.0212371	0.118574	0.0932784	PPARGC1A/SORL1	2	MEF2C
GO:0002026	regulation of the force of heart contraction	2/156	27/18670	0.0212371	0.118574	0.0932784	ATP2B4/SLC8A1	2	MEF2C
GO:0045932	negative regulation of muscle contraction	2/156	27/18670	0.0212371	0.118574	0.0932784	DOCK4/KCNMA1	2	MEF2C
GO:0060384	innervation	2/156	27/18670	0.0212371	0.118574	0.0932784	NRP1/SEMA3A	2	MEF2C
GO:0018107	peptidyl-threonine phosphorylation	4/156	126/18670	0.0214053	0.118806	0.0934608	CIT/LRRK2/NLK/SPRED1	4	MEF2C
GO:0048706	embryonic skeletal system development	4/156	126/18670	0.0214053	0.118806	0.0934608	DSCAML1/EXT1/SATB2/CTNNB1	4	MEF2C
GO:0051283	negative regulation of sequestering of calcium ion	4/156	126/18670	0.0214053	0.118806	0.0934608	PLCB1/PLCH1/SLC8A1/HTR2A	4	MEF2C
GO:1901292	nucleoside phosphate catabolic process	3/156	71/18670	0.0216231	0.119543	0.0940406	GDA/PDE4B/PDE7B	3	MEF2C
GO:1904427	positive regulation of calcium ion transmembrane transport	3/156	71/18670	0.0216231	0.119543	0.0940406	CACNA2D1/STIM2/ATP1B1	3	MEF2C
GO:0098657	import into cell	5/156	191/18670	0.0222423	0.122725	0.0965441	ATP2B4/CACNA2D1/SLC1A2/SLC8A1/ATP1B1	5	MEF2C
GO:0019226	transmission of nerve impulse	3/156	72/18670	0.0224282	0.122788	0.0965933	KCND2/NTRK2/SCN3A	3	MEF2C
GO:0032272	negative regulation of protein polymerization	3/156	72/18670	0.0224282	0.122788	0.0965933	MAP2/STMN2/STMN1	3	MEF2C
GO:0061035	regulation of cartilage development	3/156	72/18670	0.0224282	0.122788	0.0965933	SOX5/ZBTB16/CTNNB1	3	MEF2C
GO:2001259	positive regulation of cation channel activity	3/156	72/18670	0.0224282	0.122788	0.0965933	CACNA2D1/KCNC2/STIM2	3	MEF2C
GO:0051282	regulation of sequestering of calcium ion	4/156	128/18670	0.0225274	0.12286	0.0966503	PLCB1/PLCH1/SLC8A1/HTR2A	4	MEF2C
GO:0034698	response to gonadotropin	2/156	28/18670	0.0227471	0.12286	0.0966503	EFNA5/PPARGC1A	2	MEF2C
GO:0035116	embryonic hindlimb morphogenesis	2/156	28/18670	0.0227471	0.12286	0.0966503	ZBTB16/CTNNB1	2	MEF2C
GO:0045761	regulation of adenylate cyclase activity	2/156	28/18670	0.0227471	0.12286	0.0966503	GABBR2/GRM3	2	MEF2C
GO:0086013	membrane repolarization during cardiac muscle cell action potential	2/156	28/18670	0.0227471	0.12286	0.0966503	KCNN2/ATP1B1	2	MEF2C
GO:1902003	regulation of amyloid-beta formation	2/156	28/18670	0.0227471	0.12286	0.0966503	EPHA4/SORL1	2	MEF2C
GO:1902668	negative regulation of axon guidance	2/156	28/18670	0.0227471	0.12286	0.0966503	NRP1/SEMA3A	2	MEF2C
GO:0003206	cardiac chamber morphogenesis	4/156	129/18670	0.0231016	0.124298	0.0977815	CPE/NRP1/ROBO2/ZFPM2	4	MEF2C
GO:0007043	cell-cell junction assembly	4/156	129/18670	0.0231016	0.124298	0.0977815	CDH11/CDH20/CDH9/CTNNB1	4	MEF2C
GO:0009259	ribonucleotide metabolic process	8/156	414/18670	0.0232189	0.124691	0.0980903	ADCY8/AK5/LRRK2/PDE4B/PDE7B/PPARGC1A/ZBTB20/HTR2A	8	MEF2C
GO:0003231	cardiac ventricle development	4/156	130/18670	0.0236847	0.126865	0.0998005	CPE/LMO4/ROBO2/ZFPM2	4	MEF2C
GO:0031670	cellular response to nutrient	3/156	74/18670	0.024087	0.126865	0.0998005	ATP2B1/BCL11A/NCOA1	3	MEF2C
GO:0086003	cardiac muscle cell contraction	3/156	74/18670	0.024087	0.126865	0.0998005	CACNA2D1/KCNN2/PDE4B	3	MEF2C
GO:1900006	positive regulation of dendrite development	3/156	74/18670	0.024087	0.126865	0.0998005	EPHA4/IL1RAPL1/PTPRD	3	MEF2C
GO:1900076	regulation of cellular response to insulin stimulus	3/156	74/18670	0.024087	0.126865	0.0998005	ATP2B1/PIK3R1/SORL1	3	MEF2C
GO:0051208	sequestering of calcium ion	4/156	131/18670	0.0242767	0.126865	0.0998005	PLCB1/PLCH1/SLC8A1/HTR2A	4	MEF2C
GO:0007263	nitric oxide mediated signal transduction	2/156	29/18670	0.0243	0.126865	0.0998005	ATP2B4/KCNC2	2	MEF2C
GO:0010644	cell communication by electrical coupling	2/156	29/18670	0.0243	0.126865	0.0998005	SLC8A1/ATP1B1	2	MEF2C
GO:0010882	regulation of cardiac muscle contraction by calcium ion signaling	2/156	29/18670	0.0243	0.126865	0.0998005	SLC8A1/ATP1B1	2	MEF2C
GO:0021602	cranial nerve morphogenesis	2/156	29/18670	0.0243	0.126865	0.0998005	NRP1/SEMA3A	2	MEF2C
GO:0021799	cerebral cortex radially oriented cell migration	2/156	29/18670	0.0243	0.126865	0.0998005	RTN4/CTNNB1	2	MEF2C
GO:0031114	regulation of microtubule depolymerization	2/156	29/18670	0.0243	0.126865	0.0998005	NAV3/STMN2	2	MEF2C
GO:0055075	potassium ion homeostasis	2/156	29/18670	0.0243	0.126865	0.0998005	KCNMA1/ATP1B1	2	MEF2C
GO:0060914	heart formation	2/156	29/18670	0.0243	0.126865	0.0998005	ROBO2/CTNNB1	2	MEF2C
GO:2000171	negative regulation of dendrite development	2/156	29/18670	0.0243	0.126865	0.0998005	BCL11A/DCC	2	MEF2C
GO:0031667	response to nutrient levels	9/156	499/18670	0.0245163	0.127757	0.100503	ATP2B1/BCL11A/CCK/LRRK2/PPARGC1A/SLC8A1/SORL1/CPEB4/NCOA1	9	MEF2C
GO:0006165	nucleoside diphosphate phosphorylation	4/156	132/18670	0.0248776	0.129162	0.101607	AK5/PPARGC1A/ZBTB20/HTR2A	4	MEF2C
GO:0072175	epithelial tube formation	4/156	132/18670	0.0248776	0.129162	0.101607	LMO4/ZEB2/PRICKLE1/CTNNB1	4	MEF2C
GO:0003281	ventricular septum development	3/156	75/18670	0.0249407	0.129251	0.101677	LMO4/ROBO2/ZFPM2	3	MEF2C
GO:0009749	response to glucose	5/156	197/18670	0.0250045	0.129343	0.10175	ADCY8/EFNA5/PPARGC1A/SLC8A1/ZBTB20	5	MEF2C
GO:0031668	cellular response to extracellular stimulus	6/156	268/18670	0.0252706	0.13048	0.102644	ATP2B1/BCL11A/LRRK2/SLC1A2/CPEB4/NCOA1	6	MEF2C
GO:0001101	response to acid chemical	7/156	343/18670	0.0253768	0.130788	0.102887	ATP2B4/BCL11A/NTRK2/PPARGC1A/SLC1A2/CPEB4/NCOA1	7	MEF2C
GO:0071333	cellular response to glucose stimulus	4/156	133/18670	0.0254874	0.131118	0.103146	ADCY8/EFNA5/PPARGC1A/ZBTB20	4	MEF2C
GO:0060411	cardiac septum morphogenesis	3/156	76/18670	0.0258106	0.131184	0.103198	NRP1/ROBO2/ZFPM2	3	MEF2C
GO:0019098	reproductive behavior	2/156	30/18670	0.0258951	0.131184	0.103198	THRB/NCOA1	2	MEF2C
GO:0051491	positive regulation of filopodium assembly	2/156	30/18670	0.0258951	0.131184	0.103198	FNBP1L/NRP1	2	MEF2C
GO:0099068	postsynapse assembly	2/156	30/18670	0.0258951	0.131184	0.103198	IL1RAP/PTPRD	2	MEF2C
GO:1905144	response to acetylcholine	2/156	30/18670	0.0258951	0.131184	0.103198	ATP2B4/PLCB1	2	MEF2C
GO:1905145	cellular response to acetylcholine	2/156	30/18670	0.0258951	0.131184	0.103198	ATP2B4/PLCB1	2	MEF2C
GO:0031032	actomyosin structure organization	5/156	199/18670	0.025972	0.131184	0.103198	CIT/NRP1/PHACTR1/PIK3R1/STMN1	5	MEF2C
GO:0007548	sex differentiation	6/156	270/18670	0.0260839	0.131184	0.103198	ARID5B/ROBO2/ZFPM2/NCOA1/SEMA3A/CTNNB1	6	MEF2C
GO:0045927	positive regulation of growth	6/156	270/18670	0.0260839	0.131184	0.103198	DSCAM/EFNA5/NRP1/PLCB1/SYT1/ZFPM2	6	MEF2C
GO:0009135	purine nucleoside diphosphate metabolic process	4/156	134/18670	0.0261062	0.131184	0.103198	AK5/PPARGC1A/ZBTB20/HTR2A	4	MEF2C
GO:0009179	purine ribonucleoside diphosphate metabolic process	4/156	134/18670	0.0261062	0.131184	0.103198	AK5/PPARGC1A/ZBTB20/HTR2A	4	MEF2C
GO:0032355	response to estradiol	4/156	134/18670	0.0261062	0.131184	0.103198	PAM/PPARGC1A/NCOA1/CTNNB1	4	MEF2C
GO:0046939	nucleotide phosphorylation	4/156	134/18670	0.0261062	0.131184	0.103198	AK5/PPARGC1A/ZBTB20/HTR2A	4	MEF2C
GO:0019693	ribose phosphate metabolic process	8/156	424/18670	0.0262807	0.131825	0.103703	ADCY8/AK5/LRRK2/PDE4B/PDE7B/PPARGC1A/ZBTB20/HTR2A	8	MEF2C
GO:0006110	regulation of glycolytic process	3/156	77/18670	0.0266966	0.133622	0.105116	PPARGC1A/ZBTB20/HTR2A	3	MEF2C
GO:0071331	cellular response to hexose stimulus	4/156	135/18670	0.026734	0.133622	0.105116	ADCY8/EFNA5/PPARGC1A/ZBTB20	4	MEF2C
GO:0009101	glycoprotein biosynthetic process	7/156	348/18670	0.0271701	0.135562	0.106642	B3GALT2/EXT1/GALNTL6/ITM2C/NDST3/PLCB1/CTNNB1	7	MEF2C
GO:0009185	ribonucleoside diphosphate metabolic process	4/156	136/18670	0.0273707	0.135681	0.106736	AK5/PPARGC1A/ZBTB20/HTR2A	4	MEF2C
GO:0071326	cellular response to monosaccharide stimulus	4/156	136/18670	0.0273707	0.135681	0.106736	ADCY8/EFNA5/PPARGC1A/ZBTB20	4	MEF2C
GO:0009746	response to hexose	5/156	202/18670	0.0274678	0.135681	0.106736	ADCY8/EFNA5/PPARGC1A/SLC8A1/ZBTB20	5	MEF2C
GO:0007202	activation of phospholipase C activity	2/156	31/18670	0.0275315	0.135681	0.106736	NTRK2/HTR2A	2	MEF2C
GO:0009154	purine ribonucleotide catabolic process	2/156	31/18670	0.0275315	0.135681	0.106736	PDE4B/PDE7B	2	MEF2C
GO:0060292	long-term synaptic depression	2/156	31/18670	0.0275315	0.135681	0.106736	ADCY8/GRIA1	2	MEF2C
GO:0097106	postsynaptic density organization	2/156	31/18670	0.0275315	0.135681	0.106736	IL1RAP/PTPRD	2	MEF2C
GO:0072347	response to anesthetic	3/156	78/18670	0.0275987	0.135774	0.106809	ADCY8/HOMER1/HTR2A	3	MEF2C
GO:0003002	regionalization	7/156	351/18670	0.0282866	0.138916	0.10928	DSCAML1/NRP1/ROBO2/ZBTB16/ZEB2/SEMA3A/CTNNB1	7	MEF2C
GO:0021675	nerve development	3/156	79/18670	0.028517	0.13956	0.109787	NRP1/SEMA3A/CTNNB1	3	MEF2C
GO:0045913	positive regulation of carbohydrate metabolic process	3/156	79/18670	0.028517	0.13956	0.109787	PPARGC1A/ZBTB20/HTR2A	3	MEF2C
GO:0008584	male gonad development	4/156	138/18670	0.0286714	0.140071	0.11019	ARID5B/ZFPM2/NCOA1/SEMA3A	4	MEF2C
GO:0001569	branching involved in blood vessel morphogenesis	2/156	32/18670	0.0292086	0.141468	0.111288	NRP1/CTNNB1	2	MEF2C
GO:0003338	metanephros morphogenesis	2/156	32/18670	0.0292086	0.141468	0.111288	FMN1/CTNNB1	2	MEF2C
GO:0007616	long-term memory	2/156	32/18670	0.0292086	0.141468	0.111288	ADCY8/GRIA1	2	MEF2C
GO:0009261	ribonucleotide catabolic process	2/156	32/18670	0.0292086	0.141468	0.111288	PDE4B/PDE7B	2	MEF2C
GO:0086019	cell-cell signaling involved in cardiac conduction	2/156	32/18670	0.0292086	0.141468	0.111288	CACNA2D1/KCNN2	2	MEF2C
GO:0046546	development of primary male sexual characteristics	4/156	139/18670	0.0293352	0.141594	0.111388	ARID5B/ZFPM2/NCOA1/SEMA3A	4	MEF2C
GO:0051588	regulation of neurotransmitter transport	4/156	139/18670	0.0293352	0.141594	0.111388	LRRK2/STXBP5L/SYT1/HTR2A	4	MEF2C
GO:0035725	sodium ion transmembrane transport	4/156	140/18670	0.0300082	0.143958	0.113247	ATP2B4/SCN3A/SLC8A1/ATP1B1	4	MEF2C
GO:0046330	positive regulation of JNK cascade	4/156	140/18670	0.0300082	0.143958	0.113247	EPHA4/PLCB1/ZEB2/SEMA3A	4	MEF2C
GO:0072073	kidney epithelium development	4/156	140/18670	0.0300082	0.143958	0.113247	EPHA4/FMN1/ROBO2/CTNNB1	4	MEF2C
GO:0030073	insulin secretion	5/156	207/18670	0.0300807	0.143958	0.113247	ADCY8/EFNA5/KCNC2/RAPGEF4/STXBP5L	5	MEF2C
GO:0034284	response to monosaccharide	5/156	207/18670	0.0300807	0.143958	0.113247	ADCY8/EFNA5/PPARGC1A/SLC8A1/ZBTB20	5	MEF2C
GO:0014032	neural crest cell development	3/156	81/18670	0.0304019	0.144756	0.113875	NRP1/ZEB2/SEMA3A	3	MEF2C
GO:0021766	hippocampus development	3/156	81/18670	0.0304019	0.144756	0.113875	ATP2B4/ZEB2/NCOA1	3	MEF2C
GO:0048041	focal adhesion assembly	3/156	81/18670	0.0304019	0.144756	0.113875	EFNA5/FMN1/NRP1	3	MEF2C
GO:0090276	regulation of peptide hormone secretion	5/156	208/18670	0.0306214	0.145525	0.11448	ADCY8/EFNA5/KCNC2/RAPGEF4/STXBP5L	5	MEF2C
GO:0006865	amino acid transport	4/156	141/18670	0.0306903	0.145525	0.11448	CCK/NTRK2/SLC1A2/SYT1	4	MEF2C
GO:0010464	regulation of mesenchymal cell proliferation	2/156	33/18670	0.0309254	0.145525	0.11448	NFIB/CTNNB1	2	MEF2C
GO:0031112	positive regulation of microtubule polymerization or depolymerization	2/156	33/18670	0.0309254	0.145525	0.11448	NAV3/STMN2	2	MEF2C
GO:0061036	positive regulation of cartilage development	2/156	33/18670	0.0309254	0.145525	0.11448	SOX5/ZBTB16	2	MEF2C
GO:0099084	postsynaptic specialization organization	2/156	33/18670	0.0309254	0.145525	0.11448	IL1RAP/PTPRD	2	MEF2C
GO:1902692	regulation of neuroblast proliferation	2/156	33/18670	0.0309254	0.145525	0.11448	LRRK2/CTNNB1	2	MEF2C
GO:0051216	cartilage development	5/156	209/18670	0.0311682	0.146423	0.115186	NFIB/SATB2/SOX5/ZBTB16/CTNNB1	5	MEF2C
GO:0055117	regulation of cardiac muscle contraction	3/156	82/18670	0.0313683	0.14669	0.115396	PDE4B/SLC8A1/ATP1B1	3	MEF2C
GO:0008277	regulation of G protein-coupled receptor signaling pathway	4/156	142/18670	0.0313815	0.14669	0.115396	ATP2B4/PLCB1/RGS6/STMN1	4	MEF2C
GO:1902904	negative regulation of supramolecular fiber organization	4/156	142/18670	0.0313815	0.14669	0.115396	MAP2/NAV3/STMN2/STMN1	4	MEF2C
GO:0030048	actin filament-based movement	4/156	143/18670	0.0320818	0.149467	0.117581	CACNA2D1/FNBP1L/KCNN2/PDE4B	4	MEF2C
GO:0030879	mammary gland development	4/156	143/18670	0.0320818	0.149467	0.117581	NRG3/PAM/NCOA1/RTN4	4	MEF2C
GO:0010092	specification of animal organ identity	2/156	34/18670	0.0326812	0.151258	0.11899	ROBO2/CTNNB1	2	MEF2C
GO:0019228	neuronal action potential	2/156	34/18670	0.0326812	0.151258	0.11899	KCND2/SCN3A	2	MEF2C
GO:0031128	developmental induction	2/156	34/18670	0.0326812	0.151258	0.11899	ROBO2/CTNNB1	2	MEF2C
GO:0034205	amyloid-beta formation	2/156	34/18670	0.0326812	0.151258	0.11899	EPHA4/SORL1	2	MEF2C
GO:0071322	cellular response to carbohydrate stimulus	4/156	144/18670	0.0327912	0.15127	0.118999	ADCY8/EFNA5/PPARGC1A/ZBTB20	4	MEF2C
GO:1904064	positive regulation of cation transmembrane transport	4/156	144/18670	0.0327912	0.15127	0.118999	CACNA2D1/KCNC2/STIM2/ATP1B1	4	MEF2C
GO:0019935	cyclic-nucleotide-mediated signaling	5/156	212/18670	0.0328455	0.151272	0.119001	ADCY8/ATP2B4/KCNC2/PEX5L/RAPGEF4	5	MEF2C
GO:0030111	regulation of Wnt signaling pathway	7/156	363/18670	0.0330641	0.15203	0.119597	CDK14/LRRK2/MCC/NLK/ZEB2/PRICKLE1/CTNNB1	7	MEF2C
GO:0046889	positive regulation of lipid biosynthetic process	3/156	84/18670	0.0333493	0.152842	0.120236	PPARGC1A/ZBTB20/HTR2A	3	MEF2C
GO:0051492	regulation of stress fiber assembly	3/156	84/18670	0.0333493	0.152842	0.120236	NRP1/PIK3R1/STMN1	3	MEF2C
GO:0002028	regulation of sodium ion transport	3/156	85/18670	0.0343637	0.155471	0.122304	ATP2B4/SLC8A1/ATP1B1	3	MEF2C
GO:0014031	mesenchymal cell development	3/156	85/18670	0.0343637	0.155471	0.122304	NRP1/ZEB2/SEMA3A	3	MEF2C
GO:0048864	stem cell development	3/156	85/18670	0.0343637	0.155471	0.122304	NRP1/ZEB2/SEMA3A	3	MEF2C
GO:0000266	mitochondrial fission	2/156	35/18670	0.0344754	0.155471	0.122304	LRRK2/PPARGC1A	2	MEF2C
GO:0010259	multicellular organism aging	2/156	35/18670	0.0344754	0.155471	0.122304	LRRK2/SLC1A2	2	MEF2C
GO:0042462	eye photoreceptor cell development	2/156	35/18670	0.0344754	0.155471	0.122304	NTRK2/THRB	2	MEF2C
GO:0051354	negative regulation of oxidoreductase activity	2/156	35/18670	0.0344754	0.155471	0.122304	ATP2B4/LRRK2	2	MEF2C
GO:0097484	dendrite extension	2/156	35/18670	0.0344754	0.155471	0.122304	BCL11A/SYT1	2	MEF2C
GO:1901385	regulation of voltage-gated calcium channel activity	2/156	35/18670	0.0344754	0.155471	0.122304	CACNA2D1/PDE4B	2	MEF2C
GO:1902991	regulation of amyloid precursor protein catabolic process	2/156	35/18670	0.0344754	0.155471	0.122304	EPHA4/SORL1	2	MEF2C
GO:0071241	cellular response to inorganic substance	5/156	215/18670	0.0345781	0.155684	0.122472	ADCY8/KCNC2/LRRK2/PPARGC1A/SYT1	5	MEF2C
GO:0032760	positive regulation of tumor necrosis factor production	3/156	86/18670	0.035394	0.15885	0.124962	LRRK2/PIK3R1/ZBTB20	3	MEF2C
GO:0048013	ephrin receptor signaling pathway	3/156	86/18670	0.035394	0.15885	0.124962	EFNA5/EPHA4/GRIN2B	3	MEF2C
GO:0010632	regulation of epithelial cell migration	6/156	291/18670	0.0356901	0.158989	0.125072	MCC/NRP1/SPRED1/RTN4/SEMA3A/MAPRE2	6	MEF2C
GO:0014065	phosphatidylinositol 3-kinase signaling	4/156	148/18670	0.0357205	0.158989	0.125072	NTRK2/NYAP2/PIK3R1/HTR2A	4	MEF2C
GO:0051494	negative regulation of cytoskeleton organization	4/156	148/18670	0.0357205	0.158989	0.125072	MAP2/NAV3/STMN2/STMN1	4	MEF2C
GO:0051592	response to calcium ion	4/156	148/18670	0.0357205	0.158989	0.125072	ADCY8/HOMER1/KCNMA1/SYT1	4	MEF2C
GO:0008406	gonad development	5/156	217/18670	0.0357641	0.158989	0.125072	ARID5B/ROBO2/ZFPM2/NCOA1/SEMA3A	5	MEF2C
GO:0050920	regulation of chemotaxis	5/156	217/18670	0.0357641	0.158989	0.125072	DSCAM/NRP1/ROBO2/SCG2/SEMA3A	5	MEF2C
GO:0036293	response to decreased oxygen levels	7/156	370/18670	0.0360865	0.160169	0.126	KCND2/KCNMA1/PAM/PPARGC1A/SLC8A1/ATP1B1/CPEB4	7	MEF2C
GO:0009112	nucleobase metabolic process	2/156	36/18670	0.036307	0.160641	0.126371	DPYD/GDA	2	MEF2C
GO:0060428	lung epithelium development	2/156	36/18670	0.036307	0.160641	0.126371	NFIB/THRB	2	MEF2C
GO:0032271	regulation of protein polymerization	5/156	218/18670	0.0363665	0.160652	0.12638	FMN1/MAP2/NAV3/STMN2/STMN1	5	MEF2C
GO:0043470	regulation of carbohydrate catabolic process	3/156	87/18670	0.0364402	0.160725	0.126437	PPARGC1A/ZBTB20/HTR2A	3	MEF2C
GO:0051651	maintenance of location in cell	5/156	219/18670	0.0369751	0.162829	0.128092	PLCB1/PLCH1/SLC8A1/SORL1/HTR2A	5	MEF2C
GO:0016331	morphogenesis of embryonic epithelium	4/156	150/18670	0.0372403	0.163231	0.128409	LMO4/ZEB2/PRICKLE1/CTNNB1	4	MEF2C
GO:0035567	non-canonical Wnt signaling pathway	4/156	150/18670	0.0372403	0.163231	0.128409	NLK/PLCB1/PRICKLE1/CTNNB1	4	MEF2C
GO:0061351	neural precursor cell proliferation	4/156	150/18670	0.0372403	0.163231	0.128409	LRRK2/SOX5/ZEB2/CTNNB1	4	MEF2C
GO:0051098	regulation of binding	7/156	373/18670	0.0374361	0.163614	0.12871	EPHA4/LRRK2/MAP2/NRP1/SORL1/STMN1/CTNNB1	7	MEF2C
GO:1901863	positive regulation of muscle tissue development	3/156	88/18670	0.0375021	0.163614	0.12871	PPARGC1A/ZFPM2/CTNNB1	3	MEF2C
GO:1903557	positive regulation of tumor necrosis factor superfamily cytokine production	3/156	88/18670	0.0375021	0.163614	0.12871	LRRK2/PIK3R1/ZBTB20	3	MEF2C
GO:0048762	mesenchymal cell differentiation	5/156	220/18670	0.0375899	0.163743	0.128811	NRP1/ZEB2/RTN4/SEMA3A/CTNNB1	5	MEF2C
GO:0048511	rhythmic process	6/156	295/18670	0.0377468	0.164172	0.129149	KCND2/NTRK2/PAM/PPARGC1A/ROBO2/NCOA1	6	MEF2C
GO:0003156	regulation of animal organ formation	2/156	37/18670	0.0381753	0.16578	0.130414	ROBO2/CTNNB1	2	MEF2C
GO:0030902	hindbrain development	4/156	152/18670	0.0387969	0.168219	0.132333	NFIB/PPARGC1A/NCOA1/CTNNB1	4	MEF2C
GO:0045137	development of primary sexual characteristics	5/156	223/18670	0.039472	0.170443	0.134082	ARID5B/ROBO2/ZFPM2/NCOA1/SEMA3A	5	MEF2C
GO:0051017	actin filament bundle assembly	4/156	153/18670	0.039589	0.170443	0.134082	NRP1/PHACTR1/PIK3R1/STMN1	4	MEF2C
GO:0001843	neural tube closure	3/156	90/18670	0.0396732	0.170443	0.134082	LMO4/ZEB2/PRICKLE1	3	MEF2C
GO:0014033	neural crest cell differentiation	3/156	90/18670	0.0396732	0.170443	0.134082	NRP1/ZEB2/SEMA3A	3	MEF2C
GO:0031058	positive regulation of histone modification	3/156	90/18670	0.0396732	0.170443	0.134082	LRRK2/PPARGC1A/CTNNB1	3	MEF2C
GO:1901379	regulation of potassium ion transmembrane transport	3/156	90/18670	0.0396732	0.170443	0.134082	KCNC2/KCNN2/ATP1B1	3	MEF2C
GO:0050678	regulation of epithelial cell proliferation	7/156	378/18670	0.0397587	0.17055	0.134167	BCL11B/MCC/NFIB/NRP1/SCG2/RTN4/CTNNB1	7	MEF2C
GO:0046326	positive regulation of glucose import	2/156	38/18670	0.0400798	0.171282	0.134742	PIK3R1/SLC1A2	2	MEF2C
GO:0048009	insulin-like growth factor receptor signaling pathway	2/156	38/18670	0.0400798	0.171282	0.134742	PIK3R1/PLCB1	2	MEF2C
GO:0097191	extrinsic apoptotic signaling pathway	5/156	224/18670	0.040112	0.171282	0.134742	DCC/ITM2C/NRP1/PIK3R1/SCG2	5	MEF2C
GO:0009132	nucleoside diphosphate metabolic process	4/156	154/18670	0.0403903	0.171949	0.135267	AK5/PPARGC1A/ZBTB20/HTR2A	4	MEF2C
GO:0055067	monovalent inorganic cation homeostasis	4/156	154/18670	0.0403903	0.171949	0.135267	KCNMA1/LRRK2/SLC8A1/ATP1B1	4	MEF2C
GO:0007160	cell-matrix adhesion	5/156	225/18670	0.0407582	0.173094	0.136167	EFNA5/FMN1/NRP1/PIK3R1/CTNNB1	5	MEF2C
GO:0060606	tube closure	3/156	91/18670	0.0407822	0.173094	0.136167	LMO4/ZEB2/PRICKLE1	3	MEF2C
GO:1903707	negative regulation of hemopoiesis	4/156	155/18670	0.0412008	0.174607	0.137358	FBN1/PIK3R1/ZBTB16/CTNNB1	4	MEF2C
GO:0010761	fibroblast migration	2/156	39/18670	0.0420195	0.17675	0.139044	ARID5B/SLC8A1	2	MEF2C
GO:0030501	positive regulation of bone mineralization	2/156	39/18670	0.0420195	0.17675	0.139044	ATP2B1/SLC8A1	2	MEF2C
GO:0071709	membrane assembly	2/156	39/18670	0.0420195	0.17675	0.139044	IL1RAPL1/PTPRD	2	MEF2C
GO:2000826	regulation of heart morphogenesis	2/156	39/18670	0.0420195	0.17675	0.139044	ROBO2/CTNNB1	2	MEF2C
GO:0034767	positive regulation of ion transmembrane transport	4/156	156/18670	0.0420205	0.17675	0.139044	CACNA2D1/KCNC2/STIM2/ATP1B1	4	MEF2C
GO:0061572	actin filament bundle organization	4/156	157/18670	0.0428494	0.179724	0.141383	NRP1/PHACTR1/PIK3R1/STMN1	4	MEF2C
GO:0032092	positive regulation of protein binding	3/156	93/18670	0.0430469	0.179724	0.141383	EPHA4/LRRK2/NRP1	3	MEF2C
GO:0048704	embryonic skeletal system morphogenesis	3/156	93/18670	0.0430469	0.179724	0.141383	DSCAML1/SATB2/CTNNB1	3	MEF2C
GO:0051952	regulation of amine transport	3/156	93/18670	0.0430469	0.179724	0.141383	CCK/SYT1/HTR2A	3	MEF2C
GO:1901655	cellular response to ketone	3/156	93/18670	0.0430469	0.179724	0.141383	ADCY8/ATP2B1/EFNA5	3	MEF2C
GO:1901653	cellular response to peptide	7/156	385/18670	0.0431663	0.179956	0.141565	ADCY8/ATP2B1/CACNA2D1/EPHA4/FBN1/PIK3R1/SORL1	7	MEF2C
GO:0001709	cell fate determination	2/156	40/18670	0.0439938	0.181057	0.142432	DSCAML1/CTNNB1	2	MEF2C
GO:0007618	mating	2/156	40/18670	0.0439938	0.181057	0.142432	THRB/NCOA1	2	MEF2C
GO:0014046	dopamine secretion	2/156	40/18670	0.0439938	0.181057	0.142432	SYT1/HTR2A	2	MEF2C
GO:0014059	regulation of dopamine secretion	2/156	40/18670	0.0439938	0.181057	0.142432	SYT1/HTR2A	2	MEF2C
GO:0021795	cerebral cortex cell migration	2/156	40/18670	0.0439938	0.181057	0.142432	RTN4/CTNNB1	2	MEF2C
GO:0061462	protein localization to lysosome	2/156	40/18670	0.0439938	0.181057	0.142432	SORL1/RTN4	2	MEF2C
GO:0071526	semaphorin-plexin signaling pathway	2/156	40/18670	0.0439938	0.181057	0.142432	NRP1/SEMA3A	2	MEF2C
GO:0072210	metanephric nephron development	2/156	40/18670	0.0439938	0.181057	0.142432	FMN1/CTNNB1	2	MEF2C
GO:0009743	response to carbohydrate	5/156	230/18670	0.0440843	0.181057	0.142432	ADCY8/EFNA5/PPARGC1A/SLC8A1/ZBTB20	5	MEF2C
GO:0006029	proteoglycan metabolic process	3/156	94/18670	0.0442025	0.181057	0.142432	EXT1/NDST3/CTNNB1	3	MEF2C
GO:0006906	vesicle fusion	3/156	94/18670	0.0442025	0.181057	0.142432	STXBP6/SYT1/TRIM9	3	MEF2C
GO:0060993	kidney morphogenesis	3/156	94/18670	0.0442025	0.181057	0.142432	FMN1/LRRK2/CTNNB1	3	MEF2C
GO:0050708	regulation of protein secretion	8/156	472/18670	0.0449246	0.183581	0.144417	ADCY8/EFNA5/IL1RAP/KCNC2/LRRK2/PAM/RAPGEF4/STXBP5L	8	MEF2C
GO:0046879	hormone secretion	6/156	308/18670	0.0449492	0.183581	0.144417	ADCY8/CPE/EFNA5/KCNC2/RAPGEF4/STXBP5L	6	MEF2C
GO:0110020	regulation of actomyosin structure organization	3/156	95/18670	0.0453735	0.18485	0.145416	NRP1/PIK3R1/STMN1	3	MEF2C
GO:2000241	regulation of reproductive process	4/156	160/18670	0.0453915	0.18485	0.145416	PLCB1/ZFPM2/SEMA3A/CTNNB1	4	MEF2C
GO:0040019	positive regulation of embryonic development	2/156	41/18670	0.0460019	0.186527	0.146735	PLCB1/CTNNB1	2	MEF2C
GO:0090279	regulation of calcium ion import	2/156	41/18670	0.0460019	0.186527	0.146735	HOMER1/CTNNB1	2	MEF2C
GO:1901381	positive regulation of potassium ion transmembrane transport	2/156	41/18670	0.0460019	0.186527	0.146735	KCNC2/ATP1B1	2	MEF2C
GO:0008585	female gonad development	3/156	96/18670	0.0465599	0.188517	0.1483	ARID5B/ROBO2/ZFPM2	3	MEF2C
GO:0010639	negative regulation of organelle organization	7/156	393/18670	0.0472865	0.191139	0.150363	LRRK2/MAP2/NAV3/PPARGC1A/STMN2/TRIM9/STMN1	7	MEF2C
GO:0001657	ureteric bud development	3/156	97/18670	0.0477614	0.191139	0.150363	FMN1/ROBO2/CTNNB1	3	MEF2C
GO:0006942	regulation of striated muscle contraction	3/156	97/18670	0.0477614	0.191139	0.150363	PDE4B/SLC8A1/ATP1B1	3	MEF2C
GO:0007044	cell-substrate junction assembly	3/156	97/18670	0.0477614	0.191139	0.150363	EFNA5/FMN1/NRP1	3	MEF2C
GO:0014020	primary neural tube formation	3/156	97/18670	0.0477614	0.191139	0.150363	LMO4/ZEB2/PRICKLE1	3	MEF2C
GO:0030316	osteoclast differentiation	3/156	97/18670	0.0477614	0.191139	0.150363	FBN1/PIK3R1/CTNNB1	3	MEF2C
GO:0032231	regulation of actin filament bundle assembly	3/156	97/18670	0.0477614	0.191139	0.150363	NRP1/PIK3R1/STMN1	3	MEF2C
GO:0150115	cell-substrate junction organization	3/156	97/18670	0.0477614	0.191139	0.150363	EFNA5/FMN1/NRP1	3	MEF2C
GO:0070482	response to oxygen levels	7/156	394/18670	0.0478187	0.191139	0.150363	KCND2/KCNMA1/PAM/PPARGC1A/SLC8A1/ATP1B1/CPEB4	7	MEF2C
GO:0017145	stem cell division	2/156	42/18670	0.0480433	0.191493	0.150641	SOX5/ZBTB16	2	MEF2C
GO:0032958	inositol phosphate biosynthetic process	2/156	42/18670	0.0480433	0.191493	0.150641	PLCB1/PLCH1	2	MEF2C
GO:0072163	mesonephric epithelium development	3/156	98/18670	0.0489782	0.19451	0.153014	FMN1/ROBO2/CTNNB1	3	MEF2C
GO:0072164	mesonephric tubule development	3/156	98/18670	0.0489782	0.19451	0.153014	FMN1/ROBO2/CTNNB1	3	MEF2C
GO:0031669	cellular response to nutrient levels	5/156	237/18670	0.0490076	0.19451	0.153014	ATP2B1/BCL11A/LRRK2/CPEB4/NCOA1	5	MEF2C
GO:0051235	maintenance of location	6/156	315/18670	0.0491604	0.194841	0.153275	FBN1/PLCB1/PLCH1/SLC8A1/SORL1/HTR2A	6	MEF2C
GO:0001503	ossification	7/156	398/18670	0.0499855	0.196147	0.154303	ATP2B1/CDH11/EXT1/SATB2/SLC8A1/ZBTB16/CTNNB1	7	MEF2C
GO:0010863	positive regulation of phospholipase C activity	2/156	43/18670	0.0501172	0.196147	0.154303	NTRK2/HTR2A	2	MEF2C
GO:0017158	regulation of calcium ion-dependent exocytosis	2/156	43/18670	0.0501172	0.196147	0.154303	SYT1/TRIM9	2	MEF2C
GO:0031279	regulation of cyclase activity	2/156	43/18670	0.0501172	0.196147	0.154303	GABBR2/GRM3	2	MEF2C
GO:0032459	regulation of protein oligomerization	2/156	43/18670	0.0501172	0.196147	0.154303	CCK/SORL1	2	MEF2C
GO:0045332	phospholipid translocation	2/156	43/18670	0.0501172	0.196147	0.154303	ANO3/ANO4	2	MEF2C
GO:0045773	positive regulation of axon extension	2/156	43/18670	0.0501172	0.196147	0.154303	DSCAM/NRP1	2	MEF2C
GO:1904646	cellular response to amyloid-beta	2/156	43/18670	0.0501172	0.196147	0.154303	CACNA2D1/EPHA4	2	MEF2C
GO:2001038	regulation of cellular response to drug	2/156	43/18670	0.0501172	0.196147	0.154303	LRRK2/NCOA1	2	MEF2C
GO:0001708	cell fate specification	3/156	99/18670	0.0502101	0.196238	0.154374	LMO4/NRP1/CTNNB1	3	MEF2C
GO:0009914	hormone transport	6/156	317/18670	0.0504069	0.196713	0.154748	ADCY8/CPE/EFNA5/KCNC2/RAPGEF4/STXBP5L	6	MEF2C
GO:0048705	skeletal system morphogenesis	5/156	239/18670	0.0504716	0.196713	0.154748	ARID5B/DSCAML1/FMN1/SATB2/CTNNB1	5	MEF2C
GO:0015837	amine transport	3/156	100/18670	0.051457	0.199126	0.156646	CCK/SYT1/HTR2A	3	MEF2C
GO:0035282	segmentation	3/156	100/18670	0.051457	0.199126	0.156646	NRP1/ZEB2/SEMA3A	3	MEF2C
GO:0060840	artery development	3/156	100/18670	0.051457	0.199126	0.156646	NRP1/ROBO2/PRICKLE1	3	MEF2C
GO:0090174	organelle membrane fusion	3/156	100/18670	0.051457	0.199126	0.156646	STXBP6/SYT1/TRIM9	3	MEF2C
GO:0120034	positive regulation of plasma membrane bounded cell projection assembly	3/156	100/18670	0.051457	0.199126	0.156646	CCDC88A/FNBP1L/NRP1	3	MEF2C
GO:0010463	mesenchymal cell proliferation	2/156	44/18670	0.0522229	0.199126	0.156646	NFIB/CTNNB1	2	MEF2C
GO:0010828	positive regulation of glucose transmembrane transport	2/156	44/18670	0.0522229	0.199126	0.156646	PIK3R1/SLC1A2	2	MEF2C
GO:0034204	lipid translocation	2/156	44/18670	0.0522229	0.199126	0.156646	ANO3/ANO4	2	MEF2C
GO:0038084	vascular endothelial growth factor signaling pathway	2/156	44/18670	0.0522229	0.199126	0.156646	ADAMTS3/NRP1	2	MEF2C
GO:0042987	amyloid precursor protein catabolic process	2/156	44/18670	0.0522229	0.199126	0.156646	EPHA4/SORL1	2	MEF2C
GO:0044091	membrane biogenesis	2/156	44/18670	0.0522229	0.199126	0.156646	IL1RAPL1/PTPRD	2	MEF2C
GO:0050982	detection of mechanical stimulus	2/156	44/18670	0.0522229	0.199126	0.156646	ANO3/HTR2A	2	MEF2C
GO:0051489	regulation of filopodium assembly	2/156	44/18670	0.0522229	0.199126	0.156646	FNBP1L/NRP1	2	MEF2C
GO:0060412	ventricular septum morphogenesis	2/156	44/18670	0.0522229	0.199126	0.156646	ROBO2/ZFPM2	2	MEF2C
GO:0061001	regulation of dendritic spine morphogenesis	2/156	44/18670	0.0522229	0.199126	0.156646	EPHA4/LRRK2	2	MEF2C
GO:0090311	regulation of protein deacetylation	2/156	44/18670	0.0522229	0.199126	0.156646	LRRK2/SPRED1	2	MEF2C
GO:0002027	regulation of heart rate	3/156	101/18670	0.0527189	0.200204	0.157494	CACNA2D1/SLC8A1/SEMA3A	3	MEF2C
GO:0031532	actin cytoskeleton reorganization	3/156	101/18670	0.0527189	0.200204	0.157494	NRP1/PHACTR1/THSD7A	3	MEF2C
GO:0046545	development of primary female sexual characteristics	3/156	101/18670	0.0527189	0.200204	0.157494	ARID5B/ROBO2/ZFPM2	3	MEF2C
GO:0030307	positive regulation of cell growth	4/156	169/18670	0.0535136	0.202675	0.159438	DSCAM/EFNA5/NRP1/SYT1	4	MEF2C
GO:0051100	negative regulation of binding	4/156	169/18670	0.0535136	0.202675	0.159438	LRRK2/MAP2/SORL1/STMN1	4	MEF2C
GO:0051932	synaptic transmission, GABAergic	2/156	45/18670	0.0543597	0.205051	0.161307	GABRA1/GABRA2	2	MEF2C
GO:1900271	regulation of long-term synaptic potentiation	2/156	45/18670	0.0543597	0.205051	0.161307	ADCY8/EPHA4	2	MEF2C
GO:1900274	regulation of phospholipase C activity	2/156	45/18670	0.0543597	0.205051	0.161307	NTRK2/HTR2A	2	MEF2C
GO:1902106	negative regulation of leukocyte differentiation	3/156	103/18670	0.0552873	0.207993	0.163621	FBN1/PIK3R1/CTNNB1	3	MEF2C
GO:1905269	positive regulation of chromatin organization	3/156	103/18670	0.0552873	0.207993	0.163621	LRRK2/PPARGC1A/CTNNB1	3	MEF2C
GO:0016050	vesicle organization	6/156	325/18670	0.0555865	0.208839	0.164287	FNBP1L/GRIA1/STXBP6/SYT1/TRIM9/ZEB2	6	MEF2C
GO:0030324	lung development	4/156	172/18670	0.0563854	0.210376	0.165496	NFIB/THRB/ZFPM2/CTNNB1	4	MEF2C
GO:0032874	positive regulation of stress-activated MAPK cascade	4/156	172/18670	0.0563854	0.210376	0.165496	EPHA4/PLCB1/ZEB2/SEMA3A	4	MEF2C
GO:0022602	ovulation cycle process	2/156	46/18670	0.0565271	0.210376	0.165496	PAM/ROBO2	2	MEF2C
GO:0051339	regulation of lyase activity	2/156	46/18670	0.0565271	0.210376	0.165496	GABBR2/GRM3	2	MEF2C
GO:0071354	cellular response to interleukin-6	2/156	46/18670	0.0565271	0.210376	0.165496	PPARGC1A/PTPRT	2	MEF2C
GO:0000086	G2/M transition of mitotic cell cycle	5/156	247/18670	0.0565834	0.210376	0.165496	CDK14/CIT/KCNH5/PLCB1/PPP1R12A	5	MEF2C
GO:0010923	negative regulation of phosphatase activity	3/156	104/18670	0.0565936	0.210376	0.165496	PHACTR1/RIMBP2/SPRED1	3	MEF2C
GO:0019233	sensory perception of pain	3/156	104/18670	0.0565936	0.210376	0.165496	CCK/KCND2/HTR2A	3	MEF2C
GO:0019216	regulation of lipid metabolic process	7/156	410/18670	0.0568565	0.211068	0.166041	BCL11B/PIK3R1/PPARGC1A/SORL1/ZBTB20/HTR2A/NCOA1	7	MEF2C
GO:0046677	response to antibiotic	6/156	327/18670	0.0569299	0.211068	0.166041	ADCY8/EFNA5/GRIN2B/KCNC2/LRRK2/SLC8A1	6	MEF2C
GO:0070304	positive regulation of stress-activated protein kinase signaling cascade	4/156	173/18670	0.0573609	0.212163	0.166902	EPHA4/PLCB1/ZEB2/SEMA3A	4	MEF2C
GO:0071383	cellular response to steroid hormone stimulus	5/156	248/18670	0.0573761	0.212163	0.166902	ATP2B1/PPARGC1A/THRB/NCOA1/CTNNB1	5	MEF2C
GO:0001841	neural tube formation	3/156	105/18670	0.0579146	0.213314	0.167807	LMO4/ZEB2/PRICKLE1	3	MEF2C
GO:0007009	plasma membrane organization	3/156	105/18670	0.0579146	0.213314	0.167807	ANO3/ANO4/FNBP1L	3	MEF2C
GO:0034404	nucleobase-containing small molecule biosynthetic process	3/156	105/18670	0.0579146	0.213314	0.167807	GDA/PDE4B/PDE7B	3	MEF2C
GO:0014911	positive regulation of smooth muscle cell migration	2/156	47/18670	0.0587243	0.214332	0.168608	DOCK4/NRP1	2	MEF2C
GO:0042461	photoreceptor cell development	2/156	47/18670	0.0587243	0.214332	0.168608	NTRK2/THRB	2	MEF2C
GO:0042551	neuron maturation	2/156	47/18670	0.0587243	0.214332	0.168608	BCL11A/LRRK2	2	MEF2C
GO:0050435	amyloid-beta metabolic process	2/156	47/18670	0.0587243	0.214332	0.168608	EPHA4/SORL1	2	MEF2C
GO:0062237	protein localization to postsynapse	2/156	47/18670	0.0587243	0.214332	0.168608	GPHN/KIF5C	2	MEF2C
GO:0070169	positive regulation of biomineral tissue development	2/156	47/18670	0.0587243	0.214332	0.168608	ATP2B1/SLC8A1	2	MEF2C
GO:0110151	positive regulation of biomineralization	2/156	47/18670	0.0587243	0.214332	0.168608	ATP2B1/SLC8A1	2	MEF2C
GO:0002791	regulation of peptide secretion	8/156	500/18670	0.059061	0.215282	0.169356	ADCY8/EFNA5/IL1RAP/KCNC2/LRRK2/PAM/RAPGEF4/STXBP5L	8	MEF2C
GO:0021510	spinal cord development	3/156	106/18670	0.0592501	0.215692	0.169678	DCC/LMO4/ROBO2	3	MEF2C
GO:0010921	regulation of phosphatase activity	4/156	175/18670	0.0593389	0.215736	0.169713	PHACTR1/PPP1R12A/RIMBP2/SPRED1	4	MEF2C
GO:0030323	respiratory tube development	4/156	176/18670	0.0603415	0.219098	0.172357	NFIB/THRB/ZFPM2/CTNNB1	4	MEF2C
GO:0007595	lactation	2/156	48/18670	0.0609507	0.220174	0.173204	PAM/NCOA1	2	MEF2C
GO:0008089	anterograde axonal transport	2/156	48/18670	0.0609507	0.220174	0.173204	MAP2/KIF5C	2	MEF2C
GO:0043268	positive regulation of potassium ion transport	2/156	48/18670	0.0609507	0.220174	0.173204	KCNC2/ATP1B1	2	MEF2C
GO:0043949	regulation of cAMP-mediated signaling	2/156	48/18670	0.0609507	0.220174	0.173204	ATP2B4/PEX5L	2	MEF2C
GO:2000027	regulation of animal organ morphogenesis	5/156	253/18670	0.0614356	0.221641	0.174358	NFIB/ROBO2/THRB/PRICKLE1/CTNNB1	5	MEF2C
GO:0006821	chloride transport	3/156	108/18670	0.0619644	0.223262	0.175633	ANO4/GABRA1/GABRA2	3	MEF2C
GO:0009100	glycoprotein metabolic process	7/156	419/18670	0.0623781	0.224465	0.17658	B3GALT2/EXT1/GALNTL6/ITM2C/NDST3/PLCB1/CTNNB1	7	MEF2C
GO:0003254	regulation of membrane depolarization	2/156	49/18670	0.0632056	0.22613	0.177889	CCK/LRRK2	2	MEF2C
GO:0065002	intracellular protein transmembrane transport	2/156	49/18670	0.0632056	0.22613	0.177889	PEX5L/SEC62	2	MEF2C
GO:1990090	cellular response to nerve growth factor stimulus	2/156	49/18670	0.0632056	0.22613	0.177889	NTRK2/STMN2	2	MEF2C
GO:0009141	nucleoside triphosphate metabolic process	3/156	109/18670	0.063343	0.22613	0.177889	AK5/LRRK2/PPARGC1A	3	MEF2C
GO:0051261	protein depolymerization	3/156	109/18670	0.063343	0.22613	0.177889	NAV3/STMN2/STMN1	3	MEF2C
GO:0048736	appendage development	4/156	179/18670	0.0634031	0.22613	0.177889	FMN1/PAM/ZBTB16/CTNNB1	4	MEF2C
GO:0060173	limb development	4/156	179/18670	0.0634031	0.22613	0.177889	FMN1/PAM/ZBTB16/CTNNB1	4	MEF2C
GO:0043405	regulation of MAP kinase activity	6/156	337/18670	0.0639397	0.227496	0.178964	EPHA4/LRRK2/SORL1/SPRED1/ZEB2/HTR2A	6	MEF2C
GO:0090596	sensory organ morphogenesis	5/156	256/18670	0.0639479	0.227496	0.178964	DSCAM/FBN1/NTRK2/THRB/CTNNB1	5	MEF2C
GO:0030705	cytoskeleton-dependent intracellular transport	4/156	180/18670	0.0644416	0.228963	0.180118	CCDC88A/FNBP1L/MAP2/KIF5C	4	MEF2C
GO:0048863	stem cell differentiation	5/156	257/18670	0.0647981	0.229939	0.180886	NRP1/SOX5/ZEB2/PRICKLE1/SEMA3A	5	MEF2C
GO:0071496	cellular response to external stimulus	6/156	339/18670	0.0654003	0.230644	0.18144	ATP2B1/BCL11A/LRRK2/SLC1A2/CPEB4/NCOA1	6	MEF2C
GO:0002931	response to ischemia	2/156	50/18670	0.0654885	0.230644	0.18144	PPARGC1A/CPEB4	2	MEF2C
GO:0009409	response to cold	2/156	50/18670	0.0654885	0.230644	0.18144	ATP2B1/PPARGC1A	2	MEF2C
GO:0060425	lung morphogenesis	2/156	50/18670	0.0654885	0.230644	0.18144	NFIB/CTNNB1	2	MEF2C
GO:0070741	response to interleukin-6	2/156	50/18670	0.0654885	0.230644	0.18144	PPARGC1A/PTPRT	2	MEF2C
GO:0097035	regulation of membrane lipid distribution	2/156	50/18670	0.0654885	0.230644	0.18144	ANO3/ANO4	2	MEF2C
GO:0035305	negative regulation of dephosphorylation	3/156	111/18670	0.0661427	0.232657	0.183024	PHACTR1/RIMBP2/SPRED1	3	MEF2C
GO:0043401	steroid hormone mediated signaling pathway	4/156	182/18670	0.0665453	0.233781	0.183908	PPARGC1A/THRB/NCOA1/CTNNB1	4	MEF2C
GO:0001954	positive regulation of cell-matrix adhesion	2/156	51/18670	0.0677988	0.237591	0.186905	FMN1/NRP1	2	MEF2C
GO:0045744	negative regulation of G protein-coupled receptor signaling pathway	2/156	51/18670	0.0677988	0.237591	0.186905	ATP2B4/STMN1	2	MEF2C
GO:0051091	positive regulation of DNA-binding transcription factor activity	5/156	261/18670	0.0682622	0.238621	0.187716	ADCY8/ARID5B/IL1RAP/PPARGC1A/CTNNB1	5	MEF2C
GO:0110053	regulation of actin filament organization	5/156	261/18670	0.0682622	0.238621	0.187716	CIT/FMN1/NRP1/PIK3R1/STMN1	5	MEF2C
GO:0019933	cAMP-mediated signaling	4/156	184/18670	0.0686844	0.239799	0.188642	ADCY8/ATP2B4/PEX5L/RAPGEF4	4	MEF2C
GO:0006096	glycolytic process	3/156	113/18670	0.0689984	0.240597	0.18927	PPARGC1A/ZBTB20/HTR2A	3	MEF2C
GO:0046883	regulation of hormone secretion	5/156	262/18670	0.0691441	0.240806	0.189435	ADCY8/EFNA5/KCNC2/RAPGEF4/STXBP5L	5	MEF2C
GO:0046328	regulation of JNK cascade	4/156	185/18670	0.0697672	0.242459	0.190735	EPHA4/PLCB1/ZEB2/SEMA3A	4	MEF2C
GO:0015872	dopamine transport	2/156	52/18670	0.0701357	0.242459	0.190735	SYT1/HTR2A	2	MEF2C
GO:0030514	negative regulation of BMP signaling pathway	2/156	52/18670	0.0701357	0.242459	0.190735	FBN1/SORL1	2	MEF2C
GO:0055078	sodium ion homeostasis	2/156	52/18670	0.0701357	0.242459	0.190735	SLC8A1/ATP1B1	2	MEF2C
GO:0099518	vesicle cytoskeletal trafficking	2/156	52/18670	0.0701357	0.242459	0.190735	FNBP1L/MAP2	2	MEF2C
GO:1900024	regulation of substrate adhesion-dependent cell spreading	2/156	52/18670	0.0701357	0.242459	0.190735	EFNA5/NRP1	2	MEF2C
GO:0006757	ATP generation from ADP	3/156	114/18670	0.0704471	0.242641	0.190878	PPARGC1A/ZBTB20/HTR2A	3	MEF2C
GO:0008543	fibroblast growth factor receptor signaling pathway	3/156	114/18670	0.0704471	0.242641	0.190878	FLRT2/SPRED1/CTNNB1	3	MEF2C
GO:0010633	negative regulation of epithelial cell migration	3/156	114/18670	0.0704471	0.242641	0.190878	MCC/SPRED1/SEMA3A	3	MEF2C
GO:0046660	female sex differentiation	3/156	115/18670	0.0719094	0.247073	0.194365	ARID5B/ROBO2/ZFPM2	3	MEF2C
GO:1900542	regulation of purine nucleotide metabolic process	3/156	115/18670	0.0719094	0.247073	0.194365	PPARGC1A/ZBTB20/HTR2A	3	MEF2C
GO:0050673	epithelial cell proliferation	7/156	434/18670	0.0722885	0.247587	0.194769	BCL11B/MCC/NFIB/NRP1/SCG2/RTN4/CTNNB1	7	MEF2C
GO:0061458	reproductive system development	7/156	434/18670	0.0722885	0.247587	0.194769	ARID5B/PLEKHA5/ROBO2/ZFPM2/NCOA1/SEMA3A/CTNNB1	7	MEF2C
GO:0007632	visual behavior	2/156	53/18670	0.0724987	0.247587	0.194769	CCK/SLC1A2	2	MEF2C
GO:0010823	negative regulation of mitochondrion organization	2/156	53/18670	0.0724987	0.247587	0.194769	LRRK2/PPARGC1A	2	MEF2C
GO:0045661	regulation of myoblast differentiation	2/156	53/18670	0.0724987	0.247587	0.194769	PLCB1/PRICKLE1	2	MEF2C
GO:0044839	cell cycle G2/M phase transition	5/156	266/18670	0.0727349	0.248092	0.195166	CDK14/CIT/KCNH5/PLCB1/PPP1R12A	5	MEF2C
GO:0071248	cellular response to metal ion	4/156	188/18670	0.0730684	0.248928	0.195824	ADCY8/LRRK2/PPARGC1A/SYT1	4	MEF2C
GO:0051260	protein homooligomerization	6/156	351/18670	0.0745734	0.25359	0.199491	ADCY8/KCNC2/KCND2/PAM/SLC1A2/SYT1	6	MEF2C
GO:0002761	regulation of myeloid leukocyte differentiation	3/156	117/18670	0.0748748	0.25359	0.199491	FBN1/PIK3R1/CTNNB1	3	MEF2C
GO:0006140	regulation of nucleotide metabolic process	3/156	117/18670	0.0748748	0.25359	0.199491	PPARGC1A/ZBTB20/HTR2A	3	MEF2C
GO:0032663	regulation of interleukin-2 production	2/156	54/18670	0.0748873	0.25359	0.199491	NAV3/PDE4B	2	MEF2C
GO:1904645	response to amyloid-beta	2/156	54/18670	0.0748873	0.25359	0.199491	CACNA2D1/EPHA4	2	MEF2C
GO:0032781	positive regulation of ATPase activity	2/156	55/18670	0.0773008	0.259886	0.204444	ATP1B1/DNAJB4	2	MEF2C
GO:0042220	response to cocaine	2/156	55/18670	0.0773008	0.259886	0.204444	HOMER1/HTR2A	2	MEF2C
GO:0043954	cellular component maintenance	2/156	55/18670	0.0773008	0.259886	0.204444	GRIN2B/HOMER1	2	MEF2C
GO:0044380	protein localization to cytoskeleton	2/156	55/18670	0.0773008	0.259886	0.204444	HTR2A/MAPRE2	2	MEF2C
GO:0061098	positive regulation of protein tyrosine kinase activity	2/156	55/18670	0.0773008	0.259886	0.204444	EPHA4/NTRK2	2	MEF2C
GO:0097120	receptor localization to synapse	2/156	55/18670	0.0773008	0.259886	0.204444	GPHN/KIF5C	2	MEF2C
GO:0017038	protein import	4/156	192/18670	0.0775918	0.260085	0.2046	LRRK2/PEX5L/PIK3R1/PRICKLE1	4	MEF2C
GO:1901654	response to ketone	4/156	193/18670	0.0787442	0.260085	0.2046	ADCY8/ATP2B1/EFNA5/NCOA1	4	MEF2C
GO:0072089	stem cell proliferation	3/156	120/18670	0.0794233	0.260085	0.2046	LRRK2/SOX5/CTNNB1	3	MEF2C
GO:0048488	synaptic vesicle endocytosis	2/156	56/18670	0.0797387	0.260085	0.2046	LRRK2/SYT1	2	MEF2C
GO:0086002	cardiac muscle cell action potential involved in contraction	2/156	56/18670	0.0797387	0.260085	0.2046	CACNA2D1/KCNN2	2	MEF2C
GO:0140238	presynaptic endocytosis	2/156	56/18670	0.0797387	0.260085	0.2046	LRRK2/SYT1	2	MEF2C
GO:1903202	negative regulation of oxidative stress-induced cell death	2/156	56/18670	0.0797387	0.260085	0.2046	LRRK2/CTNNB1	2	MEF2C
GO:1902115	regulation of organelle assembly	4/156	194/18670	0.0799052	0.260085	0.2046	CCDC88A/IL1RAP/LRRK2/PTPRD	4	MEF2C
GO:0001840	neural plate development	1/156	10/18670	0.0805024	0.260085	0.2046	CTNNB1	1	MEF2C
GO:0006171	cAMP biosynthetic process	1/156	10/18670	0.0805024	0.260085	0.2046	ADCY8	1	MEF2C
GO:0006930	substrate-dependent cell migration, cell extension	1/156	10/18670	0.0805024	0.260085	0.2046	NRP1	1	MEF2C
GO:0007440	foregut morphogenesis	1/156	10/18670	0.0805024	0.260085	0.2046	CTNNB1	1	MEF2C
GO:0010749	regulation of nitric oxide mediated signal transduction	1/156	10/18670	0.0805024	0.260085	0.2046	ATP2B4	1	MEF2C
GO:0014049	positive regulation of glutamate secretion	1/156	10/18670	0.0805024	0.260085	0.2046	CCK	1	MEF2C
GO:0021562	vestibulocochlear nerve development	1/156	10/18670	0.0805024	0.260085	0.2046	NRP1	1	MEF2C
GO:0031340	positive regulation of vesicle fusion	1/156	10/18670	0.0805024	0.260085	0.2046	SYT1	1	MEF2C
GO:0035865	cellular response to potassium ion	1/156	10/18670	0.0805024	0.260085	0.2046	PPARGC1A	1	MEF2C
GO:0046532	regulation of photoreceptor cell differentiation	1/156	10/18670	0.0805024	0.260085	0.2046	THRB	1	MEF2C
GO:0048021	regulation of melanin biosynthetic process	1/156	10/18670	0.0805024	0.260085	0.2046	ZEB2	1	MEF2C
GO:0048262	determination of dorsal/ventral asymmetry	1/156	10/18670	0.0805024	0.260085	0.2046	CTNNB1	1	MEF2C
GO:0051901	positive regulation of mitochondrial depolarization	1/156	10/18670	0.0805024	0.260085	0.2046	CCK	1	MEF2C
GO:0060768	regulation of epithelial cell proliferation involved in prostate gland development	1/156	10/18670	0.0805024	0.260085	0.2046	CTNNB1	1	MEF2C
GO:0061140	lung secretory cell differentiation	1/156	10/18670	0.0805024	0.260085	0.2046	NFIB	1	MEF2C
GO:0061299	retina vasculature morphogenesis in camera-type eye	1/156	10/18670	0.0805024	0.260085	0.2046	NRP1	1	MEF2C
GO:0098917	retrograde trans-synaptic signaling	1/156	10/18670	0.0805024	0.260085	0.2046	PLCB1	1	MEF2C
GO:1900122	positive regulation of receptor binding	1/156	10/18670	0.0805024	0.260085	0.2046	NRP1	1	MEF2C
GO:1901725	regulation of histone deacetylase activity	1/156	10/18670	0.0805024	0.260085	0.2046	LRRK2	1	MEF2C
GO:1902513	regulation of organelle transport along microtubule	1/156	10/18670	0.0805024	0.260085	0.2046	MAP2	1	MEF2C
GO:1904526	regulation of microtubule binding	1/156	10/18670	0.0805024	0.260085	0.2046	MAP2	1	MEF2C
GO:1904684	negative regulation of metalloendopeptidase activity	1/156	10/18670	0.0805024	0.260085	0.2046	SORL1	1	MEF2C
GO:1990416	cellular response to brain-derived neurotrophic factor stimulus	1/156	10/18670	0.0805024	0.260085	0.2046	NTRK2	1	MEF2C
GO:2000252	negative regulation of feeding behavior	1/156	10/18670	0.0805024	0.260085	0.2046	CCK	1	MEF2C
GO:2000574	regulation of microtubule motor activity	1/156	10/18670	0.0805024	0.260085	0.2046	MAP2	1	MEF2C
GO:2001135	regulation of endocytic recycling	1/156	10/18670	0.0805024	0.260085	0.2046	SORL1	1	MEF2C
GO:0070252	actin-mediated cell contraction	3/156	121/18670	0.0809657	0.260982	0.205306	CACNA2D1/KCNN2/PDE4B	3	MEF2C
GO:1903578	regulation of ATP metabolic process	3/156	121/18670	0.0809657	0.260982	0.205306	PPARGC1A/ZBTB20/HTR2A	3	MEF2C
GO:0001666	response to hypoxia	6/156	359/18670	0.0810779	0.261045	0.205356	KCND2/KCNMA1/PAM/PPARGC1A/SLC8A1/ATP1B1	6	MEF2C
GO:0014888	striated muscle adaptation	2/156	57/18670	0.0822003	0.263453	0.20725	ATP2B4/PPARGC1A	2	MEF2C
GO:0048008	platelet-derived growth factor receptor signaling pathway	2/156	57/18670	0.0822003	0.263453	0.20725	ARID5B/NRP1	2	MEF2C
GO:0061178	regulation of insulin secretion involved in cellular response to glucose stimulus	2/156	57/18670	0.0822003	0.263453	0.20725	ADCY8/EFNA5	2	MEF2C
GO:1900408	negative regulation of cellular response to oxidative stress	2/156	57/18670	0.0822003	0.263453	0.20725	LRRK2/CTNNB1	2	MEF2C
GO:0043687	post-translational protein modification	6/156	361/18670	0.0827524	0.264921	0.208405	DCAF6/FBN1/LMO7/SCG2/SCG3/ZBTB16	6	MEF2C
GO:0018108	peptidyl-tyrosine phosphorylation	6/156	363/18670	0.0844462	0.267132	0.210144	CCK/EFNA5/EPHA4/NRP1/NTRK2/HTR2A	6	MEF2C
GO:0060541	respiratory system development	4/156	198/18670	0.0846341	0.267132	0.210144	NFIB/THRB/ZFPM2/CTNNB1	4	MEF2C
GO:0035904	aorta development	2/156	58/18670	0.0846852	0.267132	0.210144	ROBO2/PRICKLE1	2	MEF2C
GO:0060997	dendritic spine morphogenesis	2/156	58/18670	0.0846852	0.267132	0.210144	EPHA4/LRRK2	2	MEF2C
GO:0098930	axonal transport	2/156	58/18670	0.0846852	0.267132	0.210144	MAP2/KIF5C	2	MEF2C
GO:0048284	organelle fusion	3/156	124/18670	0.0856706	0.267132	0.210144	STXBP6/SYT1/TRIM9	3	MEF2C
GO:0018212	peptidyl-tyrosine modification	6/156	366/18670	0.0870229	0.267132	0.210144	CCK/EFNA5/EPHA4/NRP1/NTRK2/HTR2A	6	MEF2C
GO:0010518	positive regulation of phospholipase activity	2/156	59/18670	0.0871928	0.267132	0.210144	NTRK2/HTR2A	2	MEF2C
GO:0046847	filopodium assembly	2/156	59/18670	0.0871928	0.267132	0.210144	FNBP1L/NRP1	2	MEF2C
GO:0071806	protein transmembrane transport	2/156	59/18670	0.0871928	0.267132	0.210144	PEX5L/SEC62	2	MEF2C
GO:0097755	positive regulation of blood vessel diameter	2/156	59/18670	0.0871928	0.267132	0.210144	DOCK4/KCNMA1	2	MEF2C
GO:1902883	negative regulation of response to oxidative stress	2/156	59/18670	0.0871928	0.267132	0.210144	LRRK2/CTNNB1	2	MEF2C
GO:0003263	cardioblast proliferation	1/156	11/18670	0.0881895	0.267132	0.210144	CTNNB1	1	MEF2C
GO:0003264	regulation of cardioblast proliferation	1/156	11/18670	0.0881895	0.267132	0.210144	CTNNB1	1	MEF2C
GO:0006620	posttranslational protein targeting to endoplasmic reticulum membrane	1/156	11/18670	0.0881895	0.267132	0.210144	SEC62	1	MEF2C
GO:0006681	galactosylceramide metabolic process	1/156	11/18670	0.0881895	0.267132	0.210144	B3GALT2	1	MEF2C
GO:0009151	purine deoxyribonucleotide metabolic process	1/156	11/18670	0.0881895	0.267132	0.210144	AK5	1	MEF2C
GO:0009950	dorsal/ventral axis specification	1/156	11/18670	0.0881895	0.267132	0.210144	CTNNB1	1	MEF2C
GO:0014820	tonic smooth muscle contraction	1/156	11/18670	0.0881895	0.267132	0.210144	HTR2A	1	MEF2C
GO:0031915	positive regulation of synaptic plasticity	1/156	11/18670	0.0881895	0.267132	0.210144	ADCY8	1	MEF2C
GO:0033234	negative regulation of protein sumoylation	1/156	11/18670	0.0881895	0.267132	0.210144	CTNNB1	1	MEF2C
GO:0034776	response to histamine	1/156	11/18670	0.0881895	0.267132	0.210144	GABRA1	1	MEF2C
GO:0042670	retinal cone cell differentiation	1/156	11/18670	0.0881895	0.267132	0.210144	THRB	1	MEF2C
GO:0046549	retinal cone cell development	1/156	11/18670	0.0881895	0.267132	0.210144	THRB	1	MEF2C
GO:0046886	positive regulation of hormone biosynthetic process	1/156	11/18670	0.0881895	0.267132	0.210144	PPARGC1A	1	MEF2C
GO:0048096	chromatin-mediated maintenance of transcription	1/156	11/18670	0.0881895	0.267132	0.210144	CTNNB1	1	MEF2C
GO:0048672	positive regulation of collateral sprouting	1/156	11/18670	0.0881895	0.267132	0.210144	EFNA5	1	MEF2C
GO:0060159	regulation of dopamine receptor signaling pathway	1/156	11/18670	0.0881895	0.267132	0.210144	LRRK2	1	MEF2C
GO:0060272	embryonic skeletal joint morphogenesis	1/156	11/18670	0.0881895	0.267132	0.210144	CTNNB1	1	MEF2C
GO:0060379	cardiac muscle cell myoblast differentiation	1/156	11/18670	0.0881895	0.267132	0.210144	PRICKLE1	1	MEF2C
GO:0060439	trachea morphogenesis	1/156	11/18670	0.0881895	0.267132	0.210144	CTNNB1	1	MEF2C
GO:0060767	epithelial cell proliferation involved in prostate gland development	1/156	11/18670	0.0881895	0.267132	0.210144	CTNNB1	1	MEF2C
GO:0060837	blood vessel endothelial cell differentiation	1/156	11/18670	0.0881895	0.267132	0.210144	NRP1	1	MEF2C
GO:0060856	establishment of blood-brain barrier	1/156	11/18670	0.0881895	0.267132	0.210144	CTNNB1	1	MEF2C
GO:0086023	adenylate cyclase-activating adrenergic receptor signaling pathway involved in heart process	1/156	11/18670	0.0881895	0.267132	0.210144	ATP2B4	1	MEF2C
GO:0090084	negative regulation of inclusion body assembly	1/156	11/18670	0.0881895	0.267132	0.210144	SORL1	1	MEF2C
GO:0090394	negative regulation of excitatory postsynaptic potential	1/156	11/18670	0.0881895	0.267132	0.210144	LRRK2	1	MEF2C
GO:0098814	spontaneous synaptic transmission	1/156	11/18670	0.0881895	0.267132	0.210144	SYT1	1	MEF2C
GO:0098883	synapse pruning	1/156	11/18670	0.0881895	0.267132	0.210144	EPHA4	1	MEF2C
GO:0099624	atrial cardiac muscle cell membrane repolarization	1/156	11/18670	0.0881895	0.267132	0.210144	KCNN2	1	MEF2C
GO:0106072	negative regulation of adenylate cyclase-activating G protein-coupled receptor signaling pathway	1/156	11/18670	0.0881895	0.267132	0.210144	ATP2B4	1	MEF2C
GO:1900115	extracellular regulation of signal transduction	1/156	11/18670	0.0881895	0.267132	0.210144	FBN1	1	MEF2C
GO:1900116	extracellular negative regulation of signal transduction	1/156	11/18670	0.0881895	0.267132	0.210144	FBN1	1	MEF2C
GO:1901077	regulation of relaxation of muscle	1/156	11/18670	0.0881895	0.267132	0.210144	PDE4B	1	MEF2C
GO:1902065	response to L-glutamate	1/156	11/18670	0.0881895	0.267132	0.210144	BCL11A	1	MEF2C
GO:1903011	negative regulation of bone development	1/156	11/18670	0.0881895	0.267132	0.210144	FBN1	1	MEF2C
GO:1903980	positive regulation of microglial cell activation	1/156	11/18670	0.0881895	0.267132	0.210144	LRRK2	1	MEF2C
GO:1905383	protein localization to presynapse	1/156	11/18670	0.0881895	0.267132	0.210144	KIF5C	1	MEF2C
GO:1905668	positive regulation of protein localization to endosome	1/156	11/18670	0.0881895	0.267132	0.210144	SORL1	1	MEF2C
GO:2001204	regulation of osteoclast development	1/156	11/18670	0.0881895	0.267132	0.210144	FBN1	1	MEF2C
GO:0051258	protein polymerization	5/156	283/18670	0.0891105	0.269631	0.21211	FMN1/MAP2/NAV3/STMN2/STMN1	5	MEF2C
GO:0046324	regulation of glucose import	2/156	60/18670	0.0897224	0.271191	0.213337	PIK3R1/SLC1A2	2	MEF2C
GO:0030278	regulation of ossification	4/156	203/18670	0.0907341	0.272616	0.214458	ATP2B1/SLC8A1/ZBTB16/CTNNB1	4	MEF2C
GO:1902905	positive regulation of supramolecular fiber organization	4/156	204/18670	0.0919788	0.272616	0.214458	FMN1/NAV3/NRP1/STMN2	4	MEF2C
GO:0051291	protein heterooligomerization	3/156	128/18670	0.0921205	0.272616	0.214458	GRIN2B/KCNC2/SYT1	3	MEF2C
GO:0060828	regulation of canonical Wnt signaling pathway	5/156	286/18670	0.0921848	0.272616	0.214458	CDK14/LRRK2/MCC/PRICKLE1/CTNNB1	5	MEF2C
GO:0042733	embryonic digit morphogenesis	2/156	61/18670	0.0922737	0.272616	0.214458	ZBTB16/CTNNB1	2	MEF2C
GO:0001701	in utero embryonic development	6/156	373/18670	0.0932023	0.272616	0.214458	ADAMTS3/TANC2/ZFPM2/NCOA1/RTN4/CTNNB1	6	MEF2C
GO:0006639	acylglycerol metabolic process	3/156	129/18670	0.0937638	0.272616	0.214458	DGKB/DGKG/SORL1	3	MEF2C
GO:0050679	positive regulation of epithelial cell proliferation	4/156	206/18670	0.0944929	0.272616	0.214458	NRP1/SCG2/RTN4/CTNNB1	4	MEF2C
GO:0001819	positive regulation of cytokine production	7/156	464/18670	0.094767	0.272616	0.214458	IL1RAP/LRRK2/PDE4B/PIK3R1/PLCB1/ZBTB20/CTNNB1	7	MEF2C
GO:0048857	neural nucleus development	2/156	62/18670	0.094846	0.272616	0.214458	KCNC2/NFIB	2	MEF2C
GO:0050433	regulation of catecholamine secretion	2/156	62/18670	0.094846	0.272616	0.214458	SYT1/HTR2A	2	MEF2C
GO:1902305	regulation of sodium ion transmembrane transport	2/156	62/18670	0.094846	0.272616	0.214458	ATP2B4/ATP1B1	2	MEF2C
GO:0006638	neutral lipid metabolic process	3/156	130/18670	0.0954193	0.272616	0.214458	DGKB/DGKG/SORL1	3	MEF2C
GO:0030518	intracellular steroid hormone receptor signaling pathway	3/156	130/18670	0.0954193	0.272616	0.214458	PPARGC1A/NCOA1/CTNNB1	3	MEF2C
GO:0002024	diet induced thermogenesis	1/156	12/18670	0.0958128	0.272616	0.214458	SORL1	1	MEF2C
GO:0003334	keratinocyte development	1/156	12/18670	0.0958128	0.272616	0.214458	BCL11B	1	MEF2C
GO:0003337	mesenchymal to epithelial transition involved in metanephros morphogenesis	1/156	12/18670	0.0958128	0.272616	0.214458	CTNNB1	1	MEF2C
GO:0006527	arginine catabolic process	1/156	12/18670	0.0958128	0.272616	0.214458	ATP2B4	1	MEF2C
GO:0009265	2'-deoxyribonucleotide biosynthetic process	1/156	12/18670	0.0958128	0.272616	0.214458	AK5	1	MEF2C
GO:0009642	response to light intensity	1/156	12/18670	0.0958128	0.272616	0.214458	KCNC2	1	MEF2C
GO:0010649	regulation of cell communication by electrical coupling	1/156	12/18670	0.0958128	0.272616	0.214458	SLC8A1	1	MEF2C
GO:0010896	regulation of triglyceride catabolic process	1/156	12/18670	0.0958128	0.272616	0.214458	SORL1	1	MEF2C
GO:0014889	muscle atrophy	1/156	12/18670	0.0958128	0.272616	0.214458	PPARGC1A	1	MEF2C
GO:0019374	galactolipid metabolic process	1/156	12/18670	0.0958128	0.272616	0.214458	B3GALT2	1	MEF2C
GO:0021819	layer formation in cerebral cortex	1/156	12/18670	0.0958128	0.272616	0.214458	CTNNB1	1	MEF2C
GO:0021889	olfactory bulb interneuron differentiation	1/156	12/18670	0.0958128	0.272616	0.214458	ROBO2	1	MEF2C
GO:0032042	mitochondrial DNA metabolic process	1/156	12/18670	0.0958128	0.272616	0.214458	PPARGC1A	1	MEF2C
GO:0032252	secretory granule localization	1/156	12/18670	0.0958128	0.272616	0.214458	MAP2	1	MEF2C
GO:0035751	regulation of lysosomal lumen pH	1/156	12/18670	0.0958128	0.272616	0.214458	LRRK2	1	MEF2C
GO:0038003	opioid receptor signaling pathway	1/156	12/18670	0.0958128	0.272616	0.214458	ADCY8	1	MEF2C
GO:0042659	regulation of cell fate specification	1/156	12/18670	0.0958128	0.272616	0.214458	LMO4	1	MEF2C
GO:0043696	dedifferentiation	1/156	12/18670	0.0958128	0.272616	0.214458	OLFM2	1	MEF2C
GO:0043697	cell dedifferentiation	1/156	12/18670	0.0958128	0.272616	0.214458	OLFM2	1	MEF2C
GO:0045472	response to ether	1/156	12/18670	0.0958128	0.272616	0.214458	PPARGC1A	1	MEF2C
GO:0045722	positive regulation of gluconeogenesis	1/156	12/18670	0.0958128	0.272616	0.214458	PPARGC1A	1	MEF2C
GO:0046385	deoxyribose phosphate biosynthetic process	1/156	12/18670	0.0958128	0.272616	0.214458	AK5	1	MEF2C
GO:0048934	peripheral nervous system neuron differentiation	1/156	12/18670	0.0958128	0.272616	0.214458	NTRK2	1	MEF2C
GO:0048935	peripheral nervous system neuron development	1/156	12/18670	0.0958128	0.272616	0.214458	NTRK2	1	MEF2C
GO:0051549	positive regulation of keratinocyte migration	1/156	12/18670	0.0958128	0.272616	0.214458	MAPRE2	1	MEF2C
GO:0060221	retinal rod cell differentiation	1/156	12/18670	0.0958128	0.272616	0.214458	NTRK2	1	MEF2C
GO:0060742	epithelial cell differentiation involved in prostate gland development	1/156	12/18670	0.0958128	0.272616	0.214458	CTNNB1	1	MEF2C
GO:0070493	thrombin-activated receptor signaling pathway	1/156	12/18670	0.0958128	0.272616	0.214458	STMN1	1	MEF2C
GO:0070601	centromeric sister chromatid cohesion	1/156	12/18670	0.0958128	0.272616	0.214458	CTNNB1	1	MEF2C
GO:0071073	positive regulation of phospholipid biosynthetic process	1/156	12/18670	0.0958128	0.272616	0.214458	HTR2A	1	MEF2C
GO:0072178	nephric duct morphogenesis	1/156	12/18670	0.0958128	0.272616	0.214458	EPHA4	1	MEF2C
GO:0072578	neurotransmitter-gated ion channel clustering	1/156	12/18670	0.0958128	0.272616	0.214458	GPHN	1	MEF2C
GO:0090209	negative regulation of triglyceride metabolic process	1/156	12/18670	0.0958128	0.272616	0.214458	SORL1	1	MEF2C
GO:0098885	modification of postsynaptic actin cytoskeleton	1/156	12/18670	0.0958128	0.272616	0.214458	CTTNBP2	1	MEF2C
GO:0098962	regulation of postsynaptic neurotransmitter receptor activity	1/156	12/18670	0.0958128	0.272616	0.214458	HOMER1	1	MEF2C
GO:0099550	trans-synaptic signaling, modulating synaptic transmission	1/156	12/18670	0.0958128	0.272616	0.214458	NTRK2	1	MEF2C
GO:0150065	regulation of deacetylase activity	1/156	12/18670	0.0958128	0.272616	0.214458	LRRK2	1	MEF2C
GO:1900376	regulation of secondary metabolite biosynthetic process	1/156	12/18670	0.0958128	0.272616	0.214458	ZEB2	1	MEF2C
GO:1901387	positive regulation of voltage-gated calcium channel activity	1/156	12/18670	0.0958128	0.272616	0.214458	CACNA2D1	1	MEF2C
GO:1904181	positive regulation of membrane depolarization	1/156	12/18670	0.0958128	0.272616	0.214458	CCK	1	MEF2C
GO:1904953	Wnt signaling pathway involved in midbrain dopaminergic neuron differentiation	1/156	12/18670	0.0958128	0.272616	0.214458	CTNNB1	1	MEF2C
GO:1905666	regulation of protein localization to endosome	1/156	12/18670	0.0958128	0.272616	0.214458	SORL1	1	MEF2C
GO:2000344	positive regulation of acrosome reaction	1/156	12/18670	0.0958128	0.272616	0.214458	PLCB1	1	MEF2C
GO:2001223	negative regulation of neuron migration	1/156	12/18670	0.0958128	0.272616	0.214458	NRG3	1	MEF2C
GO:0042063	gliogenesis	5/156	290/18670	0.0963681	0.273919	0.215483	EPHA4/NFIB/NTRK2/RTN4/CTNNB1	5	MEF2C
GO:0016051	carbohydrate biosynthetic process	4/156	208/18670	0.0970394	0.275549	0.216765	B3GALT2/EXT1/NDST3/PPARGC1A	4	MEF2C
GO:0035303	regulation of dephosphorylation	4/156	209/18670	0.0983247	0.277833	0.218562	PHACTR1/PPP1R12A/RIMBP2/SPRED1	4	MEF2C
GO:0071229	cellular response to acid chemical	4/156	209/18670	0.0983247	0.277833	0.218562	BCL11A/NTRK2/PPARGC1A/CPEB4	4	MEF2C
GO:0009410	response to xenobiotic stimulus	5/156	292/18670	0.0984957	0.277833	0.218562	ADCY8/HOMER1/PPARGC1A/SLC8A1/HTR2A	5	MEF2C
GO:0042476	odontogenesis	3/156	132/18670	0.0987659	0.277833	0.218562	BCL11B/PAM/CTNNB1	3	MEF2C
GO:0045598	regulation of fat cell differentiation	3/156	132/18670	0.0987659	0.277833	0.218562	ZBTB16/ZFPM2/HTR2A	3	MEF2C
GO:0046434	organophosphate catabolic process	3/156	132/18670	0.0987659	0.277833	0.218562	GDA/PDE4B/PDE7B	3	MEF2C
GO:0035773	insulin secretion involved in cellular response to glucose stimulus	2/156	64/18670	0.100052	0.277833	0.218562	ADCY8/EFNA5	2	MEF2C
GO:0045600	positive regulation of fat cell differentiation	2/156	64/18670	0.100052	0.277833	0.218562	ZBTB16/HTR2A	2	MEF2C
GO:0048645	animal organ formation	2/156	64/18670	0.100052	0.277833	0.218562	ROBO2/CTNNB1	2	MEF2C
GO:0050432	catecholamine secretion	2/156	64/18670	0.100052	0.277833	0.218562	SYT1/HTR2A	2	MEF2C
GO:1903531	negative regulation of secretion by cell	4/156	212/18670	0.102228	0.277833	0.218562	IL1RAPL1/STXBP5L/STXBP6/TRIM9	4	MEF2C
GO:0048545	response to steroid hormone	6/156	383/18670	0.102432	0.277833	0.218562	ATP2B1/PAM/PPARGC1A/THRB/NCOA1/CTNNB1	6	MEF2C
GO:0007029	endoplasmic reticulum organization	2/156	65/18670	0.102684	0.277833	0.218562	LRRK2/RTN4	2	MEF2C
GO:0048663	neuron fate commitment	2/156	65/18670	0.102684	0.277833	0.218562	BCL11B/SATB2	2	MEF2C
GO:0060675	ureteric bud morphogenesis	2/156	65/18670	0.102684	0.277833	0.218562	FMN1/CTNNB1	2	MEF2C
GO:0072665	protein localization to vacuole	2/156	65/18670	0.102684	0.277833	0.218562	SORL1/RTN4	2	MEF2C
GO:1901016	regulation of potassium ion transmembrane transporter activity	2/156	65/18670	0.102684	0.277833	0.218562	KCNC2/ATP1B1	2	MEF2C
GO:0003306	Wnt signaling pathway involved in heart development	1/156	13/18670	0.103373	0.277833	0.218562	CTNNB1	1	MEF2C
GO:0005513	detection of calcium ion	1/156	13/18670	0.103373	0.277833	0.218562	SYT1	1	MEF2C
GO:0006012	galactose metabolic process	1/156	13/18670	0.103373	0.277833	0.218562	PPARGC1A	1	MEF2C
GO:0010763	positive regulation of fibroblast migration	1/156	13/18670	0.103373	0.277833	0.218562	SLC8A1	1	MEF2C
GO:0014745	negative regulation of muscle adaptation	1/156	13/18670	0.103373	0.277833	0.218562	ATP2B4	1	MEF2C
GO:0016322	neuron remodeling	1/156	13/18670	0.103373	0.277833	0.218562	BCL11A	1	MEF2C
GO:0016558	protein import into peroxisome matrix	1/156	13/18670	0.103373	0.277833	0.218562	PEX5L	1	MEF2C
GO:0032096	negative regulation of response to food	1/156	13/18670	0.103373	0.277833	0.218562	CCK	1	MEF2C
GO:0032099	negative regulation of appetite	1/156	13/18670	0.103373	0.277833	0.218562	CCK	1	MEF2C
GO:0032488	Cdc42 protein signal transduction	1/156	13/18670	0.103373	0.277833	0.218562	NRP1	1	MEF2C
GO:0032754	positive regulation of interleukin-5 production	1/156	13/18670	0.103373	0.277833	0.218562	IL1RAP	1	MEF2C
GO:0034982	mitochondrial protein processing	1/156	13/18670	0.103373	0.277833	0.218562	LRRK2	1	MEF2C
GO:0035641	locomotory exploration behavior	1/156	13/18670	0.103373	0.277833	0.218562	LRRK2	1	MEF2C
GO:0035723	interleukin-15-mediated signaling pathway	1/156	13/18670	0.103373	0.277833	0.218562	PLCB1	1	MEF2C
GO:0043201	response to leucine	1/156	13/18670	0.103373	0.277833	0.218562	PPARGC1A	1	MEF2C
GO:0045820	negative regulation of glycolytic process	1/156	13/18670	0.103373	0.277833	0.218562	PPARGC1A	1	MEF2C
GO:0048681	negative regulation of axon regeneration	1/156	13/18670	0.103373	0.277833	0.218562	EPHA4	1	MEF2C
GO:0048715	negative regulation of oligodendrocyte differentiation	1/156	13/18670	0.103373	0.277833	0.218562	CTNNB1	1	MEF2C
GO:0048875	chemical homeostasis within a tissue	1/156	13/18670	0.103373	0.277833	0.218562	HOMER1	1	MEF2C
GO:0050966	detection of mechanical stimulus involved in sensory perception of pain	1/156	13/18670	0.103373	0.277833	0.218562	HTR2A	1	MEF2C
GO:0051001	negative regulation of nitric-oxide synthase activity	1/156	13/18670	0.103373	0.277833	0.218562	ATP2B4	1	MEF2C
GO:0071287	cellular response to manganese ion	1/156	13/18670	0.103373	0.277833	0.218562	LRRK2	1	MEF2C
GO:0071350	cellular response to interleukin-15	1/156	13/18670	0.103373	0.277833	0.218562	PLCB1	1	MEF2C
GO:0072182	regulation of nephron tubule epithelial cell differentiation	1/156	13/18670	0.103373	0.277833	0.218562	CTNNB1	1	MEF2C
GO:0090677	reversible differentiation	1/156	13/18670	0.103373	0.277833	0.218562	OLFM2	1	MEF2C
GO:0098712	L-glutamate import across plasma membrane	1/156	13/18670	0.103373	0.277833	0.218562	SLC1A2	1	MEF2C
GO:0098903	regulation of membrane repolarization during action potential	1/156	13/18670	0.103373	0.277833	0.218562	CACNA2D1	1	MEF2C
GO:0099640	axo-dendritic protein transport	1/156	13/18670	0.103373	0.277833	0.218562	KIF5C	1	MEF2C
GO:1900025	negative regulation of substrate adhesion-dependent cell spreading	1/156	13/18670	0.103373	0.277833	0.218562	EFNA5	1	MEF2C
GO:1900103	positive regulation of endoplasmic reticulum unfolded protein response	1/156	13/18670	0.103373	0.277833	0.218562	PIK3R1	1	MEF2C
GO:1900272	negative regulation of long-term synaptic potentiation	1/156	13/18670	0.103373	0.277833	0.218562	EPHA4	1	MEF2C
GO:1902430	negative regulation of amyloid-beta formation	1/156	13/18670	0.103373	0.277833	0.218562	SORL1	1	MEF2C
GO:1902894	negative regulation of pri-miRNA transcription by RNA polymerase II	1/156	13/18670	0.103373	0.277833	0.218562	NFIB	1	MEF2C
GO:1902902	negative regulation of autophagosome assembly	1/156	13/18670	0.103373	0.277833	0.218562	LRRK2	1	MEF2C
GO:1902947	regulation of tau-protein kinase activity	1/156	13/18670	0.103373	0.277833	0.218562	SORL1	1	MEF2C
GO:1990403	embryonic brain development	1/156	13/18670	0.103373	0.277833	0.218562	CTNNB1	1	MEF2C
GO:2000194	regulation of female gonad development	1/156	13/18670	0.103373	0.277833	0.218562	ZFPM2	1	MEF2C
GO:2001040	positive regulation of cellular response to drug	1/156	13/18670	0.103373	0.277833	0.218562	LRRK2	1	MEF2C
GO:2001171	positive regulation of ATP biosynthetic process	1/156	13/18670	0.103373	0.277833	0.218562	PPARGC1A	1	MEF2C
GO:0050921	positive regulation of chemotaxis	3/156	135/18670	0.103874	0.278913	0.219412	DSCAM/NRP1/SCG2	3	MEF2C
GO:0007254	JNK cascade	4/156	214/18670	0.10487	0.28132	0.221305	EPHA4/PLCB1/ZEB2/SEMA3A	4	MEF2C
GO:0019748	secondary metabolic process	2/156	66/18670	0.105336	0.281495	0.221443	PAM/ZEB2	2	MEF2C
GO:0046626	regulation of insulin receptor signaling pathway	2/156	66/18670	0.105336	0.281495	0.221443	PIK3R1/SORL1	2	MEF2C
GO:0072171	mesonephric tubule morphogenesis	2/156	66/18670	0.105336	0.281495	0.221443	FMN1/CTNNB1	2	MEF2C
GO:1901880	negative regulation of protein depolymerization	2/156	66/18670	0.105336	0.281495	0.221443	NAV3/STMN2	2	MEF2C
GO:0010810	regulation of cell-substrate adhesion	4/156	215/18670	0.106203	0.283543	0.223054	EFNA5/FMN1/NRP1/PIK3R1	4	MEF2C
GO:0031644	regulation of nervous system process	3/156	137/18670	0.107336	0.286298	0.225222	CCK/HOMER1/LRRK2	3	MEF2C
GO:0030858	positive regulation of epithelial cell differentiation	2/156	67/18670	0.108005	0.286753	0.22558	ZEB2/CTNNB1	2	MEF2C
GO:0036294	cellular response to decreased oxygen levels	4/156	217/18670	0.108891	0.286753	0.22558	KCND2/PPARGC1A/SLC8A1/CPEB4	4	MEF2C
GO:0034599	cellular response to oxidative stress	5/156	302/18670	0.109486	0.286753	0.22558	KCNC2/LRRK2/MSRA/PPARGC1A/CTNNB1	5	MEF2C
GO:0006814	sodium ion transport	4/156	218/18670	0.110246	0.286753	0.22558	ATP2B4/SCN3A/SLC8A1/ATP1B1	4	MEF2C
GO:0010001	glial cell differentiation	4/156	218/18670	0.110246	0.286753	0.22558	EPHA4/NFIB/NTRK2/CTNNB1	4	MEF2C
GO:0010812	negative regulation of cell-substrate adhesion	2/156	68/18670	0.110693	0.286753	0.22558	EFNA5/PIK3R1	2	MEF2C
GO:0035924	cellular response to vascular endothelial growth factor stimulus	2/156	68/18670	0.110693	0.286753	0.22558	ADAMTS3/NRP1	2	MEF2C
GO:0046323	glucose import	2/156	68/18670	0.110693	0.286753	0.22558	PIK3R1/SLC1A2	2	MEF2C
GO:0050891	multicellular organismal water homeostasis	2/156	68/18670	0.110693	0.286753	0.22558	ADCY8/STMN1	2	MEF2C
GO:0050918	positive chemotaxis	2/156	68/18670	0.110693	0.286753	0.22558	NRP1/SCG2	2	MEF2C
GO:0003214	cardiac left ventricle morphogenesis	1/156	14/18670	0.11087	0.286753	0.22558	CPE	1	MEF2C
GO:0006999	nuclear pore organization	1/156	14/18670	0.11087	0.286753	0.22558	RTN4	1	MEF2C
GO:0010248	establishment or maintenance of transmembrane electrochemical gradient	1/156	14/18670	0.11087	0.286753	0.22558	ATP1B1	1	MEF2C
GO:0010457	centriole-centriole cohesion	1/156	14/18670	0.11087	0.286753	0.22558	CTNNB1	1	MEF2C
GO:0021527	spinal cord association neuron differentiation	1/156	14/18670	0.11087	0.286753	0.22558	LMO4	1	MEF2C
GO:0021781	glial cell fate commitment	1/156	14/18670	0.11087	0.286753	0.22558	CTNNB1	1	MEF2C
GO:0035112	genitalia morphogenesis	1/156	14/18670	0.11087	0.286753	0.22558	CTNNB1	1	MEF2C
GO:0043455	regulation of secondary metabolic process	1/156	14/18670	0.11087	0.286753	0.22558	ZEB2	1	MEF2C
GO:0045836	positive regulation of meiotic nuclear division	1/156	14/18670	0.11087	0.286753	0.22558	PLCB1	1	MEF2C
GO:0046940	nucleoside monophosphate phosphorylation	1/156	14/18670	0.11087	0.286753	0.22558	AK5	1	MEF2C
GO:0050930	induction of positive chemotaxis	1/156	14/18670	0.11087	0.286753	0.22558	SCG2	1	MEF2C
GO:0051547	regulation of keratinocyte migration	1/156	14/18670	0.11087	0.286753	0.22558	MAPRE2	1	MEF2C
GO:0051938	L-glutamate import	1/156	14/18670	0.11087	0.286753	0.22558	SLC1A2	1	MEF2C
GO:0070672	response to interleukin-15	1/156	14/18670	0.11087	0.286753	0.22558	PLCB1	1	MEF2C
GO:0070885	negative regulation of calcineurin-NFAT signaling cascade	1/156	14/18670	0.11087	0.286753	0.22558	ATP2B4	1	MEF2C
GO:0086069	bundle of His cell to Purkinje myocyte communication	1/156	14/18670	0.11087	0.286753	0.22558	CACNA2D1	1	MEF2C
GO:0099171	presynaptic modulation of chemical synaptic transmission	1/156	14/18670	0.11087	0.286753	0.22558	SYT1	1	MEF2C
GO:0106057	negative regulation of calcineurin-mediated signaling	1/156	14/18670	0.11087	0.286753	0.22558	ATP2B4	1	MEF2C
GO:0106070	regulation of adenylate cyclase-activating G protein-coupled receptor signaling pathway	1/156	14/18670	0.11087	0.286753	0.22558	ATP2B4	1	MEF2C
GO:1900239	regulation of phenotypic switching	1/156	14/18670	0.11087	0.286753	0.22558	OLFM2	1	MEF2C
GO:1900452	regulation of long-term synaptic depression	1/156	14/18670	0.11087	0.286753	0.22558	ADCY8	1	MEF2C
GO:1905049	negative regulation of metallopeptidase activity	1/156	14/18670	0.11087	0.286753	0.22558	SORL1	1	MEF2C
GO:1905516	positive regulation of fertilization	1/156	14/18670	0.11087	0.286753	0.22558	PLCB1	1	MEF2C
GO:0007584	response to nutrient	4/156	219/18670	0.11161	0.288402	0.226876	ATP2B1/BCL11A/SLC8A1/NCOA1	4	MEF2C
GO:0046034	ATP metabolic process	5/156	304/18670	0.111754	0.288509	0.226961	AK5/PPARGC1A/ZBTB20/ATP1B1/HTR2A	5	MEF2C
GO:0008088	axo-dendritic transport	2/156	69/18670	0.113399	0.29222	0.22988	MAP2/KIF5C	2	MEF2C
GO:0036465	synaptic vesicle recycling	2/156	69/18670	0.113399	0.29222	0.22988	LRRK2/SYT1	2	MEF2C
GO:0062013	positive regulation of small molecule metabolic process	3/156	141/18670	0.114395	0.293571	0.230943	PPARGC1A/ZBTB20/HTR2A	3	MEF2C
GO:0010517	regulation of phospholipase activity	2/156	70/18670	0.116121	0.293571	0.230943	NTRK2/HTR2A	2	MEF2C
GO:0033077	T cell differentiation in thymus	2/156	70/18670	0.116121	0.293571	0.230943	BCL11B/CTNNB1	2	MEF2C
GO:0072091	regulation of stem cell proliferation	2/156	70/18670	0.116121	0.293571	0.230943	LRRK2/CTNNB1	2	MEF2C
GO:0009895	negative regulation of catabolic process	5/156	308/18670	0.116357	0.293571	0.230943	ATP2B4/EPHA4/LRRK2/PPARGC1A/SORL1	5	MEF2C
GO:0006606	protein import into nucleus	3/156	143/18670	0.117989	0.293571	0.230943	LRRK2/PIK3R1/PRICKLE1	3	MEF2C
GO:0031056	regulation of histone modification	3/156	143/18670	0.117989	0.293571	0.230943	LRRK2/PPARGC1A/CTNNB1	3	MEF2C
GO:0044344	cellular response to fibroblast growth factor stimulus	3/156	143/18670	0.117989	0.293571	0.230943	FLRT2/SPRED1/CTNNB1	3	MEF2C
GO:0001711	endodermal cell fate commitment	1/156	15/18670	0.118305	0.293571	0.230943	CTNNB1	1	MEF2C
GO:0003128	heart field specification	1/156	15/18670	0.118305	0.293571	0.230943	ROBO2	1	MEF2C
GO:0009263	deoxyribonucleotide biosynthetic process	1/156	15/18670	0.118305	0.293571	0.230943	AK5	1	MEF2C
GO:0009415	response to water	1/156	15/18670	0.118305	0.293571	0.230943	ATP2B4	1	MEF2C
GO:0009812	flavonoid metabolic process	1/156	15/18670	0.118305	0.293571	0.230943	PPARGC1A	1	MEF2C
GO:0010561	negative regulation of glycoprotein biosynthetic process	1/156	15/18670	0.118305	0.293571	0.230943	ITM2C	1	MEF2C
GO:0014874	response to stimulus involved in regulation of muscle adaptation	1/156	15/18670	0.118305	0.293571	0.230943	PPARGC1A	1	MEF2C
GO:0017014	protein nitrosylation	1/156	15/18670	0.118305	0.293571	0.230943	ATP2B4	1	MEF2C
GO:0018119	peptidyl-cysteine S-nitrosylation	1/156	15/18670	0.118305	0.293571	0.230943	ATP2B4	1	MEF2C
GO:0032105	negative regulation of response to extracellular stimulus	1/156	15/18670	0.118305	0.293571	0.230943	CCK	1	MEF2C
GO:0032108	negative regulation of response to nutrient levels	1/156	15/18670	0.118305	0.293571	0.230943	CCK	1	MEF2C
GO:0032352	positive regulation of hormone metabolic process	1/156	15/18670	0.118305	0.293571	0.230943	PPARGC1A	1	MEF2C
GO:0032736	positive regulation of interleukin-13 production	1/156	15/18670	0.118305	0.293571	0.230943	IL1RAP	1	MEF2C
GO:0033151	V(D)J recombination	1/156	15/18670	0.118305	0.293571	0.230943	BCL11B	1	MEF2C
GO:0035635	entry of bacterium into host cell	1/156	15/18670	0.118305	0.293571	0.230943	CTNNB1	1	MEF2C
GO:0035864	response to potassium ion	1/156	15/18670	0.118305	0.293571	0.230943	PPARGC1A	1	MEF2C
GO:0042983	amyloid precursor protein biosynthetic process	1/156	15/18670	0.118305	0.293571	0.230943	ITM2C	1	MEF2C
GO:0042984	regulation of amyloid precursor protein biosynthetic process	1/156	15/18670	0.118305	0.293571	0.230943	ITM2C	1	MEF2C
GO:0043517	positive regulation of DNA damage response, signal transduction by p53 class mediator	1/156	15/18670	0.118305	0.293571	0.230943	SPRED1	1	MEF2C
GO:0045475	locomotor rhythm	1/156	15/18670	0.118305	0.293571	0.230943	KCND2	1	MEF2C
GO:0046321	positive regulation of fatty acid oxidation	1/156	15/18670	0.118305	0.293571	0.230943	PPARGC1A	1	MEF2C
GO:0048070	regulation of developmental pigmentation	1/156	15/18670	0.118305	0.293571	0.230943	ZEB2	1	MEF2C
GO:0050961	detection of temperature stimulus involved in sensory perception	1/156	15/18670	0.118305	0.293571	0.230943	HTR2A	1	MEF2C
GO:0050965	detection of temperature stimulus involved in sensory perception of pain	1/156	15/18670	0.118305	0.293571	0.230943	HTR2A	1	MEF2C
GO:0051127	positive regulation of actin nucleation	1/156	15/18670	0.118305	0.293571	0.230943	FMN1	1	MEF2C
GO:0051770	positive regulation of nitric-oxide synthase biosynthetic process	1/156	15/18670	0.118305	0.293571	0.230943	LRRK2	1	MEF2C
GO:0055057	neuroblast division	1/156	15/18670	0.118305	0.293571	0.230943	SOX5	1	MEF2C
GO:0070571	negative regulation of neuron projection regeneration	1/156	15/18670	0.118305	0.293571	0.230943	EPHA4	1	MEF2C
GO:0072148	epithelial cell fate commitment	1/156	15/18670	0.118305	0.293571	0.230943	NRP1	1	MEF2C
GO:0072160	nephron tubule epithelial cell differentiation	1/156	15/18670	0.118305	0.293571	0.230943	CTNNB1	1	MEF2C
GO:0098719	sodium ion import across plasma membrane	1/156	15/18670	0.118305	0.293571	0.230943	SLC8A1	1	MEF2C
GO:0150146	cell junction disassembly	1/156	15/18670	0.118305	0.293571	0.230943	EPHA4	1	MEF2C
GO:1902514	regulation of calcium ion transmembrane transport via high voltage-gated calcium channel	1/156	15/18670	0.118305	0.293571	0.230943	CACNA2D1	1	MEF2C
GO:2001256	regulation of store-operated calcium entry	1/156	15/18670	0.118305	0.293571	0.230943	HOMER1	1	MEF2C
GO:0033692	cellular polysaccharide biosynthetic process	2/156	71/18670	0.11886	0.294171	0.231415	EXT1/NDST3	2	MEF2C
GO:0042440	pigment metabolic process	2/156	71/18670	0.11886	0.294171	0.231415	PPARGC1A/ZEB2	2	MEF2C
GO:0043647	inositol phosphate metabolic process	2/156	71/18670	0.11886	0.294171	0.231415	PLCB1/PLCH1	2	MEF2C
GO:0007015	actin filament organization	6/156	400/18670	0.11918	0.294704	0.231835	CIT/FMN1/NRP1/PHACTR1/PIK3R1/STMN1	6	MEF2C
GO:0051656	establishment of organelle localization	6/156	401/18670	0.120206	0.29698	0.233625	FNBP1L/GRIA1/LRRK2/MAP2/CTNNB1/KIF5C	6	MEF2C
GO:0051495	positive regulation of cytoskeleton organization	4/156	226/18670	0.121361	0.299228	0.235393	FMN1/NAV3/NRP1/STMN2	4	MEF2C
GO:0000281	mitotic cytokinesis	2/156	72/18670	0.121615	0.299228	0.235393	CIT/STMN1	2	MEF2C
GO:0051881	regulation of mitochondrial membrane potential	2/156	72/18670	0.121615	0.299228	0.235393	CCK/LRRK2	2	MEF2C
GO:0060193	positive regulation of lipase activity	2/156	72/18670	0.121615	0.299228	0.235393	NTRK2/HTR2A	2	MEF2C
GO:0015711	organic anion transport	7/156	495/18670	0.121648	0.299228	0.235393	ANO3/ANO4/CCK/NTRK2/SLC1A2/SYT1/NCOA1	7	MEF2C
GO:0045834	positive regulation of lipid metabolic process	3/156	146/18670	0.123458	0.300985	0.236775	PPARGC1A/ZBTB20/HTR2A	3	MEF2C
GO:0003208	cardiac ventricle morphogenesis	2/156	73/18670	0.124386	0.300985	0.236775	CPE/ZFPM2	2	MEF2C
GO:0045685	regulation of glial cell differentiation	2/156	73/18670	0.124386	0.300985	0.236775	EPHA4/CTNNB1	2	MEF2C
GO:0070972	protein localization to endoplasmic reticulum	3/156	147/18670	0.125301	0.300985	0.236775	LRRK2/RTN4/SEC62	3	MEF2C
GO:0071236	cellular response to antibiotic	3/156	147/18670	0.125301	0.300985	0.236775	ADCY8/EFNA5/LRRK2	3	MEF2C
GO:0001780	neutrophil homeostasis	1/156	16/18670	0.125678	0.300985	0.236775	PDE4B	1	MEF2C
GO:0006206	pyrimidine nucleobase metabolic process	1/156	16/18670	0.125678	0.300985	0.236775	DPYD	1	MEF2C
GO:0006555	methionine metabolic process	1/156	16/18670	0.125678	0.300985	0.236775	MSRA	1	MEF2C
GO:0007158	neuron cell-cell adhesion	1/156	16/18670	0.125678	0.300985	0.236775	NCAM2	1	MEF2C
GO:0010566	regulation of ketone biosynthetic process	1/156	16/18670	0.125678	0.300985	0.236775	PPARGC1A	1	MEF2C
GO:0014048	regulation of glutamate secretion	1/156	16/18670	0.125678	0.300985	0.236775	CCK	1	MEF2C
GO:0022038	corpus callosum development	1/156	16/18670	0.125678	0.300985	0.236775	ZEB2	1	MEF2C
GO:0035372	protein localization to microtubule	1/156	16/18670	0.125678	0.300985	0.236775	MAPRE2	1	MEF2C
GO:0042448	progesterone metabolic process	1/156	16/18670	0.125678	0.300985	0.236775	PPARGC1A	1	MEF2C
GO:0044849	estrous cycle	1/156	16/18670	0.125678	0.300985	0.236775	NCOA1	1	MEF2C
GO:0048820	hair follicle maturation	1/156	16/18670	0.125678	0.300985	0.236775	CTNNB1	1	MEF2C
GO:0051571	positive regulation of histone H3-K4 methylation	1/156	16/18670	0.125678	0.300985	0.236775	CTNNB1	1	MEF2C
GO:0060572	morphogenesis of an epithelial bud	1/156	16/18670	0.125678	0.300985	0.236775	CTNNB1	1	MEF2C
GO:0070863	positive regulation of protein exit from endoplasmic reticulum	1/156	16/18670	0.125678	0.300985	0.236775	SORL1	1	MEF2C
GO:0071732	cellular response to nitric oxide	1/156	16/18670	0.125678	0.300985	0.236775	KCNC2	1	MEF2C
GO:0071786	endoplasmic reticulum tubular network organization	1/156	16/18670	0.125678	0.300985	0.236775	RTN4	1	MEF2C
GO:0072176	nephric duct development	1/156	16/18670	0.125678	0.300985	0.236775	EPHA4	1	MEF2C
GO:0086103	G protein-coupled receptor signaling pathway involved in heart process	1/156	16/18670	0.125678	0.300985	0.236775	ATP2B4	1	MEF2C
GO:0090083	regulation of inclusion body assembly	1/156	16/18670	0.125678	0.300985	0.236775	SORL1	1	MEF2C
GO:0097067	cellular response to thyroid hormone stimulus	1/156	16/18670	0.125678	0.300985	0.236775	PPARGC1A	1	MEF2C
GO:0097091	synaptic vesicle clustering	1/156	16/18670	0.125678	0.300985	0.236775	CTNNB1	1	MEF2C
GO:1900242	regulation of synaptic vesicle endocytosis	1/156	16/18670	0.125678	0.300985	0.236775	LRRK2	1	MEF2C
GO:1902004	positive regulation of amyloid-beta formation	1/156	16/18670	0.125678	0.300985	0.236775	EPHA4	1	MEF2C
GO:1902992	negative regulation of amyloid precursor protein catabolic process	1/156	16/18670	0.125678	0.300985	0.236775	SORL1	1	MEF2C
GO:2000651	positive regulation of sodium ion transmembrane transporter activity	1/156	16/18670	0.125678	0.300985	0.236775	ATP1B1	1	MEF2C
GO:2001224	positive regulation of neuron migration	1/156	16/18670	0.125678	0.300985	0.236775	SEMA3A	1	MEF2C
GO:2001234	negative regulation of apoptotic signaling pathway	4/156	230/18670	0.127092	0.302505	0.237971	LRRK2/NRP1/SCG2/CTNNB1	4	MEF2C
GO:0035107	appendage morphogenesis	3/156	148/18670	0.127155	0.302505	0.237971	FMN1/ZBTB16/CTNNB1	3	MEF2C
GO:0035108	limb morphogenesis	3/156	148/18670	0.127155	0.302505	0.237971	FMN1/ZBTB16/CTNNB1	3	MEF2C
GO:0030104	water homeostasis	2/156	74/18670	0.127172	0.302505	0.237971	ADCY8/STMN1	2	MEF2C
GO:0043507	positive regulation of JUN kinase activity	2/156	74/18670	0.127172	0.302505	0.237971	EPHA4/ZEB2	2	MEF2C
GO:0051145	smooth muscle cell differentiation	2/156	74/18670	0.127172	0.302505	0.237971	OLFM2/CTNNB1	2	MEF2C
GO:0060998	regulation of dendritic spine development	2/156	74/18670	0.127172	0.302505	0.237971	EPHA4/LRRK2	2	MEF2C
GO:0072078	nephron tubule morphogenesis	2/156	74/18670	0.127172	0.302505	0.237971	FMN1/CTNNB1	2	MEF2C
GO:0043242	negative regulation of protein-containing complex disassembly	2/156	75/18670	0.129973	0.307504	0.241904	NAV3/STMN2	2	MEF2C
GO:0046173	polyol biosynthetic process	2/156	75/18670	0.129973	0.307504	0.241904	PLCB1/PLCH1	2	MEF2C
GO:0150076	neuroinflammatory response	2/156	75/18670	0.129973	0.307504	0.241904	ADCY8/LRRK2	2	MEF2C
GO:1903201	regulation of oxidative stress-induced cell death	2/156	75/18670	0.129973	0.307504	0.241904	LRRK2/CTNNB1	2	MEF2C
GO:0000302	response to reactive oxygen species	4/156	232/18670	0.130001	0.307504	0.241904	KCNC2/LRRK2/PPARGC1A/SLC8A1	4	MEF2C
GO:0006090	pyruvate metabolic process	3/156	150/18670	0.130891	0.307504	0.241904	PPARGC1A/ZBTB20/HTR2A	3	MEF2C
GO:0071774	response to fibroblast growth factor	3/156	150/18670	0.130891	0.307504	0.241904	FLRT2/SPRED1/CTNNB1	3	MEF2C
GO:0009755	hormone-mediated signaling pathway	4/156	233/18670	0.131465	0.307504	0.241904	PPARGC1A/THRB/NCOA1/CTNNB1	4	MEF2C
GO:0007568	aging	5/156	321/18670	0.131927	0.307504	0.241904	ATP2B1/LRRK2/PPARGC1A/SLC1A2/HTR2A	5	MEF2C
GO:0071375	cellular response to peptide hormone stimulus	5/156	321/18670	0.131927	0.307504	0.241904	ADCY8/ATP2B1/FBN1/PIK3R1/SORL1	5	MEF2C
GO:0007492	endoderm development	2/156	76/18670	0.132789	0.307504	0.241904	EXT1/CTNNB1	2	MEF2C
GO:0030500	regulation of bone mineralization	2/156	76/18670	0.132789	0.307504	0.241904	ATP2B1/SLC8A1	2	MEF2C
GO:0072088	nephron epithelium morphogenesis	2/156	76/18670	0.132789	0.307504	0.241904	FMN1/CTNNB1	2	MEF2C
GO:0071453	cellular response to oxygen levels	4/156	234/18670	0.132937	0.307504	0.241904	KCND2/PPARGC1A/SLC8A1/CPEB4	4	MEF2C
GO:0003184	pulmonary valve morphogenesis	1/156	17/18670	0.13299	0.307504	0.241904	ROBO2	1	MEF2C
GO:0008340	determination of adult lifespan	1/156	17/18670	0.13299	0.307504	0.241904	LRRK2	1	MEF2C
GO:0021514	ventral spinal cord interneuron differentiation	1/156	17/18670	0.13299	0.307504	0.241904	LMO4	1	MEF2C
GO:0032460	negative regulation of protein oligomerization	1/156	17/18670	0.13299	0.307504	0.241904	SORL1	1	MEF2C
GO:0033599	regulation of mammary gland epithelial cell proliferation	1/156	17/18670	0.13299	0.307504	0.241904	RTN4	1	MEF2C
GO:0035729	cellular response to hepatocyte growth factor stimulus	1/156	17/18670	0.13299	0.307504	0.241904	NRP1	1	MEF2C
GO:0036166	phenotypic switching	1/156	17/18670	0.13299	0.307504	0.241904	OLFM2	1	MEF2C
GO:0048311	mitochondrion distribution	1/156	17/18670	0.13299	0.307504	0.241904	LRRK2	1	MEF2C
GO:0048521	negative regulation of behavior	1/156	17/18670	0.13299	0.307504	0.241904	CCK	1	MEF2C
GO:0060046	regulation of acrosome reaction	1/156	17/18670	0.13299	0.307504	0.241904	PLCB1	1	MEF2C
GO:0061298	retina vasculature development in camera-type eye	1/156	17/18670	0.13299	0.307504	0.241904	NRP1	1	MEF2C
GO:0061577	calcium ion transmembrane transport via high voltage-gated calcium channel	1/156	17/18670	0.13299	0.307504	0.241904	CACNA2D1	1	MEF2C
GO:0090185	negative regulation of kidney development	1/156	17/18670	0.13299	0.307504	0.241904	CTNNB1	1	MEF2C
GO:0099010	modification of postsynaptic structure	1/156	17/18670	0.13299	0.307504	0.241904	CTTNBP2	1	MEF2C
GO:0099509	regulation of presynaptic cytosolic calcium ion concentration	1/156	17/18670	0.13299	0.307504	0.241904	ATP2B1	1	MEF2C
GO:1903818	positive regulation of voltage-gated potassium channel activity	1/156	17/18670	0.13299	0.307504	0.241904	KCNC2	1	MEF2C
GO:1904948	midbrain dopaminergic neuron differentiation	1/156	17/18670	0.13299	0.307504	0.241904	CTNNB1	1	MEF2C
GO:1905331	negative regulation of morphogenesis of an epithelium	1/156	17/18670	0.13299	0.307504	0.241904	CTNNB1	1	MEF2C
GO:2000136	regulation of cell proliferation involved in heart morphogenesis	1/156	17/18670	0.13299	0.307504	0.241904	CTNNB1	1	MEF2C
GO:2000811	negative regulation of anoikis	1/156	17/18670	0.13299	0.307504	0.241904	NTRK2	1	MEF2C
GO:0046486	glycerolipid metabolic process	6/156	414/18670	0.133938	0.309444	0.24343	DGKB/DGKG/PIK3R1/PLCB1/SORL1/HTR2A	6	MEF2C
GO:0046777	protein autophosphorylation	4/156	235/18670	0.134415	0.31029	0.244095	EPHA4/LRRK2/NLK/NTRK2	4	MEF2C
GO:0008344	adult locomotory behavior	2/156	77/18670	0.135618	0.312043	0.245474	CHL1/EPHA4	2	MEF2C
GO:0009205	purine ribonucleoside triphosphate metabolic process	2/156	77/18670	0.135618	0.312043	0.245474	LRRK2/PPARGC1A	2	MEF2C
GO:0032481	positive regulation of type I interferon production	2/156	77/18670	0.135618	0.312043	0.245474	ZBTB20/CTNNB1	2	MEF2C
GO:0051937	catecholamine transport	2/156	77/18670	0.135618	0.312043	0.245474	SYT1/HTR2A	2	MEF2C
GO:0030168	platelet activation	3/156	153/18670	0.136567	0.313971	0.246991	DGKB/DGKG/PIK3R1	3	MEF2C
GO:0032872	regulation of stress-activated MAPK cascade	4/156	237/18670	0.137392	0.315608	0.248279	EPHA4/PLCB1/ZEB2/SEMA3A	4	MEF2C
GO:0000271	polysaccharide biosynthetic process	2/156	78/18670	0.13846	0.315811	0.248439	EXT1/NDST3	2	MEF2C
GO:0010827	regulation of glucose transmembrane transport	2/156	78/18670	0.13846	0.315811	0.248439	PIK3R1/SLC1A2	2	MEF2C
GO:0043407	negative regulation of MAP kinase activity	2/156	78/18670	0.13846	0.315811	0.248439	SORL1/SPRED1	2	MEF2C
GO:0061333	renal tubule morphogenesis	2/156	78/18670	0.13846	0.315811	0.248439	FMN1/CTNNB1	2	MEF2C
GO:0072028	nephron morphogenesis	2/156	78/18670	0.13846	0.315811	0.248439	FMN1/CTNNB1	2	MEF2C
GO:0061025	membrane fusion	3/156	154/18670	0.138478	0.315811	0.248439	STXBP6/SYT1/TRIM9	3	MEF2C
GO:0030258	lipid modification	4/156	238/18670	0.13889	0.315811	0.248439	DGKB/DGKG/PIK3R1/PPARGC1A	4	MEF2C
GO:0051048	negative regulation of secretion	4/156	238/18670	0.13889	0.315811	0.248439	IL1RAPL1/STXBP5L/STXBP6/TRIM9	4	MEF2C
GO:0009312	oligosaccharide biosynthetic process	1/156	18/18670	0.140241	0.315811	0.248439	B3GALT2	1	MEF2C
GO:0010612	regulation of cardiac muscle adaptation	1/156	18/18670	0.140241	0.315811	0.248439	ATP2B4	1	MEF2C
GO:0015919	peroxisomal membrane transport	1/156	18/18670	0.140241	0.315811	0.248439	PEX5L	1	MEF2C
GO:0031065	positive regulation of histone deacetylation	1/156	18/18670	0.140241	0.315811	0.248439	LRRK2	1	MEF2C
GO:0034199	activation of protein kinase A activity	1/156	18/18670	0.140241	0.315811	0.248439	ADCY8	1	MEF2C
GO:0035994	response to muscle stretch	1/156	18/18670	0.140241	0.315811	0.248439	SLC8A1	1	MEF2C
GO:0036035	osteoclast development	1/156	18/18670	0.140241	0.315811	0.248439	FBN1	1	MEF2C
GO:0051957	positive regulation of amino acid transport	1/156	18/18670	0.140241	0.315811	0.248439	CCK	1	MEF2C
GO:0061323	cell proliferation involved in heart morphogenesis	1/156	18/18670	0.140241	0.315811	0.248439	CTNNB1	1	MEF2C
GO:0072079	nephron tubule formation	1/156	18/18670	0.140241	0.315811	0.248439	CTNNB1	1	MEF2C
GO:0150078	positive regulation of neuroinflammatory response	1/156	18/18670	0.140241	0.315811	0.248439	LRRK2	1	MEF2C
GO:1900543	negative regulation of purine nucleotide metabolic process	1/156	18/18670	0.140241	0.315811	0.248439	PPARGC1A	1	MEF2C
GO:1903019	negative regulation of glycoprotein metabolic process	1/156	18/18670	0.140241	0.315811	0.248439	ITM2C	1	MEF2C
GO:1903242	regulation of cardiac muscle hypertrophy in response to stress	1/156	18/18670	0.140241	0.315811	0.248439	ATP2B4	1	MEF2C
GO:2000479	regulation of cAMP-dependent protein kinase activity	1/156	18/18670	0.140241	0.315811	0.248439	ATP2B4	1	MEF2C
GO:0070302	regulation of stress-activated protein kinase signaling cascade	4/156	239/18670	0.140395	0.315811	0.248439	EPHA4/PLCB1/ZEB2/SEMA3A	4	MEF2C
GO:1901861	regulation of muscle tissue development	3/156	155/18670	0.140398	0.315811	0.248439	PPARGC1A/ZFPM2/CTNNB1	3	MEF2C
GO:2001236	regulation of extrinsic apoptotic signaling pathway	3/156	155/18670	0.140398	0.315811	0.248439	ITM2C/NRP1/SCG2	3	MEF2C
GO:0002088	lens development in camera-type eye	2/156	80/18670	0.144184	0.322606	0.253784	ZEB2/CTNNB1	2	MEF2C
GO:0009142	nucleoside triphosphate biosynthetic process	2/156	80/18670	0.144184	0.322606	0.253784	AK5/PPARGC1A	2	MEF2C
GO:0043462	regulation of ATPase activity	2/156	80/18670	0.144184	0.322606	0.253784	ATP1B1/DNAJB4	2	MEF2C
GO:0043467	regulation of generation of precursor metabolites and energy	3/156	157/18670	0.144265	0.322606	0.253784	PPARGC1A/ZBTB20/HTR2A	3	MEF2C
GO:0046942	carboxylic acid transport	5/156	331/18670	0.144513	0.322606	0.253784	CCK/NTRK2/SLC1A2/SYT1/NCOA1	5	MEF2C
GO:0016482	cytosolic transport	3/156	158/18670	0.146211	0.322606	0.253784	LRRK2/MAP2/SORL1	3	MEF2C
GO:0008652	cellular amino acid biosynthetic process	2/156	81/18670	0.147065	0.322606	0.253784	ATP2B4/DPYD	2	MEF2C
GO:0032436	positive regulation of proteasomal ubiquitin-dependent protein catabolic process	2/156	81/18670	0.147065	0.322606	0.253784	LRRK2/PRICKLE1	2	MEF2C
GO:0110110	positive regulation of animal organ morphogenesis	2/156	81/18670	0.147065	0.322606	0.253784	ROBO2/CTNNB1	2	MEF2C
GO:0015849	organic acid transport	5/156	333/18670	0.147091	0.322606	0.253784	CCK/NTRK2/SLC1A2/SYT1/NCOA1	5	MEF2C
GO:0032147	activation of protein kinase activity	5/156	333/18670	0.147091	0.322606	0.253784	ADCY8/CCDC88A/EFNA5/LRRK2/NRG3	5	MEF2C
GO:0002076	osteoblast development	1/156	19/18670	0.147431	0.322606	0.253784	SATB2	1	MEF2C
GO:0003159	morphogenesis of an endothelium	1/156	19/18670	0.147431	0.322606	0.253784	CTNNB1	1	MEF2C
GO:0007213	G protein-coupled acetylcholine receptor signaling pathway	1/156	19/18670	0.147431	0.322606	0.253784	PLCB1	1	MEF2C
GO:0032011	ARF protein signal transduction	1/156	19/18670	0.147431	0.322606	0.253784	MAPRE2	1	MEF2C
GO:0032012	regulation of ARF protein signal transduction	1/156	19/18670	0.147431	0.322606	0.253784	MAPRE2	1	MEF2C
[truncated: 8,106 more rows]

## Sheet: Inhibitory neurons
ID	Description	Gene Ratio	Bg Ratio	pvalue	p.adjust	qvalue	Gene ID	Count	Regulatory Gene
GO:0007215	glutamate receptor signaling pathway	7/22	100/18670	1.63158e-11	1.03442e-08	6.45762e-09	GRID2/GRIK1/GRIN3A/GRM1/NETO2/RELN/SHISA9	7	BCL11A
GO:0060078	regulation of postsynaptic membrane potential	5/22	140/18670	5.2447e-07	0.000166257	0.00010379	GRID2/GRIK1/GRIN3A/GRM1/RELN	5	BCL11A
GO:0035235	ionotropic glutamate receptor signaling pathway	3/22	25/18670	3.21174e-06	0.000624474	0.000389843	GRID2/GRIK1/GRIN3A	3	BCL11A
GO:0035249	synaptic transmission, glutamatergic	4/22	93/18670	3.9399e-06	0.000624474	0.000389843	GRID2/GRIK1/GRM1/RELN	4	BCL11A
GO:0042391	regulation of membrane potential	6/22	434/18670	8.29115e-06	0.000781069	0.000487601	GRID2/GRIK1/GRIN3A/GRM1/RELN/SLC8A1	6	BCL11A
GO:0050804	modulation of chemical synaptic transmission	6/22	436/18670	8.51172e-06	0.000781069	0.000487601	GRID2/GRIK1/GRIN3A/GRM1/RELN/SHISA9	6	BCL11A
GO:0099177	regulation of trans-synaptic signaling	6/22	437/18670	8.62379e-06	0.000781069	0.000487601	GRID2/GRIK1/GRIN3A/GRM1/RELN/SHISA9	6	BCL11A
GO:0034765	regulation of ion transmembrane transport	6/22	483/18670	1.52416e-05	0.0012079	0.000754059	KCNA3/NETO2/PDE4B/RELN/SHISA9/SLC8A1	6	BCL11A
GO:1904062	regulation of cation transmembrane transport	5/22	342/18670	4.08163e-05	0.00287528	0.00179496	NETO2/PDE4B/RELN/SHISA9/SLC8A1	5	BCL11A
GO:0007416	synapse assembly	4/22	177/18670	4.99811e-05	0.00298368	0.00186263	CDH9/GRID2/ROBO2/SDK1	4	BCL11A
GO:2001257	regulation of cation channel activity	4/22	180/18670	5.33635e-05	0.00298368	0.00186263	NETO2/PDE4B/RELN/SHISA9	4	BCL11A
GO:1900449	regulation of glutamate receptor signaling pathway	3/22	64/18670	5.64734e-05	0.00298368	0.00186263	NETO2/RELN/SHISA9	3	BCL11A
GO:0051966	regulation of synaptic transmission, glutamatergic	3/22	70/18670	7.38582e-05	0.00360201	0.00224864	GRIK1/GRM1/RELN	3	BCL11A
GO:0099566	regulation of postsynaptic cytosolic calcium ion concentration	2/22	12/18670	8.68597e-05	0.00368555	0.00230079	GRM1/SLC8A1	2	BCL11A
GO:0099601	regulation of neurotransmitter receptor activity	3/22	74/18670	8.71975e-05	0.00368555	0.00230079	NETO2/RELN/SHISA9	3	BCL11A
GO:0050808	synapse organization	5/22	408/18670	9.42157e-05	0.0037333	0.0023306	CDH9/GRID2/RELN/ROBO2/SDK1	5	BCL11A
GO:0060134	prepulse inhibition	2/22	15/18670	0.00013789	0.00514249	0.00321032	GRID2/GRIN3A	2	BCL11A
GO:0055119	relaxation of cardiac muscle	2/22	16/18670	0.000157476	0.00554666	0.00346264	PDE4B/SLC8A1	2	BCL11A
GO:0021537	telencephalon development	4/22	249/18670	0.000186993	0.00623967	0.00389526	NPY/RELN/ROBO2/SLC8A1	4	BCL11A
GO:0032412	regulation of ion transmembrane transporter activity	4/22	260/18670	0.000220633	0.00699408	0.00436622	NETO2/PDE4B/RELN/SHISA9	4	BCL11A
GO:0022898	regulation of transmembrane transporter activity	4/22	268/18670	0.000247702	0.00747824	0.00466847	NETO2/PDE4B/RELN/SHISA9	4	BCL11A
GO:0098742	cell-cell adhesion via plasma-membrane adhesion molecules	4/22	273/18670	0.000265791	0.0076596	0.00478169	CDH9/GRID2/ROBO2/SDK1	4	BCL11A
GO:0032409	regulation of transporter activity	4/22	283/18670	0.000304799	0.00840184	0.00524505	NETO2/PDE4B/RELN/SHISA9	4	BCL11A
GO:2000311	regulation of AMPA receptor activity	2/22	25/18670	0.000391169	0.0103334	0.00645086	RELN/SHISA9	2	BCL11A
GO:0001964	startle response	2/22	27/18670	0.000457015	0.0115899	0.00723528	GRID2/GRIN3A	2	BCL11A
GO:0070588	calcium ion transmembrane transport	4/22	319/18670	0.000479702	0.0116973	0.00730234	GRIN3A/PDE4B/PLCH1/SLC8A1	4	BCL11A
GO:0031644	regulation of nervous system process	3/22	137/18670	0.000537446	0.01262	0.00787835	GRM1/RELN/SHISA9	3	BCL11A
GO:0090075	relaxation of muscle	2/22	31/18670	0.000603722	0.0131986	0.00823955	PDE4B/SLC8A1	2	BCL11A
GO:0097106	postsynaptic density organization	2/22	31/18670	0.000603722	0.0131986	0.00823955	GRID2/RELN	2	BCL11A
GO:0099084	postsynaptic specialization organization	2/22	33/18670	0.000684539	0.0144666	0.00903112	GRID2/RELN	2	BCL11A
GO:1902742	apoptotic process involved in development	2/22	38/18670	0.000908178	0.018436	0.0115091	ROBO2/XKR4	2	BCL11A
GO:0030900	forebrain development	4/22	381/18670	0.000933229	0.018436	0.0115091	NPY/RELN/ROBO2/SLC8A1	4	BCL11A
GO:0007156	homophilic cell adhesion via plasma membrane adhesion molecules	3/22	168/18670	0.00097187	0.018436	0.0115091	CDH9/ROBO2/SDK1	3	BCL11A
GO:0010469	regulation of signaling receptor activity	3/22	169/18670	0.000988679	0.018436	0.0115091	NETO2/RELN/SHISA9	3	BCL11A
GO:0048015	phosphatidylinositol-mediated signaling	3/22	181/18670	0.00120496	0.0210777	0.0131582	PIP5K1B/PLCH1/RELN	3	BCL11A
GO:0034329	cell junction assembly	4/22	409/18670	0.00121403	0.0210777	0.0131582	CDH9/GRID2/ROBO2/SDK1	4	BCL11A
GO:0021953	central nervous system neuron differentiation	3/22	183/18670	0.00124368	0.0210777	0.0131582	GRID2/NPY/ROBO2	3	BCL11A
GO:0048017	inositol lipid-mediated signaling	3/22	184/18670	0.00126333	0.0210777	0.0131582	PIP5K1B/PLCH1/RELN	3	BCL11A
GO:0048167	regulation of synaptic plasticity	3/22	187/18670	0.00132346	0.0215146	0.013431	GRID2/RELN/SHISA9	3	BCL11A
GO:0140115	export across plasma membrane	2/22	48/18670	0.00144686	0.0229328	0.0143163	KCNA3/SLC8A1	2	BCL11A
GO:0006816	calcium ion transport	4/22	434/18670	0.00151094	0.0233643	0.0145857	GRIN3A/PDE4B/PLCH1/SLC8A1	4	BCL11A
GO:0050807	regulation of synapse organization	3/22	218/18670	0.00205254	0.0309836	0.0193422	GRID2/RELN/ROBO2	3	BCL11A
GO:0070838	divalent metal ion transport	4/22	479/18670	0.00216792	0.0319642	0.0199544	GRIN3A/PDE4B/PLCH1/SLC8A1	4	BCL11A
GO:0072511	divalent inorganic cation transport	4/22	486/18670	0.00228543	0.0324442	0.020254	GRIN3A/PDE4B/PLCH1/SLC8A1	4	BCL11A
GO:0050803	regulation of synapse structure or activity	3/22	227/18670	0.00230282	0.0324442	0.020254	GRID2/RELN/ROBO2	3	BCL11A
GO:0016358	dendrite development	3/22	233/18670	0.00247978	0.033768	0.0210805	GRIN3A/RELN/SDK1	3	BCL11A
GO:0010975	regulation of neuron projection development	4/22	499/18670	0.00251528	0.033768	0.0210805	GRID2/RELN/ROBO2/SDK1	4	BCL11A
GO:0046834	lipid phosphorylation	2/22	64/18670	0.00255657	0.033768	0.0210805	DGKG/PIP5K1B	2	BCL11A
GO:0060998	regulation of dendritic spine development	2/22	74/18670	0.00340094	0.044004	0.0274705	RELN/SDK1	2	BCL11A
GO:0021954	central nervous system neuron development	2/22	78/18670	0.00377045	0.0478093	0.0298461	NPY/ROBO2	2	BCL11A
GO:0055117	regulation of cardiac muscle contraction	2/22	82/18670	0.00415787	0.051688	0.0322674	PDE4B/SLC8A1	2	BCL11A
GO:0002028	regulation of sodium ion transport	2/22	85/18670	0.00446008	0.0543787	0.0339472	NETO2/SLC8A1	2	BCL11A
GO:0006942	regulation of striated muscle contraction	2/22	97/18670	0.00576741	0.0677136	0.0422718	PDE4B/SLC8A1	2	BCL11A
GO:0060996	dendritic spine development	2/22	97/18670	0.00576741	0.0677136	0.0422718	RELN/SDK1	2	BCL11A
GO:0099175	regulation of postsynapse organization	2/22	98/18670	0.00588337	0.0677163	0.0422735	GRID2/RELN	2	BCL11A
GO:0007204	positive regulation of cytosolic calcium ion concentration	3/22	319/18670	0.00598125	0.0677163	0.0422735	GRM1/PLCH1/SLC8A1	3	BCL11A
GO:0060079	excitatory postsynaptic potential	2/22	100/18670	0.00611852	0.0680551	0.042485	GRID2/RELN	2	BCL11A
GO:0007218	neuropeptide signaling pathway	2/22	104/18670	0.00660156	0.0721619	0.0450488	NPY/NXPH2	2	BCL11A
GO:0021510	spinal cord development	2/22	106/18670	0.00684942	0.0723756	0.0451822	RELN/ROBO2	2	BCL11A
GO:0051963	regulation of synapse assembly	2/22	106/18670	0.00684942	0.0723756	0.0451822	GRID2/ROBO2	2	BCL11A
GO:0050905	neuromuscular process	2/22	107/18670	0.00697493	0.0724935	0.0452558	GRID2/GRIN3A	2	BCL11A
GO:0099565	chemical synaptic transmission, postsynaptic	2/22	108/18670	0.00710148	0.0726184	0.0453337	GRID2/RELN	2	BCL11A
GO:0043279	response to alkaloid	2/22	112/18670	0.00761812	0.0766649	0.0478599	SDK1/SLC8A1	2	BCL11A
GO:0021987	cerebral cortex development	2/22	113/18670	0.00774988	0.0767722	0.0479269	NPY/RELN	2	BCL11A
GO:0051480	regulation of cytosolic calcium ion concentration	3/22	357/18670	0.00815275	0.0795207	0.0496427	GRM1/PLCH1/SLC8A1	3	BCL11A
GO:0014066	regulation of phosphatidylinositol 3-kinase signaling	2/22	124/18670	0.00926685	0.0876893	0.0547421	PIP5K1B/RELN	2	BCL11A
GO:0051209	release of sequestered calcium ion into cytosol	2/22	124/18670	0.00926685	0.0876893	0.0547421	PLCH1/SLC8A1	2	BCL11A
GO:0051283	negative regulation of sequestering of calcium ion	2/22	126/18670	0.00955584	0.0890942	0.0556192	PLCH1/SLC8A1	2	BCL11A
GO:0051282	regulation of sequestering of calcium ion	2/22	128/18670	0.00984885	0.0904952	0.0564938	PLCH1/SLC8A1	2	BCL11A
GO:0051208	sequestering of calcium ion	2/22	131/18670	0.0102958	0.0926532	0.0578409	PLCH1/SLC8A1	2	BCL11A
GO:0055007	cardiac muscle cell differentiation	2/22	132/18670	0.0104468	0.0926532	0.0578409	SLC8A1/SOX6	2	BCL11A
GO:0010959	regulation of metal ion transport	3/22	394/18670	0.0106638	0.0926532	0.0578409	NETO2/PDE4B/SLC8A1	3	BCL11A
GO:0032102	negative regulation of response to external stimulus	3/22	400/18670	0.0111089	0.0926532	0.0578409	GRID2/GRIN3A/ROBO2	3	BCL11A
GO:0035725	sodium ion transmembrane transport	2/22	140/18670	0.01169	0.0926532	0.0578409	NETO2/SLC8A1	2	BCL11A
GO:0060048	cardiac muscle contraction	2/22	140/18670	0.01169	0.0926532	0.0578409	PDE4B/SLC8A1	2	BCL11A
GO:0097553	calcium ion transmembrane import into cytosol	2/22	140/18670	0.01169	0.0926532	0.0578409	PLCH1/SLC8A1	2	BCL11A
GO:0008343	adult feeding behavior	1/22	10/18670	0.0117241	0.0926532	0.0578409	NPY	1	BCL11A
GO:0044557	relaxation of smooth muscle	1/22	10/18670	0.0117241	0.0926532	0.0578409	SLC8A1	1	BCL11A
GO:0071313	cellular response to caffeine	1/22	10/18670	0.0117241	0.0926532	0.0578409	SLC8A1	1	BCL11A
GO:0030534	adult behavior	2/22	144/18670	0.012335	0.0926532	0.0578409	NPY/SDK1	2	BCL11A
GO:0002262	myeloid cell homeostasis	2/22	147/18670	0.0128288	0.0926532	0.0578409	PDE4B/SOX6	2	BCL11A
GO:0099151	regulation of postsynaptic density assembly	1/22	11/18670	0.0128893	0.0926532	0.0578409	GRID2	1	BCL11A
GO:1901077	regulation of relaxation of muscle	1/22	11/18670	0.0128893	0.0926532	0.0578409	PDE4B	1	BCL11A
GO:0014065	phosphatidylinositol 3-kinase signaling	2/22	148/18670	0.0129953	0.0926532	0.0578409	PIP5K1B/RELN	2	BCL11A
GO:0050773	regulation of dendrite development	2/22	149/18670	0.0131628	0.0926532	0.0578409	RELN/SDK1	2	BCL11A
GO:1903169	regulation of calcium ion transmembrane transport	2/22	152/18670	0.0136709	0.0926532	0.0578409	PDE4B/SLC8A1	2	BCL11A
GO:0010770	positive regulation of cell morphogenesis involved in differentiation	2/22	154/18670	0.0140144	0.0926532	0.0578409	RELN/ROBO2	2	BCL11A
GO:0010649	regulation of cell communication by electrical coupling	1/22	12/18670	0.0140532	0.0926532	0.0578409	SLC8A1	1	BCL11A
GO:0021819	layer formation in cerebral cortex	1/22	12/18670	0.0140532	0.0926532	0.0578409	RELN	1	BCL11A
GO:0021889	olfactory bulb interneuron differentiation	1/22	12/18670	0.0140532	0.0926532	0.0578409	ROBO2	1	BCL11A
GO:0051481	negative regulation of cytosolic calcium ion concentration	1/22	12/18670	0.0140532	0.0926532	0.0578409	SLC8A1	1	BCL11A
GO:0071257	cellular response to electrical stimulus	1/22	12/18670	0.0140532	0.0926532	0.0578409	GRM1	1	BCL11A
GO:0072578	neurotransmitter-gated ion channel clustering	1/22	12/18670	0.0140532	0.0926532	0.0578409	RELN	1	BCL11A
GO:0098962	regulation of postsynaptic neurotransmitter receptor activity	1/22	12/18670	0.0140532	0.0926532	0.0578409	SHISA9	1	BCL11A
GO:0099150	regulation of postsynaptic specialization assembly	1/22	12/18670	0.0140532	0.0926532	0.0578409	GRID2	1	BCL11A
GO:0150052	regulation of postsynapse assembly	1/22	12/18670	0.0140532	0.0926532	0.0578409	GRID2	1	BCL11A
GO:0060402	calcium ion transport into cytosol	2/22	158/18670	0.0147125	0.0926532	0.0578409	PLCH1/SLC8A1	2	BCL11A
GO:0010763	positive regulation of fibroblast migration	1/22	13/18670	0.0152157	0.0926532	0.0578409	SLC8A1	1	BCL11A
GO:0021681	cerebellar granular layer development	1/22	13/18670	0.0152157	0.0926532	0.0578409	GRID2	1	BCL11A
GO:0071415	cellular response to purine-containing compound	1/22	13/18670	0.0152157	0.0926532	0.0578409	SLC8A1	1	BCL11A
GO:0071872	cellular response to epinephrine stimulus	1/22	13/18670	0.0152157	0.0926532	0.0578409	PDE4B	1	BCL11A
GO:0099173	postsynapse organization	2/22	163/18670	0.0156061	0.0926532	0.0578409	GRID2/RELN	2	BCL11A
GO:0006874	cellular calcium ion homeostasis	3/22	458/18670	0.0159721	0.0926532	0.0578409	GRM1/PLCH1/SLC8A1	3	BCL11A
GO:0035051	cardiocyte differentiation	2/22	167/18670	0.0163375	0.0926532	0.0578409	SLC8A1/SOX6	2	BCL11A
GO:0009214	cyclic nucleotide catabolic process	1/22	14/18670	0.0163769	0.0926532	0.0578409	PDE4B	1	BCL11A
GO:0021781	glial cell fate commitment	1/22	14/18670	0.0163769	0.0926532	0.0578409	SOX6	1	BCL11A
GO:0036376	sodium ion export across plasma membrane	1/22	14/18670	0.0163769	0.0926532	0.0578409	SLC8A1	1	BCL11A
GO:0090128	regulation of synapse maturation	1/22	14/18670	0.0163769	0.0926532	0.0578409	RELN	1	BCL11A
GO:1900452	regulation of long-term synaptic depression	1/22	14/18670	0.0163769	0.0926532	0.0578409	GRID2	1	BCL11A
GO:1904889	regulation of excitatory synapse assembly	1/22	14/18670	0.0163769	0.0926532	0.0578409	GRID2	1	BCL11A
GO:0021543	pallium development	2/22	169/18670	0.0167086	0.0926532	0.0578409	NPY/RELN	2	BCL11A
GO:0006937	regulation of muscle contraction	2/22	171/18670	0.0170834	0.0926532	0.0578409	PDE4B/SLC8A1	2	BCL11A
GO:0055074	calcium ion homeostasis	3/22	471/18670	0.0172036	0.0926532	0.0578409	GRM1/PLCH1/SLC8A1	3	BCL11A
GO:0003128	heart field specification	1/22	15/18670	0.0175369	0.0926532	0.0578409	ROBO2	1	BCL11A
GO:0007216	G protein-coupled glutamate receptor signaling pathway	1/22	15/18670	0.0175369	0.0926532	0.0578409	GRM1	1	BCL11A
GO:0043652	engulfment of apoptotic cell	1/22	15/18670	0.0175369	0.0926532	0.0578409	XKR4	1	BCL11A
GO:0048172	regulation of short-term neuronal synaptic plasticity	1/22	15/18670	0.0175369	0.0926532	0.0578409	SHISA9	1	BCL11A
GO:0098719	sodium ion import across plasma membrane	1/22	15/18670	0.0175369	0.0926532	0.0578409	SLC8A1	1	BCL11A
GO:1901841	regulation of high voltage-gated calcium channel activity	1/22	15/18670	0.0175369	0.0926532	0.0578409	PDE4B	1	BCL11A
GO:1905874	regulation of postsynaptic density organization	1/22	15/18670	0.0175369	0.0926532	0.0578409	GRID2	1	BCL11A
GO:0060401	cytosolic calcium ion transport	2/22	176/18670	0.0180361	0.0939306	0.0586384	PLCH1/SLC8A1	2	BCL11A
GO:0006941	striated muscle contraction	2/22	177/18670	0.0182293	0.0939306	0.0586384	PDE4B/SLC8A1	2	BCL11A
GO:0001780	neutrophil homeostasis	1/22	16/18670	0.0186955	0.0939306	0.0586384	PDE4B	1	BCL11A
GO:0071871	response to epinephrine	1/22	16/18670	0.0186955	0.0939306	0.0586384	PDE4B	1	BCL11A
GO:1900451	positive regulation of glutamate receptor signaling pathway	1/22	16/18670	0.0186955	0.0939306	0.0586384	RELN	1	BCL11A
GO:2001224	positive regulation of neuron migration	1/22	16/18670	0.0186955	0.0939306	0.0586384	RELN	1	BCL11A
GO:0072503	cellular divalent inorganic cation homeostasis	3/22	493/18670	0.0194073	0.0939306	0.0586384	GRM1/PLCH1/SLC8A1	3	BCL11A
GO:0045216	cell-cell junction organization	2/22	185/18670	0.0198068	0.0939306	0.0586384	CDH9/SDK1	2	BCL11A
GO:0003184	pulmonary valve morphogenesis	1/22	17/18670	0.0198528	0.0939306	0.0586384	ROBO2	1	BCL11A
GO:0006883	cellular sodium ion homeostasis	1/22	17/18670	0.0198528	0.0939306	0.0586384	SLC8A1	1	BCL11A
GO:0017121	plasma membrane phospholipid scrambling	1/22	17/18670	0.0198528	0.0939306	0.0586384	XKR4	1	BCL11A
GO:0031000	response to caffeine	1/22	17/18670	0.0198528	0.0939306	0.0586384	SLC8A1	1	BCL11A
GO:0036270	response to diuretic	1/22	17/18670	0.0198528	0.0939306	0.0586384	SLC8A1	1	BCL11A
GO:0097107	postsynaptic density assembly	1/22	17/18670	0.0198528	0.0939306	0.0586384	GRID2	1	BCL11A
GO:0035994	response to muscle stretch	1/22	18/18670	0.0210089	0.0986638	0.0615932	SLC8A1	1	BCL11A
GO:1901888	regulation of cell junction assembly	2/22	192/18670	0.0212328	0.0989824	0.0617921	GRID2/ROBO2	2	BCL11A
GO:0021533	cell differentiation in hindbrain	1/22	19/18670	0.0221636	0.101091	0.0631087	GRID2	1	BCL11A
GO:0032095	regulation of response to food	1/22	19/18670	0.0221636	0.101091	0.0631087	NPY	1	BCL11A
GO:0097623	potassium ion export across plasma membrane	1/22	19/18670	0.0221636	0.101091	0.0631087	KCNA3	1	BCL11A
GO:0032793	positive regulation of CREB transcription factor activity	1/22	20/18670	0.023317	0.104105	0.0649903	RELN	1	BCL11A
GO:0048148	behavioral response to cocaine	1/22	20/18670	0.023317	0.104105	0.0649903	SDK1	1	BCL11A
GO:0098698	postsynaptic specialization assembly	1/22	20/18670	0.023317	0.104105	0.0649903	GRID2	1	BCL11A
GO:0003177	pulmonary valve development	1/22	21/18670	0.0244691	0.104117	0.0649974	ROBO2	1	BCL11A
GO:0021697	cerebellar cortex formation	1/22	21/18670	0.0244691	0.104117	0.0649974	GRID2	1	BCL11A
GO:0031290	retinal ganglion cell axon guidance	1/22	21/18670	0.0244691	0.104117	0.0649974	ROBO2	1	BCL11A
GO:0032332	positive regulation of chondrocyte differentiation	1/22	21/18670	0.0244691	0.104117	0.0649974	SOX6	1	BCL11A
GO:0061003	positive regulation of dendritic spine morphogenesis	1/22	21/18670	0.0244691	0.104117	0.0649974	RELN	1	BCL11A
GO:1900273	positive regulation of long-term synaptic potentiation	1/22	21/18670	0.0244691	0.104117	0.0649974	RELN	1	BCL11A
GO:2000738	positive regulation of stem cell differentiation	1/22	21/18670	0.0244691	0.104117	0.0649974	SOX6	1	BCL11A
GO:0001759	organ induction	1/22	22/18670	0.0256199	0.104122	0.0650006	ROBO2	1	BCL11A
GO:0010842	retina layer formation	1/22	22/18670	0.0256199	0.104122	0.0650006	SDK1	1	BCL11A
GO:0021801	cerebral cortex radial glia guided migration	1/22	22/18670	0.0256199	0.104122	0.0650006	RELN	1	BCL11A
GO:0022030	telencephalon glial cell migration	1/22	22/18670	0.0256199	0.104122	0.0650006	RELN	1	BCL11A
GO:0046058	cAMP metabolic process	1/22	22/18670	0.0256199	0.104122	0.0650006	PDE4B	1	BCL11A
GO:0046339	diacylglycerol metabolic process	1/22	22/18670	0.0256199	0.104122	0.0650006	DGKG	1	BCL11A
GO:0060575	intestinal epithelial cell differentiation	1/22	22/18670	0.0256199	0.104122	0.0650006	NPY	1	BCL11A
GO:0071805	potassium ion transmembrane transport	2/22	217/18670	0.0266631	0.104594	0.0652955	KCNA3/NETO2	2	BCL11A
GO:0032098	regulation of appetite	1/22	23/18670	0.0267695	0.104594	0.0652955	NPY	1	BCL11A
GO:0032959	inositol trisphosphate biosynthetic process	1/22	23/18670	0.0267695	0.104594	0.0652955	PLCH1	1	BCL11A
GO:0086012	membrane depolarization during cardiac muscle cell action potential	1/22	23/18670	0.0267695	0.104594	0.0652955	SLC8A1	1	BCL11A
GO:2000726	negative regulation of cardiac muscle cell differentiation	1/22	23/18670	0.0267695	0.104594	0.0652955	SOX6	1	BCL11A
GO:0006814	sodium ion transport	2/22	218/18670	0.026891	0.104594	0.0652955	NETO2/SLC8A1	2	BCL11A
GO:0010001	glial cell differentiation	2/22	218/18670	0.026891	0.104594	0.0652955	RELN/SOX6	2	BCL11A
GO:0051651	maintenance of location in cell	2/22	219/18670	0.0271196	0.104733	0.0653818	PLCH1/SLC8A1	2	BCL11A
GO:0003272	endocardial cushion formation	1/22	24/18670	0.0279177	0.104733	0.0653818	ROBO2	1	BCL11A
GO:0010881	regulation of cardiac muscle contraction by regulation of the release of sequestered calcium ion	1/22	24/18670	0.0279177	0.104733	0.0653818	SLC8A1	1	BCL11A
GO:0021511	spinal cord patterning	1/22	24/18670	0.0279177	0.104733	0.0653818	RELN	1	BCL11A
GO:0021884	forebrain neuron development	1/22	24/18670	0.0279177	0.104733	0.0653818	ROBO2	1	BCL11A
GO:0086064	cell communication by electrical coupling involved in cardiac conduction	1/22	24/18670	0.0279177	0.104733	0.0653818	SLC8A1	1	BCL11A
GO:0014829	vascular smooth muscle contraction	1/22	25/18670	0.0290646	0.105902	0.0661119	SLC8A1	1	BCL11A
GO:0032104	regulation of response to extracellular stimulus	1/22	25/18670	0.0290646	0.105902	0.0661119	NPY	1	BCL11A
GO:0032107	regulation of response to nutrient levels	1/22	25/18670	0.0290646	0.105902	0.0661119	NPY	1	BCL11A
GO:1904861	excitatory synapse assembly	1/22	25/18670	0.0290646	0.105902	0.0661119	GRID2	1	BCL11A
GO:1905809	negative regulation of synapse organization	1/22	25/18670	0.0290646	0.105902	0.0661119	ROBO2	1	BCL11A
GO:0032957	inositol trisphosphate metabolic process	1/22	26/18670	0.0302103	0.108211	0.0675532	PLCH1	1	BCL11A
GO:0060074	synapse maturation	1/22	26/18670	0.0302103	0.108211	0.0675532	RELN	1	BCL11A
GO:0099560	synaptic membrane adhesion	1/22	26/18670	0.0302103	0.108211	0.0675532	CDH9	1	BCL11A
GO:0048738	cardiac muscle tissue development	2/22	233/18670	0.0304042	0.108294	0.0676049	SLC8A1/SOX6	2	BCL11A
GO:0002026	regulation of the force of heart contraction	1/22	27/18670	0.0313546	0.109224	0.0681859	SLC8A1	1	BCL11A
GO:0003148	outflow tract septum morphogenesis	1/22	27/18670	0.0313546	0.109224	0.0681859	ROBO2	1	BCL11A
GO:0035902	response to immobilization stress	1/22	27/18670	0.0313546	0.109224	0.0681859	SLC8A1	1	BCL11A
GO:1905208	negative regulation of cardiocyte differentiation	1/22	27/18670	0.0313546	0.109224	0.0681859	SOX6	1	BCL11A
GO:0030258	lipid modification	2/22	238/18670	0.0316142	0.109527	0.0683747	DGKG/PIP5K1B	2	BCL11A
GO:0006813	potassium ion transport	2/22	240/18670	0.0321036	0.110179	0.0687821	KCNA3/NETO2	2	BCL11A
GO:0003180	aortic valve morphogenesis	1/22	28/18670	0.0324977	0.110179	0.0687821	ROBO2	1	BCL11A
GO:0007205	protein kinase C-activating G protein-coupled receptor signaling pathway	1/22	28/18670	0.0324977	0.110179	0.0687821	DGKG	1	BCL11A
GO:2000463	positive regulation of excitatory postsynaptic potential	1/22	28/18670	0.0324977	0.110179	0.0687821	RELN	1	BCL11A
GO:0048872	homeostasis of number of cells	2/22	246/18670	0.0335898	0.110547	0.0690118	PDE4B/SOX6	2	BCL11A
GO:0010644	cell communication by electrical coupling	1/22	29/18670	0.0336395	0.110547	0.0690118	SLC8A1	1	BCL11A
GO:0010882	regulation of cardiac muscle contraction by calcium ion signaling	1/22	29/18670	0.0336395	0.110547	0.0690118	SLC8A1	1	BCL11A
GO:0021799	cerebral cortex radially oriented cell migration	1/22	29/18670	0.0336395	0.110547	0.0690118	RELN	1	BCL11A
GO:0060914	heart formation	1/22	29/18670	0.0336395	0.110547	0.0690118	ROBO2	1	BCL11A
GO:0021696	cerebellar cortex morphogenesis	1/22	30/18670	0.03478	0.110547	0.0690118	GRID2	1	BCL11A
GO:0021772	olfactory bulb development	1/22	30/18670	0.03478	0.110547	0.0690118	ROBO2	1	BCL11A
GO:0032743	positive regulation of interleukin-2 production	1/22	30/18670	0.03478	0.110547	0.0690118	PDE4B	1	BCL11A
GO:0048265	response to pain	1/22	30/18670	0.03478	0.110547	0.0690118	RELN	1	BCL11A
GO:0099068	postsynapse assembly	1/22	30/18670	0.03478	0.110547	0.0690118	GRID2	1	BCL11A
GO:1901889	negative regulation of cell junction assembly	1/22	30/18670	0.03478	0.110547	0.0690118	ROBO2	1	BCL11A
GO:0008016	regulation of heart contraction	2/22	251/18670	0.0348488	0.110547	0.0690118	PDE4B/SLC8A1	2	BCL11A
GO:0051924	regulation of calcium ion transport	2/22	254/18670	0.0356131	0.110547	0.0690118	PDE4B/SLC8A1	2	BCL11A
GO:0009154	purine ribonucleotide catabolic process	1/22	31/18670	0.0359192	0.110547	0.0690118	PDE4B	1	BCL11A
GO:0010762	regulation of fibroblast migration	1/22	31/18670	0.0359192	0.110547	0.0690118	SLC8A1	1	BCL11A
GO:0021988	olfactory lobe development	1/22	31/18670	0.0359192	0.110547	0.0690118	ROBO2	1	BCL11A
GO:0033198	response to ATP	1/22	31/18670	0.0359192	0.110547	0.0690118	SLC8A1	1	BCL11A
GO:0051482	positive regulation of cytosolic calcium ion concentration involved in phospholipase C-activating G protein-coupled signaling pathway	1/22	31/18670	0.0359192	0.110547	0.0690118	GRM1	1	BCL11A
GO:0060292	long-term synaptic depression	1/22	31/18670	0.0359192	0.110547	0.0690118	GRID2	1	BCL11A
GO:0090257	regulation of muscle system process	2/22	259/18670	0.0369015	0.110822	0.0691831	PDE4B/SLC8A1	2	BCL11A
GO:0003176	aortic valve development	1/22	32/18670	0.0370571	0.110822	0.0691831	ROBO2	1	BCL11A
GO:0007616	long-term memory	1/22	32/18670	0.0370571	0.110822	0.0691831	RELN	1	BCL11A
GO:0009261	ribonucleotide catabolic process	1/22	32/18670	0.0370571	0.110822	0.0691831	PDE4B	1	BCL11A
GO:0010880	regulation of release of sequestered calcium ion into cytosol by sarcoplasmic reticulum	1/22	32/18670	0.0370571	0.110822	0.0691831	SLC8A1	1	BCL11A
GO:0051968	positive regulation of synaptic transmission, glutamatergic	1/22	32/18670	0.0370571	0.110822	0.0691831	RELN	1	BCL11A
GO:0048821	erythrocyte development	1/22	33/18670	0.0381937	0.113153	0.0706387	SOX6	1	BCL11A
GO:0061036	positive regulation of cartilage development	1/22	33/18670	0.0381937	0.113153	0.0706387	SOX6	1	BCL11A
GO:0010092	specification of animal organ identity	1/22	34/18670	0.0393291	0.114906	0.0717329	ROBO2	1	BCL11A
GO:0031128	developmental induction	1/22	34/18670	0.0393291	0.114906	0.0717329	ROBO2	1	BCL11A
GO:2000273	positive regulation of signaling receptor activity	1/22	34/18670	0.0393291	0.114906	0.0717329	RELN	1	BCL11A
GO:0003203	endocardial cushion morphogenesis	1/22	35/18670	0.0404632	0.116608	0.072795	ROBO2	1	BCL11A
GO:0071312	cellular response to alkaloid	1/22	35/18670	0.0404632	0.116608	0.072795	SLC8A1	1	BCL11A
GO:1901385	regulation of voltage-gated calcium channel activity	1/22	35/18670	0.0404632	0.116608	0.072795	PDE4B	1	BCL11A
GO:0007411	axon guidance	2/22	276/18670	0.0414158	0.117929	0.07362	RELN/ROBO2	2	BCL11A
GO:0014808	release of sequestered calcium ion into cytosol by sarcoplasmic reticulum	1/22	36/18670	0.041596	0.117929	0.07362	SLC8A1	1	BCL11A
GO:2000310	regulation of NMDA receptor activity	1/22	36/18670	0.041596	0.117929	0.07362	RELN	1	BCL11A
GO:0097485	neuron projection guidance	2/22	277/18670	0.0416876	0.117929	0.07362	RELN/ROBO2	2	BCL11A
GO:0003156	regulation of animal organ formation	1/22	37/18670	0.0427275	0.117929	0.07362	ROBO2	1	BCL11A
GO:0021587	cerebellum morphogenesis	1/22	37/18670	0.0427275	0.117929	0.07362	GRID2	1	BCL11A
GO:0086010	membrane depolarization during action potential	1/22	37/18670	0.0427275	0.117929	0.07362	SLC8A1	1	BCL11A
GO:1903514	release of sequestered calcium ion into cytosol by endoplasmic reticulum	1/22	37/18670	0.0427275	0.117929	0.07362	SLC8A1	1	BCL11A
GO:1905314	semi-lunar valve development	1/22	37/18670	0.0427275	0.117929	0.07362	ROBO2	1	BCL11A
GO:0010976	positive regulation of neuron projection development	2/22	281/18670	0.0427818	0.117929	0.07362	RELN/ROBO2	2	BCL11A
GO:0060047	heart contraction	2/22	282/18670	0.0430571	0.118174	0.0737729	PDE4B/SLC8A1	2	BCL11A
GO:0032094	response to food	1/22	38/18670	0.0438578	0.118886	0.0742176	NPY	1	BCL11A
GO:0010761	fibroblast migration	1/22	39/18670	0.0449868	0.118886	0.0742176	SLC8A1	1	BCL11A
GO:0030501	positive regulation of bone mineralization	1/22	39/18670	0.0449868	0.118886	0.0742176	SLC8A1	1	BCL11A
GO:0050775	positive regulation of dendrite morphogenesis	1/22	39/18670	0.0449868	0.118886	0.0742176	RELN	1	BCL11A
GO:0051930	regulation of sensory perception of pain	1/22	39/18670	0.0449868	0.118886	0.0742176	GRM1	1	BCL11A
GO:2000826	regulation of heart morphogenesis	1/22	39/18670	0.0449868	0.118886	0.0742176	ROBO2	1	BCL11A
GO:0042063	gliogenesis	2/22	290/18670	0.0452835	0.118886	0.0742176	RELN/SOX6	2	BCL11A
GO:0003015	heart process	2/22	292/18670	0.0458468	0.118886	0.0742176	PDE4B/SLC8A1	2	BCL11A
GO:0009410	response to xenobiotic stimulus	2/22	292/18670	0.0458468	0.118886	0.0742176	SDK1/SLC8A1	2	BCL11A
GO:0001941	postsynaptic membrane organization	1/22	40/18670	0.0461145	0.118886	0.0742176	RELN	1	BCL11A
GO:0009187	cyclic nucleotide metabolic process	1/22	40/18670	0.0461145	0.118886	0.0742176	PDE4B	1	BCL11A
GO:0021795	cerebral cortex cell migration	1/22	40/18670	0.0461145	0.118886	0.0742176	RELN	1	BCL11A
GO:0032008	positive regulation of TOR signaling	1/22	40/18670	0.0461145	0.118886	0.0742176	RELN	1	BCL11A
GO:0051931	regulation of sensory perception	1/22	40/18670	0.0461145	0.118886	0.0742176	GRM1	1	BCL11A
GO:0051146	striated muscle cell differentiation	2/22	293/18670	0.0461294	0.118886	0.0742176	SLC8A1/SOX6	2	BCL11A
GO:0021575	hindbrain morphogenesis	1/22	41/18670	0.0472409	0.120349	0.0751309	GRID2	1	BCL11A
GO:0098815	modulation of excitatory postsynaptic potential	1/22	41/18670	0.0472409	0.120349	0.0751309	RELN	1	BCL11A
GO:1903522	regulation of blood circulation	2/22	297/18670	0.0472665	0.120349	0.0751309	PDE4B/SLC8A1	2	BCL11A
GO:0032958	inositol phosphate biosynthetic process	1/22	42/18670	0.0483661	0.121088	0.0755922	PLCH1	1	BCL11A
GO:0051154	negative regulation of striated muscle cell differentiation	1/22	42/18670	0.0483661	0.121088	0.0755922	SOX6	1	BCL11A
GO:2001222	regulation of neuron migration	1/22	42/18670	0.0483661	0.121088	0.0755922	RELN	1	BCL11A
GO:0010769	regulation of cell morphogenesis involved in differentiation	2/22	301/18670	0.0484141	0.121088	0.0755922	RELN/ROBO2	2	BCL11A
GO:0045332	phospholipid translocation	1/22	43/18670	0.04949	0.121088	0.0755922	XKR4	1	BCL11A
GO:0051602	response to electrical stimulus	1/22	43/18670	0.04949	0.121088	0.0755922	GRM1	1	BCL11A
GO:0055026	negative regulation of cardiac muscle tissue development	1/22	43/18670	0.04949	0.121088	0.0755922	SOX6	1	BCL11A
GO:0070296	sarcoplasmic reticulum calcium ion transport	1/22	43/18670	0.04949	0.121088	0.0755922	SLC8A1	1	BCL11A
GO:0086004	regulation of cardiac muscle cell contraction	1/22	43/18670	0.04949	0.121088	0.0755922	PDE4B	1	BCL11A
GO:0003197	endocardial cushion development	1/22	44/18670	0.0506126	0.121088	0.0755922	ROBO2	1	BCL11A
GO:0006195	purine nucleotide catabolic process	1/22	44/18670	0.0506126	0.121088	0.0755922	PDE4B	1	BCL11A
GO:0034204	lipid translocation	1/22	44/18670	0.0506126	0.121088	0.0755922	XKR4	1	BCL11A
GO:0044331	cell-cell adhesion mediated by cadherin	1/22	44/18670	0.0506126	0.121088	0.0755922	CDH9	1	BCL11A
GO:0060412	ventricular septum morphogenesis	1/22	44/18670	0.0506126	0.121088	0.0755922	ROBO2	1	BCL11A
GO:0060999	positive regulation of dendritic spine development	1/22	44/18670	0.0506126	0.121088	0.0755922	RELN	1	BCL11A
GO:0061001	regulation of dendritic spine morphogenesis	1/22	44/18670	0.0506126	0.121088	0.0755922	RELN	1	BCL11A
GO:1900271	regulation of long-term synaptic potentiation	1/22	45/18670	0.0517339	0.123306	0.0769765	RELN	1	BCL11A
GO:0051235	maintenance of location	2/22	315/18670	0.052511	0.123651	0.0771922	PLCH1/SLC8A1	2	BCL11A
GO:0007157	heterophilic cell-cell adhesion via plasma membrane cell adhesion molecules	1/22	46/18670	0.052854	0.123651	0.0771922	GRID2	1	BCL11A
GO:0022602	ovulation cycle process	1/22	46/18670	0.052854	0.123651	0.0771922	ROBO2	1	BCL11A
GO:0043277	apoptotic cell clearance	1/22	46/18670	0.052854	0.123651	0.0771922	XKR4	1	BCL11A
GO:0050919	negative chemotaxis	1/22	46/18670	0.052854	0.123651	0.0771922	ROBO2	1	BCL11A
GO:0021695	cerebellar cortex development	1/22	47/18670	0.0539729	0.124432	0.0776796	GRID2	1	BCL11A
GO:0070169	positive regulation of biomineral tissue development	1/22	47/18670	0.0539729	0.124432	0.0776796	SLC8A1	1	BCL11A
GO:0110151	positive regulation of biomineralization	1/22	47/18670	0.0539729	0.124432	0.0776796	SLC8A1	1	BCL11A
GO:1903115	regulation of actin filament-based movement	1/22	47/18670	0.0539729	0.124432	0.0776796	PDE4B	1	BCL11A
GO:0008038	neuron recognition	1/22	48/18670	0.0550905	0.125638	0.0784325	ROBO2	1	BCL11A
GO:0016339	calcium-dependent cell-cell adhesion via plasma membrane cell adhesion molecules	1/22	48/18670	0.0550905	0.125638	0.0784325	CDH9	1	BCL11A
GO:0021517	ventral spinal cord development	1/22	48/18670	0.0550905	0.125638	0.0784325	RELN	1	BCL11A
GO:0046677	response to antibiotic	2/22	327/18670	0.0561197	0.126815	0.0791674	GRIN3A/SLC8A1	2	BCL11A
GO:0008347	glial cell migration	1/22	49/18670	0.0562068	0.126815	0.0791674	RELN	1	BCL11A
GO:0021879	forebrain neuron differentiation	1/22	49/18670	0.0562068	0.126815	0.0791674	ROBO2	1	BCL11A
GO:0046854	phosphatidylinositol phosphorylation	1/22	50/18670	0.0573218	0.127965	0.0798851	PIP5K1B	1	BCL11A
GO:0097035	regulation of membrane lipid distribution	1/22	50/18670	0.0573218	0.127965	0.0798851	XKR4	1	BCL11A
GO:2000725	regulation of cardiac muscle cell differentiation	1/22	50/18670	0.0573218	0.127965	0.0798851	SOX6	1	BCL11A
GO:0072523	purine-containing compound catabolic process	1/22	51/18670	0.0584356	0.129293	0.0807142	PDE4B	1	BCL11A
GO:0051056	regulation of small GTPase mediated signal transduction	2/22	338/18670	0.0595037	0.129293	0.0807142	ARHGAP32/RELN	2	BCL11A
GO:0003179	heart valve morphogenesis	1/22	52/18670	0.0595482	0.129293	0.0807142	ROBO2	1	BCL11A
GO:0032330	regulation of chondrocyte differentiation	1/22	52/18670	0.0595482	0.129293	0.0807142	SOX6	1	BCL11A
GO:0048168	regulation of neuronal synaptic plasticity	1/22	52/18670	0.0595482	0.129293	0.0807142	SHISA9	1	BCL11A
GO:0055078	sodium ion homeostasis	1/22	52/18670	0.0595482	0.129293	0.0807142	SLC8A1	1	BCL11A
GO:0072132	mesenchyme morphogenesis	1/22	52/18670	0.0595482	0.129293	0.0807142	ROBO2	1	BCL11A
GO:2000649	regulation of sodium ion transmembrane transporter activity	1/22	52/18670	0.0595482	0.129293	0.0807142	NETO2	1	BCL11A
GO:0000186	activation of MAPKK activity	1/22	53/18670	0.0606595	0.130366	0.0813843	GRM1	1	BCL11A
GO:0022029	telencephalon cell migration	1/22	53/18670	0.0606595	0.130366	0.0813843	RELN	1	BCL11A
GO:0071320	cellular response to cAMP	1/22	53/18670	0.0606595	0.130366	0.0813843	SLC8A1	1	BCL11A
GO:0032663	regulation of interleukin-2 production	1/22	54/18670	0.0617695	0.131858	0.0823155	PDE4B	1	BCL11A
GO:0045747	positive regulation of Notch signaling pathway	1/22	54/18670	0.0617695	0.131858	0.0823155	ROBO2	1	BCL11A
GO:0042220	response to cocaine	1/22	55/18670	0.0628783	0.132003	0.0824058	SDK1	1	BCL11A
GO:0043113	receptor clustering	1/22	55/18670	0.0628783	0.132003	0.0824058	RELN	1	BCL11A
GO:0060042	retina morphogenesis in camera-type eye	1/22	55/18670	0.0628783	0.132003	0.0824058	SDK1	1	BCL11A
GO:0061098	positive regulation of protein tyrosine kinase activity	1/22	55/18670	0.0628783	0.132003	0.0824058	RELN	1	BCL11A
GO:0097120	receptor localization to synapse	1/22	55/18670	0.0628783	0.132003	0.0824058	RELN	1	BCL11A
GO:0003002	regionalization	2/22	351/18670	0.0635935	0.133007	0.0830325	RELN/ROBO2	2	BCL11A
GO:0021885	forebrain cell migration	1/22	56/18670	0.0639858	0.133007	0.0830325	RELN	1	BCL11A
GO:0086065	cell communication involved in cardiac conduction	1/22	56/18670	0.0639858	0.133007	0.0830325	SLC8A1	1	BCL11A
GO:0035904	aorta development	1/22	58/18670	0.0661971	0.136707	0.0853424	ROBO2	1	BCL11A
GO:0060997	dendritic spine morphogenesis	1/22	58/18670	0.0661971	0.136707	0.0853424	RELN	1	BCL11A
GO:0021872	forebrain generation of neurons	1/22	59/18670	0.0673009	0.137952	0.0861198	ROBO2	1	BCL11A
GO:0045843	negative regulation of striated muscle tissue development	1/22	59/18670	0.0673009	0.137952	0.0861198	SOX6	1	BCL11A
GO:0006936	muscle contraction	2/22	363/18670	0.0674529	0.137952	0.0861198	PDE4B/SLC8A1	2	BCL11A
GO:0048635	negative regulation of muscle organ development	1/22	60/18670	0.0684034	0.139446	0.0870526	SOX6	1	BCL11A
GO:0003170	heart valve development	1/22	61/18670	0.0695047	0.141237	0.0881707	ROBO2	1	BCL11A
GO:0045666	positive regulation of neuron differentiation	2/22	371/18670	0.0700692	0.141656	0.0884324	RELN/ROBO2	2	BCL11A
GO:0032623	interleukin-2 production	1/22	62/18670	0.0706048	0.141656	0.0884324	PDE4B	1	BCL11A
GO:1901862	negative regulation of muscle tissue development	1/22	62/18670	0.0706048	0.141656	0.0884324	SOX6	1	BCL11A
GO:1902305	regulation of sodium ion transmembrane transport	1/22	62/18670	0.0706048	0.141656	0.0884324	NETO2	1	BCL11A
GO:0031646	positive regulation of nervous system process	1/22	63/18670	0.0717036	0.143407	0.0895253	RELN	1	BCL11A
GO:0048645	animal organ formation	1/22	64/18670	0.0728012	0.144468	0.0901876	ROBO2	1	BCL11A
GO:0050922	negative regulation of chemotaxis	1/22	64/18670	0.0728012	0.144468	0.0901876	ROBO2	1	BCL11A
GO:0009166	nucleotide catabolic process	1/22	65/18670	0.0738975	0.144468	0.0901876	PDE4B	1	BCL11A
GO:0032729	positive regulation of interferon-gamma production	1/22	65/18670	0.0738975	0.144468	0.0901876	PDE4B	1	BCL11A
GO:0034332	adherens junction organization	1/22	65/18670	0.0738975	0.144468	0.0901876	CDH9	1	BCL11A
GO:0051148	negative regulation of muscle cell differentiation	1/22	65/18670	0.0738975	0.144468	0.0901876	SOX6	1	BCL11A
GO:1901016	regulation of potassium ion transmembrane transporter activity	1/22	65/18670	0.0738975	0.144468	0.0901876	NETO2	1	BCL11A
GO:0031346	positive regulation of cell projection organization	2/22	383/18670	0.074057	0.144468	0.0901876	RELN/ROBO2	2	BCL11A
GO:0042692	muscle cell differentiation	2/22	385/18670	0.0747288	0.145331	0.0907266	SLC8A1/SOX6	2	BCL11A
GO:1905207	regulation of cardiocyte differentiation	1/22	66/18670	0.0749926	0.145399	0.0907684	SOX6	1	BCL11A
GO:0014706	striated muscle tissue development	2/22	390/18670	0.0764172	0.147709	0.0922108	SLC8A1/SOX6	2	BCL11A
GO:0003407	neural retina development	1/22	68/18670	0.0771791	0.148277	0.0925657	SDK1	1	BCL11A
GO:0051965	positive regulation of synapse assembly	1/22	68/18670	0.0771791	0.148277	0.0925657	GRID2	1	BCL11A
GO:0042698	ovulation cycle	1/22	69/18670	0.0782705	0.14992	0.093591	ROBO2	1	BCL11A
GO:0061515	myeloid cell development	1/22	70/18670	0.0793606	0.15155	0.0946087	SOX6	1	BCL11A
GO:0043647	inositol phosphate metabolic process	1/22	71/18670	0.0804496	0.151801	0.0947652	PLCH1	1	BCL11A
GO:0050795	regulation of behavior	1/22	71/18670	0.0804496	0.151801	0.0947652	RELN	1	BCL11A
GO:0051057	positive regulation of small GTPase mediated signal transduction	1/22	71/18670	0.0804496	0.151801	0.0947652	RELN	1	BCL11A
GO:1901292	nucleoside phosphate catabolic process	1/22	71/18670	0.0804496	0.151801	0.0947652	PDE4B	1	BCL11A
GO:0050805	negative regulation of synaptic transmission	1/22	72/18670	0.0815373	0.152492	0.0951964	GRID2	1	BCL11A
GO:0061035	regulation of cartilage development	1/22	72/18670	0.0815373	0.152492	0.0951964	SOX6	1	BCL11A
GO:2001259	positive regulation of cation channel activity	1/22	72/18670	0.0815373	0.152492	0.0951964	RELN	1	BCL11A
GO:0060537	muscle tissue development	2/22	408/18670	0.0825975	0.153168	0.0956187	SLC8A1/SOX6	2	BCL11A
GO:0033555	multicellular organismal response to stress	1/22	73/18670	0.0826237	0.153168	0.0956187	RELN	1	BCL11A
GO:1903779	regulation of cardiac conduction	1/22	73/18670	0.0826237	0.153168	0.0956187	SLC8A1	1	BCL11A
GO:0086001	cardiac muscle cell action potential	1/22	74/18670	0.083709	0.15383	0.0960323	SLC8A1	1	BCL11A
GO:0086003	cardiac muscle cell contraction	1/22	74/18670	0.083709	0.15383	0.0960323	PDE4B	1	BCL11A
GO:1900006	positive regulation of dendrite development	1/22	74/18670	0.083709	0.15383	0.0960323	RELN	1	BCL11A
GO:0046486	glycerolipid metabolic process	2/22	414/18670	0.084692	0.154479	0.0964373	DGKG/PIP5K1B	2	BCL11A
GO:0003281	ventricular septum development	1/22	75/18670	0.084793	0.154479	0.0964373	ROBO2	1	BCL11A
GO:0046173	polyol biosynthetic process	1/22	75/18670	0.084793	0.154479	0.0964373	PLCH1	1	BCL11A
GO:0030500	regulation of bone mineralization	1/22	76/18670	0.0858758	0.155115	0.096834	SLC8A1	1	BCL11A
GO:0042310	vasoconstriction	1/22	76/18670	0.0858758	0.155115	0.096834	SLC8A1	1	BCL11A
GO:0060411	cardiac septum morphogenesis	1/22	76/18670	0.0858758	0.155115	0.096834	ROBO2	1	BCL11A
GO:0008306	associative learning	1/22	78/18670	0.0880377	0.157672	0.0984305	RELN	1	BCL11A
GO:0072347	response to anesthetic	1/22	78/18670	0.0880377	0.157672	0.0984305	SDK1	1	BCL11A
GO:2000300	regulation of synaptic vesicle exocytosis	1/22	78/18670	0.0880377	0.157672	0.0984305	GRIN3A	1	BCL11A
GO:0003151	outflow tract morphogenesis	1/22	79/18670	0.0891168	0.159155	0.0993564	ROBO2	1	BCL11A
GO:0070509	calcium ion import	1/22	80/18670	0.0901948	0.160178	0.0999948	SLC8A1	1	BCL11A
GO:0097061	dendritic spine organization	1/22	80/18670	0.0901948	0.160178	0.0999948	RELN	1	BCL11A
GO:0021766	hippocampus development	1/22	81/18670	0.0912714	0.160578	0.100245	RELN	1	BCL11A
GO:0048708	astrocyte differentiation	1/22	81/18670	0.0912714	0.160578	0.100245	SOX6	1	BCL11A
GO:0110110	positive regulation of animal organ morphogenesis	1/22	81/18670	0.0912714	0.160578	0.100245	ROBO2	1	BCL11A
GO:0035690	cellular response to drug	2/22	433/18670	0.0914333	0.160578	0.100245	PDE4B/SLC8A1	2	BCL11A
GO:0051279	regulation of release of sequestered calcium ion into cytosol	1/22	82/18670	0.0923469	0.161735	0.100967	SLC8A1	1	BCL11A
GO:0035418	protein localization to synapse	1/22	83/18670	0.0934212	0.163165	0.10186	RELN	1	BCL11A
GO:0097756	negative regulation of blood vessel diameter	1/22	84/18670	0.0944942	0.164586	0.102747	SLC8A1	1	BCL11A
GO:0050772	positive regulation of axonogenesis	1/22	85/18670	0.0955661	0.165997	0.103628	ROBO2	1	BCL11A
GO:0007389	pattern specification process	2/22	446/18670	0.096137	0.166488	0.103934	RELN/ROBO2	2	BCL11A
GO:0001776	leukocyte homeostasis	1/22	86/18670	0.0966367	0.166488	0.103934	PDE4B	1	BCL11A
GO:0060291	long-term synaptic potentiation	1/22	86/18670	0.0966367	0.166488	0.103934	RELN	1	BCL11A
GO:0014068	positive regulation of phosphatidylinositol 3-kinase signaling	1/22	87/18670	0.0977061	0.166994	0.10425	RELN	1	BCL11A
GO:0009791	post-embryonic development	1/22	88/18670	0.0987743	0.166994	0.10425	SOX6	1	BCL11A
GO:0061097	regulation of protein tyrosine kinase activity	1/22	88/18670	0.0987743	0.166994	0.10425	RELN	1	BCL11A
GO:0097194	execution phase of apoptosis	1/22	88/18670	0.0987743	0.166994	0.10425	XKR4	1	BCL11A
GO:0098659	inorganic cation import across plasma membrane	1/22	88/18670	0.0987743	0.166994	0.10425	SLC8A1	1	BCL11A
GO:0099587	inorganic ion import across plasma membrane	1/22	88/18670	0.0987743	0.166994	0.10425	SLC8A1	1	BCL11A
GO:0106027	neuron projection organization	1/22	88/18670	0.0987743	0.166994	0.10425	RELN	1	BCL11A
GO:0055013	cardiac muscle cell development	1/22	89/18670	0.0998413	0.167903	0.104817	SLC8A1	1	BCL11A
GO:1901019	regulation of calcium ion transmembrane transporter activity	1/22	89/18670	0.0998413	0.167903	0.104817	PDE4B	1	BCL11A
GO:0001656	metanephros development	1/22	90/18670	0.100907	0.168356	0.1051	ROBO2	1	BCL11A
GO:0045778	positive regulation of ossification	1/22	90/18670	0.100907	0.168356	0.1051	SLC8A1	1	BCL11A
GO:1901379	regulation of potassium ion transmembrane transport	1/22	90/18670	0.100907	0.168356	0.1051	NETO2	1	BCL11A
GO:0015914	phospholipid transport	1/22	91/18670	0.101972	0.168799	0.105377	XKR4	1	BCL11A
GO:0048814	regulation of dendrite morphogenesis	1/22	91/18670	0.101972	0.168799	0.105377	RELN	1	BCL11A
GO:0051899	membrane depolarization	1/22	91/18670	0.101972	0.168799	0.105377	SLC8A1	1	BCL11A
GO:0051668	localization within membrane	1/22	93/18670	0.104097	0.171685	0.107178	RELN	1	BCL11A
GO:0007409	axonogenesis	2/22	468/18670	0.104257	0.171685	0.107178	RELN/ROBO2	2	BCL11A
GO:0070167	regulation of biomineral tissue development	1/22	94/18670	0.105158	0.171831	0.107269	SLC8A1	1	BCL11A
GO:0110149	regulation of biomineralization	1/22	94/18670	0.105158	0.171831	0.107269	SLC8A1	1	BCL11A
GO:1902414	protein localization to cell junction	1/22	94/18670	0.105158	0.171831	0.107269	RELN	1	BCL11A
GO:0003012	muscle system process	2/22	472/18670	0.105753	0.172359	0.107599	PDE4B/SLC8A1	2	BCL11A
GO:0055006	cardiac cell development	1/22	95/18670	0.106218	0.172672	0.107795	SLC8A1	1	BCL11A
GO:0050769	positive regulation of neurogenesis	2/22	474/18670	0.106504	0.172695	0.107809	RELN/ROBO2	2	BCL11A
GO:0008585	female gonad development	1/22	96/18670	0.107277	0.173503	0.108314	ROBO2	1	BCL11A
GO:0001657	ureteric bud development	1/22	97/18670	0.108334	0.173883	0.108551	ROBO2	1	BCL11A
GO:0048709	oligodendrocyte differentiation	1/22	97/18670	0.108334	0.173883	0.108551	SOX6	1	BCL11A
GO:0051591	response to cAMP	1/22	97/18670	0.108334	0.173883	0.108551	SLC8A1	1	BCL11A
GO:0072163	mesonephric epithelium development	1/22	98/18670	0.10939	0.174694	0.109057	ROBO2	1	BCL11A
GO:0072164	mesonephric tubule development	1/22	98/18670	0.10939	0.174694	0.109057	ROBO2	1	BCL11A
GO:0022604	regulation of cell morphogenesis	2/22	484/18670	0.110281	0.175326	0.109451	RELN/ROBO2	2	BCL11A
GO:0001708	cell fate specification	1/22	99/18670	0.110445	0.175326	0.109451	SOX6	1	BCL11A
GO:0007200	phospholipase C-activating G protein-coupled receptor signaling pathway	1/22	100/18670	0.111499	0.175326	0.109451	GRM1	1	BCL11A
GO:0055024	regulation of cardiac muscle tissue development	1/22	100/18670	0.111499	0.175326	0.109451	SOX6	1	BCL11A
GO:0060840	artery development	1/22	100/18670	0.111499	0.175326	0.109451	ROBO2	1	BCL11A
GO:0002027	regulation of heart rate	1/22	101/18670	0.112552	0.175326	0.109451	SLC8A1	1	BCL11A
GO:0007631	feeding behavior	1/22	101/18670	0.112552	0.175326	0.109451	NPY	1	BCL11A
GO:0032649	regulation of interferon-gamma production	1/22	101/18670	0.112552	0.175326	0.109451	PDE4B	1	BCL11A
GO:0046545	development of primary female sexual characteristics	1/22	101/18670	0.112552	0.175326	0.109451	ROBO2	1	BCL11A
GO:1901890	positive regulation of cell junction assembly	1/22	101/18670	0.112552	0.175326	0.109451	GRID2	1	BCL11A
GO:0001823	mesonephros development	1/22	102/18670	0.113603	0.175669	0.109666	ROBO2	1	BCL11A
GO:0010522	regulation of calcium ion transport into cytosol	1/22	102/18670	0.113603	0.175669	0.109666	SLC8A1	1	BCL11A
GO:0021549	cerebellum development	1/22	102/18670	0.113603	0.175669	0.109666	GRID2	1	BCL11A
GO:0019233	sensory perception of pain	1/22	104/18670	0.115702	0.176237	0.11002	GRM1	1	BCL11A
GO:0030593	neutrophil chemotaxis	1/22	104/18670	0.115702	0.176237	0.11002	PDE4B	1	BCL11A
GO:0032414	positive regulation of ion transmembrane transporter activity	1/22	104/18670	0.115702	0.176237	0.11002	RELN	1	BCL11A
GO:0046928	regulation of neurotransmitter secretion	1/22	104/18670	0.115702	0.176237	0.11002	GRIN3A	1	BCL11A
GO:0031667	response to nutrient levels	2/22	499/18670	0.116014	0.176237	0.11002	NPY/SLC8A1	2	BCL11A
GO:0007009	plasma membrane organization	1/22	105/18670	0.11675	0.176237	0.11002	XKR4	1	BCL11A
GO:0008593	regulation of Notch signaling pathway	1/22	105/18670	0.11675	0.176237	0.11002	ROBO2	1	BCL11A
GO:0032006	regulation of TOR signaling	1/22	105/18670	0.11675	0.176237	0.11002	RELN	1	BCL11A
GO:0034404	nucleobase-containing small molecule biosynthetic process	1/22	105/18670	0.11675	0.176237	0.11002	PDE4B	1	BCL11A
GO:0043266	regulation of potassium ion transport	1/22	105/18670	0.11675	0.176237	0.11002	NETO2	1	BCL11A
GO:0030004	cellular monovalent inorganic cation homeostasis	1/22	108/18670	0.119887	0.180542	0.112708	SLC8A1	1	BCL11A
GO:0021761	limbic system development	1/22	109/18670	0.12093	0.180824	0.112884	RELN	1	BCL11A
GO:0071868	cellular response to monoamine stimulus	1/22	109/18670	0.12093	0.180824	0.112884	PDE4B	1	BCL11A
GO:0071870	cellular response to catecholamine stimulus	1/22	109/18670	0.12093	0.180824	0.112884	PDE4B	1	BCL11A
GO:0006939	smooth muscle contraction	1/22	110/18670	0.121972	0.181953	0.113589	SLC8A1	1	BCL11A
GO:0022037	metencephalon development	1/22	111/18670	0.123012	0.182905	0.114183	GRID2	1	BCL11A
GO:0002065	columnar/cuboidal epithelial cell differentiation	1/22	112/18670	0.124052	0.182905	0.114183	NPY	1	BCL11A
GO:0003279	cardiac septum development	1/22	112/18670	0.124052	0.182905	0.114183	ROBO2	1	BCL11A
GO:0032411	positive regulation of transporter activity	1/22	112/18670	0.124052	0.182905	0.114183	RELN	1	BCL11A
GO:0098693	regulation of synaptic vesicle cycle	1/22	112/18670	0.124052	0.182905	0.114183	GRIN3A	1	BCL11A
GO:0032609	interferon-gamma production	1/22	113/18670	0.12509	0.183158	0.114341	PDE4B	1	BCL11A
GO:0071867	response to monoamine	1/22	113/18670	0.12509	0.183158	0.114341	PDE4B	1	BCL11A
GO:0071869	response to catecholamine	1/22	113/18670	0.12509	0.183158	0.114341	PDE4B	1	BCL11A
GO:0030218	erythrocyte differentiation	1/22	114/18670	0.126128	0.183828	0.114759	SOX6	1	BCL11A
GO:0030282	bone mineralization	1/22	114/18670	0.126128	0.183828	0.114759	SLC8A1	1	BCL11A
GO:0046660	female sex differentiation	1/22	115/18670	0.127164	0.184912	0.115436	ROBO2	1	BCL11A
GO:0006661	phosphatidylinositol biosynthetic process	1/22	116/18670	0.128199	0.185566	0.115844	PIP5K1B	1	BCL11A
GO:2000736	regulation of stem cell differentiation	1/22	116/18670	0.128199	0.185566	0.115844	SOX6	1	BCL11A
GO:0007613	memory	1/22	117/18670	0.129232	0.186212	0.116247	RELN	1	BCL11A
GO:0051153	regulation of striated muscle cell differentiation	1/22	117/18670	0.129232	0.186212	0.116247	SOX6	1	BCL11A
GO:0006911	phagocytosis, engulfment	1/22	118/18670	0.130265	0.186429	0.116383	XKR4	1	BCL11A
GO:0048593	camera-type eye morphogenesis	1/22	118/18670	0.130265	0.186429	0.116383	SDK1	1	BCL11A
GO:1990266	neutrophil migration	1/22	118/18670	0.130265	0.186429	0.116383	PDE4B	1	BCL11A
GO:0016079	synaptic vesicle exocytosis	1/22	120/18670	0.132327	0.188528	0.117693	GRIN3A	1	BCL11A
GO:0098739	import across plasma membrane	1/22	120/18670	0.132327	0.188528	0.117693	SLC8A1	1	BCL11A
GO:0015748	organophosphate ester transport	1/22	121/18670	0.133356	0.189144	0.118078	XKR4	1	BCL11A
GO:0070252	actin-mediated cell contraction	1/22	121/18670	0.133356	0.189144	0.118078	PDE4B	1	BCL11A
GO:0034101	erythrocyte homeostasis	1/22	122/18670	0.134383	0.190177	0.118722	SOX6	1	BCL11A
GO:0002062	chondrocyte differentiation	1/22	123/18670	0.13541	0.190778	0.119098	SOX6	1	BCL11A
GO:0071621	granulocyte chemotaxis	1/22	123/18670	0.13541	0.190778	0.119098	PDE4B	1	BCL11A
GO:0019751	polyol metabolic process	1/22	124/18670	0.136436	0.191797	0.119734	PLCH1	1	BCL11A
GO:0031929	TOR signaling	1/22	125/18670	0.13746	0.192383	0.1201	RELN	1	BCL11A
GO:0045471	response to ethanol	1/22	125/18670	0.13746	0.192383	0.1201	GRIN3A	1	BCL11A
GO:0099024	plasma membrane invagination	1/22	127/18670	0.139505	0.194816	0.121618	XKR4	1	BCL11A
GO:0003206	cardiac chamber morphogenesis	1/22	129/18670	0.141546	0.196368	0.122587	ROBO2	1	BCL11A
GO:0006639	acylglycerol metabolic process	1/22	129/18670	0.141546	0.196368	0.122587	DGKG	1	BCL11A
GO:0007043	cell-cell junction assembly	1/22	129/18670	0.141546	0.196368	0.122587	CDH9	1	BCL11A
GO:0003231	cardiac ventricle development	1/22	130/18670	0.142565	0.196919	0.122932	ROBO2	1	BCL11A
GO:0006638	neutral lipid metabolic process	1/22	130/18670	0.142565	0.196919	0.122932	DGKG	1	BCL11A
GO:0046434	organophosphate catabolic process	1/22	132/18670	0.144598	0.199294	0.124414	PDE4B	1	BCL11A
GO:0001508	action potential	1/22	133/18670	0.145614	0.200258	0.125016	SLC8A1	1	BCL11A
GO:0046683	response to organophosphorus	1/22	134/18670	0.146628	0.200782	0.125343	SLC8A1	1	BCL11A
GO:0048565	digestive tract development	1/22	134/18670	0.146628	0.200782	0.125343	NPY	1	BCL11A
GO:0010324	membrane invagination	1/22	135/18670	0.14764	0.201733	0.125937	XKR4	1	BCL11A
GO:0051588	regulation of neurotransmitter transport	1/22	139/18670	0.15168	0.206807	0.129104	GRIN3A	1	BCL11A
GO:0072073	kidney epithelium development	1/22	140/18670	0.152688	0.207734	0.129683	ROBO2	1	BCL11A
GO:0097530	granulocyte migration	1/22	141/18670	0.153694	0.208655	0.130258	PDE4B	1	BCL11A
GO:0030048	actin filament-based movement	1/22	143/18670	0.155702	0.209586	0.130839	PDE4B	1	BCL11A
GO:0035296	regulation of tube diameter	1/22	143/18670	0.155702	0.209586	0.130839	SLC8A1	1	BCL11A
GO:0048813	dendrite morphogenesis	1/22	143/18670	0.155702	0.209586	0.130839	RELN	1	BCL11A
GO:0097746	regulation of blood vessel diameter	1/22	143/18670	0.155702	0.209586	0.130839	SLC8A1	1	BCL11A
GO:0035150	regulation of tube size	1/22	144/18670	0.156705	0.210044	0.131125	SLC8A1	1	BCL11A
GO:1904064	positive regulation of cation transmembrane transport	1/22	144/18670	0.156705	0.210044	0.131125	RELN	1	BCL11A
GO:0007612	learning	1/22	145/18670	0.157706	0.21094	0.131684	RELN	1	BCL11A
GO:0042542	response to hydrogen peroxide	1/22	146/18670	0.158706	0.210943	0.131686	SLC8A1	1	BCL11A
GO:0055123	digestive system development	1/22	146/18670	0.158706	0.210943	0.131686	NPY	1	BCL11A
GO:0061337	cardiac conduction	1/22	146/18670	0.158706	0.210943	0.131686	SLC8A1	1	BCL11A
GO:0014074	response to purine-containing compound	1/22	149/18670	0.1617	0.213579	0.133332	SLC8A1	1	BCL11A
GO:0048592	eye morphogenesis	1/22	149/18670	0.1617	0.213579	0.133332	SDK1	1	BCL11A
GO:0060041	retina development in camera-type eye	1/22	149/18670	0.1617	0.213579	0.133332	SDK1	1	BCL11A
GO:0000187	activation of MAPK activity	1/22	152/18670	0.164684	0.21617	0.134949	GRM1	1	BCL11A
GO:0016202	regulation of striated muscle tissue development	1/22	152/18670	0.164684	0.21617	0.134949	SOX6	1	BCL11A
GO:0030902	hindbrain development	1/22	152/18670	0.164684	0.21617	0.134949	GRID2	1	BCL11A
GO:0030168	platelet activation	1/22	153/18670	0.165677	0.217023	0.135482	DGKG	1	BCL11A
GO:0055067	monovalent inorganic cation homeostasis	1/22	154/18670	0.166668	0.217871	0.136011	SLC8A1	1	BCL11A
GO:1901861	regulation of muscle tissue development	1/22	155/18670	0.167658	0.218715	0.136538	SOX6	1	BCL11A
GO:0034767	positive regulation of ion transmembrane transport	1/22	156/18670	0.168647	0.219103	0.13678	RELN	1	BCL11A
GO:0048634	regulation of muscle organ development	1/22	156/18670	0.168647	0.219103	0.13678	SOX6	1	BCL11A
GO:0001764	neuron migration	1/22	157/18670	0.169635	0.219936	0.1373	RELN	1	BCL11A
GO:1903305	regulation of regulated secretory pathway	1/22	160/18670	0.172592	0.223313	0.139408	GRIN3A	1	BCL11A
GO:0031214	biomineral tissue development	1/22	163/18670	0.175539	0.226203	0.141212	SLC8A1	1	BCL11A
GO:0110148	biomineralization	1/22	163/18670	0.175539	0.226203	0.141212	SLC8A1	1	BCL11A
GO:0050806	positive regulation of synaptic transmission	1/22	168/18670	0.180428	0.232031	0.144851	RELN	1	BCL11A
GO:0007269	neurotransmitter secretion	1/22	170/18670	0.182376	0.233589	0.145823	GRIN3A	1	BCL11A
GO:0099643	signal release from synapse	1/22	170/18670	0.182376	0.233589	0.145823	GRIN3A	1	BCL11A
GO:0003205	cardiac chamber development	1/22	171/18670	0.183348	0.234361	0.146305	ROBO2	1	BCL11A
GO:0055002	striated muscle cell development	1/22	173/18670	0.18529	0.236365	0.147557	SLC8A1	1	BCL11A
GO:0046488	phosphatidylinositol metabolic process	1/22	174/18670	0.186259	0.237124	0.148031	PIP5K1B	1	BCL11A
GO:0003018	vascular process in circulatory system	1/22	175/18670	0.187227	0.237403	0.148205	SLC8A1	1	BCL11A
GO:0046165	alcohol biosynthetic process	1/22	175/18670	0.187227	0.237403	0.148205	PLCH1	1	BCL11A
GO:0071466	cellular response to xenobiotic stimulus	1/22	180/18670	0.19205	0.243033	0.151719	SLC8A1	1	BCL11A
GO:0051147	regulation of muscle cell differentiation	1/22	181/18670	0.193011	0.243763	0.152175	SOX6	1	BCL11A
GO:0008217	regulation of blood pressure	1/22	182/18670	0.193971	0.244488	0.152628	NPY	1	BCL11A
GO:0050770	regulation of axonogenesis	1/22	183/18670	0.19493	0.24521	0.153078	ROBO2	1	BCL11A
GO:0055001	muscle cell development	1/22	186/18670	0.197801	0.248329	0.155025	SLC8A1	1	BCL11A
GO:0098657	import into cell	1/22	191/18670	0.202564	0.253806	0.158444	SLC8A1	1	BCL11A
GO:0050731	positive regulation of peptidyl-tyrosine phosphorylation	1/22	192/18670	0.203514	0.253992	0.15856	RELN	1	BCL11A
GO:1901136	carbohydrate derivative catabolic process	1/22	192/18670	0.203514	0.253992	0.15856	PDE4B	1	BCL11A
GO:0007219	Notch signaling pathway	1/22	193/18670	0.204462	0.254174	0.158674	ROBO2	1	BCL11A
GO:0099504	synaptic vesicle cycle	1/22	193/18670	0.204462	0.254174	0.158674	GRIN3A	1	BCL11A
GO:1902115	regulation of organelle assembly	1/22	194/18670	0.205409	0.254852	0.159097	GRID2	1	BCL11A
GO:0009749	response to glucose	1/22	197/18670	0.208244	0.257865	0.160978	SLC8A1	1	BCL11A
GO:0007626	locomotory behavior	1/22	198/18670	0.209187	0.258528	0.161392	GRM1	1	BCL11A
GO:0009746	response to hexose	1/22	202/18670	0.212948	0.262154	0.163656	SLC8A1	1	BCL11A
GO:0050852	T cell receptor signaling pathway	1/22	202/18670	0.212948	0.262154	0.163656	PDE4B	1	BCL11A
GO:0030278	regulation of ossification	1/22	203/18670	0.213886	0.262798	0.164058	SLC8A1	1	BCL11A
GO:0034764	positive regulation of transmembrane transport	1/22	204/18670	0.214822	0.262929	0.16414	RELN	1	BCL11A
GO:0035637	multicellular organismal signaling	1/22	204/18670	0.214822	0.262929	0.16414	SLC8A1	1	BCL11A
GO:0071222	cellular response to lipopolysaccharide	1/22	205/18670	0.215758	0.263565	0.164537	PDE4B	1	BCL11A
GO:0034284	response to monosaccharide	1/22	207/18670	0.217626	0.264827	0.165324	SLC8A1	1	BCL11A
GO:0071456	cellular response to hypoxia	1/22	207/18670	0.217626	0.264827	0.165324	SLC8A1	1	BCL11A
GO:0051216	cartilage development	1/22	209/18670	0.219489	0.266182	0.166171	SOX6	1	BCL11A
GO:0009612	response to mechanical stimulus	1/22	210/18670	0.220419	0.266182	0.166171	SLC8A1	1	BCL11A
GO:0043523	regulation of neuron apoptotic process	1/22	210/18670	0.220419	0.266182	0.166171	GRID2	1	BCL11A
GO:0097529	myeloid leukocyte migration	1/22	210/18670	0.220419	0.266182	0.166171	PDE4B	1	BCL11A
GO:0071219	cellular response to molecule of bacterial origin	1/22	212/18670	0.222276	0.267915	0.167252	PDE4B	1	BCL11A
GO:0099003	vesicle-mediated transport in synapse	1/22	213/18670	0.223203	0.268522	0.167631	GRIN3A	1	BCL11A
GO:0008037	cell recognition	1/22	215/18670	0.225054	0.269897	0.168489	ROBO2	1	BCL11A
GO:0008406	gonad development	1/22	217/18670	0.226901	0.269897	0.168489	ROBO2	1	BCL11A
GO:0017157	regulation of exocytosis	1/22	217/18670	0.226901	0.269897	0.168489	GRIN3A	1	BCL11A
GO:0036294	cellular response to decreased oxygen levels	1/22	217/18670	0.226901	0.269897	0.168489	SLC8A1	1	BCL11A
GO:0046474	glycerophospholipid biosynthetic process	1/22	217/18670	0.226901	0.269897	0.168489	PIP5K1B	1	BCL11A
GO:0050920	regulation of chemotaxis	1/22	217/18670	0.226901	0.269897	0.168489	ROBO2	1	BCL11A
GO:0019722	calcium-mediated signaling	1/22	218/18670	0.227822	0.270486	0.168857	SLC8A1	1	BCL11A
GO:0007584	response to nutrient	1/22	219/18670	0.228743	0.271071	0.169222	SLC8A1	1	BCL11A
GO:0045137	development of primary sexual characteristics	1/22	223/18670	0.232415	0.274909	0.171618	ROBO2	1	BCL11A
GO:0030595	leukocyte chemotaxis	1/22	224/18670	0.23333	0.275478	0.171973	PDE4B	1	BCL11A
GO:0009743	response to carbohydrate	1/22	230/18670	0.238801	0.281413	0.175678	SLC8A1	1	BCL11A
GO:0000302	response to reactive oxygen species	1/22	232/18670	0.240616	0.283026	0.176685	SLC8A1	1	BCL11A
GO:0097305	response to alcohol	1/22	233/18670	0.241523	0.283565	0.177022	GRIN3A	1	BCL11A
GO:0071453	cellular response to oxygen levels	1/22	234/18670	0.242428	0.284102	0.177357	SLC8A1	1	BCL11A
GO:0071216	cellular response to biotic stimulus	1/22	236/18670	0.244235	0.285691	0.17835	PDE4B	1	BCL11A
GO:0051402	neuron apoptotic process	1/22	239/18670	0.246937	0.288321	0.179991	GRID2	1	BCL11A
GO:0000086	G2/M transition of mitotic cell cycle	1/22	247/18670	0.2541	0.296139	0.184871	CDK14	1	BCL11A
GO:0071560	cellular response to transforming growth factor beta stimulus	1/22	249/18670	0.25588	0.297666	0.185825	SOX6	1	BCL11A
GO:0045017	glycerolipid biosynthetic process	1/22	251/18670	0.257657	0.299184	0.186773	PIP5K1B	1	BCL11A
GO:2000027	regulation of animal organ morphogenesis	1/22	253/18670	0.259429	0.300691	0.187714	ROBO2	1	BCL11A
GO:0071559	response to transforming growth factor beta	1/22	255/18670	0.261197	0.301012	0.187914	SOX6	1	BCL11A
GO:0007187	G protein-coupled receptor signaling pathway, coupled to cyclic nucleotide second messenger	1/22	256/18670	0.26208	0.301012	0.187914	NPY	1	BCL11A
GO:0007611	learning or memory	1/22	256/18670	0.26208	0.301012	0.187914	RELN	1	BCL11A
GO:0050730	regulation of peptidyl-tyrosine phosphorylation	1/22	256/18670	0.26208	0.301012	0.187914	RELN	1	BCL11A
GO:0090596	sensory organ morphogenesis	1/22	256/18670	0.26208	0.301012	0.187914	SDK1	1	BCL11A
GO:0048863	stem cell differentiation	1/22	257/18670	0.262962	0.301479	0.188205	SOX6	1	BCL11A
GO:0043406	positive regulation of MAP kinase activity	1/22	258/18670	0.263842	0.301942	0.188495	GRM1	1	BCL11A
GO:0003007	heart morphogenesis	1/22	259/18670	0.264722	0.302403	0.188782	ROBO2	1	BCL11A
GO:0008654	phospholipid biosynthetic process	1/22	260/18670	0.2656	0.302861	0.189068	PIP5K1B	1	BCL11A
GO:0051091	positive regulation of DNA-binding transcription factor activity	1/22	261/18670	0.266478	0.303316	0.189352	RELN	1	BCL11A
GO:0044839	cell cycle G2/M phase transition	1/22	266/18670	0.270851	0.307191	0.191771	CDK14	1	BCL11A
GO:1901617	organic hydroxy compound biosynthetic process	1/22	266/18670	0.270851	0.307191	0.191771	PLCH1	1	BCL11A
GO:0006836	neurotransmitter transport	1/22	270/18670	0.274332	0.310029	0.193543	GRIN3A	1	BCL11A
GO:0007548	sex differentiation	1/22	270/18670	0.274332	0.310029	0.193543	ROBO2	1	BCL11A
GO:0045165	cell fate commitment	1/22	271/18670	0.275199	0.310456	0.19381	SOX6	1	BCL11A
GO:0061448	connective tissue development	1/22	273/18670	0.276932	0.311855	0.194683	SOX6	1	BCL11A
GO:0043270	positive regulation of ion transport	1/22	275/18670	0.27866	0.313245	0.195551	RELN	1	BCL11A
GO:0001822	kidney development	1/22	278/18670	0.281245	0.315592	0.197016	ROBO2	1	BCL11A
GO:0060485	mesenchyme development	1/22	279/18670	0.282105	0.315997	0.197269	ROBO2	1	BCL11A
GO:0031503	protein-containing complex localization	1/22	281/18670	0.283821	0.317359	0.198119	RELN	1	BCL11A
GO:0021700	developmental maturation	1/22	284/18670	0.286389	0.319667	0.199559	RELN	1	BCL11A
GO:0060828	regulation of canonical Wnt signaling pathway	1/22	286/18670	0.288096	0.321006	0.200396	CDK14	1	BCL11A
GO:0072001	renal system development	1/22	293/18670	0.294039	0.327054	0.204171	ROBO2	1	BCL11A
GO:0048511	rhythmic process	1/22	295/18670	0.295728	0.328357	0.204984	ROBO2	1	BCL11A
GO:0050890	cognition	1/22	296/18670	0.296571	0.328717	0.205209	RELN	1	BCL11A
GO:0060326	cell chemotaxis	1/22	304/18670	0.303282	0.335569	0.209487	PDE4B	1	BCL11A
GO:1901214	regulation of neuron death	1/22	313/18670	0.310759	0.343243	0.214277	GRID2	1	BCL11A
GO:0050851	antigen receptor-mediated signaling pathway	1/22	316/18670	0.313235	0.344776	0.215234	PDE4B	1	BCL11A
GO:0051961	negative regulation of nervous system development	1/22	316/18670	0.313235	0.344776	0.215234	ROBO2	1	BCL11A
GO:0006650	glycerophospholipid metabolic process	1/22	319/18670	0.315701	0.346288	0.216179	PIP5K1B	1	BCL11A
GO:0043010	camera-type eye development	1/22	319/18670	0.315701	0.346288	0.216179	SDK1	1	BCL11A
GO:0001655	urogenital system development	1/22	330/18670	0.324674	0.354565	0.221346	ROBO2	1	BCL11A
GO:0032496	response to lipopolysaccharide	1/22	330/18670	0.324674	0.354565	0.221346	PDE4B	1	BCL11A
GO:0071214	cellular response to abiotic stimulus	1/22	331/18670	0.325484	0.354565	0.221346	GRM1	1	BCL11A
GO:0104004	cellular response to environmental stimulus	1/22	331/18670	0.325484	0.354565	0.221346	GRM1	1	BCL11A
GO:0016042	lipid catabolic process	1/22	333/18670	0.327101	0.355107	0.221684	PLCH1	1	BCL11A
GO:0032147	activation of protein kinase activity	1/22	333/18670	0.327101	0.355107	0.221684	GRM1	1	BCL11A
GO:0071902	positive regulation of protein serine/threonine kinase activity	1/22	334/18670	0.327909	0.355375	0.221851	GRM1	1	BCL11A
GO:0060070	canonical Wnt signaling pathway	1/22	335/18670	0.328715	0.355641	0.222017	CDK14	1	BCL11A
GO:0007596	blood coagulation	1/22	336/18670	0.329521	0.355905	0.222182	DGKG	1	BCL11A
GO:0043405	regulation of MAP kinase activity	1/22	337/18670	0.330325	0.356167	0.222346	GRM1	1	BCL11A
GO:0007599	hemostasis	1/22	341/18670	0.333534	0.359016	0.224124	DGKG	1	BCL11A
GO:0050817	coagulation	1/22	342/18670	0.334334	0.359267	0.224281	DGKG	1	BCL11A
GO:0002237	response to molecule of bacterial origin	1/22	343/18670	0.335133	0.359517	0.224437	PDE4B	1	BCL11A
GO:0070997	neuron death	1/22	348/18670	0.339115	0.363173	0.22672	GRID2	1	BCL11A
GO:0051260	protein homooligomerization	1/22	351/18670	0.341492	0.365103	0.227924	KCNA3	1	BCL11A
GO:0001505	regulation of neurotransmitter levels	1/22	355/18670	0.34465	0.367859	0.229645	GRIN3A	1	BCL11A
GO:0001666	response to hypoxia	1/22	359/18670	0.347794	0.37059	0.23135	SLC8A1	1	BCL11A
GO:0022412	cellular process involved in reproduction in multicellular organism	1/22	361/18670	0.34936	0.371427	0.231872	ROBO2	1	BCL11A
GO:0001654	eye development	1/22	362/18670	0.350142	0.371427	0.231872	SDK1	1	BCL11A
GO:0018108	peptidyl-tyrosine phosphorylation	1/22	363/18670	0.350923	0.371427	0.231872	RELN	1	BCL11A
GO:0030111	regulation of Wnt signaling pathway	1/22	363/18670	0.350923	0.371427	0.231872	CDK14	1	BCL11A
GO:0018212	peptidyl-tyrosine modification	1/22	366/18670	0.35326	0.372657	0.23264	RELN	1	BCL11A
GO:0150063	visual system development	1/22	366/18670	0.35326	0.372657	0.23264	SDK1	1	BCL11A
GO:0006909	phagocytosis	1/22	369/18670	0.355589	0.374064	0.233518	XKR4	1	BCL11A
GO:0006066	alcohol metabolic process	1/22	370/18670	0.356364	0.374064	0.233518	PLCH1	1	BCL11A
GO:0036293	response to decreased oxygen levels	1/22	370/18670	0.356364	0.374064	0.233518	SLC8A1	1	BCL11A
GO:0048880	sensory system development	1/22	371/18670	0.357138	0.374257	0.233639	SDK1	1	BCL11A
GO:0001701	in utero embryonic development	1/22	373/18670	0.358683	0.375256	0.234262	SOX6	1	BCL11A
GO:0006869	lipid transport	1/22	380/18670	0.364062	0.380256	0.237384	XKR4	1	BCL11A
GO:0040013	negative regulation of locomotion	1/22	381/18670	0.364827	0.380428	0.237491	ROBO2	1	BCL11A
GO:0032970	regulation of actin filament-based process	1/22	388/18670	0.370157	0.385352	0.240565	PDE4B	1	BCL11A
GO:0070482	response to oxygen levels	1/22	394/18670	0.374691	0.389433	0.243113	SLC8A1	1	BCL11A
GO:0001503	ossification	1/22	398/18670	0.377697	0.391915	0.244662	SLC8A1	1	BCL11A
GO:0009150	purine ribonucleotide metabolic process	1/22	399/18670	0.378446	0.392051	0.244747	PDE4B	1	BCL11A
GO:0043547	positive regulation of GTPase activity	1/22	405/18670	0.382924	0.396042	0.247239	ARHGAP32	1	BCL11A
GO:0007517	muscle organ development	1/22	410/18670	0.386632	0.399226	0.249226	SOX6	1	BCL11A
GO:0009259	ribonucleotide metabolic process	1/22	414/18670	0.389583	0.401619	0.25072	PDE4B	1	BCL11A
GO:0010876	lipid localization	1/22	415/18670	0.390318	0.401724	0.250785	XKR4	1	BCL11A
GO:0030099	myeloid cell differentiation	1/22	416/18670	0.391053	0.401828	0.25085	SOX6	1	BCL11A
GO:0019693	ribose phosphate metabolic process	1/22	424/18670	0.396901	0.407176	0.25419	PDE4B	1	BCL11A
GO:0006644	phospholipid metabolic process	1/22	430/18670	0.401251	0.410464	0.256242	PIP5K1B	1	BCL11A
GO:0048608	reproductive structure development	1/22	431/18670	0.401973	0.410464	0.256242	ROBO2	1	BCL11A
GO:0006163	purine nucleotide metabolic process	1/22	432/18670	0.402695	0.410464	0.256242	PDE4B	1	BCL11A
GO:0051090	regulation of DNA-binding transcription factor activity	1/22	432/18670	0.402695	0.410464	0.256242	RELN	1	BCL11A
GO:0061458	reproductive system development	1/22	434/18670	0.404135	0.411271	0.256745	ROBO2	1	BCL11A
GO:0019932	second-messenger-mediated signaling	1/22	439/18670	0.407721	0.414255	0.258608	SLC8A1	1	BCL11A
GO:0010256	endomembrane system organization	1/22	445/18670	0.411997	0.41793	0.260903	XKR4	1	BCL11A
GO:0006979	response to oxidative stress	1/22	451/18670	0.416244	0.421563	0.263171	SLC8A1	1	BCL11A
GO:0001667	ameboidal-type cell migration	1/22	462/18670	0.423953	0.428686	0.267617	SLC8A1	1	BCL11A
GO:0001819	positive regulation of cytokine production	1/22	464/18670	0.425344	0.428725	0.267642	PDE4B	1	BCL11A
GO:0072521	purine-containing compound metabolic process	1/22	464/18670	0.425344	0.428725	0.267642	PDE4B	1	BCL11A
GO:0002429	immune response-activating cell surface receptor signaling pathway	1/22	473/18670	0.431565	0.433617	0.270696	PDE4B	1	BCL11A
GO:0002757	immune response-activating signal transduction	1/22	473/18670	0.431565	0.433617	0.270696	PDE4B	1	BCL11A
GO:0043087	regulation of GTPase activity	1/22	479/18670	0.435677	0.437055	0.272842	ARHGAP32	1	BCL11A
GO:0015711	organic anion transport	1/22	495/18670	0.446502	0.447208	0.27918	XKR4	1	BCL11A
GO:0050900	leukocyte migration	1/22	499/18670	0.449178	0.449178	0.28041	PDE4B	1	BCL11A
GO:0034765	regulation of ion transmembrane transport	6/16	483/18670	1.86699e-06	0.001571	0.000925069	CACNA2D3/KCNC2/KCNMA1/MEF2C/PPARGC1A/RELN	6	KLF12
GO:2000310	regulation of NMDA receptor activity	3/16	36/18670	3.62398e-06	0.001571	0.000925069	MEF2C/PPARGC1A/RELN	3	KLF12
GO:2001257	regulation of cation channel activity	4/16	180/18670	1.38916e-05	0.00401467	0.00236401	KCNC2/MEF2C/PPARGC1A/RELN	4	KLF12
GO:1900449	regulation of glutamate receptor signaling pathway	3/16	64/18670	2.08398e-05	0.00451702	0.00265981	MEF2C/PPARGC1A/RELN	3	KLF12
GO:0099601	regulation of neurotransmitter receptor activity	3/16	74/18670	3.22551e-05	0.00559303	0.00329341	MEF2C/PPARGC1A/RELN	3	KLF12
GO:0032412	regulation of ion transmembrane transporter activity	4/16	260/18670	5.8627e-05	0.00784835	0.00462144	KCNC2/MEF2C/PPARGC1A/RELN	4	KLF12
GO:0022898	regulation of transmembrane transporter activity	4/16	268/18670	6.5955e-05	0.00784835	0.00462144	KCNC2/MEF2C/PPARGC1A/RELN	4	KLF12
GO:0007215	glutamate receptor signaling pathway	3/16	100/18670	7.93723e-05	0.00784835	0.00462144	MEF2C/PPARGC1A/RELN	3	KLF12
GO:0032409	regulation of transporter activity	4/16	283/18670	8.14708e-05	0.00784835	0.00462144	KCNC2/MEF2C/PPARGC1A/RELN	4	KLF12
GO:1902170	cellular response to reactive nitrogen species	2/16	19/18670	0.000116748	0.0101221	0.00596031	KCNC2/PPARGC1A	2	KLF12
GO:1904062	regulation of cation transmembrane transport	4/16	342/18670	0.000169156	0.0133326	0.00785078	KCNC2/MEF2C/PPARGC1A/RELN	4	KLF12
GO:2000311	regulation of AMPA receptor activity	2/16	25/18670	0.000204208	0.0140286	0.00826061	MEF2C/RELN	2	KLF12
GO:0010038	response to metal ion	4/16	362/18670	0.000210348	0.0140286	0.00826061	KCNC2/KCNMA1/MEF2C/PPARGC1A	4	KLF12
GO:0001958	endochondral ossification	2/16	28/18670	0.000256917	0.0148498	0.00874418	MEF2C/MMP16	2	KLF12
GO:0036075	replacement ossification	2/16	28/18670	0.000256917	0.0148498	0.00874418	MEF2C/MMP16	2	KLF12
GO:1901861	regulation of muscle tissue development	3/16	155/18670	0.000290309	0.0157311	0.00926315	MEF2C/PPARGC1A/SOX6	3	KLF12
GO:0050808	synapse organization	4/16	408/18670	0.000332044	0.0169342	0.00997159	CNTN5/DGKB/MEF2C/RELN	4	KLF12
GO:0010469	regulation of signaling receptor activity	3/16	169/18670	0.000374153	0.0180217	0.0106119	MEF2C/PPARGC1A/RELN	3	KLF12
GO:0042391	regulation of membrane potential	4/16	434/18670	0.000419793	0.0191558	0.0112797	KCNC2/KCNMA1/MEF2C/RELN	4	KLF12
GO:0014912	negative regulation of smooth muscle cell migration	2/16	37/18670	0.000450631	0.0195349	0.011503	MEF2C/PPARGC1A	2	KLF12
GO:0048701	embryonic cranial skeleton morphogenesis	2/16	45/18670	0.000667185	0.0275452	0.0162198	MEF2C/MMP16	2	KLF12
GO:0071241	cellular response to inorganic substance	3/16	215/18670	0.000754947	0.028391	0.0167178	KCNC2/MEF2C/PPARGC1A	3	KLF12
GO:0010001	glial cell differentiation	3/16	218/18670	0.000785911	0.028391	0.0167178	RELN/SOX6/TRPC4	3	KLF12
GO:0050807	regulation of synapse organization	3/16	218/18670	0.000785911	0.028391	0.0167178	DGKB/MEF2C/RELN	3	KLF12
GO:2000725	regulation of cardiac muscle cell differentiation	2/16	50/18670	0.000823498	0.0285589	0.0168167	MEF2C/SOX6	2	KLF12
GO:0050803	regulation of synapse structure or activity	3/16	227/18670	0.000883639	0.029466	0.0173508	DGKB/MEF2C/RELN	3	KLF12
GO:0014888	striated muscle adaptation	2/16	57/18670	0.00106916	0.0343318	0.020216	MEF2C/PPARGC1A	2	KLF12
GO:0071560	cellular response to transforming growth factor beta stimulus	3/16	249/18670	0.00115427	0.035741	0.0210458	MEF2C/PPARGC1A/SOX6	3	KLF12
GO:0071559	response to transforming growth factor beta	3/16	255/18670	0.0012362	0.0369581	0.0217625	MEF2C/PPARGC1A/SOX6	3	KLF12
GO:1904888	cranial skeletal system development	2/16	66/18670	0.00143048	0.038887	0.0228983	MEF2C/MMP16	2	KLF12
GO:1905207	regulation of cardiocyte differentiation	2/16	66/18670	0.00143048	0.038887	0.0228983	MEF2C/SOX6	2	KLF12
GO:0048662	negative regulation of smooth muscle cell proliferation	2/16	67/18670	0.00147376	0.038887	0.0228983	MEF2C/PPARGC1A	2	KLF12
GO:0061448	connective tissue development	3/16	273/18670	0.00150385	0.038887	0.0228983	MEF2C/PPARGC1A/SOX6	3	KLF12
GO:0051966	regulation of synaptic transmission, glutamatergic	2/16	70/18670	0.00160733	0.038887	0.0228983	MEF2C/RELN	2	KLF12
GO:0050795	regulation of behavior	2/16	71/18670	0.0016531	0.038887	0.0228983	MEF2C/RELN	2	KLF12
GO:2001259	positive regulation of cation channel activity	2/16	72/18670	0.00169948	0.038887	0.0228983	KCNC2/RELN	2	KLF12
GO:0033555	multicellular organismal response to stress	2/16	73/18670	0.00174648	0.038887	0.0228983	MEF2C/RELN	2	KLF12
GO:0060350	endochondral bone morphogenesis	2/16	73/18670	0.00174648	0.038887	0.0228983	MEF2C/MMP16	2	KLF12
GO:0042063	gliogenesis	3/16	290/18670	0.00178783	0.038887	0.0228983	RELN/SOX6/TRPC4	3	KLF12
GO:0060998	regulation of dendritic spine development	2/16	74/18670	0.0017941	0.038887	0.0228983	MEF2C/RELN	2	KLF12
GO:0070509	calcium ion import	2/16	80/18670	0.0020927	0.044253	0.026058	FAM155A/TRPC4	2	KLF12
GO:0014910	regulation of smooth muscle cell migration	2/16	84/18670	0.00230399	0.0473012	0.0278529	MEF2C/PPARGC1A	2	KLF12
GO:0070588	calcium ion transmembrane transport	3/16	319/18670	0.00234596	0.0473012	0.0278529	CACNA2D3/FAM155A/TRPC4	3	KLF12
GO:1901863	positive regulation of muscle tissue development	2/16	88/18670	0.00252498	0.0497536	0.029297	MEF2C/PPARGC1A	2	KLF12
GO:0014909	smooth muscle cell migration	2/16	91/18670	0.00269705	0.0519235	0.0305748	MEF2C/PPARGC1A	2	KLF12
GO:0035249	synaptic transmission, glutamatergic	2/16	93/18670	0.00281477	0.0519235	0.0305748	MEF2C/RELN	2	KLF12
GO:0048704	embryonic skeletal system morphogenesis	2/16	93/18670	0.00281477	0.0519235	0.0305748	MEF2C/MMP16	2	KLF12
GO:0048709	oligodendrocyte differentiation	2/16	97/18670	0.00305737	0.0540923	0.0318518	SOX6/TRPC4	2	KLF12
GO:0060996	dendritic spine development	2/16	97/18670	0.00305737	0.0540923	0.0318518	MEF2C/RELN	2	KLF12
GO:0099175	regulation of postsynapse organization	2/16	98/18670	0.00311951	0.0540923	0.0318518	DGKB/RELN	2	KLF12
GO:0055024	regulation of cardiac muscle tissue development	2/16	100/18670	0.00324557	0.0541136	0.0318644	MEF2C/SOX6	2	KLF12
GO:0060079	excitatory postsynaptic potential	2/16	100/18670	0.00324557	0.0541136	0.0318644	MEF2C/RELN	2	KLF12
GO:0014812	muscle cell migration	2/16	104/18670	0.00350477	0.056271	0.0331347	MEF2C/PPARGC1A	2	KLF12
GO:0032414	positive regulation of ion transmembrane transporter activity	2/16	104/18670	0.00350477	0.056271	0.0331347	KCNC2/RELN	2	KLF12
GO:0099565	chemical synaptic transmission, postsynaptic	2/16	108/18670	0.00377337	0.059482	0.0350255	MEF2C/RELN	2	KLF12
GO:0030900	forebrain development	3/16	381/18670	0.00387518	0.0599961	0.0353283	KCNC2/PPARGC1A/RELN	3	KLF12
GO:0032411	positive regulation of transporter activity	2/16	112/18670	0.00405132	0.0616227	0.036286	KCNC2/RELN	2	KLF12
GO:0060349	bone morphogenesis	2/16	114/18670	0.00419378	0.0626897	0.0369144	MEF2C/MMP16	2	KLF12
GO:0051153	regulation of striated muscle cell differentiation	2/16	117/18670	0.0044118	0.0648311	0.0381753	MEF2C/SOX6	2	KLF12
GO:0060537	muscle tissue development	3/16	408/18670	0.00469444	0.0678346	0.0399439	MEF2C/PPARGC1A/SOX6	3	KLF12
GO:0002062	chondrocyte differentiation	2/16	123/18670	0.00486337	0.0691237	0.0407029	MEF2C/SOX6	2	KLF12
GO:0048706	embryonic skeletal system development	2/16	126/18670	0.00509687	0.0712739	0.0419691	MEF2C/MMP16	2	KLF12
GO:0043500	muscle adaptation	2/16	130/18670	0.00541614	0.0724724	0.0426748	MEF2C/PPARGC1A	2	KLF12
GO:0035690	cellular response to drug	3/16	433/18670	0.0055407	0.0724724	0.0426748	KCNC2/MEF2C/PPARGC1A	3	KLF12
GO:0006816	calcium ion transport	3/16	434/18670	0.00557634	0.0724724	0.0426748	CACNA2D3/FAM155A/TRPC4	3	KLF12
GO:0055007	cardiac muscle cell differentiation	2/16	132/18670	0.00557916	0.0724724	0.0426748	MEF2C/SOX6	2	KLF12
GO:0050804	modulation of chemical synaptic transmission	3/16	436/18670	0.00564805	0.0724724	0.0426748	DGKB/MEF2C/RELN	3	KLF12
GO:0099177	regulation of trans-synaptic signaling	3/16	437/18670	0.00568411	0.0724724	0.0426748	DGKB/MEF2C/RELN	3	KLF12
GO:0060078	regulation of postsynaptic membrane potential	2/16	140/18670	0.00625366	0.0785786	0.0462704	MEF2C/RELN	2	KLF12
GO:1904064	positive regulation of cation transmembrane transport	2/16	144/18670	0.00660426	0.080779	0.0475661	KCNC2/RELN	2	KLF12
GO:0043524	negative regulation of neuron apoptotic process	2/16	147/18670	0.006873	0.080779	0.0475661	MEF2C/PPARGC1A	2	KLF12
GO:0051592	response to calcium ion	2/16	148/18670	0.00696368	0.080779	0.0475661	KCNMA1/MEF2C	2	KLF12
GO:0003012	muscle system process	3/16	472/18670	0.00703562	0.080779	0.0475661	KCNMA1/MEF2C/PPARGC1A	3	KLF12
GO:0050773	regulation of dendrite development	2/16	149/18670	0.00705491	0.080779	0.0475661	MEF2C/RELN	2	KLF12
GO:0070838	divalent metal ion transport	3/16	479/18670	0.00732708	0.080779	0.0475661	CACNA2D3/FAM155A/TRPC4	3	KLF12
GO:0016202	regulation of striated muscle tissue development	2/16	152/18670	0.00733187	0.080779	0.0475661	MEF2C/SOX6	2	KLF12
GO:0072511	divalent inorganic cation transport	3/16	486/18670	0.00762569	0.080779	0.0475661	CACNA2D3/FAM155A/TRPC4	3	KLF12
GO:0034767	positive regulation of ion transmembrane transport	2/16	156/18670	0.00770876	0.080779	0.0475661	KCNC2/RELN	2	KLF12
GO:0048634	regulation of muscle organ development	2/16	156/18670	0.00770876	0.080779	0.0475661	MEF2C/SOX6	2	KLF12
GO:0001764	neuron migration	2/16	157/18670	0.00780434	0.080779	0.0475661	MEF2C/RELN	2	KLF12
GO:0099173	postsynapse organization	2/16	163/18670	0.00838912	0.080779	0.0475661	DGKB/RELN	2	KLF12
GO:0003211	cardiac ventricle formation	1/16	10/18670	0.00853897	0.080779	0.0475661	MEF2C	1	KLF12
GO:0035865	cellular response to potassium ion	1/16	10/18670	0.00853897	0.080779	0.0475661	PPARGC1A	1	KLF12
GO:0044557	relaxation of smooth muscle	1/16	10/18670	0.00853897	0.080779	0.0475661	KCNMA1	1	KLF12
GO:0048703	embryonic viscerocranium morphogenesis	1/16	10/18670	0.00853897	0.080779	0.0475661	MEF2C	1	KLF12
GO:0071313	cellular response to caffeine	1/16	10/18670	0.00853897	0.080779	0.0475661	PPARGC1A	1	KLF12
GO:0071863	regulation of cell proliferation in bone marrow	1/16	10/18670	0.00853897	0.080779	0.0475661	MEF2C	1	KLF12
GO:2000109	regulation of macrophage apoptotic process	1/16	10/18670	0.00853897	0.080779	0.0475661	MEF2C	1	KLF12
GO:0035051	cardiocyte differentiation	2/16	167/18670	0.00878968	0.080779	0.0475661	MEF2C/SOX6	2	KLF12
GO:0048660	regulation of smooth muscle cell proliferation	2/16	169/18670	0.00899315	0.080779	0.0475661	MEF2C/PPARGC1A	2	KLF12
GO:0048659	smooth muscle cell proliferation	2/16	171/18670	0.00919873	0.080779	0.0475661	MEF2C/PPARGC1A	2	KLF12
GO:0015014	heparan sulfate proteoglycan biosynthetic process, polysaccharide chain biosynthetic process	1/16	11/18670	0.0093891	0.080779	0.0475661	NDST3	1	KLF12
GO:0046886	positive regulation of hormone biosynthetic process	1/16	11/18670	0.0093891	0.080779	0.0475661	PPARGC1A	1	KLF12
GO:0071372	cellular response to follicle-stimulating hormone stimulus	1/16	11/18670	0.0093891	0.080779	0.0475661	PPARGC1A	1	KLF12
GO:0071838	cell proliferation in bone marrow	1/16	11/18670	0.0093891	0.080779	0.0475661	MEF2C	1	KLF12
GO:0090073	positive regulation of protein homodimerization activity	1/16	11/18670	0.0093891	0.080779	0.0475661	MEF2C	1	KLF12
GO:0007416	synapse assembly	2/16	177/18670	0.00982813	0.080779	0.0475661	CNTN5/MEF2C	2	KLF12
GO:0003207	cardiac chamber formation	1/16	12/18670	0.0102385	0.080779	0.0475661	MEF2C	1	KLF12
GO:0006828	manganese ion transport	1/16	12/18670	0.0102385	0.080779	0.0475661	TRPC4	1	KLF12
GO:0009642	response to light intensity	1/16	12/18670	0.0102385	0.080779	0.0475661	KCNC2	1	KLF12
GO:0014889	muscle atrophy	1/16	12/18670	0.0102385	0.080779	0.0475661	PPARGC1A	1	KLF12
GO:0021819	layer formation in cerebral cortex	1/16	12/18670	0.0102385	0.080779	0.0475661	RELN	1	KLF12
GO:0032042	mitochondrial DNA metabolic process	1/16	12/18670	0.0102385	0.080779	0.0475661	PPARGC1A	1	KLF12
GO:0045472	response to ether	1/16	12/18670	0.0102385	0.080779	0.0475661	PPARGC1A	1	KLF12
GO:0045722	positive regulation of gluconeogenesis	1/16	12/18670	0.0102385	0.080779	0.0475661	PPARGC1A	1	KLF12
GO:0071107	response to parathyroid hormone	1/16	12/18670	0.0102385	0.080779	0.0475661	MEF2C	1	KLF12
GO:0071888	macrophage apoptotic process	1/16	12/18670	0.0102385	0.080779	0.0475661	MEF2C	1	KLF12
GO:0072578	neurotransmitter-gated ion channel clustering	1/16	12/18670	0.0102385	0.080779	0.0475661	RELN	1	KLF12
GO:0051147	regulation of muscle cell differentiation	2/16	181/18670	0.0102582	0.080779	0.0475661	MEF2C/SOX6	2	KLF12
GO:0048167	regulation of synaptic plasticity	2/16	187/18670	0.0109189	0.080779	0.0475661	MEF2C/RELN	2	KLF12
GO:0071248	cellular response to metal ion	2/16	188/18670	0.0110308	0.080779	0.0475661	MEF2C/PPARGC1A	2	KLF12
GO:0006012	galactose metabolic process	1/16	13/18670	0.0110873	0.080779	0.0475661	PPARGC1A	1	KLF12
GO:0015812	gamma-aminobutyric acid transport	1/16	13/18670	0.0110873	0.080779	0.0475661	TRPC4	1	KLF12
GO:0030007	cellular potassium ion homeostasis	1/16	13/18670	0.0110873	0.080779	0.0475661	KCNMA1	1	KLF12
GO:0043201	response to leucine	1/16	13/18670	0.0110873	0.080779	0.0475661	PPARGC1A	1	KLF12
GO:0045820	negative regulation of glycolytic process	1/16	13/18670	0.0110873	0.080779	0.0475661	PPARGC1A	1	KLF12
GO:0071415	cellular response to purine-containing compound	1/16	13/18670	0.0110873	0.080779	0.0475661	PPARGC1A	1	KLF12
GO:0098703	calcium ion import across plasma membrane	1/16	13/18670	0.0110873	0.080779	0.0475661	FAM155A	1	KLF12
GO:2001171	positive regulation of ATP biosynthetic process	1/16	13/18670	0.0110873	0.080779	0.0475661	PPARGC1A	1	KLF12
GO:0021781	glial cell fate commitment	1/16	14/18670	0.0119354	0.0809368	0.047659	SOX6	1	KLF12
GO:0090128	regulation of synapse maturation	1/16	14/18670	0.0119354	0.0809368	0.047659	RELN	1	KLF12
GO:1902656	calcium ion import into cytosol	1/16	14/18670	0.0119354	0.0809368	0.047659	FAM155A	1	KLF12
GO:0002467	germinal center formation	1/16	15/18670	0.0127828	0.0809368	0.047659	MEF2C	1	KLF12
GO:0003128	heart field specification	1/16	15/18670	0.0127828	0.0809368	0.047659	MEF2C	1	KLF12
GO:0009812	flavonoid metabolic process	1/16	15/18670	0.0127828	0.0809368	0.047659	PPARGC1A	1	KLF12
GO:0014874	response to stimulus involved in regulation of muscle adaptation	1/16	15/18670	0.0127828	0.0809368	0.047659	PPARGC1A	1	KLF12
GO:0032352	positive regulation of hormone metabolic process	1/16	15/18670	0.0127828	0.0809368	0.047659	PPARGC1A	1	KLF12
GO:0035864	response to potassium ion	1/16	15/18670	0.0127828	0.0809368	0.047659	PPARGC1A	1	KLF12
GO:0046321	positive regulation of fatty acid oxidation	1/16	15/18670	0.0127828	0.0809368	0.047659	PPARGC1A	1	KLF12
GO:0072160	nephron tubule epithelial cell differentiation	1/16	15/18670	0.0127828	0.0809368	0.047659	MEF2C	1	KLF12
GO:0034764	positive regulation of transmembrane transport	2/16	204/18670	0.0128906	0.0809368	0.047659	KCNC2/RELN	2	KLF12
GO:0071222	cellular response to lipopolysaccharide	2/16	205/18670	0.0130111	0.0809368	0.047659	MEF2C/PPARGC1A	2	KLF12
GO:0016051	carbohydrate biosynthetic process	2/16	208/18670	0.0133757	0.0809368	0.047659	NDST3/PPARGC1A	2	KLF12
GO:1901215	negative regulation of neuron death	2/16	208/18670	0.0133757	0.0809368	0.047659	MEF2C/PPARGC1A	2	KLF12
GO:0051216	cartilage development	2/16	209/18670	0.0134982	0.0809368	0.047659	MEF2C/SOX6	2	KLF12
GO:0043523	regulation of neuron apoptotic process	2/16	210/18670	0.0136212	0.0809368	0.047659	MEF2C/PPARGC1A	2	KLF12
GO:0010566	regulation of ketone biosynthetic process	1/16	16/18670	0.0136295	0.0809368	0.047659	PPARGC1A	1	KLF12
GO:0032354	response to follicle-stimulating hormone	1/16	16/18670	0.0136295	0.0809368	0.047659	PPARGC1A	1	KLF12
GO:0042448	progesterone metabolic process	1/16	16/18670	0.0136295	0.0809368	0.047659	PPARGC1A	1	KLF12
GO:0045986	negative regulation of smooth muscle contraction	1/16	16/18670	0.0136295	0.0809368	0.047659	KCNMA1	1	KLF12
GO:0055012	ventricular cardiac muscle cell differentiation	1/16	16/18670	0.0136295	0.0809368	0.047659	MEF2C	1	KLF12
GO:0071732	cellular response to nitric oxide	1/16	16/18670	0.0136295	0.0809368	0.047659	KCNC2	1	KLF12
GO:0071871	response to epinephrine	1/16	16/18670	0.0136295	0.0809368	0.047659	PPARGC1A	1	KLF12
GO:0097067	cellular response to thyroid hormone stimulus	1/16	16/18670	0.0136295	0.0809368	0.047659	PPARGC1A	1	KLF12
GO:1900451	positive regulation of glutamate receptor signaling pathway	1/16	16/18670	0.0136295	0.0809368	0.047659	RELN	1	KLF12
GO:2001224	positive regulation of neuron migration	1/16	16/18670	0.0136295	0.0809368	0.047659	RELN	1	KLF12
GO:0071219	cellular response to molecule of bacterial origin	2/16	212/18670	0.0138687	0.0816112	0.0480561	MEF2C/PPARGC1A	2	KLF12
GO:0017121	plasma membrane phospholipid scrambling	1/16	17/18670	0.0144755	0.0816112	0.0480561	ANO4	1	KLF12
GO:0031000	response to caffeine	1/16	17/18670	0.0144755	0.0816112	0.0480561	PPARGC1A	1	KLF12
GO:0035988	chondrocyte proliferation	1/16	17/18670	0.0144755	0.0816112	0.0480561	MMP16	1	KLF12
GO:0036270	response to diuretic	1/16	17/18670	0.0144755	0.0816112	0.0480561	PPARGC1A	1	KLF12
GO:1903818	positive regulation of voltage-gated potassium channel activity	1/16	17/18670	0.0144755	0.0816112	0.0480561	KCNC2	1	KLF12
GO:0060348	bone development	2/16	217/18670	0.0144961	0.0816112	0.0480561	MEF2C/MMP16	2	KLF12
GO:0071805	potassium ion transmembrane transport	2/16	217/18670	0.0144961	0.0816112	0.0480561	KCNC2/KCNMA1	2	KLF12
GO:0071371	cellular response to gonadotropin stimulus	1/16	18/18670	0.0153209	0.0846064	0.0498198	PPARGC1A	1	KLF12
GO:0097094	craniofacial suture morphogenesis	1/16	18/18670	0.0153209	0.0846064	0.0498198	MMP16	1	KLF12
GO:1900543	negative regulation of purine nucleotide metabolic process	1/16	18/18670	0.0153209	0.0846064	0.0498198	PPARGC1A	1	KLF12
GO:0032026	response to magnesium ion	1/16	19/18670	0.0161656	0.0848639	0.0499715	KCNC2	1	KLF12
GO:0042693	muscle cell fate commitment	1/16	19/18670	0.0161656	0.0848639	0.0499715	MEF2C	1	KLF12
GO:0045980	negative regulation of nucleotide metabolic process	1/16	19/18670	0.0161656	0.0848639	0.0499715	PPARGC1A	1	KLF12
GO:0071731	response to nitric oxide	1/16	19/18670	0.0161656	0.0848639	0.0499715	KCNC2	1	KLF12
GO:2001169	regulation of ATP biosynthetic process	1/16	19/18670	0.0161656	0.0848639	0.0499715	PPARGC1A	1	KLF12
GO:0000302	response to reactive oxygen species	2/16	232/18670	0.0164512	0.0848639	0.0499715	KCNC2/PPARGC1A	2	KLF12
GO:0016358	dendrite development	2/16	233/18670	0.0165854	0.0848639	0.0499715	MEF2C/RELN	2	KLF12
GO:0048738	cardiac muscle tissue development	2/16	233/18670	0.0165854	0.0848639	0.0499715	MEF2C/SOX6	2	KLF12
GO:0071216	cellular response to biotic stimulus	2/16	236/18670	0.0169908	0.0848639	0.0499715	MEF2C/PPARGC1A	2	KLF12
GO:0030220	platelet formation	1/16	20/18670	0.0170096	0.0848639	0.0499715	MEF2C	1	KLF12
GO:0032793	positive regulation of CREB transcription factor activity	1/16	20/18670	0.0170096	0.0848639	0.0499715	RELN	1	KLF12
GO:0030258	lipid modification	2/16	238/18670	0.0172634	0.0848639	0.0499715	DGKB/PPARGC1A	2	KLF12
GO:0033002	muscle cell proliferation	2/16	239/18670	0.0174005	0.0848639	0.0499715	MEF2C/PPARGC1A	2	KLF12
GO:0048705	skeletal system morphogenesis	2/16	239/18670	0.0174005	0.0848639	0.0499715	MEF2C/MMP16	2	KLF12
GO:0051402	neuron apoptotic process	2/16	239/18670	0.0174005	0.0848639	0.0499715	MEF2C/PPARGC1A	2	KLF12
GO:0006813	potassium ion transport	2/16	240/18670	0.017538	0.0848639	0.0499715	KCNC2/KCNMA1	2	KLF12
GO:0010893	positive regulation of steroid biosynthetic process	1/16	21/18670	0.0178529	0.0848639	0.0499715	PPARGC1A	1	KLF12
GO:0032332	positive regulation of chondrocyte differentiation	1/16	21/18670	0.0178529	0.0848639	0.0499715	SOX6	1	KLF12
GO:0036344	platelet morphogenesis	1/16	21/18670	0.0178529	0.0848639	0.0499715	MEF2C	1	KLF12
GO:0061003	positive regulation of dendritic spine morphogenesis	1/16	21/18670	0.0178529	0.0848639	0.0499715	RELN	1	KLF12
GO:0071498	cellular response to fluid shear stress	1/16	21/18670	0.0178529	0.0848639	0.0499715	MEF2C	1	KLF12
GO:1900273	positive regulation of long-term synaptic potentiation	1/16	21/18670	0.0178529	0.0848639	0.0499715	RELN	1	KLF12
GO:1904753	negative regulation of vascular associated smooth muscle cell migration	1/16	21/18670	0.0178529	0.0848639	0.0499715	MEF2C	1	KLF12
GO:2000738	positive regulation of stem cell differentiation	1/16	21/18670	0.0178529	0.0848639	0.0499715	SOX6	1	KLF12
GO:2001014	regulation of skeletal muscle cell differentiation	1/16	21/18670	0.0178529	0.0848639	0.0499715	MEF2C	1	KLF12
GO:0048872	homeostasis of number of cells	2/16	246/18670	0.0183728	0.0848639	0.0499715	MEF2C/SOX6	2	KLF12
GO:0097237	cellular response to toxic substance	2/16	247/18670	0.0185136	0.0848639	0.0499715	KCNC2/PPARGC1A	2	KLF12
GO:0000002	mitochondrial genome maintenance	1/16	22/18670	0.0186955	0.0848639	0.0499715	PPARGC1A	1	KLF12
GO:0006925	inflammatory cell apoptotic process	1/16	22/18670	0.0186955	0.0848639	0.0499715	MEF2C	1	KLF12
GO:0021801	cerebral cortex radial glia guided migration	1/16	22/18670	0.0186955	0.0848639	0.0499715	RELN	1	KLF12
GO:0022030	telencephalon glial cell migration	1/16	22/18670	0.0186955	0.0848639	0.0499715	RELN	1	KLF12
GO:0043496	regulation of protein homodimerization activity	1/16	22/18670	0.0186955	0.0848639	0.0499715	MEF2C	1	KLF12
GO:0045663	positive regulation of myoblast differentiation	1/16	22/18670	0.0186955	0.0848639	0.0499715	MEF2C	1	KLF12
GO:0046339	diacylglycerol metabolic process	1/16	22/18670	0.0186955	0.0848639	0.0499715	DGKB	1	KLF12
GO:0030810	positive regulation of nucleotide biosynthetic process	1/16	23/18670	0.0195375	0.0868666	0.0511507	PPARGC1A	1	KLF12
GO:0090140	regulation of mitochondrial fission	1/16	23/18670	0.0195375	0.0868666	0.0511507	PPARGC1A	1	KLF12
GO:1900373	positive regulation of purine nucleotide biosynthetic process	1/16	23/18670	0.0195375	0.0868666	0.0511507	PPARGC1A	1	KLF12
GO:2000726	negative regulation of cardiac muscle cell differentiation	1/16	23/18670	0.0195375	0.0868666	0.0511507	SOX6	1	KLF12
GO:0007611	learning or memory	2/16	256/18670	0.0198014	0.0875908	0.0515772	MEF2C/RELN	2	KLF12
GO:0048863	stem cell differentiation	2/16	257/18670	0.0199468	0.0877861	0.0516922	MEF2C/SOX6	2	KLF12
GO:0090257	regulation of muscle system process	2/16	259/18670	0.0202389	0.0883419	0.0520194	KCNMA1/PPARGC1A	2	KLF12
GO:0014850	response to muscle activity	1/16	24/18670	0.0203788	0.0883419	0.0520194	PPARGC1A	1	KLF12
GO:0021511	spinal cord patterning	1/16	24/18670	0.0203788	0.0883419	0.0520194	RELN	1	KLF12
GO:0051091	positive regulation of DNA-binding transcription factor activity	2/16	261/18670	0.0205329	0.0885673	0.0521522	PPARGC1A/RELN	2	KLF12
GO:0006836	neurotransmitter transport	2/16	270/18670	0.0218781	0.091467	0.0538597	MEF2C/TRPC4	2	KLF12
GO:0045165	cell fate commitment	2/16	271/18670	0.0220298	0.091467	0.0538597	MEF2C/SOX6	2	KLF12
GO:0006700	C21-steroid hormone biosynthetic process	1/16	26/18670	0.0220593	0.091467	0.0538597	PPARGC1A	1	KLF12
GO:0030318	melanocyte differentiation	1/16	26/18670	0.0220593	0.091467	0.0538597	MEF2C	1	KLF12
GO:0060074	synapse maturation	1/16	26/18670	0.0220593	0.091467	0.0538597	RELN	1	KLF12
GO:0097066	response to thyroid hormone	1/16	26/18670	0.0220593	0.091467	0.0538597	PPARGC1A	1	KLF12
GO:1901018	positive regulation of potassium ion transmembrane transporter activity	1/16	26/18670	0.0220593	0.091467	0.0538597	KCNC2	1	KLF12
GO:1903579	negative regulation of ATP metabolic process	1/16	26/18670	0.0220593	0.091467	0.0538597	PPARGC1A	1	KLF12
GO:0043270	positive regulation of ion transport	2/16	275/18670	0.0226412	0.091467	0.0538597	KCNC2/RELN	2	KLF12
GO:0002021	response to dietary excess	1/16	27/18670	0.0228985	0.091467	0.0538597	PPARGC1A	1	KLF12
GO:0006884	cell volume homeostasis	1/16	27/18670	0.0228985	0.091467	0.0538597	KCNMA1	1	KLF12
GO:0045932	negative regulation of muscle contraction	1/16	27/18670	0.0228985	0.091467	0.0538597	KCNMA1	1	KLF12
GO:0046885	regulation of hormone biosynthetic process	1/16	27/18670	0.0228985	0.091467	0.0538597	PPARGC1A	1	KLF12
GO:0048643	positive regulation of skeletal muscle tissue development	1/16	27/18670	0.0228985	0.091467	0.0538597	MEF2C	1	KLF12
GO:1905208	negative regulation of cardiocyte differentiation	1/16	27/18670	0.0228985	0.091467	0.0538597	SOX6	1	KLF12
GO:1905563	negative regulation of vascular endothelial cell proliferation	1/16	27/18670	0.0228985	0.091467	0.0538597	MEF2C	1	KLF12
GO:0044262	cellular carbohydrate metabolic process	2/16	282/18670	0.023728	0.091467	0.0538597	NDST3/PPARGC1A	2	KLF12
GO:0007205	protein kinase C-activating G protein-coupled receptor signaling pathway	1/16	28/18670	0.0237371	0.091467	0.0538597	DGKB	1	KLF12
GO:0008209	androgen metabolic process	1/16	28/18670	0.0237371	0.091467	0.0538597	PPARGC1A	1	KLF12
GO:0034698	response to gonadotropin	1/16	28/18670	0.0237371	0.091467	0.0538597	PPARGC1A	1	KLF12
GO:0043501	skeletal muscle adaptation	1/16	28/18670	0.0237371	0.091467	0.0538597	PPARGC1A	1	KLF12
GO:0048520	positive regulation of behavior	1/16	28/18670	0.0237371	0.091467	0.0538597	MEF2C	1	KLF12
GO:2000108	positive regulation of leukocyte apoptotic process	1/16	28/18670	0.0237371	0.091467	0.0538597	MEF2C	1	KLF12
GO:2000463	positive regulation of excitatory postsynaptic potential	1/16	28/18670	0.0237371	0.091467	0.0538597	RELN	1	KLF12
GO:0007263	nitric oxide mediated signal transduction	1/16	29/18670	0.024575	0.0918224	0.0540689	KCNC2	1	KLF12
GO:0021799	cerebral cortex radially oriented cell migration	1/16	29/18670	0.024575	0.0918224	0.0540689	RELN	1	KLF12
GO:0033032	regulation of myeloid cell apoptotic process	1/16	29/18670	0.024575	0.0918224	0.0540689	MEF2C	1	KLF12
GO:0055075	potassium ion homeostasis	1/16	29/18670	0.024575	0.0918224	0.0540689	KCNMA1	1	KLF12
GO:0060536	cartilage morphogenesis	1/16	29/18670	0.024575	0.0918224	0.0540689	MEF2C	1	KLF12
GO:0060914	heart formation	1/16	29/18670	0.024575	0.0918224	0.0540689	MEF2C	1	KLF12
GO:2000727	positive regulation of cardiac muscle cell differentiation	1/16	29/18670	0.024575	0.0918224	0.0540689	MEF2C	1	KLF12
GO:0048562	embryonic organ morphogenesis	2/16	288/18670	0.0246766	0.0918224	0.0540689	MEF2C/MMP16	2	KLF12
GO:0001782	B cell homeostasis	1/16	30/18670	0.0254123	0.0924282	0.0544257	MEF2C	1	KLF12
GO:0035066	positive regulation of histone acetylation	1/16	30/18670	0.0254123	0.0924282	0.0544257	PPARGC1A	1	KLF12
GO:0045940	positive regulation of steroid metabolic process	1/16	30/18670	0.0254123	0.0924282	0.0544257	PPARGC1A	1	KLF12
GO:0046320	regulation of fatty acid oxidation	1/16	30/18670	0.0254123	0.0924282	0.0544257	PPARGC1A	1	KLF12
GO:0048265	response to pain	1/16	30/18670	0.0254123	0.0924282	0.0544257	RELN	1	KLF12
GO:0051146	striated muscle cell differentiation	2/16	293/18670	0.0254791	0.0924282	0.0544257	MEF2C/SOX6	2	KLF12
GO:0050890	cognition	2/16	296/18670	0.0259657	0.0925111	0.0544744	MEF2C/RELN	2	KLF12
GO:0003299	muscle hypertrophy in response to stress	1/16	31/18670	0.0262488	0.0925111	0.0544744	MEF2C	1	KLF12
GO:0014887	cardiac muscle adaptation	1/16	31/18670	0.0262488	0.0925111	0.0544744	MEF2C	1	KLF12
GO:0014898	cardiac muscle hypertrophy in response to stress	1/16	31/18670	0.0262488	0.0925111	0.0544744	MEF2C	1	KLF12
GO:0043457	regulation of cellular respiration	1/16	31/18670	0.0262488	0.0925111	0.0544744	PPARGC1A	1	KLF12
GO:0090075	relaxation of muscle	1/16	31/18670	0.0262488	0.0925111	0.0544744	KCNMA1	1	KLF12
GO:0097106	postsynaptic density organization	1/16	31/18670	0.0262488	0.0925111	0.0544744	RELN	1	KLF12
GO:0034599	cellular response to oxidative stress	2/16	302/18670	0.0269504	0.0935555	0.0550894	KCNC2/PPARGC1A	2	KLF12
GO:0007616	long-term memory	1/16	32/18670	0.0270847	0.0935555	0.0550894	RELN	1	KLF12
GO:0015012	heparan sulfate proteoglycan biosynthetic process	1/16	32/18670	0.0270847	0.0935555	0.0550894	NDST3	1	KLF12
GO:0042311	vasodilation	1/16	32/18670	0.0270847	0.0935555	0.0550894	KCNMA1	1	KLF12
GO:0051968	positive regulation of synaptic transmission, glutamatergic	1/16	32/18670	0.0270847	0.0935555	0.0550894	RELN	1	KLF12
GO:0019934	cGMP-mediated signaling	1/16	33/18670	0.0279199	0.0941889	0.0554624	KCNC2	1	KLF12
GO:0033028	myeloid cell apoptotic process	1/16	33/18670	0.0279199	0.0941889	0.0554624	MEF2C	1	KLF12
GO:0048821	erythrocyte development	1/16	33/18670	0.0279199	0.0941889	0.0554624	SOX6	1	KLF12
GO:0061036	positive regulation of cartilage development	1/16	33/18670	0.0279199	0.0941889	0.0554624	SOX6	1	KLF12
GO:0099084	postsynaptic specialization organization	1/16	33/18670	0.0279199	0.0941889	0.0554624	RELN	1	KLF12
GO:2000758	positive regulation of peptidyl-lysine acetylation	1/16	33/18670	0.0279199	0.0941889	0.0554624	PPARGC1A	1	KLF12
GO:0010092	specification of animal organ identity	1/16	34/18670	0.0287544	0.095288	0.0561096	MEF2C	1	KLF12
GO:0010922	positive regulation of phosphatase activity	1/16	34/18670	0.0287544	0.095288	0.0561096	MEF2C	1	KLF12
GO:0097009	energy homeostasis	1/16	34/18670	0.0287544	0.095288	0.0561096	PPARGC1A	1	KLF12
GO:2000273	positive regulation of signaling receptor activity	1/16	34/18670	0.0287544	0.095288	0.0561096	RELN	1	KLF12
GO:1901214	regulation of neuron death	2/16	313/18670	0.0287952	0.095288	0.0561096	MEF2C/PPARGC1A	2	KLF12
GO:0000266	mitochondrial fission	1/16	35/18670	0.0295883	0.0971707	0.0572182	PPARGC1A	1	KLF12
GO:0071312	cellular response to alkaloid	1/16	35/18670	0.0295883	0.0971707	0.0572182	PPARGC1A	1	KLF12
GO:0030224	monocyte differentiation	1/16	36/18670	0.0304215	0.0984158	0.0579514	MEF2C	1	KLF12
GO:0050931	pigment cell differentiation	1/16	36/18670	0.0304215	0.0984158	0.0579514	MEF2C	1	KLF12
GO:0071392	cellular response to estradiol stimulus	1/16	36/18670	0.0304215	0.0984158	0.0579514	PPARGC1A	1	KLF12
GO:1903131	mononuclear cell differentiation	1/16	36/18670	0.0304215	0.0984158	0.0579514	MEF2C	1	KLF12
GO:0046677	response to antibiotic	2/16	327/18670	0.0312155	0.0992573	0.0584469	KCNC2/MEF2C	2	KLF12
GO:0001662	behavioral fear response	1/16	37/18670	0.031254	0.0992573	0.0584469	MEF2C	1	KLF12
GO:0030201	heparan sulfate proteoglycan metabolic process	1/16	37/18670	0.031254	0.0992573	0.0584469	NDST3	1	KLF12
GO:0034405	response to fluid shear stress	1/16	37/18670	0.031254	0.0992573	0.0584469	MEF2C	1	KLF12
GO:0045923	positive regulation of fatty acid metabolic process	1/16	37/18670	0.031254	0.0992573	0.0584469	PPARGC1A	1	KLF12
GO:0032496	response to lipopolysaccharide	2/16	330/18670	0.0317445	0.0993516	0.0585025	MEF2C/PPARGC1A	2	KLF12
GO:0002209	behavioral defense response	1/16	38/18670	0.0320859	0.0993516	0.0585025	MEF2C	1	KLF12
GO:0010907	positive regulation of glucose metabolic process	1/16	38/18670	0.0320859	0.0993516	0.0585025	PPARGC1A	1	KLF12
GO:0032350	regulation of hormone metabolic process	1/16	38/18670	0.0320859	0.0993516	0.0585025	PPARGC1A	1	KLF12
GO:0060045	positive regulation of cardiac muscle cell proliferation	1/16	38/18670	0.0320859	0.0993516	0.0585025	MEF2C	1	KLF12
GO:1904037	positive regulation of epithelial cell apoptotic process	1/16	38/18670	0.0320859	0.0993516	0.0585025	PPARGC1A	1	KLF12
GO:1904706	negative regulation of vascular smooth muscle cell proliferation	1/16	38/18670	0.0320859	0.0993516	0.0585025	MEF2C	1	KLF12
GO:0030336	negative regulation of cell migration	2/16	334/18670	0.0324554	0.100138	0.0589657	MEF2C/PPARGC1A	2	KLF12
GO:0008207	C21-steroid hormone metabolic process	1/16	39/18670	0.0329171	0.10049	0.0591726	PPARGC1A	1	KLF12
GO:0030501	positive regulation of bone mineralization	1/16	39/18670	0.0329171	0.10049	0.0591726	MEF2C	1	KLF12
GO:0050775	positive regulation of dendrite morphogenesis	1/16	39/18670	0.0329171	0.10049	0.0591726	RELN	1	KLF12
GO:0001709	cell fate determination	1/16	40/18670	0.0337476	0.100599	0.0592372	MEF2C	1	KLF12
GO:0001941	postsynaptic membrane organization	1/16	40/18670	0.0337476	0.100599	0.0592372	RELN	1	KLF12
GO:0021795	cerebral cortex cell migration	1/16	40/18670	0.0337476	0.100599	0.0592372	RELN	1	KLF12
GO:0032008	positive regulation of TOR signaling	1/16	40/18670	0.0337476	0.100599	0.0592372	RELN	1	KLF12
GO:0042596	fear response	1/16	40/18670	0.0337476	0.100599	0.0592372	MEF2C	1	KLF12
GO:1900371	regulation of purine nucleotide biosynthetic process	1/16	40/18670	0.0337476	0.100599	0.0592372	PPARGC1A	1	KLF12
GO:0002237	response to molecule of bacterial origin	2/16	343/18670	0.0340784	0.100599	0.0592372	MEF2C/PPARGC1A	2	KLF12
GO:0006111	regulation of gluconeogenesis	1/16	41/18670	0.0345774	0.100599	0.0592372	PPARGC1A	1	KLF12
GO:0030808	regulation of nucleotide biosynthetic process	1/16	41/18670	0.0345774	0.100599	0.0592372	PPARGC1A	1	KLF12
GO:0030890	positive regulation of B cell proliferation	1/16	41/18670	0.0345774	0.100599	0.0592372	MEF2C	1	KLF12
GO:0050873	brown fat cell differentiation	1/16	41/18670	0.0345774	0.100599	0.0592372	PPARGC1A	1	KLF12
GO:0098815	modulation of excitatory postsynaptic potential	1/16	41/18670	0.0345774	0.100599	0.0592372	RELN	1	KLF12
GO:1901381	positive regulation of potassium ion transmembrane transport	1/16	41/18670	0.0345774	0.100599	0.0592372	KCNC2	1	KLF12
GO:1905209	positive regulation of cardiocyte differentiation	1/16	41/18670	0.0345774	0.100599	0.0592372	MEF2C	1	KLF12
GO:0070997	neuron death	2/16	348/18670	0.0349938	0.100648	0.0592656	MEF2C/PPARGC1A	2	KLF12
GO:2000146	negative regulation of cell motility	2/16	349/18670	0.035178	0.100648	0.0592656	MEF2C/PPARGC1A	2	KLF12
GO:0062197	cellular response to chemical stress	2/16	350/18670	0.0353626	0.100648	0.0592656	KCNC2/PPARGC1A	2	KLF12
GO:0010677	negative regulation of cellular carbohydrate metabolic process	1/16	42/18670	0.0354066	0.100648	0.0592656	PPARGC1A	1	KLF12
GO:0042181	ketone biosynthetic process	1/16	42/18670	0.0354066	0.100648	0.0592656	PPARGC1A	1	KLF12
GO:0051154	negative regulation of striated muscle cell differentiation	1/16	42/18670	0.0354066	0.100648	0.0592656	SOX6	1	KLF12
GO:2001222	regulation of neuron migration	1/16	42/18670	0.0354066	0.100648	0.0592656	RELN	1	KLF12
GO:0003002	regionalization	2/16	351/18670	0.0355477	0.100692	0.0592916	MEF2C/RELN	2	KLF12
GO:0045332	phospholipid translocation	1/16	43/18670	0.0362351	0.100692	0.0592916	ANO4	1	KLF12
GO:0051602	response to electrical stimulus	1/16	43/18670	0.0362351	0.100692	0.0592916	PPARGC1A	1	KLF12
GO:0055026	negative regulation of cardiac muscle tissue development	1/16	43/18670	0.0362351	0.100692	0.0592916	SOX6	1	KLF12
GO:0060612	adipose tissue development	1/16	43/18670	0.0362351	0.100692	0.0592916	PPARGC1A	1	KLF12
GO:0099054	presynapse assembly	1/16	43/18670	0.0362351	0.100692	0.0592916	CNTN5	1	KLF12
GO:1901985	positive regulation of protein acetylation	1/16	43/18670	0.0362351	0.100692	0.0592916	PPARGC1A	1	KLF12
GO:0051480	regulation of cytosolic calcium ion concentration	2/16	357/18670	0.0366659	0.101049	0.0595019	FAM155A/TRPC4	2	KLF12
GO:0001666	response to hypoxia	2/16	359/18670	0.0370417	0.101049	0.0595019	KCNMA1/PPARGC1A	2	KLF12
GO:0034204	lipid translocation	1/16	44/18670	0.037063	0.101049	0.0595019	ANO4	1	KLF12
GO:0035850	epithelial cell differentiation involved in kidney development	1/16	44/18670	0.037063	0.101049	0.0595019	MEF2C	1	KLF12
GO:0060999	positive regulation of dendritic spine development	1/16	44/18670	0.037063	0.101049	0.0595019	RELN	1	KLF12
GO:0061001	regulation of dendritic spine morphogenesis	1/16	44/18670	0.037063	0.101049	0.0595019	RELN	1	KLF12
GO:0001974	blood vessel remodeling	1/16	45/18670	0.0378901	0.102645	0.0604416	MEF2C	1	KLF12
GO:1900271	regulation of long-term synaptic potentiation	1/16	45/18670	0.0378901	0.102645	0.0604416	RELN	1	KLF12
GO:0014075	response to amine	1/16	46/18670	0.0387166	0.102645	0.0604416	KCNC2	1	KLF12
GO:0045981	positive regulation of nucleotide metabolic process	1/16	46/18670	0.0387166	0.102645	0.0604416	PPARGC1A	1	KLF12
GO:0071354	cellular response to interleukin-6	1/16	46/18670	0.0387166	0.102645	0.0604416	PPARGC1A	1	KLF12
GO:0099172	presynapse organization	1/16	46/18670	0.0387166	0.102645	0.0604416	CNTN5	1	KLF12
GO:1900544	positive regulation of purine nucleotide metabolic process	1/16	46/18670	0.0387166	0.102645	0.0604416	PPARGC1A	1	KLF12
GO:1904738	vascular associated smooth muscle cell migration	1/16	46/18670	0.0387166	0.102645	0.0604416	MEF2C	1	KLF12
GO:1904752	regulation of vascular associated smooth muscle cell migration	1/16	46/18670	0.0387166	0.102645	0.0604416	MEF2C	1	KLF12
GO:0036293	response to decreased oxygen levels	2/16	370/18670	0.0391358	0.102645	0.0604416	KCNMA1/PPARGC1A	2	KLF12
GO:0045666	positive regulation of neuron differentiation	2/16	371/18670	0.0393285	0.102645	0.0604416	MEF2C/RELN	2	KLF12
GO:0030574	collagen catabolic process	1/16	47/18670	0.0395425	0.102645	0.0604416	MMP16	1	KLF12
GO:0048066	developmental pigmentation	1/16	47/18670	0.0395425	0.102645	0.0604416	MEF2C	1	KLF12
GO:0070169	positive regulation of biomineral tissue development	1/16	47/18670	0.0395425	0.102645	0.0604416	MEF2C	1	KLF12
GO:0110151	positive regulation of biomineralization	1/16	47/18670	0.0395425	0.102645	0.0604416	MEF2C	1	KLF12
GO:1903580	positive regulation of ATP metabolic process	1/16	47/18670	0.0395425	0.102645	0.0604416	PPARGC1A	1	KLF12
GO:0021517	ventral spinal cord development	1/16	48/18670	0.0403677	0.102938	0.060614	RELN	1	KLF12
GO:0043268	positive regulation of potassium ion transport	1/16	48/18670	0.0403677	0.102938	0.060614	KCNC2	1	KLF12
GO:0045912	negative regulation of carbohydrate metabolic process	1/16	48/18670	0.0403677	0.102938	0.060614	PPARGC1A	1	KLF12
GO:0055023	positive regulation of cardiac muscle tissue growth	1/16	48/18670	0.0403677	0.102938	0.060614	MEF2C	1	KLF12
GO:0101023	vascular endothelial cell proliferation	1/16	48/18670	0.0403677	0.102938	0.060614	MEF2C	1	KLF12
GO:1905562	regulation of vascular endothelial cell proliferation	1/16	48/18670	0.0403677	0.102938	0.060614	MEF2C	1	KLF12
GO:0008347	glial cell migration	1/16	49/18670	0.0411922	0.104636	0.0616141	RELN	1	KLF12
GO:0040013	negative regulation of locomotion	2/16	381/18670	0.0412751	0.104636	0.0616141	MEF2C/PPARGC1A	2	KLF12
GO:0051271	negative regulation of cellular component movement	2/16	384/18670	0.0418663	0.104798	0.0617092	MEF2C/PPARGC1A	2	KLF12
GO:0002931	response to ischemia	1/16	50/18670	0.042016	0.104798	0.0617092	PPARGC1A	1	KLF12
GO:0009409	response to cold	1/16	50/18670	0.042016	0.104798	0.0617092	PPARGC1A	1	KLF12
GO:0070741	response to interleukin-6	1/16	50/18670	0.042016	0.104798	0.0617092	PPARGC1A	1	KLF12
GO:0097035	regulation of membrane lipid distribution	1/16	50/18670	0.042016	0.104798	0.0617092	ANO4	1	KLF12
GO:0042692	muscle cell differentiation	2/16	385/18670	0.0420641	0.104798	0.0617092	MEF2C/SOX6	2	KLF12
GO:0048641	regulation of skeletal muscle tissue development	1/16	51/18670	0.0428392	0.106119	0.0624873	MEF2C	1	KLF12
GO:0097366	response to bronchodilator	1/16	51/18670	0.0428392	0.106119	0.0624873	KCNC2	1	KLF12
GO:0014706	striated muscle tissue development	2/16	390/18670	0.0430584	0.106334	0.0626137	MEF2C/SOX6	2	KLF12
GO:0003179	heart valve morphogenesis	1/16	52/18670	0.0436617	0.106334	0.0626137	MEF2C	1	KLF12
GO:0006754	ATP biosynthetic process	1/16	52/18670	0.0436617	0.106334	0.0626137	PPARGC1A	1	KLF12
GO:0032330	regulation of chondrocyte differentiation	1/16	52/18670	0.0436617	0.106334	0.0626137	SOX6	1	KLF12
GO:0060421	positive regulation of heart growth	1/16	52/18670	0.0436617	0.106334	0.0626137	MEF2C	1	KLF12
GO:1990089	response to nerve growth factor	1/16	52/18670	0.0436617	0.106334	0.0626137	KCNC2	1	KLF12
GO:0070482	response to oxygen levels	2/16	394/18670	0.0438604	0.106518	0.0627224	KCNMA1/PPARGC1A	2	KLF12
GO:0010823	negative regulation of mitochondrion organization	1/16	53/18670	0.0444836	0.106539	0.062735	PPARGC1A	1	KLF12
GO:0022029	telencephalon cell migration	1/16	53/18670	0.0444836	0.106539	0.062735	RELN	1	KLF12
GO:0035065	regulation of histone acetylation	1/16	53/18670	0.0444836	0.106539	0.062735	PPARGC1A	1	KLF12
GO:0045214	sarcomere organization	1/16	53/18670	0.0444836	0.106539	0.062735	MEF2C	1	KLF12
GO:0045661	regulation of myoblast differentiation	1/16	53/18670	0.0444836	0.106539	0.062735	MEF2C	1	KLF12
GO:0001503	ossification	2/16	398/18670	0.0446681	0.106687	0.0628216	MEF2C/MMP16	2	KLF12
GO:0061005	cell differentiation involved in kidney development	1/16	54/18670	0.0453048	0.10791	0.063542	MEF2C	1	KLF12
GO:0043113	receptor clustering	1/16	55/18670	0.0461253	0.108966	0.064164	RELN	1	KLF12
GO:0061098	positive regulation of protein tyrosine kinase activity	1/16	55/18670	0.0461253	0.108966	0.064164	RELN	1	KLF12
GO:0097120	receptor localization to synapse	1/16	55/18670	0.0461253	0.108966	0.064164	RELN	1	KLF12
GO:0034329	cell junction assembly	2/16	409/18670	0.0469183	0.110302	0.0649506	CNTN5/MEF2C	2	KLF12
GO:0021885	forebrain cell migration	1/16	56/18670	0.0469452	0.110302	0.0649506	RELN	1	KLF12
GO:0007517	muscle organ development	2/16	410/18670	0.047125	0.110425	0.0650231	MEF2C/SOX6	2	KLF12
GO:0060043	regulation of cardiac muscle cell proliferation	1/16	57/18670	0.0477644	0.111024	0.0653753	MEF2C	1	KLF12
GO:0071398	cellular response to fatty acid	1/16	57/18670	0.0477644	0.111024	0.0653753	PPARGC1A	1	KLF12
GO:2000272	negative regulation of signaling receptor activity	1/16	57/18670	0.0477644	0.111024	0.0653753	PPARGC1A	1	KLF12
GO:0030099	myeloid cell differentiation	2/16	416/18670	0.0483722	0.111728	0.0657902	MEF2C/SOX6	2	KLF12
GO:0010676	positive regulation of cellular carbohydrate metabolic process	1/16	58/18670	0.048583	0.111728	0.0657902	PPARGC1A	1	KLF12
GO:0035306	positive regulation of dephosphorylation	1/16	58/18670	0.048583	0.111728	0.0657902	MEF2C	1	KLF12
GO:0060997	dendritic spine morphogenesis	1/16	58/18670	0.048583	0.111728	0.0657902	RELN	1	KLF12
GO:0030521	androgen receptor signaling pathway	1/16	59/18670	0.0494009	0.112122	0.0660221	PPARGC1A	1	KLF12
GO:0045843	negative regulation of striated muscle tissue development	1/16	59/18670	0.0494009	0.112122	0.0660221	SOX6	1	KLF12
GO:0097755	positive regulation of blood vessel diameter	1/16	59/18670	0.0494009	0.112122	0.0660221	KCNMA1	1	KLF12
GO:0120178	steroid hormone biosynthetic process	1/16	59/18670	0.0494009	0.112122	0.0660221	PPARGC1A	1	KLF12
GO:2000756	regulation of peptidyl-lysine acetylation	1/16	59/18670	0.0494009	0.112122	0.0660221	PPARGC1A	1	KLF12
GO:0048635	negative regulation of muscle organ development	1/16	60/18670	0.0502181	0.113679	0.0669391	SOX6	1	KLF12
GO:0048568	embryonic organ development	2/16	428/18670	0.0509035	0.114098	0.0671855	MEF2C/MMP16	2	KLF12
GO:0001947	heart looping	1/16	61/18670	0.0510347	0.114098	0.0671855	MEF2C	1	KLF12
GO:0003170	heart valve development	1/16	61/18670	0.0510347	0.114098	0.0671855	MEF2C	1	KLF12
GO:0030888	regulation of B cell proliferation	1/16	61/18670	0.0510347	0.114098	0.0671855	MEF2C	1	KLF12
GO:0051090	regulation of DNA-binding transcription factor activity	2/16	432/18670	0.0517581	0.114098	0.0671855	PPARGC1A/RELN	2	KLF12
GO:0002260	lymphocyte homeostasis	1/16	62/18670	0.0518506	0.114098	0.0671855	MEF2C	1	KLF12
GO:0032835	glomerulus development	1/16	62/18670	0.0518506	0.114098	0.0671855	MEF2C	1	KLF12
GO:0032922	circadian regulation of gene expression	1/16	62/18670	0.0518506	0.114098	0.0671855	PPARGC1A	1	KLF12
GO:0048857	neural nucleus development	1/16	62/18670	0.0518506	0.114098	0.0671855	KCNC2	1	KLF12
GO:0055025	positive regulation of cardiac muscle tissue development	1/16	62/18670	0.0518506	0.114098	0.0671855	MEF2C	1	KLF12
GO:1901862	negative regulation of muscle tissue development	1/16	62/18670	0.0518506	0.114098	0.0671855	SOX6	1	KLF12
GO:0007588	excretion	1/16	63/18670	0.0526659	0.114727	0.0675561	KCNMA1	1	KLF12
GO:0009206	purine ribonucleoside triphosphate biosynthetic process	1/16	63/18670	0.0526659	0.114727	0.0675561	PPARGC1A	1	KLF12
GO:0031646	positive regulation of nervous system process	1/16	63/18670	0.0526659	0.114727	0.0675561	RELN	1	KLF12
GO:0046622	positive regulation of organ growth	1/16	63/18670	0.0526659	0.114727	0.0675561	MEF2C	1	KLF12
GO:0009145	purine nucleoside triphosphate biosynthetic process	1/16	64/18670	0.0534805	0.115342	0.0679184	PPARGC1A	1	KLF12
GO:0045669	positive regulation of osteoblast differentiation	1/16	64/18670	0.0534805	0.115342	0.0679184	MEF2C	1	KLF12
GO:0046834	lipid phosphorylation	1/16	64/18670	0.0534805	0.115342	0.0679184	DGKB	1	KLF12
GO:0048645	animal organ formation	1/16	64/18670	0.0534805	0.115342	0.0679184	MEF2C	1	KLF12
GO:0006940	regulation of smooth muscle contraction	1/16	65/18670	0.0542944	0.115944	0.0682728	KCNMA1	1	KLF12
GO:0014823	response to activity	1/16	65/18670	0.0542944	0.115944	0.0682728	PPARGC1A	1	KLF12
GO:0051148	negative regulation of muscle cell differentiation	1/16	65/18670	0.0542944	0.115944	0.0682728	SOX6	1	KLF12
GO:1901016	regulation of potassium ion transmembrane transporter activity	1/16	65/18670	0.0542944	0.115944	0.0682728	KCNC2	1	KLF12
GO:0007389	pattern specification process	2/16	446/18670	0.0547905	0.116716	0.0687273	MEF2C/RELN	2	KLF12
GO:0006979	response to oxidative stress	2/16	451/18670	0.055889	0.117963	0.0694618	KCNC2/PPARGC1A	2	KLF12
GO:0003143	embryonic heart tube morphogenesis	1/16	67/18670	0.0559204	0.117963	0.0694618	MEF2C	1	KLF12
GO:0060038	cardiac muscle cell proliferation	1/16	67/18670	0.0559204	0.117963	0.0694618	MEF2C	1	KLF12
GO:0061371	determination of heart left/right asymmetry	1/16	67/18670	0.0559204	0.117963	0.0694618	MEF2C	1	KLF12
GO:0035914	skeletal muscle cell differentiation	1/16	68/18670	0.0567323	0.119386	0.0702994	MEF2C	1	KLF12
GO:0006874	cellular calcium ion homeostasis	2/16	458/18670	0.0574402	0.120218	0.0707893	FAM155A/TRPC4	2	KLF12
GO:0009201	ribonucleoside triphosphate biosynthetic process	1/16	69/18670	0.0575437	0.120218	0.0707893	PPARGC1A	1	KLF12
GO:0030166	proteoglycan biosynthetic process	1/16	69/18670	0.0575437	0.120218	0.0707893	NDST3	1	KLF12
GO:0061515	myeloid cell development	1/16	70/18670	0.0583543	0.121618	0.071614	SOX6	1	KLF12
GO:0033692	cellular polysaccharide biosynthetic process	1/16	71/18670	0.0591644	0.122424	0.0720882	NDST3	1	KLF12
GO:0042440	pigment metabolic process	1/16	71/18670	0.0591644	0.122424	0.0720882	PPARGC1A	1	KLF12
GO:0051057	positive regulation of small GTPase mediated signal transduction	1/16	71/18670	0.0591644	0.122424	0.0720882	RELN	1	KLF12
GO:0051155	positive regulation of striated muscle cell differentiation	1/16	72/18670	0.0599737	0.123509	0.0727272	MEF2C	1	KLF12
GO:0061035	regulation of cartilage development	1/16	72/18670	0.0599737	0.123509	0.0727272	SOX6	1	KLF12
GO:0055074	calcium ion homeostasis	2/16	471/18670	0.060362	0.123996	0.0730142	FAM155A/TRPC4	2	KLF12
GO:0003208	cardiac ventricle morphogenesis	1/16	73/18670	0.0607824	0.123996	0.0730142	MEF2C	1	KLF12
GO:0030239	myofibril assembly	1/16	73/18670	0.0607824	0.123996	0.0730142	MEF2C	1	KLF12
GO:1901983	regulation of protein acetylation	1/16	73/18670	0.0607824	0.123996	0.0730142	PPARGC1A	1	KLF12
GO:0050769	positive regulation of neurogenesis	2/16	474/18670	0.0610437	0.124237	0.0731559	MEF2C/RELN	2	KLF12
GO:0051145	smooth muscle cell differentiation	1/16	74/18670	0.0615905	0.124764	0.0734663	MEF2C	1	KLF12
GO:1900006	positive regulation of dendrite development	1/16	74/18670	0.0615905	0.124764	0.0734663	RELN	1	KLF12
GO:0021536	diencephalon development	1/16	75/18670	0.0623979	0.126105	0.0742559	KCNC2	1	KLF12
GO:0000422	autophagy of mitochondrion	1/16	76/18670	0.0632047	0.126555	0.0745211	PPARGC1A	1	KLF12
GO:0001937	negative regulation of endothelial cell proliferation	1/16	76/18670	0.0632047	0.126555	0.0745211	MEF2C	1	KLF12
GO:0030500	regulation of bone mineralization	1/16	76/18670	0.0632047	0.126555	0.0745211	MEF2C	1	KLF12
GO:0061726	mitochondrion disassembly	1/16	76/18670	0.0632047	0.126555	0.0745211	PPARGC1A	1	KLF12
GO:0006110	regulation of glycolytic process	1/16	77/18670	0.0640108	0.127287	0.0749522	PPARGC1A	1	KLF12
GO:0009205	purine ribonucleoside triphosphate metabolic process	1/16	77/18670	0.0640108	0.127287	0.0749522	PPARGC1A	1	KLF12
GO:0035050	embryonic heart tube development	1/16	77/18670	0.0640108	0.127287	0.0749522	MEF2C	1	KLF12
GO:0000271	polysaccharide biosynthetic process	1/16	78/18670	0.0648162	0.127717	0.0752054	NDST3	1	KLF12
GO:0008306	associative learning	1/16	78/18670	0.0648162	0.127717	0.0752054	RELN	1	KLF12
GO:0055021	regulation of cardiac muscle tissue growth	1/16	78/18670	0.0648162	0.127717	0.0752054	MEF2C	1	KLF12
GO:0061333	renal tubule morphogenesis	1/16	78/18670	0.0648162	0.127717	0.0752054	MEF2C	1	KLF12
GO:0072503	cellular divalent inorganic cation homeostasis	2/16	493/18670	0.0654242	0.12785	0.0752837	FAM155A/TRPC4	2	KLF12
GO:0003151	outflow tract morphogenesis	1/16	79/18670	0.065621	0.12785	0.0752837	MEF2C	1	KLF12
GO:0043537	negative regulation of blood vessel endothelial cell migration	1/16	79/18670	0.065621	0.12785	0.0752837	MEF2C	1	KLF12
GO:0045652	regulation of megakaryocyte differentiation	1/16	79/18670	0.065621	0.12785	0.0752837	MEF2C	1	KLF12
GO:0045913	positive regulation of carbohydrate metabolic process	1/16	79/18670	0.065621	0.12785	0.0752837	PPARGC1A	1	KLF12
GO:0015711	organic anion transport	2/16	495/18670	0.0658915	0.12809	0.0754246	ANO4/TRPC4	2	KLF12
GO:0009142	nucleoside triphosphate biosynthetic process	1/16	80/18670	0.0664252	0.128551	0.075696	PPARGC1A	1	KLF12
GO:0097061	dendritic spine organization	1/16	80/18670	0.0664252	0.128551	0.075696	RELN	1	KLF12
GO:0010975	regulation of neuron projection development	2/16	499/18670	0.0668298	0.128669	0.075766	MEF2C/RELN	2	KLF12
GO:0014855	striated muscle cell proliferation	1/16	81/18670	0.0672287	0.128669	0.075766	MEF2C	1	KLF12
GO:0021766	hippocampus development	1/16	81/18670	0.0672287	0.128669	0.075766	RELN	1	KLF12
GO:0022617	extracellular matrix disassembly	1/16	81/18670	0.0672287	0.128669	0.075766	MMP16	1	KLF12
GO:0048708	astrocyte differentiation	1/16	81/18670	0.0672287	0.128669	0.075766	SOX6	1	KLF12
GO:0006094	gluconeogenesis	1/16	82/18670	0.0680315	0.129634	0.0763338	PPARGC1A	1	KLF12
GO:0030279	negative regulation of ossification	1/16	82/18670	0.0680315	0.129634	0.0763338	MEF2C	1	KLF12
GO:0006970	response to osmotic stress	1/16	83/18670	0.0688338	0.129737	0.0763944	KCNMA1	1	KLF12
GO:0009199	ribonucleoside triphosphate metabolic process	1/16	83/18670	0.0688338	0.129737	0.0763944	PPARGC1A	1	KLF12
GO:0035418	protein localization to synapse	1/16	83/18670	0.0688338	0.129737	0.0763944	RELN	1	KLF12
GO:0071277	cellular response to calcium ion	1/16	83/18670	0.0688338	0.129737	0.0763944	MEF2C	1	KLF12
GO:2000106	regulation of leukocyte apoptotic process	1/16	83/18670	0.0688338	0.129737	0.0763944	MEF2C	1	KLF12
GO:0045445	myoblast differentiation	1/16	84/18670	0.0696353	0.130397	0.0767833	MEF2C	1	KLF12
GO:0046889	positive regulation of lipid biosynthetic process	1/16	84/18670	0.0696353	0.130397	0.0767833	PPARGC1A	1	KLF12
GO:0060420	regulation of heart growth	1/16	84/18670	0.0696353	0.130397	0.0767833	MEF2C	1	KLF12
GO:0009144	purine nucleoside triphosphate metabolic process	1/16	85/18670	0.0704362	0.130767	0.0770012	PPARGC1A	1	KLF12
GO:0019319	hexose biosynthetic process	1/16	85/18670	0.0704362	0.130767	0.0770012	PPARGC1A	1	KLF12
GO:1904705	regulation of vascular smooth muscle cell proliferation	1/16	85/18670	0.0704362	0.130767	0.0770012	MEF2C	1	KLF12
GO:1990874	vascular smooth muscle cell proliferation	1/16	85/18670	0.0704362	0.130767	0.0770012	MEF2C	1	KLF12
GO:0001776	leukocyte homeostasis	1/16	86/18670	0.0712365	0.130852	0.0770511	MEF2C	1	KLF12
GO:0034637	cellular carbohydrate biosynthetic process	1/16	86/18670	0.0712365	0.130852	0.0770511	NDST3	1	KLF12
GO:0042446	hormone biosynthetic process	1/16	86/18670	0.0712365	0.130852	0.0770511	PPARGC1A	1	KLF12
GO:0060291	long-term synaptic potentiation	1/16	86/18670	0.0712365	0.130852	0.0770511	RELN	1	KLF12
GO:0070542	response to fatty acid	1/16	86/18670	0.0712365	0.130852	0.0770511	PPARGC1A	1	KLF12
GO:0014068	positive regulation of phosphatidylinositol 3-kinase signaling	1/16	87/18670	0.0720361	0.131013	0.0771457	RELN	1	KLF12
GO:0043470	regulation of carbohydrate catabolic process	1/16	87/18670	0.0720361	0.131013	0.0771457	PPARGC1A	1	KLF12
GO:0045844	positive regulation of striated muscle tissue development	1/16	87/18670	0.0720361	0.131013	0.0771457	MEF2C	1	KLF12
GO:0048636	positive regulation of muscle organ development	1/16	87/18670	0.0720361	0.131013	0.0771457	MEF2C	1	KLF12
GO:0009791	post-embryonic development	1/16	88/18670	0.0728351	0.131013	0.0771457	SOX6	1	KLF12
GO:0061097	regulation of protein tyrosine kinase activity	1/16	88/18670	0.0728351	0.131013	0.0771457	RELN	1	KLF12
GO:0098659	inorganic cation import across plasma membrane	1/16	88/18670	0.0728351	0.131013	0.0771457	FAM155A	1	KLF12
GO:0099587	inorganic ion import across plasma membrane	1/16	88/18670	0.0728351	0.131013	0.0771457	FAM155A	1	KLF12
GO:0106027	neuron projection organization	1/16	88/18670	0.0728351	0.131013	0.0771457	RELN	1	KLF12
GO:1904035	regulation of epithelial cell apoptotic process	1/16	88/18670	0.0728351	0.131013	0.0771457	PPARGC1A	1	KLF12
GO:0060021	roof of mouth development	1/16	89/18670	0.0736334	0.132174	0.0778298	MEF2C	1	KLF12
GO:0014033	neural crest cell differentiation	1/16	90/18670	0.0744311	0.132237	0.0778669	MEF2C	1	KLF12
GO:0031058	positive regulation of histone modification	1/16	90/18670	0.0744311	0.132237	0.0778669	PPARGC1A	1	KLF12
GO:0043255	regulation of carbohydrate biosynthetic process	1/16	90/18670	0.0744311	0.132237	0.0778669	PPARGC1A	1	KLF12
GO:0045778	positive regulation of ossification	1/16	90/18670	0.0744311	0.132237	0.0778669	MEF2C	1	KLF12
GO:1901379	regulation of potassium ion transmembrane transport	1/16	90/18670	0.0744311	0.132237	0.0778669	KCNC2	1	KLF12
GO:0015914	phospholipid transport	1/16	91/18670	0.0752282	0.132837	0.0782199	ANO4	1	KLF12
GO:0046364	monosaccharide biosynthetic process	1/16	91/18670	0.0752282	0.132837	0.0782199	PPARGC1A	1	KLF12
GO:0048814	regulation of dendrite morphogenesis	1/16	91/18670	0.0752282	0.132837	0.0782199	RELN	1	KLF12
GO:0032092	positive regulation of protein binding	1/16	93/18670	0.0768203	0.134824	0.0793903	MEF2C	1	KLF12
GO:0051668	localization within membrane	1/16	93/18670	0.0768203	0.134824	0.0793903	RELN	1	KLF12
GO:0072080	nephron tubule development	1/16	93/18670	0.0768203	0.134824	0.0793903	MEF2C	1	KLF12
GO:0006029	proteoglycan metabolic process	1/16	94/18670	0.0776155	0.135126	0.0795677	NDST3	1	KLF12
GO:0070167	regulation of biomineral tissue development	1/16	94/18670	0.0776155	0.135126	0.0795677	MEF2C	1	KLF12
GO:0110149	regulation of biomineralization	1/16	94/18670	0.0776155	0.135126	0.0795677	MEF2C	1	KLF12
GO:1902414	protein localization to cell junction	1/16	94/18670	0.0776155	0.135126	0.0795677	RELN	1	KLF12
GO:0042100	B cell proliferation	1/16	95/18670	0.0784099	0.135421	0.0797417	MEF2C	1	KLF12
GO:0050810	regulation of steroid biosynthetic process	1/16	95/18670	0.0784099	0.135421	0.0797417	PPARGC1A	1	KLF12
GO:0061326	renal tubule development	1/16	95/18670	0.0784099	0.135421	0.0797417	MEF2C	1	KLF12
GO:0110020	regulation of actomyosin structure organization	1/16	95/18670	0.0784099	0.135421	0.0797417	MEF2C	1	KLF12
GO:0019217	regulation of fatty acid metabolic process	1/16	96/18670	0.0792038	0.136249	0.0802294	PPARGC1A	1	KLF12
GO:0030219	megakaryocyte differentiation	1/16	96/18670	0.0792038	0.136249	0.0802294	MEF2C	1	KLF12
GO:0010596	negative regulation of endothelial cell migration	1/16	97/18670	0.079997	0.13707	0.0807125	MEF2C	1	KLF12
GO:0120162	positive regulation of cold-induced thermogenesis	1/16	97/18670	0.079997	0.13707	0.0807125	PPARGC1A	1	KLF12
GO:0043473	pigmentation	1/16	98/18670	0.0807895	0.138155	0.0813514	MEF2C	1	KLF12
GO:0001708	cell fate specification	1/16	99/18670	0.0815814	0.138688	0.0816656	SOX6	1	KLF12
GO:0019395	fatty acid oxidation	1/16	99/18670	0.0815814	0.138688	0.0816656	PPARGC1A	1	KLF12
GO:0062014	negative regulation of small molecule metabolic process	1/16	99/18670	0.0815814	0.138688	0.0816656	PPARGC1A	1	KLF12
GO:0034440	lipid oxidation	1/16	101/18670	0.0831633	0.140551	0.0827623	PPARGC1A	1	KLF12
GO:0048661	positive regulation of smooth muscle cell proliferation	1/16	101/18670	0.0831633	0.140551	0.0827623	PPARGC1A	1	KLF12
GO:1903008	organelle disassembly	1/16	101/18670	0.0831633	0.140551	0.0827623	PPARGC1A	1	KLF12
GO:0021549	cerebellum development	1/16	102/18670	0.0839533	0.14161	0.0833859	PPARGC1A	1	KLF12
GO:0044264	cellular polysaccharide metabolic process	1/16	103/18670	0.0847427	0.142387	0.0838437	NDST3	1	KLF12
GO:1905269	positive regulation of chromatin organization	1/16	103/18670	0.0847427	0.142387	0.0838437	PPARGC1A	1	KLF12
GO:0046928	regulation of neurotransmitter secretion	1/16	104/18670	0.0855314	0.143158	0.0842973	MEF2C	1	KLF12
GO:0071887	leukocyte apoptotic process	1/16	104/18670	0.0855314	0.143158	0.0842973	MEF2C	1	KLF12
GO:0007009	plasma membrane organization	1/16	105/18670	0.0863195	0.14337	0.0844221	ANO4	1	KLF12
GO:0032006	regulation of TOR signaling	1/16	105/18670	0.0863195	0.14337	0.0844221	RELN	1	KLF12
GO:0043266	regulation of potassium ion transport	1/16	105/18670	0.0863195	0.14337	0.0844221	KCNC2	1	KLF12
GO:0055017	cardiac muscle tissue growth	1/16	105/18670	0.0863195	0.14337	0.0844221	MEF2C	1	KLF12
GO:0003300	cardiac muscle hypertrophy	1/16	106/18670	0.0871069	0.143851	0.0847055	MEF2C	1	KLF12
GO:0021510	spinal cord development	1/16	106/18670	0.0871069	0.143851	0.0847055	RELN	1	KLF12
GO:0051963	regulation of synapse assembly	1/16	106/18670	0.0871069	0.143851	0.0847055	MEF2C	1	KLF12
GO:0043502	regulation of muscle adaptation	1/16	107/18670	0.0878937	0.144874	0.0853081	PPARGC1A	1	KLF12
GO:0006821	chloride transport	1/16	108/18670	0.0886799	0.145528	0.0856932	ANO4	1	KLF12
GO:0030004	cellular monovalent inorganic cation homeostasis	1/16	108/18670	0.0886799	0.145528	0.0856932	KCNMA1	1	KLF12
GO:0009141	nucleoside triphosphate metabolic process	1/16	109/18670	0.0894654	0.145528	0.0856932	PPARGC1A	1	KLF12
GO:0014897	striated muscle hypertrophy	1/16	109/18670	0.0894654	0.145528	0.0856932	MEF2C	1	KLF12
GO:0021761	limbic system development	1/16	109/18670	0.0894654	0.145528	0.0856932	RELN	1	KLF12
GO:0051149	positive regulation of muscle cell differentiation	1/16	109/18670	0.0894654	0.145528	0.0856932	MEF2C	1	KLF12
GO:0072009	nephron epithelium development	1/16	109/18670	0.0894654	0.145528	0.0856932	MEF2C	1	KLF12
GO:0006024	glycosaminoglycan biosynthetic process	1/16	110/18670	0.0902503	0.14588	0.0859005	NDST3	1	KLF12
GO:0006939	smooth muscle contraction	1/16	110/18670	0.0902503	0.14588	0.0859005	KCNMA1	1	KLF12
GO:0014896	muscle hypertrophy	1/16	111/18670	0.0910346	0.14588	0.0859005	MEF2C	1	KLF12
GO:0022037	metencephalon development	1/16	111/18670	0.0910346	0.14588	0.0859005	PPARGC1A	1	KLF12
GO:1904019	epithelial cell apoptotic process	1/16	111/18670	0.0910346	0.14588	0.0859005	PPARGC1A	1	KLF12
GO:0010906	regulation of glucose metabolic process	1/16	112/18670	0.0918182	0.14588	0.0859005	PPARGC1A	1	KLF12
GO:0014902	myotube differentiation	1/16	112/18670	0.0918182	0.14588	0.0859005	MEF2C	1	KLF12
GO:0043279	response to alkaloid	1/16	112/18670	0.0918182	0.14588	0.0859005	PPARGC1A	1	KLF12
GO:0060419	heart growth	1/16	112/18670	0.0918182	0.14588	0.0859005	MEF2C	1	KLF12
GO:1903510	mucopolysaccharide metabolic process	1/16	112/18670	0.0918182	0.14588	0.0859005	NDST3	1	KLF12
GO:0006096	glycolytic process	1/16	113/18670	0.0926012	0.14588	0.0859005	PPARGC1A	1	KLF12
GO:0021987	cerebral cortex development	1/16	113/18670	0.0926012	0.14588	0.0859005	RELN	1	KLF12
GO:0043200	response to amino acid	1/16	113/18670	0.0926012	0.14588	0.0859005	PPARGC1A	1	KLF12
GO:0046620	regulation of organ growth	1/16	113/18670	0.0926012	0.14588	0.0859005	MEF2C	1	KLF12
GO:0071867	response to monoamine	1/16	113/18670	0.0926012	0.14588	0.0859005	PPARGC1A	1	KLF12
GO:0071869	response to catecholamine	1/16	113/18670	0.0926012	0.14588	0.0859005	PPARGC1A	1	KLF12
GO:0005976	polysaccharide metabolic process	1/16	114/18670	0.0933836	0.14588	0.0859005	NDST3	1	KLF12
GO:0006757	ATP generation from ADP	1/16	114/18670	0.0933836	0.14588	0.0859005	PPARGC1A	1	KLF12
GO:0010633	negative regulation of epithelial cell migration	1/16	114/18670	0.0933836	0.14588	0.0859005	MEF2C	1	KLF12
GO:0030218	erythrocyte differentiation	1/16	114/18670	0.0933836	0.14588	0.0859005	SOX6	1	KLF12
GO:0030282	bone mineralization	1/16	114/18670	0.0933836	0.14588	0.0859005	MEF2C	1	KLF12
GO:0042752	regulation of circadian rhythm	1/16	114/18670	0.0933836	0.14588	0.0859005	PPARGC1A	1	KLF12
GO:0006023	aminoglycan biosynthetic process	1/16	115/18670	0.0941653	0.146049	0.0859998	NDST3	1	KLF12
GO:0010927	cellular component assembly involved in morphogenesis	1/16	115/18670	0.0941653	0.146049	0.0859998	MEF2C	1	KLF12
GO:0032963	collagen metabolic process	1/16	115/18670	0.0941653	0.146049	0.0859998	MMP16	1	KLF12
GO:1900542	regulation of purine nucleotide metabolic process	1/16	115/18670	0.0941653	0.146049	0.0859998	PPARGC1A	1	KLF12
GO:0010822	positive regulation of mitochondrion organization	1/16	116/18670	0.0949464	0.146735	0.086404	PPARGC1A	1	KLF12
GO:2000736	regulation of stem cell differentiation	1/16	116/18670	0.0949464	0.146735	0.086404	SOX6	1	KLF12
GO:0006140	regulation of nucleotide metabolic process	1/16	117/18670	0.0957269	0.147155	0.0866509	PPARGC1A	1	KLF12
GO:0007613	memory	1/16	117/18670	0.0957269	0.147155	0.0866509	RELN	1	KLF12
GO:0022904	respiratory electron transport chain	1/16	117/18670	0.0957269	0.147155	0.0866509	PPARGC1A	1	KLF12
GO:0007368	determination of left/right symmetry	1/16	119/18670	0.0972859	0.149287	0.0879063	MEF2C	1	KLF12
GO:0003014	renal system process	1/16	120/18670	0.0980645	0.149951	0.0882972	KCNMA1	1	KLF12
GO:0098739	import across plasma membrane	1/16	120/18670	0.0980645	0.149951	0.0882972	FAM155A	1	KLF12
GO:0015748	organophosphate ester transport	1/16	121/18670	0.0988425	0.150609	0.0886849	ANO4	1	KLF12
GO:1903578	regulation of ATP metabolic process	1/16	121/18670	0.0988425	0.150609	0.0886849	PPARGC1A	1	KLF12
GO:0034101	erythrocyte homeostasis	1/16	122/18670	0.0996198	0.151262	0.0890692	SOX6	1	KLF12
GO:0046031	ADP metabolic process	1/16	122/18670	0.0996198	0.151262	0.0890692	PPARGC1A	1	KLF12
GO:0000041	transition metal ion transport	1/16	124/18670	0.101173	0.152551	0.0898283	TRPC4	1	KLF12
GO:0014066	regulation of phosphatidylinositol 3-kinase signaling	1/16	124/18670	0.101173	0.152551	0.0898283	RELN	1	KLF12
GO:0019218	regulation of steroid metabolic process	1/16	124/18670	0.101173	0.152551	0.0898283	PPARGC1A	1	KLF12
GO:0046717	acid secretion	1/16	124/18670	0.101173	0.152551	0.0898283	TRPC4	1	KLF12
GO:0031929	TOR signaling	1/16	125/18670	0.101948	0.153187	0.090203	RELN	1	KLF12
GO:0045471	response to ethanol	1/16	125/18670	0.101948	0.153187	0.090203	KCNC2	1	KLF12
GO:0045667	regulation of osteoblast differentiation	1/16	126/18670	0.102723	0.154084	0.0907313	MEF2C	1	KLF12
GO:0009855	determination of bilateral symmetry	1/16	128/18670	0.104271	0.15568	0.0916709	MEF2C	1	KLF12
GO:0051291	protein heterooligomerization	1/16	128/18670	0.104271	0.15568	0.0916709	KCNC2	1	KLF12
GO:0003206	cardiac chamber morphogenesis	1/16	129/18670	0.105043	0.15568	0.0916709	MEF2C	1	KLF12
GO:0006639	acylglycerol metabolic process	1/16	129/18670	0.105043	0.15568	0.0916709	DGKB	1	KLF12
GO:0009799	specification of symmetry	1/16	129/18670	0.105043	0.15568	0.0916709	MEF2C	1	KLF12
GO:0034754	cellular hormone metabolic process	1/16	129/18670	0.105043	0.15568	0.0916709	PPARGC1A	1	KLF12
GO:0050853	B cell receptor signaling pathway	1/16	129/18670	0.105043	0.15568	0.0916709	MEF2C	1	KLF12
GO:0003231	cardiac ventricle development	1/16	130/18670	0.105816	0.155759	0.0917177	MEF2C	1	KLF12
GO:0006638	neutral lipid metabolic process	1/16	130/18670	0.105816	0.155759	0.0917177	DGKB	1	KLF12
GO:0030518	intracellular steroid hormone receptor signaling pathway	1/16	130/18670	0.105816	0.155759	0.0917177	PPARGC1A	1	KLF12
GO:0050671	positive regulation of lymphocyte proliferation	1/16	130/18670	0.105816	0.155759	0.0917177	MEF2C	1	KLF12
GO:0032946	positive regulation of mononuclear cell proliferation	1/16	131/18670	0.106587	0.156629	0.09223	MEF2C	1	KLF12
GO:0006165	nucleoside diphosphate phosphorylation	1/16	132/18670	0.107359	0.157495	0.09274	PPARGC1A	1	KLF12
GO:0071333	cellular response to glucose stimulus	1/16	133/18670	0.108129	0.158358	0.0932478	PPARGC1A	1	KLF12
GO:0009135	purine nucleoside diphosphate metabolic process	1/16	134/18670	0.108899	0.158415	0.0932813	PPARGC1A	1	KLF12
GO:0009179	purine ribonucleoside diphosphate metabolic process	1/16	134/18670	0.108899	0.158415	0.0932813	PPARGC1A	1	KLF12
GO:0032355	response to estradiol	1/16	134/18670	0.108899	0.158415	0.0932813	PPARGC1A	1	KLF12
GO:0046939	nucleotide phosphorylation	1/16	134/18670	0.108899	0.158415	0.0932813	PPARGC1A	1	KLF12
GO:0071331	cellular response to hexose stimulus	1/16	135/18670	0.109668	0.159266	0.0937829	PPARGC1A	1	KLF12
GO:0009185	ribonucleoside diphosphate metabolic process	1/16	136/18670	0.110436	0.159847	0.0941248	PPARGC1A	1	KLF12
GO:0071326	cellular response to monosaccharide stimulus	1/16	136/18670	0.110436	0.159847	0.0941248	PPARGC1A	1	KLF12
GO:0010675	regulation of cellular carbohydrate metabolic process	1/16	137/18670	0.111204	0.160423	0.0944639	PPARGC1A	1	KLF12
GO:0031644	regulation of nervous system process	1/16	137/18670	0.111204	0.160423	0.0944639	RELN	1	KLF12
GO:0007586	digestion	1/16	139/18670	0.112738	0.161828	0.0952913	PPARGC1A	1	KLF12
GO:0051588	regulation of neurotransmitter transport	1/16	139/18670	0.112738	0.161828	0.0952913	MEF2C	1	KLF12
GO:0070665	positive regulation of leukocyte proliferation	1/16	139/18670	0.112738	0.161828	0.0952913	MEF2C	1	KLF12
GO:0072073	kidney epithelium development	1/16	140/18670	0.113505	0.16239	0.0956222	MEF2C	1	KLF12
GO:0097553	calcium ion transmembrane import into cytosol	1/16	140/18670	0.113505	0.16239	0.0956222	FAM155A	1	KLF12
GO:0006865	amino acid transport	1/16	141/18670	0.11427	0.162947	0.0959504	TRPC4	1	KLF12
GO:0062013	positive regulation of small molecule metabolic process	1/16	141/18670	0.11427	0.162947	0.0959504	PPARGC1A	1	KLF12
GO:0050871	positive regulation of B cell activation	1/16	142/18670	0.115035	0.162983	0.0959715	MEF2C	1	KLF12
GO:0072006	nephron development	1/16	142/18670	0.115035	0.162983	0.0959715	MEF2C	1	KLF12
GO:0031056	regulation of histone modification	1/16	143/18670	0.115799	0.162983	0.0959715	PPARGC1A	1	KLF12
GO:0035296	regulation of tube diameter	1/16	143/18670	0.115799	0.162983	0.0959715	KCNMA1	1	KLF12
GO:0048813	dendrite morphogenesis	1/16	143/18670	0.115799	0.162983	0.0959715	RELN	1	KLF12
GO:0097746	regulation of blood vessel diameter	1/16	143/18670	0.115799	0.162983	0.0959715	KCNMA1	1	KLF12
GO:0106106	cold-induced thermogenesis	1/16	143/18670	0.115799	0.162983	0.0959715	PPARGC1A	1	KLF12
GO:0120161	regulation of cold-induced thermogenesis	1/16	143/18670	0.115799	0.162983	0.0959715	PPARGC1A	1	KLF12
GO:0035150	regulation of tube size	1/16	144/18670	0.116563	0.163527	0.0962917	KCNMA1	1	KLF12
GO:0071322	cellular response to carbohydrate stimulus	1/16	144/18670	0.116563	0.163527	0.0962917	PPARGC1A	1	KLF12
GO:0002822	regulation of adaptive immune response based on somatic recombination of immune receptors built from immunoglobulin superfamily domains	1/16	145/18670	0.117326	0.163802	0.0964538	MEF2C	1	KLF12
GO:0007605	sensory perception of sound	1/16	145/18670	0.117326	0.163802	0.0964538	CNTN5	1	KLF12
GO:0007612	learning	1/16	145/18670	0.117326	0.163802	0.0964538	RELN	1	KLF12
GO:0045834	positive regulation of lipid metabolic process	1/16	146/18670	0.118088	0.164338	0.0967689	PPARGC1A	1	KLF12
GO:0061337	cardiac conduction	1/16	146/18670	0.118088	0.164338	0.0967689	CACNA2D3	1	KLF12
GO:0002262	myeloid cell homeostasis	1/16	147/18670	0.11885	0.164868	0.0970815	SOX6	1	KLF12
GO:0071236	cellular response to antibiotic	1/16	147/18670	0.11885	0.164868	0.0970815	MEF2C	1	KLF12
GO:0014065	phosphatidylinositol 3-kinase signaling	1/16	148/18670	0.119611	0.165659	0.0975471	RELN	1	KLF12
GO:0014074	response to purine-containing compound	1/16	149/18670	0.120371	0.166447	0.0980108	PPARGC1A	1	KLF12
GO:0006090	pyruvate metabolic process	1/16	150/18670	0.121131	0.167231	0.0984725	PPARGC1A	1	KLF12
GO:0001678	cellular glucose homeostasis	1/16	152/18670	0.122649	0.168789	0.0993899	PPARGC1A	1	KLF12
GO:0030902	hindbrain development	1/16	152/18670	0.122649	0.168789	0.0993899	PPARGC1A	1	KLF12
GO:0030168	platelet activation	1/16	153/18670	0.123407	0.169529	0.0998258	DGKB	1	KLF12
GO:0009132	nucleoside diphosphate metabolic process	1/16	154/18670	0.124165	0.169529	0.0998258	PPARGC1A	1	KLF12
GO:0010770	positive regulation of cell morphogenesis involved in differentiation	1/16	154/18670	0.124165	0.169529	0.0998258	RELN	1	KLF12
GO:0055067	monovalent inorganic cation homeostasis	1/16	154/18670	0.124165	0.169529	0.0998258	KCNMA1	1	KLF12
GO:1990845	adaptive thermogenesis	1/16	154/18670	0.124165	0.169529	0.0998258	PPARGC1A	1	KLF12
GO:0016573	histone acetylation	1/16	156/18670	0.125678	0.171056	0.100725	PPARGC1A	1	KLF12
GO:0043535	regulation of blood vessel endothelial cell migration	1/16	156/18670	0.125678	0.171056	0.100725	MEF2C	1	KLF12
GO:0043467	regulation of generation of precursor metabolites and energy	1/16	157/18670	0.126433	0.171815	0.101172	PPARGC1A	1	KLF12
GO:0060402	calcium ion transport into cytosol	1/16	158/18670	0.127188	0.17257	0.101617	FAM155A	1	KLF12
GO:0002819	regulation of adaptive immune response	1/16	160/18670	0.128696	0.1738	0.102341	MEF2C	1	KLF12
GO:0007519	skeletal muscle tissue development	1/16	160/18670	0.128696	0.1738	0.102341	MEF2C	1	KLF12
GO:0030203	glycosaminoglycan metabolic process	1/16	160/18670	0.128696	0.1738	0.102341	NDST3	1	KLF12
GO:0018393	internal peptidyl-lysine acetylation	1/16	161/18670	0.12945	0.174546	0.10278	PPARGC1A	1	KLF12
GO:0015718	monocarboxylic acid transport	1/16	163/18670	0.130954	0.175754	0.103492	TRPC4	1	KLF12
GO:0031214	biomineral tissue development	1/16	163/18670	0.130954	0.175754	0.103492	MEF2C	1	KLF12
GO:0110148	biomineralization	1/16	163/18670	0.130954	0.175754	0.103492	MEF2C	1	KLF12
GO:0050680	negative regulation of epithelial cell proliferation	1/16	165/18670	0.132456	0.177221	0.104355	MEF2C	1	KLF12
GO:0050954	sensory perception of mechanical stimulus	1/16	165/18670	0.132456	0.177221	0.104355	CNTN5	1	KLF12
GO:0006475	internal protein amino acid acetylation	1/16	166/18670	0.133206	0.17795	0.104785	PPARGC1A	1	KLF12
GO:0034614	cellular response to reactive oxygen species	1/16	168/18670	0.134705	0.179294	0.105576	KCNC2	1	KLF12
GO:0050806	positive regulation of synaptic transmission	1/16	168/18670	0.134705	0.179294	0.105576	RELN	1	KLF12
GO:0015698	inorganic anion transport	1/16	169/18670	0.135453	0.179294	0.105576	ANO4	1	KLF12
GO:0018394	peptidyl-lysine acetylation	1/16	169/18670	0.135453	0.179294	0.105576	PPARGC1A	1	KLF12
GO:0021543	pallium development	1/16	169/18670	0.135453	0.179294	0.105576	RELN	1	KLF12
GO:0060538	skeletal muscle organ development	1/16	169/18670	0.135453	0.179294	0.105576	MEF2C	1	KLF12
GO:0006022	aminoglycan metabolic process	1/16	170/18670	0.136201	0.179462	0.105675	NDST3	1	KLF12
GO:0007269	neurotransmitter secretion	1/16	170/18670	0.136201	0.179462	0.105675	MEF2C	1	KLF12
GO:0099643	signal release from synapse	1/16	170/18670	0.136201	0.179462	0.105675	MEF2C	1	KLF12
GO:0003205	cardiac chamber development	1/16	171/18670	0.136948	0.179899	0.105932	MEF2C	1	KLF12
GO:0006937	regulation of muscle contraction	1/16	171/18670	0.136948	0.179899	0.105932	KCNMA1	1	KLF12
GO:0009152	purine ribonucleotide biosynthetic process	1/16	172/18670	0.137694	0.180606	0.106349	PPARGC1A	1	KLF12
GO:0001659	temperature homeostasis	1/16	173/18670	0.13844	0.181037	0.106602	PPARGC1A	1	KLF12
GO:0055002	striated muscle cell development	1/16	173/18670	0.13844	0.181037	0.106602	MEF2C	1	KLF12
GO:2001252	positive regulation of chromosome organization	1/16	174/18670	0.139185	0.181737	0.107015	PPARGC1A	1	KLF12
GO:0003018	vascular process in circulatory system	1/16	175/18670	0.13993	0.182161	0.107264	KCNMA1	1	KLF12
GO:0010921	regulation of phosphatase activity	1/16	175/18670	0.13993	0.182161	0.107264	MEF2C	1	KLF12
GO:0001936	regulation of endothelial cell proliferation	1/16	176/18670	0.140674	0.182308	0.107351	MEF2C	1	KLF12
GO:0050796	regulation of insulin secretion	1/16	176/18670	0.140674	0.182308	0.107351	KCNC2	1	KLF12
GO:0060401	cytosolic calcium ion transport	1/16	176/18670	0.140674	0.182308	0.107351	FAM155A	1	KLF12
GO:0050821	protein stabilization	1/16	178/18670	0.14216	0.183823	0.108243	PPARGC1A	1	KLF12
GO:0008361	regulation of cell size	1/16	179/18670	0.142902	0.183823	0.108243	KCNMA1	1	KLF12
GO:0010821	regulation of mitochondrion organization	1/16	179/18670	0.142902	0.183823	0.108243	PPARGC1A	1	KLF12
GO:0048771	tissue remodeling	1/16	179/18670	0.142902	0.183823	0.108243	MEF2C	1	KLF12
GO:0051099	positive regulation of binding	1/16	179/18670	0.142902	0.183823	0.108243	MEF2C	1	KLF12
GO:0010565	regulation of cellular ketone metabolic process	1/16	180/18670	0.143644	0.183958	0.108322	PPARGC1A	1	KLF12
GO:0043534	blood vessel endothelial cell migration	1/16	180/18670	0.143644	0.183958	0.108322	MEF2C	1	KLF12
GO:0071466	cellular response to xenobiotic stimulus	1/16	180/18670	0.143644	0.183958	0.108322	PPARGC1A	1	KLF12
GO:0048015	phosphatidylinositol-mediated signaling	1/16	181/18670	0.144385	0.184634	0.10872	RELN	1	KLF12
GO:0043401	steroid hormone mediated signaling pathway	1/16	182/18670	0.145126	0.185308	0.109117	PPARGC1A	1	KLF12
GO:0048017	inositol lipid-mediated signaling	1/16	184/18670	0.146605	0.186373	0.109744	RELN	1	KLF12
GO:0048639	positive regulation of developmental growth	1/16	184/18670	0.146605	0.186373	0.109744	MEF2C	1	KLF12
GO:0050864	regulation of B cell activation	1/16	184/18670	0.146605	0.186373	0.109744	MEF2C	1	KLF12
GO:0009260	ribonucleotide biosynthetic process	1/16	185/18670	0.147343	0.186764	0.109975	PPARGC1A	1	KLF12
GO:1902275	regulation of chromatin organization	1/16	185/18670	0.147343	0.186764	0.109975	PPARGC1A	1	KLF12
GO:0022900	electron transport chain	1/16	186/18670	0.148081	0.187152	0.110203	PPARGC1A	1	KLF12
GO:0055001	muscle cell development	1/16	186/18670	0.148081	0.187152	0.110203	MEF2C	1	KLF12
GO:0006367	transcription initiation from RNA polymerase II promoter	1/16	188/18670	0.149556	0.18874	0.111138	PPARGC1A	1	KLF12
GO:0001935	endothelial cell proliferation	1/16	191/18670	0.151762	0.189964	0.111859	MEF2C	1	KLF12
GO:0042594	response to starvation	1/16	191/18670	0.151762	0.189964	0.111859	PPARGC1A	1	KLF12
GO:0051054	positive regulation of DNA metabolic process	1/16	191/18670	0.151762	0.189964	0.111859	PPARGC1A	1	KLF12
GO:0098657	import into cell	1/16	191/18670	0.151762	0.189964	0.111859	FAM155A	1	KLF12
GO:0006164	purine nucleotide biosynthetic process	1/16	192/18670	0.152497	0.189964	0.111859	PPARGC1A	1	KLF12
GO:0044272	sulfur compound biosynthetic process	1/16	192/18670	0.152497	0.189964	0.111859	NDST3	1	KLF12
GO:0046390	ribose phosphate biosynthetic process	1/16	192/18670	0.152497	0.189964	0.111859	PPARGC1A	1	KLF12
GO:0050731	positive regulation of peptidyl-tyrosine phosphorylation	1/16	192/18670	0.152497	0.189964	0.111859	RELN	1	KLF12
GO:1901888	regulation of cell junction assembly	1/16	192/18670	0.152497	0.189964	0.111859	MEF2C	1	KLF12
GO:0045333	cellular respiration	1/16	194/18670	0.153964	0.191242	0.112611	PPARGC1A	1	KLF12
GO:1902115	regulation of organelle assembly	1/16	194/18670	0.153964	0.191242	0.112611	MEF2C	1	KLF12
GO:0006694	steroid biosynthetic process	1/16	196/18670	0.155429	0.192785	0.11352	PPARGC1A	1	KLF12
GO:0009749	response to glucose	1/16	197/18670	0.15616	0.193416	0.113891	PPARGC1A	1	KLF12
GO:0016052	carbohydrate catabolic process	1/16	198/18670	0.156891	0.193767	0.114098	PPARGC1A	1	KLF12
GO:0046890	regulation of lipid biosynthetic process	1/16	198/18670	0.156891	0.193767	0.114098	PPARGC1A	1	KLF12
GO:0006109	regulation of carbohydrate metabolic process	1/16	199/18670	0.157621	0.194116	0.114304	PPARGC1A	1	KLF12
GO:0031032	actomyosin structure organization	1/16	199/18670	0.157621	0.194116	0.114304	MEF2C	1	KLF12
GO:0009746	response to hexose	1/16	202/18670	0.159809	0.196531	0.115726	PPARGC1A	1	KLF12
GO:0030278	regulation of ossification	1/16	203/18670	0.160537	0.196647	0.115794	MEF2C	1	KLF12
GO:0002573	myeloid leukocyte differentiation	1/16	204/18670	0.161264	0.196647	0.115794	MEF2C	1	KLF12
GO:0006006	glucose metabolic process	1/16	204/18670	0.161264	0.196647	0.115794	PPARGC1A	1	KLF12
GO:0006473	protein acetylation	1/16	204/18670	0.161264	0.196647	0.115794	PPARGC1A	1	KLF12
GO:0035265	organ growth	1/16	204/18670	0.161264	0.196647	0.115794	MEF2C	1	KLF12
GO:0035637	multicellular organismal signaling	1/16	204/18670	0.161264	0.196647	0.115794	CACNA2D3	1	KLF12
GO:0072522	purine-containing compound biosynthetic process	1/16	205/18670	0.161991	0.197255	0.116152	PPARGC1A	1	KLF12
GO:0030073	insulin secretion	1/16	207/18670	0.163442	0.198188	0.116702	KCNC2	1	KLF12
GO:0034284	response to monosaccharide	1/16	207/18670	0.163442	0.198188	0.116702	PPARGC1A	1	KLF12
GO:0071456	cellular response to hypoxia	1/16	207/18670	0.163442	0.198188	0.116702	PPARGC1A	1	KLF12
GO:0007623	circadian rhythm	1/16	208/18670	0.164167	0.198235	0.116729	PPARGC1A	1	KLF12
GO:0050670	regulation of lymphocyte proliferation	1/16	208/18670	0.164167	0.198235	0.116729	MEF2C	1	KLF12
GO:0090276	regulation of peptide hormone secretion	1/16	208/18670	0.164167	0.198235	0.116729	KCNC2	1	KLF12
GO:0032944	regulation of mononuclear cell proliferation	1/16	209/18670	0.164892	0.198282	0.116757	MEF2C	1	KLF12
GO:0035303	regulation of dephosphorylation	1/16	209/18670	0.164892	0.198282	0.116757	MEF2C	1	KLF12
GO:0071229	cellular response to acid chemical	1/16	209/18670	0.164892	0.198282	0.116757	PPARGC1A	1	KLF12
GO:0019935	cyclic-nucleotide-mediated signaling	1/16	212/18670	0.167061	0.200612	0.118129	KCNC2	1	KLF12
GO:0016485	protein processing	1/16	217/18670	0.170665	0.204092	0.120178	MMP16	1	KLF12
GO:0036294	cellular response to decreased oxygen levels	1/16	217/18670	0.170665	0.204092	0.120178	PPARGC1A	1	KLF12
GO:0043393	regulation of protein binding	1/16	217/18670	0.170665	0.204092	0.120178	MEF2C	1	KLF12
GO:0048762	mesenchymal cell differentiation	1/16	220/18670	0.172821	0.206385	0.121528	MEF2C	1	KLF12
GO:0070663	regulation of leukocyte proliferation	1/16	222/18670	0.174255	0.207812	0.122368	MEF2C	1	KLF12
GO:0045444	fat cell differentiation	1/16	223/18670	0.174971	0.208379	0.122702	PPARGC1A	1	KLF12
GO:0001649	osteoblast differentiation	1/16	225/18670	0.176402	0.209795	0.123536	MEF2C	1	KLF12
GO:0010594	regulation of endothelial cell migration	1/16	229/18670	0.179256	0.212897	0.125363	MEF2C	1	KLF12
GO:0009743	response to carbohydrate	1/16	230/18670	0.179968	0.213451	0.125689	PPARGC1A	1	KLF12
GO:0009755	hormone-mediated signaling pathway	1/16	233/18670	0.182101	0.215097	0.126658	PPARGC1A	1	KLF12
GO:0042445	hormone metabolic process	1/16	233/18670	0.182101	0.215097	0.126658	PPARGC1A	1	KLF12
GO:0097305	response to alcohol	1/16	233/18670	0.182101	0.215097	0.126658	KCNC2	1	KLF12
GO:0071453	cellular response to oxygen levels	1/16	234/18670	0.182811	0.215642	0.126979	PPARGC1A	1	KLF12
GO:0042593	glucose homeostasis	1/16	241/18670	0.187763	0.221183	0.130242	PPARGC1A	1	KLF12
GO:0033500	carbohydrate homeostasis	1/16	242/18670	0.188468	0.221712	0.130554	PPARGC1A	1	KLF12
GO:0009266	response to temperature stimulus	1/16	243/18670	0.189173	0.22224	0.130864	PPARGC1A	1	KLF12
GO:0019318	hexose metabolic process	1/16	244/18670	0.189877	0.222765	0.131173	PPARGC1A	1	KLF12
GO:0042180	cellular ketone metabolic process	1/16	246/18670	0.191283	0.224112	0.131966	PPARGC1A	1	KLF12
GO:0043543	protein acylation	1/16	248/18670	0.192687	0.225148	0.132577	PPARGC1A	1	KLF12
GO:0071383	cellular response to steroid hormone stimulus	1/16	248/18670	0.192687	0.225148	0.132577	PPARGC1A	1	KLF12
GO:0006352	DNA-templated transcription, initiation	1/16	249/18670	0.193389	0.22536	0.132702	PPARGC1A	1	KLF12
GO:0021537	telencephalon development	1/16	249/18670	0.193389	0.22536	0.132702	RELN	1	KLF12
GO:0030072	peptide hormone secretion	1/16	250/18670	0.194089	0.225873	0.133003	KCNC2	1	KLF12
GO:0008016	regulation of heart contraction	1/16	251/18670	0.194789	0.226081	0.133126	CACNA2D3	1	KLF12
GO:0045637	regulation of myeloid cell differentiation	1/16	251/18670	0.194789	0.226081	0.133126	MEF2C	1	KLF12
GO:0050730	regulation of peptidyl-tyrosine phosphorylation	1/16	256/18670	0.198281	0.229825	0.135331	RELN	1	KLF12
GO:0003007	heart morphogenesis	1/16	259/18670	0.200369	0.231936	0.136574	MEF2C	1	KLF12
GO:0046883	regulation of hormone secretion	1/16	262/18670	0.202452	0.234034	0.137809	KCNC2	1	KLF12
GO:0045927	positive regulation of growth	1/16	270/18670	0.207982	0.240107	0.141385	MEF2C	1	KLF12
GO:0046651	lymphocyte proliferation	1/16	272/18670	0.209359	0.241375	0.142132	MEF2C	1	KLF12
GO:0032943	mononuclear cell proliferation	1/16	274/18670	0.210733	0.242315	0.142686	MEF2C	1	KLF12
GO:0043542	endothelial cell migration	1/16	274/18670	0.210733	0.242315	0.142686	MEF2C	1	KLF12
GO:0007411	axon guidance	1/16	276/18670	0.212106	0.24357	0.143425	RELN	1	KLF12
GO:0097485	neuron projection guidance	1/16	277/18670	0.212791	0.243852	0.14359	RELN	1	KLF12
GO:0001822	kidney development	1/16	278/18670	0.213476	0.243852	0.14359	MEF2C	1	KLF12
GO:0009165	nucleotide biosynthetic process	1/16	278/18670	0.213476	0.243852	0.14359	PPARGC1A	1	KLF12
GO:0030522	intracellular receptor signaling pathway	1/16	278/18670	0.213476	0.243852	0.14359	PPARGC1A	1	KLF12
GO:0060485	mesenchyme development	1/16	279/18670	0.21416	0.244312	0.143861	MEF2C	1	KLF12
GO:0010976	positive regulation of neuron projection development	1/16	281/18670	0.215527	0.245226	0.144399	RELN	1	KLF12
GO:0031503	protein-containing complex localization	1/16	281/18670	0.215527	0.245226	0.144399	RELN	1	KLF12
GO:0060047	heart contraction	1/16	282/18670	0.216209	0.245358	0.144477	CACNA2D3	1	KLF12
GO:1901293	nucleoside phosphate biosynthetic process	1/16	282/18670	0.216209	0.245358	0.144477	PPARGC1A	1	KLF12
GO:0021700	developmental maturation	1/16	284/18670	0.217573	0.246261	0.145009	RELN	1	KLF12
GO:0031647	regulation of protein stability	1/16	284/18670	0.217573	0.246261	0.145009	PPARGC1A	1	KLF12
GO:0051604	protein maturation	1/16	285/18670	0.218254	0.246709	0.145273	MMP16	1	KLF12
GO:0015980	energy derivation by oxidation of organic compounds	1/16	286/18670	0.218934	0.247156	0.145536	PPARGC1A	1	KLF12
GO:0005996	monosaccharide metabolic process	1/16	287/18670	0.219614	0.247601	0.145798	PPARGC1A	1	KLF12
GO:0010632	regulation of epithelial cell migration	1/16	291/18670	0.222328	0.25001	0.147217	MEF2C	1	KLF12
GO:0071356	cellular response to tumor necrosis factor	1/16	291/18670	0.222328	0.25001	0.147217	PPARGC1A	1	KLF12
GO:0003015	heart process	1/16	292/18670	0.223005	0.250123	0.147283	CACNA2D3	1	KLF12
GO:0009410	response to xenobiotic stimulus	1/16	292/18670	0.223005	0.250123	0.147283	PPARGC1A	1	KLF12
GO:0072001	renal system development	1/16	293/18670	0.223681	0.250557	0.147539	MEF2C	1	KLF12
GO:0048511	rhythmic process	1/16	295/18670	0.225032	0.251746	0.148239	PPARGC1A	1	KLF12
GO:1903522	regulation of blood circulation	1/16	297/18670	0.226381	0.252929	0.148935	CACNA2D3	1	KLF12
GO:0070661	leukocyte proliferation	1/16	298/18670	0.227055	0.253355	0.149186	MEF2C	1	KLF12
GO:0010769	regulation of cell morphogenesis involved in differentiation	1/16	301/18670	0.229073	0.255278	0.150318	RELN	1	KLF12
GO:0046034	ATP metabolic process	1/16	304/18670	0.231086	0.25719	0.151445	PPARGC1A	1	KLF12
GO:0009895	negative regulation of catabolic process	1/16	308/18670	0.233762	0.259503	0.152806	PPARGC1A	1	KLF12
GO:0046879	hormone secretion	1/16	308/18670	0.233762	0.259503	0.152806	KCNC2	1	KLF12
GO:0042113	B cell activation	1/16	310/18670	0.235097	0.260651	0.153482	MEF2C	1	KLF12
GO:0034612	response to tumor necrosis factor	1/16	312/18670	0.236429	0.261793	0.154155	PPARGC1A	1	KLF12
GO:0009416	response to light stimulus	1/16	314/18670	0.23776	0.262931	0.154825	KCNC2	1	KLF12
GO:0050851	antigen receptor-mediated signaling pathway	1/16	316/18670	0.239088	0.264063	0.155491	MEF2C	1	KLF12
GO:0009914	hormone transport	1/16	317/18670	0.239751	0.264458	0.155724	KCNC2	1	KLF12
GO:0007204	positive regulation of cytosolic calcium ion concentration	1/16	319/18670	0.241076	0.265582	0.156386	FAM155A	1	KLF12
GO:0007568	aging	1/16	321/18670	0.242399	0.266701	0.157045	PPARGC1A	1	KLF12
GO:0060562	epithelial tube morphogenesis	1/16	322/18670	0.24306	0.267088	0.157273	MEF2C	1	KLF12
GO:0001655	urogenital system development	1/16	330/18670	0.248325	0.272529	0.160477	MEF2C	1	KLF12
GO:0008202	steroid metabolic process	1/16	331/18670	0.248981	0.272559	0.160494	PPARGC1A	1	KLF12
GO:0046942	carboxylic acid transport	1/16	331/18670	0.248981	0.272559	0.160494	TRPC4	1	KLF12
GO:0015849	organic acid transport	1/16	333/18670	0.250291	0.273647	0.161135	TRPC4	1	KLF12
GO:0051251	positive regulation of lymphocyte activation	1/16	334/18670	0.250945	0.274017	0.161353	MEF2C	1	KLF12
GO:0007596	blood coagulation	1/16	336/18670	0.252252	0.275097	0.161989	DGKB	1	KLF12
GO:0051056	regulation of small GTPase mediated signal transduction	1/16	338/18670	0.253556	0.276173	0.162622	RELN	1	KLF12
GO:0007599	hemostasis	1/16	341/18670	0.255509	0.27795	0.163669	DGKB	1	KLF12
GO:0033044	regulation of chromosome organization	1/16	342/18670	0.256159	0.27796	0.163675	PPARGC1A	1	KLF12
GO:0050817	coagulation	1/16	342/18670	0.256159	0.27796	0.163675	DGKB	1	KLF12
GO:0001101	response to acid chemical	1/16	343/18670	0.256809	0.277969	0.16368	PPARGC1A	1	KLF12
GO:0032956	regulation of actin cytoskeleton organization	1/16	343/18670	0.256809	0.277969	0.16368	MEF2C	1	KLF12
GO:0048638	regulation of developmental growth	1/16	347/18670	0.259401	0.280424	0.165126	MEF2C	1	KLF12
GO:0009101	glycoprotein biosynthetic process	1/16	348/18670	0.260047	0.280773	0.165331	NDST3	1	KLF12
GO:0051052	regulation of DNA metabolic process	1/16	351/18670	0.261984	0.282162	0.166149	PPARGC1A	1	KLF12
GO:0051260	protein homooligomerization	1/16	351/18670	0.261984	0.282162	0.166149	KCNC2	1	KLF12
GO:0010631	epithelial cell migration	1/16	352/18670	0.262629	0.282505	0.166351	MEF2C	1	KLF12
GO:1902903	regulation of supramolecular fiber organization	1/16	353/18670	0.263273	0.282847	0.166552	MEF2C	1	KLF12
GO:0001505	regulation of neurotransmitter levels	1/16	355/18670	0.264559	0.283527	0.166953	MEF2C	1	KLF12
GO:0090132	epithelium migration	1/16	355/18670	0.264559	0.283527	0.166953	MEF2C	1	KLF12
GO:0006959	humoral immune response	1/16	356/18670	0.265202	0.283864	0.167151	MEF2C	1	KLF12
GO:0002460	adaptive immune response based on somatic recombination of immune receptors built from immunoglobulin superfamily domains	1/16	361/18670	0.268406	0.286587	0.168754	MEF2C	1	KLF12
GO:0090130	tissue migration	1/16	361/18670	0.268406	0.286587	0.168754	MEF2C	1	KLF12
GO:0006936	muscle contraction	1/16	363/18670	0.269685	0.287244	0.169141	KCNMA1	1	KLF12
GO:0018108	peptidyl-tyrosine phosphorylation	1/16	363/18670	0.269685	0.287244	0.169141	RELN	1	KLF12
GO:0018212	peptidyl-tyrosine modification	1/16	366/18670	0.271598	0.288927	0.170132	RELN	1	KLF12
GO:0030198	extracellular matrix organization	1/16	368/18670	0.272871	0.289925	0.17072	MMP16	1	KLF12
GO:0043062	extracellular structure organization	1/16	369/18670	0.273506	0.290245	0.170909	MMP16	1	KLF12
GO:0032535	regulation of cellular component size	1/16	370/18670	0.274142	0.290563	0.171096	KCNMA1	1	KLF12
GO:0006790	sulfur compound metabolic process	1/16	372/18670	0.27541	0.291511	0.171654	NDST3	1	KLF12
GO:0001701	in utero embryonic development	1/16	373/18670	0.276044	0.291511	0.171654	SOX6	1	KLF12
GO:0051098	regulation of binding	1/16	373/18670	0.276044	0.291511	0.171654	MEF2C	1	KLF12
GO:0050678	regulation of epithelial cell proliferation	1/16	378/18670	0.279204	0.294489	0.173408	MEF2C	1	KLF12
GO:0002696	positive regulation of leukocyte activation	1/16	380/18670	0.280465	0.2951	0.173768	MEF2C	1	KLF12
GO:0006869	lipid transport	1/16	380/18670	0.280465	0.2951	0.173768	ANO4	1	KLF12
GO:0006631	fatty acid metabolic process	1/16	383/18670	0.282351	0.296008	0.174302	PPARGC1A	1	KLF12
GO:0031346	positive regulation of cell projection organization	1/16	383/18670	0.282351	0.296008	0.174302	RELN	1	KLF12
GO:0048545	response to steroid hormone	1/16	383/18670	0.282351	0.296008	0.174302	PPARGC1A	1	KLF12
GO:0031349	positive regulation of defense response	1/16	384/18670	0.282979	0.296308	0.174479	MEF2C	1	KLF12
GO:0032970	regulation of actin filament-based process	1/16	388/18670	0.285486	0.298572	0.175812	MEF2C	1	KLF12
GO:0010639	negative regulation of organelle organization	1/16	393/18670	0.288607	0.301397	0.177475	PPARGC1A	1	KLF12
GO:0010959	regulation of metal ion transport	1/16	394/18670	0.28923	0.301397	0.177475	KCNC2	1	KLF12
GO:0050867	positive regulation of cell activation	1/16	394/18670	0.28923	0.301397	0.177475	MEF2C	1	KLF12
GO:0018205	peptidyl-lysine modification	1/16	397/18670	0.291095	0.302977	0.178405	PPARGC1A	1	KLF12
GO:0009150	purine ribonucleotide metabolic process	1/16	399/18670	0.292336	0.303903	0.178951	PPARGC1A	1	KLF12
GO:0019216	regulation of lipid metabolic process	1/16	410/18670	0.299125	0.310588	0.182888	PPARGC1A	1	KLF12
GO:0009259	ribonucleotide metabolic process	1/16	414/18670	0.301578	0.312388	0.183947	PPARGC1A	1	KLF12
GO:0046486	glycerolipid metabolic process	1/16	414/18670	0.301578	0.312388	0.183947	DGKB	1	KLF12
GO:0010876	lipid localization	1/16	415/18670	0.302191	0.312648	0.184101	ANO4	1	KLF12
GO:0009100	glycoprotein metabolic process	1/16	419/18670	0.304634	0.314801	0.185368	NDST3	1	KLF12
GO:0019693	ribose phosphate metabolic process	1/16	424/18670	0.307677	0.317567	0.186997	PPARGC1A	1	KLF12
GO:0001933	negative regulation of protein phosphorylation	1/16	429/18670	0.310708	0.319933	0.18839	PPARGC1A	1	KLF12
GO:0062012	regulation of small molecule metabolic process	1/16	429/18670	0.310708	0.319933	0.18839	PPARGC1A	1	KLF12
GO:0006163	purine nucleotide metabolic process	1/16	432/18670	0.31252	0.321417	0.189264	PPARGC1A	1	KLF12
GO:0050673	epithelial cell proliferation	1/16	434/18670	0.313726	0.322275	0.189769	MEF2C	1	KLF12
GO:0019932	second-messenger-mediated signaling	1/16	439/18670	0.316731	0.324978	0.191361	KCNC2	1	KLF12
GO:0010256	endomembrane system organization	1/16	445/18670	0.320322	0.328273	0.193301	ANO4	1	KLF12
GO:0009314	response to radiation	1/16	448/18670	0.32211	0.329716	0.194151	KCNC2	1	KLF12
GO:0048285	organelle fission	1/16	449/18670	0.322706	0.329936	0.19428	PPARGC1A	1	KLF12
GO:0016570	histone modification	1/16	454/18670	0.325674	0.332579	0.195837	PPARGC1A	1	KLF12
GO:0001667	ameboidal-type cell migration	1/16	462/18670	0.330399	0.337007	0.198444	MEF2C	1	KLF12
GO:0072521	purine-containing compound metabolic process	1/16	464/18670	0.331576	0.33781	0.198917	PPARGC1A	1	KLF12
GO:0007409	axonogenesis	1/16	468/18670	0.333922	0.339403	0.199855	RELN	1	KLF12
GO:0042326	negative regulation of phosphorylation	1/16	468/18670	0.333922	0.339403	0.199855	PPARGC1A	1	KLF12
GO:0008380	RNA splicing	1/16	469/18670	0.334508	0.3396	0.199971	PPARGC1A	1	KLF12
GO:0050708	regulation of protein secretion	1/16	472/18670	0.336261	0.340776	0.200663	KCNC2	1	KLF12
GO:0002429	immune response-activating cell surface receptor signaling pathway	1/16	473/18670	0.336845	0.340776	0.200663	MEF2C	1	KLF12
GO:0002757	immune response-activating signal transduction	1/16	473/18670	0.336845	0.340776	0.200663	MEF2C	1	KLF12
GO:0016569	covalent chromatin modification	1/16	474/18670	0.337428	0.340968	0.200776	PPARGC1A	1	KLF12
GO:1903706	regulation of hemopoiesis	1/16	475/18670	0.338011	0.341159	0.200889	MEF2C	1	KLF12
GO:0016311	dephosphorylation	1/16	478/18670	0.339756	0.342521	0.201691	MEF2C	1	KLF12
GO:0022604	regulation of cell morphogenesis	1/16	484/18670	0.343233	0.345624	0.203518	RELN	1	KLF12
GO:0051249	regulation of lymphocyte activation	1/16	485/18670	0.34381	0.345805	0.203624	MEF2C	1	KLF12
GO:0048871	multicellular organismal homeostasis	1/16	486/18670	0.344388	0.345984	0.20373	PPARGC1A	1	KLF12
GO:0006914	autophagy	1/16	496/18670	0.350135	0.350945	0.206651	PPARGC1A	1	KLF12
GO:0061919	process utilizing autophagic mechanism	1/16	496/18670	0.350135	0.350945	0.206651	PPARGC1A	1	KLF12
GO:0031667	response to nutrient levels	1/16	499/18670	0.35185	0.352256	0.207423	PPARGC1A	1	KLF12
GO:0002791	regulation of peptide secretion	1/16	500/18670	0.352421	0.352421	0.20752	KCNC2	1	KLF12
GO:0042391	regulation of membrane potential	23/148	434/18670	5.42934e-13	1.22703e-09	1.03843e-09	ANK3/CACNA2D1/CACNB2/CCK/CHCHD10/GABRA1/GRIA1/GRID2/GRIK1/GRIN3A/GRM1/GSK3B/KCNC1/KCNC2/KCND2/KCNH7/KCNN2/NALCN/NEDD4L/NTRK2/PID1/RELN/TMEM108	23	MEF2C
GO:0010975	regulation of neuron projection development	23/148	499/18670	9.50111e-12	1.07363e-08	9.08606e-09	CNTN1/CPEB3/DCC/DSCAM/GRID2/GSK3B/HECW1/IL1RAPL1/LRRC4C/NEDD4L/NTRK2/PTPRD/PTPRG/PTPRO/RAPGEF2/RELN/SDK1/SERPINI1/STMN2/SYT1/TIAM1/ZEB2/ZNF804A	23	MEF2C
GO:0050804	modulation of chemical synaptic transmission	21/148	436/18670	3.65981e-11	2.15784e-08	1.82618e-08	ADCY8/CACNB2/CDH11/CPEB3/DCC/GRIA1/GRID2/GRIK1/GRIN3A/GRM1/GSK3B/LGI1/LRRC4C/NRG3/NTRK2/PLCB1/RAPGEF2/RELN/SLC6A1/SYT1/TMEM108	21	MEF2C
GO:0099177	regulation of trans-synaptic signaling	21/148	437/18670	3.81919e-11	2.15784e-08	1.82618e-08	ADCY8/CACNB2/CDH11/CPEB3/DCC/GRIA1/GRID2/GRIK1/GRIN3A/GRM1/GSK3B/LGI1/LRRC4C/NRG3/NTRK2/PLCB1/RAPGEF2/RELN/SLC6A1/SYT1/TMEM108	21	MEF2C
GO:0034765	regulation of ion transmembrane transport	21/148	483/18670	2.4148e-10	1.09149e-07	9.23726e-08	ANK3/CACNA2D1/CACNA2D3/CACNB2/CHCHD10/GRIA1/GRIA2/HECW1/KCNC1/KCNC2/KCND2/KCNH7/KCNN2/KCNQ5/NALCN/NEDD4L/NETO2/PDE4B/PPARGC1A/RELN/UBASH3B	21	MEF2C
GO:0007215	glutamate receptor signaling pathway	11/148	100/18670	4.13373e-10	1.55704e-07	1.31772e-07	GRIA1/GRIA2/GRID2/GRIK1/GRIN3A/GRM1/NETO2/PLCB1/PPARGC1A/RELN/TIAM1	11	MEF2C
GO:0050808	synapse organization	19/148	408/18670	5.95411e-10	1.92233e-07	1.62686e-07	ANK3/CACNB2/CHCHD10/CNTN5/DSCAM/FRMPD4/GABRA1/GRID2/IL1RAPL1/LRRC4C/LRRTM3/NTRK2/PTPRD/PTPRO/RELN/SDK1/TIAM1/TMEM108/ZNF804A	19	MEF2C
GO:0045666	positive regulation of neuron differentiation	17/148	371/18670	6.4831e-09	1.74712e-06	1.47858e-06	CNTN1/CPEB3/DSCAM/IL1RAPL1/NCOA1/NEDD4L/NTRK2/PTPRD/RAPGEF2/RELN/SERPINI1/STMN2/SYT1/TCF4/TIAM1/ZEB2/ZNF804A	17	MEF2C
GO:0010976	positive regulation of neuron projection development	15/148	281/18670	6.95755e-09	1.74712e-06	1.47858e-06	CNTN1/CPEB3/DSCAM/IL1RAPL1/NEDD4L/NTRK2/PTPRD/RAPGEF2/RELN/SERPINI1/STMN2/SYT1/TIAM1/ZEB2/ZNF804A	15	MEF2C
GO:0022604	regulation of cell morphogenesis	19/148	484/18670	9.84378e-09	2.22469e-06	1.88275e-06	DCC/DSCAM/GSK3B/HECW1/IL1RAPL1/LRRC4C/NEDD4L/NTRK2/PHIP/PTPRD/PTPRO/RAPGEF2/RASA1/RELN/RHOBTB3/SYT1/TIAM1/ZEB2/ZMYM4	19	MEF2C
GO:1904062	regulation of cation transmembrane transport	16/148	342/18670	1.38882e-08	2.85339e-06	2.41482e-06	ANK3/CACNA2D1/CACNB2/CHCHD10/GRIA1/GRIA2/HECW1/KCNC1/KCNC2/KCNN2/NEDD4L/NETO2/PDE4B/PPARGC1A/RELN/UBASH3B	16	MEF2C
GO:0032412	regulation of ion transmembrane transporter activity	14/148	260/18670	2.03485e-08	3.8323e-06	3.24327e-06	ANK3/CACNA2D1/CACNB2/CHCHD10/GRIA1/GRIA2/HECW1/KCNC1/KCNC2/NEDD4L/NETO2/PDE4B/PPARGC1A/RELN	14	MEF2C
GO:0050773	regulation of dendrite development	11/148	149/18670	2.89182e-08	4.80845e-06	4.06938e-06	CPEB3/DCC/GSK3B/HECW1/IL1RAPL1/NEDD4L/PTPRD/RAPGEF2/RELN/SDK1/TIAM1	11	MEF2C
GO:0022898	regulation of transmembrane transporter activity	14/148	268/18670	2.97869e-08	4.80845e-06	4.06938e-06	ANK3/CACNA2D1/CACNB2/CHCHD10/GRIA1/GRIA2/HECW1/KCNC1/KCNC2/NEDD4L/NETO2/PDE4B/PPARGC1A/RELN	14	MEF2C
GO:0035235	ionotropic glutamate receptor signaling pathway	6/148	25/18670	3.50555e-08	5.2817e-06	4.46989e-06	GRIA1/GRIA2/GRID2/GRIK1/GRIN3A/TIAM1	6	MEF2C
GO:0016358	dendrite development	13/148	233/18670	4.39513e-08	6.20812e-06	5.25392e-06	CPEB3/DCC/DSCAM/GRIN3A/GSK3B/HECW1/IL1RAPL1/NEDD4L/PTPRD/RAPGEF2/RELN/SDK1/TIAM1	13	MEF2C
[truncated: 11,681 more rows]
